# Supplementary material for: Comment on 'Valid molecular dynamics simulations of human hemoglobin require a surprisingly large box size'
Source: eLife. 2019 Jun 20;8:e44718. doi: 10.7554/eLife.44718 (PMC6586461; doi:10.7554/eLife.44718)
Supplement: Figure 1—source data 1. — The zip archive contains a README file describing which source files correspond to the different panels. [file elife-44718-fig1-data1.zip]

Archive with 260 entries (151 files):
- figure1/
- figure1/README
- figure1/panels_AB/
- figure1/panels_AB/150A/
- figure1/panels_AB/150A/5/
- figure1/panels_AB/150A/5/rmsd_2dn2.xvg
- figure1/panels_AB/150A/5/rmsd_2dn3.xvg
- figure1/panels_AB/150A/7/
- figure1/panels_AB/150A/7/rmsd_2dn2.xvg
- figure1/panels_AB/150A/7/rmsd_2dn3.xvg
- figure1/panels_AB/150A/c/
- figure1/panels_AB/150A/c/rmsd_2dn2.xvg
- figure1/panels_AB/150A/c/rmsd_2dn3.xvg
- figure1/panels_AB/150A/f/
- figure1/panels_AB/150A/f/rmsd_2dn2.xvg
- figure1/panels_AB/150A/f/rmsd_2dn3.xvg
- figure1/panels_AB/150A/2/
- figure1/panels_AB/150A/2/rmsd_2dn2.xvg
- figure1/panels_AB/150A/2/rmsd_2dn3.xvg
- figure1/panels_AB/150A/i/
- figure1/panels_AB/150A/i/rmsd_2dn2.xvg
- figure1/panels_AB/150A/i/rmsd_2dn3.xvg
- figure1/panels_AB/150A/g/
- figure1/panels_AB/150A/g/rmsd_2dn2.xvg
- figure1/panels_AB/150A/g/rmsd_2dn3.xvg
- figure1/panels_AB/150A/9/
- figure1/panels_AB/150A/9/rmsd_2dn2.xvg
- figure1/panels_AB/150A/9/rmsd_2dn3.xvg
- figure1/panels_AB/150A/j/
- figure1/panels_AB/150A/j/rmsd_2dn2.xvg
- figure1/panels_AB/150A/j/rmsd_2dn3.xvg
- figure1/panels_AB/150A/8/
- figure1/panels_AB/150A/8/rmsd_2dn2.xvg
- figure1/panels_AB/150A/8/rmsd_2dn3.xvg
- figure1/panels_AB/150A/3/
- figure1/panels_AB/150A/3/rmsd_2dn2.xvg
- figure1/panels_AB/150A/3/rmsd_2dn3.xvg
- figure1/panels_AB/150A/h/
- figure1/panels_AB/150A/h/rmsd_2dn2.xvg
- figure1/panels_AB/150A/h/rmsd_2dn3.xvg
- figure1/panels_AB/150A/4/
- figure1/panels_AB/150A/4/rmsd_2dn2.xvg
- figure1/panels_AB/150A/4/rmsd_2dn3.xvg
- figure1/panels_AB/150A/e/
- figure1/panels_AB/150A/e/rmsd_2dn2.xvg
- figure1/panels_AB/150A/e/rmsd_2dn3.xvg
- figure1/panels_AB/150A/1/
- figure1/panels_AB/150A/1/rmsd_2dn2.xvg
- figure1/panels_AB/150A/1/rmsd_2dn3.xvg
- figure1/panels_AB/150A/b/
- figure1/panels_AB/150A/b/rmsd_2dn2.xvg
- figure1/panels_AB/150A/b/rmsd_2dn3.xvg
- figure1/panels_AB/150A/6/
- figure1/panels_AB/150A/6/rmsd_2dn2.xvg
- figure1/panels_AB/150A/6/rmsd_2dn3.xvg
- figure1/panels_AB/150A/a/
- figure1/panels_AB/150A/a/rmsd_2dn2.xvg
- figure1/panels_AB/150A/a/rmsd_2dn3.xvg
- figure1/panels_AB/150A/0/
- figure1/panels_AB/150A/0/rmsd_2dn2.xvg
- figure1/panels_AB/150A/0/rmsd_2dn3.xvg
- figure1/panels_AB/150A/d/
- figure1/panels_AB/150A/d/rmsd_2dn2.xvg
- figure1/panels_AB/150A/d/rmsd_2dn3.xvg
- figure1/panels_AB/120A/
- figure1/panels_AB/120A/5/
- figure1/panels_AB/120A/5/rmsd_2dn2.xvg
- figure1/panels_AB/120A/5/rmsd_2dn3.xvg
- figure1/panels_AB/120A/7/
- figure1/panels_AB/120A/7/rmsd_2dn2.xvg
- figure1/panels_AB/120A/7/rmsd_2dn3.xvg
- figure1/panels_AB/120A/2/
- figure1/panels_AB/120A/2/rmsd_2dn2.xvg
- figure1/panels_AB/120A/2/rmsd_2dn3.xvg
- figure1/panels_AB/120A/9/
- figure1/panels_AB/120A/9/rmsd_2dn2.xvg
- figure1/panels_AB/120A/9/rmsd_2dn3.xvg
- figure1/panels_AB/120A/8/
- figure1/panels_AB/120A/8/rmsd_2dn2.xvg
- figure1/panels_AB/120A/8/rmsd_2dn3.xvg
- figure1/panels_AB/120A/3/
- figure1/panels_AB/120A/3/rmsd_2dn2.xvg
- figure1/panels_AB/120A/3/rmsd_2dn3.xvg
- figure1/panels_AB/120A/4/
- figure1/panels_AB/120A/4/rmsd_2dn2.xvg
- figure1/panels_AB/120A/4/rmsd_2dn3.xvg
- figure1/panels_AB/120A/1/
- figure1/panels_AB/120A/1/rmsd_2dn2.xvg
- figure1/panels_AB/120A/1/rmsd_2dn3.xvg
- figure1/panels_AB/120A/6/
- figure1/panels_AB/120A/6/rmsd_2dn2.xvg
- figure1/panels_AB/120A/6/rmsd_2dn3.xvg
- figure1/panels_AB/120A/0/
- figure1/panels_AB/120A/0/rmsd_2dn2.xvg
- figure1/panels_AB/120A/0/rmsd_2dn3.xvg
- figure1/panels_AB/90A/
- figure1/panels_AB/90A/5/
- figure1/panels_AB/90A/5/rmsd_2dn2.xvg
- figure1/panels_AB/90A/5/rmsd_2dn3.xvg
- figure1/panels_AB/90A/7/
- figure1/panels_AB/90A/7/rmsd_2dn2.xvg
- figure1/panels_AB/90A/7/rmsd_2dn3.xvg
- figure1/panels_AB/90A/c/
- figure1/panels_AB/90A/c/rmsd_2dn2.xvg
- figure1/panels_AB/90A/c/rmsd_2dn3.xvg
- figure1/panels_AB/90A/f/
- figure1/panels_AB/90A/f/rmsd_2dn2.xvg
- figure1/panels_AB/90A/f/rmsd_2dn3.xvg
- figure1/panels_AB/90A/2/
- figure1/panels_AB/90A/2/rmsd_2dn2.xvg
- figure1/panels_AB/90A/2/rmsd_2dn3.xvg
- figure1/panels_AB/90A/i/
- figure1/panels_AB/90A/i/rmsd_2dn2.xvg
- figure1/panels_AB/90A/i/rmsd_2dn3.xvg
- figure1/panels_AB/90A/g/
- figure1/panels_AB/90A/g/rmsd_2dn2.xvg
- figure1/panels_AB/90A/g/rmsd_2dn3.xvg
- figure1/panels_AB/90A/9/
- figure1/panels_AB/90A/9/rmsd_2dn2.xvg
- figure1/panels_AB/90A/9/rmsd_2dn3.xvg
- figure1/panels_AB/90A/j/
- figure1/panels_AB/90A/j/rmsd_2dn2.xvg
- figure1/panels_AB/90A/j/rmsd_2dn3.xvg
- figure1/panels_AB/90A/8/
- figure1/panels_AB/90A/8/rmsd_2dn2.xvg
- figure1/panels_AB/90A/8/rmsd_2dn3.xvg
- figure1/panels_AB/90A/3/
- figure1/panels_AB/90A/3/rmsd_2dn2.xvg
- figure1/panels_AB/90A/3/rmsd_2dn3.xvg
- figure1/panels_AB/90A/h/
- figure1/panels_AB/90A/h/rmsd_2dn2.xvg
- figure1/panels_AB/90A/h/rmsd_2dn3.xvg
- figure1/panels_AB/90A/4/
- figure1/panels_AB/90A/4/rmsd_2dn2.xvg
- figure1/panels_AB/90A/4/rmsd_2dn3.xvg
- figure1/panels_AB/90A/e/
- figure1/panels_AB/90A/e/rmsd_2dn2.xvg
- figure1/panels_AB/90A/e/rmsd_2dn3.xvg
- figure1/panels_AB/90A/1/
- figure1/panels_AB/90A/1/rmsd_2dn2.xvg
- figure1/panels_AB/90A/1/rmsd_2dn3.xvg
- figure1/panels_AB/90A/b/
- figure1/panels_AB/90A/b/rmsd_2dn2.xvg
- figure1/panels_AB/90A/b/rmsd_2dn3.xvg
- figure1/panels_AB/90A/6/
- figure1/panels_AB/90A/6/rmsd_2dn2.xvg
- figure1/panels_AB/90A/6/rmsd_2dn3.xvg
- figure1/panels_AB/90A/a/
- figure1/panels_AB/90A/a/rmsd_2dn2.xvg
- figure1/panels_AB/90A/a/rmsd_2dn3.xvg
- figure1/panels_AB/90A/0/
- figure1/panels_AB/90A/0/rmsd_2dn2.xvg
- figure1/panels_AB/90A/0/rmsd_2dn3.xvg
- figure1/panels_AB/90A/d/
- figure1/panels_AB/90A/d/rmsd_2dn2.xvg
- figure1/panels_AB/90A/d/rmsd_2dn3.xvg
- figure1/panel_C/
- figure1/panel_C/150A/
- figure1/panel_C/150A/5/
- figure1/panel_C/150A/5/proj.xvg
- figure1/panel_C/150A/7/
- figure1/panel_C/150A/7/proj.xvg
- figure1/panel_C/150A/c/
- figure1/panel_C/150A/c/proj.xvg
- figure1/panel_C/150A/f/
- figure1/panel_C/150A/f/proj.xvg
- figure1/panel_C/150A/2/
- figure1/panel_C/150A/2/proj.xvg
- figure1/panel_C/150A/i/
- figure1/panel_C/150A/i/proj.xvg
- figure1/panel_C/150A/g/
- figure1/panel_C/150A/g/proj.xvg
- figure1/panel_C/150A/9/
- figure1/panel_C/150A/9/proj.xvg
- figure1/panel_C/150A/j/
- figure1/panel_C/150A/j/proj.xvg
- figure1/panel_C/150A/8/
- figure1/panel_C/150A/8/proj.xvg
- figure1/panel_C/150A/3/
- figure1/panel_C/150A/3/proj.xvg
- figure1/panel_C/150A/h/
- figure1/panel_C/150A/h/proj.xvg
- figure1/panel_C/150A/4/
- figure1/panel_C/150A/4/proj.xvg
- figure1/panel_C/150A/e/
- figure1/panel_C/150A/e/proj.xvg
- figure1/panel_C/150A/1/
- figure1/panel_C/150A/1/proj.xvg
- figure1/panel_C/150A/b/
- figure1/panel_C/150A/b/proj.xvg
- figure1/panel_C/150A/6/
- figure1/panel_C/150A/6/proj.xvg
- figure1/panel_C/150A/a/
- figure1/panel_C/150A/a/proj.xvg
- figure1/panel_C/150A/0/
- figure1/panel_C/150A/0/proj.xvg
- figure1/panel_C/150A/d/
- figure1/panel_C/150A/d/proj.xvg
- figure1/panel_C/120A/
- figure1/panel_C/120A/5/
- figure1/panel_C/120A/5/proj.xvg
- figure1/panel_C/120A/7/
- figure1/panel_C/120A/7/proj.xvg
- figure1/panel_C/120A/2/
- figure1/panel_C/120A/2/proj.xvg
- figure1/panel_C/120A/9/
- figure1/panel_C/120A/9/proj.xvg
- figure1/panel_C/120A/8/
- figure1/panel_C/120A/8/proj.xvg
- figure1/panel_C/120A/3/
- figure1/panel_C/120A/3/proj.xvg
- figure1/panel_C/120A/4/
- figure1/panel_C/120A/4/proj.xvg
- figure1/panel_C/120A/1/
- figure1/panel_C/120A/1/proj.xvg
- figure1/panel_C/120A/6/
- figure1/panel_C/120A/6/proj.xvg
- figure1/panel_C/120A/0/
- figure1/panel_C/120A/0/proj.xvg
- figure1/panel_C/90A/
- figure1/panel_C/90A/5/
- figure1/panel_C/90A/5/proj.xvg
- figure1/panel_C/90A/7/
- figure1/panel_C/90A/7/proj.xvg
- figure1/panel_C/90A/c/
- figure1/panel_C/90A/c/proj.xvg
- figure1/panel_C/90A/f/
- figure1/panel_C/90A/f/proj.xvg
- figure1/panel_C/90A/2/
- figure1/panel_C/90A/2/proj.xvg
- figure1/panel_C/90A/i/
- figure1/panel_C/90A/i/proj.xvg
- figure1/panel_C/90A/g/
- figure1/panel_C/90A/g/proj.xvg
- figure1/panel_C/90A/9/
- figure1/panel_C/90A/9/proj.xvg
- figure1/panel_C/90A/j/
- figure1/panel_C/90A/j/proj.xvg
- figure1/panel_C/90A/8/
- figure1/panel_C/90A/8/proj.xvg
- figure1/panel_C/90A/3/
- figure1/panel_C/90A/3/proj.xvg
- figure1/panel_C/90A/h/
- figure1/panel_C/90A/h/proj.xvg
- figure1/panel_C/90A/4/
- figure1/panel_C/90A/4/proj.xvg
- figure1/panel_C/90A/e/
- figure1/panel_C/90A/e/proj.xvg
- figure1/panel_C/90A/1/
- figure1/panel_C/90A/1/proj.xvg
- figure1/panel_C/90A/b/
- figure1/panel_C/90A/b/proj.xvg
- figure1/panel_C/90A/6/
- figure1/panel_C/90A/6/proj.xvg
- figure1/panel_C/90A/a/
- figure1/panel_C/90A/a/proj.xvg
- figure1/panel_C/90A/0/
- figure1/panel_C/90A/0/proj.xvg
- figure1/panel_C/90A/d/
- figure1/panel_C/90A/d/proj.xvg
