# Supplementary material for: Comment on 'Valid molecular dynamics simulations of human hemoglobin require a surprisingly large box size'
Source: eLife. 2019 Jun 20;8:e44718. doi: 10.7554/eLife.44718 (PMC6586461; doi:10.7554/eLife.44718)
Supplement: Figure 1—source data 1. — The zip archive contains a README file describing which source files correspond to the different panels. [file elife-44718-fig1-data1.zip › figure1/panels_AB/150A/5/rmsd_2dn2.xvg]

# This file was created Fri Jan 25 10:28:24 2019
# Created by:
#             :-) GROMACS - gmx rms, 2018.6-dev-20190123-eb3e487 (-:
# 
# Executable:   /usr/local/gromacs/2018/2018.5-impi2017-fftw337-gcc640-cuda91/bin/gmx
# Data prefix:  /usr/local/gromacs/2018/2018.5-impi2017-fftw337-gcc640-cuda91
# Working dir:  /home/degroot/hb/2dn2/Meuwly/150a-elife/5
# Command line:
#   gmx rms -s ../topol.tpr -f x.xtc -nice 0 -o rmsd_2dn2.xvg
# gmx rms is part of G R O M A C S:
#
# Gravel Rubs Often Many Awfully Cauterized Sores
#
@    title "RMSD"
@    xaxis  label "Time (ps)"
@    yaxis  label "RMSD (nm)"
@TYPE xy
@ subtitle "Backbone after lsq fit to Backbone"
   0.0000000    0.0004973
  40.0000000    0.0763050
  80.0000000    0.0790810
 120.0000000    0.0841797
 160.0000000    0.0814174
 200.0000000    0.0852838
 240.0000000    0.0813329
 280.0000000    0.1014266
 320.0000000    0.0892447
 360.0000000    0.0973951
 400.0000000    0.0927746
 440.0000000    0.0919428
 480.0000000    0.0976740
 520.0000000    0.0847755
 560.0000000    0.0914352
 600.0000000    0.0957316
 640.0000000    0.0888264
 680.0000000    0.0947812
 720.0000000    0.0915079
 760.0000000    0.0902304
 800.0000000    0.0878084
 840.0000000    0.0893905
 880.0000000    0.0857002
 920.0000000    0.0964214
 960.0000000    0.0913494
1000.0000000    0.0815128
1040.0000000    0.0889170
1080.0000000    0.0982269
1120.0000000    0.1005836
1160.0000000    0.0962202
1200.0000000    0.0968916
1240.0000000    0.0966885
1280.0000000    0.0814020
1320.0000000    0.1008195
1360.0000000    0.0994172
1400.0000000    0.0834785
1440.0000000    0.0791290
1480.0000000    0.0947795
1520.0000000    0.0966884
1560.0000000    0.0897195
1600.0000000    0.0951883
1640.0000000    0.0965477
1680.0000000    0.0851916
1720.0000000    0.1004372
1760.0000000    0.0931425
1800.0000000    0.1060112
1840.0000000    0.1031371
1880.0000000    0.1118460
1920.0000000    0.1084477
1960.0000000    0.1153710
2000.0000000    0.1080617
2040.0000000    0.0997855
2080.0000000    0.0951234
2120.0000000    0.1080074
2160.0000000    0.0981620
2200.0000000    0.0962026
2240.0000000    0.1061767
2280.0000000    0.1034745
2320.0000000    0.0975280
2360.0000000    0.1040312
2400.0000000    0.1077196
2440.0000000    0.0934694
2480.0000000    0.0928828
2520.0000000    0.0938522
2560.0000000    0.0984994
2600.0000000    0.0842731
2640.0000000    0.1129204
2680.0000000    0.0968239
2720.0000000    0.1077717
2760.0000000    0.1005000
2800.0000000    0.0988917
2840.0000000    0.1067980
2880.0000000    0.1076270
2920.0000000    0.1102167
2960.0000000    0.1174519
3000.0000000    0.1068778
3040.0000000    0.1168631
3080.0000000    0.1055214
3120.0000000    0.1102495
3160.0000000    0.1201943
3200.0000000    0.1118551
3240.0000000    0.1046268
3280.0000000    0.1112500
3320.0000000    0.1200049
3360.0000000    0.1136621
3400.0000000    0.1218888
3440.0000000    0.1244128
3480.0000000    0.1255799
3520.0000000    0.1145134
3560.0000000    0.1250778
3600.0000000    0.1144061
3640.0000000    0.1197406
3680.0000000    0.1194870
3720.0000000    0.1147616
3760.0000000    0.1107635
3800.0000000    0.1145903
3840.0000000    0.1064523
3880.0000000    0.1177907
3920.0000000    0.1107971
3960.0000000    0.1037133
4000.0000000    0.1017859
4040.0000000    0.1035774
4080.0000000    0.1053269
4120.0000000    0.1116797
4160.0000000    0.1084457
4200.0000000    0.1130734
4240.0000000    0.1133825
4280.0000000    0.1084478
4320.0000000    0.1011023
4360.0000000    0.1021741
4400.0000000    0.1016880
4440.0000000    0.1001238
4480.0000000    0.1040088
4520.0000000    0.1019081
4560.0000000    0.1112615
4600.0000000    0.1079266
4640.0000000    0.1075004
4680.0000000    0.1092452
4720.0000000    0.1121453
4760.0000000    0.1067553
4800.0000000    0.1094901
4840.0000000    0.1017361
4880.0000000    0.1084057
4920.0000000    0.1025870
4960.0000000    0.1060703
5000.0000000    0.1012849
5040.0000000    0.1073971
5080.0000000    0.1032111
5120.0000000    0.1013435
5160.0000000    0.1035365
5200.0000000    0.1047329
5240.0000000    0.1027890
5280.0000000    0.1036096
5320.0000000    0.0983658
5360.0000000    0.1147543
5400.0000000    0.0997600
5440.0000000    0.0987632
5480.0000000    0.1014584
5520.0000000    0.1007661
5560.0000000    0.1005222
5600.0000000    0.1097650
5640.0000000    0.1078039
5680.0000000    0.1075375
5720.0000000    0.1079029
5760.0000000    0.1180969
5800.0000000    0.1122045
5840.0000000    0.1169952
5880.0000000    0.1153952
5920.0000000    0.1107652
5960.0000000    0.1151555
6000.0000000    0.1177659
6040.0000000    0.1160406
6080.0000000    0.1323408
6120.0000000    0.1266268
6160.0000000    0.1235087
6200.0000000    0.1339893
6240.0000000    0.1098896
6280.0000000    0.1161311
6320.0000000    0.1073196
6360.0000000    0.1067371
6400.0000000    0.1142890
6440.0000000    0.1149919
6480.0000000    0.1257727
6520.0000000    0.1304451
6560.0000000    0.1185740
6600.0000000    0.1184901
6640.0000000    0.1081873
6680.0000000    0.1146005
6720.0000000    0.1206725
6760.0000000    0.1161084
6800.0000000    0.1262437
6840.0000000    0.1169445
6880.0000000    0.1210097
6920.0000000    0.1199562
6960.0000000    0.1136303
7000.0000000    0.1217298
7040.0000000    0.1139517
7080.0000000    0.1158006
7120.0000000    0.1200294
7160.0000000    0.1205474
7200.0000000    0.1121832
7240.0000000    0.1133045
7280.0000000    0.1088794
7320.0000000    0.1107231
7360.0000000    0.1157504
7400.0000000    0.1139744
7440.0000000    0.1091481
7480.0000000    0.1245673
7520.0000000    0.1223043
7560.0000000    0.1222383
7600.0000000    0.1180217
7640.0000000    0.1108706
7680.0000000    0.1106058
7720.0000000    0.1145981
7760.0000000    0.1226018
7800.0000000    0.1100449
7840.0000000    0.1199230
7880.0000000    0.1134221
7920.0000000    0.1139950
7960.0000000    0.1223653
8000.0000000    0.1253572
8040.0000000    0.1313166
8080.0000000    0.1154271
8120.0000000    0.1116604
8160.0000000    0.1145674
8200.0000000    0.1122870
8240.0000000    0.1160663
8280.0000000    0.1035469
8320.0000000    0.1119925
8360.0000000    0.1140496
8400.0000000    0.0967185
8440.0000000    0.1005106
8480.0000000    0.1137256
8520.0000000    0.1155492
8560.0000000    0.1267078
8600.0000000    0.1157884
8640.0000000    0.1076804
8680.0000000    0.1174553
8720.0000000    0.1190498
8760.0000000    0.1120422
8800.0000000    0.1103275
8840.0000000    0.1184922
8880.0000000    0.1205486
8920.0000000    0.0987104
8960.0000000    0.1002265
9000.0000000    0.1030214
9040.0000000    0.1137297
9080.0000000    0.1062334
9120.0000000    0.1001626
9160.0000000    0.1004414
9200.0000000    0.0963086
9240.0000000    0.1022952
9280.0000000    0.0965928
9320.0000000    0.1015053
9360.0000000    0.1020471
9400.0000000    0.1068640
9440.0000000    0.1001481
9480.0000000    0.1095647
9520.0000000    0.1101941
9560.0000000    0.1113127
9600.0000000    0.1106903
9640.0000000    0.1068466
9680.0000000    0.1028601
9720.0000000    0.1047902
9760.0000000    0.0974383
9800.0000000    0.0948293
9840.0000000    0.1039329
9880.0000000    0.0960557
9920.0000000    0.1001212
9960.0000000    0.0999894
10000.0000000    0.0950479
10040.0000000    0.1053263
10080.0000000    0.0991404
10120.0000000    0.0978941
10160.0000000    0.1098928
10200.0000000    0.1210794
10240.0000000    0.1125521
10280.0000000    0.1113476
10320.0000000    0.0946719
10360.0000000    0.0930978
10400.0000000    0.0893876
10440.0000000    0.0972459
10480.0000000    0.1164856
10520.0000000    0.1011892
10560.0000000    0.0985159
10600.0000000    0.1094872
10640.0000000    0.0840508
10680.0000000    0.1082748
10720.0000000    0.0890440
10760.0000000    0.1053127
10800.0000000    0.0950013
10840.0000000    0.0954235
10880.0000000    0.0875031
10920.0000000    0.0869987
10960.0000000    0.0928451
11000.0000000    0.0927593
11040.0000000    0.0881247
11080.0000000    0.0955760
11120.0000000    0.0882397
11160.0000000    0.1058618
11200.0000000    0.1219862
11240.0000000    0.1075856
11280.0000000    0.1094249
11320.0000000    0.0961586
11360.0000000    0.0926042
11400.0000000    0.0861630
11440.0000000    0.0965706
11480.0000000    0.0888661
11520.0000000    0.0890465
11560.0000000    0.0913223
11600.0000000    0.0848395
11640.0000000    0.0935928
11680.0000000    0.0913105
11720.0000000    0.0791821
11760.0000000    0.0853922
11800.0000000    0.0961429
11840.0000000    0.1000316
11880.0000000    0.0899154
11920.0000000    0.0939875
11960.0000000    0.0898246
12000.0000000    0.0913047
12040.0000000    0.1006865
12080.0000000    0.0919687
12120.0000000    0.0883864
12160.0000000    0.0919767
12200.0000000    0.0889044
12240.0000000    0.0975052
12280.0000000    0.0932711
12320.0000000    0.0933295
12360.0000000    0.0962249
12400.0000000    0.0969835
12440.0000000    0.0953157
12480.0000000    0.1013178
12520.0000000    0.1026322
12560.0000000    0.0968993
12600.0000000    0.1088855
12640.0000000    0.0965966
12680.0000000    0.1057880
12720.0000000    0.1062546
12760.0000000    0.1037120
12800.0000000    0.1003312
12840.0000000    0.1032739
12880.0000000    0.0980864
12920.0000000    0.0879355
12960.0000000    0.0966706
13000.0000000    0.0998577
13040.0000000    0.0920009
13080.0000000    0.1038768
13120.0000000    0.0936515
13160.0000000    0.1046186
13200.0000000    0.0926214
13240.0000000    0.1005870
13280.0000000    0.1016069
13320.0000000    0.0979993
13360.0000000    0.0983756
13400.0000000    0.0911375
13440.0000000    0.0867537
13480.0000000    0.0960512
13520.0000000    0.0871544
13560.0000000    0.0943449
13600.0000000    0.0850589
13640.0000000    0.0934840
13680.0000000    0.0891307
13720.0000000    0.0912503
13760.0000000    0.0885891
13800.0000000    0.0843761
13840.0000000    0.0891017
13880.0000000    0.0877722
13920.0000000    0.1028997
13960.0000000    0.1063746
14000.0000000    0.0924278
14040.0000000    0.0868313
14080.0000000    0.0955951
14120.0000000    0.0989763
14160.0000000    0.0880476
14200.0000000    0.0891684
14240.0000000    0.1125167
14280.0000000    0.0915695
14320.0000000    0.0940085
14360.0000000    0.1000707
14400.0000000    0.1138002
14440.0000000    0.0903957
14480.0000000    0.0934244
14520.0000000    0.0954790
14560.0000000    0.0939257
14600.0000000    0.0936904
14640.0000000    0.1080554
14680.0000000    0.0967237
14720.0000000    0.0940138
14760.0000000    0.1009055
14800.0000000    0.0918898
14840.0000000    0.1031480
14880.0000000    0.0960827
14920.0000000    0.0980679
14960.0000000    0.0961993
15000.0000000    0.1160846
15040.0000000    0.0967911
15080.0000000    0.1056674
15120.0000000    0.0970782
15160.0000000    0.0958760
15200.0000000    0.0959587
15240.0000000    0.0939358
15280.0000000    0.0956056
15320.0000000    0.0867407
15360.0000000    0.1064460
15400.0000000    0.0994312
15440.0000000    0.1024272
15480.0000000    0.0989979
15520.0000000    0.0973374
15560.0000000    0.1053239
15600.0000000    0.1062008
15640.0000000    0.0950560
15680.0000000    0.1169681
15720.0000000    0.1036438
15760.0000000    0.1044246
15800.0000000    0.0990061
15840.0000000    0.1083777
15880.0000000    0.1073520
15920.0000000    0.1195151
15960.0000000    0.1063065
16000.0000000    0.1003126
16040.0000000    0.1066815
16080.0000000    0.0970269
16120.0000000    0.1060561
16160.0000000    0.1050526
16200.0000000    0.1175430
16240.0000000    0.1140135
16280.0000000    0.1160830
16320.0000000    0.1147905
16360.0000000    0.1159900
16400.0000000    0.1197535
16440.0000000    0.1177478
16480.0000000    0.1094035
16520.0000000    0.0961882
16560.0000000    0.1084343
16600.0000000    0.0937101
16640.0000000    0.1049831
16680.0000000    0.1167899
16720.0000000    0.1162627
16760.0000000    0.1065245
16800.0000000    0.1087129
16840.0000000    0.1156614
16880.0000000    0.1200767
16920.0000000    0.0979123
16960.0000000    0.1065629
17000.0000000    0.1137397
17040.0000000    0.1048951
17080.0000000    0.1213328
17120.0000000    0.1028716
17160.0000000    0.1190892
17200.0000000    0.1234339
17240.0000000    0.1069091
17280.0000000    0.1297078
17320.0000000    0.1244510
17360.0000000    0.1127217
17400.0000000    0.1199659
17440.0000000    0.1099070
17480.0000000    0.1158986
17520.0000000    0.1044688
17560.0000000    0.1063258
17600.0000000    0.0966566
17640.0000000    0.1147869
17680.0000000    0.0994129
17720.0000000    0.1132523
17760.0000000    0.1039998
17800.0000000    0.1099589
17840.0000000    0.1172417
17880.0000000    0.1193748
17920.0000000    0.1173020
17960.0000000    0.1091827
18000.0000000    0.1010197
18040.0000000    0.1036802
18080.0000000    0.0950509
18120.0000000    0.0987371
18160.0000000    0.1016996
18200.0000000    0.1076420
18240.0000000    0.1144854
18280.0000000    0.0985133
18320.0000000    0.1085622
18360.0000000    0.0963956
18400.0000000    0.1156324
18440.0000000    0.1042761
18480.0000000    0.1157904
18520.0000000    0.1214805
18560.0000000    0.1079745
18600.0000000    0.1108549
18640.0000000    0.0981756
18680.0000000    0.1074303
18720.0000000    0.0977242
18760.0000000    0.1253330
18800.0000000    0.1209465
18840.0000000    0.1154421
18880.0000000    0.1056254
18920.0000000    0.1054593
18960.0000000    0.1056771
19000.0000000    0.1096649
19040.0000000    0.1085831
19080.0000000    0.1130170
19120.0000000    0.1029426
19160.0000000    0.1094712
19200.0000000    0.1030591
19240.0000000    0.1051264
19280.0000000    0.1063089
19320.0000000    0.1073210
19360.0000000    0.1062960
19400.0000000    0.1116628
19440.0000000    0.0990699
19480.0000000    0.1087118
19520.0000000    0.1092237
19560.0000000    0.0913487
19600.0000000    0.0884516
19640.0000000    0.1019607
19680.0000000    0.0980618
19720.0000000    0.1046131
19760.0000000    0.1071228
19800.0000000    0.1083932
19840.0000000    0.1117471
19880.0000000    0.1107149
19920.0000000    0.1015020
19960.0000000    0.1113347
20000.0000000    0.1139737
20040.0000000    0.1243954
20080.0000000    0.1155244
20120.0000000    0.1076213
20160.0000000    0.1048878
20200.0000000    0.1050630
20240.0000000    0.1029639
20280.0000000    0.1008336
20320.0000000    0.0992541
20360.0000000    0.1037749
20400.0000000    0.1104459
20440.0000000    0.1033663
20480.0000000    0.1015422
20520.0000000    0.0947331
20560.0000000    0.0973255
20600.0000000    0.0939152
20640.0000000    0.1039310
20680.0000000    0.1016292
20720.0000000    0.0974271
20760.0000000    0.1004798
20800.0000000    0.1016640
20840.0000000    0.1042185
20880.0000000    0.1011735
20920.0000000    0.1079876
20960.0000000    0.1098808
21000.0000000    0.1168227
21040.0000000    0.1241173
21080.0000000    0.1133997
21120.0000000    0.1057886
21160.0000000    0.1006877
21200.0000000    0.0982834
21240.0000000    0.1019157
21280.0000000    0.1037596
21320.0000000    0.0975501
21360.0000000    0.1208618
21400.0000000    0.1181730
21440.0000000    0.1138773
21480.0000000    0.1101586
21520.0000000    0.1122776
21560.0000000    0.1204443
21600.0000000    0.1187371
21640.0000000    0.1141060
21680.0000000    0.0994117
21720.0000000    0.1059238
21760.0000000    0.1018373
21800.0000000    0.1145844
21840.0000000    0.1212175
21880.0000000    0.1132509
21920.0000000    0.1177019
21960.0000000    0.1048909
22000.0000000    0.1141081
22040.0000000    0.1047525
22080.0000000    0.1021616
22120.0000000    0.1074379
22160.0000000    0.1240488
22200.0000000    0.1350886
22240.0000000    0.1211322
22280.0000000    0.1308066
22320.0000000    0.1478588
22360.0000000    0.1215865
22400.0000000    0.1359724
22440.0000000    0.1201388
22480.0000000    0.1237827
22520.0000000    0.1193401
22560.0000000    0.1117257
22600.0000000    0.1200763
22640.0000000    0.1182427
22680.0000000    0.1274328
22720.0000000    0.1186615
22760.0000000    0.1230054
22800.0000000    0.1334063
22840.0000000    0.1349811
22880.0000000    0.1311063
22920.0000000    0.1252845
22960.0000000    0.1352931
23000.0000000    0.1251427
23040.0000000    0.1237040
23080.0000000    0.1160877
23120.0000000    0.1080654
23160.0000000    0.1377374
23200.0000000    0.1257171
23240.0000000    0.1330709
23280.0000000    0.1323581
23320.0000000    0.1281284
23360.0000000    0.1293968
23400.0000000    0.1304218
23440.0000000    0.1198124
23480.0000000    0.1227074
23520.0000000    0.1253685
23560.0000000    0.1174542
23600.0000000    0.1048660
23640.0000000    0.1164917
23680.0000000    0.1238482
23720.0000000    0.1323989
23760.0000000    0.1215727
23800.0000000    0.1205396
23840.0000000    0.1076711
23880.0000000    0.1189192
23920.0000000    0.1216035
23960.0000000    0.1272488
24000.0000000    0.1288898
24040.0000000    0.1253022
24080.0000000    0.1337573
24120.0000000    0.1434086
24160.0000000    0.1519158
24200.0000000    0.1330410
24240.0000000    0.1297046
24280.0000000    0.1193825
24320.0000000    0.1149360
24360.0000000    0.1272976
24400.0000000    0.1220002
24440.0000000    0.1250580
24480.0000000    0.1198286
24520.0000000    0.1094760
24560.0000000    0.1202968
24600.0000000    0.1251811
24640.0000000    0.1137819
24680.0000000    0.1091643
24720.0000000    0.1139786
24760.0000000    0.1123136
24800.0000000    0.1086825
24840.0000000    0.1144574
24880.0000000    0.1116260
24920.0000000    0.1022248
24960.0000000    0.1144548
25000.0000000    0.1273811
25040.0000000    0.1206878
25080.0000000    0.1246853
25120.0000000    0.1117980
25160.0000000    0.1125252
25200.0000000    0.1159603
25240.0000000    0.1136005
25280.0000000    0.1093425
25320.0000000    0.1195095
25360.0000000    0.1044251
25400.0000000    0.1044484
25440.0000000    0.1021221
25480.0000000    0.0988354
25520.0000000    0.0980600
25560.0000000    0.0950256
25600.0000000    0.0984758
25640.0000000    0.0991916
25680.0000000    0.1006507
25720.0000000    0.1117233
25760.0000000    0.1095986
25800.0000000    0.1046860
25840.0000000    0.1116144
25880.0000000    0.0999115
25920.0000000    0.1214106
25960.0000000    0.1093210
26000.0000000    0.1172979
26040.0000000    0.1174466
26080.0000000    0.1137220
26120.0000000    0.1171740
26160.0000000    0.1153203
26200.0000000    0.1239126
26240.0000000    0.1042299
26280.0000000    0.1191660
26320.0000000    0.1091652
26360.0000000    0.1212186
26400.0000000    0.1049179
26440.0000000    0.1131714
26480.0000000    0.1098402
26520.0000000    0.1089416
26560.0000000    0.1009024
26600.0000000    0.0988861
26640.0000000    0.1116927
26680.0000000    0.1142716
26720.0000000    0.1043679
26760.0000000    0.1016020
26800.0000000    0.1066191
26840.0000000    0.1031438
26880.0000000    0.1071040
26920.0000000    0.0958571
26960.0000000    0.0953370
27000.0000000    0.0960590
27040.0000000    0.1078180
27080.0000000    0.0982526
27120.0000000    0.1043019
27160.0000000    0.1066896
27200.0000000    0.1015035
27240.0000000    0.1001220
27280.0000000    0.0970258
27320.0000000    0.1021603
27360.0000000    0.1002339
27400.0000000    0.1034954
27440.0000000    0.1050996
27480.0000000    0.1021644
27520.0000000    0.0993491
27560.0000000    0.0950787
27600.0000000    0.1077227
27640.0000000    0.1041448
27680.0000000    0.1064083
27720.0000000    0.1202703
27760.0000000    0.0975340
27800.0000000    0.1073976
27840.0000000    0.1045106
27880.0000000    0.1122355
27920.0000000    0.1016412
27960.0000000    0.0978096
28000.0000000    0.1033939
28040.0000000    0.1043913
28080.0000000    0.1168820
28120.0000000    0.1038702
28160.0000000    0.1086055
28200.0000000    0.1007794
28240.0000000    0.1105813
28280.0000000    0.1066375
28320.0000000    0.1091858
28360.0000000    0.1086527
28400.0000000    0.1066676
28440.0000000    0.1096002
28480.0000000    0.1067364
28520.0000000    0.0987178
28560.0000000    0.1107760
28600.0000000    0.1008135
28640.0000000    0.1119133
28680.0000000    0.1014198
28720.0000000    0.1142886
28760.0000000    0.1012818
28800.0000000    0.1135149
28840.0000000    0.1057440
28880.0000000    0.1146995
28920.0000000    0.1100631
28960.0000000    0.1137648
29000.0000000    0.1152780
29040.0000000    0.1082048
29080.0000000    0.1024442
29120.0000000    0.1101576
29160.0000000    0.1069698
29200.0000000    0.1049374
29240.0000000    0.0994079
29280.0000000    0.1097165
29320.0000000    0.1094896
29360.0000000    0.1041171
29400.0000000    0.0960281
29440.0000000    0.1023558
29480.0000000    0.0981205
29520.0000000    0.1007461
29560.0000000    0.0927911
29600.0000000    0.0956978
29640.0000000    0.0931760
29680.0000000    0.1025841
29720.0000000    0.0939518
29760.0000000    0.0946277
29800.0000000    0.0950642
29840.0000000    0.0932426
29880.0000000    0.1057202
29920.0000000    0.0960943
29960.0000000    0.1044475
30000.0000000    0.0911746
30040.0000000    0.0933217
30080.0000000    0.1068977
30120.0000000    0.0990653
30160.0000000    0.0922063
30200.0000000    0.0937238
30240.0000000    0.1028163
30280.0000000    0.0852817
30320.0000000    0.0919796
30360.0000000    0.0975458
30400.0000000    0.1019713
30440.0000000    0.0971158
30480.0000000    0.0967907
30520.0000000    0.0971386
30560.0000000    0.1053211
30600.0000000    0.1081726
30640.0000000    0.0952600
30680.0000000    0.0961672
30720.0000000    0.0939858
30760.0000000    0.0895467
30800.0000000    0.0961210
30840.0000000    0.0949429
30880.0000000    0.0871456
30920.0000000    0.0984585
30960.0000000    0.0882713
31000.0000000    0.0975593
31040.0000000    0.0986224
31080.0000000    0.1006744
31120.0000000    0.0954849
31160.0000000    0.1018481
31200.0000000    0.1050952
31240.0000000    0.0993759
31280.0000000    0.0839260
31320.0000000    0.0984433
31360.0000000    0.0939627
31400.0000000    0.0917548
31440.0000000    0.0913682
31480.0000000    0.0908214
31520.0000000    0.0934101
31560.0000000    0.0916345
31600.0000000    0.0978274
31640.0000000    0.0906058
31680.0000000    0.0894109
31720.0000000    0.0915351
31760.0000000    0.0945731
31800.0000000    0.0989981
31840.0000000    0.0968680
31880.0000000    0.0961664
31920.0000000    0.0936538
31960.0000000    0.1029772
32000.0000000    0.1010048
32040.0000000    0.1050411
32080.0000000    0.0943362
32120.0000000    0.1031111
32160.0000000    0.0900721
32200.0000000    0.0922354
32240.0000000    0.0892123
32280.0000000    0.0921605
32320.0000000    0.0971695
32360.0000000    0.0995963
32400.0000000    0.0992386
32440.0000000    0.0887138
32480.0000000    0.0988277
32520.0000000    0.0922135
32560.0000000    0.1127258
32600.0000000    0.1075217
32640.0000000    0.1048548
32680.0000000    0.1019124
32720.0000000    0.0923949
32760.0000000    0.0956837
32800.0000000    0.1041990
32840.0000000    0.1026872
32880.0000000    0.1004601
32920.0000000    0.1028429
32960.0000000    0.1013096
33000.0000000    0.0911256
33040.0000000    0.0930857
33080.0000000    0.0847037
33120.0000000    0.0960878
33160.0000000    0.0939414
33200.0000000    0.0875009
33240.0000000    0.0905595
33280.0000000    0.0979548
33320.0000000    0.0945593
33360.0000000    0.1009444
33400.0000000    0.1131898
33440.0000000    0.1143299
33480.0000000    0.1001556
33520.0000000    0.1008846
33560.0000000    0.1072673
33600.0000000    0.1011023
33640.0000000    0.1038186
33680.0000000    0.1073607
33720.0000000    0.0996929
33760.0000000    0.1017325
33800.0000000    0.1131354
33840.0000000    0.1065827
33880.0000000    0.1029965
33920.0000000    0.1152961
33960.0000000    0.1123208
34000.0000000    0.1215290
34040.0000000    0.1280633
34080.0000000    0.1116246
34120.0000000    0.1184073
34160.0000000    0.1181538
34200.0000000    0.1062253
34240.0000000    0.1032824
34280.0000000    0.1146309
34320.0000000    0.1078764
34360.0000000    0.1098185
34400.0000000    0.0917788
34440.0000000    0.1069310
34480.0000000    0.1047115
34520.0000000    0.1049395
34560.0000000    0.1072162
34600.0000000    0.1043654
34640.0000000    0.0998116
34680.0000000    0.1040834
34720.0000000    0.0955661
34760.0000000    0.1020040
34800.0000000    0.1188606
34840.0000000    0.1049363
34880.0000000    0.1030881
34920.0000000    0.1104646
34960.0000000    0.0976361
35000.0000000    0.0965144
35040.0000000    0.1024310
35080.0000000    0.1032895
35120.0000000    0.1041212
35160.0000000    0.1036536
35200.0000000    0.0969238
35240.0000000    0.0983625
35280.0000000    0.1001251
35320.0000000    0.0976320
35360.0000000    0.0965654
35400.0000000    0.0967454
35440.0000000    0.1037230
35480.0000000    0.1028355
35520.0000000    0.1061542
35560.0000000    0.1041173
35600.0000000    0.0955334
35640.0000000    0.1047876
35680.0000000    0.1042172
35720.0000000    0.1003100
35760.0000000    0.0973095
35800.0000000    0.1130397
35840.0000000    0.0971763
35880.0000000    0.1013400
35920.0000000    0.0987846
35960.0000000    0.0983611
36000.0000000    0.0995218
36040.0000000    0.0986410
36080.0000000    0.0983510
36120.0000000    0.1087965
36160.0000000    0.1079992
36200.0000000    0.1047299
36240.0000000    0.1075767
36280.0000000    0.1177547
36320.0000000    0.1182927
36360.0000000    0.0995474
36400.0000000    0.1028495
36440.0000000    0.1126632
36480.0000000    0.1100974
36520.0000000    0.1012941
36560.0000000    0.0978593
36600.0000000    0.1035453
36640.0000000    0.1040044
36680.0000000    0.0894200
36720.0000000    0.1074042
36760.0000000    0.0965325
36800.0000000    0.1002122
36840.0000000    0.0889127
36880.0000000    0.0852916
36920.0000000    0.0985877
36960.0000000    0.0904916
37000.0000000    0.1045222
37040.0000000    0.0984794
37080.0000000    0.0988137
37120.0000000    0.1004118
37160.0000000    0.1034755
37200.0000000    0.0948882
37240.0000000    0.0904200
37280.0000000    0.0945852
37320.0000000    0.0929935
37360.0000000    0.0913995
37400.0000000    0.1030351
37440.0000000    0.1043767
37480.0000000    0.1066138
37520.0000000    0.1015884
37560.0000000    0.0969503
37600.0000000    0.1000208
37640.0000000    0.1090649
37680.0000000    0.0977217
37720.0000000    0.0927893
37760.0000000    0.1001090
37800.0000000    0.0935157
37840.0000000    0.1061023
37880.0000000    0.1270025
37920.0000000    0.1341550
37960.0000000    0.1182370
38000.0000000    0.1048167
38040.0000000    0.1077471
38080.0000000    0.1156403
38120.0000000    0.1123564
38160.0000000    0.1138288
38200.0000000    0.1140244
38240.0000000    0.1038189
38280.0000000    0.0996304
38320.0000000    0.1196632
38360.0000000    0.1126649
38400.0000000    0.1090497
38440.0000000    0.1112215
38480.0000000    0.1031517
38520.0000000    0.1061840
38560.0000000    0.1163739
38600.0000000    0.1159197
38640.0000000    0.1240337
38680.0000000    0.1073596
38720.0000000    0.1240342
38760.0000000    0.1209949
38800.0000000    0.1250305
38840.0000000    0.1285116
38880.0000000    0.1075387
38920.0000000    0.1100884
38960.0000000    0.1286470
39000.0000000    0.1143534
39040.0000000    0.0965378
39080.0000000    0.1031849
39120.0000000    0.1087317
39160.0000000    0.1126046
39200.0000000    0.1104253
39240.0000000    0.1216913
39280.0000000    0.1169460
39320.0000000    0.1000598
39360.0000000    0.1073922
39400.0000000    0.1124650
39440.0000000    0.0996315
39480.0000000    0.1070630
39520.0000000    0.1061652
39560.0000000    0.1104351
39600.0000000    0.1088069
39640.0000000    0.1025083
39680.0000000    0.1045366
39720.0000000    0.1019472
39760.0000000    0.1179396
39800.0000000    0.1085810
39840.0000000    0.1163867
39880.0000000    0.1122159
39920.0000000    0.1113564
39960.0000000    0.1086601
40000.0000000    0.1004547
40040.0000000    0.1057272
40080.0000000    0.1151877
40120.0000000    0.0985211
40160.0000000    0.1027130
40200.0000000    0.1056841
40240.0000000    0.1052882
40280.0000000    0.1093471
40320.0000000    0.1084561
40360.0000000    0.0969301
40400.0000000    0.1002155
40440.0000000    0.1150926
40480.0000000    0.1088526
40520.0000000    0.1057946
40560.0000000    0.1019094
40600.0000000    0.1077796
40640.0000000    0.1100635
40680.0000000    0.1192126
40720.0000000    0.1151128
40760.0000000    0.1063730
40800.0000000    0.1010482
40840.0000000    0.1020383
40880.0000000    0.1084077
40920.0000000    0.1044324
40960.0000000    0.1063495
41000.0000000    0.1097682
41040.0000000    0.1083780
41080.0000000    0.1135797
41120.0000000    0.1097468
41160.0000000    0.1053631
41200.0000000    0.1010533
41240.0000000    0.1100449
41280.0000000    0.1024336
41320.0000000    0.1032893
41360.0000000    0.0957835
41400.0000000    0.0949781
41440.0000000    0.1115752
41480.0000000    0.1065214
41520.0000000    0.1061306
41560.0000000    0.1089252
41600.0000000    0.1020025
41640.0000000    0.1141835
41680.0000000    0.1094288
41720.0000000    0.1087110
41760.0000000    0.1178570
41800.0000000    0.1094536
41840.0000000    0.1044536
41880.0000000    0.1047785
41920.0000000    0.1047823
41960.0000000    0.1008738
42000.0000000    0.1042643
42040.0000000    0.1231213
42080.0000000    0.1333703
42120.0000000    0.1150442
42160.0000000    0.1069582
42200.0000000    0.1099462
42240.0000000    0.1142337
42280.0000000    0.1100154
42320.0000000    0.1085163
42360.0000000    0.1118324
42400.0000000    0.1132305
42440.0000000    0.1088125
42480.0000000    0.1084023
42520.0000000    0.1009290
42560.0000000    0.1047054
42600.0000000    0.1043324
42640.0000000    0.1021620
42680.0000000    0.1043198
42720.0000000    0.1064048
42760.0000000    0.1049361
42800.0000000    0.0941291
42840.0000000    0.0930262
42880.0000000    0.0907110
42920.0000000    0.0987950
42960.0000000    0.0962064
43000.0000000    0.0985367
43040.0000000    0.0939451
43080.0000000    0.1086341
43120.0000000    0.1116259
43160.0000000    0.1152038
43200.0000000    0.1032687
43240.0000000    0.1176770
43280.0000000    0.1036908
43320.0000000    0.1029185
43360.0000000    0.1001361
43400.0000000    0.1111593
43440.0000000    0.0994707
43480.0000000    0.0978568
43520.0000000    0.1017779
43560.0000000    0.1087851
43600.0000000    0.1054563
43640.0000000    0.1105504
43680.0000000    0.1131697
43720.0000000    0.1049562
43760.0000000    0.0983438
43800.0000000    0.1015930
43840.0000000    0.1084890
43880.0000000    0.1037833
43920.0000000    0.1064458
43960.0000000    0.1148153
44000.0000000    0.1114891
44040.0000000    0.1150995
44080.0000000    0.1084731
44120.0000000    0.1107603
44160.0000000    0.1076254
44200.0000000    0.1065226
44240.0000000    0.1097917
44280.0000000    0.1123272
44320.0000000    0.1213078
44360.0000000    0.1099878
44400.0000000    0.1241689
44440.0000000    0.1097919
44480.0000000    0.1095198
44520.0000000    0.1069064
44560.0000000    0.1206982
44600.0000000    0.1095253
44640.0000000    0.1229347
44680.0000000    0.0967943
44720.0000000    0.1096673
44760.0000000    0.1133487
44800.0000000    0.1062035
44840.0000000    0.1211887
44880.0000000    0.1078589
44920.0000000    0.1067060
44960.0000000    0.1101296
45000.0000000    0.1297894
45040.0000000    0.1173460
45080.0000000    0.1163030
45120.0000000    0.1165657
45160.0000000    0.1060842
45200.0000000    0.1063552
45240.0000000    0.1045978
45280.0000000    0.1028717
45320.0000000    0.1123467
45360.0000000    0.1135008
45400.0000000    0.1109871
45440.0000000    0.1045347
45480.0000000    0.1100755
45520.0000000    0.1056943
45560.0000000    0.1021497
45600.0000000    0.1088866
45640.0000000    0.1034356
45680.0000000    0.1084050
45720.0000000    0.1026699
45760.0000000    0.1023497
45800.0000000    0.1061201
45840.0000000    0.1096866
45880.0000000    0.1107530
45920.0000000    0.1075607
45960.0000000    0.0987419
46000.0000000    0.1049789
46040.0000000    0.1022066
46080.0000000    0.1068477
46120.0000000    0.1060680
46160.0000000    0.1105104
46200.0000000    0.1079555
46240.0000000    0.1086505
46280.0000000    0.1133381
46320.0000000    0.1021680
46360.0000000    0.1051705
46400.0000000    0.1071712
46440.0000000    0.1174719
46480.0000000    0.1095982
46520.0000000    0.1140611
46560.0000000    0.1059383
46600.0000000    0.1119050
46640.0000000    0.1126626
46680.0000000    0.1316218
46720.0000000    0.1133636
46760.0000000    0.1099728
46800.0000000    0.1103896
46840.0000000    0.1174912
46880.0000000    0.1062636
46920.0000000    0.1088196
46960.0000000    0.1115748
47000.0000000    0.1161867
47040.0000000    0.1108462
47080.0000000    0.1163820
47120.0000000    0.1091946
47160.0000000    0.1110192
47200.0000000    0.1109497
47240.0000000    0.1180496
47280.0000000    0.1176721
47320.0000000    0.1131976
47360.0000000    0.1132938
47400.0000000    0.1092439
47440.0000000    0.1120062
47480.0000000    0.1123058
47520.0000000    0.1121663
47560.0000000    0.1170279
47600.0000000    0.1141490
47640.0000000    0.1158291
47680.0000000    0.1039534
47720.0000000    0.1032584
47760.0000000    0.1050322
47800.0000000    0.1222970
47840.0000000    0.1085814
47880.0000000    0.1019768
47920.0000000    0.1065127
47960.0000000    0.1072042
48000.0000000    0.1032451
48040.0000000    0.1034561
48080.0000000    0.0940165
48120.0000000    0.1072282
48160.0000000    0.1013009
48200.0000000    0.0966919
48240.0000000    0.1125780
48280.0000000    0.1039412
48320.0000000    0.1111074
48360.0000000    0.1057436
48400.0000000    0.1099343
48440.0000000    0.1105628
48480.0000000    0.1016862
48520.0000000    0.1055357
48560.0000000    0.1029576
48600.0000000    0.0954011
48640.0000000    0.0960541
48680.0000000    0.1042399
48720.0000000    0.1124977
48760.0000000    0.1125657
48800.0000000    0.0956169
48840.0000000    0.0980381
48880.0000000    0.1034356
48920.0000000    0.0962818
48960.0000000    0.1062696
49000.0000000    0.0987796
49040.0000000    0.1013226
49080.0000000    0.1145729
49120.0000000    0.1087600
49160.0000000    0.1099080
49200.0000000    0.1103751
49240.0000000    0.1114324
49280.0000000    0.1021888
49320.0000000    0.1075896
49360.0000000    0.1041229
49400.0000000    0.1060293
49440.0000000    0.1028466
49480.0000000    0.1135231
49520.0000000    0.1126300
49560.0000000    0.1120051
49600.0000000    0.0993832
49640.0000000    0.1031414
49680.0000000    0.1153122
49720.0000000    0.1013317
49760.0000000    0.1067480
49800.0000000    0.1066022
49840.0000000    0.1173519
49880.0000000    0.1018677
49920.0000000    0.1053277
49960.0000000    0.1025384
50000.0000000    0.0976326
50040.0000000    0.1057194
50080.0000000    0.1151306
50120.0000000    0.1040358
50160.0000000    0.1019703
50200.0000000    0.1045662
50240.0000000    0.1037367
50280.0000000    0.1072605
50320.0000000    0.1052628
50360.0000000    0.1041842
50400.0000000    0.1070346
50440.0000000    0.1085966
50480.0000000    0.1076722
50520.0000000    0.1112672
50560.0000000    0.1074464
50600.0000000    0.1066235
50640.0000000    0.1150466
50680.0000000    0.1086091
50720.0000000    0.0964094
50760.0000000    0.0946009
50800.0000000    0.0966182
50840.0000000    0.1092210
50880.0000000    0.0952646
50920.0000000    0.0955605
50960.0000000    0.0928906
51000.0000000    0.0980566
51040.0000000    0.1053405
51080.0000000    0.1089945
51120.0000000    0.1101253
51160.0000000    0.1099082
51200.0000000    0.1194173
51240.0000000    0.1095651
51280.0000000    0.1068493
51320.0000000    0.1113539
51360.0000000    0.1140224
51400.0000000    0.1206576
51440.0000000    0.1205802
51480.0000000    0.1167690
51520.0000000    0.1060628
51560.0000000    0.1059774
51600.0000000    0.1068739
51640.0000000    0.1021723
51680.0000000    0.0996374
51720.0000000    0.1068152
51760.0000000    0.1020876
51800.0000000    0.1116267
51840.0000000    0.1071984
51880.0000000    0.1042427
51920.0000000    0.1002310
51960.0000000    0.1050947
52000.0000000    0.1114829
52040.0000000    0.1019623
52080.0000000    0.1073307
52120.0000000    0.1022962
52160.0000000    0.1102362
52200.0000000    0.1145133
52240.0000000    0.1183459
52280.0000000    0.1180359
52320.0000000    0.1156552
52360.0000000    0.1042363
52400.0000000    0.1150339
52440.0000000    0.1116662
52480.0000000    0.1173532
52520.0000000    0.1115654
52560.0000000    0.1239700
52600.0000000    0.1091918
52640.0000000    0.1280199
52680.0000000    0.1202809
52720.0000000    0.1056518
52760.0000000    0.1115101
52800.0000000    0.1188392
52840.0000000    0.1131095
52880.0000000    0.1198201
52920.0000000    0.1229542
52960.0000000    0.1173768
53000.0000000    0.1130709
53040.0000000    0.1063410
53080.0000000    0.1140921
53120.0000000    0.1171113
53160.0000000    0.1196436
53200.0000000    0.1143599
53240.0000000    0.1382843
53280.0000000    0.1242663
53320.0000000    0.1213048
53360.0000000    0.1166493
53400.0000000    0.1345229
53440.0000000    0.1090813
53480.0000000    0.1025370
53520.0000000    0.1207054
53560.0000000    0.1191033
53600.0000000    0.1208159
53640.0000000    0.1081244
53680.0000000    0.1152373
53720.0000000    0.1356141
53760.0000000    0.1139284
53800.0000000    0.1114073
53840.0000000    0.1288203
53880.0000000    0.1303486
53920.0000000    0.1061286
53960.0000000    0.1091106
54000.0000000    0.1096536
54040.0000000    0.1087501
54080.0000000    0.1050673
54120.0000000    0.1127381
54160.0000000    0.1245389
54200.0000000    0.1094635
54240.0000000    0.0903108
54280.0000000    0.0974965
54320.0000000    0.1056274
54360.0000000    0.1024579
54400.0000000    0.1096167
54440.0000000    0.1151603
54480.0000000    0.1048079
54520.0000000    0.1181047
54560.0000000    0.1056916
54600.0000000    0.0977160
54640.0000000    0.1019163
54680.0000000    0.1006233
54720.0000000    0.1055033
54760.0000000    0.1015782
54800.0000000    0.0973535
54840.0000000    0.0861279
54880.0000000    0.0895799
54920.0000000    0.1001919
54960.0000000    0.0991460
55000.0000000    0.0952618
55040.0000000    0.1037237
55080.0000000    0.0856246
55120.0000000    0.0928691
55160.0000000    0.0921864
55200.0000000    0.0938455
55240.0000000    0.0877126
55280.0000000    0.0961464
55320.0000000    0.0904407
55360.0000000    0.0893292
55400.0000000    0.0996075
55440.0000000    0.0985096
55480.0000000    0.0983773
55520.0000000    0.0920006
55560.0000000    0.0941272
55600.0000000    0.0988001
55640.0000000    0.1027680
55680.0000000    0.0951029
55720.0000000    0.1003190
55760.0000000    0.0981781
55800.0000000    0.0916514
55840.0000000    0.0880716
55880.0000000    0.0919809
55920.0000000    0.0935588
55960.0000000    0.1031554
56000.0000000    0.1009413
56040.0000000    0.0978591
56080.0000000    0.1006099
56120.0000000    0.0961874
56160.0000000    0.0998359
56200.0000000    0.0954577
56240.0000000    0.1038509
56280.0000000    0.0972939
56320.0000000    0.0899221
56360.0000000    0.0973341
56400.0000000    0.0960864
56440.0000000    0.0940236
56480.0000000    0.0890774
56520.0000000    0.0904697
56560.0000000    0.0947861
56600.0000000    0.0944293
56640.0000000    0.0946416
56680.0000000    0.1006256
56720.0000000    0.1030516
56760.0000000    0.1022794
56800.0000000    0.0973157
56840.0000000    0.0937758
56880.0000000    0.1030018
56920.0000000    0.1038996
56960.0000000    0.1024050
57000.0000000    0.0929393
57040.0000000    0.0957579
57080.0000000    0.0978005
57120.0000000    0.0988157
57160.0000000    0.0946309
57200.0000000    0.0969936
57240.0000000    0.0996740
57280.0000000    0.1061460
57320.0000000    0.0943856
57360.0000000    0.0987352
57400.0000000    0.0880877
57440.0000000    0.0942799
57480.0000000    0.0935386
57520.0000000    0.0947225
57560.0000000    0.1009171
57600.0000000    0.0955134
57640.0000000    0.0905769
57680.0000000    0.0911406
57720.0000000    0.0891379
57760.0000000    0.0940208
57800.0000000    0.0992764
57840.0000000    0.0996994
57880.0000000    0.0952169
57920.0000000    0.0961766
57960.0000000    0.1005464
58000.0000000    0.0942512
58040.0000000    0.1001140
58080.0000000    0.1102709
58120.0000000    0.1043562
58160.0000000    0.1070934
58200.0000000    0.1064649
58240.0000000    0.1041279
58280.0000000    0.1119374
58320.0000000    0.1086789
58360.0000000    0.0975745
58400.0000000    0.0963660
58440.0000000    0.0925695
58480.0000000    0.0929670
58520.0000000    0.1060382
58560.0000000    0.0997962
58600.0000000    0.0888419
58640.0000000    0.0970527
58680.0000000    0.0983751
58720.0000000    0.0944692
58760.0000000    0.0987618
58800.0000000    0.0977901
58840.0000000    0.0991047
58880.0000000    0.0961209
58920.0000000    0.1008823
58960.0000000    0.0920468
59000.0000000    0.0918557
59040.0000000    0.1095783
59080.0000000    0.0932402
59120.0000000    0.0974972
59160.0000000    0.0977872
59200.0000000    0.0905354
59240.0000000    0.0940006
59280.0000000    0.0932290
59320.0000000    0.1001239
59360.0000000    0.0995486
59400.0000000    0.0926113
59440.0000000    0.0963468
59480.0000000    0.0942813
59520.0000000    0.0992598
59560.0000000    0.0928297
59600.0000000    0.0916015
59640.0000000    0.1003112
59680.0000000    0.0926382
59720.0000000    0.1105973
59760.0000000    0.1028506
59800.0000000    0.1087640
59840.0000000    0.1023846
59880.0000000    0.1077466
59920.0000000    0.1095428
59960.0000000    0.1097741
60000.0000000    0.1082835
60040.0000000    0.0952772
60080.0000000    0.1065891
60120.0000000    0.1013546
60160.0000000    0.0927837
60200.0000000    0.1000078
60240.0000000    0.0907627
60280.0000000    0.0949708
60320.0000000    0.1000794
60360.0000000    0.0932939
60400.0000000    0.0956743
60440.0000000    0.0958749
60480.0000000    0.0942354
60520.0000000    0.0957584
60560.0000000    0.0993956
60600.0000000    0.0957123
60640.0000000    0.0904862
60680.0000000    0.0967546
60720.0000000    0.0956395
60760.0000000    0.0934795
60800.0000000    0.0967735
60840.0000000    0.1010813
60880.0000000    0.0930751
60920.0000000    0.0911665
60960.0000000    0.0978303
61000.0000000    0.1021776
61040.0000000    0.1005204
61080.0000000    0.1019269
61120.0000000    0.1099202
61160.0000000    0.1027049
61200.0000000    0.1000293
61240.0000000    0.0927169
61280.0000000    0.0912501
61320.0000000    0.0949066
61360.0000000    0.0871923
61400.0000000    0.0982147
61440.0000000    0.0974190
61480.0000000    0.1043045
61520.0000000    0.1036381
61560.0000000    0.0937425
61600.0000000    0.0919897
61640.0000000    0.0919195
61680.0000000    0.1037861
61720.0000000    0.1024368
61760.0000000    0.1053575
61800.0000000    0.0994521
61840.0000000    0.0994558
61880.0000000    0.1050926
61920.0000000    0.1020311
61960.0000000    0.0896966
62000.0000000    0.0942982
62040.0000000    0.0985846
62080.0000000    0.0880494
62120.0000000    0.0952260
62160.0000000    0.0884986
62200.0000000    0.0968682
62240.0000000    0.0948580
62280.0000000    0.0872681
62320.0000000    0.0921497
62360.0000000    0.0972575
62400.0000000    0.0894710
62440.0000000    0.1069503
62480.0000000    0.0955317
62520.0000000    0.0942991
62560.0000000    0.0938610
62600.0000000    0.0888866
62640.0000000    0.0998528
62680.0000000    0.1013693
62720.0000000    0.1083360
62760.0000000    0.0998245
62800.0000000    0.0943828
62840.0000000    0.0977255
62880.0000000    0.0951363
62920.0000000    0.0938370
62960.0000000    0.1072565
63000.0000000    0.1086534
63040.0000000    0.1002726
63080.0000000    0.0933940
63120.0000000    0.0946594
63160.0000000    0.1001495
63200.0000000    0.1004544
63240.0000000    0.1100388
63280.0000000    0.1028778
63320.0000000    0.0999421
63360.0000000    0.0996497
63400.0000000    0.0984929
63440.0000000    0.1031039
63480.0000000    0.1045012
63520.0000000    0.1059042
63560.0000000    0.0998329
63600.0000000    0.0974492
63640.0000000    0.0985764
63680.0000000    0.0951822
63720.0000000    0.1024795
63760.0000000    0.0974399
63800.0000000    0.1052160
63840.0000000    0.1084637
63880.0000000    0.1031207
63920.0000000    0.1045564
63960.0000000    0.1004093
64000.0000000    0.1027419
64040.0000000    0.1007594
64080.0000000    0.0981251
64120.0000000    0.0951403
64160.0000000    0.1097276
64200.0000000    0.0917254
64240.0000000    0.0986428
64280.0000000    0.1016608
64320.0000000    0.1032938
64360.0000000    0.1006640
64400.0000000    0.1002350
64440.0000000    0.1001917
64480.0000000    0.1000835
64520.0000000    0.0978796
64560.0000000    0.0967167
64600.0000000    0.0991488
64640.0000000    0.1059117
64680.0000000    0.1020983
64720.0000000    0.1069705
64760.0000000    0.1078529
64800.0000000    0.0964756
64840.0000000    0.0944835
64880.0000000    0.0894433
64920.0000000    0.0996142
64960.0000000    0.1076975
65000.0000000    0.1100154
65040.0000000    0.1091104
65080.0000000    0.1026224
65120.0000000    0.1054947
65160.0000000    0.1058406
65200.0000000    0.0995268
65240.0000000    0.0991032
65280.0000000    0.1000255
65320.0000000    0.1073256
65360.0000000    0.1076968
65400.0000000    0.1041650
65440.0000000    0.1121592
65480.0000000    0.1117292
65520.0000000    0.1200773
65560.0000000    0.1083850
65600.0000000    0.1090274
65640.0000000    0.1018652
65680.0000000    0.1045433
65720.0000000    0.1036055
65760.0000000    0.0910521
65800.0000000    0.0982162
65840.0000000    0.1133070
65880.0000000    0.1060327
65920.0000000    0.0938484
65960.0000000    0.0935718
66000.0000000    0.0970424
66040.0000000    0.1043606
66080.0000000    0.0987199
66120.0000000    0.0897933
66160.0000000    0.0915973
66200.0000000    0.0976941
66240.0000000    0.0916362
66280.0000000    0.1072680
66320.0000000    0.0918926
66360.0000000    0.0969113
66400.0000000    0.1014883
66440.0000000    0.1102235
66480.0000000    0.1051998
66520.0000000    0.1054531
66560.0000000    0.1003457
66600.0000000    0.1064934
66640.0000000    0.0992884
66680.0000000    0.1017085
66720.0000000    0.0957125
66760.0000000    0.1053253
66800.0000000    0.1046110
66840.0000000    0.0992791
66880.0000000    0.1070371
66920.0000000    0.1060667
66960.0000000    0.0982520
67000.0000000    0.0938875
67040.0000000    0.0925150
67080.0000000    0.1028456
67120.0000000    0.0962641
67160.0000000    0.0954884
67200.0000000    0.0902868
67240.0000000    0.0997893
67280.0000000    0.1036455
67320.0000000    0.0988170
67360.0000000    0.1092647
67400.0000000    0.1055345
67440.0000000    0.0980450
67480.0000000    0.1000618
67520.0000000    0.0977000
67560.0000000    0.0962553
67600.0000000    0.0991517
67640.0000000    0.0908764
67680.0000000    0.0936478
67720.0000000    0.1011695
67760.0000000    0.1050260
67800.0000000    0.1015721
67840.0000000    0.0988597
67880.0000000    0.1025044
67920.0000000    0.0931553
67960.0000000    0.0982302
68000.0000000    0.1061001
68040.0000000    0.0952771
68080.0000000    0.1027406
68120.0000000    0.1119263
68160.0000000    0.1114869
68200.0000000    0.1032286
68240.0000000    0.1024818
68280.0000000    0.0967548
68320.0000000    0.1013197
68360.0000000    0.0917062
68400.0000000    0.0965082
68440.0000000    0.1027001
68480.0000000    0.1031924
68520.0000000    0.1000499
68560.0000000    0.0950941
68600.0000000    0.0979328
68640.0000000    0.1122600
68680.0000000    0.0909896
68720.0000000    0.0901174
68760.0000000    0.1003817
68800.0000000    0.1047697
68840.0000000    0.0956397
68880.0000000    0.0914955
68920.0000000    0.1022904
68960.0000000    0.0908638
69000.0000000    0.0924700
69040.0000000    0.0916832
69080.0000000    0.0883555
69120.0000000    0.0987300
69160.0000000    0.0888983
69200.0000000    0.1066783
69240.0000000    0.1002762
69280.0000000    0.0918296
69320.0000000    0.0953783
69360.0000000    0.0933983
69400.0000000    0.0927759
69440.0000000    0.1021098
69480.0000000    0.0988391
69520.0000000    0.0967705
69560.0000000    0.0974749
69600.0000000    0.1096155
69640.0000000    0.0988862
69680.0000000    0.0937786
69720.0000000    0.0921864
69760.0000000    0.0951113
69800.0000000    0.1033105
69840.0000000    0.1073963
69880.0000000    0.1067758
69920.0000000    0.1025995
69960.0000000    0.1072403
70000.0000000    0.1105147
70040.0000000    0.1193641
70080.0000000    0.1220134
70120.0000000    0.0940216
70160.0000000    0.0999840
70200.0000000    0.0973755
70240.0000000    0.0940564
70280.0000000    0.0967229
70320.0000000    0.1045069
70360.0000000    0.1055431
70400.0000000    0.0950718
70440.0000000    0.0996820
70480.0000000    0.0990798
70520.0000000    0.1075902
70560.0000000    0.0985608
70600.0000000    0.0963906
70640.0000000    0.1017054
70680.0000000    0.0907963
70720.0000000    0.0899853
70760.0000000    0.0903855
70800.0000000    0.1069368
70840.0000000    0.0929070
70880.0000000    0.0957174
70920.0000000    0.0886953
70960.0000000    0.0935500
71000.0000000    0.0959114
71040.0000000    0.1019681
71080.0000000    0.0982372
71120.0000000    0.0909525
71160.0000000    0.1062501
71200.0000000    0.1091412
71240.0000000    0.1000505
71280.0000000    0.0991691
71320.0000000    0.0996172
71360.0000000    0.0917371
71400.0000000    0.0862253
71440.0000000    0.0845368
71480.0000000    0.0866096
71520.0000000    0.0922609
71560.0000000    0.0843954
71600.0000000    0.0864035
71640.0000000    0.0888105
71680.0000000    0.0884374
71720.0000000    0.0861742
71760.0000000    0.0896239
71800.0000000    0.0904697
71840.0000000    0.0910163
71880.0000000    0.0970737
71920.0000000    0.0792001
71960.0000000    0.0919534
72000.0000000    0.0874208
72040.0000000    0.0891924
72080.0000000    0.0890179
72120.0000000    0.0922901
72160.0000000    0.0866232
72200.0000000    0.0799100
72240.0000000    0.0851896
72280.0000000    0.0987141
72320.0000000    0.0914794
72360.0000000    0.0886789
72400.0000000    0.0948630
72440.0000000    0.0882193
72480.0000000    0.0869346
72520.0000000    0.0952746
72560.0000000    0.0927898
72600.0000000    0.0813282
72640.0000000    0.0868935
72680.0000000    0.0902201
72720.0000000    0.0950252
72760.0000000    0.1158119
72800.0000000    0.1034460
72840.0000000    0.1081193
72880.0000000    0.1257404
72920.0000000    0.1069012
72960.0000000    0.1056784
73000.0000000    0.1038492
73040.0000000    0.1037668
73080.0000000    0.0984407
73120.0000000    0.1029631
73160.0000000    0.1126522
73200.0000000    0.1096553
73240.0000000    0.1152794
73280.0000000    0.1097616
73320.0000000    0.1170174
73360.0000000    0.1166059
73400.0000000    0.1087329
73440.0000000    0.1082383
73480.0000000    0.1146968
73520.0000000    0.1050686
73560.0000000    0.0977347
73600.0000000    0.0960254
73640.0000000    0.1193811
73680.0000000    0.1081139
73720.0000000    0.1056375
73760.0000000    0.0926188
73800.0000000    0.1082682
73840.0000000    0.1169650
73880.0000000    0.1141114
73920.0000000    0.1151011
73960.0000000    0.1187454
74000.0000000    0.1118460
74040.0000000    0.1108417
74080.0000000    0.0983306
74120.0000000    0.1129875
74160.0000000    0.1143294
74200.0000000    0.1068335
74240.0000000    0.1267120
74280.0000000    0.1166750
74320.0000000    0.1280571
74360.0000000    0.1384916
74400.0000000    0.1248298
74440.0000000    0.1278945
74480.0000000    0.1041086
74520.0000000    0.1165216
74560.0000000    0.1263129
74600.0000000    0.1222936
74640.0000000    0.1079571
74680.0000000    0.1150882
74720.0000000    0.0996193
74760.0000000    0.0975162
74800.0000000    0.1046872
74840.0000000    0.1002106
74880.0000000    0.0924189
74920.0000000    0.0994429
74960.0000000    0.1061608
75000.0000000    0.1044386
75040.0000000    0.0954661
75080.0000000    0.0955086
75120.0000000    0.1117621
75160.0000000    0.1108204
75200.0000000    0.1047986
75240.0000000    0.1251570
75280.0000000    0.1235731
75320.0000000    0.1066976
75360.0000000    0.1162154
75400.0000000    0.1054286
75440.0000000    0.1306560
75480.0000000    0.1305876
75520.0000000    0.1238931
75560.0000000    0.1083530
75600.0000000    0.1003447
75640.0000000    0.0942222
75680.0000000    0.0966692
75720.0000000    0.1093394
75760.0000000    0.1030760
75800.0000000    0.1095820
75840.0000000    0.1018106
75880.0000000    0.1025799
75920.0000000    0.1092129
75960.0000000    0.0957438
76000.0000000    0.0996661
76040.0000000    0.0988370
76080.0000000    0.1061751
76120.0000000    0.0952916
76160.0000000    0.0924976
76200.0000000    0.0904526
76240.0000000    0.1068870
76280.0000000    0.0987279
76320.0000000    0.1031763
76360.0000000    0.1037098
76400.0000000    0.1029488
76440.0000000    0.1073820
76480.0000000    0.1013026
76520.0000000    0.0983761
76560.0000000    0.0923814
76600.0000000    0.0980814
76640.0000000    0.0942770
76680.0000000    0.1060145
76720.0000000    0.1005836
76760.0000000    0.0984509
76800.0000000    0.0882891
76840.0000000    0.1000041
76880.0000000    0.1113873
76920.0000000    0.1109999
76960.0000000    0.1153756
77000.0000000    0.1202210
77040.0000000    0.1068541
77080.0000000    0.1091127
77120.0000000    0.1169158
77160.0000000    0.0970219
77200.0000000    0.1135032
77240.0000000    0.1023814
77280.0000000    0.1129645
77320.0000000    0.1022643
77360.0000000    0.1129401
77400.0000000    0.1248822
77440.0000000    0.1172170
77480.0000000    0.1297659
77520.0000000    0.1097624
77560.0000000    0.1139846
77600.0000000    0.1173493
77640.0000000    0.1171491
77680.0000000    0.1086529
77720.0000000    0.1118703
77760.0000000    0.1043448
77800.0000000    0.1135761
77840.0000000    0.1237658
77880.0000000    0.1121292
77920.0000000    0.1208249
77960.0000000    0.1159523
78000.0000000    0.1076711
78040.0000000    0.1086490
78080.0000000    0.1201980
78120.0000000    0.1155189
78160.0000000    0.1039606
78200.0000000    0.1003302
78240.0000000    0.1120648
78280.0000000    0.1021537
78320.0000000    0.0983470
78360.0000000    0.0977463
78400.0000000    0.1023145
78440.0000000    0.1107096
78480.0000000    0.1136821
78520.0000000    0.1047000
78560.0000000    0.1099967
78600.0000000    0.0996960
78640.0000000    0.1112537
78680.0000000    0.1138735
78720.0000000    0.1169970
78760.0000000    0.1093042
78800.0000000    0.1159627
78840.0000000    0.1162283
78880.0000000    0.1102611
78920.0000000    0.1111247
78960.0000000    0.1082515
79000.0000000    0.1101368
79040.0000000    0.1097102
79080.0000000    0.1078736
79120.0000000    0.1111537
79160.0000000    0.1171699
79200.0000000    0.1069481
79240.0000000    0.1082417
79280.0000000    0.1100286
79320.0000000    0.1101773
79360.0000000    0.1105300
79400.0000000    0.1131148
79440.0000000    0.1059219
79480.0000000    0.0991246
79520.0000000    0.1045944
79560.0000000    0.1112029
79600.0000000    0.1046626
79640.0000000    0.1056111
79680.0000000    0.1168493
79720.0000000    0.1079975
79760.0000000    0.1129992
79800.0000000    0.1095010
79840.0000000    0.0999198
79880.0000000    0.1071022
79920.0000000    0.1110048
79960.0000000    0.1179347
80000.0000000    0.1213600
80040.0000000    0.1160175
80080.0000000    0.1177747
80120.0000000    0.1161308
80160.0000000    0.1185355
80200.0000000    0.1182838
80240.0000000    0.1152095
80280.0000000    0.1207219
80320.0000000    0.1326561
80360.0000000    0.1137137
80400.0000000    0.1125143
80440.0000000    0.1153460
80480.0000000    0.1184437
80520.0000000    0.1063325
80560.0000000    0.1128154
80600.0000000    0.1130565
80640.0000000    0.1132594
80680.0000000    0.1233629
80720.0000000    0.1123406
80760.0000000    0.1148043
80800.0000000    0.1094835
80840.0000000    0.1283528
80880.0000000    0.1082830
80920.0000000    0.1213084
80960.0000000    0.1112143
81000.0000000    0.1353721
81040.0000000    0.1218987
81080.0000000    0.1195259
81120.0000000    0.1352398
81160.0000000    0.1220588
81200.0000000    0.1281973
81240.0000000    0.1099205
81280.0000000    0.1120427
81320.0000000    0.0979626
81360.0000000    0.1130276
81400.0000000    0.1076352
81440.0000000    0.1202989
81480.0000000    0.1157817
81520.0000000    0.1086331
81560.0000000    0.1232690
81600.0000000    0.1252012
81640.0000000    0.0991585
81680.0000000    0.1104947
81720.0000000    0.1008078
81760.0000000    0.1148623
81800.0000000    0.1197806
81840.0000000    0.1232682
81880.0000000    0.1237039
81920.0000000    0.1200390
81960.0000000    0.1209661
82000.0000000    0.1153458
82040.0000000    0.1152758
82080.0000000    0.1156025
82120.0000000    0.1146747
82160.0000000    0.1181831
82200.0000000    0.1141668
82240.0000000    0.1214512
82280.0000000    0.1179032
82320.0000000    0.1294460
82360.0000000    0.1153388
82400.0000000    0.1186201
82440.0000000    0.1116542
82480.0000000    0.1086230
82520.0000000    0.1122699
82560.0000000    0.1183162
82600.0000000    0.1185486
82640.0000000    0.1120691
82680.0000000    0.1279251
82720.0000000    0.1135145
82760.0000000    0.1244278
82800.0000000    0.1272608
82840.0000000    0.1366923
82880.0000000    0.1241892
82920.0000000    0.1105011
82960.0000000    0.1207244
83000.0000000    0.1112583
83040.0000000    0.1137635
83080.0000000    0.1133735
83120.0000000    0.1113292
83160.0000000    0.1267586
83200.0000000    0.1173341
83240.0000000    0.1172655
83280.0000000    0.1046727
83320.0000000    0.1227493
83360.0000000    0.1107237
83400.0000000    0.1078279
83440.0000000    0.1116624
83480.0000000    0.1096688
83520.0000000    0.1179130
83560.0000000    0.1272048
83600.0000000    0.1163875
83640.0000000    0.1223259
83680.0000000    0.1221947
83720.0000000    0.1308466
83760.0000000    0.1364296
83800.0000000    0.1380190
83840.0000000    0.1253978
83880.0000000    0.1275849
83920.0000000    0.1213573
83960.0000000    0.1171362
84000.0000000    0.1172480
84040.0000000    0.1246919
84080.0000000    0.1046903
84120.0000000    0.1277006
84160.0000000    0.1339432
84200.0000000    0.1213034
84240.0000000    0.1276546
84280.0000000    0.1127532
84320.0000000    0.1163246
84360.0000000    0.1265000
84400.0000000    0.1298018
84440.0000000    0.1195881
84480.0000000    0.1253124
84520.0000000    0.1269231
84560.0000000    0.1201282
84600.0000000    0.1287624
84640.0000000    0.1167868
84680.0000000    0.1174069
84720.0000000    0.1115573
84760.0000000    0.1126185
84800.0000000    0.1169933
84840.0000000    0.1122608
84880.0000000    0.1151258
84920.0000000    0.1121095
84960.0000000    0.1163577
85000.0000000    0.1101208
85040.0000000    0.1101517
85080.0000000    0.1051726
85120.0000000    0.1130437
85160.0000000    0.1112071
85200.0000000    0.1212178
85240.0000000    0.1148841
85280.0000000    0.1215604
85320.0000000    0.1101644
85360.0000000    0.1133487
85400.0000000    0.1131260
85440.0000000    0.1104112
85480.0000000    0.1049203
85520.0000000    0.1154209
85560.0000000    0.1148975
85600.0000000    0.1187840
85640.0000000    0.1126314
85680.0000000    0.1073319
85720.0000000    0.1194816
85760.0000000    0.1250520
85800.0000000    0.1158542
85840.0000000    0.1194065
85880.0000000    0.1221174
85920.0000000    0.1191522
85960.0000000    0.1171209
86000.0000000    0.1120573
86040.0000000    0.1165082
86080.0000000    0.1075386
86120.0000000    0.1234659
86160.0000000    0.1218955
86200.0000000    0.1260317
86240.0000000    0.1245055
86280.0000000    0.1162970
86320.0000000    0.1130642
86360.0000000    0.1204470
86400.0000000    0.1192648
86440.0000000    0.1125018
86480.0000000    0.1056389
86520.0000000    0.1177573
86560.0000000    0.1179240
86600.0000000    0.1077160
86640.0000000    0.1225629
86680.0000000    0.1269251
86720.0000000    0.1275707
86760.0000000    0.1174027
86800.0000000    0.1104669
86840.0000000    0.1130555
86880.0000000    0.1109988
86920.0000000    0.1080067
86960.0000000    0.1107985
87000.0000000    0.1103434
87040.0000000    0.1151662
87080.0000000    0.1232830
87120.0000000    0.1111645
87160.0000000    0.1068174
87200.0000000    0.1143135
87240.0000000    0.1099670
87280.0000000    0.1120609
87320.0000000    0.1260974
87360.0000000    0.1139342
87400.0000000    0.1219158
87440.0000000    0.1128176
87480.0000000    0.1088986
87520.0000000    0.1094536
87560.0000000    0.1118001
87600.0000000    0.1072812
87640.0000000    0.1183819
87680.0000000    0.1128826
87720.0000000    0.1135214
87760.0000000    0.1158115
87800.0000000    0.1129970
87840.0000000    0.1028714
87880.0000000    0.1124230
87920.0000000    0.1198265
87960.0000000    0.1134354
88000.0000000    0.1169723
88040.0000000    0.1070416
88080.0000000    0.1121652
88120.0000000    0.1128224
88160.0000000    0.1094527
88200.0000000    0.1083626
88240.0000000    0.1237392
88280.0000000    0.1130126
88320.0000000    0.1210159
88360.0000000    0.1225177
88400.0000000    0.1100841
88440.0000000    0.1349999
88480.0000000    0.1178461
88520.0000000    0.1135647
88560.0000000    0.1203852
88600.0000000    0.1291329
88640.0000000    0.1168532
88680.0000000    0.1254720
88720.0000000    0.1331416
88760.0000000    0.1335745
88800.0000000    0.1283613
88840.0000000    0.1310373
88880.0000000    0.1559360
88920.0000000    0.1536961
88960.0000000    0.1485927
89000.0000000    0.1502160
89040.0000000    0.1566390
89080.0000000    0.1583584
89120.0000000    0.1559253
89160.0000000    0.1330809
89200.0000000    0.1498428
89240.0000000    0.1313724
89280.0000000    0.1315109
89320.0000000    0.1358158
89360.0000000    0.1250707
89400.0000000    0.1346904
89440.0000000    0.1244399
89480.0000000    0.1242123
89520.0000000    0.1319656
89560.0000000    0.1298386
89600.0000000    0.1311608
89640.0000000    0.1226753
89680.0000000    0.1282054
89720.0000000    0.1433704
89760.0000000    0.1392867
89800.0000000    0.1236321
89840.0000000    0.1362382
89880.0000000    0.1264897
89920.0000000    0.1175500
89960.0000000    0.1005988
90000.0000000    0.1161184
90040.0000000    0.1188476
90080.0000000    0.1224195
90120.0000000    0.1198445
90160.0000000    0.1097894
90200.0000000    0.1187643
90240.0000000    0.1293920
90280.0000000    0.1284778
90320.0000000    0.1227943
90360.0000000    0.1110071
90400.0000000    0.1330881
90440.0000000    0.1142733
90480.0000000    0.1199280
90520.0000000    0.1254882
90560.0000000    0.1369881
90600.0000000    0.1243214
90640.0000000    0.1177433
90680.0000000    0.1220621
90720.0000000    0.1261168
90760.0000000    0.1116247
90800.0000000    0.1231944
90840.0000000    0.1109440
90880.0000000    0.1057748
90920.0000000    0.1287256
90960.0000000    0.1178896
91000.0000000    0.1111020
91040.0000000    0.1251704
91080.0000000    0.1161631
91120.0000000    0.1382272
91160.0000000    0.1246479
91200.0000000    0.1398433
91240.0000000    0.1226318
91280.0000000    0.1250062
91320.0000000    0.1226383
91360.0000000    0.1251550
91400.0000000    0.1139577
91440.0000000    0.1226804
91480.0000000    0.1134509
91520.0000000    0.1071623
91560.0000000    0.1137480
91600.0000000    0.1168097
91640.0000000    0.1173411
91680.0000000    0.1087219
91720.0000000    0.1114593
91760.0000000    0.1076271
91800.0000000    0.1083399
91840.0000000    0.1180232
91880.0000000    0.1116692
91920.0000000    0.1140071
91960.0000000    0.1061918
92000.0000000    0.1209680
92040.0000000    0.1172783
92080.0000000    0.1185225
92120.0000000    0.1056054
92160.0000000    0.1171252
92200.0000000    0.1056032
92240.0000000    0.1143284
92280.0000000    0.1150636
92320.0000000    0.1136047
92360.0000000    0.1138224
92400.0000000    0.1136105
92440.0000000    0.1236364
92480.0000000    0.1149599
92520.0000000    0.1225845
92560.0000000    0.1217431
92600.0000000    0.1273570
92640.0000000    0.1216080
92680.0000000    0.1264077
92720.0000000    0.1161700
92760.0000000    0.1205034
92800.0000000    0.1182352
92840.0000000    0.1047262
92880.0000000    0.1076748
92920.0000000    0.1167491
92960.0000000    0.1215293
93000.0000000    0.1204470
93040.0000000    0.1303130
93080.0000000    0.1171168
93120.0000000    0.1157532
93160.0000000    0.1194307
93200.0000000    0.1163833
93240.0000000    0.0959595
93280.0000000    0.1130766
93320.0000000    0.1075625
93360.0000000    0.1123949
93400.0000000    0.1248379
93440.0000000    0.1245731
93480.0000000    0.1132052
93520.0000000    0.1158992
93560.0000000    0.1127770
93600.0000000    0.1250166
93640.0000000    0.1052219
93680.0000000    0.1195871
93720.0000000    0.1140549
93760.0000000    0.1097913
93800.0000000    0.1125055
93840.0000000    0.1204944
93880.0000000    0.1122344
93920.0000000    0.1182483
93960.0000000    0.1208054
94000.0000000    0.1093830
94040.0000000    0.1137777
94080.0000000    0.1276437
94120.0000000    0.1208870
94160.0000000    0.1198572
94200.0000000    0.1271686
94240.0000000    0.1209315
94280.0000000    0.1188598
94320.0000000    0.1212889
94360.0000000    0.1194786
94400.0000000    0.1196777
94440.0000000    0.1277717
94480.0000000    0.1193790
94520.0000000    0.1186005
94560.0000000    0.1219680
94600.0000000    0.1339294
94640.0000000    0.1220025
94680.0000000    0.1334600
94720.0000000    0.1257541
94760.0000000    0.1287722
94800.0000000    0.1262407
94840.0000000    0.1439189
94880.0000000    0.1325158
94920.0000000    0.1334498
94960.0000000    0.1272863
95000.0000000    0.1370912
95040.0000000    0.1439830
95080.0000000    0.1306934
95120.0000000    0.1333729
95160.0000000    0.1439377
95200.0000000    0.1347997
95240.0000000    0.1261014
95280.0000000    0.1207304
95320.0000000    0.1233460
95360.0000000    0.1299843
95400.0000000    0.1336078
95440.0000000    0.1537552
95480.0000000    0.1409291
95520.0000000    0.1334358
95560.0000000    0.1314131
95600.0000000    0.1375313
95640.0000000    0.1328484
95680.0000000    0.1296928
95720.0000000    0.1290841
95760.0000000    0.1344700
95800.0000000    0.1383309
95840.0000000    0.1389599
95880.0000000    0.1474628
95920.0000000    0.1390292
95960.0000000    0.1476270
96000.0000000    0.1485491
96040.0000000    0.1430487
96080.0000000    0.1472120
96120.0000000    0.1278569
96160.0000000    0.1441366
96200.0000000    0.1547351
96240.0000000    0.1556873
96280.0000000    0.1431907
96320.0000000    0.1670479
96360.0000000    0.1541410
96400.0000000    0.1403670
96440.0000000    0.1539776
96480.0000000    0.1475886
96520.0000000    0.1601055
96560.0000000    0.1564674
96600.0000000    0.1403637
96640.0000000    0.1400677
96680.0000000    0.1371068
96720.0000000    0.1438451
96760.0000000    0.1417521
96800.0000000    0.1366078
96840.0000000    0.1494449
96880.0000000    0.1324768
96920.0000000    0.1407932
96960.0000000    0.1269162
97000.0000000    0.1393188
97040.0000000    0.1222086
97080.0000000    0.1296084
97120.0000000    0.1267224
97160.0000000    0.1329228
97200.0000000    0.1238247
97240.0000000    0.1303752
97280.0000000    0.1257003
97320.0000000    0.1308818
97360.0000000    0.1305667
97400.0000000    0.1394419
97440.0000000    0.1320038
97480.0000000    0.1335176
97520.0000000    0.1376086
97560.0000000    0.1350283
97600.0000000    0.1309707
97640.0000000    0.1242849
97680.0000000    0.1251050
97720.0000000    0.1362035
97760.0000000    0.1417965
97800.0000000    0.1326365
97840.0000000    0.1414270
97880.0000000    0.1424092
97920.0000000    0.1614488
97960.0000000    0.1341540
98000.0000000    0.1400541
98040.0000000    0.1337942
98080.0000000    0.1424219
98120.0000000    0.1462203
98160.0000000    0.1367029
98200.0000000    0.1362936
98240.0000000    0.1407632
98280.0000000    0.1394395
98320.0000000    0.1338681
98360.0000000    0.1497881
98400.0000000    0.1317390
98440.0000000    0.1247622
98480.0000000    0.1417395
98520.0000000    0.1443667
98560.0000000    0.1364240
98600.0000000    0.1356852
98640.0000000    0.1291118
98680.0000000    0.1340514
98720.0000000    0.1344869
98760.0000000    0.1264646
98800.0000000    0.1414605
98840.0000000    0.1401261
98880.0000000    0.1455850
98920.0000000    0.1361657
98960.0000000    0.1371713
99000.0000000    0.1386531
99040.0000000    0.1368518
99080.0000000    0.1255444
99120.0000000    0.1261944
99160.0000000    0.1288277
99200.0000000    0.1183275
99240.0000000    0.1339320
99280.0000000    0.1233410
99320.0000000    0.1340141
99360.0000000    0.1199405
99400.0000000    0.1297713
99440.0000000    0.1398602
99480.0000000    0.1255935
99520.0000000    0.1366039
99560.0000000    0.1407875
99600.0000000    0.1229266
99640.0000000    0.1210075
99680.0000000    0.1156449
99720.0000000    0.1181372
99760.0000000    0.1204960
99800.0000000    0.1182190
99840.0000000    0.1213560
99880.0000000    0.1218489
99920.0000000    0.1167147
99960.0000000    0.1170732
100000.0000000    0.1174706
100040.0000000    0.1233392
100080.0000000    0.1280044
100120.0000000    0.1215754
100160.0000000    0.1167151
100200.0000000    0.1267326
100240.0000000    0.1275243
100280.0000000    0.1183697
100320.0000000    0.1305606
100360.0000000    0.1321629
100400.0000000    0.1224109
100440.0000000    0.1181177
100480.0000000    0.1302947
100520.0000000    0.1258169
100560.0000000    0.1322257
100600.0000000    0.1270939
100640.0000000    0.1155940
100680.0000000    0.1234166
100720.0000000    0.1204391
100760.0000000    0.1253527
100800.0000000    0.1260790
100840.0000000    0.1189001
100880.0000000    0.1280746
100920.0000000    0.1227355
100960.0000000    0.1223067
101000.0000000    0.1317066
101040.0000000    0.1314173
101080.0000000    0.1413139
101120.0000000    0.1351211
101160.0000000    0.1257760
101200.0000000    0.1293803
101240.0000000    0.1281215
101280.0000000    0.1212504
101320.0000000    0.1162435
101360.0000000    0.1111961
101400.0000000    0.1156887
101440.0000000    0.1328236
101480.0000000    0.1241047
101520.0000000    0.1264835
101560.0000000    0.1386088
101600.0000000    0.1200223
101640.0000000    0.1330547
101680.0000000    0.1260906
101720.0000000    0.1158056
101760.0000000    0.1159202
101800.0000000    0.1285271
101840.0000000    0.1377864
101880.0000000    0.1374960
101920.0000000    0.1406398
101960.0000000    0.1231177
102000.0000000    0.1300993
102040.0000000    0.1229875
102080.0000000    0.1386824
102120.0000000    0.1242594
102160.0000000    0.1308084
102200.0000000    0.1301506
102240.0000000    0.1273157
102280.0000000    0.1455581
102320.0000000    0.1409786
102360.0000000    0.1340344
102400.0000000    0.1300326
102440.0000000    0.1280428
102480.0000000    0.1314381
102520.0000000    0.1319436
102560.0000000    0.1347056
102600.0000000    0.1273558
102640.0000000    0.1237930
102680.0000000    0.1265436
102720.0000000    0.1217094
102760.0000000    0.1279453
102800.0000000    0.1200986
102840.0000000    0.1173472
102880.0000000    0.1198592
102920.0000000    0.1198179
102960.0000000    0.1264653
103000.0000000    0.1230536
103040.0000000    0.1208181
103080.0000000    0.1271882
103120.0000000    0.1236445
103160.0000000    0.1243619
103200.0000000    0.1128248
103240.0000000    0.1104550
103280.0000000    0.1184529
103320.0000000    0.1244698
103360.0000000    0.1183108
103400.0000000    0.1283032
103440.0000000    0.1306501
103480.0000000    0.1215806
103520.0000000    0.1157378
103560.0000000    0.1129211
103600.0000000    0.1244499
103640.0000000    0.1213553
103680.0000000    0.1265981
103720.0000000    0.1239592
103760.0000000    0.1327028
103800.0000000    0.1289529
103840.0000000    0.1338299
103880.0000000    0.1315810
103920.0000000    0.1281977
103960.0000000    0.1300706
104000.0000000    0.1289710
104040.0000000    0.1277639
104080.0000000    0.1207930
104120.0000000    0.1279880
104160.0000000    0.1364784
104200.0000000    0.1308145
104240.0000000    0.1423526
104280.0000000    0.1340809
104320.0000000    0.1394088
104360.0000000    0.1396929
104400.0000000    0.1410205
104440.0000000    0.1379543
104480.0000000    0.1397987
104520.0000000    0.1257927
104560.0000000    0.1351303
104600.0000000    0.1415475
104640.0000000    0.1428471
104680.0000000    0.1434975
104720.0000000    0.1378295
104760.0000000    0.1257856
104800.0000000    0.1240245
104840.0000000    0.1277483
104880.0000000    0.1313300
104920.0000000    0.1238782
104960.0000000    0.1168736
105000.0000000    0.1184456
105040.0000000    0.1302189
105080.0000000    0.1239038
105120.0000000    0.1336192
105160.0000000    0.1306114
105200.0000000    0.1228362
105240.0000000    0.1341944
105280.0000000    0.1358051
105320.0000000    0.1417090
105360.0000000    0.1357245
105400.0000000    0.1409083
105440.0000000    0.1447118
105480.0000000    0.1346939
105520.0000000    0.1438557
105560.0000000    0.1358288
105600.0000000    0.1491129
105640.0000000    0.1439009
105680.0000000    0.1535401
105720.0000000    0.1392806
105760.0000000    0.1327304
105800.0000000    0.1379679
105840.0000000    0.1293566
105880.0000000    0.1340286
105920.0000000    0.1303027
105960.0000000    0.1322917
106000.0000000    0.1366789
106040.0000000    0.1281961
106080.0000000    0.1351444
106120.0000000    0.1328227
106160.0000000    0.1278212
106200.0000000    0.1123493
106240.0000000    0.1305345
106280.0000000    0.1295113
106320.0000000    0.1203501
106360.0000000    0.1212758
106400.0000000    0.1175297
106440.0000000    0.1232891
106480.0000000    0.1216769
106520.0000000    0.1175134
106560.0000000    0.1232457
106600.0000000    0.1171557
106640.0000000    0.1319766
106680.0000000    0.1219974
106720.0000000    0.1280657
106760.0000000    0.1150693
106800.0000000    0.1231471
106840.0000000    0.1184381
106880.0000000    0.1162187
106920.0000000    0.1171778
106960.0000000    0.1237000
107000.0000000    0.1258152
107040.0000000    0.1346043
107080.0000000    0.1287175
107120.0000000    0.1160684
107160.0000000    0.1129499
107200.0000000    0.1177720
107240.0000000    0.1185689
107280.0000000    0.1295898
107320.0000000    0.1473809
107360.0000000    0.1382545
107400.0000000    0.1315359
107440.0000000    0.1342108
107480.0000000    0.1241203
107520.0000000    0.1201849
107560.0000000    0.1251947
107600.0000000    0.1467607
107640.0000000    0.1314467
107680.0000000    0.1340661
107720.0000000    0.1223173
107760.0000000    0.1345297
107800.0000000    0.1254577
107840.0000000    0.1288967
107880.0000000    0.1334251
107920.0000000    0.1280920
107960.0000000    0.1272242
108000.0000000    0.1342009
108040.0000000    0.1437811
108080.0000000    0.1395872
108120.0000000    0.1345791
108160.0000000    0.1267764
108200.0000000    0.1316861
108240.0000000    0.1343751
108280.0000000    0.1401988
108320.0000000    0.1314821
108360.0000000    0.1385891
108400.0000000    0.1226878
108440.0000000    0.1361090
108480.0000000    0.1337175
108520.0000000    0.1312612
108560.0000000    0.1403154
108600.0000000    0.1392758
108640.0000000    0.1375644
108680.0000000    0.1356965
108720.0000000    0.1355140
108760.0000000    0.1513023
108800.0000000    0.1466230
108840.0000000    0.1369836
108880.0000000    0.1327600
108920.0000000    0.1255034
108960.0000000    0.1325433
109000.0000000    0.1380498
109040.0000000    0.1460193
109080.0000000    0.1403210
109120.0000000    0.1426344
109160.0000000    0.1419303
109200.0000000    0.1386373
109240.0000000    0.1552604
109280.0000000    0.1464047
109320.0000000    0.1472505
109360.0000000    0.1531596
109400.0000000    0.1497172
109440.0000000    0.1480043
109480.0000000    0.1493715
109520.0000000    0.1465561
109560.0000000    0.1433280
109600.0000000    0.1515085
109640.0000000    0.1477221
109680.0000000    0.1479351
109720.0000000    0.1450446
109760.0000000    0.1454015
109800.0000000    0.1334176
109840.0000000    0.1347820
109880.0000000    0.1405187
109920.0000000    0.1330630
109960.0000000    0.1254681
110000.0000000    0.1315760
110040.0000000    0.1261275
110080.0000000    0.1287591
110120.0000000    0.1345515
110160.0000000    0.1347160
110200.0000000    0.1258401
110240.0000000    0.1314728
110280.0000000    0.1366868
110320.0000000    0.1224183
110360.0000000    0.1197698
110400.0000000    0.1304608
110440.0000000    0.1333379
110480.0000000    0.1296536
110520.0000000    0.1273251
110560.0000000    0.1255117
110600.0000000    0.1331636
110640.0000000    0.1306181
110680.0000000    0.1270649
110720.0000000    0.1312027
110760.0000000    0.1239258
110800.0000000    0.1283437
110840.0000000    0.1298368
110880.0000000    0.1325631
110920.0000000    0.1232229
110960.0000000    0.1301345
111000.0000000    0.1258958
111040.0000000    0.1416751
111080.0000000    0.1253698
111120.0000000    0.1317495
111160.0000000    0.1257557
111200.0000000    0.1252192
111240.0000000    0.1274287
111280.0000000    0.1227679
111320.0000000    0.1294440
111360.0000000    0.1245703
111400.0000000    0.1230351
111440.0000000    0.1258419
111480.0000000    0.1181118
111520.0000000    0.1300042
111560.0000000    0.1280445
111600.0000000    0.1120894
111640.0000000    0.1298683
111680.0000000    0.1315954
111720.0000000    0.1241672
111760.0000000    0.1375104
111800.0000000    0.1316207
111840.0000000    0.1387746
111880.0000000    0.1287866
111920.0000000    0.1296122
111960.0000000    0.1359007
112000.0000000    0.1260011
112040.0000000    0.1191286
112080.0000000    0.1317846
112120.0000000    0.1414591
112160.0000000    0.1290009
112200.0000000    0.1296755
112240.0000000    0.1283278
112280.0000000    0.1195640
112320.0000000    0.1222708
112360.0000000    0.1236229
112400.0000000    0.1248713
112440.0000000    0.1284221
112480.0000000    0.1326048
112520.0000000    0.1421189
112560.0000000    0.1291230
112600.0000000    0.1258991
112640.0000000    0.1181396
112680.0000000    0.1274401
112720.0000000    0.1315412
112760.0000000    0.1358742
112800.0000000    0.1291728
112840.0000000    0.1342014
112880.0000000    0.1324484
112920.0000000    0.1320271
112960.0000000    0.1432987
113000.0000000    0.1377539
113040.0000000    0.1444045
113080.0000000    0.1381208
113120.0000000    0.1351721
113160.0000000    0.1420694
113200.0000000    0.1250168
113240.0000000    0.1155148
113280.0000000    0.1189649
113320.0000000    0.1196178
113360.0000000    0.1352860
113400.0000000    0.1245235
113440.0000000    0.1252266
113480.0000000    0.1274143
113520.0000000    0.1269653
113560.0000000    0.1395331
113600.0000000    0.1324203
113640.0000000    0.1268519
113680.0000000    0.1276052
113720.0000000    0.1307264
113760.0000000    0.1332199
113800.0000000    0.1233135
113840.0000000    0.1341859
113880.0000000    0.1129034
113920.0000000    0.1249312
113960.0000000    0.1249585
114000.0000000    0.1223960
114040.0000000    0.1253610
114080.0000000    0.1143588
114120.0000000    0.1319617
114160.0000000    0.1255191
114200.0000000    0.1229064
114240.0000000    0.1216105
114280.0000000    0.1219863
114320.0000000    0.1121892
114360.0000000    0.1100506
114400.0000000    0.1140567
114440.0000000    0.1103546
114480.0000000    0.1171779
114520.0000000    0.1103744
114560.0000000    0.1154596
114600.0000000    0.1143076
114640.0000000    0.1162196
114680.0000000    0.1213076
114720.0000000    0.1226219
114760.0000000    0.1278170
114800.0000000    0.1371633
114840.0000000    0.1228844
114880.0000000    0.1106388
114920.0000000    0.1218629
114960.0000000    0.1182128
115000.0000000    0.1193184
115040.0000000    0.1179497
115080.0000000    0.1202625
115120.0000000    0.1293586
115160.0000000    0.1194245
115200.0000000    0.1304863
115240.0000000    0.1151495
115280.0000000    0.1251508
115320.0000000    0.1362996
115360.0000000    0.1328687
115400.0000000    0.1309002
115440.0000000    0.1223986
115480.0000000    0.1192856
115520.0000000    0.1294658
115560.0000000    0.1295451
115600.0000000    0.1235962
115640.0000000    0.1437606
115680.0000000    0.1288013
115720.0000000    0.1339812
115760.0000000    0.1335042
115800.0000000    0.1367895
115840.0000000    0.1351567
115880.0000000    0.1374333
115920.0000000    0.1373108
115960.0000000    0.1333171
116000.0000000    0.1417032
116040.0000000    0.1440943
116080.0000000    0.1317914
116120.0000000    0.1452112
116160.0000000    0.1451646
116200.0000000    0.1463081
116240.0000000    0.1489082
116280.0000000    0.1442624
116320.0000000    0.1341035
116360.0000000    0.1286511
116400.0000000    0.1351918
116440.0000000    0.1328036
116480.0000000    0.1407300
116520.0000000    0.1395173
116560.0000000    0.1335210
116600.0000000    0.1333114
116640.0000000    0.1214735
116680.0000000    0.1261022
116720.0000000    0.1412748
116760.0000000    0.1320982
116800.0000000    0.1479241
116840.0000000    0.1354289
116880.0000000    0.1455443
116920.0000000    0.1474606
116960.0000000    0.1511549
117000.0000000    0.1432472
117040.0000000    0.1394287
117080.0000000    0.1500389
117120.0000000    0.1362231
117160.0000000    0.1211859
117200.0000000    0.1276364
117240.0000000    0.1156269
117280.0000000    0.1300726
117320.0000000    0.1361036
117360.0000000    0.1275460
117400.0000000    0.1249461
117440.0000000    0.1320575
117480.0000000    0.1359054
117520.0000000    0.1282465
117560.0000000    0.1359636
117600.0000000    0.1365390
117640.0000000    0.1353218
117680.0000000    0.1383788
117720.0000000    0.1374833
117760.0000000    0.1282852
117800.0000000    0.1501968
117840.0000000    0.1441166
117880.0000000    0.1467139
117920.0000000    0.1366663
117960.0000000    0.1310699
118000.0000000    0.1438436
118040.0000000    0.1426104
118080.0000000    0.1446131
118120.0000000    0.1280080
118160.0000000    0.1432400
118200.0000000    0.1343283
118240.0000000    0.1257480
118280.0000000    0.1464872
118320.0000000    0.1228742
118360.0000000    0.1281976
118400.0000000    0.1245379
118440.0000000    0.1418931
118480.0000000    0.1269448
118520.0000000    0.1332041
118560.0000000    0.1322668
118600.0000000    0.1389334
118640.0000000    0.1349877
118680.0000000    0.1310125
118720.0000000    0.1279741
118760.0000000    0.1243619
118800.0000000    0.1310282
118840.0000000    0.1251785
118880.0000000    0.1297894
118920.0000000    0.1291278
118960.0000000    0.1283555
119000.0000000    0.1355021
119040.0000000    0.1383796
119080.0000000    0.1300539
119120.0000000    0.1237214
119160.0000000    0.1383196
119200.0000000    0.1332127
119240.0000000    0.1287009
119280.0000000    0.1324733
119320.0000000    0.1268959
119360.0000000    0.1297760
119400.0000000    0.1268387
119440.0000000    0.1233407
119480.0000000    0.1246173
119520.0000000    0.1388760
119560.0000000    0.1404476
119600.0000000    0.1392799
119640.0000000    0.1381871
119680.0000000    0.1393807
119720.0000000    0.1434649
119760.0000000    0.1395754
119800.0000000    0.1462003
119840.0000000    0.1326586
119880.0000000    0.1380782
119920.0000000    0.1341377
119960.0000000    0.1276184
120000.0000000    0.1359104
120040.0000000    0.1423371
120080.0000000    0.1269631
120120.0000000    0.1396737
120160.0000000    0.1294206
120200.0000000    0.1312273
120240.0000000    0.1347160
120280.0000000    0.1450005
120320.0000000    0.1321581
120360.0000000    0.1241623
120400.0000000    0.1264735
120440.0000000    0.1286642
120480.0000000    0.1342200
120520.0000000    0.1330988
120560.0000000    0.1369873
120600.0000000    0.1381603
120640.0000000    0.1380939
120680.0000000    0.1551258
120720.0000000    0.1467713
120760.0000000    0.1358174
120800.0000000    0.1298907
120840.0000000    0.1331503
120880.0000000    0.1252631
120920.0000000    0.1310663
120960.0000000    0.1263959
121000.0000000    0.1316514
121040.0000000    0.1259050
121080.0000000    0.1392735
121120.0000000    0.1406754
121160.0000000    0.1369906
121200.0000000    0.1352242
121240.0000000    0.1274716
121280.0000000    0.1266456
121320.0000000    0.1306635
121360.0000000    0.1344572
121400.0000000    0.1425796
121440.0000000    0.1420545
121480.0000000    0.1403861
121520.0000000    0.1303978
121560.0000000    0.1250707
121600.0000000    0.1272081
121640.0000000    0.1367958
121680.0000000    0.1329188
121720.0000000    0.1223702
121760.0000000    0.1266348
121800.0000000    0.1272235
121840.0000000    0.1250299
121880.0000000    0.1292568
121920.0000000    0.1253117
121960.0000000    0.1271694
122000.0000000    0.1403732
122040.0000000    0.1326310
122080.0000000    0.1369814
122120.0000000    0.1293412
122160.0000000    0.1267990
122200.0000000    0.1222035
122240.0000000    0.1269964
122280.0000000    0.1239641
122320.0000000    0.1318959
122360.0000000    0.1251163
122400.0000000    0.1357053
122440.0000000    0.1248194
122480.0000000    0.1350277
122520.0000000    0.1256418
122560.0000000    0.1353571
122600.0000000    0.1462916
122640.0000000    0.1227710
122680.0000000    0.1418523
122720.0000000    0.1354856
122760.0000000    0.1281954
122800.0000000    0.1304156
122840.0000000    0.1298291
122880.0000000    0.1424536
122920.0000000    0.1248821
122960.0000000    0.1387872
123000.0000000    0.1300085
123040.0000000    0.1319496
123080.0000000    0.1447272
123120.0000000    0.1481256
123160.0000000    0.1418536
123200.0000000    0.1394788
123240.0000000    0.1454351
123280.0000000    0.1588593
123320.0000000    0.1388741
123360.0000000    0.1353497
123400.0000000    0.1413243
123440.0000000    0.1332061
123480.0000000    0.1302526
123520.0000000    0.1428377
123560.0000000    0.1466641
123600.0000000    0.1479609
123640.0000000    0.1514456
123680.0000000    0.1407681
123720.0000000    0.1234761
123760.0000000    0.1442425
123800.0000000    0.1518243
123840.0000000    0.1465953
123880.0000000    0.1453516
123920.0000000    0.1582362
123960.0000000    0.1508285
124000.0000000    0.1483044
124040.0000000    0.1635971
124080.0000000    0.1516976
124120.0000000    0.1562021
124160.0000000    0.1518344
124200.0000000    0.1708627
124240.0000000    0.1542506
124280.0000000    0.1561150
124320.0000000    0.1499970
124360.0000000    0.1593827
124400.0000000    0.1539050
124440.0000000    0.1684844
124480.0000000    0.1628330
124520.0000000    0.1686839
124560.0000000    0.1719652
124600.0000000    0.1605552
124640.0000000    0.1658223
124680.0000000    0.1821518
124720.0000000    0.1684754
124760.0000000    0.1674893
124800.0000000    0.1627754
124840.0000000    0.1607566
124880.0000000    0.1587664
124920.0000000    0.1537956
124960.0000000    0.1503113
125000.0000000    0.1580017
125040.0000000    0.1535669
125080.0000000    0.1633429
125120.0000000    0.1656028
125160.0000000    0.1707997
125200.0000000    0.1624748
125240.0000000    0.1657416
125280.0000000    0.1849132
125320.0000000    0.1755914
125360.0000000    0.1698014
125400.0000000    0.2035020
125440.0000000    0.1869937
125480.0000000    0.1837759
125520.0000000    0.1938921
125560.0000000    0.1872310
125600.0000000    0.1869341
125640.0000000    0.1910906
125680.0000000    0.1654799
125720.0000000    0.1549571
125760.0000000    0.1813339
125800.0000000    0.1645679
125840.0000000    0.1706779
125880.0000000    0.1723511
125920.0000000    0.1806891
125960.0000000    0.1684380
126000.0000000    0.1637804
126040.0000000    0.1624436
126080.0000000    0.1750431
126120.0000000    0.1633483
126160.0000000    0.1683737
126200.0000000    0.1660221
126240.0000000    0.1626862
126280.0000000    0.1599276
126320.0000000    0.1713133
126360.0000000    0.1653301
126400.0000000    0.1589011
126440.0000000    0.1526213
126480.0000000    0.1509398
126520.0000000    0.1515624
126560.0000000    0.1618841
126600.0000000    0.1667992
126640.0000000    0.1628633
126680.0000000    0.1839779
126720.0000000    0.1785116
126760.0000000    0.1837824
126800.0000000    0.1883260
126840.0000000    0.1826359
126880.0000000    0.1689325
126920.0000000    0.1712323
126960.0000000    0.1646258
127000.0000000    0.1590946
127040.0000000    0.1676081
127080.0000000    0.1572747
127120.0000000    0.1559790
127160.0000000    0.1624904
127200.0000000    0.1577691
127240.0000000    0.1600623
127280.0000000    0.1530199
127320.0000000    0.1643018
127360.0000000    0.1487201
127400.0000000    0.1460406
127440.0000000    0.1581139
127480.0000000    0.1610409
127520.0000000    0.1589055
127560.0000000    0.1621654
127600.0000000    0.1496552
127640.0000000    0.1486027
127680.0000000    0.1563474
127720.0000000    0.1473302
127760.0000000    0.1614283
127800.0000000    0.1508384
127840.0000000    0.1497038
127880.0000000    0.1451109
127920.0000000    0.1462911
127960.0000000    0.1420210
128000.0000000    0.1456273
128040.0000000    0.1339924
128080.0000000    0.1403957
128120.0000000    0.1502659
128160.0000000    0.1381565
128200.0000000    0.1549777
128240.0000000    0.1575911
128280.0000000    0.1579156
128320.0000000    0.1696918
128360.0000000    0.1590203
128400.0000000    0.1435232
128440.0000000    0.1637826
128480.0000000    0.1457518
128520.0000000    0.1594700
128560.0000000    0.1550262
128600.0000000    0.1484420
128640.0000000    0.1567772
128680.0000000    0.1580125
128720.0000000    0.1622167
128760.0000000    0.1645831
128800.0000000    0.1530688
128840.0000000    0.1678248
128880.0000000    0.1564122
128920.0000000    0.1619322
128960.0000000    0.1434198
129000.0000000    0.1675310
129040.0000000    0.1602633
129080.0000000    0.1633284
129120.0000000    0.1601492
129160.0000000    0.1680558
129200.0000000    0.1642570
129240.0000000    0.1619416
129280.0000000    0.1560844
129320.0000000    0.1613581
129360.0000000    0.1625027
129400.0000000    0.1622497
129440.0000000    0.1629900
129480.0000000    0.1675117
129520.0000000    0.1618443
129560.0000000    0.1764483
129600.0000000    0.1564898
129640.0000000    0.1683660
129680.0000000    0.1602677
129720.0000000    0.1697658
129760.0000000    0.1567436
129800.0000000    0.1628554
129840.0000000    0.1656512
129880.0000000    0.1651590
129920.0000000    0.1664658
129960.0000000    0.1617640
130000.0000000    0.1700290
130040.0000000    0.1857861
130080.0000000    0.1771195
130120.0000000    0.1857140
130160.0000000    0.1625050
130200.0000000    0.1681512
130240.0000000    0.1868011
130280.0000000    0.1853612
130320.0000000    0.1696540
130360.0000000    0.1791786
130400.0000000    0.1675881
130440.0000000    0.1666146
130480.0000000    0.1685193
130520.0000000    0.1697571
130560.0000000    0.1646520
130600.0000000    0.1578286
130640.0000000    0.1730172
130680.0000000    0.1659114
130720.0000000    0.1578516
130760.0000000    0.1561050
130800.0000000    0.1588799
130840.0000000    0.1485364
130880.0000000    0.1736637
130920.0000000    0.1668605
130960.0000000    0.1626374
131000.0000000    0.1689469
131040.0000000    0.1536988
131080.0000000    0.1502934
131120.0000000    0.1493308
131160.0000000    0.1406140
131200.0000000    0.1342095
131240.0000000    0.1620784
131280.0000000    0.1765481
131320.0000000    0.1759714
131360.0000000    0.1683311
131400.0000000    0.1758085
131440.0000000    0.1717698
131480.0000000    0.1652182
131520.0000000    0.1718341
131560.0000000    0.1619716
131600.0000000    0.1820726
131640.0000000    0.1688463
131680.0000000    0.1651364
131720.0000000    0.1562326
131760.0000000    0.1537999
131800.0000000    0.1556602
131840.0000000    0.1596868
131880.0000000    0.1505721
131920.0000000    0.1568702
131960.0000000    0.1792030
132000.0000000    0.1731465
132040.0000000    0.1754061
132080.0000000    0.1853205
132120.0000000    0.1912633
132160.0000000    0.1903602
132200.0000000    0.1856503
132240.0000000    0.1890844
132280.0000000    0.1815665
132320.0000000    0.1882641
132360.0000000    0.1903117
132400.0000000    0.1983471
132440.0000000    0.1835896
132480.0000000    0.1916934
132520.0000000    0.1995374
132560.0000000    0.2091971
132600.0000000    0.2155026
132640.0000000    0.2062965
132680.0000000    0.2073709
132720.0000000    0.1935116
132760.0000000    0.2007613
132800.0000000    0.1894040
132840.0000000    0.1918688
132880.0000000    0.1825694
132920.0000000    0.1938745
132960.0000000    0.1878942
133000.0000000    0.2065313
133040.0000000    0.2033017
133080.0000000    0.2124395
133120.0000000    0.2046761
133160.0000000    0.1824789
133200.0000000    0.1849515
133240.0000000    0.1841507
133280.0000000    0.1727069
133320.0000000    0.1780758
133360.0000000    0.1866007
133400.0000000    0.1782635
133440.0000000    0.1726326
133480.0000000    0.1899530
133520.0000000    0.1994174
133560.0000000    0.1921974
133600.0000000    0.1866232
133640.0000000    0.1680019
133680.0000000    0.1989355
133720.0000000    0.2081053
133760.0000000    0.1904400
133800.0000000    0.1749697
133840.0000000    0.1822560
133880.0000000    0.1767029
133920.0000000    0.1879566
133960.0000000    0.1863700
134000.0000000    0.1803143
134040.0000000    0.1647670
134080.0000000    0.1670856
134120.0000000    0.1810587
134160.0000000    0.1703192
134200.0000000    0.1700971
134240.0000000    0.1676263
134280.0000000    0.1689056
134320.0000000    0.1733112
134360.0000000    0.1862177
134400.0000000    0.1698303
134440.0000000    0.1721832
134480.0000000    0.1603929
134520.0000000    0.1754480
134560.0000000    0.1708943
134600.0000000    0.1695273
134640.0000000    0.1858210
134680.0000000    0.1864686
134720.0000000    0.1773825
134760.0000000    0.1633351
134800.0000000    0.1658051
134840.0000000    0.1862865
134880.0000000    0.1970479
134920.0000000    0.1879360
134960.0000000    0.1695011
135000.0000000    0.1630363
135040.0000000    0.1754477
135080.0000000    0.1797297
135120.0000000    0.1650037
135160.0000000    0.1684141
135200.0000000    0.1901186
135240.0000000    0.1691665
135280.0000000    0.1594309
135320.0000000    0.1830418
135360.0000000    0.1763835
135400.0000000    0.1813013
135440.0000000    0.1799884
135480.0000000    0.1863253
135520.0000000    0.1943953
135560.0000000    0.1924070
135600.0000000    0.1916045
135640.0000000    0.1881906
135680.0000000    0.1709011
135720.0000000    0.1734492
135760.0000000    0.1865323
135800.0000000    0.1755332
135840.0000000    0.1749358
135880.0000000    0.1767890
135920.0000000    0.1717587
135960.0000000    0.1851044
136000.0000000    0.1928459
136040.0000000    0.1734309
136080.0000000    0.1761133
136120.0000000    0.1732728
136160.0000000    0.1780921
136200.0000000    0.1919788
136240.0000000    0.1716394
136280.0000000    0.1802742
136320.0000000    0.1681536
136360.0000000    0.1773495
136400.0000000    0.1630248
136440.0000000    0.1841759
136480.0000000    0.2037691
136520.0000000    0.1967779
136560.0000000    0.1860955
136600.0000000    0.1751686
136640.0000000    0.1712156
136680.0000000    0.1683552
136720.0000000    0.1735965
136760.0000000    0.1662859
136800.0000000    0.1735710
136840.0000000    0.1833862
136880.0000000    0.1887598
136920.0000000    0.1983184
136960.0000000    0.1876528
137000.0000000    0.1955435
137040.0000000    0.1923525
137080.0000000    0.1993013
137120.0000000    0.1984728
137160.0000000    0.2153465
137200.0000000    0.2033323
137240.0000000    0.1937758
137280.0000000    0.2118631
137320.0000000    0.1953992
137360.0000000    0.1922361
137400.0000000    0.1862051
137440.0000000    0.1953999
137480.0000000    0.2101232
137520.0000000    0.1994269
137560.0000000    0.1868695
137600.0000000    0.1804454
137640.0000000    0.1888088
137680.0000000    0.1797685
137720.0000000    0.1976820
137760.0000000    0.2136774
137800.0000000    0.2124454
137840.0000000    0.2086222
137880.0000000    0.2166256
137920.0000000    0.2009937
137960.0000000    0.2068778
138000.0000000    0.2034334
138040.0000000    0.2142517
138080.0000000    0.2029804
138120.0000000    0.1990516
138160.0000000    0.2083157
138200.0000000    0.2237904
138240.0000000    0.2366663
138280.0000000    0.2306622
138320.0000000    0.2215716
138360.0000000    0.2065661
138400.0000000    0.2191387
138440.0000000    0.2041513
138480.0000000    0.2099456
138520.0000000    0.2152440
138560.0000000    0.2073819
138600.0000000    0.1986898
138640.0000000    0.1797645
138680.0000000    0.1926713
138720.0000000    0.1841583
138760.0000000    0.1870688
138800.0000000    0.2044848
138840.0000000    0.1976384
138880.0000000    0.2059697
138920.0000000    0.1965449
138960.0000000    0.1958269
139000.0000000    0.2123335
139040.0000000    0.2152562
139080.0000000    0.1971723
139120.0000000    0.2072620
139160.0000000    0.2157348
139200.0000000    0.2004509
139240.0000000    0.2004144
139280.0000000    0.1979330
139320.0000000    0.1957213
139360.0000000    0.2367234
139400.0000000    0.2162482
139440.0000000    0.2105104
139480.0000000    0.1954873
139520.0000000    0.2159896
139560.0000000    0.1912422
139600.0000000    0.2106583
139640.0000000    0.2097387
139680.0000000    0.1993221
139720.0000000    0.2003632
139760.0000000    0.1961565
139800.0000000    0.2034340
139840.0000000    0.2053936
139880.0000000    0.2058310
139920.0000000    0.2138197
139960.0000000    0.2113327
140000.0000000    0.2105769
140040.0000000    0.2043369
140080.0000000    0.1916321
140120.0000000    0.1932850
140160.0000000    0.2014474
140200.0000000    0.2102100
140240.0000000    0.2041882
140280.0000000    0.1888507
140320.0000000    0.1997862
140360.0000000    0.1982770
140400.0000000    0.2091817
140440.0000000    0.1997804
140480.0000000    0.1968370
140520.0000000    0.2080735
140560.0000000    0.1983896
140600.0000000    0.2053524
140640.0000000    0.2250621
140680.0000000    0.1883791
140720.0000000    0.1963141
140760.0000000    0.2167157
140800.0000000    0.2354340
140840.0000000    0.2158451
140880.0000000    0.2299650
140920.0000000    0.2153376
140960.0000000    0.2379976
141000.0000000    0.2254360
141040.0000000    0.2129923
141080.0000000    0.2331394
141120.0000000    0.2132631
141160.0000000    0.2173494
141200.0000000    0.2182346
141240.0000000    0.2118700
141280.0000000    0.2143585
141320.0000000    0.2265011
141360.0000000    0.2154903
141400.0000000    0.2222889
141440.0000000    0.2219091
141480.0000000    0.1954974
141520.0000000    0.1952571
141560.0000000    0.2112780
141600.0000000    0.2100671
141640.0000000    0.1978880
141680.0000000    0.1885854
141720.0000000    0.1994821
141760.0000000    0.1945978
141800.0000000    0.1997258
141840.0000000    0.2135745
141880.0000000    0.1904470
141920.0000000    0.2030842
141960.0000000    0.2030042
142000.0000000    0.1989384
142040.0000000    0.2059854
142080.0000000    0.2098678
142120.0000000    0.2030536
142160.0000000    0.1973266
142200.0000000    0.1911761
142240.0000000    0.1898770
142280.0000000    0.1989726
142320.0000000    0.1804229
142360.0000000    0.1922996
142400.0000000    0.1987528
142440.0000000    0.2061322
142480.0000000    0.2195641
142520.0000000    0.1909315
142560.0000000    0.1965317
142600.0000000    0.2003712
142640.0000000    0.2079794
142680.0000000    0.1720349
142720.0000000    0.1655386
142760.0000000    0.1938000
142800.0000000    0.1741074
142840.0000000    0.1820941
142880.0000000    0.1681671
142920.0000000    0.1759239
142960.0000000    0.1844306
143000.0000000    0.2017576
143040.0000000    0.1871085
143080.0000000    0.1769263
143120.0000000    0.1829785
143160.0000000    0.1780329
143200.0000000    0.1846565
143240.0000000    0.2086717
143280.0000000    0.1690383
143320.0000000    0.1479707
143360.0000000    0.1701371
143400.0000000    0.1791058
143440.0000000    0.1929528
143480.0000000    0.1852389
143520.0000000    0.1663633
143560.0000000    0.1906678
143600.0000000    0.1708023
143640.0000000    0.1677193
143680.0000000    0.1636093
143720.0000000    0.1704776
143760.0000000    0.1807147
143800.0000000    0.1636137
143840.0000000    0.1641847
143880.0000000    0.1549897
143920.0000000    0.1810167
143960.0000000    0.1791916
144000.0000000    0.1736500
144040.0000000    0.1857734
144080.0000000    0.1839207
144120.0000000    0.1749368
144160.0000000    0.1772602
144200.0000000    0.1745939
144240.0000000    0.1706935
144280.0000000    0.1828080
144320.0000000    0.1737812
144360.0000000    0.1723967
144400.0000000    0.1607875
144440.0000000    0.1651683
144480.0000000    0.1661039
144520.0000000    0.1697926
144560.0000000    0.1642561
144600.0000000    0.1771180
144640.0000000    0.1710489
144680.0000000    0.1800010
144720.0000000    0.1736627
144760.0000000    0.1815869
144800.0000000    0.1787529
144840.0000000    0.1770576
144880.0000000    0.1875967
144920.0000000    0.1815845
144960.0000000    0.1818682
145000.0000000    0.1848885
145040.0000000    0.1732356
145080.0000000    0.1783748
145120.0000000    0.1807587
145160.0000000    0.1645317
145200.0000000    0.1808242
145240.0000000    0.1798639
145280.0000000    0.1535227
145320.0000000    0.1685129
145360.0000000    0.1862749
145400.0000000    0.1837273
145440.0000000    0.1753742
145480.0000000    0.1735643
145520.0000000    0.1853950
145560.0000000    0.1812711
145600.0000000    0.1801555
145640.0000000    0.1634069
145680.0000000    0.1881084
145720.0000000    0.1817507
145760.0000000    0.1554586
145800.0000000    0.1700534
145840.0000000    0.1749436
145880.0000000    0.1836179
145920.0000000    0.1709372
145960.0000000    0.1721888
146000.0000000    0.1655213
146040.0000000    0.1733948
146080.0000000    0.1783263
146120.0000000    0.1761800
146160.0000000    0.1756689
146200.0000000    0.1598110
146240.0000000    0.1578206
146280.0000000    0.1705230
146320.0000000    0.1833016
146360.0000000    0.1757923
146400.0000000    0.1932546
146440.0000000    0.1821270
146480.0000000    0.1818119
146520.0000000    0.1734149
146560.0000000    0.1890123
146600.0000000    0.1832071
146640.0000000    0.1822073
146680.0000000    0.1712436
146720.0000000    0.1808521
146760.0000000    0.1799610
146800.0000000    0.1677388
146840.0000000    0.1747310
146880.0000000    0.1768324
146920.0000000    0.1977579
146960.0000000    0.1776412
147000.0000000    0.1660084
147040.0000000    0.1871288
147080.0000000    0.1801613
147120.0000000    0.1903985
147160.0000000    0.1845449
147200.0000000    0.1681053
147240.0000000    0.1795199
147280.0000000    0.1883865
147320.0000000    0.2036125
147360.0000000    0.1697539
147400.0000000    0.1641607
147440.0000000    0.1692936
147480.0000000    0.1605819
147520.0000000    0.1895404
147560.0000000    0.1889524
147600.0000000    0.1976388
147640.0000000    0.1689641
147680.0000000    0.1711693
147720.0000000    0.1534996
147760.0000000    0.1507243
147800.0000000    0.1897198
147840.0000000    0.1961622
147880.0000000    0.1685250
147920.0000000    0.1648237
147960.0000000    0.1682445
148000.0000000    0.1653006
148040.0000000    0.1781286
148080.0000000    0.1833867
148120.0000000    0.1917960
148160.0000000    0.1599207
148200.0000000    0.1571587
148240.0000000    0.1890716
148280.0000000    0.1746330
148320.0000000    0.1774686
148360.0000000    0.1724485
148400.0000000    0.1783363
148440.0000000    0.1751497
148480.0000000    0.1848322
148520.0000000    0.2037044
148560.0000000    0.1978859
148600.0000000    0.1918881
148640.0000000    0.1885012
148680.0000000    0.1896853
148720.0000000    0.1811676
148760.0000000    0.1594234
148800.0000000    0.1610074
148840.0000000    0.1751421
148880.0000000    0.1648483
148920.0000000    0.1655173
148960.0000000    0.1696524
149000.0000000    0.1687711
149040.0000000    0.1669851
149080.0000000    0.1789645
149120.0000000    0.1622185
149160.0000000    0.1654312
149200.0000000    0.1625336
149240.0000000    0.1825237
149280.0000000    0.1713828
149320.0000000    0.1629745
149360.0000000    0.1723986
149400.0000000    0.1735446
149440.0000000    0.1636599
149480.0000000    0.1583813
149520.0000000    0.1474330
149560.0000000    0.1602837
149600.0000000    0.1610026
149640.0000000    0.1782438
149680.0000000    0.1540939
149720.0000000    0.1664708
149760.0000000    0.1664136
149800.0000000    0.1604724
149840.0000000    0.1660206
149880.0000000    0.1625419
149920.0000000    0.1835534
149960.0000000    0.1484046
150000.0000000    0.1512734
150040.0000000    0.1554513
150080.0000000    0.1596144
150120.0000000    0.1741819
150160.0000000    0.1716587
150200.0000000    0.1596718
150240.0000000    0.1489291
150280.0000000    0.1590981
150320.0000000    0.1548711
150360.0000000    0.1596510
150400.0000000    0.1578194
150440.0000000    0.1630291
150480.0000000    0.1730098
150520.0000000    0.1906799
150560.0000000    0.1767630
150600.0000000    0.1650054
150640.0000000    0.1640032
150680.0000000    0.1511852
150720.0000000    0.1734051
150760.0000000    0.1421624
150800.0000000    0.1443788
150840.0000000    0.1627545
150880.0000000    0.1667252
150920.0000000    0.1670949
150960.0000000    0.1664592
151000.0000000    0.1526946
151040.0000000    0.1513691
151080.0000000    0.1538766
151120.0000000    0.1539361
151160.0000000    0.1622266
151200.0000000    0.1576369
151240.0000000    0.1555864
151280.0000000    0.1731133
151320.0000000    0.1770198
151360.0000000    0.1652928
151400.0000000    0.1605639
151440.0000000    0.1543752
151480.0000000    0.1691707
151520.0000000    0.1556762
151560.0000000    0.1594513
151600.0000000    0.1563052
151640.0000000    0.1590701
151680.0000000    0.1632437
151720.0000000    0.1647118
151760.0000000    0.1675209
151800.0000000    0.1570397
151840.0000000    0.1647480
151880.0000000    0.1638045
151920.0000000    0.1707534
151960.0000000    0.1552034
152000.0000000    0.1540700
152040.0000000    0.1675755
152080.0000000    0.1594207
152120.0000000    0.1697783
152160.0000000    0.1753839
152200.0000000    0.1822535
152240.0000000    0.1750251
152280.0000000    0.1830198
152320.0000000    0.1631804
152360.0000000    0.1657084
152400.0000000    0.1591462
152440.0000000    0.1787091
152480.0000000    0.1753637
152520.0000000    0.1638671
152560.0000000    0.1569297
152600.0000000    0.1847136
152640.0000000    0.1666881
152680.0000000    0.1639109
152720.0000000    0.1557873
152760.0000000    0.1598880
152800.0000000    0.1695662
152840.0000000    0.1738280
152880.0000000    0.1567494
152920.0000000    0.1543828
152960.0000000    0.1635424
153000.0000000    0.1554720
153040.0000000    0.1586128
153080.0000000    0.1594727
153120.0000000    0.1662554
153160.0000000    0.1752424
153200.0000000    0.1765143
153240.0000000    0.1819419
153280.0000000    0.1669546
153320.0000000    0.1570981
153360.0000000    0.1655881
153400.0000000    0.1548183
153440.0000000    0.1642845
153480.0000000    0.1516013
153520.0000000    0.1571523
153560.0000000    0.1541160
153600.0000000    0.1578159
153640.0000000    0.1632180
153680.0000000    0.1583351
153720.0000000    0.1589125
153760.0000000    0.1654810
153800.0000000    0.1680029
153840.0000000    0.1523777
153880.0000000    0.1543033
153920.0000000    0.1456260
153960.0000000    0.1546992
154000.0000000    0.1568353
154040.0000000    0.1601634
154080.0000000    0.1471112
154120.0000000    0.1392988
154160.0000000    0.1454881
154200.0000000    0.1556134
154240.0000000    0.1457077
154280.0000000    0.1612361
154320.0000000    0.1680854
154360.0000000    0.1613773
154400.0000000    0.1612655
154440.0000000    0.1676829
154480.0000000    0.1608813
154520.0000000    0.1738788
154560.0000000    0.1743958
154600.0000000    0.1663652
154640.0000000    0.1611620
154680.0000000    0.1575455
154720.0000000    0.1632230
154760.0000000    0.1668759
154800.0000000    0.1697045
154840.0000000    0.1606052
154880.0000000    0.1668900
154920.0000000    0.1843254
154960.0000000    0.1762895
155000.0000000    0.1860211
155040.0000000    0.1714181
155080.0000000    0.1690132
155120.0000000    0.1675996
155160.0000000    0.1691078
155200.0000000    0.1611684
155240.0000000    0.1689450
155280.0000000    0.1818685
155320.0000000    0.1923723
155360.0000000    0.1800214
155400.0000000    0.1835486
155440.0000000    0.1989783
155480.0000000    0.2004302
155520.0000000    0.1865014
155560.0000000    0.1901049
155600.0000000    0.1671389
155640.0000000    0.1888074
155680.0000000    0.1772519
155720.0000000    0.1798965
155760.0000000    0.1778645
155800.0000000    0.1708426
155840.0000000    0.1822151
155880.0000000    0.1717743
155920.0000000    0.1667033
155960.0000000    0.1673537
156000.0000000    0.1759389
156040.0000000    0.1803162
156080.0000000    0.1805642
156120.0000000    0.1737062
156160.0000000    0.1821921
156200.0000000    0.1849298
156240.0000000    0.1739949
156280.0000000    0.1720509
156320.0000000    0.1723111
156360.0000000    0.1889226
156400.0000000    0.1748493
156440.0000000    0.1856076
156480.0000000    0.1899068
156520.0000000    0.1769049
156560.0000000    0.1895562
156600.0000000    0.1897202
156640.0000000    0.1995511
156680.0000000    0.1780941
156720.0000000    0.1768514
156760.0000000    0.1795110
156800.0000000    0.1769316
156840.0000000    0.1770094
156880.0000000    0.1760258
156920.0000000    0.1596641
156960.0000000    0.1636109
157000.0000000    0.1732368
157040.0000000    0.1632845
157080.0000000    0.1682310
157120.0000000    0.1597237
157160.0000000    0.1675097
157200.0000000    0.1603734
157240.0000000    0.1709292
157280.0000000    0.1556328
157320.0000000    0.1628820
157360.0000000    0.1599813
157400.0000000    0.1667554
157440.0000000    0.1644626
157480.0000000    0.1487764
157520.0000000    0.1637520
157560.0000000    0.1564898
157600.0000000    0.1537588
157640.0000000    0.1766991
157680.0000000    0.1813888
157720.0000000    0.1803491
157760.0000000    0.1810212
157800.0000000    0.1899147
157840.0000000    0.1941060
157880.0000000    0.1906741
157920.0000000    0.1869102
157960.0000000    0.1908495
158000.0000000    0.1870913
158040.0000000    0.1840609
158080.0000000    0.1760098
158120.0000000    0.1729651
158160.0000000    0.1739220
158200.0000000    0.1674846
158240.0000000    0.1822582
158280.0000000    0.1913034
158320.0000000    0.1977282
158360.0000000    0.1853545
158400.0000000    0.1715664
158440.0000000    0.1876930
158480.0000000    0.1691086
158520.0000000    0.1784246
158560.0000000    0.1832508
158600.0000000    0.1852353
158640.0000000    0.1822419
158680.0000000    0.1802199
158720.0000000    0.1737662
158760.0000000    0.1863797
158800.0000000    0.1830087
158840.0000000    0.1910260
158880.0000000    0.1859494
158920.0000000    0.1736910
158960.0000000    0.1730579
159000.0000000    0.1828573
159040.0000000    0.2006844
159080.0000000    0.1743834
159120.0000000    0.1804400
159160.0000000    0.1839582
159200.0000000    0.1774306
159240.0000000    0.1713320
159280.0000000    0.1748020
159320.0000000    0.1582486
159360.0000000    0.1877265
159400.0000000    0.2041040
159440.0000000    0.1925812
159480.0000000    0.2147767
159520.0000000    0.2103094
159560.0000000    0.1891782
159600.0000000    0.1997413
159640.0000000    0.1885730
159680.0000000    0.1873041
159720.0000000    0.1804912
159760.0000000    0.1704497
159800.0000000    0.1879117
159840.0000000    0.1760961
159880.0000000    0.1843686
159920.0000000    0.1814786
159960.0000000    0.1817388
160000.0000000    0.1795733
160040.0000000    0.1567266
160080.0000000    0.1682376
160120.0000000    0.1773044
160160.0000000    0.1881869
160200.0000000    0.1888735
160240.0000000    0.2136165
160280.0000000    0.2008342
160320.0000000    0.1859592
160360.0000000    0.1918600
160400.0000000    0.1868576
160440.0000000    0.1823687
160480.0000000    0.1740076
160520.0000000    0.1589814
160560.0000000    0.1630119
160600.0000000    0.1702593
160640.0000000    0.1751288
160680.0000000    0.1867847
160720.0000000    0.1892265
160760.0000000    0.1843127
160800.0000000    0.1905999
160840.0000000    0.2007150
160880.0000000    0.1914283
160920.0000000    0.2048839
160960.0000000    0.2024628
161000.0000000    0.2053384
161040.0000000    0.1932222
161080.0000000    0.1828081
161120.0000000    0.1920057
161160.0000000    0.1899270
161200.0000000    0.1839302
161240.0000000    0.1972007
161280.0000000    0.1778884
161320.0000000    0.1801529
161360.0000000    0.1763222
161400.0000000    0.1807023
161440.0000000    0.1790495
161480.0000000    0.1870916
161520.0000000    0.1845482
161560.0000000    0.1594725
161600.0000000    0.1759580
161640.0000000    0.1683464
161680.0000000    0.1703489
161720.0000000    0.1786742
161760.0000000    0.1805546
161800.0000000    0.1767522
161840.0000000    0.1776342
161880.0000000    0.1465872
161920.0000000    0.1600869
161960.0000000    0.1753932
162000.0000000    0.1695481
162040.0000000    0.1768733
162080.0000000    0.1721095
162120.0000000    0.1670773
162160.0000000    0.1688466
162200.0000000    0.1554749
162240.0000000    0.1535229
162280.0000000    0.1808067
162320.0000000    0.1677568
162360.0000000    0.1709085
162400.0000000    0.1672460
162440.0000000    0.1894840
162480.0000000    0.1761794
162520.0000000    0.1785578
162560.0000000    0.1744887
162600.0000000    0.1946407
162640.0000000    0.1881607
162680.0000000    0.1975544
162720.0000000    0.1972285
162760.0000000    0.1936595
162800.0000000    0.1957558
162840.0000000    0.2059733
162880.0000000    0.2051374
162920.0000000    0.2029387
162960.0000000    0.2137358
163000.0000000    0.2153705
163040.0000000    0.2048460
163080.0000000    0.2054948
163120.0000000    0.2031407
163160.0000000    0.1998920
163200.0000000    0.2006658
163240.0000000    0.2019694
163280.0000000    0.1983655
163320.0000000    0.1868855
163360.0000000    0.1749907
163400.0000000    0.1883212
163440.0000000    0.1884127
163480.0000000    0.1913652
163520.0000000    0.2061080
163560.0000000    0.1784297
163600.0000000    0.2036995
163640.0000000    0.1858364
163680.0000000    0.2058749
163720.0000000    0.1881420
163760.0000000    0.1931813
163800.0000000    0.1781641
163840.0000000    0.1654625
163880.0000000    0.1691658
163920.0000000    0.1650218
163960.0000000    0.1674435
164000.0000000    0.1663852
164040.0000000    0.1735697
164080.0000000    0.1896357
164120.0000000    0.2005158
164160.0000000    0.1957689
164200.0000000    0.2110201
164240.0000000    0.1953104
164280.0000000    0.2092675
164320.0000000    0.2026140
164360.0000000    0.1943227
164400.0000000    0.1871005
164440.0000000    0.1852002
164480.0000000    0.1602019
164520.0000000    0.1793729
164560.0000000    0.2000764
164600.0000000    0.1885222
164640.0000000    0.2029502
164680.0000000    0.1864605
164720.0000000    0.1913471
164760.0000000    0.1821902
164800.0000000    0.1681558
164840.0000000    0.1836373
164880.0000000    0.1797085
164920.0000000    0.1720688
164960.0000000    0.1948766
165000.0000000    0.1789337
165040.0000000    0.1979595
165080.0000000    0.1938182
165120.0000000    0.1939824
165160.0000000    0.1838203
165200.0000000    0.1979152
165240.0000000    0.1966866
165280.0000000    0.1824453
165320.0000000    0.1882808
165360.0000000    0.1711891
165400.0000000    0.1819476
165440.0000000    0.1540355
165480.0000000    0.1562720
165520.0000000    0.1603582
165560.0000000    0.1796197
165600.0000000    0.1683888
165640.0000000    0.1796042
165680.0000000    0.1951825
165720.0000000    0.1688033
165760.0000000    0.1854776
165800.0000000    0.1751212
165840.0000000    0.1834825
165880.0000000    0.1676598
165920.0000000    0.1639731
165960.0000000    0.1789900
166000.0000000    0.1825373
166040.0000000    0.1851332
166080.0000000    0.1928247
166120.0000000    0.1732163
166160.0000000    0.1773639
166200.0000000    0.1907178
166240.0000000    0.1960320
166280.0000000    0.1702440
166320.0000000    0.1730388
166360.0000000    0.1929231
166400.0000000    0.2165554
166440.0000000    0.2216968
166480.0000000    0.2048652
166520.0000000    0.1958773
166560.0000000    0.2110485
166600.0000000    0.1960182
166640.0000000    0.1879053
166680.0000000    0.1979831
166720.0000000    0.2208844
166760.0000000    0.2222142
166800.0000000    0.2194459
166840.0000000    0.2375181
166880.0000000    0.2415411
166920.0000000    0.2216249
166960.0000000    0.2278812
167000.0000000    0.2394091
167040.0000000    0.2203573
167080.0000000    0.2212276
167120.0000000    0.2232081
167160.0000000    0.2272169
167200.0000000    0.2191220
167240.0000000    0.2259775
167280.0000000    0.2320923
167320.0000000    0.2220479
167360.0000000    0.2153383
167400.0000000    0.2228867
167440.0000000    0.2132840
167480.0000000    0.2083992
167520.0000000    0.2029558
167560.0000000    0.2171783
167600.0000000    0.1970901
167640.0000000    0.2031693
167680.0000000    0.2103401
167720.0000000    0.2085540
167760.0000000    0.2021706
167800.0000000    0.2087083
167840.0000000    0.1954015
167880.0000000    0.1838380
167920.0000000    0.1959944
167960.0000000    0.1810081
168000.0000000    0.1730573
168040.0000000    0.1936481
168080.0000000    0.1745647
168120.0000000    0.1681295
168160.0000000    0.1941696
168200.0000000    0.1882703
168240.0000000    0.1922030
168280.0000000    0.1717826
168320.0000000    0.1852965
168360.0000000    0.2000833
168400.0000000    0.2021651
168440.0000000    0.1958326
168480.0000000    0.2106831
168520.0000000    0.1910226
168560.0000000    0.1913710
168600.0000000    0.2129755
168640.0000000    0.1970037
168680.0000000    0.1940658
168720.0000000    0.1933687
168760.0000000    0.2033900
168800.0000000    0.1889059
168840.0000000    0.2051224
168880.0000000    0.1898619
168920.0000000    0.1838957
168960.0000000    0.1928407
169000.0000000    0.1736214
169040.0000000    0.1699327
169080.0000000    0.1678521
169120.0000000    0.1626208
169160.0000000    0.1583330
169200.0000000    0.1759886
169240.0000000    0.1650006
169280.0000000    0.1735675
169320.0000000    0.1458611
169360.0000000    0.1637004
169400.0000000    0.1692453
169440.0000000    0.1634861
169480.0000000    0.1745293
169520.0000000    0.1767363
169560.0000000    0.1784098
169600.0000000    0.1909417
169640.0000000    0.1981888
169680.0000000    0.1942103
169720.0000000    0.1999284
169760.0000000    0.1989665
169800.0000000    0.1922031
169840.0000000    0.1875405
169880.0000000    0.1866986
169920.0000000    0.1945810
169960.0000000    0.1823230
170000.0000000    0.1935332
170040.0000000    0.1885468
170080.0000000    0.2128135
170120.0000000    0.1922215
170160.0000000    0.2083525
170200.0000000    0.1821191
170240.0000000    0.1848976
170280.0000000    0.1918854
170320.0000000    0.1676247
170360.0000000    0.1862518
170400.0000000    0.1767414
170440.0000000    0.1984036
170480.0000000    0.2036831
170520.0000000    0.1908027
170560.0000000    0.1856134
170600.0000000    0.1770301
170640.0000000    0.1783981
170680.0000000    0.1864794
170720.0000000    0.1697960
170760.0000000    0.1710676
170800.0000000    0.1835940
170840.0000000    0.1675677
170880.0000000    0.1746825
170920.0000000    0.1881291
170960.0000000    0.1805394
171000.0000000    0.1730275
171040.0000000    0.1764702
171080.0000000    0.1677134
171120.0000000    0.1664588
171160.0000000    0.1704598
171200.0000000    0.1815350
171240.0000000    0.1829055
171280.0000000    0.1790094
171320.0000000    0.1893171
171360.0000000    0.1740024
171400.0000000    0.1725625
171440.0000000    0.1762593
171480.0000000    0.1853873
171520.0000000    0.1846795
171560.0000000    0.1876171
171600.0000000    0.2046333
171640.0000000    0.2055382
171680.0000000    0.1985060
171720.0000000    0.1988682
171760.0000000    0.2025046
171800.0000000    0.2120125
171840.0000000    0.2165440
171880.0000000    0.1999293
171920.0000000    0.2013604
171960.0000000    0.1957274
172000.0000000    0.1974636
172040.0000000    0.2279817
172080.0000000    0.1902672
172120.0000000    0.2012550
172160.0000000    0.2068996
172200.0000000    0.2016377
172240.0000000    0.2057391
172280.0000000    0.2107706
172320.0000000    0.2042245
172360.0000000    0.2027008
172400.0000000    0.1914340
172440.0000000    0.1841964
172480.0000000    0.1883934
172520.0000000    0.1891124
172560.0000000    0.1790292
172600.0000000    0.1915412
172640.0000000    0.1773356
172680.0000000    0.1866625
172720.0000000    0.2018733
172760.0000000    0.1836108
172800.0000000    0.1942012
172840.0000000    0.2048807
172880.0000000    0.1827758
172920.0000000    0.1859415
172960.0000000    0.1710359
173000.0000000    0.1783229
173040.0000000    0.1833408
173080.0000000    0.1974762
173120.0000000    0.1915062
173160.0000000    0.1894176
173200.0000000    0.1920400
173240.0000000    0.2186713
173280.0000000    0.2059389
173320.0000000    0.1946717
173360.0000000    0.2147147
173400.0000000    0.1944189
173440.0000000    0.2084083
173480.0000000    0.2253881
173520.0000000    0.2128507
173560.0000000    0.2233020
173600.0000000    0.2287459
173640.0000000    0.2269291
173680.0000000    0.2076894
173720.0000000    0.2140987
173760.0000000    0.2148776
173800.0000000    0.1955190
173840.0000000    0.2102613
173880.0000000    0.1986666
173920.0000000    0.1998990
173960.0000000    0.2116125
174000.0000000    0.2141218
174040.0000000    0.2187346
174080.0000000    0.2058154
174120.0000000    0.2225735
174160.0000000    0.2056312
174200.0000000    0.2014829
174240.0000000    0.2118642
174280.0000000    0.2207404
174320.0000000    0.2027395
174360.0000000    0.2034972
174400.0000000    0.1966844
174440.0000000    0.2109652
174480.0000000    0.2090532
174520.0000000    0.2065611
174560.0000000    0.1803263
174600.0000000    0.2065411
174640.0000000    0.1849793
174680.0000000    0.2031091
174720.0000000    0.2054326
174760.0000000    0.1911737
174800.0000000    0.2032429
174840.0000000    0.1832881
174880.0000000    0.2058586
174920.0000000    0.2144086
174960.0000000    0.2118199
175000.0000000    0.2150052
175040.0000000    0.2157859
175080.0000000    0.2164234
175120.0000000    0.2272769
175160.0000000    0.2400105
175200.0000000    0.2249946
175240.0000000    0.2189984
175280.0000000    0.2117773
175320.0000000    0.2020302
175360.0000000    0.2135769
175400.0000000    0.2098179
175440.0000000    0.2182327
175480.0000000    0.2267432
175520.0000000    0.2107549
175560.0000000    0.2224041
175600.0000000    0.2243160
175640.0000000    0.2164217
175680.0000000    0.2292853
175720.0000000    0.2161441
175760.0000000    0.2277082
175800.0000000    0.2173247
175840.0000000    0.2175167
175880.0000000    0.2168805
175920.0000000    0.2126587
175960.0000000    0.2077499
176000.0000000    0.2140772
176040.0000000    0.2237931
176080.0000000    0.2229816
176120.0000000    0.2199991
176160.0000000    0.2162347
176200.0000000    0.2286270
176240.0000000    0.2274365
176280.0000000    0.2155629
176320.0000000    0.2184529
176360.0000000    0.2033733
176400.0000000    0.2087857
176440.0000000    0.2022680
176480.0000000    0.2134517
176520.0000000    0.2297464
176560.0000000    0.2228499
176600.0000000    0.2184218
176640.0000000    0.2449127
176680.0000000    0.2184830
176720.0000000    0.2130090
176760.0000000    0.2086823
176800.0000000    0.2220483
176840.0000000    0.2416546
176880.0000000    0.2358621
176920.0000000    0.2340707
176960.0000000    0.2286360
177000.0000000    0.2378117
177040.0000000    0.2369244
177080.0000000    0.2301473
177120.0000000    0.2296468
177160.0000000    0.2272517
177200.0000000    0.2307532
177240.0000000    0.2059091
177280.0000000    0.2351360
177320.0000000    0.2315581
177360.0000000    0.2263687
177400.0000000    0.2234897
177440.0000000    0.2274933
177480.0000000    0.2366720
177520.0000000    0.2284596
177560.0000000    0.2236065
177600.0000000    0.2312464
177640.0000000    0.2201418
177680.0000000    0.2138978
177720.0000000    0.2010462
177760.0000000    0.2294101
177800.0000000    0.2231975
177840.0000000    0.2234265
177880.0000000    0.2082492
177920.0000000    0.2163593
177960.0000000    0.2179581
178000.0000000    0.2195193
178040.0000000    0.2280758
178080.0000000    0.2131850
178120.0000000    0.2173418
178160.0000000    0.2124527
178200.0000000    0.2208572
178240.0000000    0.2362099
178280.0000000    0.2220032
178320.0000000    0.2276569
178360.0000000    0.2077616
178400.0000000    0.2050643
178440.0000000    0.2120423
178480.0000000    0.2172890
178520.0000000    0.2187364
178560.0000000    0.2281681
178600.0000000    0.2193030
178640.0000000    0.2104529
178680.0000000    0.2237695
178720.0000000    0.2170877
178760.0000000    0.2164408
178800.0000000    0.2087949
178840.0000000    0.2092361
178880.0000000    0.2122644
178920.0000000    0.2209052
178960.0000000    0.2222070
179000.0000000    0.2093237
179040.0000000    0.2069425
179080.0000000    0.2045475
179120.0000000    0.2222341
179160.0000000    0.2150846
179200.0000000    0.2168931
179240.0000000    0.2214187
179280.0000000    0.2232663
179320.0000000    0.2265245
179360.0000000    0.2086144
179400.0000000    0.2217841
179440.0000000    0.2370158
179480.0000000    0.2267378
179520.0000000    0.2021431
179560.0000000    0.2165099
179600.0000000    0.2179624
179640.0000000    0.2265936
179680.0000000    0.2079253
179720.0000000    0.2202839
179760.0000000    0.2112767
179800.0000000    0.2006370
179840.0000000    0.2121991
179880.0000000    0.2010577
179920.0000000    0.2214320
179960.0000000    0.2187359
180000.0000000    0.2093337
180040.0000000    0.2018967
180080.0000000    0.2192200
180120.0000000    0.2114333
180160.0000000    0.2106003
180200.0000000    0.2207361
180240.0000000    0.2119430
180280.0000000    0.2157742
180320.0000000    0.2172019
180360.0000000    0.2135322
180400.0000000    0.2119727
180440.0000000    0.2068495
180480.0000000    0.2132864
180520.0000000    0.2196844
180560.0000000    0.2208433
180600.0000000    0.2227987
180640.0000000    0.2084073
180680.0000000    0.2181070
180720.0000000    0.2180246
180760.0000000    0.2284361
180800.0000000    0.2096559
180840.0000000    0.2200010
180880.0000000    0.2073715
180920.0000000    0.2118806
180960.0000000    0.2145081
181000.0000000    0.2118360
181040.0000000    0.2086688
181080.0000000    0.2133987
181120.0000000    0.2187801
181160.0000000    0.2129100
181200.0000000    0.2211982
181240.0000000    0.2290835
181280.0000000    0.2183244
181320.0000000    0.2270126
181360.0000000    0.2368129
181400.0000000    0.2169465
181440.0000000    0.2197258
181480.0000000    0.2324643
181520.0000000    0.2162720
181560.0000000    0.2182377
181600.0000000    0.2146289
181640.0000000    0.2168567
181680.0000000    0.2146742
181720.0000000    0.2440824
181760.0000000    0.2242959
181800.0000000    0.2299707
181840.0000000    0.2263921
181880.0000000    0.2228808
181920.0000000    0.2167448
181960.0000000    0.2135387
182000.0000000    0.2251691
182040.0000000    0.2294806
182080.0000000    0.2214451
182120.0000000    0.2236701
182160.0000000    0.2266432
182200.0000000    0.2325629
182240.0000000    0.2278103
182280.0000000    0.2370440
182320.0000000    0.2215411
182360.0000000    0.2219641
182400.0000000    0.2201554
182440.0000000    0.2170749
182480.0000000    0.2215057
182520.0000000    0.2225204
182560.0000000    0.2272961
182600.0000000    0.2151451
182640.0000000    0.2295192
182680.0000000    0.2293547
182720.0000000    0.2096003
182760.0000000    0.2115688
182800.0000000    0.2231277
182840.0000000    0.2078443
182880.0000000    0.2149912
182920.0000000    0.2161741
182960.0000000    0.2197648
183000.0000000    0.2250631
183040.0000000    0.2233880
183080.0000000    0.2143097
183120.0000000    0.2245929
183160.0000000    0.2378840
183200.0000000    0.2361934
183240.0000000    0.2365081
183280.0000000    0.2189371
183320.0000000    0.2265212
183360.0000000    0.2353800
183400.0000000    0.2219843
183440.0000000    0.2359890
183480.0000000    0.2393809
183520.0000000    0.2298535
183560.0000000    0.2374069
183600.0000000    0.2373331
183640.0000000    0.2360860
183680.0000000    0.2382116
183720.0000000    0.2300154
183760.0000000    0.2317518
183800.0000000    0.2353275
183840.0000000    0.2299660
183880.0000000    0.2350411
183920.0000000    0.2322577
183960.0000000    0.2296929
184000.0000000    0.2421087
184040.0000000    0.2373126
184080.0000000    0.2469668
184120.0000000    0.2342165
184160.0000000    0.2449848
184200.0000000    0.2392030
184240.0000000    0.2441904
184280.0000000    0.2481453
184320.0000000    0.2410465
184360.0000000    0.2459525
184400.0000000    0.2399397
184440.0000000    0.2376554
184480.0000000    0.2420418
184520.0000000    0.2504614
184560.0000000    0.2489133
184600.0000000    0.2357230
184640.0000000    0.2406950
184680.0000000    0.2262270
184720.0000000    0.2419528
184760.0000000    0.2279311
184800.0000000    0.2298174
184840.0000000    0.2403055
184880.0000000    0.2298060
184920.0000000    0.2314431
184960.0000000    0.2415996
185000.0000000    0.2411414
185040.0000000    0.2487769
185080.0000000    0.2367814
185120.0000000    0.2396317
185160.0000000    0.2508434
185200.0000000    0.2436354
185240.0000000    0.2483696
185280.0000000    0.2392068
185320.0000000    0.2559232
185360.0000000    0.2406349
185400.0000000    0.2416339
185440.0000000    0.2344956
185480.0000000    0.2435457
185520.0000000    0.2406226
185560.0000000    0.2524776
185600.0000000    0.2535596
185640.0000000    0.2400450
185680.0000000    0.2510937
185720.0000000    0.2507458
185760.0000000    0.2428527
185800.0000000    0.2366028
185840.0000000    0.2299456
185880.0000000    0.2356773
185920.0000000    0.2399021
185960.0000000    0.2416406
186000.0000000    0.2557079
186040.0000000    0.2493506
186080.0000000    0.2370165
186120.0000000    0.2295359
186160.0000000    0.2293401
186200.0000000    0.2461239
186240.0000000    0.2434227
186280.0000000    0.2414355
186320.0000000    0.2321644
186360.0000000    0.2398850
186400.0000000    0.2437661
186440.0000000    0.2369063
186480.0000000    0.2332991
186520.0000000    0.2517484
186560.0000000    0.2440950
186600.0000000    0.2451493
186640.0000000    0.2495583
186680.0000000    0.2371124
186720.0000000    0.2333553
186760.0000000    0.2317786
186800.0000000    0.2317726
186840.0000000    0.2354765
186880.0000000    0.2305278
186920.0000000    0.2302810
186960.0000000    0.2377494
187000.0000000    0.2356559
187040.0000000    0.2384839
187080.0000000    0.2418484
187120.0000000    0.2470201
187160.0000000    0.2461715
187200.0000000    0.2494097
187240.0000000    0.2513699
187280.0000000    0.2514435
187320.0000000    0.2472285
187360.0000000    0.2355306
187400.0000000    0.2426880
187440.0000000    0.2458709
187480.0000000    0.2309244
187520.0000000    0.2305763
187560.0000000    0.2362279
187600.0000000    0.2318486
187640.0000000    0.2261992
187680.0000000    0.2145222
187720.0000000    0.2257484
187760.0000000    0.2080371
187800.0000000    0.2197739
187840.0000000    0.2307954
187880.0000000    0.2291882
187920.0000000    0.2290816
187960.0000000    0.2032694
188000.0000000    0.2172724
188040.0000000    0.2092788
188080.0000000    0.2243404
188120.0000000    0.2317381
188160.0000000    0.2227529
188200.0000000    0.2179966
188240.0000000    0.2284087
188280.0000000    0.2263534
188320.0000000    0.2157761
188360.0000000    0.2152872
188400.0000000    0.2094750
188440.0000000    0.2247597
188480.0000000    0.2311754
188520.0000000    0.2310876
188560.0000000    0.2152306
188600.0000000    0.2379724
188640.0000000    0.2178667
188680.0000000    0.2303703
188720.0000000    0.2215390
188760.0000000    0.2361676
188800.0000000    0.2319009
188840.0000000    0.2451912
188880.0000000    0.2306807
188920.0000000    0.2332774
188960.0000000    0.2473893
189000.0000000    0.2276804
189040.0000000    0.2289431
189080.0000000    0.2092486
189120.0000000    0.2175791
189160.0000000    0.2224569
189200.0000000    0.2234534
189240.0000000    0.2293442
189280.0000000    0.2409958
189320.0000000    0.2455841
189360.0000000    0.2553133
189400.0000000    0.2353344
189440.0000000    0.2387754
189480.0000000    0.2482815
189520.0000000    0.2486323
189560.0000000    0.2314673
189600.0000000    0.2303116
189640.0000000    0.2267276
189680.0000000    0.2422501
189720.0000000    0.2136943
189760.0000000    0.2267559
189800.0000000    0.2379854
189840.0000000    0.2427428
189880.0000000    0.2337196
189920.0000000    0.2294371
189960.0000000    0.2461405
190000.0000000    0.2412772
190040.0000000    0.2390923
190080.0000000    0.2444456
190120.0000000    0.2343832
190160.0000000    0.2401279
190200.0000000    0.2288618
190240.0000000    0.2466732
190280.0000000    0.2439710
190320.0000000    0.2386974
190360.0000000    0.2333207
190400.0000000    0.2483292
190440.0000000    0.2470866
190480.0000000    0.2471797
190520.0000000    0.2454510
190560.0000000    0.2454304
190600.0000000    0.2483149
190640.0000000    0.2431873
190680.0000000    0.2433928
190720.0000000    0.2370399
190760.0000000    0.2449377
190800.0000000    0.2279509
190840.0000000    0.2436308
190880.0000000    0.2445571
190920.0000000    0.2424205
190960.0000000    0.2515845
191000.0000000    0.2421916
191040.0000000    0.2394750
191080.0000000    0.2304784
191120.0000000    0.2316410
191160.0000000    0.2313040
191200.0000000    0.2205091
191240.0000000    0.2249620
191280.0000000    0.2295932
191320.0000000    0.2349972
191360.0000000    0.2325440
191400.0000000    0.2364504
191440.0000000    0.2306781
191480.0000000    0.2486731
191520.0000000    0.2277055
191560.0000000    0.2251876
191600.0000000    0.2346964
191640.0000000    0.2302262
191680.0000000    0.2273429
191720.0000000    0.2279041
191760.0000000    0.2370363
191800.0000000    0.2320871
191840.0000000    0.2403968
191880.0000000    0.2323906
191920.0000000    0.2364285
191960.0000000    0.2381689
192000.0000000    0.2483172
192040.0000000    0.2467165
192080.0000000    0.2356963
192120.0000000    0.2391151
192160.0000000    0.2281261
192200.0000000    0.2282322
192240.0000000    0.2401332
192280.0000000    0.2327365
192320.0000000    0.2476761
192360.0000000    0.2425094
192400.0000000    0.2327775
192440.0000000    0.2462166
192480.0000000    0.2444177
192520.0000000    0.2391285
192560.0000000    0.2418512
192600.0000000    0.2447940
192640.0000000    0.2400230
192680.0000000    0.2502979
192720.0000000    0.2435993
192760.0000000    0.2423925
192800.0000000    0.2334234
192840.0000000    0.2452520
192880.0000000    0.2308580
192920.0000000    0.2298708
192960.0000000    0.2278487
193000.0000000    0.2249103
193040.0000000    0.2279288
193080.0000000    0.2353495
193120.0000000    0.2353696
193160.0000000    0.2378161
193200.0000000    0.2317347
193240.0000000    0.2297553
193280.0000000    0.2316138
193320.0000000    0.2386235
193360.0000000    0.2316405
193400.0000000    0.2366276
193440.0000000    0.2243028
193480.0000000    0.2312669
193520.0000000    0.2269050
193560.0000000    0.2324703
193600.0000000    0.2329192
193640.0000000    0.2429857
193680.0000000    0.2411601
193720.0000000    0.2512907
193760.0000000    0.2348631
193800.0000000    0.2313944
193840.0000000    0.2171598
193880.0000000    0.2175888
193920.0000000    0.2222486
193960.0000000    0.2212820
194000.0000000    0.2249276
194040.0000000    0.2275747
194080.0000000    0.2106258
194120.0000000    0.2194592
194160.0000000    0.2331724
194200.0000000    0.2228482
194240.0000000    0.2421100
194280.0000000    0.2269648
194320.0000000    0.2121255
194360.0000000    0.2441782
194400.0000000    0.2116783
194440.0000000    0.2294211
194480.0000000    0.2202095
194520.0000000    0.2198845
194560.0000000    0.2261191
194600.0000000    0.2139346
194640.0000000    0.2221623
194680.0000000    0.2328453
194720.0000000    0.2221382
194760.0000000    0.2143161
194800.0000000    0.2112412
194840.0000000    0.2221645
194880.0000000    0.2190951
194920.0000000    0.2105691
194960.0000000    0.2094212
195000.0000000    0.2032005
195040.0000000    0.2117226
195080.0000000    0.2186518
195120.0000000    0.2082353
195160.0000000    0.2285161
195200.0000000    0.2179142
195240.0000000    0.2203093
195280.0000000    0.2388697
195320.0000000    0.2404155
195360.0000000    0.2373059
195400.0000000    0.2439413
195440.0000000    0.2311084
195480.0000000    0.2305820
195520.0000000    0.2388439
195560.0000000    0.2383662
195600.0000000    0.2370718
195640.0000000    0.2406014
195680.0000000    0.2301154
195720.0000000    0.2433804
195760.0000000    0.2398999
195800.0000000    0.2415971
195840.0000000    0.2443179
195880.0000000    0.2325972
195920.0000000    0.2478917
195960.0000000    0.2581846
196000.0000000    0.2352643
196040.0000000    0.2378841
196080.0000000    0.2269291
196120.0000000    0.2451248
196160.0000000    0.2280387
196200.0000000    0.2505713
196240.0000000    0.2338031
196280.0000000    0.2475845
196320.0000000    0.2382544
196360.0000000    0.2481697
196400.0000000    0.2449932
196440.0000000    0.2317785
196480.0000000    0.2352709
196520.0000000    0.2377764
196560.0000000    0.2339632
196600.0000000    0.2396445
196640.0000000    0.2357524
196680.0000000    0.2543333
196720.0000000    0.2405298
196760.0000000    0.2503647
196800.0000000    0.2375155
196840.0000000    0.2364956
196880.0000000    0.2324396
196920.0000000    0.2250887
196960.0000000    0.2227706
197000.0000000    0.2292166
197040.0000000    0.2332165
197080.0000000    0.2378041
197120.0000000    0.2360492
197160.0000000    0.2328974
197200.0000000    0.2466633
197240.0000000    0.2276366
197280.0000000    0.2369352
197320.0000000    0.2335168
197360.0000000    0.2366403
197400.0000000    0.2399266
197440.0000000    0.2427006
197480.0000000    0.2345758
197520.0000000    0.2428110
197560.0000000    0.2320694
197600.0000000    0.2392175
197640.0000000    0.2412655
197680.0000000    0.2426102
197720.0000000    0.2396299
197760.0000000    0.2391490
197800.0000000    0.2515292
197840.0000000    0.2315418
197880.0000000    0.2374997
197920.0000000    0.2443812
197960.0000000    0.2374051
198000.0000000    0.2371233
198040.0000000    0.2349586
198080.0000000    0.2459299
198120.0000000    0.2496818
198160.0000000    0.2276282
198200.0000000    0.2419745
198240.0000000    0.2530396
198280.0000000    0.2366977
198320.0000000    0.2410322
198360.0000000    0.2519756
198400.0000000    0.2391559
198440.0000000    0.2376804
198480.0000000    0.2364403
198520.0000000    0.2392141
198560.0000000    0.2477964
198600.0000000    0.2532979
198640.0000000    0.2516679
198680.0000000    0.2555672
198720.0000000    0.2516069
198760.0000000    0.2449627
198800.0000000    0.2510267
198840.0000000    0.2523146
198880.0000000    0.2422312
198920.0000000    0.2377175
198960.0000000    0.2409703
199000.0000000    0.2475460
199040.0000000    0.2585698
199080.0000000    0.2491745
199120.0000000    0.2488005
199160.0000000    0.2352649
199200.0000000    0.2469128
199240.0000000    0.2615345
199280.0000000    0.2560916
199320.0000000    0.2690561
199360.0000000    0.2584966
199400.0000000    0.2486580
199440.0000000    0.2527484
199480.0000000    0.2445095
199520.0000000    0.2431672
199560.0000000    0.2390920
199600.0000000    0.2428801
199640.0000000    0.2495798
199680.0000000    0.2352907
199720.0000000    0.2397625
199760.0000000    0.2331445
199800.0000000    0.2375600
199840.0000000    0.2394532
199880.0000000    0.2525499
199920.0000000    0.2388255
199960.0000000    0.2429134
200000.0000000    0.2477232
200040.0000000    0.2387199
200080.0000000    0.2388717
200120.0000000    0.2398040
200160.0000000    0.2343551
200200.0000000    0.2401262
200240.0000000    0.2319260
200280.0000000    0.2307062
200320.0000000    0.2256651
200360.0000000    0.2454600
200400.0000000    0.2402161
200440.0000000    0.2404989
200480.0000000    0.2421175
200520.0000000    0.2326593
200560.0000000    0.2258855
200600.0000000    0.2405637
200640.0000000    0.2492048
200680.0000000    0.2417666
200720.0000000    0.2398473
200760.0000000    0.2378959
200800.0000000    0.2486464
200840.0000000    0.2449841
200880.0000000    0.2378536
200920.0000000    0.2330319
200960.0000000    0.2413101
201000.0000000    0.2393372
201040.0000000    0.2341530
201080.0000000    0.2267457
201120.0000000    0.2300492
201160.0000000    0.2402929
201200.0000000    0.2379162
201240.0000000    0.2428577
201280.0000000    0.2347162
201320.0000000    0.2318135
201360.0000000    0.2481595
201400.0000000    0.2368547
201440.0000000    0.2406389
201480.0000000    0.2397088
201520.0000000    0.2306450
201560.0000000    0.2406367
201600.0000000    0.2406273
201640.0000000    0.2501237
201680.0000000    0.2464932
201720.0000000    0.2340320
201760.0000000    0.2551396
201800.0000000    0.2421410
201840.0000000    0.2501456
201880.0000000    0.2592275
201920.0000000    0.2379433
201960.0000000    0.2371505
202000.0000000    0.2340682
202040.0000000    0.2265865
202080.0000000    0.2393585
202120.0000000    0.2259015
202160.0000000    0.2434470
202200.0000000    0.2389641
202240.0000000    0.2376722
202280.0000000    0.2384035
202320.0000000    0.2488797
202360.0000000    0.2546970
202400.0000000    0.2363103
202440.0000000    0.2425290
202480.0000000    0.2539251
202520.0000000    0.2459324
202560.0000000    0.2255156
202600.0000000    0.2491123
202640.0000000    0.2336298
202680.0000000    0.2349936
202720.0000000    0.2433444
202760.0000000    0.2265654
202800.0000000    0.2302622
202840.0000000    0.2433203
202880.0000000    0.2287110
202920.0000000    0.2349668
202960.0000000    0.2238782
203000.0000000    0.2299827
203040.0000000    0.2242070
203080.0000000    0.2317890
203120.0000000    0.2290336
203160.0000000    0.2317545
203200.0000000    0.2291395
203240.0000000    0.2324096
203280.0000000    0.2472367
203320.0000000    0.2218604
203360.0000000    0.2417841
203400.0000000    0.2314293
203440.0000000    0.2280919
203480.0000000    0.2186547
203520.0000000    0.2362052
203560.0000000    0.2528962
203600.0000000    0.2500157
203640.0000000    0.2540251
203680.0000000    0.2449611
203720.0000000    0.2330457
203760.0000000    0.2489099
203800.0000000    0.2492013
203840.0000000    0.2411748
203880.0000000    0.2361527
203920.0000000    0.2339045
203960.0000000    0.2242718
204000.0000000    0.2306471
204040.0000000    0.2246707
204080.0000000    0.2305495
204120.0000000    0.2390461
204160.0000000    0.2529469
204200.0000000    0.2300122
204240.0000000    0.2317463
204280.0000000    0.2358702
204320.0000000    0.2430822
204360.0000000    0.2396048
204400.0000000    0.2268973
204440.0000000    0.2262408
204480.0000000    0.2287618
204520.0000000    0.2343256
204560.0000000    0.2379314
204600.0000000    0.2429719
204640.0000000    0.2319501
204680.0000000    0.2426201
204720.0000000    0.2477430
204760.0000000    0.2316226
204800.0000000    0.2320385
204840.0000000    0.2493741
204880.0000000    0.2410939
204920.0000000    0.2436461
204960.0000000    0.2243832
205000.0000000    0.2314675
205040.0000000    0.2270106
205080.0000000    0.2356520
205120.0000000    0.2360034
205160.0000000    0.2206146
205200.0000000    0.2320646
205240.0000000    0.2347520
205280.0000000    0.2526984
205320.0000000    0.2401903
205360.0000000    0.2420598
205400.0000000    0.2438364
205440.0000000    0.2385423
205480.0000000    0.2436152
205520.0000000    0.2301452
205560.0000000    0.2357257
205600.0000000    0.2448925
205640.0000000    0.2372225
205680.0000000    0.2450165
205720.0000000    0.2479614
205760.0000000    0.2482205
205800.0000000    0.2440832
205840.0000000    0.2365272
205880.0000000    0.2372311
205920.0000000    0.2389712
205960.0000000    0.2363541
206000.0000000    0.2364129
206040.0000000    0.2390704
206080.0000000    0.2424655
206120.0000000    0.2371725
206160.0000000    0.2303471
206200.0000000    0.2384083
206240.0000000    0.2252583
206280.0000000    0.2334497
206320.0000000    0.2165923
206360.0000000    0.2242929
206400.0000000    0.2228792
206440.0000000    0.2438565
206480.0000000    0.2397507
206520.0000000    0.2263732
206560.0000000    0.2380195
206600.0000000    0.2540147
206640.0000000    0.2342134
206680.0000000    0.2288519
206720.0000000    0.2364145
206760.0000000    0.2453571
206800.0000000    0.2498893
206840.0000000    0.2431938
206880.0000000    0.2445763
206920.0000000    0.2331080
206960.0000000    0.2564502
207000.0000000    0.2496771
207040.0000000    0.2499751
207080.0000000    0.2344160
207120.0000000    0.2419053
207160.0000000    0.2484244
207200.0000000    0.2465821
207240.0000000    0.2368351
207280.0000000    0.2242808
207320.0000000    0.2338722
207360.0000000    0.2274719
207400.0000000    0.2318675
207440.0000000    0.2335120
207480.0000000    0.2233077
207520.0000000    0.2289812
207560.0000000    0.2529403
207600.0000000    0.2374276
207640.0000000    0.2358447
207680.0000000    0.2159822
207720.0000000    0.2299141
207760.0000000    0.2352556
207800.0000000    0.2318722
207840.0000000    0.2266585
207880.0000000    0.2260887
207920.0000000    0.2323565
207960.0000000    0.2256770
208000.0000000    0.2266602
208040.0000000    0.2374431
208080.0000000    0.2323310
208120.0000000    0.2400194
208160.0000000    0.2416049
208200.0000000    0.2201556
208240.0000000    0.2290938
208280.0000000    0.2175782
208320.0000000    0.2259802
208360.0000000    0.2243305
208400.0000000    0.2257393
208440.0000000    0.2293799
208480.0000000    0.2399110
208520.0000000    0.2424287
208560.0000000    0.2245222
208600.0000000    0.2374998
208640.0000000    0.2341082
208680.0000000    0.2363514
208720.0000000    0.2407379
208760.0000000    0.2402398
208800.0000000    0.2472838
208840.0000000    0.2400592
208880.0000000    0.2294264
208920.0000000    0.2392841
208960.0000000    0.2365889
209000.0000000    0.2258895
209040.0000000    0.2344477
209080.0000000    0.2484460
209120.0000000    0.2250656
209160.0000000    0.2362658
209200.0000000    0.2414920
209240.0000000    0.2476680
209280.0000000    0.2510532
209320.0000000    0.2522892
209360.0000000    0.2399899
209400.0000000    0.2405202
209440.0000000    0.2375843
209480.0000000    0.2396372
209520.0000000    0.2365731
209560.0000000    0.2416843
209600.0000000    0.2503766
209640.0000000    0.2363600
209680.0000000    0.2326729
209720.0000000    0.2339822
209760.0000000    0.2414115
209800.0000000    0.2309646
209840.0000000    0.2414280
209880.0000000    0.2387308
209920.0000000    0.2334328
209960.0000000    0.2313208
210000.0000000    0.2321425
210040.0000000    0.2382680
210080.0000000    0.2425248
210120.0000000    0.2242556
210160.0000000    0.2326937
210200.0000000    0.2578826
210240.0000000    0.2326693
210280.0000000    0.2351007
210320.0000000    0.2244422
210360.0000000    0.2360690
210400.0000000    0.2282181
210440.0000000    0.2428613
210480.0000000    0.2297093
210520.0000000    0.2459730
210560.0000000    0.2367539
210600.0000000    0.2541989
210640.0000000    0.2454838
210680.0000000    0.2347007
210720.0000000    0.2231323
210760.0000000    0.2457290
210800.0000000    0.2468203
210840.0000000    0.2390072
210880.0000000    0.2470932
210920.0000000    0.2332041
210960.0000000    0.2417005
211000.0000000    0.2354048
211040.0000000    0.2409440
211080.0000000    0.2282895
211120.0000000    0.2406165
211160.0000000    0.2440133
211200.0000000    0.2411413
211240.0000000    0.2390157
211280.0000000    0.2327864
211320.0000000    0.2351433
211360.0000000    0.2547540
211400.0000000    0.2519796
211440.0000000    0.2430436
211480.0000000    0.2404354
211520.0000000    0.2539600
211560.0000000    0.2391431
211600.0000000    0.2487324
211640.0000000    0.2487983
211680.0000000    0.2386965
211720.0000000    0.2475161
211760.0000000    0.2430744
211800.0000000    0.2452903
211840.0000000    0.2431148
211880.0000000    0.2398872
211920.0000000    0.2506234
211960.0000000    0.2495595
212000.0000000    0.2488344
212040.0000000    0.2409958
212080.0000000    0.2705545
212120.0000000    0.2616466
212160.0000000    0.2642573
212200.0000000    0.2497302
212240.0000000    0.2562380
212280.0000000    0.2570952
212320.0000000    0.2563815
212360.0000000    0.2751392
212400.0000000    0.2516441
212440.0000000    0.2551530
212480.0000000    0.2670774
212520.0000000    0.2675478
212560.0000000    0.2600249
212600.0000000    0.2653927
212640.0000000    0.2606933
212680.0000000    0.2739671
212720.0000000    0.2499716
212760.0000000    0.2578941
212800.0000000    0.2622593
212840.0000000    0.2577876
212880.0000000    0.2518133
212920.0000000    0.2439201
212960.0000000    0.2358489
213000.0000000    0.2320894
213040.0000000    0.2572840
213080.0000000    0.2483831
213120.0000000    0.2448678
213160.0000000    0.2560537
213200.0000000    0.2363868
213240.0000000    0.2310475
213280.0000000    0.2460050
213320.0000000    0.2381170
213360.0000000    0.2375142
213400.0000000    0.2440945
213440.0000000    0.2532672
213480.0000000    0.2344082
213520.0000000    0.2413018
213560.0000000    0.2447067
213600.0000000    0.2563424
213640.0000000    0.2489494
213680.0000000    0.2451202
213720.0000000    0.2556539
213760.0000000    0.2525123
213800.0000000    0.2412790
213840.0000000    0.2323651
213880.0000000    0.2392299
213920.0000000    0.2402772
213960.0000000    0.2516022
214000.0000000    0.2419202
214040.0000000    0.2516567
214080.0000000    0.2469325
214120.0000000    0.2423604
214160.0000000    0.2354605
214200.0000000    0.2398369
214240.0000000    0.2417243
214280.0000000    0.2418168
214320.0000000    0.2509246
214360.0000000    0.2483373
214400.0000000    0.2297970
214440.0000000    0.2293620
214480.0000000    0.2224721
214520.0000000    0.2493215
214560.0000000    0.2292598
214600.0000000    0.2340095
214640.0000000    0.2261951
214680.0000000    0.2322023
214720.0000000    0.2313151
214760.0000000    0.2288818
214800.0000000    0.2335808
214840.0000000    0.2287307
214880.0000000    0.2552667
214920.0000000    0.2386578
214960.0000000    0.2174175
215000.0000000    0.2313642
215040.0000000    0.2215236
215080.0000000    0.2309015
215120.0000000    0.2231133
215160.0000000    0.2296063
215200.0000000    0.2321506
215240.0000000    0.2206303
215280.0000000    0.2140362
215320.0000000    0.2204280
215360.0000000    0.2099574
215400.0000000    0.2203857
215440.0000000    0.2380217
215480.0000000    0.2316765
215520.0000000    0.2320659
215560.0000000    0.2162211
215600.0000000    0.2171622
215640.0000000    0.2322089
215680.0000000    0.2367020
215720.0000000    0.2206129
215760.0000000    0.2283168
215800.0000000    0.2269520
215840.0000000    0.2250707
215880.0000000    0.2309164
215920.0000000    0.2311311
215960.0000000    0.2230677
216000.0000000    0.2368659
216040.0000000    0.2423912
216080.0000000    0.2287379
216120.0000000    0.2320474
216160.0000000    0.2300070
216200.0000000    0.2362986
216240.0000000    0.2373169
216280.0000000    0.2357352
216320.0000000    0.2372201
216360.0000000    0.2172508
216400.0000000    0.2251282
216440.0000000    0.2381877
216480.0000000    0.2317159
216520.0000000    0.2398057
216560.0000000    0.2349651
216600.0000000    0.2244110
216640.0000000    0.2404705
216680.0000000    0.2296956
216720.0000000    0.2300917
216760.0000000    0.2241129
216800.0000000    0.2265575
216840.0000000    0.2304951
216880.0000000    0.2346767
216920.0000000    0.2354297
216960.0000000    0.2252450
217000.0000000    0.2464993
217040.0000000    0.2225797
217080.0000000    0.2335475
217120.0000000    0.2413334
217160.0000000    0.2312654
217200.0000000    0.2375555
217240.0000000    0.2464101
217280.0000000    0.2261696
217320.0000000    0.2375791
217360.0000000    0.2381506
217400.0000000    0.2400150
217440.0000000    0.2360429
217480.0000000    0.2258696
217520.0000000    0.2337714
217560.0000000    0.2436719
217600.0000000    0.2295514
217640.0000000    0.2312328
217680.0000000    0.2517990
217720.0000000    0.2438584
217760.0000000    0.2440318
217800.0000000    0.2412036
217840.0000000    0.2361298
217880.0000000    0.2417886
217920.0000000    0.2157782
217960.0000000    0.2353501
218000.0000000    0.2281270
218040.0000000    0.2308959
218080.0000000    0.2210170
218120.0000000    0.2432999
218160.0000000    0.2269673
218200.0000000    0.2306362
218240.0000000    0.2289006
218280.0000000    0.2425385
218320.0000000    0.2411401
218360.0000000    0.2425232
218400.0000000    0.2351789
218440.0000000    0.2332719
218480.0000000    0.2297758
218520.0000000    0.2398116
218560.0000000    0.2285336
218600.0000000    0.2328649
218640.0000000    0.2336372
218680.0000000    0.2326512
218720.0000000    0.2435268
218760.0000000    0.2346944
218800.0000000    0.2301326
218840.0000000    0.2308902
218880.0000000    0.2261574
218920.0000000    0.2435109
218960.0000000    0.2367655
219000.0000000    0.2470080
219040.0000000    0.2306780
219080.0000000    0.2426012
219120.0000000    0.2302261
219160.0000000    0.2440548
219200.0000000    0.2316234
219240.0000000    0.2309020
219280.0000000    0.2412608
219320.0000000    0.2347782
219360.0000000    0.2315889
219400.0000000    0.2352001
219440.0000000    0.2350297
219480.0000000    0.2337067
219520.0000000    0.2405886
219560.0000000    0.2499200
219600.0000000    0.2264805
219640.0000000    0.2502123
219680.0000000    0.2343922
219720.0000000    0.2372654
219760.0000000    0.2378627
219800.0000000    0.2334470
219840.0000000    0.2353319
219880.0000000    0.2389738
219920.0000000    0.2058523
219960.0000000    0.2168521
220000.0000000    0.2313852
220040.0000000    0.2322202
220080.0000000    0.2332893
220120.0000000    0.2229710
220160.0000000    0.2397604
220200.0000000    0.2422132
220240.0000000    0.2250246
220280.0000000    0.2358394
220320.0000000    0.2282043
220360.0000000    0.2339281
220400.0000000    0.2224421
220440.0000000    0.2409292
220480.0000000    0.2335539
220520.0000000    0.2319931
220560.0000000    0.2258339
220600.0000000    0.2288155
220640.0000000    0.2259877
220680.0000000    0.2169837
220720.0000000    0.2325313
220760.0000000    0.2317863
220800.0000000    0.2332415
220840.0000000    0.2202184
220880.0000000    0.2287343
220920.0000000    0.2303770
220960.0000000    0.2378154
221000.0000000    0.2179687
221040.0000000    0.2170083
221080.0000000    0.2301761
221120.0000000    0.2334052
221160.0000000    0.2505227
221200.0000000    0.2334586
221240.0000000    0.2408320
221280.0000000    0.2345056
221320.0000000    0.2349621
221360.0000000    0.2391328
221400.0000000    0.2295398
221440.0000000    0.2238327
221480.0000000    0.2322128
221520.0000000    0.2267202
221560.0000000    0.2295101
221600.0000000    0.2309997
221640.0000000    0.2326471
221680.0000000    0.2241351
221720.0000000    0.2178629
221760.0000000    0.2294398
221800.0000000    0.2251723
221840.0000000    0.2270418
221880.0000000    0.2271802
221920.0000000    0.2245930
221960.0000000    0.2261755
222000.0000000    0.2209412
222040.0000000    0.2175541
222080.0000000    0.2232023
222120.0000000    0.2314409
222160.0000000    0.2214779
222200.0000000    0.2335368
222240.0000000    0.2300809
222280.0000000    0.2188861
222320.0000000    0.2257702
222360.0000000    0.2337565
222400.0000000    0.2389888
222440.0000000    0.2240428
222480.0000000    0.2157676
222520.0000000    0.2262367
222560.0000000    0.2263927
222600.0000000    0.2205046
222640.0000000    0.2346345
222680.0000000    0.2282486
222720.0000000    0.2383120
222760.0000000    0.2386088
222800.0000000    0.2272174
222840.0000000    0.2346280
222880.0000000    0.2323369
222920.0000000    0.2192962
222960.0000000    0.2305653
223000.0000000    0.2396391
223040.0000000    0.2404586
223080.0000000    0.2452870
223120.0000000    0.2246040
223160.0000000    0.2345522
223200.0000000    0.2309816
223240.0000000    0.2268289
223280.0000000    0.2304552
223320.0000000    0.2215881
223360.0000000    0.2365053
223400.0000000    0.2349859
223440.0000000    0.2306753
223480.0000000    0.2316064
223520.0000000    0.2285027
223560.0000000    0.2295207
223600.0000000    0.2235570
223640.0000000    0.2301533
223680.0000000    0.2382787
223720.0000000    0.2303882
223760.0000000    0.2300948
223800.0000000    0.2306184
223840.0000000    0.2270744
223880.0000000    0.2225184
223920.0000000    0.2275411
223960.0000000    0.2154219
224000.0000000    0.2199898
224040.0000000    0.2223470
224080.0000000    0.2235720
224120.0000000    0.2269232
224160.0000000    0.2313148
224200.0000000    0.2286197
224240.0000000    0.2404439
224280.0000000    0.2282989
224320.0000000    0.2291618
224360.0000000    0.2350507
224400.0000000    0.2288391
224440.0000000    0.2360009
224480.0000000    0.2277557
224520.0000000    0.2271626
224560.0000000    0.2389065
224600.0000000    0.2319088
224640.0000000    0.2328751
224680.0000000    0.2274580
224720.0000000    0.2497228
224760.0000000    0.2488239
224800.0000000    0.2332552
224840.0000000    0.2371256
224880.0000000    0.2307305
224920.0000000    0.2241651
224960.0000000    0.2337246
225000.0000000    0.2194865
225040.0000000    0.2348351
225080.0000000    0.2302445
225120.0000000    0.2314519
225160.0000000    0.2284074
225200.0000000    0.2276531
225240.0000000    0.2268793
225280.0000000    0.2309195
225320.0000000    0.2395582
225360.0000000    0.2361914
225400.0000000    0.2212677
225440.0000000    0.2302041
225480.0000000    0.2165788
225520.0000000    0.2416160
225560.0000000    0.2201103
225600.0000000    0.2207912
225640.0000000    0.2286353
225680.0000000    0.2149638
225720.0000000    0.2158785
225760.0000000    0.2286872
225800.0000000    0.2213161
225840.0000000    0.2267192
225880.0000000    0.2332142
225920.0000000    0.2215322
225960.0000000    0.2240984
226000.0000000    0.2364925
226040.0000000    0.2460015
226080.0000000    0.2309114
226120.0000000    0.2266183
226160.0000000    0.2353923
226200.0000000    0.2354119
226240.0000000    0.2315581
226280.0000000    0.2411636
226320.0000000    0.2281116
226360.0000000    0.2298757
226400.0000000    0.2177465
226440.0000000    0.2190153
226480.0000000    0.2146516
226520.0000000    0.2245780
226560.0000000    0.2372860
226600.0000000    0.2321513
226640.0000000    0.2235285
226680.0000000    0.2343415
226720.0000000    0.2368421
226760.0000000    0.2374262
226800.0000000    0.2251519
226840.0000000    0.2259761
226880.0000000    0.2313391
226920.0000000    0.2284642
226960.0000000    0.2379171
227000.0000000    0.2245376
227040.0000000    0.2358198
227080.0000000    0.2267346
227120.0000000    0.2346263
227160.0000000    0.2154814
227200.0000000    0.2318205
227240.0000000    0.2195960
227280.0000000    0.2344940
227320.0000000    0.2314858
227360.0000000    0.2256822
227400.0000000    0.2345435
227440.0000000    0.2222560
227480.0000000    0.2360169
227520.0000000    0.2207553
227560.0000000    0.2242170
227600.0000000    0.2223724
227640.0000000    0.2231036
227680.0000000    0.2275681
227720.0000000    0.2259296
227760.0000000    0.2268148
227800.0000000    0.2211034
227840.0000000    0.2368013
227880.0000000    0.2280038
227920.0000000    0.2368079
227960.0000000    0.2239136
228000.0000000    0.2310636
228040.0000000    0.2405235
228080.0000000    0.2388942
228120.0000000    0.2292830
228160.0000000    0.2350696
228200.0000000    0.2397192
228240.0000000    0.2294185
228280.0000000    0.2340169
228320.0000000    0.2382616
228360.0000000    0.2204769
228400.0000000    0.2382244
228440.0000000    0.2215561
228480.0000000    0.2220614
228520.0000000    0.2425291
228560.0000000    0.2369419
228600.0000000    0.2412921
228640.0000000    0.2408060
228680.0000000    0.2393479
228720.0000000    0.2379959
228760.0000000    0.2339300
228800.0000000    0.2423218
228840.0000000    0.2389607
228880.0000000    0.2403930
228920.0000000    0.2368078
228960.0000000    0.2353013
229000.0000000    0.2547963
229040.0000000    0.2476149
229080.0000000    0.2418113
229120.0000000    0.2432225
229160.0000000    0.2304261
229200.0000000    0.2367211
229240.0000000    0.2457356
229280.0000000    0.2438325
229320.0000000    0.2440292
229360.0000000    0.2463911
229400.0000000    0.2405230
229440.0000000    0.2505427
229480.0000000    0.2366655
229520.0000000    0.2419731
229560.0000000    0.2358241
229600.0000000    0.2448064
229640.0000000    0.2421737
229680.0000000    0.2318805
229720.0000000    0.2436179
229760.0000000    0.2417230
229800.0000000    0.2311143
229840.0000000    0.2252632
229880.0000000    0.2436807
229920.0000000    0.2343807
229960.0000000    0.2364445
230000.0000000    0.2361670
230040.0000000    0.2292777
230080.0000000    0.2342725
230120.0000000    0.2367027
230160.0000000    0.2312125
230200.0000000    0.2278167
230240.0000000    0.2269121
230280.0000000    0.2190133
230320.0000000    0.2369282
230360.0000000    0.2277743
230400.0000000    0.2314652
230440.0000000    0.2431767
230480.0000000    0.2282472
230520.0000000    0.2353243
230560.0000000    0.2523918
230600.0000000    0.2460174
230640.0000000    0.2392167
230680.0000000    0.2468395
230720.0000000    0.2302330
230760.0000000    0.2399780
230800.0000000    0.2430964
230840.0000000    0.2370816
230880.0000000    0.2404612
230920.0000000    0.2305138
230960.0000000    0.2404000
231000.0000000    0.2480021
231040.0000000    0.2370062
231080.0000000    0.2368905
231120.0000000    0.2321230
231160.0000000    0.2386785
231200.0000000    0.2308505
231240.0000000    0.2307268
231280.0000000    0.2229062
231320.0000000    0.2325472
231360.0000000    0.2413661
231400.0000000    0.2374188
231440.0000000    0.2242834
231480.0000000    0.2444123
231520.0000000    0.2388082
231560.0000000    0.2312886
231600.0000000    0.2345737
231640.0000000    0.2349499
231680.0000000    0.2327660
231720.0000000    0.2248310
231760.0000000    0.2237144
231800.0000000    0.2255996
231840.0000000    0.2333946
231880.0000000    0.2329018
231920.0000000    0.2322308
231960.0000000    0.2186697
232000.0000000    0.2273229
232040.0000000    0.2344386
232080.0000000    0.2328662
232120.0000000    0.2347390
232160.0000000    0.2345262
232200.0000000    0.2230911
232240.0000000    0.2322055
232280.0000000    0.2448850
232320.0000000    0.2195845
232360.0000000    0.2323563
232400.0000000    0.2363695
232440.0000000    0.2180901
232480.0000000    0.2412474
232520.0000000    0.2334766
232560.0000000    0.2425541
232600.0000000    0.2328984
232640.0000000    0.2301079
232680.0000000    0.2289501
232720.0000000    0.2258217
232760.0000000    0.2270889
232800.0000000    0.2372119
232840.0000000    0.2404056
232880.0000000    0.2423322
232920.0000000    0.2371612
232960.0000000    0.2234890
233000.0000000    0.2340625
233040.0000000    0.2385595
233080.0000000    0.2425485
233120.0000000    0.2271037
233160.0000000    0.2216134
233200.0000000    0.2336492
233240.0000000    0.2205348
233280.0000000    0.2340351
233320.0000000    0.2432408
233360.0000000    0.2326029
233400.0000000    0.2386873
233440.0000000    0.2306505
233480.0000000    0.2314215
233520.0000000    0.2274179
233560.0000000    0.2245088
233600.0000000    0.2274729
233640.0000000    0.2530030
233680.0000000    0.2395974
233720.0000000    0.2285291
233760.0000000    0.2301155
233800.0000000    0.2402588
233840.0000000    0.2498806
233880.0000000    0.2520409
233920.0000000    0.2427595
233960.0000000    0.2333804
234000.0000000    0.2341707
234040.0000000    0.2293438
234080.0000000    0.2417149
234120.0000000    0.2449160
234160.0000000    0.2525166
234200.0000000    0.2453083
234240.0000000    0.2538159
234280.0000000    0.2414734
234320.0000000    0.2497648
234360.0000000    0.2594807
234400.0000000    0.2459511
234440.0000000    0.2392107
234480.0000000    0.2401890
234520.0000000    0.2458950
234560.0000000    0.2533729
234600.0000000    0.2533223
234640.0000000    0.2433286
234680.0000000    0.2493936
234720.0000000    0.2524517
234760.0000000    0.2517648
234800.0000000    0.2523311
234840.0000000    0.2614799
234880.0000000    0.2457636
234920.0000000    0.2427865
234960.0000000    0.2665247
235000.0000000    0.2638453
235040.0000000    0.2549570
235080.0000000    0.2533549
235120.0000000    0.2557227
235160.0000000    0.2556548
235200.0000000    0.2514798
235240.0000000    0.2435661
235280.0000000    0.2614749
235320.0000000    0.2547452
235360.0000000    0.2300870
235400.0000000    0.2461477
235440.0000000    0.2477931
235480.0000000    0.2459010
235520.0000000    0.2472498
235560.0000000    0.2420468
235600.0000000    0.2517060
235640.0000000    0.2454032
235680.0000000    0.2471929
235720.0000000    0.2349063
235760.0000000    0.2385841
235800.0000000    0.2446484
235840.0000000    0.2419073
235880.0000000    0.2385855
235920.0000000    0.2513460
235960.0000000    0.2443869
236000.0000000    0.2324129
236040.0000000    0.2509912
236080.0000000    0.2461259
236120.0000000    0.2472632
236160.0000000    0.2474570
236200.0000000    0.2536729
236240.0000000    0.2547534
236280.0000000    0.2595865
236320.0000000    0.2527348
236360.0000000    0.2484488
236400.0000000    0.2370227
236440.0000000    0.2367850
236480.0000000    0.2382789
236520.0000000    0.2427544
236560.0000000    0.2437538
236600.0000000    0.2497329
236640.0000000    0.2536295
236680.0000000    0.2369256
236720.0000000    0.2428413
236760.0000000    0.2401413
236800.0000000    0.2440592
236840.0000000    0.2389035
236880.0000000    0.2471514
236920.0000000    0.2402486
236960.0000000    0.2389199
237000.0000000    0.2473440
237040.0000000    0.2544890
237080.0000000    0.2405133
237120.0000000    0.2272694
237160.0000000    0.2322214
237200.0000000    0.2199759
237240.0000000    0.2330480
237280.0000000    0.2425250
237320.0000000    0.2271830
237360.0000000    0.2193263
237400.0000000    0.2375772
237440.0000000    0.2414550
237480.0000000    0.2267280
237520.0000000    0.2367636
237560.0000000    0.2381672
237600.0000000    0.2376623
237640.0000000    0.2292836
237680.0000000    0.2330595
237720.0000000    0.2354954
237760.0000000    0.2216078
237800.0000000    0.2407266
237840.0000000    0.2403134
237880.0000000    0.2460579
237920.0000000    0.2364117
237960.0000000    0.2439459
238000.0000000    0.2217285
238040.0000000    0.2373192
238080.0000000    0.2242884
238120.0000000    0.2356166
238160.0000000    0.2361109
238200.0000000    0.2315998
238240.0000000    0.2305916
238280.0000000    0.2277439
238320.0000000    0.2227415
238360.0000000    0.2330483
238400.0000000    0.2380059
238440.0000000    0.2513799
238480.0000000    0.2466404
238520.0000000    0.2362699
238560.0000000    0.2302023
238600.0000000    0.2294863
238640.0000000    0.2415434
238680.0000000    0.2180061
238720.0000000    0.2349015
238760.0000000    0.2327143
238800.0000000    0.2416357
238840.0000000    0.2176593
238880.0000000    0.2245903
238920.0000000    0.2274596
238960.0000000    0.2124096
239000.0000000    0.2096028
239040.0000000    0.2216853
239080.0000000    0.2303292
239120.0000000    0.2272823
239160.0000000    0.2229670
239200.0000000    0.2269158
239240.0000000    0.2313239
239280.0000000    0.2302234
239320.0000000    0.2251512
239360.0000000    0.2291364
239400.0000000    0.2518572
239440.0000000    0.2429364
239480.0000000    0.2388941
239520.0000000    0.2421151
239560.0000000    0.2298013
239600.0000000    0.2320797
239640.0000000    0.2401484
239680.0000000    0.2295755
239720.0000000    0.2328711
239760.0000000    0.2323522
239800.0000000    0.2512986
239840.0000000    0.2363215
239880.0000000    0.2450196
239920.0000000    0.2417446
239960.0000000    0.2406341
240000.0000000    0.2443231
240040.0000000    0.2483689
240080.0000000    0.2573842
240120.0000000    0.2404691
240160.0000000    0.2211543
240200.0000000    0.2336958
240240.0000000    0.2417112
240280.0000000    0.2332293
240320.0000000    0.2282721
240360.0000000    0.2306304
240400.0000000    0.2313860
240440.0000000    0.2207923
240480.0000000    0.2183960
240520.0000000    0.2375671
240560.0000000    0.2315175
240600.0000000    0.2268869
240640.0000000    0.2309738
240680.0000000    0.2310158
240720.0000000    0.2427002
240760.0000000    0.2377554
240800.0000000    0.2445742
240840.0000000    0.2344675
240880.0000000    0.2209305
240920.0000000    0.2273678
240960.0000000    0.2560968
241000.0000000    0.2443671
241040.0000000    0.2457975
241080.0000000    0.2387510
241120.0000000    0.2236356
241160.0000000    0.2276223
241200.0000000    0.2323423
241240.0000000    0.2281046
241280.0000000    0.2214619
241320.0000000    0.2188688
241360.0000000    0.2165217
241400.0000000    0.2242915
241440.0000000    0.2192054
241480.0000000    0.2220742
241520.0000000    0.2311355
241560.0000000    0.2378138
241600.0000000    0.2283775
241640.0000000    0.2305281
241680.0000000    0.2288477
241720.0000000    0.2255191
241760.0000000    0.2283137
241800.0000000    0.2230207
241840.0000000    0.2240383
241880.0000000    0.2468953
241920.0000000    0.2455308
241960.0000000    0.2421000
242000.0000000    0.2449344
242040.0000000    0.2411416
242080.0000000    0.2480878
242120.0000000    0.2356070
242160.0000000    0.2375486
242200.0000000    0.2347950
242240.0000000    0.2261892
242280.0000000    0.2415045
242320.0000000    0.2393807
242360.0000000    0.2361845
242400.0000000    0.2393620
242440.0000000    0.2415625
242480.0000000    0.2405830
242520.0000000    0.2409196
242560.0000000    0.2379580
242600.0000000    0.2439373
242640.0000000    0.2287872
242680.0000000    0.2525058
242720.0000000    0.2414441
242760.0000000    0.2567896
242800.0000000    0.2489313
242840.0000000    0.2437291
242880.0000000    0.2349079
242920.0000000    0.2431156
242960.0000000    0.2445934
243000.0000000    0.2414204
243040.0000000    0.2426870
243080.0000000    0.2519469
243120.0000000    0.2524821
243160.0000000    0.2510422
243200.0000000    0.2574149
243240.0000000    0.2487020
243280.0000000    0.2409721
243320.0000000    0.2374699
243360.0000000    0.2475633
243400.0000000    0.2360147
243440.0000000    0.2506821
243480.0000000    0.2493571
243520.0000000    0.2471091
243560.0000000    0.2497346
243600.0000000    0.2476897
243640.0000000    0.2456699
243680.0000000    0.2506129
243720.0000000    0.2499925
243760.0000000    0.2618609
243800.0000000    0.2456026
243840.0000000    0.2660016
243880.0000000    0.2647299
243920.0000000    0.2549073
243960.0000000    0.2485930
244000.0000000    0.2523330
244040.0000000    0.2581845
244080.0000000    0.2573768
244120.0000000    0.2487684
244160.0000000    0.2597084
244200.0000000    0.2511028
244240.0000000    0.2401602
244280.0000000    0.2642069
244320.0000000    0.2542956
244360.0000000    0.2538729
244400.0000000    0.2644228
244440.0000000    0.2501271
244480.0000000    0.2745197
244520.0000000    0.2546016
244560.0000000    0.2663747
244600.0000000    0.2551685
244640.0000000    0.2537860
244680.0000000    0.2573908
244720.0000000    0.2534019
244760.0000000    0.2717451
244800.0000000    0.2585252
244840.0000000    0.2516718
244880.0000000    0.2656767
244920.0000000    0.2531663
244960.0000000    0.2615174
245000.0000000    0.2734968
245040.0000000    0.2652678
245080.0000000    0.2448674
245120.0000000    0.2615159
245160.0000000    0.2623463
245200.0000000    0.2579884
245240.0000000    0.2599022
245280.0000000    0.2487484
245320.0000000    0.2638589
245360.0000000    0.2535211
245400.0000000    0.2599902
245440.0000000    0.2547732
245480.0000000    0.2621704
245520.0000000    0.2486244
245560.0000000    0.2569694
245600.0000000    0.2436037
245640.0000000    0.2492549
245680.0000000    0.2553080
245720.0000000    0.2590871
245760.0000000    0.2490346
245800.0000000    0.2666664
245840.0000000    0.2481105
245880.0000000    0.2608728
245920.0000000    0.2422736
245960.0000000    0.2550926
246000.0000000    0.2576968
246040.0000000    0.2526575
246080.0000000    0.2487111
246120.0000000    0.2620508
246160.0000000    0.2398865
246200.0000000    0.2430431
246240.0000000    0.2620421
246280.0000000    0.2544707
246320.0000000    0.2580562
246360.0000000    0.2513699
246400.0000000    0.2615802
246440.0000000    0.2655048
246480.0000000    0.2592154
246520.0000000    0.2647726
246560.0000000    0.2563381
246600.0000000    0.2567661
246640.0000000    0.2655728
246680.0000000    0.2646578
246720.0000000    0.2619255
246760.0000000    0.2586682
246800.0000000    0.2489343
246840.0000000    0.2518070
246880.0000000    0.2601266
246920.0000000    0.2501906
246960.0000000    0.2538876
247000.0000000    0.2592363
247040.0000000    0.2631519
247080.0000000    0.2716870
247120.0000000    0.2671792
247160.0000000    0.2606928
247200.0000000    0.2527265
247240.0000000    0.2568815
247280.0000000    0.2646926
247320.0000000    0.2462978
247360.0000000    0.2535562
247400.0000000    0.2583012
247440.0000000    0.2493127
247480.0000000    0.2596895
247520.0000000    0.2593518
247560.0000000    0.2514594
247600.0000000    0.2533500
247640.0000000    0.2632381
247680.0000000    0.2579516
247720.0000000    0.2641944
247760.0000000    0.2546384
247800.0000000    0.2594653
247840.0000000    0.2442514
247880.0000000    0.2439703
247920.0000000    0.2408630
247960.0000000    0.2441488
248000.0000000    0.2438257
248040.0000000    0.2435150
248080.0000000    0.2463478
248120.0000000    0.2522211
248160.0000000    0.2490436
248200.0000000    0.2567840
248240.0000000    0.2628044
248280.0000000    0.2620937
248320.0000000    0.2614027
248360.0000000    0.2598189
248400.0000000    0.2587186
248440.0000000    0.2628005
248480.0000000    0.2767383
248520.0000000    0.2691435
248560.0000000    0.2415113
248600.0000000    0.2754532
248640.0000000    0.2602112
248680.0000000    0.2703397
248720.0000000    0.2521083
248760.0000000    0.2433068
248800.0000000    0.2553325
248840.0000000    0.2401710
248880.0000000    0.2507069
248920.0000000    0.2581716
248960.0000000    0.2496250
249000.0000000    0.2486125
249040.0000000    0.2534830
249080.0000000    0.2537074
249120.0000000    0.2558022
249160.0000000    0.2556012
249200.0000000    0.2448973
249240.0000000    0.2619083
249280.0000000    0.2650352
249320.0000000    0.2565748
249360.0000000    0.2517935
249400.0000000    0.2558935
249440.0000000    0.2568105
249480.0000000    0.2624696
249520.0000000    0.2482722
249560.0000000    0.2541130
249600.0000000    0.2543672
249640.0000000    0.2600040
249680.0000000    0.2479657
249720.0000000    0.2595964
249760.0000000    0.2609512
249800.0000000    0.2581820
249840.0000000    0.2520725
249880.0000000    0.2511025
249920.0000000    0.2421746
249960.0000000    0.2527071
250000.0000000    0.2384060
250040.0000000    0.2401660
250080.0000000    0.2434644
250120.0000000    0.2439227
250160.0000000    0.2404352
250200.0000000    0.2464177
250240.0000000    0.2713082
250280.0000000    0.2484149
250320.0000000    0.2691359
250360.0000000    0.2474977
250400.0000000    0.2514239
250440.0000000    0.2404472
250480.0000000    0.2423340
250520.0000000    0.2463968
250560.0000000    0.2469841
250600.0000000    0.2468458
250640.0000000    0.2525582
250680.0000000    0.2502203
250720.0000000    0.2416823
250760.0000000    0.2478137
250800.0000000    0.2549430
250840.0000000    0.2460790
250880.0000000    0.2553593
250920.0000000    0.2613716
250960.0000000    0.2483782
251000.0000000    0.2453238
251040.0000000    0.2457295
251080.0000000    0.2453295
251120.0000000    0.2488672
251160.0000000    0.2475886
251200.0000000    0.2594727
251240.0000000    0.2510318
251280.0000000    0.2576839
251320.0000000    0.2530782
251360.0000000    0.2497762
251400.0000000    0.2410828
251440.0000000    0.2705541
251480.0000000    0.2647695
251520.0000000    0.2734649
251560.0000000    0.2695039
251600.0000000    0.2710865
251640.0000000    0.2712122
251680.0000000    0.2520431
251720.0000000    0.2633962
251760.0000000    0.2477743
251800.0000000    0.2565354
251840.0000000    0.2512696
251880.0000000    0.2585657
251920.0000000    0.2480467
251960.0000000    0.2360345
252000.0000000    0.2466038
252040.0000000    0.2469976
252080.0000000    0.2453449
252120.0000000    0.2511161
252160.0000000    0.2420698
252200.0000000    0.2533377
252240.0000000    0.2453340
252280.0000000    0.2399331
252320.0000000    0.2352912
252360.0000000    0.2412551
252400.0000000    0.2439082
252440.0000000    0.2375983
252480.0000000    0.2418022
252520.0000000    0.2385207
252560.0000000    0.2484449
252600.0000000    0.2557055
252640.0000000    0.2465203
252680.0000000    0.2362750
252720.0000000    0.2522230
252760.0000000    0.2477260
252800.0000000    0.2337100
252840.0000000    0.2407100
252880.0000000    0.2346740
252920.0000000    0.2356490
252960.0000000    0.2431818
253000.0000000    0.2332528
253040.0000000    0.2381616
253080.0000000    0.2426618
253120.0000000    0.2514547
253160.0000000    0.2459909
253200.0000000    0.2395966
253240.0000000    0.2521777
253280.0000000    0.2388590
253320.0000000    0.2362198
253360.0000000    0.2466355
253400.0000000    0.2471313
253440.0000000    0.2411754
253480.0000000    0.2478370
253520.0000000    0.2378068
253560.0000000    0.2454528
253600.0000000    0.2389537
253640.0000000    0.2432816
253680.0000000    0.2558905
253720.0000000    0.2434395
253760.0000000    0.2387535
253800.0000000    0.2341614
253840.0000000    0.2274917
253880.0000000    0.2399094
253920.0000000    0.2519562
253960.0000000    0.2296686
254000.0000000    0.2412462
254040.0000000    0.2538647
254080.0000000    0.2706196
254120.0000000    0.2663758
254160.0000000    0.2514227
254200.0000000    0.2477540
254240.0000000    0.2429128
254280.0000000    0.2574077
254320.0000000    0.2533579
254360.0000000    0.2647422
254400.0000000    0.2582148
254440.0000000    0.2514496
254480.0000000    0.2528156
254520.0000000    0.2655676
254560.0000000    0.2509934
254600.0000000    0.2490618
254640.0000000    0.2418685
254680.0000000    0.2536699
254720.0000000    0.2409963
254760.0000000    0.2346826
254800.0000000    0.2408648
254840.0000000    0.2420491
254880.0000000    0.2450608
254920.0000000    0.2518618
254960.0000000    0.2582384
255000.0000000    0.2542146
255040.0000000    0.2439390
255080.0000000    0.2494449
255120.0000000    0.2399453
255160.0000000    0.2394794
255200.0000000    0.2428911
255240.0000000    0.2409939
255280.0000000    0.2411393
255320.0000000    0.2473559
255360.0000000    0.2375273
255400.0000000    0.2485971
255440.0000000    0.2340702
255480.0000000    0.2415821
255520.0000000    0.2365642
255560.0000000    0.2357131
255600.0000000    0.2264388
255640.0000000    0.2321424
255680.0000000    0.2379443
255720.0000000    0.2343452
255760.0000000    0.2473060
255800.0000000    0.2457971
255840.0000000    0.2391853
255880.0000000    0.2334988
255920.0000000    0.2404819
255960.0000000    0.2361875
256000.0000000    0.2345804
256040.0000000    0.2353424
256080.0000000    0.2338517
256120.0000000    0.2374125
256160.0000000    0.2480088
256200.0000000    0.2450471
256240.0000000    0.2407933
256280.0000000    0.2523312
256320.0000000    0.2585737
256360.0000000    0.2422791
256400.0000000    0.2470591
256440.0000000    0.2547862
256480.0000000    0.2518055
256520.0000000    0.2495745
256560.0000000    0.2443218
256600.0000000    0.2323016
256640.0000000    0.2296238
256680.0000000    0.2434413
256720.0000000    0.2494906
256760.0000000    0.2525674
256800.0000000    0.2545296
256840.0000000    0.2525344
256880.0000000    0.2451960
256920.0000000    0.2552111
256960.0000000    0.2413683
257000.0000000    0.2516599
257040.0000000    0.2472643
257080.0000000    0.2549482
257120.0000000    0.2440416
257160.0000000    0.2464544
257200.0000000    0.2483166
257240.0000000    0.2559945
257280.0000000    0.2458847
257320.0000000    0.2481536
257360.0000000    0.2402615
257400.0000000    0.2464529
257440.0000000    0.2426904
257480.0000000    0.2449322
257520.0000000    0.2570638
257560.0000000    0.2459324
257600.0000000    0.2320555
257640.0000000    0.2430701
257680.0000000    0.2368813
257720.0000000    0.2213053
257760.0000000    0.2283811
257800.0000000    0.2299522
257840.0000000    0.2319455
257880.0000000    0.2295936
257920.0000000    0.2406027
257960.0000000    0.2243605
258000.0000000    0.2362943
258040.0000000    0.2416154
258080.0000000    0.2335150
258120.0000000    0.2367869
258160.0000000    0.2378755
258200.0000000    0.2278146
258240.0000000    0.2266331
258280.0000000    0.2379637
258320.0000000    0.2396485
258360.0000000    0.2433359
258400.0000000    0.2368507
258440.0000000    0.2292385
258480.0000000    0.2482514
258520.0000000    0.2325419
258560.0000000    0.2317752
258600.0000000    0.2329084
258640.0000000    0.2428880
258680.0000000    0.2381654
258720.0000000    0.2317272
258760.0000000    0.2288585
258800.0000000    0.2459250
258840.0000000    0.2473858
258880.0000000    0.2566049
258920.0000000    0.2518442
258960.0000000    0.2393056
259000.0000000    0.2379305
259040.0000000    0.2431819
259080.0000000    0.2383999
259120.0000000    0.2367223
259160.0000000    0.2400657
259200.0000000    0.2315009
259240.0000000    0.2337269
259280.0000000    0.2436900
259320.0000000    0.2247344
259360.0000000    0.2272513
259400.0000000    0.2367725
259440.0000000    0.2326539
259480.0000000    0.2241401
259520.0000000    0.2223910
259560.0000000    0.2313244
259600.0000000    0.2237583
259640.0000000    0.2243055
259680.0000000    0.2263121
259720.0000000    0.2220598
259760.0000000    0.2256216
259800.0000000    0.2240915
259840.0000000    0.2263008
259880.0000000    0.2295186
259920.0000000    0.2332664
259960.0000000    0.2297096
260000.0000000    0.2454223
260040.0000000    0.2232611
260080.0000000    0.2311191
260120.0000000    0.2257671
260160.0000000    0.2289248
260200.0000000    0.2374034
260240.0000000    0.2294908
260280.0000000    0.2263214
260320.0000000    0.2309969
260360.0000000    0.2344545
260400.0000000    0.2312310
260440.0000000    0.2381490
260480.0000000    0.2350168
260520.0000000    0.2231027
260560.0000000    0.2349125
260600.0000000    0.2260056
260640.0000000    0.2329003
260680.0000000    0.2373641
260720.0000000    0.2474195
260760.0000000    0.2275990
260800.0000000    0.2391422
260840.0000000    0.2258975
260880.0000000    0.2339005
260920.0000000    0.2350194
260960.0000000    0.2385756
261000.0000000    0.2413601
261040.0000000    0.2379496
261080.0000000    0.2373090
261120.0000000    0.2340589
261160.0000000    0.2323806
261200.0000000    0.2376416
261240.0000000    0.2343774
261280.0000000    0.2299806
261320.0000000    0.2361605
261360.0000000    0.2172724
261400.0000000    0.2215157
261440.0000000    0.2310865
261480.0000000    0.2328939
261520.0000000    0.2279865
261560.0000000    0.2271736
261600.0000000    0.2288097
261640.0000000    0.2245494
261680.0000000    0.2338737
261720.0000000    0.2262933
261760.0000000    0.2408795
261800.0000000    0.2287605
261840.0000000    0.2156757
261880.0000000    0.2346537
261920.0000000    0.2406088
261960.0000000    0.2322410
262000.0000000    0.2305140
262040.0000000    0.2320463
262080.0000000    0.2369720
262120.0000000    0.2333759
262160.0000000    0.2345402
262200.0000000    0.2399710
262240.0000000    0.2356225
262280.0000000    0.2559310
262320.0000000    0.2336288
262360.0000000    0.2249096
262400.0000000    0.2312855
262440.0000000    0.2240281
262480.0000000    0.2327769
262520.0000000    0.2375489
262560.0000000    0.2412437
262600.0000000    0.2381574
262640.0000000    0.2325773
262680.0000000    0.2195481
262720.0000000    0.2380020
262760.0000000    0.2386708
262800.0000000    0.2334273
262840.0000000    0.2367574
262880.0000000    0.2445860
262920.0000000    0.2334153
262960.0000000    0.2217176
263000.0000000    0.2224710
263040.0000000    0.2248111
263080.0000000    0.2291025
263120.0000000    0.2336380
263160.0000000    0.2309018
263200.0000000    0.2391069
263240.0000000    0.2304681
263280.0000000    0.2219549
263320.0000000    0.2320723
263360.0000000    0.2368315
263400.0000000    0.2400951
263440.0000000    0.2281041
263480.0000000    0.2298067
263520.0000000    0.2291171
263560.0000000    0.2294483
263600.0000000    0.2250018
263640.0000000    0.2324955
263680.0000000    0.2291212
263720.0000000    0.2266374
263760.0000000    0.2296228
263800.0000000    0.2162896
263840.0000000    0.2317750
263880.0000000    0.2252610
263920.0000000    0.2315669
263960.0000000    0.2351536
264000.0000000    0.2398022
264040.0000000    0.2381690
264080.0000000    0.2336112
264120.0000000    0.2286220
264160.0000000    0.2376609
264200.0000000    0.2289805
264240.0000000    0.2243313
264280.0000000    0.2276002
264320.0000000    0.2276074
264360.0000000    0.2180791
264400.0000000    0.2227720
264440.0000000    0.2317510
264480.0000000    0.2205943
264520.0000000    0.2223788
264560.0000000    0.2165943
264600.0000000    0.2248356
264640.0000000    0.2236647
264680.0000000    0.2225440
264720.0000000    0.2264243
264760.0000000    0.2317224
264800.0000000    0.2246079
264840.0000000    0.2231317
264880.0000000    0.2329970
264920.0000000    0.2294007
264960.0000000    0.2396244
265000.0000000    0.2324028
265040.0000000    0.2407229
265080.0000000    0.2357674
265120.0000000    0.2294570
265160.0000000    0.2284968
265200.0000000    0.2214214
265240.0000000    0.2304607
265280.0000000    0.2275301
265320.0000000    0.2306845
265360.0000000    0.2231395
265400.0000000    0.2320856
265440.0000000    0.2418435
265480.0000000    0.2413642
265520.0000000    0.2376154
265560.0000000    0.2318629
265600.0000000    0.2360005
265640.0000000    0.2379403
265680.0000000    0.2263738
265720.0000000    0.2290914
265760.0000000    0.2214913
265800.0000000    0.2297151
265840.0000000    0.2389648
265880.0000000    0.2309819
265920.0000000    0.2245615
265960.0000000    0.2308815
266000.0000000    0.2262211
266040.0000000    0.2198123
266080.0000000    0.2229265
266120.0000000    0.2176703
266160.0000000    0.2153848
266200.0000000    0.2241011
266240.0000000    0.2241011
266280.0000000    0.2284980
266320.0000000    0.2262516
266360.0000000    0.2247639
266400.0000000    0.2303413
266440.0000000    0.2318039
266480.0000000    0.2269346
266520.0000000    0.2199426
266560.0000000    0.2244379
266600.0000000    0.2335013
266640.0000000    0.2229546
266680.0000000    0.2316211
266720.0000000    0.2366770
266760.0000000    0.2473842
266800.0000000    0.2354488
266840.0000000    0.2386729
266880.0000000    0.2382242
266920.0000000    0.2328706
266960.0000000    0.2397196
267000.0000000    0.2456183
267040.0000000    0.2308493
267080.0000000    0.2191337
267120.0000000    0.2302558
267160.0000000    0.2279718
267200.0000000    0.2293658
267240.0000000    0.2388831
267280.0000000    0.2395332
267320.0000000    0.2229184
267360.0000000    0.2344688
267400.0000000    0.2305998
267440.0000000    0.2430389
267480.0000000    0.2259389
267520.0000000    0.2343055
267560.0000000    0.2452892
267600.0000000    0.2439925
267640.0000000    0.2342352
267680.0000000    0.2225844
267720.0000000    0.2276373
267760.0000000    0.2219518
267800.0000000    0.2138655
267840.0000000    0.2120083
267880.0000000    0.2246546
267920.0000000    0.2175565
267960.0000000    0.2267584
268000.0000000    0.2228788
268040.0000000    0.2330516
268080.0000000    0.2366002
268120.0000000    0.2330919
268160.0000000    0.2402517
268200.0000000    0.2318414
268240.0000000    0.2299912
268280.0000000    0.2458987
268320.0000000    0.2374835
268360.0000000    0.2324238
268400.0000000    0.2300295
268440.0000000    0.2325803
268480.0000000    0.2371351
268520.0000000    0.2321794
268560.0000000    0.2234115
268600.0000000    0.2277379
268640.0000000    0.2238396
268680.0000000    0.2148722
268720.0000000    0.2191138
268760.0000000    0.2180603
268800.0000000    0.2212363
268840.0000000    0.2138589
268880.0000000    0.2264411
268920.0000000    0.2230751
268960.0000000    0.2189574
269000.0000000    0.2157507
269040.0000000    0.2282887
269080.0000000    0.2179390
269120.0000000    0.2270605
269160.0000000    0.2102902
269200.0000000    0.2135978
269240.0000000    0.2125695
269280.0000000    0.2154976
269320.0000000    0.2316732
269360.0000000    0.2118457
269400.0000000    0.2094202
269440.0000000    0.2250384
269480.0000000    0.2211207
269520.0000000    0.2207399
269560.0000000    0.2202225
269600.0000000    0.2224019
269640.0000000    0.2215935
269680.0000000    0.2161226
269720.0000000    0.2172666
269760.0000000    0.2230874
269800.0000000    0.2286014
269840.0000000    0.2182585
269880.0000000    0.2180097
269920.0000000    0.2220103
269960.0000000    0.2251144
270000.0000000    0.2309895
270040.0000000    0.2270273
270080.0000000    0.2212037
270120.0000000    0.2330782
270160.0000000    0.2138112
270200.0000000    0.2233050
270240.0000000    0.2143375
270280.0000000    0.2259071
270320.0000000    0.2236142
270360.0000000    0.2311762
270400.0000000    0.2247794
270440.0000000    0.2389803
270480.0000000    0.2421594
270520.0000000    0.2243301
270560.0000000    0.2295823
270600.0000000    0.2075610
270640.0000000    0.2199387
270680.0000000    0.2367118
270720.0000000    0.2354457
270760.0000000    0.2249923
270800.0000000    0.2319370
270840.0000000    0.2279520
270880.0000000    0.2245519
270920.0000000    0.2395937
270960.0000000    0.2313533
271000.0000000    0.2332901
271040.0000000    0.2302278
271080.0000000    0.2261226
271120.0000000    0.2308475
271160.0000000    0.2336974
271200.0000000    0.2189738
271240.0000000    0.2342812
271280.0000000    0.2387369
271320.0000000    0.2416759
271360.0000000    0.2407116
271400.0000000    0.2400101
271440.0000000    0.2460496
271480.0000000    0.2470615
271520.0000000    0.2390869
271560.0000000    0.2442898
271600.0000000    0.2410378
271640.0000000    0.2318933
271680.0000000    0.2376021
271720.0000000    0.2384674
271760.0000000    0.2375897
271800.0000000    0.2210764
271840.0000000    0.2389113
271880.0000000    0.2166757
271920.0000000    0.2429408
271960.0000000    0.2384979
272000.0000000    0.2397435
272040.0000000    0.2417278
272080.0000000    0.2297695
272120.0000000    0.2348811
272160.0000000    0.2514653
272200.0000000    0.2430609
272240.0000000    0.2453263
272280.0000000    0.2410477
272320.0000000    0.2475908
272360.0000000    0.2441382
272400.0000000    0.2269555
272440.0000000    0.2490538
272480.0000000    0.2415390
272520.0000000    0.2367201
272560.0000000    0.2292355
272600.0000000    0.2362153
272640.0000000    0.2426047
272680.0000000    0.2361713
272720.0000000    0.2360017
272760.0000000    0.2406179
272800.0000000    0.2377684
272840.0000000    0.2424774
272880.0000000    0.2388078
272920.0000000    0.2319079
272960.0000000    0.2300813
273000.0000000    0.2334486
273040.0000000    0.2296637
273080.0000000    0.2181486
273120.0000000    0.2342343
273160.0000000    0.2340910
273200.0000000    0.2318483
273240.0000000    0.2312462
273280.0000000    0.2168396
273320.0000000    0.2249605
273360.0000000    0.2159166
273400.0000000    0.2194487
273440.0000000    0.2236435
273480.0000000    0.2260688
273520.0000000    0.2115422
273560.0000000    0.2222981
273600.0000000    0.2296556
273640.0000000    0.2194859
273680.0000000    0.2300199
273720.0000000    0.2175649
273760.0000000    0.2270436
273800.0000000    0.2262916
273840.0000000    0.2224938
273880.0000000    0.2165823
273920.0000000    0.2222448
273960.0000000    0.2199359
274000.0000000    0.2246504
274040.0000000    0.2187064
274080.0000000    0.2216221
274120.0000000    0.2236540
274160.0000000    0.2095739
274200.0000000    0.2208934
274240.0000000    0.2189524
274280.0000000    0.2313831
274320.0000000    0.2321948
274360.0000000    0.2193123
274400.0000000    0.2188449
274440.0000000    0.2201581
274480.0000000    0.2178229
274520.0000000    0.2316766
274560.0000000    0.2336451
274600.0000000    0.2400953
274640.0000000    0.2444338
274680.0000000    0.2387821
274720.0000000    0.2245925
274760.0000000    0.2396272
274800.0000000    0.2414532
274840.0000000    0.2354563
274880.0000000    0.2268871
274920.0000000    0.2242986
274960.0000000    0.2256435
275000.0000000    0.2177767
275040.0000000    0.2279330
275080.0000000    0.2349211
275120.0000000    0.2367155
275160.0000000    0.2248957
275200.0000000    0.2346905
275240.0000000    0.2276190
275280.0000000    0.2307420
275320.0000000    0.2432398
275360.0000000    0.2385164
275400.0000000    0.2400476
275440.0000000    0.2488982
275480.0000000    0.2320994
275520.0000000    0.2317176
275560.0000000    0.2385492
275600.0000000    0.2237245
275640.0000000    0.2387661
275680.0000000    0.2321599
275720.0000000    0.2317096
275760.0000000    0.2338279
275800.0000000    0.2363643
275840.0000000    0.2290181
275880.0000000    0.2329592
275920.0000000    0.2316278
275960.0000000    0.2341498
276000.0000000    0.2319544
276040.0000000    0.2234293
276080.0000000    0.2302483
276120.0000000    0.2298595
276160.0000000    0.2305263
276200.0000000    0.2262271
276240.0000000    0.2396435
276280.0000000    0.2316495
276320.0000000    0.2411622
276360.0000000    0.2292370
276400.0000000    0.2296319
276440.0000000    0.2277202
276480.0000000    0.2460379
276520.0000000    0.2479085
276560.0000000    0.2343755
276600.0000000    0.2414376
276640.0000000    0.2417092
276680.0000000    0.2283497
276720.0000000    0.2521696
276760.0000000    0.2339045
276800.0000000    0.2459213
276840.0000000    0.2525612
276880.0000000    0.2399920
276920.0000000    0.2371482
276960.0000000    0.2471331
277000.0000000    0.2407862
277040.0000000    0.2500779
277080.0000000    0.2387310
277120.0000000    0.2354360
277160.0000000    0.2436039
277200.0000000    0.2471823
277240.0000000    0.2532293
277280.0000000    0.2448189
277320.0000000    0.2363678
277360.0000000    0.2336787
277400.0000000    0.2396406
277440.0000000    0.2359745
277480.0000000    0.2317850
277520.0000000    0.2322830
277560.0000000    0.2209518
277600.0000000    0.2288057
277640.0000000    0.2461034
277680.0000000    0.2448742
277720.0000000    0.2526137
277760.0000000    0.2426790
277800.0000000    0.2409932
277840.0000000    0.2337489
277880.0000000    0.2425924
277920.0000000    0.2344881
277960.0000000    0.2258370
278000.0000000    0.2344010
278040.0000000    0.2397352
278080.0000000    0.2431111
278120.0000000    0.2340019
278160.0000000    0.2308179
278200.0000000    0.2380888
278240.0000000    0.2390291
278280.0000000    0.2485766
278320.0000000    0.2483712
278360.0000000    0.2562140
278400.0000000    0.2539417
278440.0000000    0.2561254
278480.0000000    0.2575570
278520.0000000    0.2409804
278560.0000000    0.2444801
278600.0000000    0.2359649
278640.0000000    0.2322175
278680.0000000    0.2305976
278720.0000000    0.2319522
278760.0000000    0.2346232
278800.0000000    0.2323156
278840.0000000    0.2400789
278880.0000000    0.2342066
278920.0000000    0.2379291
278960.0000000    0.2460101
279000.0000000    0.2378907
279040.0000000    0.2320820
279080.0000000    0.2344712
279120.0000000    0.2438516
279160.0000000    0.2585470
279200.0000000    0.2519858
279240.0000000    0.2546704
279280.0000000    0.2555178
279320.0000000    0.2463661
279360.0000000    0.2341484
279400.0000000    0.2356922
279440.0000000    0.2447810
279480.0000000    0.2308080
279520.0000000    0.2354312
279560.0000000    0.2390860
279600.0000000    0.2496886
279640.0000000    0.2345087
279680.0000000    0.2451853
279720.0000000    0.2444835
279760.0000000    0.2452317
279800.0000000    0.2405089
279840.0000000    0.2447543
279880.0000000    0.2543434
279920.0000000    0.2482335
279960.0000000    0.2449626
280000.0000000    0.2448788
280040.0000000    0.2397498
280080.0000000    0.2412731
280120.0000000    0.2390671
280160.0000000    0.2351978
280200.0000000    0.2370653
280240.0000000    0.2244036
280280.0000000    0.2428872
280320.0000000    0.2488860
280360.0000000    0.2408206
280400.0000000    0.2524753
280440.0000000    0.2424203
280480.0000000    0.2512995
280520.0000000    0.2415590
280560.0000000    0.2370733
280600.0000000    0.2385966
280640.0000000    0.2388964
280680.0000000    0.2375415
280720.0000000    0.2355527
280760.0000000    0.2334685
280800.0000000    0.2347707
280840.0000000    0.2413311
280880.0000000    0.2255529
280920.0000000    0.2385342
280960.0000000    0.2341750
281000.0000000    0.2446875
281040.0000000    0.2293740
281080.0000000    0.2382013
281120.0000000    0.2416168
281160.0000000    0.2429944
281200.0000000    0.2431666
281240.0000000    0.2131929
281280.0000000    0.2437764
281320.0000000    0.2249888
281360.0000000    0.2274370
281400.0000000    0.2362679
281440.0000000    0.2439715
281480.0000000    0.2302998
281520.0000000    0.2382955
281560.0000000    0.2411575
281600.0000000    0.2276726
281640.0000000    0.2358712
281680.0000000    0.2349731
281720.0000000    0.2283950
281760.0000000    0.2399844
281800.0000000    0.2430117
281840.0000000    0.2334442
281880.0000000    0.2253833
281920.0000000    0.2324860
281960.0000000    0.2326827
282000.0000000    0.2230697
282040.0000000    0.2310385
282080.0000000    0.2214705
282120.0000000    0.2387736
282160.0000000    0.2362710
282200.0000000    0.2191741
282240.0000000    0.2241015
282280.0000000    0.2274699
282320.0000000    0.2357574
282360.0000000    0.2252909
282400.0000000    0.2346585
282440.0000000    0.2431752
282480.0000000    0.2459798
282520.0000000    0.2418329
282560.0000000    0.2301184
282600.0000000    0.2415470
282640.0000000    0.2320703
282680.0000000    0.2406203
282720.0000000    0.2345222
282760.0000000    0.2465907
282800.0000000    0.2390539
282840.0000000    0.2307427
282880.0000000    0.2265515
282920.0000000    0.2249223
282960.0000000    0.2276450
283000.0000000    0.2451373
283040.0000000    0.2313866
283080.0000000    0.2397541
283120.0000000    0.2232328
283160.0000000    0.2280080
283200.0000000    0.2244050
283240.0000000    0.2246890
283280.0000000    0.2337217
283320.0000000    0.2424367
283360.0000000    0.2239870
283400.0000000    0.2340137
283440.0000000    0.2238171
283480.0000000    0.2392300
283520.0000000    0.2359565
283560.0000000    0.2470458
283600.0000000    0.2366441
283640.0000000    0.2329170
283680.0000000    0.2500438
283720.0000000    0.2559514
283760.0000000    0.2406747
283800.0000000    0.2416772
283840.0000000    0.2318524
283880.0000000    0.2416677
283920.0000000    0.2428530
283960.0000000    0.2269984
284000.0000000    0.2382940
284040.0000000    0.2468868
284080.0000000    0.2261371
284120.0000000    0.2329618
284160.0000000    0.2250921
284200.0000000    0.2376365
284240.0000000    0.2363195
284280.0000000    0.2467659
284320.0000000    0.2450564
284360.0000000    0.2315833
284400.0000000    0.2366060
284440.0000000    0.2647407
284480.0000000    0.2415126
284520.0000000    0.2587495
284560.0000000    0.2629693
284600.0000000    0.2517119
284640.0000000    0.2491487
284680.0000000    0.2513661
284720.0000000    0.2435744
284760.0000000    0.2427185
284800.0000000    0.2524664
284840.0000000    0.2257658
284880.0000000    0.2434938
284920.0000000    0.2390220
284960.0000000    0.2199313
285000.0000000    0.2460248
285040.0000000    0.2427333
285080.0000000    0.2352303
285120.0000000    0.2373542
285160.0000000    0.2487553
285200.0000000    0.2489050
285240.0000000    0.2414336
285280.0000000    0.2450380
285320.0000000    0.2503563
285360.0000000    0.2388840
285400.0000000    0.2455173
285440.0000000    0.2455469
285480.0000000    0.2537871
285520.0000000    0.2434010
285560.0000000    0.2286487
285600.0000000    0.2394666
285640.0000000    0.2373302
285680.0000000    0.2422003
285720.0000000    0.2385831
285760.0000000    0.2479421
285800.0000000    0.2465038
285840.0000000    0.2441463
285880.0000000    0.2408285
285920.0000000    0.2358047
285960.0000000    0.2542884
286000.0000000    0.2539655
286040.0000000    0.2431400
286080.0000000    0.2328837
286120.0000000    0.2379268
286160.0000000    0.2239970
286200.0000000    0.2493060
286240.0000000    0.2467487
286280.0000000    0.2567966
286320.0000000    0.2583225
286360.0000000    0.2562477
286400.0000000    0.2562465
286440.0000000    0.2624065
286480.0000000    0.2481880
286520.0000000    0.2461451
286560.0000000    0.2197258
286600.0000000    0.2209972
286640.0000000    0.2339591
286680.0000000    0.2253995
286720.0000000    0.2290500
286760.0000000    0.2334156
286800.0000000    0.2414967
286840.0000000    0.2448008
286880.0000000    0.2460387
286920.0000000    0.2230662
286960.0000000    0.2305767
287000.0000000    0.2488516
287040.0000000    0.2446105
287080.0000000    0.2230817
287120.0000000    0.2377540
287160.0000000    0.2240451
287200.0000000    0.2511635
287240.0000000    0.2417014
287280.0000000    0.2433054
287320.0000000    0.2225696
287360.0000000    0.2380105
287400.0000000    0.2320086
287440.0000000    0.2380285
287480.0000000    0.2366075
287520.0000000    0.2430488
287560.0000000    0.2485935
287600.0000000    0.2489724
287640.0000000    0.2429372
287680.0000000    0.2460532
287720.0000000    0.2343877
287760.0000000    0.2307341
287800.0000000    0.2294455
287840.0000000    0.2512756
287880.0000000    0.2592537
287920.0000000    0.2475740
287960.0000000    0.2499907
288000.0000000    0.2566739
288040.0000000    0.2526729
288080.0000000    0.2531135
288120.0000000    0.2508063
288160.0000000    0.2461609
288200.0000000    0.2484994
288240.0000000    0.2520198
288280.0000000    0.2501197
288320.0000000    0.2485922
288360.0000000    0.2303878
288400.0000000    0.2420005
288440.0000000    0.2530012
288480.0000000    0.2335516
288520.0000000    0.2427014
288560.0000000    0.2395941
288600.0000000    0.2374548
288640.0000000    0.2370662
288680.0000000    0.2465290
288720.0000000    0.2336522
288760.0000000    0.2456439
288800.0000000    0.2448019
288840.0000000    0.2490615
288880.0000000    0.2364270
288920.0000000    0.2393714
288960.0000000    0.2204109
289000.0000000    0.2316327
289040.0000000    0.2497186
289080.0000000    0.2392261
289120.0000000    0.2394485
289160.0000000    0.2341128
289200.0000000    0.2557507
289240.0000000    0.2416070
289280.0000000    0.2367863
289320.0000000    0.2401539
289360.0000000    0.2393264
289400.0000000    0.2383111
289440.0000000    0.2293490
289480.0000000    0.2301278
289520.0000000    0.2308595
289560.0000000    0.2279105
289600.0000000    0.2316035
289640.0000000    0.2174662
289680.0000000    0.2317193
289720.0000000    0.2417373
289760.0000000    0.2403912
289800.0000000    0.2329906
289840.0000000    0.2240891
289880.0000000    0.2340563
289920.0000000    0.2392945
289960.0000000    0.2372898
290000.0000000    0.2376123
290040.0000000    0.2337123
290080.0000000    0.2402450
290120.0000000    0.2566911
290160.0000000    0.2432287
290200.0000000    0.2459454
290240.0000000    0.2510363
290280.0000000    0.2555473
290320.0000000    0.2303293
290360.0000000    0.2252111
290400.0000000    0.2421526
290440.0000000    0.2507147
290480.0000000    0.2516955
290520.0000000    0.2457262
290560.0000000    0.2562761
290600.0000000    0.2570864
290640.0000000    0.2616632
290680.0000000    0.2391061
290720.0000000    0.2334728
290760.0000000    0.2442421
290800.0000000    0.2375478
290840.0000000    0.2339119
290880.0000000    0.2231882
290920.0000000    0.2260415
290960.0000000    0.2226087
291000.0000000    0.2400382
291040.0000000    0.2356974
291080.0000000    0.2445206
291120.0000000    0.2448773
291160.0000000    0.2545173
291200.0000000    0.2429721
291240.0000000    0.2452265
291280.0000000    0.2547549
291320.0000000    0.2409786
291360.0000000    0.2308362
291400.0000000    0.2417246
291440.0000000    0.2375458
291480.0000000    0.2418406
291520.0000000    0.2538323
291560.0000000    0.2416564
291600.0000000    0.2442684
291640.0000000    0.2372005
291680.0000000    0.2504001
291720.0000000    0.2448664
291760.0000000    0.2506066
291800.0000000    0.2514382
291840.0000000    0.2440682
291880.0000000    0.2525705
291920.0000000    0.2653424
291960.0000000    0.2460148
292000.0000000    0.2439661
292040.0000000    0.2504024
292080.0000000    0.2560468
292120.0000000    0.2347534
292160.0000000    0.2294662
292200.0000000    0.2507820
292240.0000000    0.2400454
292280.0000000    0.2516518
292320.0000000    0.2496011
292360.0000000    0.2400452
292400.0000000    0.2358750
292440.0000000    0.2408028
292480.0000000    0.2370348
292520.0000000    0.2300562
292560.0000000    0.2327022
292600.0000000    0.2346091
292640.0000000    0.2416807
292680.0000000    0.2319695
292720.0000000    0.2249502
292760.0000000    0.2443229
292800.0000000    0.2388905
292840.0000000    0.2487475
292880.0000000    0.2354481
292920.0000000    0.2335848
292960.0000000    0.2415971
293000.0000000    0.2317586
293040.0000000    0.2256647
293080.0000000    0.2407052
293120.0000000    0.2336193
293160.0000000    0.2324405
293200.0000000    0.2313766
293240.0000000    0.2353233
293280.0000000    0.2365731
293320.0000000    0.2263561
293360.0000000    0.2332452
293400.0000000    0.2346731
293440.0000000    0.2425345
293480.0000000    0.2360212
293520.0000000    0.2257003
293560.0000000    0.2253160
293600.0000000    0.2277652
293640.0000000    0.2371106
293680.0000000    0.2379107
293720.0000000    0.2316534
293760.0000000    0.2388134
293800.0000000    0.2314073
293840.0000000    0.2265592
293880.0000000    0.2394155
293920.0000000    0.2438040
293960.0000000    0.2295813
294000.0000000    0.2412704
294040.0000000    0.2370756
294080.0000000    0.2223483
294120.0000000    0.2315356
294160.0000000    0.2495462
294200.0000000    0.2341574
294240.0000000    0.2332980
294280.0000000    0.2558989
294320.0000000    0.2540586
294360.0000000    0.2584944
294400.0000000    0.2437630
294440.0000000    0.2389325
294480.0000000    0.2651124
294520.0000000    0.2430775
294560.0000000    0.2274512
294600.0000000    0.2386457
294640.0000000    0.2385599
294680.0000000    0.2371985
294720.0000000    0.2315685
294760.0000000    0.2410590
294800.0000000    0.2386360
294840.0000000    0.2421106
294880.0000000    0.2320850
294920.0000000    0.2335153
294960.0000000    0.2327937
295000.0000000    0.2372180
295040.0000000    0.2512869
295080.0000000    0.2469311
295120.0000000    0.2592656
295160.0000000    0.2417848
295200.0000000    0.2485600
295240.0000000    0.2408560
295280.0000000    0.2385697
295320.0000000    0.2659899
295360.0000000    0.2365181
295400.0000000    0.2293648
295440.0000000    0.2476565
295480.0000000    0.2320515
295520.0000000    0.2288492
295560.0000000    0.2428413
295600.0000000    0.2445643
295640.0000000    0.2588926
295680.0000000    0.2635198
295720.0000000    0.2553641
295760.0000000    0.2658032
295800.0000000    0.2548789
295840.0000000    0.2365427
295880.0000000    0.2398079
295920.0000000    0.2474852
295960.0000000    0.2511696
296000.0000000    0.2558560
296040.0000000    0.2389127
296080.0000000    0.2370187
296120.0000000    0.2336366
296160.0000000    0.2366264
296200.0000000    0.2276242
296240.0000000    0.2294139
296280.0000000    0.2296310
296320.0000000    0.2449473
296360.0000000    0.2330286
296400.0000000    0.2463304
296440.0000000    0.2368747
296480.0000000    0.2498563
296520.0000000    0.2381099
296560.0000000    0.2410179
296600.0000000    0.2409588
296640.0000000    0.2260133
296680.0000000    0.2461389
296720.0000000    0.2304411
296760.0000000    0.2493000
296800.0000000    0.2385228
296840.0000000    0.2573595
296880.0000000    0.2546328
296920.0000000    0.2573532
296960.0000000    0.2499624
297000.0000000    0.2496147
297040.0000000    0.2354689
297080.0000000    0.2331481
297120.0000000    0.2492330
297160.0000000    0.2340062
297200.0000000    0.2471518
297240.0000000    0.2327972
297280.0000000    0.2307004
297320.0000000    0.2362195
297360.0000000    0.2335396
297400.0000000    0.2435567
297440.0000000    0.2412951
297480.0000000    0.2454338
297520.0000000    0.2338274
297560.0000000    0.2433292
297600.0000000    0.2475990
297640.0000000    0.2333308
297680.0000000    0.2254318
297720.0000000    0.2302822
297760.0000000    0.2244566
297800.0000000    0.2440770
297840.0000000    0.2286978
297880.0000000    0.2219290
297920.0000000    0.2342113
297960.0000000    0.2361174
298000.0000000    0.2378189
298040.0000000    0.2362551
298080.0000000    0.2347444
298120.0000000    0.2245678
298160.0000000    0.2252226
298200.0000000    0.2244404
298240.0000000    0.2145417
298280.0000000    0.2064102
298320.0000000    0.2166733
298360.0000000    0.2367011
298400.0000000    0.2274331
298440.0000000    0.2304222
298480.0000000    0.2361083
298520.0000000    0.2258255
298560.0000000    0.2422168
298600.0000000    0.2431522
298640.0000000    0.2362421
298680.0000000    0.2458054
298720.0000000    0.2433328
298760.0000000    0.2432963
298800.0000000    0.2478803
298840.0000000    0.2345586
298880.0000000    0.2424467
298920.0000000    0.2287702
298960.0000000    0.2409384
299000.0000000    0.2357220
299040.0000000    0.2247459
299080.0000000    0.2169957
299120.0000000    0.2417085
299160.0000000    0.2379489
299200.0000000    0.2306543
299240.0000000    0.2395559
299280.0000000    0.2494912
299320.0000000    0.2439192
299360.0000000    0.2402575
299400.0000000    0.2501341
299440.0000000    0.2531796
299480.0000000    0.2442174
299520.0000000    0.2369236
299560.0000000    0.2514409
299600.0000000    0.2316622
299640.0000000    0.2182491
299680.0000000    0.2287976
299720.0000000    0.2384303
299760.0000000    0.2357150
299800.0000000    0.2370533
299840.0000000    0.2428123
299880.0000000    0.2397474
299920.0000000    0.2336714
299960.0000000    0.2434821
300000.0000000    0.2458423
300040.0000000    0.2463293
300080.0000000    0.2345096
300120.0000000    0.2423687
300160.0000000    0.2481474
300200.0000000    0.2436599
300240.0000000    0.2371236
300280.0000000    0.2468957
300320.0000000    0.2438122
300360.0000000    0.2511980
300400.0000000    0.2432048
300440.0000000    0.2400286
300480.0000000    0.2414500
300520.0000000    0.2353703
300560.0000000    0.2329550
300600.0000000    0.2305459
300640.0000000    0.2446635
300680.0000000    0.2344119
300720.0000000    0.2416159
300760.0000000    0.2440675
300800.0000000    0.2375652
300840.0000000    0.2269655
300880.0000000    0.2407537
300920.0000000    0.2390436
300960.0000000    0.2307845
301000.0000000    0.2230085
301040.0000000    0.2331647
301080.0000000    0.2309782
301120.0000000    0.2428263
301160.0000000    0.2311978
301200.0000000    0.2435750
301240.0000000    0.2332815
301280.0000000    0.2474340
301320.0000000    0.2366732
301360.0000000    0.2344353
301400.0000000    0.2357315
301440.0000000    0.2366312
301480.0000000    0.2501702
301520.0000000    0.2483765
301560.0000000    0.2414802
301600.0000000    0.2534935
301640.0000000    0.2319818
301680.0000000    0.2319672
301720.0000000    0.2316760
301760.0000000    0.2270003
301800.0000000    0.2228237
301840.0000000    0.2246411
301880.0000000    0.2282833
301920.0000000    0.2333004
301960.0000000    0.2400868
302000.0000000    0.2280758
302040.0000000    0.2281766
302080.0000000    0.2394882
302120.0000000    0.2383790
302160.0000000    0.2304146
302200.0000000    0.2296784
302240.0000000    0.2359738
302280.0000000    0.2332150
302320.0000000    0.2327969
302360.0000000    0.2257572
302400.0000000    0.2355948
302440.0000000    0.2422991
302480.0000000    0.2302231
302520.0000000    0.2426197
302560.0000000    0.2333554
302600.0000000    0.2395134
302640.0000000    0.2309675
302680.0000000    0.2301372
302720.0000000    0.2320202
302760.0000000    0.2224463
302800.0000000    0.2384647
302840.0000000    0.2309615
302880.0000000    0.2345863
302920.0000000    0.2442973
302960.0000000    0.2241837
303000.0000000    0.2317743
303040.0000000    0.2350349
303080.0000000    0.2381747
303120.0000000    0.2494159
303160.0000000    0.2424573
303200.0000000    0.2282974
303240.0000000    0.2223287
303280.0000000    0.2264182
303320.0000000    0.2301905
303360.0000000    0.2399157
303400.0000000    0.2272766
303440.0000000    0.2352302
303480.0000000    0.2304055
303520.0000000    0.2232520
303560.0000000    0.2264051
303600.0000000    0.2313942
303640.0000000    0.2258184
303680.0000000    0.2155949
303720.0000000    0.2323769
303760.0000000    0.2299699
303800.0000000    0.2269898
303840.0000000    0.2276904
303880.0000000    0.2187911
303920.0000000    0.2224386
303960.0000000    0.2412697
304000.0000000    0.2343377
304040.0000000    0.2243803
304080.0000000    0.2295387
304120.0000000    0.2321640
304160.0000000    0.2411253
304200.0000000    0.2372672
304240.0000000    0.2399735
304280.0000000    0.2329915
304320.0000000    0.2351582
304360.0000000    0.2341491
304400.0000000    0.2374368
304440.0000000    0.2347416
304480.0000000    0.2184918
304520.0000000    0.2350408
304560.0000000    0.2248385
304600.0000000    0.2296552
304640.0000000    0.2307473
304680.0000000    0.2229600
304720.0000000    0.2198857
304760.0000000    0.2224286
304800.0000000    0.2263297
304840.0000000    0.2310238
304880.0000000    0.2425534
304920.0000000    0.2423283
304960.0000000    0.2376667
305000.0000000    0.2349971
305040.0000000    0.2287879
305080.0000000    0.2242091
305120.0000000    0.2356239
305160.0000000    0.2397291
305200.0000000    0.2358029
305240.0000000    0.2301825
305280.0000000    0.2199866
305320.0000000    0.2321846
305360.0000000    0.2290053
305400.0000000    0.2303579
305440.0000000    0.2296282
305480.0000000    0.2360719
305520.0000000    0.2442340
305560.0000000    0.2217217
305600.0000000    0.2290044
305640.0000000    0.2273200
305680.0000000    0.2386269
305720.0000000    0.2333213
305760.0000000    0.2322351
305800.0000000    0.2510166
305840.0000000    0.2226810
305880.0000000    0.2351869
305920.0000000    0.2529549
305960.0000000    0.2328713
306000.0000000    0.2405088
306040.0000000    0.2244051
306080.0000000    0.2261751
306120.0000000    0.2240376
306160.0000000    0.2271010
306200.0000000    0.2294097
306240.0000000    0.2356666
306280.0000000    0.2370632
306320.0000000    0.2382535
306360.0000000    0.2418863
306400.0000000    0.2326704
306440.0000000    0.2329499
306480.0000000    0.2407364
306520.0000000    0.2473630
306560.0000000    0.2377125
306600.0000000    0.2167173
306640.0000000    0.2217087
306680.0000000    0.2361931
306720.0000000    0.2366907
306760.0000000    0.2215302
306800.0000000    0.2305237
306840.0000000    0.2179752
306880.0000000    0.2408219
306920.0000000    0.2264999
306960.0000000    0.2196076
307000.0000000    0.2362055
307040.0000000    0.2416711
307080.0000000    0.2155566
307120.0000000    0.2150321
307160.0000000    0.2319146
307200.0000000    0.2167137
307240.0000000    0.2068742
307280.0000000    0.2270641
307320.0000000    0.2071119
307360.0000000    0.2070729
307400.0000000    0.2148495
307440.0000000    0.2115767
307480.0000000    0.2097203
307520.0000000    0.2030728
307560.0000000    0.2274632
307600.0000000    0.2167965
307640.0000000    0.2292298
307680.0000000    0.2325887
307720.0000000    0.2206879
307760.0000000    0.2290741
307800.0000000    0.2286554
307840.0000000    0.2232029
307880.0000000    0.2333127
307920.0000000    0.2298372
307960.0000000    0.2318985
308000.0000000    0.2556275
308040.0000000    0.2406240
308080.0000000    0.2298669
308120.0000000    0.2502380
308160.0000000    0.2281193
308200.0000000    0.2509414
308240.0000000    0.2468642
308280.0000000    0.2320329
308320.0000000    0.2594639
308360.0000000    0.2376518
308400.0000000    0.2586971
308440.0000000    0.2637685
308480.0000000    0.2483355
308520.0000000    0.2615527
308560.0000000    0.2412726
308600.0000000    0.2530743
308640.0000000    0.2362524
308680.0000000    0.2283843
308720.0000000    0.2243772
308760.0000000    0.2138769
308800.0000000    0.2296095
308840.0000000    0.2239769
308880.0000000    0.2278519
308920.0000000    0.2251326
308960.0000000    0.2269031
309000.0000000    0.2323010
309040.0000000    0.2270994
309080.0000000    0.2239540
309120.0000000    0.2276078
309160.0000000    0.2210929
309200.0000000    0.2125751
309240.0000000    0.2120633
309280.0000000    0.2188659
309320.0000000    0.2320533
309360.0000000    0.2356555
309400.0000000    0.2417519
309440.0000000    0.2408667
309480.0000000    0.2526827
309520.0000000    0.2422085
309560.0000000    0.2445894
309600.0000000    0.2399109
309640.0000000    0.2379757
309680.0000000    0.2596828
309720.0000000    0.2388381
309760.0000000    0.2486431
309800.0000000    0.2562542
309840.0000000    0.2441992
309880.0000000    0.2572546
309920.0000000    0.2392046
309960.0000000    0.2425139
310000.0000000    0.2379076
310040.0000000    0.2304328
310080.0000000    0.2503441
310120.0000000    0.2312342
310160.0000000    0.2319686
310200.0000000    0.2369895
310240.0000000    0.2343177
310280.0000000    0.2271523
310320.0000000    0.2303564
310360.0000000    0.2363234
310400.0000000    0.2252263
310440.0000000    0.2218793
310480.0000000    0.2228152
310520.0000000    0.2261162
310560.0000000    0.2244773
310600.0000000    0.2295705
310640.0000000    0.2136811
310680.0000000    0.2217815
310720.0000000    0.2328631
310760.0000000    0.2417442
310800.0000000    0.2233177
310840.0000000    0.2171164
310880.0000000    0.2307557
310920.0000000    0.2261527
310960.0000000    0.2357645
311000.0000000    0.2360077
311040.0000000    0.2252008
311080.0000000    0.2320189
311120.0000000    0.2228147
311160.0000000    0.2298336
311200.0000000    0.2344598
311240.0000000    0.2419146
311280.0000000    0.2519950
311320.0000000    0.2368335
311360.0000000    0.2389192
311400.0000000    0.2449058
311440.0000000    0.2468124
311480.0000000    0.2464121
311520.0000000    0.2455734
311560.0000000    0.2527330
311600.0000000    0.2408040
311640.0000000    0.2502058
311680.0000000    0.2409034
311720.0000000    0.2370199
311760.0000000    0.2459411
311800.0000000    0.2416604
311840.0000000    0.2408726
311880.0000000    0.2419786
311920.0000000    0.2409361
311960.0000000    0.2487895
312000.0000000    0.2491567
312040.0000000    0.2475772
312080.0000000    0.2401220
312120.0000000    0.2467192
312160.0000000    0.2408150
312200.0000000    0.2557665
312240.0000000    0.2490587
312280.0000000    0.2534701
312320.0000000    0.2462716
312360.0000000    0.2445874
312400.0000000    0.2432774
312440.0000000    0.2359004
312480.0000000    0.2459711
312520.0000000    0.2457360
312560.0000000    0.2456645
312600.0000000    0.2520263
312640.0000000    0.2492454
312680.0000000    0.2513025
312720.0000000    0.2438670
312760.0000000    0.2432967
312800.0000000    0.2469613
312840.0000000    0.2420002
312880.0000000    0.2553081
312920.0000000    0.2383170
312960.0000000    0.2386721
313000.0000000    0.2558552
313040.0000000    0.2446193
313080.0000000    0.2449326
313120.0000000    0.2439433
313160.0000000    0.2557580
313200.0000000    0.2512044
313240.0000000    0.2603109
313280.0000000    0.2538952
313320.0000000    0.2356753
313360.0000000    0.2414890
313400.0000000    0.2279569
313440.0000000    0.2356012
313480.0000000    0.2437849
313520.0000000    0.2385311
313560.0000000    0.2391556
313600.0000000    0.2474932
313640.0000000    0.2413199
313680.0000000    0.2407697
313720.0000000    0.2426938
313760.0000000    0.2504443
313800.0000000    0.2340477
313840.0000000    0.2406483
313880.0000000    0.2499944
313920.0000000    0.2563353
313960.0000000    0.2413460
314000.0000000    0.2437214
314040.0000000    0.2383014
314080.0000000    0.2418904
314120.0000000    0.2430429
314160.0000000    0.2351742
314200.0000000    0.2228369
314240.0000000    0.2392873
314280.0000000    0.2472233
314320.0000000    0.2355782
314360.0000000    0.2285949
314400.0000000    0.2408465
314440.0000000    0.2396727
314480.0000000    0.2361367
314520.0000000    0.2474719
314560.0000000    0.2483137
314600.0000000    0.2276464
314640.0000000    0.2423223
314680.0000000    0.2442609
314720.0000000    0.2400740
314760.0000000    0.2546067
314800.0000000    0.2620997
314840.0000000    0.2455257
314880.0000000    0.2505177
314920.0000000    0.2585524
314960.0000000    0.2718104
315000.0000000    0.2483302
315040.0000000    0.2622578
315080.0000000    0.2451716
315120.0000000    0.2382897
315160.0000000    0.2402783
315200.0000000    0.2344684
315240.0000000    0.2523186
315280.0000000    0.2557181
315320.0000000    0.2401616
315360.0000000    0.2511477
315400.0000000    0.2589819
315440.0000000    0.2511798
315480.0000000    0.2503180
315520.0000000    0.2487807
315560.0000000    0.2356975
315600.0000000    0.2533593
315640.0000000    0.2600495
315680.0000000    0.2523040
315720.0000000    0.2418714
315760.0000000    0.2339943
315800.0000000    0.2481253
315840.0000000    0.2476711
315880.0000000    0.2360564
315920.0000000    0.2458459
315960.0000000    0.2459704
316000.0000000    0.2430280
316040.0000000    0.2425804
316080.0000000    0.2533203
316120.0000000    0.2334144
316160.0000000    0.2339889
316200.0000000    0.2349899
316240.0000000    0.2306381
316280.0000000    0.2491821
316320.0000000    0.2465200
316360.0000000    0.2424996
316400.0000000    0.2386969
316440.0000000    0.2388772
316480.0000000    0.2447852
316520.0000000    0.2475346
316560.0000000    0.2486785
316600.0000000    0.2352829
316640.0000000    0.2401106
316680.0000000    0.2479315
316720.0000000    0.2554581
316760.0000000    0.2616536
316800.0000000    0.2445096
316840.0000000    0.2466676
316880.0000000    0.2489679
316920.0000000    0.2623900
316960.0000000    0.2544653
317000.0000000    0.2535874
317040.0000000    0.2483480
317080.0000000    0.2356851
317120.0000000    0.2461467
317160.0000000    0.2468652
317200.0000000    0.2428945
317240.0000000    0.2477525
317280.0000000    0.2558576
317320.0000000    0.2478828
317360.0000000    0.2382274
317400.0000000    0.2536578
317440.0000000    0.2440145
317480.0000000    0.2444062
317520.0000000    0.2638215
317560.0000000    0.2711864
317600.0000000    0.2574321
317640.0000000    0.2583288
317680.0000000    0.2576826
317720.0000000    0.2656301
317760.0000000    0.2697528
317800.0000000    0.2608039
317840.0000000    0.2526320
317880.0000000    0.2588823
317920.0000000    0.2481205
317960.0000000    0.2575667
318000.0000000    0.2470300
318040.0000000    0.2629287
318080.0000000    0.2592621
318120.0000000    0.2595963
318160.0000000    0.2554230
318200.0000000    0.2478324
318240.0000000    0.2540804
318280.0000000    0.2498327
318320.0000000    0.2643273
318360.0000000    0.2591356
318400.0000000    0.2778488
318440.0000000    0.2594185
318480.0000000    0.2587756
318520.0000000    0.2669104
318560.0000000    0.2590188
318600.0000000    0.2597442
318640.0000000    0.2682905
318680.0000000    0.2582330
318720.0000000    0.2575847
318760.0000000    0.2464990
318800.0000000    0.2610765
318840.0000000    0.2304384
318880.0000000    0.2539839
318920.0000000    0.2574131
318960.0000000    0.2503811
319000.0000000    0.2483410
319040.0000000    0.2551644
319080.0000000    0.2564982
319120.0000000    0.2623596
319160.0000000    0.2680787
319200.0000000    0.2495419
319240.0000000    0.2620047
319280.0000000    0.2655658
319320.0000000    0.2506989
319360.0000000    0.2469910
319400.0000000    0.2566424
319440.0000000    0.2490976
319480.0000000    0.2480121
319520.0000000    0.2407082
319560.0000000    0.2617102
319600.0000000    0.2580629
319640.0000000    0.2534911
319680.0000000    0.2585189
319720.0000000    0.2547127
319760.0000000    0.2488677
319800.0000000    0.2563637
319840.0000000    0.2459571
319880.0000000    0.2234654
319920.0000000    0.2431119
319960.0000000    0.2385470
320000.0000000    0.2423236
320040.0000000    0.2469217
320080.0000000    0.2346844
320120.0000000    0.2390068
320160.0000000    0.2429821
320200.0000000    0.2564786
320240.0000000    0.2458427
320280.0000000    0.2398438
320320.0000000    0.2422840
320360.0000000    0.2452784
320400.0000000    0.2451961
320440.0000000    0.2524067
320480.0000000    0.2455326
320520.0000000    0.2392813
320560.0000000    0.2419775
320600.0000000    0.2418842
320640.0000000    0.2466571
320680.0000000    0.2555565
320720.0000000    0.2609884
320760.0000000    0.2512764
320800.0000000    0.2522920
320840.0000000    0.2459564
320880.0000000    0.2334451
320920.0000000    0.2415058
320960.0000000    0.2487541
321000.0000000    0.2419332
321040.0000000    0.2472149
321080.0000000    0.2438527
321120.0000000    0.2510961
321160.0000000    0.2537374
321200.0000000    0.2495520
321240.0000000    0.2450421
321280.0000000    0.2411707
321320.0000000    0.2424848
321360.0000000    0.2302994
321400.0000000    0.2329607
321440.0000000    0.2191034
321480.0000000    0.2257891
321520.0000000    0.2264169
321560.0000000    0.2401357
321600.0000000    0.2576323
321640.0000000    0.2411491
321680.0000000    0.2322884
321720.0000000    0.2365891
321760.0000000    0.2342729
321800.0000000    0.2419163
321840.0000000    0.2411697
321880.0000000    0.2483719
321920.0000000    0.2434649
321960.0000000    0.2289242
322000.0000000    0.2477842
322040.0000000    0.2470454
322080.0000000    0.2539192
322120.0000000    0.2472010
322160.0000000    0.2336657
322200.0000000    0.2554536
322240.0000000    0.2478587
322280.0000000    0.2400867
322320.0000000    0.2427941
322360.0000000    0.2383353
322400.0000000    0.2368612
322440.0000000    0.2280735
322480.0000000    0.2375358
322520.0000000    0.2243136
322560.0000000    0.2374838
322600.0000000    0.2271621
322640.0000000    0.2405457
322680.0000000    0.2344456
322720.0000000    0.2505814
322760.0000000    0.2496127
322800.0000000    0.2477388
322840.0000000    0.2580037
322880.0000000    0.2427054
322920.0000000    0.2518001
322960.0000000    0.2482950
323000.0000000    0.2563547
323040.0000000    0.2537086
323080.0000000    0.2445970
323120.0000000    0.2533815
323160.0000000    0.2484953
323200.0000000    0.2539348
323240.0000000    0.2539048
323280.0000000    0.2545413
323320.0000000    0.2691891
323360.0000000    0.2418939
323400.0000000    0.2557544
323440.0000000    0.2650740
323480.0000000    0.2509107
323520.0000000    0.2400836
323560.0000000    0.2378953
323600.0000000    0.2399983
323640.0000000    0.2557212
323680.0000000    0.2363992
323720.0000000    0.2430706
323760.0000000    0.2455979
323800.0000000    0.2365704
323840.0000000    0.2391938
323880.0000000    0.2302206
323920.0000000    0.2285390
323960.0000000    0.2596461
324000.0000000    0.2496037
324040.0000000    0.2489142
324080.0000000    0.2355556
324120.0000000    0.2433275
324160.0000000    0.2542203
324200.0000000    0.2529945
324240.0000000    0.2581985
324280.0000000    0.2497789
324320.0000000    0.2415313
324360.0000000    0.2420283
324400.0000000    0.2379697
324440.0000000    0.2417927
324480.0000000    0.2215686
324520.0000000    0.2299702
324560.0000000    0.2303922
324600.0000000    0.2298190
324640.0000000    0.2377049
324680.0000000    0.2325235
324720.0000000    0.2233166
324760.0000000    0.2333208
324800.0000000    0.2258720
324840.0000000    0.2214277
324880.0000000    0.2144158
324920.0000000    0.2165242
324960.0000000    0.2192498
325000.0000000    0.2166130
325040.0000000    0.2320568
325080.0000000    0.2321752
325120.0000000    0.2247450
325160.0000000    0.2294367
325200.0000000    0.2354644
325240.0000000    0.2224529
325280.0000000    0.2264724
325320.0000000    0.2251021
325360.0000000    0.2366072
325400.0000000    0.2233977
325440.0000000    0.2321411
325480.0000000    0.2341807
325520.0000000    0.2231378
325560.0000000    0.2275989
325600.0000000    0.2343489
325640.0000000    0.2463340
325680.0000000    0.2393183
325720.0000000    0.2299449
325760.0000000    0.2470533
325800.0000000    0.2454450
325840.0000000    0.2514579
325880.0000000    0.2453043
325920.0000000    0.2563559
325960.0000000    0.2558503
326000.0000000    0.2388613
326040.0000000    0.2279886
326080.0000000    0.2342385
326120.0000000    0.2351308
326160.0000000    0.2342770
326200.0000000    0.2311392
326240.0000000    0.2345248
326280.0000000    0.2493518
326320.0000000    0.2474172
326360.0000000    0.2529053
326400.0000000    0.2532449
326440.0000000    0.2492551
326480.0000000    0.2509363
326520.0000000    0.2395618
326560.0000000    0.2229038
326600.0000000    0.2267905
326640.0000000    0.2505859
326680.0000000    0.2507428
326720.0000000    0.2406553
326760.0000000    0.2438059
326800.0000000    0.2290562
326840.0000000    0.2325786
326880.0000000    0.2370682
326920.0000000    0.2364729
326960.0000000    0.2275303
327000.0000000    0.2330363
327040.0000000    0.2255251
327080.0000000    0.2357628
327120.0000000    0.2231996
327160.0000000    0.2205386
327200.0000000    0.2170416
327240.0000000    0.2267476
327280.0000000    0.2307644
327320.0000000    0.2312037
327360.0000000    0.2266550
327400.0000000    0.2338315
327440.0000000    0.2302123
327480.0000000    0.2299283
327520.0000000    0.2327015
327560.0000000    0.2314036
327600.0000000    0.2211336
327640.0000000    0.2220836
327680.0000000    0.2221050
327720.0000000    0.2300418
327760.0000000    0.2309279
327800.0000000    0.2131876
327840.0000000    0.2269605
327880.0000000    0.2267769
327920.0000000    0.2303606
327960.0000000    0.2242861
328000.0000000    0.2202394
328040.0000000    0.2279614
328080.0000000    0.2312350
328120.0000000    0.2137137
328160.0000000    0.2301078
328200.0000000    0.2254770
328240.0000000    0.2245489
328280.0000000    0.2145351
328320.0000000    0.2106043
328360.0000000    0.2124700
328400.0000000    0.2123917
328440.0000000    0.2155914
328480.0000000    0.2068135
328520.0000000    0.2108707
328560.0000000    0.2232901
328600.0000000    0.2353133
328640.0000000    0.2167368
328680.0000000    0.2216234
328720.0000000    0.2463721
328760.0000000    0.2148640
328800.0000000    0.2278277
328840.0000000    0.2423151
328880.0000000    0.2248946
328920.0000000    0.2262412
328960.0000000    0.2357098
329000.0000000    0.2448619
329040.0000000    0.2521275
329080.0000000    0.2325729
329120.0000000    0.2224633
329160.0000000    0.2308494
329200.0000000    0.2547605
329240.0000000    0.2174782
329280.0000000    0.2185372
329320.0000000    0.2335225
329360.0000000    0.2316687
329400.0000000    0.2345278
329440.0000000    0.2203171
329480.0000000    0.2179014
329520.0000000    0.2122081
329560.0000000    0.2121633
329600.0000000    0.2222916
329640.0000000    0.2360361
329680.0000000    0.2195344
329720.0000000    0.2306373
329760.0000000    0.2198090
329800.0000000    0.2289584
329840.0000000    0.2219869
329880.0000000    0.2266272
329920.0000000    0.2099724
329960.0000000    0.2297421
330000.0000000    0.2230552
330040.0000000    0.2482115
330080.0000000    0.2444696
330120.0000000    0.2353957
330160.0000000    0.2229135
330200.0000000    0.2392659
330240.0000000    0.2401978
330280.0000000    0.2397004
330320.0000000    0.2212955
330360.0000000    0.2403884
330400.0000000    0.2382498
330440.0000000    0.2377035
330480.0000000    0.2394693
330520.0000000    0.2521116
330560.0000000    0.2272380
330600.0000000    0.2289800
330640.0000000    0.2293954
330680.0000000    0.2255543
330720.0000000    0.2191283
330760.0000000    0.2225146
330800.0000000    0.2215722
330840.0000000    0.2156256
330880.0000000    0.2255322
330920.0000000    0.2194423
330960.0000000    0.2259867
331000.0000000    0.2191497
331040.0000000    0.2141057
331080.0000000    0.2252858
331120.0000000    0.2285240
331160.0000000    0.2258424
331200.0000000    0.2121072
331240.0000000    0.2274551
331280.0000000    0.2209117
331320.0000000    0.2293691
331360.0000000    0.2184111
331400.0000000    0.2098371
331440.0000000    0.2188847
331480.0000000    0.2391387
331520.0000000    0.2210716
331560.0000000    0.2482005
331600.0000000    0.2331278
331640.0000000    0.2313539
331680.0000000    0.2273754
331720.0000000    0.2282449
331760.0000000    0.2315583
331800.0000000    0.2362644
331840.0000000    0.2301255
331880.0000000    0.2287874
331920.0000000    0.2197348
331960.0000000    0.2379681
332000.0000000    0.2067272
332040.0000000    0.2245597
332080.0000000    0.2172141
332120.0000000    0.2190488
332160.0000000    0.2362846
332200.0000000    0.2102738
332240.0000000    0.2328370
332280.0000000    0.2296037
332320.0000000    0.2356817
332360.0000000    0.2271685
332400.0000000    0.2182954
332440.0000000    0.2241013
332480.0000000    0.2219955
332520.0000000    0.2337356
332560.0000000    0.2355250
332600.0000000    0.2254164
332640.0000000    0.2309685
332680.0000000    0.2326395
332720.0000000    0.2252402
332760.0000000    0.2405935
332800.0000000    0.2216207
332840.0000000    0.2361950
332880.0000000    0.2280490
332920.0000000    0.2419651
332960.0000000    0.2412873
333000.0000000    0.2520861
333040.0000000    0.2404737
333080.0000000    0.2351342
333120.0000000    0.2317313
333160.0000000    0.2431184
333200.0000000    0.2256377
333240.0000000    0.2442406
333280.0000000    0.2393282
333320.0000000    0.2180791
333360.0000000    0.2340354
333400.0000000    0.2356733
333440.0000000    0.2335059
333480.0000000    0.2299666
333520.0000000    0.2339525
333560.0000000    0.2343981
333600.0000000    0.2279394
333640.0000000    0.2422201
333680.0000000    0.2371974
333720.0000000    0.2291797
333760.0000000    0.2287564
333800.0000000    0.2309127
333840.0000000    0.2341768
333880.0000000    0.2365433
333920.0000000    0.2343466
333960.0000000    0.2315448
334000.0000000    0.2201460
334040.0000000    0.2292158
334080.0000000    0.2226075
334120.0000000    0.2206354
334160.0000000    0.2174580
334200.0000000    0.2259174
334240.0000000    0.2183228
334280.0000000    0.2237805
334320.0000000    0.2167027
334360.0000000    0.2228454
334400.0000000    0.2204808
334440.0000000    0.2281965
334480.0000000    0.2178777
334520.0000000    0.2188545
334560.0000000    0.2185987
334600.0000000    0.2040672
334640.0000000    0.2151219
334680.0000000    0.2220546
334720.0000000    0.2101681
334760.0000000    0.2253040
334800.0000000    0.2153114
334840.0000000    0.2157918
334880.0000000    0.2360341
334920.0000000    0.2405034
334960.0000000    0.2339586
335000.0000000    0.2407537
335040.0000000    0.2211765
335080.0000000    0.2315893
335120.0000000    0.2270015
335160.0000000    0.2274576
335200.0000000    0.2111230
335240.0000000    0.2170865
335280.0000000    0.2256053
335320.0000000    0.2257972
335360.0000000    0.2175603
335400.0000000    0.2303747
335440.0000000    0.2375226
335480.0000000    0.2140986
335520.0000000    0.2179746
335560.0000000    0.2272062
335600.0000000    0.2273469
335640.0000000    0.2153680
335680.0000000    0.2218181
335720.0000000    0.1928773
335760.0000000    0.2116146
335800.0000000    0.2305291
335840.0000000    0.2162070
335880.0000000    0.2180610
335920.0000000    0.2305507
335960.0000000    0.2383090
336000.0000000    0.2202316
336040.0000000    0.2248005
336080.0000000    0.2275262
336120.0000000    0.2300245
336160.0000000    0.2334810
336200.0000000    0.2357365
336240.0000000    0.2252481
336280.0000000    0.2264510
336320.0000000    0.2174977
336360.0000000    0.2302319
336400.0000000    0.2187549
336440.0000000    0.2259149
336480.0000000    0.2099828
336520.0000000    0.2116669
336560.0000000    0.2410715
336600.0000000    0.2347457
336640.0000000    0.2311186
336680.0000000    0.2369671
336720.0000000    0.2412580
336760.0000000    0.2233824
336800.0000000    0.2258388
336840.0000000    0.2297918
336880.0000000    0.2289326
336920.0000000    0.2322200
336960.0000000    0.2187997
337000.0000000    0.2255463
337040.0000000    0.2337457
337080.0000000    0.2236503
337120.0000000    0.2315021
337160.0000000    0.2332872
337200.0000000    0.2404100
337240.0000000    0.2359335
337280.0000000    0.2374813
337320.0000000    0.2345117
337360.0000000    0.2326666
337400.0000000    0.2348349
337440.0000000    0.2603065
337480.0000000    0.2293309
337520.0000000    0.2440496
337560.0000000    0.2282666
337600.0000000    0.2380598
337640.0000000    0.2390540
337680.0000000    0.2483827
337720.0000000    0.2465720
337760.0000000    0.2544172
337800.0000000    0.2380645
337840.0000000    0.2430329
337880.0000000    0.2470195
337920.0000000    0.2460981
337960.0000000    0.2388208
338000.0000000    0.2365912
338040.0000000    0.2439107
338080.0000000    0.2367406
338120.0000000    0.2202222
338160.0000000    0.2425679
338200.0000000    0.2285780
338240.0000000    0.2259746
338280.0000000    0.2288630
338320.0000000    0.2448528
338360.0000000    0.2404600
338400.0000000    0.2371538
338440.0000000    0.2411318
338480.0000000    0.2351907
338520.0000000    0.2393238
338560.0000000    0.2414875
338600.0000000    0.2435308
338640.0000000    0.2489500
338680.0000000    0.2468154
338720.0000000    0.2376961
338760.0000000    0.2193491
338800.0000000    0.2310966
338840.0000000    0.2254027
338880.0000000    0.2227758
338920.0000000    0.2372017
338960.0000000    0.2390110
339000.0000000    0.2388457
339040.0000000    0.2426326
339080.0000000    0.2282106
339120.0000000    0.2248014
339160.0000000    0.2303848
339200.0000000    0.2378299
339240.0000000    0.2242701
339280.0000000    0.2376869
339320.0000000    0.2371057
339360.0000000    0.2353105
339400.0000000    0.2424327
339440.0000000    0.2366581
339480.0000000    0.2329245
339520.0000000    0.2445366
339560.0000000    0.2238971
339600.0000000    0.2349094
339640.0000000    0.2532043
339680.0000000    0.2443396
339720.0000000    0.2330822
339760.0000000    0.2346204
339800.0000000    0.2509592
339840.0000000    0.2420960
339880.0000000    0.2392743
339920.0000000    0.2386030
339960.0000000    0.2317238
340000.0000000    0.2494329
340040.0000000    0.2475819
340080.0000000    0.2416279
340120.0000000    0.2308254
340160.0000000    0.2396772
340200.0000000    0.2359233
340240.0000000    0.2426132
340280.0000000    0.2371759
340320.0000000    0.2394727
340360.0000000    0.2321539
340400.0000000    0.2462188
340440.0000000    0.2332919
340480.0000000    0.2426610
340520.0000000    0.2426382
340560.0000000    0.2312324
340600.0000000    0.2365989
340640.0000000    0.2251614
340680.0000000    0.2392038
340720.0000000    0.2405955
340760.0000000    0.2463855
340800.0000000    0.2343338
340840.0000000    0.2320606
340880.0000000    0.2319667
340920.0000000    0.2347406
340960.0000000    0.2358693
341000.0000000    0.2336120
341040.0000000    0.2418899
341080.0000000    0.2359512
341120.0000000    0.2350675
341160.0000000    0.2454774
341200.0000000    0.2403076
341240.0000000    0.2354224
341280.0000000    0.2415154
341320.0000000    0.2421955
341360.0000000    0.2473639
341400.0000000    0.2355267
341440.0000000    0.2460834
341480.0000000    0.2295776
341520.0000000    0.2520656
341560.0000000    0.2602886
341600.0000000    0.2392468
341640.0000000    0.2579989
341680.0000000    0.2484237
341720.0000000    0.2428091
341760.0000000    0.2517545
341800.0000000    0.2587471
341840.0000000    0.2590244
341880.0000000    0.2480301
341920.0000000    0.2435503
341960.0000000    0.2519691
342000.0000000    0.2603039
342040.0000000    0.2634567
342080.0000000    0.2569331
342120.0000000    0.2572473
342160.0000000    0.2656055
342200.0000000    0.2651764
342240.0000000    0.2560701
342280.0000000    0.2730234
342320.0000000    0.2600247
342360.0000000    0.2457864
342400.0000000    0.2460911
342440.0000000    0.2421352
342480.0000000    0.2449796
342520.0000000    0.2414671
342560.0000000    0.2471763
342600.0000000    0.2382640
342640.0000000    0.2433195
342680.0000000    0.2472616
342720.0000000    0.2568803
342760.0000000    0.2555699
342800.0000000    0.2522247
342840.0000000    0.2624751
342880.0000000    0.2582182
342920.0000000    0.2593773
342960.0000000    0.2542595
343000.0000000    0.2397900
343040.0000000    0.2474885
343080.0000000    0.2540109
343120.0000000    0.2443459
343160.0000000    0.2474793
343200.0000000    0.2593377
343240.0000000    0.2486796
343280.0000000    0.2348252
343320.0000000    0.2484362
343360.0000000    0.2464746
343400.0000000    0.2295248
343440.0000000    0.2333287
343480.0000000    0.2243024
343520.0000000    0.2356107
343560.0000000    0.2640029
343600.0000000    0.2566977
343640.0000000    0.2574625
343680.0000000    0.2374495
343720.0000000    0.2300820
343760.0000000    0.2448809
343800.0000000    0.2405112
343840.0000000    0.2396771
343880.0000000    0.2415279
343920.0000000    0.2307417
343960.0000000    0.2410140
344000.0000000    0.2364143
344040.0000000    0.2380297
344080.0000000    0.2391330
344120.0000000    0.2350884
344160.0000000    0.2450621
344200.0000000    0.2450013
344240.0000000    0.2471274
344280.0000000    0.2461900
344320.0000000    0.2357238
344360.0000000    0.2294736
344400.0000000    0.2186635
344440.0000000    0.2305437
344480.0000000    0.2370890
344520.0000000    0.2323718
344560.0000000    0.2393235
344600.0000000    0.2394300
344640.0000000    0.2313071
344680.0000000    0.2336050
344720.0000000    0.2304689
344760.0000000    0.2321543
344800.0000000    0.2358021
344840.0000000    0.2350940
344880.0000000    0.2243549
344920.0000000    0.2193937
344960.0000000    0.2264901
345000.0000000    0.2289922
345040.0000000    0.2356336
345080.0000000    0.2311971
345120.0000000    0.2297325
345160.0000000    0.2408885
345200.0000000    0.2361278
345240.0000000    0.2368983
345280.0000000    0.2503448
345320.0000000    0.2441880
345360.0000000    0.2455484
345400.0000000    0.2461453
345440.0000000    0.2487273
345480.0000000    0.2396298
345520.0000000    0.2542556
345560.0000000    0.2544795
345600.0000000    0.2502835
345640.0000000    0.2445095
345680.0000000    0.2312658
345720.0000000    0.2320918
345760.0000000    0.2383242
345800.0000000    0.2283659
345840.0000000    0.2303947
345880.0000000    0.2349368
345920.0000000    0.2263286
345960.0000000    0.2505492
346000.0000000    0.2419694
346040.0000000    0.2149913
346080.0000000    0.2330564
346120.0000000    0.2367594
346160.0000000    0.2371805
346200.0000000    0.2363817
346240.0000000    0.2203493
346280.0000000    0.2217234
346320.0000000    0.2282698
346360.0000000    0.2389484
346400.0000000    0.2289604
346440.0000000    0.2395819
346480.0000000    0.2239677
346520.0000000    0.2403172
346560.0000000    0.2398667
346600.0000000    0.2373099
346640.0000000    0.2343509
346680.0000000    0.2384159
346720.0000000    0.2258383
346760.0000000    0.2303922
346800.0000000    0.2353123
346840.0000000    0.2397035
346880.0000000    0.2474855
346920.0000000    0.2553385
346960.0000000    0.2434594
347000.0000000    0.2377640
347040.0000000    0.2210371
347080.0000000    0.2473849
347120.0000000    0.2349917
347160.0000000    0.2391744
347200.0000000    0.2341474
347240.0000000    0.2382116
347280.0000000    0.2337090
347320.0000000    0.2328206
347360.0000000    0.2148044
347400.0000000    0.2248393
347440.0000000    0.2380982
347480.0000000    0.2550646
347520.0000000    0.2511345
347560.0000000    0.2611315
347600.0000000    0.2657278
347640.0000000    0.2591021
347680.0000000    0.2548546
347720.0000000    0.2480813
347760.0000000    0.2575028
347800.0000000    0.2391590
347840.0000000    0.2405609
347880.0000000    0.2363839
347920.0000000    0.2563458
347960.0000000    0.2561370
348000.0000000    0.2539252
348040.0000000    0.2376283
348080.0000000    0.2468881
348120.0000000    0.2397164
348160.0000000    0.2394372
348200.0000000    0.2421776
348240.0000000    0.2360722
348280.0000000    0.2390818
348320.0000000    0.2421822
348360.0000000    0.2437454
348400.0000000    0.2480630
348440.0000000    0.2393338
348480.0000000    0.2521631
348520.0000000    0.2449954
348560.0000000    0.2501537
348600.0000000    0.2516354
348640.0000000    0.2374923
348680.0000000    0.2534343
348720.0000000    0.2393473
348760.0000000    0.2459219
348800.0000000    0.2431651
348840.0000000    0.2582407
348880.0000000    0.2594593
348920.0000000    0.2438161
348960.0000000    0.2538864
349000.0000000    0.2374161
349040.0000000    0.2540309
349080.0000000    0.2319334
349120.0000000    0.2553152
349160.0000000    0.2428946
349200.0000000    0.2363357
349240.0000000    0.2403836
349280.0000000    0.2494571
349320.0000000    0.2420648
349360.0000000    0.2373073
349400.0000000    0.2532996
349440.0000000    0.2612816
349480.0000000    0.2658805
349520.0000000    0.2459844
349560.0000000    0.2462268
349600.0000000    0.2482889
349640.0000000    0.2363649
349680.0000000    0.2442333
349720.0000000    0.2456978
349760.0000000    0.2413471
349800.0000000    0.2339654
349840.0000000    0.2305961
349880.0000000    0.2364313
349920.0000000    0.2381723
349960.0000000    0.2445935
350000.0000000    0.2368039
350040.0000000    0.2378009
350080.0000000    0.2373109
350120.0000000    0.2274975
350160.0000000    0.2480912
350200.0000000    0.2439259
350240.0000000    0.2434120
350280.0000000    0.2476547
350320.0000000    0.2398871
350360.0000000    0.2407789
350400.0000000    0.2443701
350440.0000000    0.2478265
350480.0000000    0.2352384
350520.0000000    0.2374021
350560.0000000    0.2482427
350600.0000000    0.2454413
350640.0000000    0.2615234
350680.0000000    0.2590492
350720.0000000    0.2588011
350760.0000000    0.2530494
350800.0000000    0.2585315
350840.0000000    0.2492840
350880.0000000    0.2540627
350920.0000000    0.2432449
350960.0000000    0.2466508
351000.0000000    0.2529697
351040.0000000    0.2456722
351080.0000000    0.2635928
351120.0000000    0.2625415
351160.0000000    0.2559377
351200.0000000    0.2576157
351240.0000000    0.2544671
351280.0000000    0.2572600
351320.0000000    0.2521789
351360.0000000    0.2596906
351400.0000000    0.2535464
351440.0000000    0.2531579
351480.0000000    0.2526854
351520.0000000    0.2659685
351560.0000000    0.2597104
351600.0000000    0.2451151
351640.0000000    0.2613869
351680.0000000    0.2451583
351720.0000000    0.2455998
351760.0000000    0.2526101
351800.0000000    0.2481110
351840.0000000    0.2525963
351880.0000000    0.2408596
351920.0000000    0.2301271
351960.0000000    0.2294360
352000.0000000    0.2414132
352040.0000000    0.2355593
352080.0000000    0.2412761
352120.0000000    0.2408691
352160.0000000    0.2398989
352200.0000000    0.2492768
352240.0000000    0.2377575
352280.0000000    0.2319122
352320.0000000    0.2364326
352360.0000000    0.2396664
352400.0000000    0.2314605
352440.0000000    0.2346767
352480.0000000    0.2447602
352520.0000000    0.2457876
352560.0000000    0.2498814
352600.0000000    0.2497697
352640.0000000    0.2455683
352680.0000000    0.2453765
352720.0000000    0.2381893
352760.0000000    0.2412552
352800.0000000    0.2488826
352840.0000000    0.2375156
352880.0000000    0.2522200
352920.0000000    0.2545336
352960.0000000    0.2630941
353000.0000000    0.2600333
353040.0000000    0.2718448
353080.0000000    0.2525796
353120.0000000    0.2471789
353160.0000000    0.2404902
353200.0000000    0.2466224
353240.0000000    0.2497974
353280.0000000    0.2506951
353320.0000000    0.2336621
353360.0000000    0.2365080
353400.0000000    0.2397848
353440.0000000    0.2589545
353480.0000000    0.2470648
353520.0000000    0.2477665
353560.0000000    0.2528652
353600.0000000    0.2526055
353640.0000000    0.2597843
353680.0000000    0.2392825
353720.0000000    0.2470663
353760.0000000    0.2339752
353800.0000000    0.2345300
353840.0000000    0.2289132
353880.0000000    0.2341306
353920.0000000    0.2464768
353960.0000000    0.2512718
354000.0000000    0.2439275
354040.0000000    0.2458570
354080.0000000    0.2551292
354120.0000000    0.2606849
354160.0000000    0.2459273
354200.0000000    0.2486222
354240.0000000    0.2553125
354280.0000000    0.2624360
354320.0000000    0.2490865
354360.0000000    0.2496844
354400.0000000    0.2431552
354440.0000000    0.2434356
354480.0000000    0.2490563
354520.0000000    0.2547679
354560.0000000    0.2552003
354600.0000000    0.2469196
354640.0000000    0.2490880
354680.0000000    0.2434301
354720.0000000    0.2553110
354760.0000000    0.2420023
354800.0000000    0.2397118
354840.0000000    0.2440526
354880.0000000    0.2597437
354920.0000000    0.2627093
354960.0000000    0.2524127
355000.0000000    0.2510542
355040.0000000    0.2488616
355080.0000000    0.2596786
355120.0000000    0.2516076
355160.0000000    0.2578072
355200.0000000    0.2674806
355240.0000000    0.2595015
355280.0000000    0.2630370
355320.0000000    0.2574611
355360.0000000    0.2451036
355400.0000000    0.2439537
355440.0000000    0.2342996
355480.0000000    0.2524125
355520.0000000    0.2531734
355560.0000000    0.2444292
355600.0000000    0.2482897
355640.0000000    0.2510721
355680.0000000    0.2599432
355720.0000000    0.2680531
355760.0000000    0.2681347
355800.0000000    0.2374692
355840.0000000    0.2402921
355880.0000000    0.2542301
355920.0000000    0.2478065
355960.0000000    0.2571746
356000.0000000    0.2665370
356040.0000000    0.2427390
356080.0000000    0.2355373
356120.0000000    0.2376468
356160.0000000    0.2251423
356200.0000000    0.2338340
356240.0000000    0.2299925
356280.0000000    0.2444260
356320.0000000    0.2404574
356360.0000000    0.2364275
356400.0000000    0.2290919
356440.0000000    0.2389654
356480.0000000    0.2319053
356520.0000000    0.2457866
356560.0000000    0.2320639
356600.0000000    0.2462453
356640.0000000    0.2500825
356680.0000000    0.2403927
356720.0000000    0.2595103
356760.0000000    0.2435525
356800.0000000    0.2391079
356840.0000000    0.2621105
356880.0000000    0.2398651
356920.0000000    0.2402335
356960.0000000    0.2466023
357000.0000000    0.2751889
357040.0000000    0.2472943
357080.0000000    0.2443305
357120.0000000    0.2478020
357160.0000000    0.2535482
357200.0000000    0.2674298
357240.0000000    0.2373932
357280.0000000    0.2549941
357320.0000000    0.2413939
357360.0000000    0.2485592
357400.0000000    0.2347981
357440.0000000    0.2480754
357480.0000000    0.2469062
357520.0000000    0.2515537
357560.0000000    0.2536154
357600.0000000    0.2485367
357640.0000000    0.2455723
357680.0000000    0.2551981
357720.0000000    0.2504475
357760.0000000    0.2516404
357800.0000000    0.2484560
357840.0000000    0.2412861
357880.0000000    0.2443228
357920.0000000    0.2399919
357960.0000000    0.2356679
358000.0000000    0.2468708
358040.0000000    0.2534629
358080.0000000    0.2417328
358120.0000000    0.2589207
358160.0000000    0.2483316
358200.0000000    0.2478897
358240.0000000    0.2472330
358280.0000000    0.2536734
358320.0000000    0.2516417
358360.0000000    0.2471927
358400.0000000    0.2450708
358440.0000000    0.2368381
358480.0000000    0.2376197
358520.0000000    0.2552667
358560.0000000    0.2477162
358600.0000000    0.2444261
358640.0000000    0.2427482
358680.0000000    0.2463128
358720.0000000    0.2541168
358760.0000000    0.2552584
358800.0000000    0.2561316
358840.0000000    0.2489332
358880.0000000    0.2459574
358920.0000000    0.2426414
358960.0000000    0.2492559
359000.0000000    0.2734538
359040.0000000    0.2495521
359080.0000000    0.2600240
359120.0000000    0.2664016
359160.0000000    0.2687100
359200.0000000    0.2614952
359240.0000000    0.2519144
359280.0000000    0.2389853
359320.0000000    0.2560138
359360.0000000    0.2624829
359400.0000000    0.2449021
359440.0000000    0.2538396
359480.0000000    0.2522039
359520.0000000    0.2524772
359560.0000000    0.2569172
359600.0000000    0.2537542
359640.0000000    0.2629642
359680.0000000    0.2612137
359720.0000000    0.2528090
359760.0000000    0.2714180
359800.0000000    0.2712782
359840.0000000    0.2717581
359880.0000000    0.2697550
359920.0000000    0.2710927
359960.0000000    0.2557655
360000.0000000    0.2668094
360040.0000000    0.2623993
360080.0000000    0.2679349
360120.0000000    0.2712677
360160.0000000    0.2654137
360200.0000000    0.2699001
360240.0000000    0.2640243
360280.0000000    0.2589834
360320.0000000    0.2696896
360360.0000000    0.2641225
360400.0000000    0.2718334
360440.0000000    0.2654181
360480.0000000    0.2738617
360520.0000000    0.2560277
360560.0000000    0.2706007
360600.0000000    0.2557061
360640.0000000    0.2621859
360680.0000000    0.2507449
360720.0000000    0.2648670
360760.0000000    0.2624923
360800.0000000    0.2664087
360840.0000000    0.2575486
360880.0000000    0.2725163
360920.0000000    0.2661544
360960.0000000    0.2662055
361000.0000000    0.2682691
361040.0000000    0.2532831
361080.0000000    0.2640205
361120.0000000    0.2619394
361160.0000000    0.2579738
361200.0000000    0.2607555
361240.0000000    0.2653756
361280.0000000    0.2426736
361320.0000000    0.2634913
361360.0000000    0.2611204
361400.0000000    0.2677622
361440.0000000    0.2576796
361480.0000000    0.2493786
361520.0000000    0.2530901
361560.0000000    0.2463291
361600.0000000    0.2481763
361640.0000000    0.2576217
361680.0000000    0.2555384
361720.0000000    0.2439254
361760.0000000    0.2534081
361800.0000000    0.2443827
361840.0000000    0.2514230
361880.0000000    0.2382941
361920.0000000    0.2509369
361960.0000000    0.2411445
362000.0000000    0.2401059
362040.0000000    0.2693438
362080.0000000    0.2652522
362120.0000000    0.2725886
362160.0000000    0.2495079
362200.0000000    0.2612495
362240.0000000    0.2545383
362280.0000000    0.2484327
362320.0000000    0.2510330
362360.0000000    0.2407975
362400.0000000    0.2647445
362440.0000000    0.2525840
362480.0000000    0.2338725
362520.0000000    0.2389115
362560.0000000    0.2451822
362600.0000000    0.2525065
362640.0000000    0.2464883
362680.0000000    0.2585321
362720.0000000    0.2463135
362760.0000000    0.2431275
362800.0000000    0.2374557
362840.0000000    0.2436859
362880.0000000    0.2485225
362920.0000000    0.2461385
362960.0000000    0.2410363
363000.0000000    0.2440855
363040.0000000    0.2425708
363080.0000000    0.2578165
363120.0000000    0.2317795
363160.0000000    0.2440717
363200.0000000    0.2489318
363240.0000000    0.2485259
363280.0000000    0.2571307
363320.0000000    0.2613578
363360.0000000    0.2509075
363400.0000000    0.2535124
363440.0000000    0.2544353
363480.0000000    0.2506362
363520.0000000    0.2392880
363560.0000000    0.2566207
363600.0000000    0.2516185
363640.0000000    0.2610765
363680.0000000    0.2545196
363720.0000000    0.2608245
363760.0000000    0.2571726
363800.0000000    0.2602039
363840.0000000    0.2557412
363880.0000000    0.2530627
363920.0000000    0.2501609
363960.0000000    0.2439972
364000.0000000    0.2457163
364040.0000000    0.2362386
364080.0000000    0.2401252
364120.0000000    0.2354775
364160.0000000    0.2479686
364200.0000000    0.2424948
364240.0000000    0.2537364
364280.0000000    0.2353788
364320.0000000    0.2392898
364360.0000000    0.2462754
364400.0000000    0.2495921
364440.0000000    0.2475798
364480.0000000    0.2396697
364520.0000000    0.2355971
364560.0000000    0.2336496
364600.0000000    0.2412274
364640.0000000    0.2492898
364680.0000000    0.2320266
364720.0000000    0.2354282
364760.0000000    0.2276821
364800.0000000    0.2483055
364840.0000000    0.2347091
364880.0000000    0.2325055
364920.0000000    0.2153164
364960.0000000    0.2333922
365000.0000000    0.2344284
365040.0000000    0.2392412
365080.0000000    0.2289904
365120.0000000    0.2367887
365160.0000000    0.2244117
365200.0000000    0.2404977
365240.0000000    0.2278330
365280.0000000    0.2176403
365320.0000000    0.2238036
365360.0000000    0.2255012
365400.0000000    0.2211069
365440.0000000    0.2404107
365480.0000000    0.2365353
365520.0000000    0.2298749
365560.0000000    0.2405615
365600.0000000    0.2344136
365640.0000000    0.2483996
365680.0000000    0.2418492
365720.0000000    0.2362191
365760.0000000    0.2319401
365800.0000000    0.2473598
365840.0000000    0.2396127
365880.0000000    0.2446096
365920.0000000    0.2406638
365960.0000000    0.2454779
366000.0000000    0.2540916
366040.0000000    0.2521430
366080.0000000    0.2431854
366120.0000000    0.2517990
366160.0000000    0.2436390
366200.0000000    0.2496064
366240.0000000    0.2404946
366280.0000000    0.2365559
366320.0000000    0.2355812
366360.0000000    0.2409238
366400.0000000    0.2531126
366440.0000000    0.2353477
366480.0000000    0.2489105
366520.0000000    0.2245086
366560.0000000    0.2376022
366600.0000000    0.2405870
366640.0000000    0.2402671
366680.0000000    0.2389424
366720.0000000    0.2342071
366760.0000000    0.2330941
366800.0000000    0.2441072
366840.0000000    0.2515955
366880.0000000    0.2380208
366920.0000000    0.2249297
366960.0000000    0.2452384
367000.0000000    0.2421115
367040.0000000    0.2246474
367080.0000000    0.2454065
367120.0000000    0.2337155
367160.0000000    0.2524180
367200.0000000    0.2443984
367240.0000000    0.2339020
367280.0000000    0.2430494
367320.0000000    0.2459666
367360.0000000    0.2466269
367400.0000000    0.2578320
367440.0000000    0.2441399
367480.0000000    0.2465612
367520.0000000    0.2361461
367560.0000000    0.2307013
367600.0000000    0.2275155
367640.0000000    0.2402332
367680.0000000    0.2295510
367720.0000000    0.2436734
367760.0000000    0.2495603
367800.0000000    0.2584056
367840.0000000    0.2434046
367880.0000000    0.2441639
367920.0000000    0.2447722
367960.0000000    0.2545891
368000.0000000    0.2623572
368040.0000000    0.2462757
368080.0000000    0.2534150
368120.0000000    0.2441358
368160.0000000    0.2479006
368200.0000000    0.2411998
368240.0000000    0.2386167
368280.0000000    0.2453744
368320.0000000    0.2410085
368360.0000000    0.2452812
368400.0000000    0.2452206
368440.0000000    0.2484515
368480.0000000    0.2555971
368520.0000000    0.2427585
368560.0000000    0.2383464
368600.0000000    0.2451363
368640.0000000    0.2482652
368680.0000000    0.2370122
368720.0000000    0.2378099
368760.0000000    0.2404127
368800.0000000    0.2487658
368840.0000000    0.2391531
368880.0000000    0.2322974
368920.0000000    0.2329000
368960.0000000    0.2284954
369000.0000000    0.2414020
369040.0000000    0.2456240
369080.0000000    0.2444443
369120.0000000    0.2275030
369160.0000000    0.2262820
369200.0000000    0.2430196
369240.0000000    0.2349013
369280.0000000    0.2452686
369320.0000000    0.2264628
369360.0000000    0.2431089
369400.0000000    0.2297216
369440.0000000    0.2365980
369480.0000000    0.2344206
369520.0000000    0.2389258
369560.0000000    0.2510084
369600.0000000    0.2583479
369640.0000000    0.2495509
369680.0000000    0.2274401
369720.0000000    0.2450795
369760.0000000    0.2343229
369800.0000000    0.2277455
369840.0000000    0.2453008
369880.0000000    0.2341522
369920.0000000    0.2437938
369960.0000000    0.2575637
370000.0000000    0.2576642
370040.0000000    0.2441732
370080.0000000    0.2499875
370120.0000000    0.2501619
370160.0000000    0.2543992
370200.0000000    0.2635223
370240.0000000    0.2364426
370280.0000000    0.2356853
370320.0000000    0.2450719
370360.0000000    0.2283505
370400.0000000    0.2357861
370440.0000000    0.2471664
370480.0000000    0.2421786
370520.0000000    0.2353047
370560.0000000    0.2464311
370600.0000000    0.2376576
370640.0000000    0.2445055
370680.0000000    0.2506081
370720.0000000    0.2543854
370760.0000000    0.2603329
370800.0000000    0.2478801
370840.0000000    0.2460974
370880.0000000    0.2604882
370920.0000000    0.2506866
370960.0000000    0.2541354
371000.0000000    0.2490886
371040.0000000    0.2533392
371080.0000000    0.2452772
371120.0000000    0.2333393
371160.0000000    0.2504581
371200.0000000    0.2405139
371240.0000000    0.2608472
371280.0000000    0.2473492
371320.0000000    0.2487088
371360.0000000    0.2501900
371400.0000000    0.2493624
371440.0000000    0.2407371
371480.0000000    0.2466559
371520.0000000    0.2564224
371560.0000000    0.2585756
371600.0000000    0.2615907
371640.0000000    0.2575434
371680.0000000    0.2586840
371720.0000000    0.2548991
371760.0000000    0.2527810
371800.0000000    0.2530279
371840.0000000    0.2533199
371880.0000000    0.2536249
371920.0000000    0.2471476
371960.0000000    0.2537496
372000.0000000    0.2507042
372040.0000000    0.2403898
372080.0000000    0.2517796
372120.0000000    0.2402501
372160.0000000    0.2444942
372200.0000000    0.2516415
372240.0000000    0.2478673
372280.0000000    0.2467457
372320.0000000    0.2610599
372360.0000000    0.2495804
372400.0000000    0.2430485
372440.0000000    0.2587857
372480.0000000    0.2616731
372520.0000000    0.2597906
372560.0000000    0.2569431
372600.0000000    0.2550952
372640.0000000    0.2563361
372680.0000000    0.2560131
372720.0000000    0.2565855
372760.0000000    0.2558073
372800.0000000    0.2626566
372840.0000000    0.2513840
372880.0000000    0.2529666
372920.0000000    0.2599052
372960.0000000    0.2564217
373000.0000000    0.2610566
373040.0000000    0.2603855
373080.0000000    0.2585623
373120.0000000    0.2590894
373160.0000000    0.2526728
373200.0000000    0.2609827
373240.0000000    0.2605498
373280.0000000    0.2629026
373320.0000000    0.2643257
373360.0000000    0.2661256
373400.0000000    0.2539190
373440.0000000    0.2599299
373480.0000000    0.2463153
373520.0000000    0.2605414
373560.0000000    0.2519214
373600.0000000    0.2521290
373640.0000000    0.2481276
373680.0000000    0.2496338
373720.0000000    0.2521265
373760.0000000    0.2547435
373800.0000000    0.2580741
373840.0000000    0.2600684
373880.0000000    0.2528054
373920.0000000    0.2582005
373960.0000000    0.2572606
374000.0000000    0.2635101
374040.0000000    0.2572727
374080.0000000    0.2636113
374120.0000000    0.2409315
374160.0000000    0.2434960
374200.0000000    0.2456882
374240.0000000    0.2444995
374280.0000000    0.2492346
374320.0000000    0.2538126
374360.0000000    0.2502218
374400.0000000    0.2434294
374440.0000000    0.2395050
374480.0000000    0.2493709
374520.0000000    0.2399067
374560.0000000    0.2391400
374600.0000000    0.2470370
374640.0000000    0.2530414
374680.0000000    0.2500850
374720.0000000    0.2515411
374760.0000000    0.2610911
374800.0000000    0.2652715
374840.0000000    0.2530754
374880.0000000    0.2462210
374920.0000000    0.2507546
374960.0000000    0.2576831
375000.0000000    0.2471214
375040.0000000    0.2455694
375080.0000000    0.2536264
375120.0000000    0.2601871
375160.0000000    0.2387149
375200.0000000    0.2446138
375240.0000000    0.2528289
375280.0000000    0.2498015
375320.0000000    0.2649431
375360.0000000    0.2554000
375400.0000000    0.2652224
375440.0000000    0.2501523
375480.0000000    0.2496417
375520.0000000    0.2364276
375560.0000000    0.2413666
375600.0000000    0.2538791
375640.0000000    0.2402693
375680.0000000    0.2418808
375720.0000000    0.2400255
375760.0000000    0.2439879
375800.0000000    0.2426959
375840.0000000    0.2594999
375880.0000000    0.2477344
375920.0000000    0.2395058
375960.0000000    0.2517515
376000.0000000    0.2423110
376040.0000000    0.2312170
376080.0000000    0.2317464
376120.0000000    0.2435681
376160.0000000    0.2266924
376200.0000000    0.2282921
376240.0000000    0.2248554
376280.0000000    0.2303585
376320.0000000    0.2411985
376360.0000000    0.2383856
376400.0000000    0.2303903
376440.0000000    0.2277462
376480.0000000    0.2261997
376520.0000000    0.2392909
376560.0000000    0.2483991
376600.0000000    0.2348013
376640.0000000    0.2372138
376680.0000000    0.2265617
376720.0000000    0.2343163
376760.0000000    0.2401666
376800.0000000    0.2343552
376840.0000000    0.2470416
376880.0000000    0.2411279
376920.0000000    0.2373066
376960.0000000    0.2422640
377000.0000000    0.2371775
377040.0000000    0.2495880
377080.0000000    0.2559265
377120.0000000    0.2377642
377160.0000000    0.2413917
377200.0000000    0.2432763
377240.0000000    0.2395212
377280.0000000    0.2418529
377320.0000000    0.2601050
377360.0000000    0.2430559
377400.0000000    0.2428384
377440.0000000    0.2422894
377480.0000000    0.2656170
377520.0000000    0.2712528
377560.0000000    0.2519828
377600.0000000    0.2480968
377640.0000000    0.2441741
377680.0000000    0.2544057
377720.0000000    0.2537298
377760.0000000    0.2545608
377800.0000000    0.2403505
377840.0000000    0.2376201
377880.0000000    0.2276454
377920.0000000    0.2426800
377960.0000000    0.2547957
378000.0000000    0.2501258
378040.0000000    0.2398445
378080.0000000    0.2377401
378120.0000000    0.2542950
378160.0000000    0.2429120
378200.0000000    0.2441732
378240.0000000    0.2551526
378280.0000000    0.2466440
378320.0000000    0.2399268
378360.0000000    0.2430546
378400.0000000    0.2442472
378440.0000000    0.2414441
378480.0000000    0.2442947
378520.0000000    0.2493217
378560.0000000    0.2487122
378600.0000000    0.2471242
378640.0000000    0.2485832
378680.0000000    0.2500063
378720.0000000    0.2494695
378760.0000000    0.2520663
378800.0000000    0.2543563
378840.0000000    0.2531915
378880.0000000    0.2502275
378920.0000000    0.2561530
378960.0000000    0.2450796
379000.0000000    0.2597952
379040.0000000    0.2458863
379080.0000000    0.2559159
379120.0000000    0.2495598
379160.0000000    0.2545106
379200.0000000    0.2422004
379240.0000000    0.2515979
379280.0000000    0.2444421
379320.0000000    0.2472866
379360.0000000    0.2485941
379400.0000000    0.2533873
379440.0000000    0.2488182
379480.0000000    0.2513879
379520.0000000    0.2494588
379560.0000000    0.2669126
379600.0000000    0.2645024
379640.0000000    0.2632675
379680.0000000    0.2477372
379720.0000000    0.2456343
379760.0000000    0.2545144
379800.0000000    0.2588207
379840.0000000    0.2579741
379880.0000000    0.2569288
379920.0000000    0.2541414
379960.0000000    0.2621329
380000.0000000    0.2639543
380040.0000000    0.2457159
380080.0000000    0.2547703
380120.0000000    0.2541533
380160.0000000    0.2473975
380200.0000000    0.2585362
380240.0000000    0.2580896
380280.0000000    0.2519805
380320.0000000    0.2634968
380360.0000000    0.2556334
380400.0000000    0.2640973
380440.0000000    0.2545039
380480.0000000    0.2514299
380520.0000000    0.2635010
380560.0000000    0.2572128
380600.0000000    0.2712458
380640.0000000    0.2668965
380680.0000000    0.2591847
380720.0000000    0.2538883
380760.0000000    0.2497103
380800.0000000    0.2524321
380840.0000000    0.2617854
380880.0000000    0.2642573
380920.0000000    0.2607682
380960.0000000    0.2657277
381000.0000000    0.2550245
381040.0000000    0.2618138
381080.0000000    0.2574489
381120.0000000    0.2460450
381160.0000000    0.2605398
381200.0000000    0.2511320
381240.0000000    0.2592978
381280.0000000    0.2460666
381320.0000000    0.2590293
381360.0000000    0.2452142
381400.0000000    0.2437271
381440.0000000    0.2435830
381480.0000000    0.2482383
381520.0000000    0.2422456
381560.0000000    0.2424214
381600.0000000    0.2282382
381640.0000000    0.2436164
381680.0000000    0.2383489
381720.0000000    0.2420473
381760.0000000    0.2458312
381800.0000000    0.2468180
381840.0000000    0.2643738
381880.0000000    0.2677563
381920.0000000    0.2657787
381960.0000000    0.2454326
382000.0000000    0.2665681
382040.0000000    0.2538766
382080.0000000    0.2508512
382120.0000000    0.2467269
382160.0000000    0.2564941
382200.0000000    0.2668264
382240.0000000    0.2670431
382280.0000000    0.2600222
382320.0000000    0.2513348
382360.0000000    0.2500823
382400.0000000    0.2534743
382440.0000000    0.2639598
382480.0000000    0.2640846
382520.0000000    0.2512770
382560.0000000    0.2671494
382600.0000000    0.2641532
382640.0000000    0.2692170
382680.0000000    0.2766481
382720.0000000    0.2608947
382760.0000000    0.2527640
382800.0000000    0.2601014
382840.0000000    0.2593737
382880.0000000    0.2380755
382920.0000000    0.2636898
382960.0000000    0.2525761
383000.0000000    0.2476066
383040.0000000    0.2466672
383080.0000000    0.2404782
383120.0000000    0.2412382
383160.0000000    0.2437969
383200.0000000    0.2353034
383240.0000000    0.2412831
383280.0000000    0.2460894
383320.0000000    0.2375286
383360.0000000    0.2509317
383400.0000000    0.2441307
383440.0000000    0.2385039
383480.0000000    0.2404438
383520.0000000    0.2417563
383560.0000000    0.2426082
383600.0000000    0.2389230
383640.0000000    0.2444127
383680.0000000    0.2502036
383720.0000000    0.2382919
383760.0000000    0.2331872
383800.0000000    0.2423981
383840.0000000    0.2348581
383880.0000000    0.2422081
383920.0000000    0.2432983
383960.0000000    0.2393751
384000.0000000    0.2382957
384040.0000000    0.2476057
384080.0000000    0.2401821
384120.0000000    0.2527954
384160.0000000    0.2494828
384200.0000000    0.2451665
384240.0000000    0.2278520
384280.0000000    0.2335139
384320.0000000    0.2439561
384360.0000000    0.2355627
384400.0000000    0.2485683
384440.0000000    0.2372787
384480.0000000    0.2456383
384520.0000000    0.2329396
384560.0000000    0.2487783
384600.0000000    0.2391167
384640.0000000    0.2350258
384680.0000000    0.2461380
384720.0000000    0.2500185
384760.0000000    0.2434132
384800.0000000    0.2504487
384840.0000000    0.2425745
384880.0000000    0.2475183
384920.0000000    0.2359796
384960.0000000    0.2303872
385000.0000000    0.2219429
385040.0000000    0.2348024
385080.0000000    0.2424255
385120.0000000    0.2427832
385160.0000000    0.2331486
385200.0000000    0.2472602
385240.0000000    0.2447310
385280.0000000    0.2413074
385320.0000000    0.2426830
385360.0000000    0.2543230
385400.0000000    0.2453948
385440.0000000    0.2492361
385480.0000000    0.2462456
385520.0000000    0.2400481
385560.0000000    0.2598687
385600.0000000    0.2382183
385640.0000000    0.2400392
385680.0000000    0.2448303
385720.0000000    0.2402957
385760.0000000    0.2260828
385800.0000000    0.2320853
385840.0000000    0.2452893
385880.0000000    0.2382177
385920.0000000    0.2256121
385960.0000000    0.2413643
386000.0000000    0.2479669
386040.0000000    0.2458590
386080.0000000    0.2333806
386120.0000000    0.2419346
386160.0000000    0.2464794
386200.0000000    0.2395084
386240.0000000    0.2483888
386280.0000000    0.2658498
386320.0000000    0.2601778
386360.0000000    0.2545247
386400.0000000    0.2646769
386440.0000000    0.2578706
386480.0000000    0.2661622
386520.0000000    0.2590186
386560.0000000    0.2627986
386600.0000000    0.2619654
386640.0000000    0.2543499
386680.0000000    0.2528214
386720.0000000    0.2477952
386760.0000000    0.2630162
386800.0000000    0.2515590
386840.0000000    0.2599113
386880.0000000    0.2662643
386920.0000000    0.2571848
386960.0000000    0.2540785
387000.0000000    0.2674719
387040.0000000    0.2687824
387080.0000000    0.2591381
387120.0000000    0.2624385
387160.0000000    0.2495575
387200.0000000    0.2761824
387240.0000000    0.2601384
387280.0000000    0.2513614
387320.0000000    0.2601713
387360.0000000    0.2649500
387400.0000000    0.2588983
387440.0000000    0.2518843
387480.0000000    0.2513583
387520.0000000    0.2535815
387560.0000000    0.2561325
387600.0000000    0.2600235
387640.0000000    0.2637605
387680.0000000    0.2734862
387720.0000000    0.2640578
387760.0000000    0.2754017
387800.0000000    0.2563046
387840.0000000    0.2611009
387880.0000000    0.2530872
387920.0000000    0.2655152
387960.0000000    0.2464248
388000.0000000    0.2522323
388040.0000000    0.2444968
388080.0000000    0.2470173
388120.0000000    0.2611046
388160.0000000    0.2382826
388200.0000000    0.2551993
388240.0000000    0.2464800
388280.0000000    0.2677120
388320.0000000    0.2415081
388360.0000000    0.2485818
388400.0000000    0.2525736
388440.0000000    0.2563294
388480.0000000    0.2599095
388520.0000000    0.2493616
388560.0000000    0.2673776
388600.0000000    0.2613097
388640.0000000    0.2595833
388680.0000000    0.2374939
388720.0000000    0.2441786
388760.0000000    0.2504151
388800.0000000    0.2483470
388840.0000000    0.2700526
388880.0000000    0.2613798
388920.0000000    0.2649204
388960.0000000    0.2519763
389000.0000000    0.2607258
389040.0000000    0.2626635
389080.0000000    0.2711529
389120.0000000    0.2695388
389160.0000000    0.2754990
389200.0000000    0.2549868
389240.0000000    0.2603319
389280.0000000    0.2613279
389320.0000000    0.2653263
389360.0000000    0.2568354
389400.0000000    0.2680388
389440.0000000    0.2584384
389480.0000000    0.2540255
389520.0000000    0.2590056
389560.0000000    0.2715634
389600.0000000    0.2560217
389640.0000000    0.2634876
389680.0000000    0.2544994
389720.0000000    0.2619171
389760.0000000    0.2537086
389800.0000000    0.2538854
389840.0000000    0.2591106
389880.0000000    0.2571852
389920.0000000    0.2651165
389960.0000000    0.2661653
390000.0000000    0.2592207
390040.0000000    0.2721947
390080.0000000    0.2585260
390120.0000000    0.2686026
390160.0000000    0.2829850
390200.0000000    0.2818424
390240.0000000    0.2736421
390280.0000000    0.2696532
390320.0000000    0.2797913
390360.0000000    0.2707833
390400.0000000    0.2710849
390440.0000000    0.2605971
390480.0000000    0.2663162
390520.0000000    0.2727112
390560.0000000    0.2693741
390600.0000000    0.2731038
390640.0000000    0.2766447
390680.0000000    0.2594985
390720.0000000    0.2543957
390760.0000000    0.2560299
390800.0000000    0.2616822
390840.0000000    0.2711232
390880.0000000    0.2544160
390920.0000000    0.2654079
390960.0000000    0.2598011
391000.0000000    0.2662535
391040.0000000    0.2661700
391080.0000000    0.2663437
391120.0000000    0.2543120
391160.0000000    0.2577731
391200.0000000    0.2515566
391240.0000000    0.2646841
391280.0000000    0.2628661
391320.0000000    0.2447537
391360.0000000    0.2516443
391400.0000000    0.2476004
391440.0000000    0.2526867
391480.0000000    0.2436753
391520.0000000    0.2555427
391560.0000000    0.2471891
391600.0000000    0.2536695
391640.0000000    0.2404333
391680.0000000    0.2442477
391720.0000000    0.2523108
391760.0000000    0.2542578
391800.0000000    0.2755378
391840.0000000    0.2556275
391880.0000000    0.2655682
391920.0000000    0.2619732
391960.0000000    0.2540741
392000.0000000    0.2357205
392040.0000000    0.2471234
392080.0000000    0.2596871
392120.0000000    0.2544309
392160.0000000    0.2533419
392200.0000000    0.2543055
392240.0000000    0.2472154
392280.0000000    0.2655530
392320.0000000    0.2543820
392360.0000000    0.2576032
392400.0000000    0.2533722
392440.0000000    0.2639612
392480.0000000    0.2503719
392520.0000000    0.2576656
392560.0000000    0.2498763
392600.0000000    0.2510986
392640.0000000    0.2645232
392680.0000000    0.2512044
392720.0000000    0.2588901
392760.0000000    0.2670186
392800.0000000    0.2509665
392840.0000000    0.2586315
392880.0000000    0.2705432
392920.0000000    0.2575161
392960.0000000    0.2500119
393000.0000000    0.2505209
393040.0000000    0.2555767
393080.0000000    0.2468364
393120.0000000    0.2508345
393160.0000000    0.2589288
393200.0000000    0.2498036
393240.0000000    0.2429443
393280.0000000    0.2562705
393320.0000000    0.2435171
393360.0000000    0.2560889
393400.0000000    0.2470742
393440.0000000    0.2446093
393480.0000000    0.2526080
393520.0000000    0.2434841
393560.0000000    0.2479396
393600.0000000    0.2566992
393640.0000000    0.2650866
393680.0000000    0.2678871
393720.0000000    0.2422858
393760.0000000    0.2548051
393800.0000000    0.2583846
393840.0000000    0.2559730
393880.0000000    0.2443238
393920.0000000    0.2559516
393960.0000000    0.2581882
394000.0000000    0.2558549
394040.0000000    0.2667052
394080.0000000    0.2572802
394120.0000000    0.2469164
394160.0000000    0.2603144
394200.0000000    0.2511012
394240.0000000    0.2627628
394280.0000000    0.2465464
394320.0000000    0.2399877
394360.0000000    0.2400127
394400.0000000    0.2567190
394440.0000000    0.2538319
394480.0000000    0.2419043
394520.0000000    0.2579042
394560.0000000    0.2517020
394600.0000000    0.2445518
394640.0000000    0.2439992
394680.0000000    0.2604769
394720.0000000    0.2520684
394760.0000000    0.2541752
394800.0000000    0.2486934
394840.0000000    0.2546904
394880.0000000    0.2579370
394920.0000000    0.2624309
394960.0000000    0.2563107
395000.0000000    0.2644734
395040.0000000    0.2698336
395080.0000000    0.2582364
395120.0000000    0.2710414
395160.0000000    0.2616261
395200.0000000    0.2656043
395240.0000000    0.2612858
395280.0000000    0.2500013
395320.0000000    0.2523477
395360.0000000    0.2496163
395400.0000000    0.2502564
395440.0000000    0.2492558
395480.0000000    0.2423729
395520.0000000    0.2582839
395560.0000000    0.2503489
395600.0000000    0.2613999
395640.0000000    0.2680257
395680.0000000    0.2603799
395720.0000000    0.2469634
395760.0000000    0.2534920
395800.0000000    0.2332937
395840.0000000    0.2338111
395880.0000000    0.2397291
395920.0000000    0.2381407
395960.0000000    0.2315266
396000.0000000    0.2435308
396040.0000000    0.2336391
396080.0000000    0.2388543
396120.0000000    0.2422510
396160.0000000    0.2356168
396200.0000000    0.2289641
396240.0000000    0.2452004
396280.0000000    0.2366080
396320.0000000    0.2335164
396360.0000000    0.2368656
396400.0000000    0.2567902
396440.0000000    0.2460683
396480.0000000    0.2451256
396520.0000000    0.2389884
396560.0000000    0.2451851
396600.0000000    0.2284670
396640.0000000    0.2382552
396680.0000000    0.2439660
396720.0000000    0.2436706
396760.0000000    0.2442978
396800.0000000    0.2362600
396840.0000000    0.2480226
396880.0000000    0.2563185
396920.0000000    0.2647776
396960.0000000    0.2554795
397000.0000000    0.2584921
397040.0000000    0.2466935
397080.0000000    0.2474755
397120.0000000    0.2436653
397160.0000000    0.2578472
397200.0000000    0.2549516
397240.0000000    0.2463230
397280.0000000    0.2526509
397320.0000000    0.2423149
397360.0000000    0.2431408
397400.0000000    0.2671839
397440.0000000    0.2525019
397480.0000000    0.2472492
397520.0000000    0.2484414
397560.0000000    0.2515798
397600.0000000    0.2560192
397640.0000000    0.2425539
397680.0000000    0.2537790
397720.0000000    0.2426773
397760.0000000    0.2433061
397800.0000000    0.2670487
397840.0000000    0.2612803
397880.0000000    0.2503115
397920.0000000    0.2484750
397960.0000000    0.2518546
398000.0000000    0.2606532
398040.0000000    0.2538802
398080.0000000    0.2456194
398120.0000000    0.2361986
398160.0000000    0.2548336
398200.0000000    0.2551974
398240.0000000    0.2665250
398280.0000000    0.2502660
398320.0000000    0.2601188
398360.0000000    0.2590134
398400.0000000    0.2459476
398440.0000000    0.2585492
398480.0000000    0.2436356
398520.0000000    0.2477681
398560.0000000    0.2366431
398600.0000000    0.2579798
398640.0000000    0.2487542
398680.0000000    0.2502496
398720.0000000    0.2634194
398760.0000000    0.2755611
398800.0000000    0.2416914
398840.0000000    0.2523183
398880.0000000    0.2488145
398920.0000000    0.2505547
398960.0000000    0.2653901
399000.0000000    0.2822931
399040.0000000    0.2654091
399080.0000000    0.2441717
399120.0000000    0.2461235
399160.0000000    0.2476122
399200.0000000    0.2616275
399240.0000000    0.2606774
399280.0000000    0.2682019
399320.0000000    0.2720564
399360.0000000    0.2602394
399400.0000000    0.2714301
399440.0000000    0.2586278
399480.0000000    0.2685605
399520.0000000    0.2801943
399560.0000000    0.2641988
399600.0000000    0.2717869
399640.0000000    0.2654203
399680.0000000    0.2708894
399720.0000000    0.2803345
399760.0000000    0.2657350
399800.0000000    0.2705522
399840.0000000    0.2704186
399880.0000000    0.2659663
399920.0000000    0.2726967
399960.0000000    0.2537342
400000.0000000    0.2658371
400040.0000000    0.2552025
400080.0000000    0.2662935
400120.0000000    0.2459126
400160.0000000    0.2490794
400200.0000000    0.2520176
400240.0000000    0.2487913
400280.0000000    0.2464865
400320.0000000    0.2415296
400360.0000000    0.2713359
400400.0000000    0.2735050
400440.0000000    0.2689661
400480.0000000    0.2667205
400520.0000000    0.2565401
400560.0000000    0.2589210
400600.0000000    0.2585971
400640.0000000    0.2480325
400680.0000000    0.2590076
400720.0000000    0.2386350
400760.0000000    0.2474145
400800.0000000    0.2437346
400840.0000000    0.2532914
400880.0000000    0.2550435
400920.0000000    0.2601627
400960.0000000    0.2454302
401000.0000000    0.2406616
401040.0000000    0.2552468
401080.0000000    0.2496212
401120.0000000    0.2483842
401160.0000000    0.2499458
401200.0000000    0.2570482
401240.0000000    0.2447935
401280.0000000    0.2685677
401320.0000000    0.2507444
401360.0000000    0.2493245
401400.0000000    0.2682671
401440.0000000    0.2703124
401480.0000000    0.2564780
401520.0000000    0.2482636
401560.0000000    0.2564811
401600.0000000    0.2648823
401640.0000000    0.2480464
401680.0000000    0.2675820
401720.0000000    0.2558821
401760.0000000    0.2580247
401800.0000000    0.2663954
401840.0000000    0.2684611
401880.0000000    0.2618609
401920.0000000    0.2473689
401960.0000000    0.2519115
402000.0000000    0.2671416
402040.0000000    0.2523206
402080.0000000    0.2705319
402120.0000000    0.2747388
402160.0000000    0.2476085
402200.0000000    0.2585544
402240.0000000    0.2631571
402280.0000000    0.2552949
402320.0000000    0.2600298
402360.0000000    0.2627572
402400.0000000    0.2651534
402440.0000000    0.2518845
402480.0000000    0.2499452
402520.0000000    0.2552182
402560.0000000    0.2468143
402600.0000000    0.2324402
402640.0000000    0.2464974
402680.0000000    0.2548310
402720.0000000    0.2513206
402760.0000000    0.2437569
402800.0000000    0.2521325
402840.0000000    0.2553212
402880.0000000    0.2660202
402920.0000000    0.2728186
402960.0000000    0.2522485
403000.0000000    0.2611701
403040.0000000    0.2484191
403080.0000000    0.2485333
403120.0000000    0.2483061
403160.0000000    0.2439382
403200.0000000    0.2497174
403240.0000000    0.2571941
403280.0000000    0.2442671
403320.0000000    0.2404252
403360.0000000    0.2349512
403400.0000000    0.2554964
403440.0000000    0.2551599
403480.0000000    0.2414316
403520.0000000    0.2481625
403560.0000000    0.2427103
403600.0000000    0.2427147
403640.0000000    0.2439660
403680.0000000    0.2510584
403720.0000000    0.2408231
403760.0000000    0.2440385
403800.0000000    0.2488065
403840.0000000    0.2432463
403880.0000000    0.2461578
403920.0000000    0.2533698
403960.0000000    0.2412685
404000.0000000    0.2476153
404040.0000000    0.2484554
404080.0000000    0.2361901
404120.0000000    0.2507716
404160.0000000    0.2488147
404200.0000000    0.2428794
404240.0000000    0.2541460
404280.0000000    0.2514328
404320.0000000    0.2550150
404360.0000000    0.2554740
404400.0000000    0.2558661
404440.0000000    0.2482543
404480.0000000    0.2538884
404520.0000000    0.2431344
404560.0000000    0.2498530
404600.0000000    0.2477256
404640.0000000    0.2432196
404680.0000000    0.2388329
404720.0000000    0.2360995
404760.0000000    0.2568563
404800.0000000    0.2413540
404840.0000000    0.2446042
404880.0000000    0.2445908
404920.0000000    0.2511188
404960.0000000    0.2528965
405000.0000000    0.2382664
405040.0000000    0.2294556
405080.0000000    0.2371882
405120.0000000    0.2397734
405160.0000000    0.2450622
405200.0000000    0.2537943
405240.0000000    0.2413000
405280.0000000    0.2536803
405320.0000000    0.2481962
405360.0000000    0.2560479
405400.0000000    0.2575284
405440.0000000    0.2462857
405480.0000000    0.2586581
405520.0000000    0.2548600
405560.0000000    0.2638902
405600.0000000    0.2526447
405640.0000000    0.2536193
405680.0000000    0.2586230
405720.0000000    0.2573925
405760.0000000    0.2563333
405800.0000000    0.2593077
405840.0000000    0.2530642
405880.0000000    0.2462217
405920.0000000    0.2646431
405960.0000000    0.2469178
406000.0000000    0.2652877
406040.0000000    0.2678793
406080.0000000    0.2735642
406120.0000000    0.2665402
406160.0000000    0.2607151
406200.0000000    0.2604181
406240.0000000    0.2587701
406280.0000000    0.2617319
406320.0000000    0.2527465
406360.0000000    0.2628678
406400.0000000    0.2651418
406440.0000000    0.2693644
406480.0000000    0.2599258
406520.0000000    0.2532146
406560.0000000    0.2624451
406600.0000000    0.2683646
406640.0000000    0.2585948
406680.0000000    0.2710179
406720.0000000    0.2789107
406760.0000000    0.2638062
406800.0000000    0.2695885
406840.0000000    0.2632262
406880.0000000    0.2564667
406920.0000000    0.2646459
406960.0000000    0.2571450
407000.0000000    0.2593726
407040.0000000    0.2595360
407080.0000000    0.2519017
407120.0000000    0.2461473
407160.0000000    0.2479667
407200.0000000    0.2608934
407240.0000000    0.2480383
407280.0000000    0.2401150
407320.0000000    0.2426447
407360.0000000    0.2389120
407400.0000000    0.2439400
407440.0000000    0.2372576
407480.0000000    0.2396307
407520.0000000    0.2310718
407560.0000000    0.2433410
407600.0000000    0.2364154
407640.0000000    0.2505348
407680.0000000    0.2269301
407720.0000000    0.2390462
407760.0000000    0.2340280
407800.0000000    0.2395462
407840.0000000    0.2307850
407880.0000000    0.2130856
407920.0000000    0.2289518
407960.0000000    0.2364318
408000.0000000    0.2419145
408040.0000000    0.2298551
408080.0000000    0.2527313
408120.0000000    0.2488807
408160.0000000    0.2481091
408200.0000000    0.2410926
408240.0000000    0.2391615
408280.0000000    0.2497699
408320.0000000    0.2414770
408360.0000000    0.2503308
408400.0000000    0.2320143
408440.0000000    0.2313716
408480.0000000    0.2581030
408520.0000000    0.2452496
408560.0000000    0.2605589
408600.0000000    0.2528267
408640.0000000    0.2469794
408680.0000000    0.2330143
408720.0000000    0.2470854
408760.0000000    0.2397856
408800.0000000    0.2548412
408840.0000000    0.2417628
408880.0000000    0.2518802
408920.0000000    0.2438235
408960.0000000    0.2525933
409000.0000000    0.2385076
409040.0000000    0.2379212
409080.0000000    0.2461807
409120.0000000    0.2390430
409160.0000000    0.2419190
409200.0000000    0.2371753
409240.0000000    0.2419098
409280.0000000    0.2331495
409320.0000000    0.2499551
409360.0000000    0.2406991
409400.0000000    0.2303714
409440.0000000    0.2346039
409480.0000000    0.2262804
409520.0000000    0.2458137
409560.0000000    0.2290716
409600.0000000    0.2266855
409640.0000000    0.2311962
409680.0000000    0.2432883
409720.0000000    0.2345527
409760.0000000    0.2390860
409800.0000000    0.2348784
409840.0000000    0.2374627
409880.0000000    0.2429431
409920.0000000    0.2348609
409960.0000000    0.2344709
410000.0000000    0.2403952
410040.0000000    0.2459847
410080.0000000    0.2400300
410120.0000000    0.2378269
410160.0000000    0.2367571
410200.0000000    0.2422391
410240.0000000    0.2366711
410280.0000000    0.2527737
410320.0000000    0.2454945
410360.0000000    0.2676968
410400.0000000    0.2667132
410440.0000000    0.2459792
410480.0000000    0.2603464
410520.0000000    0.2588151
410560.0000000    0.2520987
410600.0000000    0.2599864
410640.0000000    0.2570662
410680.0000000    0.2646041
410720.0000000    0.2682572
410760.0000000    0.2687305
410800.0000000    0.2744746
410840.0000000    0.2759776
410880.0000000    0.2689222
410920.0000000    0.2630320
410960.0000000    0.2578474
411000.0000000    0.2672496
411040.0000000    0.2678775
411080.0000000    0.2619859
411120.0000000    0.2512379
411160.0000000    0.2771853
411200.0000000    0.2632520
411240.0000000    0.2592194
411280.0000000    0.2563941
411320.0000000    0.2489955
411360.0000000    0.2470836
411400.0000000    0.2442850
411440.0000000    0.2536316
411480.0000000    0.2451113
411520.0000000    0.2586477
411560.0000000    0.2543016
411600.0000000    0.2565848
411640.0000000    0.2696361
411680.0000000    0.2514223
411720.0000000    0.2611184
411760.0000000    0.2603658
411800.0000000    0.2502519
411840.0000000    0.2617100
411880.0000000    0.2684171
411920.0000000    0.2507892
411960.0000000    0.2639224
412000.0000000    0.2566710
412040.0000000    0.2435559
412080.0000000    0.2492708
412120.0000000    0.2452089
412160.0000000    0.2606699
412200.0000000    0.2625138
412240.0000000    0.2560180
412280.0000000    0.2587351
412320.0000000    0.2639587
412360.0000000    0.2675129
412400.0000000    0.2766600
412440.0000000    0.2531502
412480.0000000    0.2692372
412520.0000000    0.2779288
412560.0000000    0.2545486
412600.0000000    0.2521836
412640.0000000    0.2678093
412680.0000000    0.2515605
412720.0000000    0.2472982
412760.0000000    0.2661974
412800.0000000    0.2509039
412840.0000000    0.2498319
412880.0000000    0.2537891
412920.0000000    0.2413361
412960.0000000    0.2546471
413000.0000000    0.2490840
413040.0000000    0.2601979
413080.0000000    0.2622180
413120.0000000    0.2511386
413160.0000000    0.2443935
413200.0000000    0.2567232
413240.0000000    0.2591403
413280.0000000    0.2679597
413320.0000000    0.2537480
413360.0000000    0.2511076
413400.0000000    0.2714008
413440.0000000    0.2606271
413480.0000000    0.2673688
413520.0000000    0.2662843
413560.0000000    0.2717863
413600.0000000    0.2743079
413640.0000000    0.2642289
413680.0000000    0.2500219
413720.0000000    0.2514282
413760.0000000    0.2607575
413800.0000000    0.2427904
413840.0000000    0.2471001
413880.0000000    0.2516584
413920.0000000    0.2611151
413960.0000000    0.2624586
414000.0000000    0.2550623
414040.0000000    0.2562228
414080.0000000    0.2580542
414120.0000000    0.2515920
414160.0000000    0.2643777
414200.0000000    0.2634387
414240.0000000    0.2649023
414280.0000000    0.2520274
414320.0000000    0.2491181
414360.0000000    0.2472028
414400.0000000    0.2647945
414440.0000000    0.2565952
414480.0000000    0.2510810
414520.0000000    0.2489912
414560.0000000    0.2404171
414600.0000000    0.2394561
414640.0000000    0.2421198
414680.0000000    0.2560866
414720.0000000    0.2504799
414760.0000000    0.2443380
414800.0000000    0.2440010
414840.0000000    0.2482298
414880.0000000    0.2586061
414920.0000000    0.2423371
414960.0000000    0.2590753
415000.0000000    0.2488210
415040.0000000    0.2500773
415080.0000000    0.2469131
415120.0000000    0.2406830
415160.0000000    0.2398486
415200.0000000    0.2525112
415240.0000000    0.2611889
415280.0000000    0.2451013
415320.0000000    0.2382393
415360.0000000    0.2506966
415400.0000000    0.2504492
415440.0000000    0.2511201
415480.0000000    0.2534333
415520.0000000    0.2370103
415560.0000000    0.2521718
415600.0000000    0.2430617
415640.0000000    0.2504694
415680.0000000    0.2652407
415720.0000000    0.2523786
415760.0000000    0.2538909
415800.0000000    0.2589720
415840.0000000    0.2449855
415880.0000000    0.2568040
415920.0000000    0.2524674
415960.0000000    0.2502235
416000.0000000    0.2547787
416040.0000000    0.2546718
416080.0000000    0.2646463
416120.0000000    0.2546513
416160.0000000    0.2481494
416200.0000000    0.2648504
416240.0000000    0.2530047
416280.0000000    0.2498692
416320.0000000    0.2577829
416360.0000000    0.2459059
416400.0000000    0.2456966
416440.0000000    0.2534834
416480.0000000    0.2344559
416520.0000000    0.2573277
416560.0000000    0.2533759
416600.0000000    0.2432616
416640.0000000    0.2470607
416680.0000000    0.2499091
416720.0000000    0.2444352
416760.0000000    0.2560079
416800.0000000    0.2431004
416840.0000000    0.2534285
416880.0000000    0.2396781
416920.0000000    0.2654349
416960.0000000    0.2617049
417000.0000000    0.2471247
417040.0000000    0.2581781
417080.0000000    0.2345203
417120.0000000    0.2576724
417160.0000000    0.2539397
417200.0000000    0.2497958
417240.0000000    0.2601790
417280.0000000    0.2455507
417320.0000000    0.2607859
417360.0000000    0.2590369
417400.0000000    0.2547765
417440.0000000    0.2513718
417480.0000000    0.2529888
417520.0000000    0.2365400
417560.0000000    0.2503225
417600.0000000    0.2403194
417640.0000000    0.2368116
417680.0000000    0.2480704
417720.0000000    0.2391956
417760.0000000    0.2533881
417800.0000000    0.2434043
417840.0000000    0.2487332
417880.0000000    0.2553514
417920.0000000    0.2497188
417960.0000000    0.2634559
418000.0000000    0.2466439
418040.0000000    0.2531126
418080.0000000    0.2472012
418120.0000000    0.2621361
418160.0000000    0.2594267
418200.0000000    0.2571630
418240.0000000    0.2425608
418280.0000000    0.2561921
418320.0000000    0.2441731
418360.0000000    0.2547826
418400.0000000    0.2520633
418440.0000000    0.2369586
418480.0000000    0.2385245
418520.0000000    0.2354979
418560.0000000    0.2357321
418600.0000000    0.2275505
418640.0000000    0.2262527
418680.0000000    0.2300166
418720.0000000    0.2437347
418760.0000000    0.2475740
418800.0000000    0.2426488
418840.0000000    0.2392795
418880.0000000    0.2455507
418920.0000000    0.2509053
418960.0000000    0.2420974
419000.0000000    0.2597250
419040.0000000    0.2378738
419080.0000000    0.2393952
419120.0000000    0.2490015
419160.0000000    0.2492371
419200.0000000    0.2330661
419240.0000000    0.2496078
419280.0000000    0.2495814
419320.0000000    0.2543817
419360.0000000    0.2544882
419400.0000000    0.2657733
419440.0000000    0.2606722
419480.0000000    0.2523257
419520.0000000    0.2516369
419560.0000000    0.2495877
419600.0000000    0.2517158
419640.0000000    0.2460257
419680.0000000    0.2428444
419720.0000000    0.2376916
419760.0000000    0.2298338
419800.0000000    0.2470471
419840.0000000    0.2426688
419880.0000000    0.2499915
419920.0000000    0.2366534
419960.0000000    0.2484996
420000.0000000    0.2516750
420040.0000000    0.2404542
420080.0000000    0.2383947
420120.0000000    0.2372373
420160.0000000    0.2435519
420200.0000000    0.2601379
420240.0000000    0.2573532
420280.0000000    0.2429110
420320.0000000    0.2591738
420360.0000000    0.2510774
420400.0000000    0.2511850
420440.0000000    0.2393190
420480.0000000    0.2389695
420520.0000000    0.2337272
420560.0000000    0.2456809
420600.0000000    0.2495918
420640.0000000    0.2495786
420680.0000000    0.2419745
420720.0000000    0.2428619
420760.0000000    0.2442335
420800.0000000    0.2461091
420840.0000000    0.2398686
420880.0000000    0.2343207
420920.0000000    0.2388705
420960.0000000    0.2382094
421000.0000000    0.2454534
421040.0000000    0.2459869
421080.0000000    0.2550107
421120.0000000    0.2547813
421160.0000000    0.2486736
421200.0000000    0.2539480
421240.0000000    0.2471406
421280.0000000    0.2574942
421320.0000000    0.2575702
421360.0000000    0.2543497
421400.0000000    0.2538556
421440.0000000    0.2471475
421480.0000000    0.2515354
421520.0000000    0.2633015
421560.0000000    0.2557170
421600.0000000    0.2502128
421640.0000000    0.2485281
421680.0000000    0.2345616
421720.0000000    0.2503363
421760.0000000    0.2445894
421800.0000000    0.2309618
421840.0000000    0.2386504
421880.0000000    0.2434729
421920.0000000    0.2339290
421960.0000000    0.2418836
422000.0000000    0.2467121
422040.0000000    0.2460618
422080.0000000    0.2504405
422120.0000000    0.2497581
422160.0000000    0.2499535
422200.0000000    0.2551621
422240.0000000    0.2625873
422280.0000000    0.2508803
422320.0000000    0.2487045
422360.0000000    0.2511330
422400.0000000    0.2433929
422440.0000000    0.2386237
422480.0000000    0.2452408
422520.0000000    0.2496910
422560.0000000    0.2608000
422600.0000000    0.2483068
422640.0000000    0.2398285
422680.0000000    0.2522087
422720.0000000    0.2457374
422760.0000000    0.2448608
422800.0000000    0.2574554
422840.0000000    0.2418720
422880.0000000    0.2544558
422920.0000000    0.2469478
422960.0000000    0.2403815
423000.0000000    0.2607027
423040.0000000    0.2524925
423080.0000000    0.2465910
423120.0000000    0.2561053
423160.0000000    0.2620766
423200.0000000    0.2579722
423240.0000000    0.2575979
423280.0000000    0.2596979
423320.0000000    0.2681380
423360.0000000    0.2599122
423400.0000000    0.2630021
423440.0000000    0.2437385
423480.0000000    0.2598692
423520.0000000    0.2581909
423560.0000000    0.2574187
423600.0000000    0.2533884
423640.0000000    0.2559603
423680.0000000    0.2522186
423720.0000000    0.2489398
423760.0000000    0.2535172
423800.0000000    0.2552166
423840.0000000    0.2472805
423880.0000000    0.2544091
423920.0000000    0.2521451
423960.0000000    0.2404882
424000.0000000    0.2476718
424040.0000000    0.2496103
424080.0000000    0.2539210
424120.0000000    0.2414206
424160.0000000    0.2540161
424200.0000000    0.2556230
424240.0000000    0.2476238
424280.0000000    0.2361997
424320.0000000    0.2516980
424360.0000000    0.2626344
424400.0000000    0.2563676
424440.0000000    0.2555568
424480.0000000    0.2553049
424520.0000000    0.2607370
424560.0000000    0.2599325
424600.0000000    0.2529136
424640.0000000    0.2582591
424680.0000000    0.2550508
424720.0000000    0.2526735
424760.0000000    0.2624589
424800.0000000    0.2660052
424840.0000000    0.2537684
424880.0000000    0.2436630
424920.0000000    0.2519530
424960.0000000    0.2533487
425000.0000000    0.2482964
425040.0000000    0.2528777
425080.0000000    0.2424906
425120.0000000    0.2667627
425160.0000000    0.2542950
425200.0000000    0.2552264
425240.0000000    0.2526567
425280.0000000    0.2416587
425320.0000000    0.2426338
425360.0000000    0.2452067
425400.0000000    0.2566863
425440.0000000    0.2399185
425480.0000000    0.2474163
425520.0000000    0.2469014
425560.0000000    0.2539107
425600.0000000    0.2499496
425640.0000000    0.2486481
425680.0000000    0.2544862
425720.0000000    0.2571329
425760.0000000    0.2536459
425800.0000000    0.2507957
425840.0000000    0.2555351
425880.0000000    0.2509842
425920.0000000    0.2614704
425960.0000000    0.2497890
426000.0000000    0.2406539
426040.0000000    0.2549857
426080.0000000    0.2329268
426120.0000000    0.2449591
426160.0000000    0.2487489
426200.0000000    0.2587267
426240.0000000    0.2436006
426280.0000000    0.2497525
426320.0000000    0.2562514
426360.0000000    0.2575074
426400.0000000    0.2677485
426440.0000000    0.2516168
426480.0000000    0.2581288
426520.0000000    0.2576341
426560.0000000    0.2569660
426600.0000000    0.2484352
426640.0000000    0.2514853
426680.0000000    0.2524321
426720.0000000    0.2556840
426760.0000000    0.2430639
426800.0000000    0.2380800
426840.0000000    0.2580574
426880.0000000    0.2577173
426920.0000000    0.2536472
426960.0000000    0.2416933
427000.0000000    0.2455833
427040.0000000    0.2553128
427080.0000000    0.2488364
427120.0000000    0.2473798
427160.0000000    0.2576357
427200.0000000    0.2621147
427240.0000000    0.2548717
427280.0000000    0.2458836
427320.0000000    0.2505325
427360.0000000    0.2433074
427400.0000000    0.2528798
427440.0000000    0.2483268
427480.0000000    0.2523968
427520.0000000    0.2550622
427560.0000000    0.2518750
427600.0000000    0.2452684
427640.0000000    0.2530599
427680.0000000    0.2519913
427720.0000000    0.2480386
427760.0000000    0.2575079
427800.0000000    0.2478409
427840.0000000    0.2529822
427880.0000000    0.2606551
427920.0000000    0.2522050
427960.0000000    0.2519865
428000.0000000    0.2569133
428040.0000000    0.2530881
428080.0000000    0.2511814
428120.0000000    0.2551894
428160.0000000    0.2527667
428200.0000000    0.2565421
428240.0000000    0.2379693
428280.0000000    0.2574170
428320.0000000    0.2586214
428360.0000000    0.2548573
428400.0000000    0.2599787
428440.0000000    0.2601658
428480.0000000    0.2536834
428520.0000000    0.2479922
428560.0000000    0.2502533
428600.0000000    0.2560142
428640.0000000    0.2520086
428680.0000000    0.2510603
428720.0000000    0.2559824
428760.0000000    0.2472087
428800.0000000    0.2550172
428840.0000000    0.2468948
428880.0000000    0.2476443
428920.0000000    0.2526087
428960.0000000    0.2481881
429000.0000000    0.2412471
429040.0000000    0.2480633
429080.0000000    0.2616634
429120.0000000    0.2438705
429160.0000000    0.2506687
429200.0000000    0.2472093
429240.0000000    0.2456714
429280.0000000    0.2596561
429320.0000000    0.2577362
429360.0000000    0.2573754
429400.0000000    0.2539248
429440.0000000    0.2528972
429480.0000000    0.2492896
429520.0000000    0.2711043
429560.0000000    0.2562057
429600.0000000    0.2489571
429640.0000000    0.2549570
429680.0000000    0.2393627
429720.0000000    0.2346170
429760.0000000    0.2592807
429800.0000000    0.2432788
429840.0000000    0.2551364
429880.0000000    0.2545110
429920.0000000    0.2464391
429960.0000000    0.2511539
430000.0000000    0.2534088
430040.0000000    0.2429119
430080.0000000    0.2407569
430120.0000000    0.2492462
430160.0000000    0.2318319
430200.0000000    0.2520169
430240.0000000    0.2491779
430280.0000000    0.2503325
430320.0000000    0.2497928
430360.0000000    0.2308441
430400.0000000    0.2455680
430440.0000000    0.2434085
430480.0000000    0.2348131
430520.0000000    0.2442264
430560.0000000    0.2493137
430600.0000000    0.2593646
430640.0000000    0.2480934
430680.0000000    0.2237692
430720.0000000    0.2439104
430760.0000000    0.2623321
430800.0000000    0.2649411
430840.0000000    0.2601008
430880.0000000    0.2448087
430920.0000000    0.2590855
430960.0000000    0.2609174
431000.0000000    0.2474744
431040.0000000    0.2530603
431080.0000000    0.2493642
431120.0000000    0.2591208
431160.0000000    0.2468478
431200.0000000    0.2562718
431240.0000000    0.2408772
431280.0000000    0.2571988
431320.0000000    0.2505308
431360.0000000    0.2569508
431400.0000000    0.2582660
431440.0000000    0.2581155
431480.0000000    0.2514473
431520.0000000    0.2514436
431560.0000000    0.2347656
431600.0000000    0.2403713
431640.0000000    0.2433204
431680.0000000    0.2423226
431720.0000000    0.2354834
431760.0000000    0.2327515
431800.0000000    0.2382793
431840.0000000    0.2379677
431880.0000000    0.2487248
431920.0000000    0.2340732
431960.0000000    0.2380168
432000.0000000    0.2461119
432040.0000000    0.2486984
432080.0000000    0.2515148
432120.0000000    0.2382026
432160.0000000    0.2385819
432200.0000000    0.2294538
432240.0000000    0.2165809
432280.0000000    0.2384932
432320.0000000    0.2411764
432360.0000000    0.2394772
432400.0000000    0.2291134
432440.0000000    0.2351517
432480.0000000    0.2155379
432520.0000000    0.2228614
432560.0000000    0.2417350
432600.0000000    0.2256736
432640.0000000    0.2371523
432680.0000000    0.2257637
432720.0000000    0.2278493
432760.0000000    0.2298358
432800.0000000    0.2197380
432840.0000000    0.2389572
432880.0000000    0.2282315
432920.0000000    0.2226456
432960.0000000    0.2365425
433000.0000000    0.2183050
433040.0000000    0.2326173
433080.0000000    0.2323593
433120.0000000    0.2323097
433160.0000000    0.2345623
433200.0000000    0.2412586
433240.0000000    0.2322479
433280.0000000    0.2381539
433320.0000000    0.2411039
433360.0000000    0.2398519
433400.0000000    0.2364238
433440.0000000    0.2267825
433480.0000000    0.2428553
433520.0000000    0.2446723
433560.0000000    0.2378353
433600.0000000    0.2391644
433640.0000000    0.2361252
433680.0000000    0.2396512
433720.0000000    0.2454741
433760.0000000    0.2262933
433800.0000000    0.2445324
433840.0000000    0.2472155
433880.0000000    0.2495910
433920.0000000    0.2450473
433960.0000000    0.2464584
434000.0000000    0.2430931
434040.0000000    0.2283733
434080.0000000    0.2474373
434120.0000000    0.2453525
434160.0000000    0.2466707
434200.0000000    0.2340866
434240.0000000    0.2493072
434280.0000000    0.2430349
434320.0000000    0.2366682
434360.0000000    0.2379933
434400.0000000    0.2482754
434440.0000000    0.2380980
434480.0000000    0.2506163
434520.0000000    0.2341357
434560.0000000    0.2259381
434600.0000000    0.2397490
434640.0000000    0.2372272
434680.0000000    0.2347524
434720.0000000    0.2370402
434760.0000000    0.2399957
434800.0000000    0.2440266
434840.0000000    0.2608281
434880.0000000    0.2352857
434920.0000000    0.2388591
434960.0000000    0.2323738
435000.0000000    0.2399711
435040.0000000    0.2509439
435080.0000000    0.2370234
435120.0000000    0.2519169
435160.0000000    0.2406103
435200.0000000    0.2560402
435240.0000000    0.2534557
435280.0000000    0.2504159
435320.0000000    0.2358068
435360.0000000    0.2417185
435400.0000000    0.2451069
435440.0000000    0.2394496
435480.0000000    0.2285504
435520.0000000    0.2250364
435560.0000000    0.2329962
435600.0000000    0.2520260
435640.0000000    0.2381321
435680.0000000    0.2498311
435720.0000000    0.2433529
435760.0000000    0.2480878
435800.0000000    0.2499389
435840.0000000    0.2390208
435880.0000000    0.2398476
435920.0000000    0.2421320
435960.0000000    0.2521057
436000.0000000    0.2467541
436040.0000000    0.2366827
436080.0000000    0.2446771
436120.0000000    0.2543064
436160.0000000    0.2482295
436200.0000000    0.2493249
436240.0000000    0.2449603
436280.0000000    0.2358247
436320.0000000    0.2484227
436360.0000000    0.2461462
436400.0000000    0.2496185
436440.0000000    0.2448684
436480.0000000    0.2679539
436520.0000000    0.2587257
436560.0000000    0.2457368
436600.0000000    0.2568994
436640.0000000    0.2548426
436680.0000000    0.2543842
436720.0000000    0.2448814
436760.0000000    0.2462197
436800.0000000    0.2318541
436840.0000000    0.2382986
436880.0000000    0.2505531
436920.0000000    0.2401586
436960.0000000    0.2424777
437000.0000000    0.2267703
437040.0000000    0.2507489
437080.0000000    0.2529733
437120.0000000    0.2589698
437160.0000000    0.2510996
437200.0000000    0.2564428
437240.0000000    0.2418705
437280.0000000    0.2556266
437320.0000000    0.2604099
437360.0000000    0.2466560
437400.0000000    0.2394387
437440.0000000    0.2535179
437480.0000000    0.2582476
437520.0000000    0.2505951
437560.0000000    0.2342583
437600.0000000    0.2444725
437640.0000000    0.2419908
437680.0000000    0.2436769
437720.0000000    0.2382190
437760.0000000    0.2474616
437800.0000000    0.2393930
437840.0000000    0.2336413
437880.0000000    0.2408958
437920.0000000    0.2462859
437960.0000000    0.2414537
438000.0000000    0.2436211
438040.0000000    0.2511173
438080.0000000    0.2548468
438120.0000000    0.2604436
438160.0000000    0.2546964
438200.0000000    0.2597761
438240.0000000    0.2625877
438280.0000000    0.2395757
438320.0000000    0.2457564
438360.0000000    0.2416378
438400.0000000    0.2470700
438440.0000000    0.2586819
438480.0000000    0.2473176
438520.0000000    0.2606473
438560.0000000    0.2340625
438600.0000000    0.2465292
438640.0000000    0.2512814
438680.0000000    0.2469518
438720.0000000    0.2334719
438760.0000000    0.2388383
438800.0000000    0.2585718
438840.0000000    0.2446700
438880.0000000    0.2438615
438920.0000000    0.2589226
438960.0000000    0.2529686
439000.0000000    0.2594241
439040.0000000    0.2351266
439080.0000000    0.2477516
439120.0000000    0.2499799
439160.0000000    0.2493363
439200.0000000    0.2489946
439240.0000000    0.2542422
439280.0000000    0.2547372
439320.0000000    0.2519671
439360.0000000    0.2553008
439400.0000000    0.2495967
439440.0000000    0.2442125
439480.0000000    0.2410167
439520.0000000    0.2475740
439560.0000000    0.2483748
439600.0000000    0.2450067
439640.0000000    0.2500607
439680.0000000    0.2419652
439720.0000000    0.2327159
439760.0000000    0.2532569
439800.0000000    0.2658393
439840.0000000    0.2684574
439880.0000000    0.2727811
439920.0000000    0.2696700
439960.0000000    0.2771175
440000.0000000    0.2694519
440040.0000000    0.2526661
440080.0000000    0.2478124
440120.0000000    0.2567266
440160.0000000    0.2566091
440200.0000000    0.2374914
440240.0000000    0.2502015
440280.0000000    0.2425114
440320.0000000    0.2538207
440360.0000000    0.2427485
440400.0000000    0.2420939
440440.0000000    0.2266119
440480.0000000    0.2319273
440520.0000000    0.2371325
440560.0000000    0.2413938
440600.0000000    0.2480636
440640.0000000    0.2461689
440680.0000000    0.2457083
440720.0000000    0.2414103
440760.0000000    0.2417406
440800.0000000    0.2283742
440840.0000000    0.2320394
440880.0000000    0.2328581
440920.0000000    0.2427039
440960.0000000    0.2469417
441000.0000000    0.2420266
441040.0000000    0.2380192
441080.0000000    0.2452453
441120.0000000    0.2295948
441160.0000000    0.2486205
441200.0000000    0.2412860
441240.0000000    0.2368363
441280.0000000    0.2445469
441320.0000000    0.2643171
441360.0000000    0.2350931
441400.0000000    0.2396216
441440.0000000    0.2443355
441480.0000000    0.2558790
441520.0000000    0.2234477
441560.0000000    0.2380131
441600.0000000    0.2386902
441640.0000000    0.2463275
441680.0000000    0.2463534
441720.0000000    0.2448313
441760.0000000    0.2361475
441800.0000000    0.2560116
441840.0000000    0.2356492
441880.0000000    0.2466957
441920.0000000    0.2551574
441960.0000000    0.2408133
442000.0000000    0.2424619
442040.0000000    0.2400903
442080.0000000    0.2304492
442120.0000000    0.2450552
442160.0000000    0.2476135
442200.0000000    0.2346882
442240.0000000    0.2370302
442280.0000000    0.2311182
442320.0000000    0.2475526
442360.0000000    0.2302224
442400.0000000    0.2277318
442440.0000000    0.2371518
442480.0000000    0.2353024
442520.0000000    0.2393013
442560.0000000    0.2459414
442600.0000000    0.2478902
442640.0000000    0.2429044
442680.0000000    0.2339489
442720.0000000    0.2377348
442760.0000000    0.2383316
442800.0000000    0.2443110
442840.0000000    0.2306874
442880.0000000    0.2340511
442920.0000000    0.2487105
442960.0000000    0.2477164
443000.0000000    0.2479908
443040.0000000    0.2491730
443080.0000000    0.2481020
443120.0000000    0.2377032
443160.0000000    0.2471581
443200.0000000    0.2391703
443240.0000000    0.2514519
443280.0000000    0.2528554
443320.0000000    0.2451076
443360.0000000    0.2507215
443400.0000000    0.2433061
443440.0000000    0.2408003
443480.0000000    0.2409884
443520.0000000    0.2326317
443560.0000000    0.2269628
443600.0000000    0.2282851
443640.0000000    0.2476233
443680.0000000    0.2475207
443720.0000000    0.2469134
443760.0000000    0.2542447
443800.0000000    0.2641574
443840.0000000    0.2353502
443880.0000000    0.2563694
443920.0000000    0.2531803
443960.0000000    0.2451817
444000.0000000    0.2342890
444040.0000000    0.2413762
444080.0000000    0.2395875
444120.0000000    0.2452255
444160.0000000    0.2503927
444200.0000000    0.2374187
444240.0000000    0.2292692
444280.0000000    0.2413467
444320.0000000    0.2381946
444360.0000000    0.2461324
444400.0000000    0.2404980
444440.0000000    0.2521576
444480.0000000    0.2597036
444520.0000000    0.2571577
444560.0000000    0.2521952
444600.0000000    0.2492827
444640.0000000    0.2383996
444680.0000000    0.2502841
444720.0000000    0.2390415
444760.0000000    0.2442539
444800.0000000    0.2424206
444840.0000000    0.2558186
444880.0000000    0.2366744
444920.0000000    0.2337656
444960.0000000    0.2415863
445000.0000000    0.2424630
445040.0000000    0.2440609
445080.0000000    0.2422715
445120.0000000    0.2553052
445160.0000000    0.2461791
445200.0000000    0.2495800
445240.0000000    0.2294336
445280.0000000    0.2434462
445320.0000000    0.2558092
445360.0000000    0.2591116
445400.0000000    0.2469256
445440.0000000    0.2347208
445480.0000000    0.2363552
445520.0000000    0.2274476
445560.0000000    0.2470828
445600.0000000    0.2399996
445640.0000000    0.2372387
445680.0000000    0.2416590
445720.0000000    0.2326034
445760.0000000    0.2392292
445800.0000000    0.2554038
445840.0000000    0.2566239
445880.0000000    0.2432187
445920.0000000    0.2417029
445960.0000000    0.2499189
446000.0000000    0.2410012
446040.0000000    0.2492385
446080.0000000    0.2443346
446120.0000000    0.2529254
446160.0000000    0.2510509
446200.0000000    0.2496325
446240.0000000    0.2390911
446280.0000000    0.2481243
446320.0000000    0.2422938
446360.0000000    0.2590499
446400.0000000    0.2573034
446440.0000000    0.2510342
446480.0000000    0.2375371
446520.0000000    0.2541920
446560.0000000    0.2533863
446600.0000000    0.2488034
446640.0000000    0.2467363
446680.0000000    0.2461054
446720.0000000    0.2605405
446760.0000000    0.2551305
446800.0000000    0.2538707
446840.0000000    0.2576452
446880.0000000    0.2411005
446920.0000000    0.2419091
446960.0000000    0.2486656
447000.0000000    0.2558617
447040.0000000    0.2491925
447080.0000000    0.2582729
447120.0000000    0.2541627
447160.0000000    0.2464556
447200.0000000    0.2486714
447240.0000000    0.2616428
447280.0000000    0.2590978
447320.0000000    0.2442772
447360.0000000    0.2490387
447400.0000000    0.2472970
447440.0000000    0.2531250
447480.0000000    0.2584583
447520.0000000    0.2627151
447560.0000000    0.2607013
447600.0000000    0.2477655
447640.0000000    0.2633256
447680.0000000    0.2448033
447720.0000000    0.2532746
447760.0000000    0.2474861
447800.0000000    0.2415799
447840.0000000    0.2460858
447880.0000000    0.2514064
447920.0000000    0.2548148
447960.0000000    0.2503938
448000.0000000    0.2603338
448040.0000000    0.2495930
448080.0000000    0.2685094
448120.0000000    0.2575636
448160.0000000    0.2613279
448200.0000000    0.2501908
448240.0000000    0.2527107
448280.0000000    0.2494751
448320.0000000    0.2523553
448360.0000000    0.2528371
448400.0000000    0.2606553
448440.0000000    0.2466208
448480.0000000    0.2451769
448520.0000000    0.2450829
448560.0000000    0.2394074
448600.0000000    0.2567885
448640.0000000    0.2517209
448680.0000000    0.2402072
448720.0000000    0.2485908
448760.0000000    0.2735183
448800.0000000    0.2497738
448840.0000000    0.2433612
448880.0000000    0.2425491
448920.0000000    0.2348596
448960.0000000    0.2198530
449000.0000000    0.2148730
449040.0000000    0.2410571
449080.0000000    0.2392780
449120.0000000    0.2213932
449160.0000000    0.2361123
449200.0000000    0.2365655
449240.0000000    0.2340508
449280.0000000    0.2511676
449320.0000000    0.2465057
449360.0000000    0.2364046
449400.0000000    0.2526832
449440.0000000    0.2657629
449480.0000000    0.2359478
449520.0000000    0.2543812
449560.0000000    0.2414130
449600.0000000    0.2472342
449640.0000000    0.2473928
449680.0000000    0.2209188
449720.0000000    0.2381016
449760.0000000    0.2439334
449800.0000000    0.2358145
449840.0000000    0.2293893
449880.0000000    0.2422933
449920.0000000    0.2450853
449960.0000000    0.2404951
450000.0000000    0.2431864
450040.0000000    0.2390451
450080.0000000    0.2346018
450120.0000000    0.2376567
450160.0000000    0.2345296
450200.0000000    0.2571979
450240.0000000    0.2495128
450280.0000000    0.2351359
450320.0000000    0.2372167
450360.0000000    0.2299051
450400.0000000    0.2379119
450440.0000000    0.2387016
450480.0000000    0.2422447
450520.0000000    0.2416112
450560.0000000    0.2325806
450600.0000000    0.2319784
450640.0000000    0.2457564
450680.0000000    0.2368310
450720.0000000    0.2301041
450760.0000000    0.2309009
450800.0000000    0.2335050
450840.0000000    0.2357762
450880.0000000    0.2350829
450920.0000000    0.2410572
450960.0000000    0.2399143
451000.0000000    0.2492063
451040.0000000    0.2470168
451080.0000000    0.2460544
451120.0000000    0.2401823
451160.0000000    0.2289233
451200.0000000    0.2325799
451240.0000000    0.2374581
451280.0000000    0.2467246
451320.0000000    0.2409330
451360.0000000    0.2291478
451400.0000000    0.2173579
451440.0000000    0.2185880
451480.0000000    0.2248108
451520.0000000    0.2148815
451560.0000000    0.2190212
451600.0000000    0.2328307
451640.0000000    0.2344949
451680.0000000    0.2446313
451720.0000000    0.2419960
451760.0000000    0.2391355
451800.0000000    0.2363490
451840.0000000    0.2343509
451880.0000000    0.2313438
451920.0000000    0.2355542
451960.0000000    0.2268438
452000.0000000    0.2359632
452040.0000000    0.2326147
452080.0000000    0.2189956
452120.0000000    0.2449564
452160.0000000    0.2456080
452200.0000000    0.2403027
452240.0000000    0.2340306
452280.0000000    0.2307279
452320.0000000    0.2384861
452360.0000000    0.2179725
452400.0000000    0.2305032
452440.0000000    0.2410807
452480.0000000    0.2504095
452520.0000000    0.2373989
452560.0000000    0.2342204
452600.0000000    0.2332828
452640.0000000    0.2614709
452680.0000000    0.2555669
452720.0000000    0.2490954
452760.0000000    0.2449117
452800.0000000    0.2353822
452840.0000000    0.2450591
452880.0000000    0.2466021
452920.0000000    0.2390160
452960.0000000    0.2332839
453000.0000000    0.2236506
453040.0000000    0.2411503
453080.0000000    0.2490115
453120.0000000    0.2303755
453160.0000000    0.2408736
453200.0000000    0.2343202
453240.0000000    0.2343049
453280.0000000    0.2345159
453320.0000000    0.2554703
453360.0000000    0.2517543
453400.0000000    0.2407735
453440.0000000    0.2391072
453480.0000000    0.2433998
453520.0000000    0.2361924
453560.0000000    0.2335459
453600.0000000    0.2436512
453640.0000000    0.2460503
453680.0000000    0.2583555
453720.0000000    0.2448374
453760.0000000    0.2583281
453800.0000000    0.2413346
453840.0000000    0.2484057
453880.0000000    0.2441063
453920.0000000    0.2447548
453960.0000000    0.2338601
454000.0000000    0.2469849
454040.0000000    0.2368816
454080.0000000    0.2357128
454120.0000000    0.2467452
454160.0000000    0.2544254
454200.0000000    0.2362903
454240.0000000    0.2429652
454280.0000000    0.2522145
454320.0000000    0.2389469
454360.0000000    0.2486375
454400.0000000    0.2341785
454440.0000000    0.2404359
454480.0000000    0.2404587
454520.0000000    0.2453971
454560.0000000    0.2476137
454600.0000000    0.2392004
454640.0000000    0.2490285
454680.0000000    0.2453390
454720.0000000    0.2376314
454760.0000000    0.2513795
454800.0000000    0.2328242
454840.0000000    0.2335347
454880.0000000    0.2461855
454920.0000000    0.2359308
454960.0000000    0.2483745
455000.0000000    0.2425560
455040.0000000    0.2354567
455080.0000000    0.2298272
455120.0000000    0.2357800
455160.0000000    0.2424055
455200.0000000    0.2428252
455240.0000000    0.2525556
455280.0000000    0.2460575
455320.0000000    0.2494809
455360.0000000    0.2486495
455400.0000000    0.2578444
455440.0000000    0.2605321
455480.0000000    0.2473750
455520.0000000    0.2542866
455560.0000000    0.2480616
455600.0000000    0.2461883
455640.0000000    0.2518139
455680.0000000    0.2347830
455720.0000000    0.2495480
455760.0000000    0.2513047
455800.0000000    0.2473494
455840.0000000    0.2448284
455880.0000000    0.2485239
455920.0000000    0.2605548
455960.0000000    0.2489376
456000.0000000    0.2367195
456040.0000000    0.2297239
456080.0000000    0.2249142
456120.0000000    0.2258446
456160.0000000    0.2348756
456200.0000000    0.2288405
456240.0000000    0.2323928
456280.0000000    0.2356928
456320.0000000    0.2471381
456360.0000000    0.2471610
456400.0000000    0.2167155
456440.0000000    0.2434365
456480.0000000    0.2333258
456520.0000000    0.2342733
456560.0000000    0.2329608
456600.0000000    0.2252237
456640.0000000    0.2374272
456680.0000000    0.2185409
456720.0000000    0.2337340
456760.0000000    0.2208017
456800.0000000    0.2157123
456840.0000000    0.2207987
456880.0000000    0.2321407
456920.0000000    0.2261548
456960.0000000    0.2321990
457000.0000000    0.2341099
457040.0000000    0.2281068
457080.0000000    0.2256525
457120.0000000    0.2227398
457160.0000000    0.2182307
457200.0000000    0.2263946
457240.0000000    0.2258370
457280.0000000    0.2299174
457320.0000000    0.2137128
457360.0000000    0.2233532
457400.0000000    0.2120879
457440.0000000    0.2184307
457480.0000000    0.2142153
457520.0000000    0.2262379
457560.0000000    0.2251485
457600.0000000    0.2346854
457640.0000000    0.2173628
457680.0000000    0.2161305
457720.0000000    0.2159325
457760.0000000    0.2195632
457800.0000000    0.2301465
457840.0000000    0.2300504
457880.0000000    0.2215189
457920.0000000    0.2264131
457960.0000000    0.2323993
458000.0000000    0.2312466
458040.0000000    0.2281721
458080.0000000    0.2430693
458120.0000000    0.2299292
458160.0000000    0.2323744
458200.0000000    0.2261466
458240.0000000    0.2379603
458280.0000000    0.2276281
458320.0000000    0.2299876
458360.0000000    0.2199959
458400.0000000    0.2384260
458440.0000000    0.2080775
458480.0000000    0.2134073
458520.0000000    0.2245890
458560.0000000    0.2087319
458600.0000000    0.2215521
458640.0000000    0.2256169
458680.0000000    0.2168361
458720.0000000    0.2210404
458760.0000000    0.2026335
458800.0000000    0.2229546
458840.0000000    0.2093672
458880.0000000    0.2046637
458920.0000000    0.2138656
458960.0000000    0.2023084
459000.0000000    0.2128561
459040.0000000    0.2107360
459080.0000000    0.2157626
459120.0000000    0.2045583
459160.0000000    0.2078409
459200.0000000    0.2008116
459240.0000000    0.2328736
459280.0000000    0.2205241
459320.0000000    0.2150589
459360.0000000    0.2048355
459400.0000000    0.2018382
459440.0000000    0.2121015
459480.0000000    0.1959271
459520.0000000    0.1917497
459560.0000000    0.2065356
459600.0000000    0.2029865
459640.0000000    0.2078674
459680.0000000    0.2170697
459720.0000000    0.2027868
459760.0000000    0.2006807
459800.0000000    0.2030539
459840.0000000    0.2004606
459880.0000000    0.2097737
459920.0000000    0.2070627
459960.0000000    0.2008817
460000.0000000    0.2152369
460040.0000000    0.2138215
460080.0000000    0.2047708
460120.0000000    0.2186200
460160.0000000    0.2088047
460200.0000000    0.2031514
460240.0000000    0.1964984
460280.0000000    0.2040933
460320.0000000    0.2042933
460360.0000000    0.2076412
460400.0000000    0.2048260
460440.0000000    0.2060894
460480.0000000    0.2058061
460520.0000000    0.2046800
460560.0000000    0.2152096
460600.0000000    0.2310681
460640.0000000    0.2227638
460680.0000000    0.2102804
460720.0000000    0.2101697
460760.0000000    0.2217750
460800.0000000    0.2309004
460840.0000000    0.2122516
460880.0000000    0.2114505
460920.0000000    0.2068037
460960.0000000    0.2049526
461000.0000000    0.2094317
461040.0000000    0.1947693
461080.0000000    0.2288452
461120.0000000    0.2301264
461160.0000000    0.2118139
461200.0000000    0.2271900
461240.0000000    0.2160170
461280.0000000    0.2073691
461320.0000000    0.2111375
461360.0000000    0.2087404
461400.0000000    0.2010745
461440.0000000    0.2050208
461480.0000000    0.2032339
461520.0000000    0.2180702
461560.0000000    0.2149410
461600.0000000    0.2256457
461640.0000000    0.2345914
461680.0000000    0.2226971
461720.0000000    0.2293167
461760.0000000    0.2314038
461800.0000000    0.2288169
461840.0000000    0.2213551
461880.0000000    0.2194930
461920.0000000    0.2253925
461960.0000000    0.2322979
462000.0000000    0.2316048
462040.0000000    0.2141437
462080.0000000    0.2205702
462120.0000000    0.2145446
462160.0000000    0.2197657
462200.0000000    0.2214832
462240.0000000    0.2223426
462280.0000000    0.2127410
462320.0000000    0.2089853
462360.0000000    0.2142324
462400.0000000    0.2232580
462440.0000000    0.2271239
462480.0000000    0.2371228
462520.0000000    0.2342432
462560.0000000    0.2385619
462600.0000000    0.2349831
462640.0000000    0.2201121
462680.0000000    0.2215164
462720.0000000    0.2321712
462760.0000000    0.2309249
462800.0000000    0.2185411
462840.0000000    0.2309965
462880.0000000    0.2198168
462920.0000000    0.2299390
462960.0000000    0.2232649
463000.0000000    0.2321367
463040.0000000    0.2460068
463080.0000000    0.2324661
463120.0000000    0.2357277
463160.0000000    0.2248825
463200.0000000    0.2344324
463240.0000000    0.2243894
463280.0000000    0.2174333
463320.0000000    0.2184599
463360.0000000    0.2145260
463400.0000000    0.2269583
463440.0000000    0.2402783
463480.0000000    0.2204744
463520.0000000    0.2324500
463560.0000000    0.2169183
463600.0000000    0.2259555
463640.0000000    0.2186707
463680.0000000    0.2101066
463720.0000000    0.2066387
463760.0000000    0.2172643
463800.0000000    0.2291888
463840.0000000    0.2255743
463880.0000000    0.2291506
463920.0000000    0.2286142
463960.0000000    0.2466071
464000.0000000    0.2309595
464040.0000000    0.2305744
464080.0000000    0.2183451
464120.0000000    0.2171843
464160.0000000    0.2289634
464200.0000000    0.2300220
464240.0000000    0.2384577
464280.0000000    0.2193293
464320.0000000    0.2440065
464360.0000000    0.2471661
464400.0000000    0.2487928
464440.0000000    0.2437057
464480.0000000    0.2548655
464520.0000000    0.2738805
464560.0000000    0.2771333
464600.0000000    0.2986840
464640.0000000    0.2793087
464680.0000000    0.2693191
464720.0000000    0.2895261
464760.0000000    0.2843300
464800.0000000    0.2762714
464840.0000000    0.2769749
464880.0000000    0.2586004
464920.0000000    0.2689587
464960.0000000    0.2631919
465000.0000000    0.2621887
465040.0000000    0.2746357
465080.0000000    0.2959892
465120.0000000    0.2931821
465160.0000000    0.2923281
465200.0000000    0.2786788
465240.0000000    0.2626745
465280.0000000    0.2641754
465320.0000000    0.2708400
465360.0000000    0.2732712
465400.0000000    0.2539573
465440.0000000    0.2905792
465480.0000000    0.2950988
465520.0000000    0.2952037
465560.0000000    0.2882864
465600.0000000    0.2787399
465640.0000000    0.2672363
465680.0000000    0.2838244
465720.0000000    0.2754889
465760.0000000    0.2505716
465800.0000000    0.2701261
465840.0000000    0.2501582
465880.0000000    0.2640617
465920.0000000    0.2759305
465960.0000000    0.2825634
466000.0000000    0.2791486
466040.0000000    0.2832542
466080.0000000    0.2667917
466120.0000000    0.2676453
466160.0000000    0.2754103
466200.0000000    0.2756007
466240.0000000    0.2835941
466280.0000000    0.2823164
466320.0000000    0.2714911
466360.0000000    0.2707240
466400.0000000    0.2797468
466440.0000000    0.2794635
466480.0000000    0.3049239
466520.0000000    0.3114675
466560.0000000    0.2969219
466600.0000000    0.2948839
466640.0000000    0.2861201
466680.0000000    0.2520519
466720.0000000    0.2645963
466760.0000000    0.2674213
466800.0000000    0.2638489
466840.0000000    0.2719027
466880.0000000    0.2947087
466920.0000000    0.2984813
466960.0000000    0.3014059
467000.0000000    0.2877864
467040.0000000    0.2914599
467080.0000000    0.3181975
467120.0000000    0.2865174
467160.0000000    0.2906490
467200.0000000    0.2988348
467240.0000000    0.3019355
467280.0000000    0.2913076
467320.0000000    0.2966682
467360.0000000    0.2941703
467400.0000000    0.3129114
467440.0000000    0.3049887
467480.0000000    0.3011897
467520.0000000    0.2999140
467560.0000000    0.3058283
467600.0000000    0.2919580
467640.0000000    0.2877861
467680.0000000    0.2980660
467720.0000000    0.3130546
467760.0000000    0.3050785
467800.0000000    0.3119937
467840.0000000    0.3104744
467880.0000000    0.3108893
467920.0000000    0.2999848
467960.0000000    0.2859306
468000.0000000    0.2877982
468040.0000000    0.3298143
468080.0000000    0.3173637
468120.0000000    0.3140731
468160.0000000    0.3257758
468200.0000000    0.3431014
468240.0000000    0.3295141
468280.0000000    0.3130121
468320.0000000    0.3079636
468360.0000000    0.3006157
468400.0000000    0.2952098
468440.0000000    0.3038628
468480.0000000    0.2885462
468520.0000000    0.2769095
468560.0000000    0.2647149
468600.0000000    0.2650570
468640.0000000    0.2646789
468680.0000000    0.3015360
468720.0000000    0.2714815
468760.0000000    0.2838238
468800.0000000    0.2759312
468840.0000000    0.2956321
468880.0000000    0.2985039
468920.0000000    0.3056199
468960.0000000    0.2870018
469000.0000000    0.2962451
469040.0000000    0.3002321
469080.0000000    0.2919532
469120.0000000    0.2824845
469160.0000000    0.2955089
469200.0000000    0.2880634
469240.0000000    0.2995126
469280.0000000    0.2881212
469320.0000000    0.2874524
469360.0000000    0.2911043
469400.0000000    0.3087465
469440.0000000    0.2945793
469480.0000000    0.3032060
469520.0000000    0.2889111
469560.0000000    0.2924187
469600.0000000    0.2839780
469640.0000000    0.2803546
469680.0000000    0.2888689
469720.0000000    0.2891462
469760.0000000    0.2937521
469800.0000000    0.2851485
469840.0000000    0.2785615
469880.0000000    0.2810910
469920.0000000    0.2929287
469960.0000000    0.2600213
470000.0000000    0.2996761
470040.0000000    0.3037228
470080.0000000    0.2793431
470120.0000000    0.2916157
470160.0000000    0.3107621
470200.0000000    0.3059842
470240.0000000    0.3021626
470280.0000000    0.2800663
470320.0000000    0.2862734
470360.0000000    0.2674125
470400.0000000    0.2802719
470440.0000000    0.2842281
470480.0000000    0.3001846
470520.0000000    0.2984976
470560.0000000    0.2898787
470600.0000000    0.2782936
470640.0000000    0.2773485
470680.0000000    0.2753272
470720.0000000    0.2861227
470760.0000000    0.2972624
470800.0000000    0.2998076
470840.0000000    0.2969054
470880.0000000    0.2988251
470920.0000000    0.2963277
470960.0000000    0.3264320
471000.0000000    0.3058367
471040.0000000    0.3048453
471080.0000000    0.3249201
471120.0000000    0.3188252
471160.0000000    0.3208036
471200.0000000    0.3224337
471240.0000000    0.3196123
471280.0000000    0.3035475
471320.0000000    0.3035753
471360.0000000    0.3085678
471400.0000000    0.2894664
471440.0000000    0.2944268
471480.0000000    0.2832822
471520.0000000    0.2989349
471560.0000000    0.2916670
471600.0000000    0.2978306
471640.0000000    0.2682652
471680.0000000    0.2762096
471720.0000000    0.2881796
471760.0000000    0.2941308
471800.0000000    0.3062506
471840.0000000    0.3034796
471880.0000000    0.2926701
471920.0000000    0.3002464
471960.0000000    0.2944122
472000.0000000    0.2774362
472040.0000000    0.2959985
472080.0000000    0.2948963
472120.0000000    0.2984998
472160.0000000    0.2872900
472200.0000000    0.2983965
472240.0000000    0.3034518
472280.0000000    0.2973596
472320.0000000    0.2787150
472360.0000000    0.2818625
472400.0000000    0.2941436
472440.0000000    0.2979333
472480.0000000    0.2845826
472520.0000000    0.2781743
472560.0000000    0.2763329
472600.0000000    0.2608274
472640.0000000    0.2708562
472680.0000000    0.2786749
472720.0000000    0.2848337
472760.0000000    0.2655384
472800.0000000    0.2635643
472840.0000000    0.2549547
472880.0000000    0.2789331
472920.0000000    0.2551831
472960.0000000    0.2884789
473000.0000000    0.2775674
473040.0000000    0.2829434
473080.0000000    0.2744190
473120.0000000    0.2726343
473160.0000000    0.2962135
473200.0000000    0.2745828
473240.0000000    0.2753278
473280.0000000    0.2804513
473320.0000000    0.2718666
473360.0000000    0.2772667
473400.0000000    0.3034561
473440.0000000    0.2873045
473480.0000000    0.2719989
473520.0000000    0.3041858
473560.0000000    0.2796828
473600.0000000    0.2655058
473640.0000000    0.3121493
473680.0000000    0.2884305
473720.0000000    0.2765283
473760.0000000    0.2904822
473800.0000000    0.2972920
473840.0000000    0.2872088
473880.0000000    0.2858350
473920.0000000    0.3163481
473960.0000000    0.3012776
474000.0000000    0.2808377
474040.0000000    0.2915480
474080.0000000    0.2937103
474120.0000000    0.2880469
474160.0000000    0.3113419
474200.0000000    0.2919357
474240.0000000    0.2899508
474280.0000000    0.2836793
474320.0000000    0.2909465
474360.0000000    0.3135746
474400.0000000    0.3041115
474440.0000000    0.2976167
474480.0000000    0.2888844
474520.0000000    0.2997724
474560.0000000    0.2910429
474600.0000000    0.2830561
474640.0000000    0.2903748
474680.0000000    0.2703461
474720.0000000    0.3023132
474760.0000000    0.2767844
474800.0000000    0.2935404
474840.0000000    0.2944599
474880.0000000    0.2858942
474920.0000000    0.2609290
474960.0000000    0.2590192
475000.0000000    0.2628769
475040.0000000    0.2597786
475080.0000000    0.2894083
475120.0000000    0.2837830
475160.0000000    0.2937253
475200.0000000    0.3039748
475240.0000000    0.2922907
475280.0000000    0.2684205
475320.0000000    0.2806848
475360.0000000    0.3056920
475400.0000000    0.2810354
475440.0000000    0.2951165
475480.0000000    0.2850072
475520.0000000    0.2917772
475560.0000000    0.2823601
475600.0000000    0.2906956
475640.0000000    0.2859597
475680.0000000    0.2966813
475720.0000000    0.2923797
475760.0000000    0.3027507
475800.0000000    0.2895575
475840.0000000    0.2896028
475880.0000000    0.2991993
475920.0000000    0.2918801
475960.0000000    0.2922532
476000.0000000    0.2882193
476040.0000000    0.3031698
476080.0000000    0.2987751
476120.0000000    0.3020983
476160.0000000    0.3094431
476200.0000000    0.3238014
476240.0000000    0.3098427
476280.0000000    0.2980960
476320.0000000    0.2715585
476360.0000000    0.2961742
476400.0000000    0.2927600
476440.0000000    0.2903814
476480.0000000    0.2820570
476520.0000000    0.2925031
476560.0000000    0.3070082
476600.0000000    0.3109821
476640.0000000    0.3033176
476680.0000000    0.2922149
476720.0000000    0.2957211
476760.0000000    0.3003350
476800.0000000    0.3080239
476840.0000000    0.2852191
476880.0000000    0.2870639
476920.0000000    0.2821881
476960.0000000    0.2771434
477000.0000000    0.2873835
477040.0000000    0.2753916
477080.0000000    0.2753665
477120.0000000    0.2654351
477160.0000000    0.2712189
477200.0000000    0.2668357
477240.0000000    0.2616355
477280.0000000    0.2854440
477320.0000000    0.2989450
477360.0000000    0.2858202
477400.0000000    0.3080065
477440.0000000    0.2946079
477480.0000000    0.3050755
477520.0000000    0.3210149
477560.0000000    0.3179208
477600.0000000    0.3115447
477640.0000000    0.3120681
477680.0000000    0.3112636
477720.0000000    0.3015063
477760.0000000    0.3042767
477800.0000000    0.3090418
477840.0000000    0.3316675
477880.0000000    0.3178347
477920.0000000    0.3046478
477960.0000000    0.3003842
478000.0000000    0.2933791
478040.0000000    0.3012649
478080.0000000    0.2980845
478120.0000000    0.2959841
478160.0000000    0.2850860
478200.0000000    0.2878141
478240.0000000    0.3038500
478280.0000000    0.3067938
478320.0000000    0.2967161
478360.0000000    0.3017480
478400.0000000    0.3024478
478440.0000000    0.2867076
478480.0000000    0.2812183
478520.0000000    0.2909969
478560.0000000    0.2935630
478600.0000000    0.2907394
478640.0000000    0.2704463
478680.0000000    0.3093161
478720.0000000    0.3139624
478760.0000000    0.2963124
478800.0000000    0.2806344
478840.0000000    0.2870305
478880.0000000    0.2706404
478920.0000000    0.2747802
478960.0000000    0.2933026
479000.0000000    0.3001750
479040.0000000    0.3001866
479080.0000000    0.3026902
479120.0000000    0.2835829
479160.0000000    0.3228427
479200.0000000    0.2882377
479240.0000000    0.2760484
479280.0000000    0.2916240
479320.0000000    0.2929989
479360.0000000    0.2891189
479400.0000000    0.2847229
479440.0000000    0.2858828
479480.0000000    0.2726725
479520.0000000    0.2978905
479560.0000000    0.2857908
479600.0000000    0.2953712
479640.0000000    0.2926293
479680.0000000    0.3010553
479720.0000000    0.3099564
479760.0000000    0.2759359
479800.0000000    0.2846742
479840.0000000    0.2760539
479880.0000000    0.2712293
479920.0000000    0.2798047
479960.0000000    0.2944294
480000.0000000    0.2893120
480040.0000000    0.2870427
480080.0000000    0.2982029
480120.0000000    0.2860446
480160.0000000    0.2948270
480200.0000000    0.3016237
480240.0000000    0.2871489
480280.0000000    0.2890812
480320.0000000    0.2965995
480360.0000000    0.2927681
480400.0000000    0.2886308
480440.0000000    0.2755110
480480.0000000    0.2814038
480520.0000000    0.2939731
480560.0000000    0.2838105
480600.0000000    0.2857730
480640.0000000    0.2739480
480680.0000000    0.2974906
480720.0000000    0.2937154
480760.0000000    0.2907580
480800.0000000    0.2786444
480840.0000000    0.2736778
480880.0000000    0.2824551
480920.0000000    0.2828172
480960.0000000    0.2898756
481000.0000000    0.2813206
481040.0000000    0.2852262
481080.0000000    0.2713434
481120.0000000    0.2894266
481160.0000000    0.2827476
481200.0000000    0.2867811
481240.0000000    0.2941754
481280.0000000    0.2829104
481320.0000000    0.2918094
481360.0000000    0.2723179
481400.0000000    0.2846457
481440.0000000    0.2764300
481480.0000000    0.2952634
481520.0000000    0.2882874
481560.0000000    0.2811812
481600.0000000    0.2883789
481640.0000000    0.2747280
481680.0000000    0.2878241
481720.0000000    0.2911438
481760.0000000    0.2745772
481800.0000000    0.2772661
481840.0000000    0.2900338
481880.0000000    0.2762132
481920.0000000    0.2801284
481960.0000000    0.2826883
482000.0000000    0.3062864
482040.0000000    0.2958802
482080.0000000    0.2744327
482120.0000000    0.2881206
482160.0000000    0.2797369
482200.0000000    0.2612945
482240.0000000    0.2841856
482280.0000000    0.2710716
482320.0000000    0.2538873
482360.0000000    0.2635873
482400.0000000    0.2847738
482440.0000000    0.2886855
482480.0000000    0.2961540
482520.0000000    0.2895954
482560.0000000    0.2792298
482600.0000000    0.2908920
482640.0000000    0.2849196
482680.0000000    0.2835425
482720.0000000    0.2899825
482760.0000000    0.2867574
482800.0000000    0.2882604
482840.0000000    0.2958175
482880.0000000    0.3005616
482920.0000000    0.2781782
482960.0000000    0.2958898
483000.0000000    0.2759891
483040.0000000    0.3014461
483080.0000000    0.2876009
483120.0000000    0.3059666
483160.0000000    0.2929458
483200.0000000    0.3041115
483240.0000000    0.2919011
483280.0000000    0.2772596
483320.0000000    0.2990691
483360.0000000    0.2993256
483400.0000000    0.2904325
483440.0000000    0.2944989
483480.0000000    0.3046547
483520.0000000    0.2978741
483560.0000000    0.2903465
483600.0000000    0.2889425
483640.0000000    0.3051861
483680.0000000    0.2840121
483720.0000000    0.2787471
483760.0000000    0.2815391
483800.0000000    0.2842144
483840.0000000    0.2951600
483880.0000000    0.2946875
483920.0000000    0.3105189
483960.0000000    0.2768903
484000.0000000    0.2917972
484040.0000000    0.3092411
484080.0000000    0.3037998
484120.0000000    0.3038611
484160.0000000    0.3105481
484200.0000000    0.3118535
484240.0000000    0.2946371
484280.0000000    0.3038192
484320.0000000    0.3175602
484360.0000000    0.2987065
484400.0000000    0.3326238
484440.0000000    0.3183147
484480.0000000    0.3150664
484520.0000000    0.2983105
484560.0000000    0.2943110
484600.0000000    0.2869259
484640.0000000    0.2543485
484680.0000000    0.2639924
484720.0000000    0.2646110
484760.0000000    0.2720189
484800.0000000    0.2794482
484840.0000000    0.2600515
484880.0000000    0.2630250
484920.0000000    0.2575449
484960.0000000    0.2609513
485000.0000000    0.2657748
485040.0000000    0.2615624
485080.0000000    0.2431846
485120.0000000    0.2567609
485160.0000000    0.2477856
485200.0000000    0.2510063
485240.0000000    0.2650209
485280.0000000    0.2567087
485320.0000000    0.2473004
485360.0000000    0.2658571
485400.0000000    0.2574080
485440.0000000    0.2666552
485480.0000000    0.2583768
485520.0000000    0.2511113
485560.0000000    0.2644243
485600.0000000    0.2624395
485640.0000000    0.2621640
485680.0000000    0.2555008
485720.0000000    0.2525723
485760.0000000    0.2494782
485800.0000000    0.2624910
485840.0000000    0.2757548
485880.0000000    0.2629698
485920.0000000    0.2717463
485960.0000000    0.2661031
486000.0000000    0.2717702
486040.0000000    0.2657640
486080.0000000    0.2791772
486120.0000000    0.2778047
486160.0000000    0.2608889
486200.0000000    0.2631699
486240.0000000    0.2603776
486280.0000000    0.2466375
486320.0000000    0.2492903
486360.0000000    0.2651461
486400.0000000    0.2472834
486440.0000000    0.2630053
486480.0000000    0.2700148
486520.0000000    0.2672018
486560.0000000    0.2686467
486600.0000000    0.2472863
486640.0000000    0.2697980
486680.0000000    0.2583032
486720.0000000    0.2539076
486760.0000000    0.2473175
486800.0000000    0.2528280
486840.0000000    0.2535439
486880.0000000    0.2674955
486920.0000000    0.2830006
486960.0000000    0.2693172
487000.0000000    0.2566533
487040.0000000    0.2623752
487080.0000000    0.2578524
487120.0000000    0.2538188
487160.0000000    0.2511925
487200.0000000    0.2472509
487240.0000000    0.2667260
487280.0000000    0.2733661
487320.0000000    0.2552254
487360.0000000    0.2546654
487400.0000000    0.2758953
487440.0000000    0.2628374
487480.0000000    0.2657159
487520.0000000    0.2579337
487560.0000000    0.2681280
487600.0000000    0.2541031
487640.0000000    0.2536246
487680.0000000    0.2767934
487720.0000000    0.2680653
487760.0000000    0.2696392
487800.0000000    0.2737365
487840.0000000    0.2845672
487880.0000000    0.2862960
487920.0000000    0.2886534
487960.0000000    0.2686969
488000.0000000    0.2820442
488040.0000000    0.2761320
488080.0000000    0.2717252
488120.0000000    0.2642360
488160.0000000    0.2566529
488200.0000000    0.2579723
488240.0000000    0.2728440
488280.0000000    0.2551057
488320.0000000    0.2663591
488360.0000000    0.2652324
488400.0000000    0.2632875
488440.0000000    0.2465894
488480.0000000    0.2545297
488520.0000000    0.2695144
488560.0000000    0.2662545
488600.0000000    0.2579425
488640.0000000    0.2745140
488680.0000000    0.2543704
488720.0000000    0.2635431
488760.0000000    0.2664326
488800.0000000    0.2568076
488840.0000000    0.2663096
488880.0000000    0.2684019
488920.0000000    0.2600046
488960.0000000    0.2674441
489000.0000000    0.2596078
489040.0000000    0.2651363
489080.0000000    0.2569254
489120.0000000    0.2636200
489160.0000000    0.2704659
489200.0000000    0.2658760
489240.0000000    0.2787211
489280.0000000    0.2863815
489320.0000000    0.2538058
489360.0000000    0.2618053
489400.0000000    0.2548542
489440.0000000    0.2475818
489480.0000000    0.2389892
489520.0000000    0.2503634
489560.0000000    0.2438115
489600.0000000    0.2489834
489640.0000000    0.2412781
489680.0000000    0.2585251
489720.0000000    0.2543894
489760.0000000    0.2500768
489800.0000000    0.2672467
489840.0000000    0.2377434
489880.0000000    0.2518670
489920.0000000    0.2544971
489960.0000000    0.2395279
490000.0000000    0.2448290
490040.0000000    0.2465329
490080.0000000    0.2416944
490120.0000000    0.2417374
490160.0000000    0.2371947
490200.0000000    0.2402817
490240.0000000    0.2421382
490280.0000000    0.2491255
490320.0000000    0.2443151
490360.0000000    0.2475297
490400.0000000    0.2452477
490440.0000000    0.2545023
490480.0000000    0.2427833
490520.0000000    0.2390021
490560.0000000    0.2569177
490600.0000000    0.2481565
490640.0000000    0.2746905
490680.0000000    0.2629888
490720.0000000    0.2663408
490760.0000000    0.2574818
490800.0000000    0.2406029
490840.0000000    0.2457347
490880.0000000    0.2345415
490920.0000000    0.2424923
490960.0000000    0.2594351
491000.0000000    0.2369018
491040.0000000    0.2436280
491080.0000000    0.2445572
491120.0000000    0.2419277
491160.0000000    0.2370860
491200.0000000    0.2471482
491240.0000000    0.2439425
491280.0000000    0.2493228
491320.0000000    0.2448697
491360.0000000    0.2470684
491400.0000000    0.2543937
491440.0000000    0.2616371
491480.0000000    0.2466056
491520.0000000    0.2422276
491560.0000000    0.2478560
491600.0000000    0.2442686
491640.0000000    0.2332307
491680.0000000    0.2378632
491720.0000000    0.2404280
491760.0000000    0.2363203
491800.0000000    0.2427478
491840.0000000    0.2607366
491880.0000000    0.2444900
491920.0000000    0.2460716
491960.0000000    0.2294088
492000.0000000    0.2442437
492040.0000000    0.2346563
492080.0000000    0.2324388
492120.0000000    0.2541748
492160.0000000    0.2543877
492200.0000000    0.2459401
492240.0000000    0.2477693
492280.0000000    0.2531245
492320.0000000    0.2537653
492360.0000000    0.2470378
492400.0000000    0.2532777
492440.0000000    0.2412705
492480.0000000    0.2551492
492520.0000000    0.2409015
492560.0000000    0.2363047
492600.0000000    0.2381043
492640.0000000    0.2462317
492680.0000000    0.2367748
492720.0000000    0.2480701
492760.0000000    0.2459536
492800.0000000    0.2539149
492840.0000000    0.2544710
492880.0000000    0.2527872
492920.0000000    0.2513723
492960.0000000    0.2491311
493000.0000000    0.2437518
493040.0000000    0.2497531
493080.0000000    0.2485694
493120.0000000    0.2597360
493160.0000000    0.2498603
493200.0000000    0.2412216
493240.0000000    0.2462408
493280.0000000    0.2389493
493320.0000000    0.2443488
493360.0000000    0.2485204
493400.0000000    0.2455408
493440.0000000    0.2359874
493480.0000000    0.2375399
493520.0000000    0.2461037
493560.0000000    0.2478149
493600.0000000    0.2387145
493640.0000000    0.2439851
493680.0000000    0.2308809
493720.0000000    0.2279762
493760.0000000    0.2347580
493800.0000000    0.2421553
493840.0000000    0.2441149
493880.0000000    0.2445260
493920.0000000    0.2484041
493960.0000000    0.2424473
494000.0000000    0.2482957
494040.0000000    0.2334983
494080.0000000    0.2481698
494120.0000000    0.2369067
494160.0000000    0.2469613
494200.0000000    0.2499887
494240.0000000    0.2449605
494280.0000000    0.2654464
494320.0000000    0.2603562
494360.0000000    0.2448928
494400.0000000    0.2377882
494440.0000000    0.2370262
494480.0000000    0.2463741
494520.0000000    0.2364937
494560.0000000    0.2331896
494600.0000000    0.2399237
494640.0000000    0.2526586
494680.0000000    0.2507967
494720.0000000    0.2359555
494760.0000000    0.2599884
494800.0000000    0.2453052
494840.0000000    0.2521574
494880.0000000    0.2656400
494920.0000000    0.2573444
494960.0000000    0.2448193
495000.0000000    0.2664285
495040.0000000    0.2667630
495080.0000000    0.2738701
495120.0000000    0.2702907
495160.0000000    0.2481589
495200.0000000    0.2508780
495240.0000000    0.2498093
495280.0000000    0.2515169
495320.0000000    0.2619515
495360.0000000    0.2880121
495400.0000000    0.2695113
495440.0000000    0.2817340
495480.0000000    0.2882329
495520.0000000    0.2840698
495560.0000000    0.2734630
495600.0000000    0.2597333
495640.0000000    0.2621231
495680.0000000    0.2543659
495720.0000000    0.2743957
495760.0000000    0.2671032
495800.0000000    0.2758461
495840.0000000    0.2804160
495880.0000000    0.2616587
495920.0000000    0.2514551
495960.0000000    0.2718101
496000.0000000    0.2761243
496040.0000000    0.2655207
496080.0000000    0.2675554
496120.0000000    0.2816414
496160.0000000    0.2648943
496200.0000000    0.2824233
496240.0000000    0.2449042
496280.0000000    0.2626200
496320.0000000    0.2544872
496360.0000000    0.2408126
496400.0000000    0.2510032
496440.0000000    0.2454111
496480.0000000    0.2472118
496520.0000000    0.2505035
496560.0000000    0.2408961
496600.0000000    0.2357745
496640.0000000    0.2352790
496680.0000000    0.2455866
496720.0000000    0.2514417
496760.0000000    0.2275257
496800.0000000    0.2388304
496840.0000000    0.2440977
496880.0000000    0.2311396
496920.0000000    0.2367041
496960.0000000    0.2295320
497000.0000000    0.2327300
497040.0000000    0.2392119
497080.0000000    0.2437934
497120.0000000    0.2286462
497160.0000000    0.2470653
497200.0000000    0.2359634
497240.0000000    0.2326429
497280.0000000    0.2305286
497320.0000000    0.2356878
497360.0000000    0.2404202
497400.0000000    0.2290490
497440.0000000    0.2399310
497480.0000000    0.2276386
497520.0000000    0.2317748
497560.0000000    0.2448970
497600.0000000    0.2457518
497640.0000000    0.2573119
497680.0000000    0.2512585
497720.0000000    0.2416436
497760.0000000    0.2619670
497800.0000000    0.2473779
497840.0000000    0.2405347
497880.0000000    0.2410869
497920.0000000    0.2386312
497960.0000000    0.2434718
498000.0000000    0.2477102
498040.0000000    0.2449114
498080.0000000    0.2367825
498120.0000000    0.2467371
498160.0000000    0.2416836
498200.0000000    0.2540342
498240.0000000    0.2549701
498280.0000000    0.2472016
498320.0000000    0.2431109
498360.0000000    0.2538939
498400.0000000    0.2415519
498440.0000000    0.2433005
498480.0000000    0.2485426
498520.0000000    0.2499803
498560.0000000    0.2469679
498600.0000000    0.2612710
498640.0000000    0.2360485
498680.0000000    0.2433983
498720.0000000    0.2474853
498760.0000000    0.2535045
498800.0000000    0.2397676
498840.0000000    0.2449158
498880.0000000    0.2485424
498920.0000000    0.2298605
498960.0000000    0.2455491
499000.0000000    0.2545526
499040.0000000    0.2557291
499080.0000000    0.2422496
499120.0000000    0.2481037
499160.0000000    0.2424844
499200.0000000    0.2524446
499240.0000000    0.2511692
499280.0000000    0.2349249
499320.0000000    0.2336834
499360.0000000    0.2264201
499400.0000000    0.2460174
499440.0000000    0.2584847
499480.0000000    0.2373980
499520.0000000    0.2533980
499560.0000000    0.2502723
499600.0000000    0.2443410
499640.0000000    0.2512577
499680.0000000    0.2385454
499720.0000000    0.2487401
499760.0000000    0.2582840
499800.0000000    0.2489755
499840.0000000    0.2545291
499880.0000000    0.2374773
499920.0000000    0.2585116
499960.0000000    0.2566423
500000.0000000    0.2646541
500040.0000000    0.2602723
500080.0000000    0.2503462
500120.0000000    0.2471307
500160.0000000    0.2562008
500200.0000000    0.2438766
500240.0000000    0.2452214
500280.0000000    0.2495030
500320.0000000    0.2451433
500360.0000000    0.2427659
500400.0000000    0.2440164
500440.0000000    0.2465368
500480.0000000    0.2491487
500520.0000000    0.2500090
500560.0000000    0.2440600
500600.0000000    0.2340361
500640.0000000    0.2312531
500680.0000000    0.2249273
500720.0000000    0.2424645
500760.0000000    0.2290496
500800.0000000    0.2246306
500840.0000000    0.2424119
500880.0000000    0.2381628
500920.0000000    0.2459448
500960.0000000    0.2423727
501000.0000000    0.2303685
501040.0000000    0.2385828
501080.0000000    0.2393545
501120.0000000    0.2569048
501160.0000000    0.2396620
501200.0000000    0.2484919
501240.0000000    0.2337295
501280.0000000    0.2397084
501320.0000000    0.2377077
501360.0000000    0.2185569
501400.0000000    0.2333789
501440.0000000    0.2371105
501480.0000000    0.2402904
501520.0000000    0.2341354
501560.0000000    0.2564222
501600.0000000    0.2390388
501640.0000000    0.2464282
501680.0000000    0.2487740
501720.0000000    0.2371679
501760.0000000    0.2510617
501800.0000000    0.2355039
501840.0000000    0.2447127
501880.0000000    0.2621201
501920.0000000    0.2418085
501960.0000000    0.2417092
502000.0000000    0.2427903
502040.0000000    0.2578322
502080.0000000    0.2448432
502120.0000000    0.2538495
502160.0000000    0.2576900
502200.0000000    0.2484704
502240.0000000    0.2503518
502280.0000000    0.2579373
502320.0000000    0.2444351
502360.0000000    0.2557915
502400.0000000    0.2623717
502440.0000000    0.2513835
502480.0000000    0.2613627
502520.0000000    0.2517526
502560.0000000    0.2499751
502600.0000000    0.2519236
502640.0000000    0.2416095
502680.0000000    0.2531532
502720.0000000    0.2503106
502760.0000000    0.2440286
502800.0000000    0.2434811
502840.0000000    0.2411056
502880.0000000    0.2500468
502920.0000000    0.2400323
502960.0000000    0.2342936
503000.0000000    0.2321534
503040.0000000    0.2403651
503080.0000000    0.2291186
503120.0000000    0.2277276
503160.0000000    0.2456274
503200.0000000    0.2387043
503240.0000000    0.2387282
503280.0000000    0.2520942
503320.0000000    0.2482906
503360.0000000    0.2448064
503400.0000000    0.2550211
503440.0000000    0.2657627
503480.0000000    0.2439817
503520.0000000    0.2620924
503560.0000000    0.2551066
503600.0000000    0.2526061
503640.0000000    0.2516599
503680.0000000    0.2487694
503720.0000000    0.2500306
503760.0000000    0.2671428
503800.0000000    0.2497592
503840.0000000    0.2618488
503880.0000000    0.2518210
503920.0000000    0.2473672
503960.0000000    0.2580912
504000.0000000    0.2595667
504040.0000000    0.2524312
504080.0000000    0.2425180
504120.0000000    0.2453695
504160.0000000    0.2468295
504200.0000000    0.2630347
504240.0000000    0.2585681
504280.0000000    0.2439567
504320.0000000    0.2512093
504360.0000000    0.2673957
504400.0000000    0.2644935
504440.0000000    0.2665572
504480.0000000    0.2427722
504520.0000000    0.2409313
504560.0000000    0.2508831
504600.0000000    0.2471484
504640.0000000    0.2543652
504680.0000000    0.2530940
504720.0000000    0.2599542
504760.0000000    0.2460499
504800.0000000    0.2437018
504840.0000000    0.2353849
504880.0000000    0.2388311
504920.0000000    0.2401827
504960.0000000    0.2474626
505000.0000000    0.2447212
505040.0000000    0.2548225
505080.0000000    0.2370733
505120.0000000    0.2510279
505160.0000000    0.2440512
505200.0000000    0.2455938
505240.0000000    0.2531186
505280.0000000    0.2439151
505320.0000000    0.2506916
505360.0000000    0.2504150
505400.0000000    0.2473578
505440.0000000    0.2586002
505480.0000000    0.2424717
505520.0000000    0.2558210
505560.0000000    0.2491163
505600.0000000    0.2556960
505640.0000000    0.2428623
505680.0000000    0.2562401
505720.0000000    0.2568133
505760.0000000    0.2478691
505800.0000000    0.2532865
505840.0000000    0.2536109
505880.0000000    0.2660443
505920.0000000    0.2588842
505960.0000000    0.2601048
506000.0000000    0.2476276
506040.0000000    0.2500321
506080.0000000    0.2379116
506120.0000000    0.2478012
506160.0000000    0.2461519
506200.0000000    0.2411881
506240.0000000    0.2429346
506280.0000000    0.2488854
506320.0000000    0.2610714
506360.0000000    0.2551145
506400.0000000    0.2495612
506440.0000000    0.2468837
506480.0000000    0.2496653
506520.0000000    0.2617429
506560.0000000    0.2567765
506600.0000000    0.2519135
506640.0000000    0.2503305
506680.0000000    0.2421047
506720.0000000    0.2373237
506760.0000000    0.2325130
506800.0000000    0.2493089
506840.0000000    0.2523699
506880.0000000    0.2411766
506920.0000000    0.2492894
506960.0000000    0.2524978
507000.0000000    0.2561939
507040.0000000    0.2516483
507080.0000000    0.2445283
507120.0000000    0.2420940
507160.0000000    0.2479269
507200.0000000    0.2462988
507240.0000000    0.2301108
507280.0000000    0.2391946
507320.0000000    0.2492821
507360.0000000    0.2441704
507400.0000000    0.2366628
507440.0000000    0.2514729
507480.0000000    0.2464668
507520.0000000    0.2616011
507560.0000000    0.2613927
507600.0000000    0.2594919
507640.0000000    0.2670844
507680.0000000    0.2729250
507720.0000000    0.2627377
507760.0000000    0.2616924
507800.0000000    0.2520761
507840.0000000    0.2465601
507880.0000000    0.2540686
507920.0000000    0.2413636
507960.0000000    0.2461880
508000.0000000    0.2406999
508040.0000000    0.2546653
508080.0000000    0.2398309
508120.0000000    0.2523542
508160.0000000    0.2531304
508200.0000000    0.2361652
508240.0000000    0.2509531
508280.0000000    0.2489417
508320.0000000    0.2398479
508360.0000000    0.2423133
508400.0000000    0.2405476
508440.0000000    0.2261013
508480.0000000    0.2266486
508520.0000000    0.2392939
508560.0000000    0.2420040
508600.0000000    0.2574216
508640.0000000    0.2462140
508680.0000000    0.2551051
508720.0000000    0.2462650
508760.0000000    0.2377347
508800.0000000    0.2434310
508840.0000000    0.2430322
508880.0000000    0.2237885
508920.0000000    0.2418649
508960.0000000    0.2494150
509000.0000000    0.2332972
509040.0000000    0.2298443
509080.0000000    0.2454679
509120.0000000    0.2351001
509160.0000000    0.2435493
509200.0000000    0.2369388
509240.0000000    0.2306612
509280.0000000    0.2361565
509320.0000000    0.2256401
509360.0000000    0.2387578
509400.0000000    0.2288107
509440.0000000    0.2302306
509480.0000000    0.2338796
509520.0000000    0.2443222
509560.0000000    0.2417235
509600.0000000    0.2447875
509640.0000000    0.2378958
509680.0000000    0.2285013
509720.0000000    0.2204817
509760.0000000    0.2121152
509800.0000000    0.2146676
509840.0000000    0.2270620
509880.0000000    0.2203954
509920.0000000    0.2225987
509960.0000000    0.2092836
510000.0000000    0.2208138
510040.0000000    0.2220895
510080.0000000    0.2277872
510120.0000000    0.2243362
510160.0000000    0.2215160
510200.0000000    0.2387951
510240.0000000    0.2396101
510280.0000000    0.2381948
510320.0000000    0.2377345
510360.0000000    0.2390966
510400.0000000    0.2392385
510440.0000000    0.2331875
510480.0000000    0.2333054
510520.0000000    0.2392097
510560.0000000    0.2376838
510600.0000000    0.2527590
510640.0000000    0.2399191
510680.0000000    0.2539650
510720.0000000    0.2477390
510760.0000000    0.2397564
510800.0000000    0.2416584
510840.0000000    0.2419724
510880.0000000    0.2390922
510920.0000000    0.2431870
510960.0000000    0.2369042
511000.0000000    0.2460021
511040.0000000    0.2553293
511080.0000000    0.2525576
511120.0000000    0.2434832
511160.0000000    0.2561804
511200.0000000    0.2576787
511240.0000000    0.2725394
511280.0000000    0.2712852
511320.0000000    0.2561381
511360.0000000    0.2589347
511400.0000000    0.2576342
511440.0000000    0.2529659
511480.0000000    0.2509016
511520.0000000    0.2547065
511560.0000000    0.2535851
511600.0000000    0.2597682
511640.0000000    0.2519600
511680.0000000    0.2525807
511720.0000000    0.2462654
511760.0000000    0.2509744
511800.0000000    0.2479560
511840.0000000    0.2323437
511880.0000000    0.2372935
511920.0000000    0.2435359
511960.0000000    0.2537781
512000.0000000    0.2379213
512040.0000000    0.2495525
512080.0000000    0.2382606
512120.0000000    0.2591839
512160.0000000    0.2584416
512200.0000000    0.2453843
512240.0000000    0.2546542
512280.0000000    0.2488659
512320.0000000    0.2535441
512360.0000000    0.2408543
512400.0000000    0.2347719
512440.0000000    0.2554599
512480.0000000    0.2438455
512520.0000000    0.2356162
512560.0000000    0.2454611
512600.0000000    0.2466225
512640.0000000    0.2487903
512680.0000000    0.2495836
512720.0000000    0.2505064
512760.0000000    0.2558072
512800.0000000    0.2496623
512840.0000000    0.2581473
512880.0000000    0.2626458
512920.0000000    0.2511537
512960.0000000    0.2399035
513000.0000000    0.2440064
513040.0000000    0.2452079
513080.0000000    0.2485241
513120.0000000    0.2653857
513160.0000000    0.2602023
513200.0000000    0.2560617
513240.0000000    0.2450369
513280.0000000    0.2512563
513320.0000000    0.2544580
513360.0000000    0.2555524
513400.0000000    0.2352815
513440.0000000    0.2516868
513480.0000000    0.2376806
513520.0000000    0.2621424
513560.0000000    0.2369977
513600.0000000    0.2528599
513640.0000000    0.2662866
513680.0000000    0.2551568
513720.0000000    0.2551430
513760.0000000    0.2475948
513800.0000000    0.2621078
513840.0000000    0.2555700
513880.0000000    0.2593306
513920.0000000    0.2616740
513960.0000000    0.2594813
514000.0000000    0.2577063
514040.0000000    0.2606165
514080.0000000    0.2585999
514120.0000000    0.2501761
514160.0000000    0.2503877
514200.0000000    0.2489345
514240.0000000    0.2402048
514280.0000000    0.2371419
514320.0000000    0.2392782
514360.0000000    0.2512458
514400.0000000    0.2635241
514440.0000000    0.2536734
514480.0000000    0.2515034
514520.0000000    0.2604618
514560.0000000    0.2637728
514600.0000000    0.2428938
514640.0000000    0.2729443
514680.0000000    0.2577972
514720.0000000    0.2492605
514760.0000000    0.2425868
514800.0000000    0.2504310
514840.0000000    0.2485655
514880.0000000    0.2480669
514920.0000000    0.2482850
514960.0000000    0.2460375
515000.0000000    0.2545482
515040.0000000    0.2454167
515080.0000000    0.2470761
515120.0000000    0.2539850
515160.0000000    0.2574103
515200.0000000    0.2589906
515240.0000000    0.2569734
515280.0000000    0.2634197
515320.0000000    0.2560136
515360.0000000    0.2710186
515400.0000000    0.2614169
515440.0000000    0.2601543
515480.0000000    0.2551294
515520.0000000    0.2705095
515560.0000000    0.2665891
515600.0000000    0.2691693
515640.0000000    0.2610657
515680.0000000    0.2713161
515720.0000000    0.2471795
515760.0000000    0.2667910
515800.0000000    0.2629760
515840.0000000    0.2609025
515880.0000000    0.2591528
515920.0000000    0.2627088
515960.0000000    0.2592458
516000.0000000    0.2591441
516040.0000000    0.2600293
516080.0000000    0.2615356
516120.0000000    0.2663710
516160.0000000    0.2575867
516200.0000000    0.2691969
516240.0000000    0.2649386
516280.0000000    0.2635261
516320.0000000    0.2714049
516360.0000000    0.2679131
516400.0000000    0.2725345
516440.0000000    0.2596985
516480.0000000    0.2679586
516520.0000000    0.2559985
516560.0000000    0.2745938
516600.0000000    0.2695017
516640.0000000    0.2590243
516680.0000000    0.2633281
516720.0000000    0.2634679
516760.0000000    0.2544329
516800.0000000    0.2647081
516840.0000000    0.2675743
516880.0000000    0.2770580
516920.0000000    0.2698733
516960.0000000    0.2591473
517000.0000000    0.2691656
517040.0000000    0.2716252
517080.0000000    0.2544944
517120.0000000    0.2654977
517160.0000000    0.2606624
517200.0000000    0.2767971
517240.0000000    0.2575091
517280.0000000    0.2671370
517320.0000000    0.2643685
517360.0000000    0.2616605
517400.0000000    0.2700652
517440.0000000    0.2587213
517480.0000000    0.2552710
517520.0000000    0.2609836
517560.0000000    0.2803588
517600.0000000    0.2494213
517640.0000000    0.2614848
517680.0000000    0.2647157
517720.0000000    0.2641475
517760.0000000    0.2608617
517800.0000000    0.2653787
517840.0000000    0.2598146
517880.0000000    0.2549926
517920.0000000    0.2481588
517960.0000000    0.2632665
518000.0000000    0.2506639
518040.0000000    0.2590201
518080.0000000    0.2702649
518120.0000000    0.2564903
518160.0000000    0.2589948
518200.0000000    0.2561280
518240.0000000    0.2503891
518280.0000000    0.2630844
518320.0000000    0.2588017
518360.0000000    0.2602795
518400.0000000    0.2638072
518440.0000000    0.2660165
518480.0000000    0.2584443
518520.0000000    0.2441938
518560.0000000    0.2619891
518600.0000000    0.2588908
518640.0000000    0.2603587
518680.0000000    0.2591641
518720.0000000    0.2512940
518760.0000000    0.2549362
518800.0000000    0.2561195
518840.0000000    0.2724905
518880.0000000    0.2669111
518920.0000000    0.2628578
518960.0000000    0.2712997
519000.0000000    0.2707118
519040.0000000    0.2661133
519080.0000000    0.2640077
519120.0000000    0.2630227
519160.0000000    0.2662951
519200.0000000    0.2686223
519240.0000000    0.2581225
519280.0000000    0.2563505
519320.0000000    0.2707484
519360.0000000    0.2700052
519400.0000000    0.2619180
519440.0000000    0.2735843
519480.0000000    0.2658292
519520.0000000    0.2553193
519560.0000000    0.2586511
519600.0000000    0.2684532
519640.0000000    0.2742368
519680.0000000    0.2706385
519720.0000000    0.2619716
519760.0000000    0.2824410
519800.0000000    0.2670906
519840.0000000    0.2545821
519880.0000000    0.2559899
519920.0000000    0.2515305
519960.0000000    0.2556198
520000.0000000    0.2654313
520040.0000000    0.2679905
520080.0000000    0.2688288
520120.0000000    0.2810972
520160.0000000    0.2640954
520200.0000000    0.2601555
520240.0000000    0.2663171
520280.0000000    0.2595352
520320.0000000    0.2577847
520360.0000000    0.2424030
520400.0000000    0.2599603
520440.0000000    0.2565394
520480.0000000    0.2529159
520520.0000000    0.2579188
520560.0000000    0.2592086
520600.0000000    0.2573680
520640.0000000    0.2702626
520680.0000000    0.2538190
520720.0000000    0.2533012
520760.0000000    0.2595438
520800.0000000    0.2531862
520840.0000000    0.2541898
520880.0000000    0.2615086
520920.0000000    0.2590853
520960.0000000    0.2597717
521000.0000000    0.2525260
521040.0000000    0.2704438
521080.0000000    0.2722105
521120.0000000    0.2745522
521160.0000000    0.2598462
521200.0000000    0.2760179
521240.0000000    0.2624299
521280.0000000    0.2651240
521320.0000000    0.2563927
521360.0000000    0.2609416
521400.0000000    0.2546770
521440.0000000    0.2433791
521480.0000000    0.2527187
521520.0000000    0.2651207
521560.0000000    0.2591302
521600.0000000    0.2550406
521640.0000000    0.2534196
521680.0000000    0.2678460
521720.0000000    0.2732351
521760.0000000    0.2578473
521800.0000000    0.2649225
521840.0000000    0.2640871
521880.0000000    0.2548742
521920.0000000    0.2567355
521960.0000000    0.2545471
522000.0000000    0.2567332
522040.0000000    0.2473672
522080.0000000    0.2639203
522120.0000000    0.2648672
522160.0000000    0.2703822
522200.0000000    0.2655036
522240.0000000    0.2610667
522280.0000000    0.2591104
522320.0000000    0.2563396
522360.0000000    0.2560864
522400.0000000    0.2701286
522440.0000000    0.2651834
522480.0000000    0.2531433
522520.0000000    0.2608080
522560.0000000    0.2521075
522600.0000000    0.2642321
522640.0000000    0.2537714
522680.0000000    0.2647919
522720.0000000    0.2597305
522760.0000000    0.2567172
522800.0000000    0.2612690
522840.0000000    0.2614627
522880.0000000    0.2590227
522920.0000000    0.2616021
522960.0000000    0.2591006
523000.0000000    0.2632633
523040.0000000    0.2507842
523080.0000000    0.2520805
523120.0000000    0.2548983
523160.0000000    0.2535177
523200.0000000    0.2629482
523240.0000000    0.2587138
523280.0000000    0.2455997
523320.0000000    0.2676477
523360.0000000    0.2668065
523400.0000000    0.2729352
523440.0000000    0.2620111
523480.0000000    0.2661108
523520.0000000    0.2658742
523560.0000000    0.2648849
523600.0000000    0.2641664
523640.0000000    0.2656343
523680.0000000    0.2686163
523720.0000000    0.2620529
523760.0000000    0.2676611
523800.0000000    0.2615709
523840.0000000    0.2631309
523880.0000000    0.2691986
523920.0000000    0.2669316
523960.0000000    0.2834616
524000.0000000    0.2699616
524040.0000000    0.2630732
524080.0000000    0.2646860
524120.0000000    0.2727964
524160.0000000    0.2666796
524200.0000000    0.2634462
524240.0000000    0.2627006
524280.0000000    0.2730404
524320.0000000    0.2645579
524360.0000000    0.2622071
524400.0000000    0.2671231
524440.0000000    0.2586755
524480.0000000    0.2586936
524520.0000000    0.2561876
524560.0000000    0.2496936
524600.0000000    0.2517952
524640.0000000    0.2482207
524680.0000000    0.2554352
524720.0000000    0.2541958
524760.0000000    0.2607940
524800.0000000    0.2669107
524840.0000000    0.2531657
524880.0000000    0.2592674
524920.0000000    0.2617494
524960.0000000    0.2490445
525000.0000000    0.2496382
525040.0000000    0.2600076
525080.0000000    0.2662293
525120.0000000    0.2587166
525160.0000000    0.2587256
525200.0000000    0.2584139
525240.0000000    0.2517248
525280.0000000    0.2587979
525320.0000000    0.2521284
525360.0000000    0.2551319
525400.0000000    0.2548328
525440.0000000    0.2540863
525480.0000000    0.2578647
525520.0000000    0.2593994
525560.0000000    0.2659933
525600.0000000    0.2507547
525640.0000000    0.2553541
525680.0000000    0.2662612
525720.0000000    0.2488951
525760.0000000    0.2590184
525800.0000000    0.2521432
525840.0000000    0.2571754
525880.0000000    0.2597093
525920.0000000    0.2506593
525960.0000000    0.2705652
526000.0000000    0.2625117
526040.0000000    0.2616114
526080.0000000    0.2614780
526120.0000000    0.2513859
526160.0000000    0.2545004
526200.0000000    0.2527675
526240.0000000    0.2571897
526280.0000000    0.2549330
526320.0000000    0.2544774
526360.0000000    0.2449313
526400.0000000    0.2504298
526440.0000000    0.2535491
526480.0000000    0.2438760
526520.0000000    0.2616550
526560.0000000    0.2586701
526600.0000000    0.2576386
526640.0000000    0.2564794
526680.0000000    0.2499909
526720.0000000    0.2560176
526760.0000000    0.2624330
526800.0000000    0.2674300
526840.0000000    0.2717238
526880.0000000    0.2681873
526920.0000000    0.2692603
526960.0000000    0.2667968
527000.0000000    0.2458913
527040.0000000    0.2748490
527080.0000000    0.2592508
527120.0000000    0.2722051
527160.0000000    0.2625254
527200.0000000    0.2586693
527240.0000000    0.2561774
527280.0000000    0.2532728
527320.0000000    0.2567481
527360.0000000    0.2604060
527400.0000000    0.2612345
527440.0000000    0.2596622
527480.0000000    0.2657205
527520.0000000    0.2626402
527560.0000000    0.2635773
527600.0000000    0.2625543
527640.0000000    0.2596342
527680.0000000    0.2645764
527720.0000000    0.2688112
527760.0000000    0.2629869
527800.0000000    0.2670231
527840.0000000    0.2696146
527880.0000000    0.2554009
527920.0000000    0.2716241
527960.0000000    0.2620929
528000.0000000    0.2496291
528040.0000000    0.2505749
528080.0000000    0.2595816
528120.0000000    0.2513772
528160.0000000    0.2416010
528200.0000000    0.2558615
528240.0000000    0.2527792
528280.0000000    0.2538765
528320.0000000    0.2722471
528360.0000000    0.2665788
528400.0000000    0.2671722
528440.0000000    0.2530555
528480.0000000    0.2628240
528520.0000000    0.2578036
528560.0000000    0.2495193
528600.0000000    0.2567691
528640.0000000    0.2432169
528680.0000000    0.2460047
528720.0000000    0.2556241
528760.0000000    0.2606687
528800.0000000    0.2416943
528840.0000000    0.2453531
528880.0000000    0.2596089
528920.0000000    0.2619238
528960.0000000    0.2608232
529000.0000000    0.2634172
529040.0000000    0.2585314
529080.0000000    0.2519965
529120.0000000    0.2608344
529160.0000000    0.2485908
529200.0000000    0.2548406
529240.0000000    0.2541367
529280.0000000    0.2616088
529320.0000000    0.2612925
529360.0000000    0.2616152
529400.0000000    0.2598785
529440.0000000    0.2550461
529480.0000000    0.2556359
529520.0000000    0.2417981
529560.0000000    0.2630325
529600.0000000    0.2511860
529640.0000000    0.2503463
529680.0000000    0.2680786
529720.0000000    0.2582107
529760.0000000    0.2653053
529800.0000000    0.2475521
529840.0000000    0.2501374
529880.0000000    0.2618005
529920.0000000    0.2495789
529960.0000000    0.2586932
530000.0000000    0.2691543
530040.0000000    0.2601700
530080.0000000    0.2702676
530120.0000000    0.2567455
530160.0000000    0.2667879
530200.0000000    0.2626148
530240.0000000    0.2526996
530280.0000000    0.2560133
530320.0000000    0.2595688
530360.0000000    0.2578722
530400.0000000    0.2566925
530440.0000000    0.2485178
530480.0000000    0.2566085
530520.0000000    0.2536198
530560.0000000    0.2656979
530600.0000000    0.2563859
530640.0000000    0.2506546
530680.0000000    0.2427720
530720.0000000    0.2467607
530760.0000000    0.2486580
530800.0000000    0.2608654
530840.0000000    0.2551355
530880.0000000    0.2528933
530920.0000000    0.2517084
530960.0000000    0.2547217
531000.0000000    0.2524573
531040.0000000    0.2594768
531080.0000000    0.2506549
531120.0000000    0.2467949
531160.0000000    0.2483891
531200.0000000    0.2522154
531240.0000000    0.2595169
531280.0000000    0.2513826
531320.0000000    0.2567888
531360.0000000    0.2634915
531400.0000000    0.2549036
531440.0000000    0.2549050
531480.0000000    0.2652008
531520.0000000    0.2760535
531560.0000000    0.2535113
531600.0000000    0.2593024
531640.0000000    0.2617469
531680.0000000    0.2509750
531720.0000000    0.2545316
531760.0000000    0.2633391
531800.0000000    0.2448387
531840.0000000    0.2585891
531880.0000000    0.2621829
531920.0000000    0.2540914
531960.0000000    0.2536559
532000.0000000    0.2617178
532040.0000000    0.2624904
532080.0000000    0.2603115
532120.0000000    0.2469667
532160.0000000    0.2526647
532200.0000000    0.2441521
532240.0000000    0.2557819
532280.0000000    0.2462122
532320.0000000    0.2544068
532360.0000000    0.2574192
532400.0000000    0.2690010
532440.0000000    0.2516935
532480.0000000    0.2602225
532520.0000000    0.2459532
532560.0000000    0.2546048
532600.0000000    0.2604129
532640.0000000    0.2634900
532680.0000000    0.2644835
532720.0000000    0.2656620
532760.0000000    0.2726575
532800.0000000    0.2565817
532840.0000000    0.2750515
532880.0000000    0.2623035
532920.0000000    0.2678780
532960.0000000    0.2627521
533000.0000000    0.2688580
533040.0000000    0.2655678
533080.0000000    0.2627147
533120.0000000    0.2588965
533160.0000000    0.2705456
533200.0000000    0.2759235
533240.0000000    0.2717824
533280.0000000    0.2701564
533320.0000000    0.2760461
533360.0000000    0.2736390
533400.0000000    0.2730950
533440.0000000    0.2713729
533480.0000000    0.2820032
533520.0000000    0.2661402
533560.0000000    0.2806298
533600.0000000    0.2738158
533640.0000000    0.2659959
533680.0000000    0.2825592
533720.0000000    0.2725089
533760.0000000    0.2758050
533800.0000000    0.2762545
533840.0000000    0.2827184
533880.0000000    0.2852109
533920.0000000    0.2790280
533960.0000000    0.2820902
534000.0000000    0.2775005
534040.0000000    0.2743655
534080.0000000    0.2672057
534120.0000000    0.2751908
534160.0000000    0.2688076
534200.0000000    0.2752675
534240.0000000    0.2769184
534280.0000000    0.2787470
534320.0000000    0.2757387
534360.0000000    0.2722203
534400.0000000    0.2807831
534440.0000000    0.2778999
534480.0000000    0.2740810
534520.0000000    0.2785476
534560.0000000    0.2698191
534600.0000000    0.2610611
534640.0000000    0.2785999
534680.0000000    0.2612456
534720.0000000    0.2733543
534760.0000000    0.2676393
534800.0000000    0.2640882
534840.0000000    0.2758514
534880.0000000    0.2683723
534920.0000000    0.2635540
534960.0000000    0.2740421
535000.0000000    0.2643375
535040.0000000    0.2679305
535080.0000000    0.2725214
535120.0000000    0.2690580
535160.0000000    0.2731845
535200.0000000    0.2823219
535240.0000000    0.2783835
535280.0000000    0.2748446
535320.0000000    0.2786717
535360.0000000    0.2619871
535400.0000000    0.2667620
535440.0000000    0.2691247
535480.0000000    0.2575520
535520.0000000    0.2780407
535560.0000000    0.2643443
535600.0000000    0.2631857
535640.0000000    0.2625938
535680.0000000    0.2615531
535720.0000000    0.2711353
535760.0000000    0.2690030
535800.0000000    0.2681701
535840.0000000    0.2687066
535880.0000000    0.2807597
535920.0000000    0.2821818
535960.0000000    0.2721475
536000.0000000    0.2646379
536040.0000000    0.2621171
536080.0000000    0.2643494
536120.0000000    0.2618638
536160.0000000    0.2636895
536200.0000000    0.2589237
536240.0000000    0.2653390
536280.0000000    0.2595887
536320.0000000    0.2618401
536360.0000000    0.2696467
536400.0000000    0.2829905
536440.0000000    0.2740393
536480.0000000    0.2806244
536520.0000000    0.2637737
536560.0000000    0.2672551
536600.0000000    0.2659224
536640.0000000    0.2704012
536680.0000000    0.2729899
536720.0000000    0.2688112
536760.0000000    0.2609460
536800.0000000    0.2515560
536840.0000000    0.2514806
536880.0000000    0.2588023
536920.0000000    0.2628719
536960.0000000    0.2663094
537000.0000000    0.2618482
537040.0000000    0.2552680
537080.0000000    0.2600604
537120.0000000    0.2596769
537160.0000000    0.2746536
537200.0000000    0.2666810
537240.0000000    0.2699405
537280.0000000    0.2561919
537320.0000000    0.2628906
537360.0000000    0.2658764
537400.0000000    0.2629865
537440.0000000    0.2593158
537480.0000000    0.2701625
537520.0000000    0.2714431
537560.0000000    0.2646132
537600.0000000    0.2741351
537640.0000000    0.2697107
537680.0000000    0.2714821
537720.0000000    0.2722839
537760.0000000    0.2782552
537800.0000000    0.2572317
537840.0000000    0.2690809
537880.0000000    0.2599966
537920.0000000    0.2668804
537960.0000000    0.2679544
538000.0000000    0.2659276
538040.0000000    0.2571200
538080.0000000    0.2683061
538120.0000000    0.2772524
538160.0000000    0.2775931
538200.0000000    0.2673144
538240.0000000    0.2653982
538280.0000000    0.2790355
538320.0000000    0.2651360
538360.0000000    0.2532157
538400.0000000    0.2675872
538440.0000000    0.2649696
538480.0000000    0.2582548
538520.0000000    0.2594329
538560.0000000    0.2706547
538600.0000000    0.2687401
538640.0000000    0.2599485
538680.0000000    0.2562131
538720.0000000    0.2443412
538760.0000000    0.2770987
538800.0000000    0.2639386
538840.0000000    0.2600755
538880.0000000    0.2614180
538920.0000000    0.2617231
538960.0000000    0.2528633
539000.0000000    0.2480443
539040.0000000    0.2472842
539080.0000000    0.2662848
539120.0000000    0.2512841
539160.0000000    0.2540524
539200.0000000    0.2684793
539240.0000000    0.2646492
539280.0000000    0.2742710
539320.0000000    0.2693303
539360.0000000    0.2739593
539400.0000000    0.2695072
539440.0000000    0.2670410
539480.0000000    0.2656684
539520.0000000    0.2607280
539560.0000000    0.2632006
539600.0000000    0.2644323
539640.0000000    0.2617617
539680.0000000    0.2774640
539720.0000000    0.2618435
539760.0000000    0.2603701
539800.0000000    0.2635920
539840.0000000    0.2689892
539880.0000000    0.2723263
539920.0000000    0.2701926
539960.0000000    0.2795842
540000.0000000    0.2814299
540040.0000000    0.2618065
540080.0000000    0.2668663
540120.0000000    0.2678517
540160.0000000    0.2655391
540200.0000000    0.2566112
540240.0000000    0.2510353
540280.0000000    0.2685525
540320.0000000    0.2515795
540360.0000000    0.2740112
540400.0000000    0.2701136
540440.0000000    0.2787734
540480.0000000    0.2661600
540520.0000000    0.2527809
540560.0000000    0.2607674
540600.0000000    0.2703775
540640.0000000    0.2677881
540680.0000000    0.2759192
540720.0000000    0.2544006
540760.0000000    0.2495294
540800.0000000    0.2552556
540840.0000000    0.2633601
540880.0000000    0.2512965
540920.0000000    0.2644935
540960.0000000    0.2659287
541000.0000000    0.2666193
541040.0000000    0.2526386
541080.0000000    0.2604672
541120.0000000    0.2509587
541160.0000000    0.2536144
541200.0000000    0.2536350
541240.0000000    0.2529357
541280.0000000    0.2566086
541320.0000000    0.2397916
541360.0000000    0.2433330
541400.0000000    0.2578368
541440.0000000    0.2476877
541480.0000000    0.2524121
541520.0000000    0.2517334
541560.0000000    0.2569281
541600.0000000    0.2667485
541640.0000000    0.2415520
541680.0000000    0.2601103
541720.0000000    0.2523948
541760.0000000    0.2600083
541800.0000000    0.2525989
541840.0000000    0.2585306
541880.0000000    0.2532625
541920.0000000    0.2600777
541960.0000000    0.2622275
542000.0000000    0.2538456
542040.0000000    0.2544830
542080.0000000    0.2625737
542120.0000000    0.2618393
542160.0000000    0.2585814
542200.0000000    0.2700053
542240.0000000    0.2509212
542280.0000000    0.2590717
542320.0000000    0.2574948
542360.0000000    0.2688745
542400.0000000    0.2626577
542440.0000000    0.2639332
542480.0000000    0.2551275
542520.0000000    0.2644067
542560.0000000    0.2602730
542600.0000000    0.2634863
542640.0000000    0.2601370
542680.0000000    0.2609972
542720.0000000    0.2689713
542760.0000000    0.2597178
542800.0000000    0.2586904
542840.0000000    0.2621988
542880.0000000    0.2659851
542920.0000000    0.2614450
542960.0000000    0.2583221
543000.0000000    0.2594377
543040.0000000    0.2799191
543080.0000000    0.2673638
543120.0000000    0.2649015
543160.0000000    0.2685733
543200.0000000    0.2614899
543240.0000000    0.2653879
543280.0000000    0.2618536
543320.0000000    0.2597448
543360.0000000    0.2671081
543400.0000000    0.2645393
543440.0000000    0.2601669
543480.0000000    0.2612181
543520.0000000    0.2561753
543560.0000000    0.2646866
543600.0000000    0.2560982
543640.0000000    0.2451045
543680.0000000    0.2505095
543720.0000000    0.2648538
543760.0000000    0.2529536
543800.0000000    0.2582776
543840.0000000    0.2508400
543880.0000000    0.2550715
543920.0000000    0.2413255
543960.0000000    0.2557891
544000.0000000    0.2357086
544040.0000000    0.2451220
544080.0000000    0.2506284
544120.0000000    0.2418678
544160.0000000    0.2595007
544200.0000000    0.2562760
544240.0000000    0.2660927
544280.0000000    0.2550478
544320.0000000    0.2447629
544360.0000000    0.2355051
544400.0000000    0.2427492
544440.0000000    0.2444407
544480.0000000    0.2419408
544520.0000000    0.2455035
544560.0000000    0.2587586
544600.0000000    0.2661427
544640.0000000    0.2567792
544680.0000000    0.2567987
544720.0000000    0.2535262
544760.0000000    0.2711128
544800.0000000    0.2623887
544840.0000000    0.2774642
544880.0000000    0.2869181
544920.0000000    0.2689993
544960.0000000    0.2774073
545000.0000000    0.2675155
545040.0000000    0.2777909
545080.0000000    0.2772933
545120.0000000    0.2819883
545160.0000000    0.2755906
545200.0000000    0.2798589
545240.0000000    0.2874102
545280.0000000    0.2860126
545320.0000000    0.2921573
545360.0000000    0.2749933
545400.0000000    0.2478870
545440.0000000    0.2548921
545480.0000000    0.2663250
545520.0000000    0.2597242
545560.0000000    0.2542548
545600.0000000    0.2643469
545640.0000000    0.2434335
545680.0000000    0.2451935
545720.0000000    0.2451329
545760.0000000    0.2540580
545800.0000000    0.2364130
545840.0000000    0.2580406
545880.0000000    0.2353271
545920.0000000    0.2623554
545960.0000000    0.2432566
546000.0000000    0.2453916
546040.0000000    0.2546854
546080.0000000    0.2453295
546120.0000000    0.2566230
546160.0000000    0.2491969
546200.0000000    0.2665224
546240.0000000    0.2384929
546280.0000000    0.2528310
546320.0000000    0.2543899
546360.0000000    0.2446220
546400.0000000    0.2469181
546440.0000000    0.2486002
546480.0000000    0.2488189
546520.0000000    0.2456785
546560.0000000    0.2420019
546600.0000000    0.2457315
546640.0000000    0.2360909
546680.0000000    0.2359899
546720.0000000    0.2478187
546760.0000000    0.2491564
546800.0000000    0.2534256
546840.0000000    0.2442948
546880.0000000    0.2471293
546920.0000000    0.2404339
546960.0000000    0.2426136
547000.0000000    0.2355527
547040.0000000    0.2419858
547080.0000000    0.2335007
547120.0000000    0.2462725
547160.0000000    0.2503534
547200.0000000    0.2435923
547240.0000000    0.2422166
547280.0000000    0.2611557
547320.0000000    0.2549964
547360.0000000    0.2359177
547400.0000000    0.2361342
547440.0000000    0.2443331
547480.0000000    0.2317498
547520.0000000    0.2420046
547560.0000000    0.2334028
547600.0000000    0.2361742
547640.0000000    0.2543266
547680.0000000    0.2394841
547720.0000000    0.2384034
547760.0000000    0.2468519
547800.0000000    0.2472396
547840.0000000    0.2559580
547880.0000000    0.2453296
547920.0000000    0.2544198
547960.0000000    0.2523005
548000.0000000    0.2466509
548040.0000000    0.2392429
548080.0000000    0.2473539
548120.0000000    0.2445873
548160.0000000    0.2558434
548200.0000000    0.2543224
548240.0000000    0.2474658
548280.0000000    0.2496499
548320.0000000    0.2381607
548360.0000000    0.2450622
548400.0000000    0.2565439
548440.0000000    0.2525620
548480.0000000    0.2509080
548520.0000000    0.2519430
548560.0000000    0.2372716
548600.0000000    0.2391390
548640.0000000    0.2421882
548680.0000000    0.2309134
548720.0000000    0.2484816
548760.0000000    0.2433195
548800.0000000    0.2424794
548840.0000000    0.2472660
548880.0000000    0.2399758
548920.0000000    0.2511416
548960.0000000    0.2440090
549000.0000000    0.2544437
549040.0000000    0.2506198
549080.0000000    0.2592226
549120.0000000    0.2419582
549160.0000000    0.2453097
549200.0000000    0.2346253
549240.0000000    0.2423415
549280.0000000    0.2399047
549320.0000000    0.2628933
549360.0000000    0.2598912
549400.0000000    0.2516193
549440.0000000    0.2476205
549480.0000000    0.2609116
549520.0000000    0.2411698
549560.0000000    0.2649649
549600.0000000    0.2548014
549640.0000000    0.2710889
549680.0000000    0.2519158
549720.0000000    0.2653202
549760.0000000    0.2533309
549800.0000000    0.2753279
549840.0000000    0.2516931
549880.0000000    0.2435106
549920.0000000    0.2520687
549960.0000000    0.2415410
550000.0000000    0.2475279
550040.0000000    0.2551649
550080.0000000    0.2496173
550120.0000000    0.2589251
550160.0000000    0.2657398
550200.0000000    0.2817169
550240.0000000    0.2635526
550280.0000000    0.2680697
550320.0000000    0.2753631
550360.0000000    0.2675687
550400.0000000    0.2567725
550440.0000000    0.2599735
550480.0000000    0.2709661
550520.0000000    0.2762504
550560.0000000    0.2780543
550600.0000000    0.2751462
550640.0000000    0.2724236
550680.0000000    0.2821530
550720.0000000    0.2817503
550760.0000000    0.2603495
550800.0000000    0.2609918
550840.0000000    0.2815611
550880.0000000    0.2797703
550920.0000000    0.2815575
550960.0000000    0.2675526
551000.0000000    0.2659959
551040.0000000    0.2847294
551080.0000000    0.2759527
551120.0000000    0.2788460
551160.0000000    0.2709168
551200.0000000    0.2549510
551240.0000000    0.2486623
551280.0000000    0.2479443
551320.0000000    0.2505857
551360.0000000    0.2573907
551400.0000000    0.2650137
551440.0000000    0.2640754
551480.0000000    0.2695863
551520.0000000    0.2698555
551560.0000000    0.2586205
551600.0000000    0.2603494
551640.0000000    0.2630789
551680.0000000    0.2533444
551720.0000000    0.2737153
551760.0000000    0.2680038
551800.0000000    0.2587389
551840.0000000    0.2570377
551880.0000000    0.2636221
551920.0000000    0.2506210
551960.0000000    0.2644070
552000.0000000    0.2878554
552040.0000000    0.2888249
552080.0000000    0.2938300
552120.0000000    0.2959670
552160.0000000    0.2861876
552200.0000000    0.2805092
552240.0000000    0.2743078
552280.0000000    0.2664958
552320.0000000    0.2729041
552360.0000000    0.2621189
552400.0000000    0.2686325
552440.0000000    0.2639141
552480.0000000    0.2691621
552520.0000000    0.2681615
552560.0000000    0.2803821
552600.0000000    0.2961493
552640.0000000    0.2836786
552680.0000000    0.2788946
552720.0000000    0.2712872
552760.0000000    0.2862047
552800.0000000    0.2819437
552840.0000000    0.2689207
552880.0000000    0.2848933
552920.0000000    0.2741054
552960.0000000    0.2745784
553000.0000000    0.2631265
553040.0000000    0.2731017
553080.0000000    0.2821207
553120.0000000    0.2925617
553160.0000000    0.2822219
553200.0000000    0.2867191
553240.0000000    0.2878191
553280.0000000    0.2792188
553320.0000000    0.2795405
553360.0000000    0.2869901
553400.0000000    0.2907254
553440.0000000    0.2913229
553480.0000000    0.2875763
553520.0000000    0.2862915
553560.0000000    0.2865140
553600.0000000    0.2894153
553640.0000000    0.2874801
553680.0000000    0.2910561
553720.0000000    0.2781871
553760.0000000    0.2867465
553800.0000000    0.2885662
553840.0000000    0.2976574
553880.0000000    0.2938881
553920.0000000    0.2665574
553960.0000000    0.2780908
554000.0000000    0.2743971
554040.0000000    0.2715412
554080.0000000    0.2674341
554120.0000000    0.2657321
554160.0000000    0.2761422
554200.0000000    0.2711653
554240.0000000    0.2860100
554280.0000000    0.2720681
554320.0000000    0.2825400
554360.0000000    0.2839835
554400.0000000    0.2834319
554440.0000000    0.2790652
554480.0000000    0.2800216
554520.0000000    0.2772208
554560.0000000    0.2713629
554600.0000000    0.2716264
554640.0000000    0.2756341
554680.0000000    0.2556078
554720.0000000    0.2533290
554760.0000000    0.2457495
554800.0000000    0.2326515
554840.0000000    0.2457350
554880.0000000    0.2529591
554920.0000000    0.2591352
554960.0000000    0.2872486
555000.0000000    0.2759497
555040.0000000    0.2748147
555080.0000000    0.2852202
555120.0000000    0.2831089
555160.0000000    0.2771163
555200.0000000    0.2773331
555240.0000000    0.2786146
555280.0000000    0.2663541
555320.0000000    0.2747694
555360.0000000    0.2668547
555400.0000000    0.2750607
555440.0000000    0.2808864
555480.0000000    0.2673753
555520.0000000    0.2848352
555560.0000000    0.2826040
555600.0000000    0.2973690
555640.0000000    0.2902797
555680.0000000    0.2886930
555720.0000000    0.3036608
555760.0000000    0.2966688
555800.0000000    0.2944262
555840.0000000    0.2941293
555880.0000000    0.2973997
555920.0000000    0.2977536
555960.0000000    0.2862920
556000.0000000    0.2958206
556040.0000000    0.3112151
556080.0000000    0.3062425
556120.0000000    0.3019989
556160.0000000    0.3091503
556200.0000000    0.2880982
556240.0000000    0.2815060
556280.0000000    0.2919333
556320.0000000    0.2735066
556360.0000000    0.2858897
556400.0000000    0.2845528
556440.0000000    0.2861638
556480.0000000    0.2972527
556520.0000000    0.2740207
556560.0000000    0.2785867
556600.0000000    0.2745078
556640.0000000    0.2798486
556680.0000000    0.2874267
556720.0000000    0.2793701
556760.0000000    0.2840458
556800.0000000    0.2701176
556840.0000000    0.2719969
556880.0000000    0.2642992
556920.0000000    0.2819391
556960.0000000    0.2873536
557000.0000000    0.2950518
557040.0000000    0.2785884
557080.0000000    0.2859119
557120.0000000    0.2916390
557160.0000000    0.2981622
557200.0000000    0.3009780
557240.0000000    0.2947608
557280.0000000    0.3008556
557320.0000000    0.2897882
557360.0000000    0.3023941
557400.0000000    0.3035735
557440.0000000    0.3027269
557480.0000000    0.3023702
557520.0000000    0.3070244
557560.0000000    0.2788247
557600.0000000    0.2927504
557640.0000000    0.2957190
557680.0000000    0.2860008
557720.0000000    0.2866607
557760.0000000    0.3026743
557800.0000000    0.2819608
557840.0000000    0.2953129
557880.0000000    0.2800383
557920.0000000    0.2870289
557960.0000000    0.2958133
558000.0000000    0.2972043
558040.0000000    0.2933921
558080.0000000    0.2852653
558120.0000000    0.2880958
558160.0000000    0.3016011
558200.0000000    0.3031439
558240.0000000    0.2912026
558280.0000000    0.2707382
558320.0000000    0.2748155
558360.0000000    0.2776082
558400.0000000    0.2822086
558440.0000000    0.2869217
558480.0000000    0.2885694
558520.0000000    0.2868181
558560.0000000    0.2676128
558600.0000000    0.2835988
558640.0000000    0.2792301
558680.0000000    0.2856641
558720.0000000    0.3013628
558760.0000000    0.2903636
558800.0000000    0.2829970
558840.0000000    0.2817653
558880.0000000    0.2671755
558920.0000000    0.2812089
558960.0000000    0.2660305
559000.0000000    0.2567886
559040.0000000    0.2535369
559080.0000000    0.2855245
559120.0000000    0.2772365
559160.0000000    0.2726890
559200.0000000    0.2894070
559240.0000000    0.2815507
559280.0000000    0.2680408
559320.0000000    0.2836806
559360.0000000    0.2897923
559400.0000000    0.2798695
559440.0000000    0.2858298
559480.0000000    0.2647354
559520.0000000    0.2705877
559560.0000000    0.2663893
559600.0000000    0.2621081
559640.0000000    0.2819997
559680.0000000    0.2600239
559720.0000000    0.2623358
559760.0000000    0.2615268
559800.0000000    0.2724765
559840.0000000    0.2880982
559880.0000000    0.2983086
559920.0000000    0.2710643
559960.0000000    0.2790465
560000.0000000    0.2836271
560040.0000000    0.2776492
560080.0000000    0.2857568
560120.0000000    0.2745187
560160.0000000    0.2812678
560200.0000000    0.2730708
560240.0000000    0.2731836
560280.0000000    0.2748102
560320.0000000    0.2654527
560360.0000000    0.2916474
560400.0000000    0.2688226
560440.0000000    0.2724719
560480.0000000    0.2688589
560520.0000000    0.2731644
560560.0000000    0.2864714
560600.0000000    0.2632717
560640.0000000    0.2672672
560680.0000000    0.2778127
560720.0000000    0.2720196
560760.0000000    0.2686463
560800.0000000    0.2765335
560840.0000000    0.2731762
560880.0000000    0.2890823
560920.0000000    0.2993910
560960.0000000    0.2936950
561000.0000000    0.2926007
561040.0000000    0.2813676
561080.0000000    0.2786536
561120.0000000    0.2674301
561160.0000000    0.2668113
561200.0000000    0.2769486
561240.0000000    0.2845367
561280.0000000    0.2898968
561320.0000000    0.2874941
561360.0000000    0.2850101
561400.0000000    0.2915719
561440.0000000    0.2931787
561480.0000000    0.2808608
561520.0000000    0.2843169
561560.0000000    0.3002435
561600.0000000    0.2875779
561640.0000000    0.2898425
561680.0000000    0.2932894
561720.0000000    0.2927153
561760.0000000    0.2937798
561800.0000000    0.2866774
561840.0000000    0.2916182
561880.0000000    0.2870895
561920.0000000    0.2895987
561960.0000000    0.2867502
562000.0000000    0.2762149
562040.0000000    0.2930033
562080.0000000    0.2774644
562120.0000000    0.2910355
562160.0000000    0.2837914
562200.0000000    0.2696571
562240.0000000    0.2811364
562280.0000000    0.2863295
562320.0000000    0.3005008
562360.0000000    0.3046621
562400.0000000    0.2847026
562440.0000000    0.2865735
562480.0000000    0.2848498
562520.0000000    0.2837257
562560.0000000    0.2897474
562600.0000000    0.2869180
562640.0000000    0.2959013
562680.0000000    0.2812463
562720.0000000    0.2818444
562760.0000000    0.2849643
562800.0000000    0.2884719
562840.0000000    0.2760271
562880.0000000    0.2689154
562920.0000000    0.2765386
562960.0000000    0.2862161
563000.0000000    0.2743543
563040.0000000    0.2910542
563080.0000000    0.2829965
563120.0000000    0.2890390
563160.0000000    0.2920738
563200.0000000    0.2848381
563240.0000000    0.2782567
563280.0000000    0.2649103
563320.0000000    0.2668144
563360.0000000    0.2678385
563400.0000000    0.2723393
563440.0000000    0.2691725
563480.0000000    0.2789887
563520.0000000    0.2835573
563560.0000000    0.2804303
563600.0000000    0.2792236
563640.0000000    0.2716264
563680.0000000    0.2804077
563720.0000000    0.2673302
563760.0000000    0.2768146
563800.0000000    0.2770385
563840.0000000    0.2762379
563880.0000000    0.2779227
563920.0000000    0.2718101
563960.0000000    0.2783006
564000.0000000    0.2720768
564040.0000000    0.2828034
564080.0000000    0.2783680
564120.0000000    0.2758017
564160.0000000    0.2709417
564200.0000000    0.2760461
564240.0000000    0.2776285
564280.0000000    0.2804106
564320.0000000    0.2840162
564360.0000000    0.2706734
564400.0000000    0.2738189
564440.0000000    0.2675627
564480.0000000    0.2643460
564520.0000000    0.2630630
564560.0000000    0.2595560
564600.0000000    0.2592509
564640.0000000    0.2474798
564680.0000000    0.2515222
564720.0000000    0.2629102
564760.0000000    0.2650878
564800.0000000    0.2622928
564840.0000000    0.2520785
564880.0000000    0.2600310
564920.0000000    0.2609931
564960.0000000    0.2630293
565000.0000000    0.2668836
565040.0000000    0.2590156
565080.0000000    0.2664968
565120.0000000    0.2543653
565160.0000000    0.2659777
565200.0000000    0.2718853
565240.0000000    0.2700230
565280.0000000    0.2691302
565320.0000000    0.2593072
565360.0000000    0.2516598
565400.0000000    0.2615924
565440.0000000    0.2595367
565480.0000000    0.2705106
565520.0000000    0.2613989
565560.0000000    0.2606081
565600.0000000    0.2605648
565640.0000000    0.2629701
565680.0000000    0.2631247
565720.0000000    0.2766111
565760.0000000    0.2697753
565800.0000000    0.2671435
565840.0000000    0.2539336
565880.0000000    0.2594163
565920.0000000    0.2680509
565960.0000000    0.2567096
566000.0000000    0.2669834
566040.0000000    0.2584518
566080.0000000    0.2634840
566120.0000000    0.2674315
566160.0000000    0.2603021
566200.0000000    0.2608862
566240.0000000    0.2577630
566280.0000000    0.2679911
566320.0000000    0.2692372
566360.0000000    0.2666649
566400.0000000    0.2657336
566440.0000000    0.2665891
566480.0000000    0.2679691
566520.0000000    0.2623332
566560.0000000    0.2632148
566600.0000000    0.2632967
566640.0000000    0.2573982
566680.0000000    0.2645626
566720.0000000    0.2677924
566760.0000000    0.2681539
566800.0000000    0.2593440
566840.0000000    0.2664596
566880.0000000    0.2586051
566920.0000000    0.2618836
566960.0000000    0.2665272
567000.0000000    0.2521047
567040.0000000    0.2625257
567080.0000000    0.2623807
567120.0000000    0.2555814
567160.0000000    0.2542473
567200.0000000    0.2490598
567240.0000000    0.2399020
567280.0000000    0.2503704
567320.0000000    0.2431192
567360.0000000    0.2581050
567400.0000000    0.2540455
567440.0000000    0.2547245
567480.0000000    0.2548454
567520.0000000    0.2538638
567560.0000000    0.2751539
567600.0000000    0.2474793
567640.0000000    0.2660297
567680.0000000    0.2471875
567720.0000000    0.2559204
567760.0000000    0.2680693
567800.0000000    0.2697209
567840.0000000    0.2733926
567880.0000000    0.2539512
567920.0000000    0.2529738
567960.0000000    0.2658518
568000.0000000    0.2579664
568040.0000000    0.2692050
568080.0000000    0.2554942
568120.0000000    0.2597333
568160.0000000    0.2715278
568200.0000000    0.2818392
568240.0000000    0.2810472
568280.0000000    0.2749721
568320.0000000    0.2757531
568360.0000000    0.2693994
568400.0000000    0.2868217
568440.0000000    0.2733038
568480.0000000    0.2681429
568520.0000000    0.2662798
568560.0000000    0.2744210
568600.0000000    0.2810878
568640.0000000    0.2714491
568680.0000000    0.2829480
568720.0000000    0.2938559
568760.0000000    0.2674949
568800.0000000    0.2749091
568840.0000000    0.2698833
568880.0000000    0.2654117
568920.0000000    0.2639068
568960.0000000    0.2691326
569000.0000000    0.2741910
569040.0000000    0.2662255
569080.0000000    0.2833851
569120.0000000    0.2903322
569160.0000000    0.2778326
569200.0000000    0.2856053
569240.0000000    0.2825523
569280.0000000    0.2895970
569320.0000000    0.2743824
569360.0000000    0.2956386
569400.0000000    0.3008895
569440.0000000    0.2899222
569480.0000000    0.2910046
569520.0000000    0.2829193
569560.0000000    0.2947467
569600.0000000    0.2876316
569640.0000000    0.2888757
569680.0000000    0.3010420
569720.0000000    0.2899303
569760.0000000    0.2924485
569800.0000000    0.2897996
569840.0000000    0.3135936
569880.0000000    0.3020955
569920.0000000    0.2846032
569960.0000000    0.3004411
570000.0000000    0.2992505
570040.0000000    0.2732241
570080.0000000    0.2757805
570120.0000000    0.2809231
570160.0000000    0.2680161
570200.0000000    0.2752297
570240.0000000    0.2748915
570280.0000000    0.2778450
570320.0000000    0.2765015
570360.0000000    0.2824617
570400.0000000    0.2778145
570440.0000000    0.2676689
570480.0000000    0.2823192
570520.0000000    0.2809002
570560.0000000    0.2838954
570600.0000000    0.2841100
570640.0000000    0.2901493
570680.0000000    0.2601447
570720.0000000    0.2747377
570760.0000000    0.2821000
570800.0000000    0.2873461
570840.0000000    0.2682618
570880.0000000    0.2729570
570920.0000000    0.2758681
570960.0000000    0.2699558
571000.0000000    0.2671418
571040.0000000    0.2718400
571080.0000000    0.2566713
571120.0000000    0.2684462
571160.0000000    0.2778254
571200.0000000    0.2715597
571240.0000000    0.2736381
571280.0000000    0.2684130
571320.0000000    0.2726337
571360.0000000    0.2723631
571400.0000000    0.2661567
571440.0000000    0.2584807
571480.0000000    0.2582568
571520.0000000    0.2768005
571560.0000000    0.2585853
571600.0000000    0.2714632
571640.0000000    0.2609378
571680.0000000    0.2634762
571720.0000000    0.2670521
571760.0000000    0.2676920
571800.0000000    0.2688795
571840.0000000    0.2704363
571880.0000000    0.2601345
571920.0000000    0.2683302
571960.0000000    0.2710164
572000.0000000    0.2756276
572040.0000000    0.2651848
572080.0000000    0.2692515
572120.0000000    0.2644199
572160.0000000    0.2683235
572200.0000000    0.2578608
572240.0000000    0.2655073
572280.0000000    0.2636212
572320.0000000    0.2686806
572360.0000000    0.2697232
572400.0000000    0.2731073
572440.0000000    0.2833985
572480.0000000    0.2663484
572520.0000000    0.2842717
572560.0000000    0.2606212
572600.0000000    0.2660083
572640.0000000    0.2639326
572680.0000000    0.2750930
572720.0000000    0.2736070
572760.0000000    0.2761277
572800.0000000    0.2738346
572840.0000000    0.2745182
572880.0000000    0.2885673
572920.0000000    0.2698665
572960.0000000    0.2782594
573000.0000000    0.2684915
573040.0000000    0.2558368
573080.0000000    0.2616992
573120.0000000    0.2740441
573160.0000000    0.2732679
573200.0000000    0.2693175
573240.0000000    0.2825503
573280.0000000    0.2825353
573320.0000000    0.2931377
573360.0000000    0.2845908
573400.0000000    0.2870182
573440.0000000    0.2721084
573480.0000000    0.2745437
573520.0000000    0.2777944
573560.0000000    0.2809256
573600.0000000    0.2713102
573640.0000000    0.2685919
573680.0000000    0.2634883
573720.0000000    0.2716052
573760.0000000    0.2828515
573800.0000000    0.2621088
573840.0000000    0.2688572
573880.0000000    0.2778217
573920.0000000    0.2727931
573960.0000000    0.2678664
574000.0000000    0.2753963
574040.0000000    0.2817878
574080.0000000    0.2683762
574120.0000000    0.2676009
574160.0000000    0.2727701
574200.0000000    0.2783790
574240.0000000    0.2677361
574280.0000000    0.2738094
574320.0000000    0.2668249
574360.0000000    0.2601690
[truncated: 297,950 more chars]
