# Supplementary material for: Comment on 'Valid molecular dynamics simulations of human hemoglobin require a surprisingly large box size'
Source: eLife. 2019 Jun 20;8:e44718. doi: 10.7554/eLife.44718 (PMC6586461; doi:10.7554/eLife.44718)
Supplement: Figure 1—source data 1. — The zip archive contains a README file describing which source files correspond to the different panels. [file elife-44718-fig1-data1.zip › figure1/panels_AB/150A/5/rmsd_2dn3.xvg]

# This file was created Fri Jan 25 10:28:03 2019
# Created by:
#             :-) GROMACS - gmx rms, 2018.6-dev-20190123-eb3e487 (-:
# 
# Executable:   /usr/local/gromacs/2018/2018.5-impi2017-fftw337-gcc640-cuda91/bin/gmx
# Data prefix:  /usr/local/gromacs/2018/2018.5-impi2017-fftw337-gcc640-cuda91
# Working dir:  /home/degroot/hb/2dn2/Meuwly/150a-elife/5
# Command line:
#   gmx rms -s ../../../2dn3/conf.pdb -f xx.xtc -o rmsd_2dn3.xvg -nice 0
# gmx rms is part of G R O M A C S:
#
# Getting the Right Output Means no Artefacts in Calculating Stuff
#
@    title "RMSD"
@    xaxis  label "Time (ps)"
@    yaxis  label "RMSD (nm)"
@TYPE xy
@ subtitle "Backbone after lsq fit to Backbone"
   0.0000000    0.2454058
  40.0000000    0.2708077
  80.0000000    0.2713375
 120.0000000    0.2753970
 160.0000000    0.2656173
 200.0000000    0.2734372
 240.0000000    0.2685594
 280.0000000    0.2919210
 320.0000000    0.2932185
 360.0000000    0.2669704
 400.0000000    0.2773988
 440.0000000    0.2746868
 480.0000000    0.2610896
 520.0000000    0.2776753
 560.0000000    0.2672704
 600.0000000    0.2787972
 640.0000000    0.2773617
 680.0000000    0.2802346
 720.0000000    0.2886735
 760.0000000    0.2772471
 800.0000000    0.2759887
 840.0000000    0.2782902
 880.0000000    0.2745997
 920.0000000    0.2744477
 960.0000000    0.2699524
1000.0000000    0.2672071
1040.0000000    0.2692040
1080.0000000    0.2713707
1120.0000000    0.2774187
1160.0000000    0.2852789
1200.0000000    0.2698401
1240.0000000    0.2700013
1280.0000000    0.2529990
1320.0000000    0.2856215
1360.0000000    0.2932043
1400.0000000    0.2689974
1440.0000000    0.2629994
1480.0000000    0.2743772
1520.0000000    0.2725469
1560.0000000    0.2704910
1600.0000000    0.2820844
1640.0000000    0.2671103
1680.0000000    0.2706802
1720.0000000    0.2484150
1760.0000000    0.2750494
1800.0000000    0.2793241
1840.0000000    0.2615943
1880.0000000    0.2568853
1920.0000000    0.2532032
1960.0000000    0.2804687
2000.0000000    0.2691095
2040.0000000    0.2708812
2080.0000000    0.2738890
2120.0000000    0.2978758
2160.0000000    0.2669468
2200.0000000    0.2718759
2240.0000000    0.2612081
2280.0000000    0.2695375
2320.0000000    0.2731010
2360.0000000    0.2778640
2400.0000000    0.2663734
2440.0000000    0.2618203
2480.0000000    0.2659402
2520.0000000    0.2645751
2560.0000000    0.2723425
2600.0000000    0.2620017
2640.0000000    0.2763996
2680.0000000    0.2667738
2720.0000000    0.2703556
2760.0000000    0.2806836
2800.0000000    0.2582494
2840.0000000    0.2600097
2880.0000000    0.2626928
2920.0000000    0.2555838
2960.0000000    0.2485491
3000.0000000    0.2702602
3040.0000000    0.2697620
3080.0000000    0.2590504
3120.0000000    0.2558387
3160.0000000    0.2501848
3200.0000000    0.2392718
3240.0000000    0.2371106
3280.0000000    0.2596630
3320.0000000    0.2624616
3360.0000000    0.2451132
3400.0000000    0.2542444
3440.0000000    0.2537649
3480.0000000    0.2228550
3520.0000000    0.2376946
3560.0000000    0.2689703
3600.0000000    0.2673893
3640.0000000    0.2589826
3680.0000000    0.2554533
3720.0000000    0.2619148
3760.0000000    0.2695151
3800.0000000    0.2695570
3840.0000000    0.2600982
3880.0000000    0.2615694
3920.0000000    0.2715257
3960.0000000    0.2749406
4000.0000000    0.2547230
4040.0000000    0.2645964
4080.0000000    0.2829567
4120.0000000    0.2653703
4160.0000000    0.2469037
4200.0000000    0.2548728
4240.0000000    0.2697130
4280.0000000    0.2572852
4320.0000000    0.2724209
4360.0000000    0.2575751
4400.0000000    0.2759870
4440.0000000    0.2515579
4480.0000000    0.2785631
4520.0000000    0.2605728
4560.0000000    0.2929389
4600.0000000    0.2797004
4640.0000000    0.2709319
4680.0000000    0.2890389
4720.0000000    0.2990287
4760.0000000    0.2681279
4800.0000000    0.2875534
4840.0000000    0.2751432
4880.0000000    0.2576704
4920.0000000    0.2539940
4960.0000000    0.2456623
5000.0000000    0.2351047
5040.0000000    0.2543721
5080.0000000    0.2570441
5120.0000000    0.2698497
5160.0000000    0.2521535
5200.0000000    0.2581928
5240.0000000    0.2611788
5280.0000000    0.2389120
5320.0000000    0.2464231
5360.0000000    0.2699308
5400.0000000    0.2697273
5440.0000000    0.2557809
5480.0000000    0.2859397
5520.0000000    0.2777121
5560.0000000    0.2738868
5600.0000000    0.2696433
5640.0000000    0.2681420
5680.0000000    0.2674985
5720.0000000    0.2691973
5760.0000000    0.2738062
5800.0000000    0.2721055
5840.0000000    0.2900421
5880.0000000    0.2880903
5920.0000000    0.2720636
5960.0000000    0.2804217
6000.0000000    0.2617858
6040.0000000    0.2787568
6080.0000000    0.2918952
6120.0000000    0.2849721
6160.0000000    0.2766393
6200.0000000    0.2927720
6240.0000000    0.2586993
6280.0000000    0.2646193
6320.0000000    0.2773075
6360.0000000    0.2620533
6400.0000000    0.2434782
6440.0000000    0.2568843
6480.0000000    0.2493168
6520.0000000    0.2421342
6560.0000000    0.2601973
6600.0000000    0.2619528
6640.0000000    0.2627099
6680.0000000    0.2561519
6720.0000000    0.2605930
6760.0000000    0.2827427
6800.0000000    0.2463706
6840.0000000    0.2369014
6880.0000000    0.2460361
6920.0000000    0.2469338
6960.0000000    0.2536581
7000.0000000    0.2642134
7040.0000000    0.2518409
7080.0000000    0.2519612
7120.0000000    0.2724774
7160.0000000    0.2954810
7200.0000000    0.2854051
7240.0000000    0.2766400
7280.0000000    0.2613746
7320.0000000    0.2494643
7360.0000000    0.2313361
7400.0000000    0.2394787
7440.0000000    0.2392555
7480.0000000    0.2335862
7520.0000000    0.2445948
7560.0000000    0.2430063
7600.0000000    0.2359359
7640.0000000    0.2502370
7680.0000000    0.2435841
7720.0000000    0.2379167
7760.0000000    0.2547115
7800.0000000    0.2447146
7840.0000000    0.2374739
7880.0000000    0.2328995
7920.0000000    0.2482661
7960.0000000    0.2288069
8000.0000000    0.2222640
8040.0000000    0.2177397
8080.0000000    0.2448802
8120.0000000    0.2240088
8160.0000000    0.2049501
8200.0000000    0.2300088
8240.0000000    0.2327396
8280.0000000    0.2403408
8320.0000000    0.2267079
8360.0000000    0.2299252
8400.0000000    0.2456354
8440.0000000    0.2415870
8480.0000000    0.2345687
8520.0000000    0.2355277
8560.0000000    0.2229647
8600.0000000    0.2398125
8640.0000000    0.2371110
8680.0000000    0.2335988
8720.0000000    0.2299029
8760.0000000    0.2325651
8800.0000000    0.2424947
8840.0000000    0.2201845
8880.0000000    0.2324817
8920.0000000    0.2488101
8960.0000000    0.2627476
9000.0000000    0.2515282
9040.0000000    0.2487676
9080.0000000    0.2344562
9120.0000000    0.2376726
9160.0000000    0.2424611
9200.0000000    0.2420762
9240.0000000    0.2559391
9280.0000000    0.2439251
9320.0000000    0.2416465
9360.0000000    0.2331010
9400.0000000    0.2437496
9440.0000000    0.2602002
9480.0000000    0.2234556
9520.0000000    0.2505000
9560.0000000    0.2285609
9600.0000000    0.2389776
9640.0000000    0.2468226
9680.0000000    0.2303197
9720.0000000    0.2402330
9760.0000000    0.2495874
9800.0000000    0.2471056
9840.0000000    0.2479286
9880.0000000    0.2563016
9920.0000000    0.2729913
9960.0000000    0.2642696
10000.0000000    0.2656622
10040.0000000    0.2711594
10080.0000000    0.2549226
10120.0000000    0.2595545
10160.0000000    0.2693132
10200.0000000    0.2504145
10240.0000000    0.2508863
10280.0000000    0.2569199
10320.0000000    0.2843029
10360.0000000    0.2550614
10400.0000000    0.2543439
10440.0000000    0.2525865
10480.0000000    0.2786252
10520.0000000    0.2547154
10560.0000000    0.2420621
10600.0000000    0.2540371
10640.0000000    0.2605196
10680.0000000    0.2491367
10720.0000000    0.2540015
10760.0000000    0.2352099
10800.0000000    0.2388525
10840.0000000    0.2480783
10880.0000000    0.2471245
10920.0000000    0.2411144
10960.0000000    0.2603697
11000.0000000    0.2382794
11040.0000000    0.2392617
11080.0000000    0.2463437
11120.0000000    0.2301998
11160.0000000    0.2238531
11200.0000000    0.2362391
11240.0000000    0.2467632
11280.0000000    0.2614599
11320.0000000    0.2703638
11360.0000000    0.2606317
11400.0000000    0.2557236
11440.0000000    0.2850013
11480.0000000    0.2643599
11520.0000000    0.2429839
11560.0000000    0.2650657
11600.0000000    0.2548504
11640.0000000    0.2203118
11680.0000000    0.2283120
11720.0000000    0.2592245
11760.0000000    0.2382725
11800.0000000    0.2354224
11840.0000000    0.2195859
11880.0000000    0.2335308
11920.0000000    0.2364391
11960.0000000    0.2490390
12000.0000000    0.2424799
12040.0000000    0.2697058
12080.0000000    0.2685913
12120.0000000    0.2528223
12160.0000000    0.2424083
12200.0000000    0.2424340
12240.0000000    0.2375154
12280.0000000    0.2634959
12320.0000000    0.2448402
12360.0000000    0.2286098
12400.0000000    0.2375827
12440.0000000    0.2418558
12480.0000000    0.2475217
12520.0000000    0.2652244
12560.0000000    0.2658044
12600.0000000    0.2888129
12640.0000000    0.2624501
12680.0000000    0.2844439
12720.0000000    0.2706987
12760.0000000    0.2637319
12800.0000000    0.2649190
12840.0000000    0.2547678
12880.0000000    0.2870603
12920.0000000    0.2744379
12960.0000000    0.2845231
13000.0000000    0.2848159
13040.0000000    0.2785999
13080.0000000    0.2900262
13120.0000000    0.2773895
13160.0000000    0.2807965
13200.0000000    0.2692921
13240.0000000    0.2834173
13280.0000000    0.2892236
13320.0000000    0.2700956
13360.0000000    0.2781693
13400.0000000    0.2597784
13440.0000000    0.2609927
13480.0000000    0.2662304
13520.0000000    0.2618877
13560.0000000    0.2756821
13600.0000000    0.2761961
13640.0000000    0.2792235
13680.0000000    0.2612433
13720.0000000    0.2779531
13760.0000000    0.2755320
13800.0000000    0.2695110
13840.0000000    0.2844585
13880.0000000    0.2757514
13920.0000000    0.2897332
13960.0000000    0.2810808
14000.0000000    0.2811613
14040.0000000    0.2697857
14080.0000000    0.2648247
14120.0000000    0.2477147
14160.0000000    0.2589022
14200.0000000    0.2624593
14240.0000000    0.2941895
14280.0000000    0.2671569
14320.0000000    0.2781926
14360.0000000    0.3013307
14400.0000000    0.2811859
14440.0000000    0.2714833
14480.0000000    0.2766846
14520.0000000    0.2753872
14560.0000000    0.2778615
14600.0000000    0.2697953
14640.0000000    0.3075079
14680.0000000    0.2707876
14720.0000000    0.2771158
14760.0000000    0.2932422
14800.0000000    0.2651643
14840.0000000    0.2870702
14880.0000000    0.2762280
14920.0000000    0.2511567
14960.0000000    0.2639540
15000.0000000    0.2707911
15040.0000000    0.2751642
15080.0000000    0.2840416
15120.0000000    0.2603622
15160.0000000    0.2654475
15200.0000000    0.2469817
15240.0000000    0.2714973
15280.0000000    0.2691760
15320.0000000    0.2447496
15360.0000000    0.2862214
15400.0000000    0.2567067
15440.0000000    0.2674924
15480.0000000    0.2572168
15520.0000000    0.2539468
15560.0000000    0.2879645
15600.0000000    0.2754920
15640.0000000    0.2621468
15680.0000000    0.2744100
15720.0000000    0.2588853
15760.0000000    0.2528400
15800.0000000    0.2649577
15840.0000000    0.2699101
15880.0000000    0.2603372
15920.0000000    0.2575929
15960.0000000    0.2509855
16000.0000000    0.2526847
16040.0000000    0.2881297
16080.0000000    0.2642142
16120.0000000    0.2445098
16160.0000000    0.2643789
16200.0000000    0.2666078
16240.0000000    0.2709672
16280.0000000    0.2946980
16320.0000000    0.2822109
16360.0000000    0.2922914
16400.0000000    0.2830588
16440.0000000    0.3060865
16480.0000000    0.2913195
16520.0000000    0.2729715
16560.0000000    0.2855023
16600.0000000    0.2644963
16640.0000000    0.2858859
16680.0000000    0.3063675
16720.0000000    0.2928937
16760.0000000    0.2806413
16800.0000000    0.2919470
16840.0000000    0.2935095
16880.0000000    0.2936098
16920.0000000    0.2821878
16960.0000000    0.2904516
17000.0000000    0.2833732
17040.0000000    0.2725447
17080.0000000    0.2866675
17120.0000000    0.2872059
17160.0000000    0.3072762
17200.0000000    0.3157660
17240.0000000    0.3001840
17280.0000000    0.3210517
17320.0000000    0.3021052
17360.0000000    0.2886541
17400.0000000    0.3136683
17440.0000000    0.3022583
17480.0000000    0.3052254
17520.0000000    0.2811400
17560.0000000    0.2822353
17600.0000000    0.2700671
17640.0000000    0.2927887
17680.0000000    0.2755325
17720.0000000    0.2937574
17760.0000000    0.2680864
17800.0000000    0.2803534
17840.0000000    0.2898339
17880.0000000    0.3060306
17920.0000000    0.2971407
17960.0000000    0.2922721
18000.0000000    0.2666620
18040.0000000    0.2641777
18080.0000000    0.2492647
18120.0000000    0.2696443
18160.0000000    0.2550858
18200.0000000    0.2740419
18240.0000000    0.2993615
18280.0000000    0.2617665
18320.0000000    0.2885838
18360.0000000    0.2714849
18400.0000000    0.3079602
18440.0000000    0.2983218
18480.0000000    0.3095497
18520.0000000    0.3126222
18560.0000000    0.2984552
18600.0000000    0.2926446
18640.0000000    0.2762303
18680.0000000    0.2750977
18720.0000000    0.2717339
18760.0000000    0.2790804
18800.0000000    0.2715438
18840.0000000    0.2866037
18880.0000000    0.2889870
18920.0000000    0.2670899
18960.0000000    0.2848928
19000.0000000    0.2993584
19040.0000000    0.2949714
19080.0000000    0.2910519
19120.0000000    0.2818568
19160.0000000    0.2956038
19200.0000000    0.2661408
19240.0000000    0.2729346
19280.0000000    0.2824079
19320.0000000    0.2563939
19360.0000000    0.2662935
19400.0000000    0.2794780
19440.0000000    0.2648025
19480.0000000    0.2936110
19520.0000000    0.2920648
19560.0000000    0.2662487
19600.0000000    0.2680281
19640.0000000    0.2768358
19680.0000000    0.2738214
19720.0000000    0.2904695
19760.0000000    0.2855368
19800.0000000    0.2833724
19840.0000000    0.3039822
19880.0000000    0.2922756
19920.0000000    0.2707758
19960.0000000    0.2998693
20000.0000000    0.2858718
20040.0000000    0.3291540
20080.0000000    0.2979817
20120.0000000    0.2986179
20160.0000000    0.2937852
20200.0000000    0.2899802
20240.0000000    0.2908221
20280.0000000    0.2881379
20320.0000000    0.2719816
20360.0000000    0.2872921
20400.0000000    0.2938829
20440.0000000    0.2927013
20480.0000000    0.2859235
20520.0000000    0.2693942
20560.0000000    0.2821117
20600.0000000    0.2743305
20640.0000000    0.2901433
20680.0000000    0.2795560
20720.0000000    0.2756087
20760.0000000    0.2739097
20800.0000000    0.2728227
20840.0000000    0.2834538
20880.0000000    0.2600881
20920.0000000    0.2689233
20960.0000000    0.2867676
21000.0000000    0.3071732
21040.0000000    0.2924900
21080.0000000    0.2841811
21120.0000000    0.2939986
21160.0000000    0.2743417
21200.0000000    0.2660918
21240.0000000    0.2717360
21280.0000000    0.2735889
21320.0000000    0.2604108
21360.0000000    0.2447017
21400.0000000    0.2687238
21440.0000000    0.2542024
21480.0000000    0.2529004
21520.0000000    0.2602090
21560.0000000    0.2668675
21600.0000000    0.2639886
21640.0000000    0.2793739
21680.0000000    0.2639620
21720.0000000    0.2736660
21760.0000000    0.2532453
21800.0000000    0.2575565
21840.0000000    0.2625633
21880.0000000    0.2631828
21920.0000000    0.2698193
21960.0000000    0.2733454
22000.0000000    0.2688802
22040.0000000    0.2627251
22080.0000000    0.2698973
22120.0000000    0.2793747
22160.0000000    0.2873920
22200.0000000    0.2687846
22240.0000000    0.2771430
22280.0000000    0.2930552
22320.0000000    0.3182094
22360.0000000    0.2895681
22400.0000000    0.3066297
22440.0000000    0.2913178
22480.0000000    0.3014588
22520.0000000    0.2847990
22560.0000000    0.2880919
22600.0000000    0.2897631
22640.0000000    0.2905498
22680.0000000    0.3012500
22720.0000000    0.2808454
22760.0000000    0.2992433
22800.0000000    0.3140045
22840.0000000    0.3084152
22880.0000000    0.2884313
22920.0000000    0.2937689
22960.0000000    0.2994856
23000.0000000    0.3009874
23040.0000000    0.2901755
23080.0000000    0.2799355
23120.0000000    0.2887806
23160.0000000    0.2867713
23200.0000000    0.2779518
23240.0000000    0.2802559
23280.0000000    0.2847750
23320.0000000    0.2746536
23360.0000000    0.2675073
23400.0000000    0.2819536
23440.0000000    0.2723052
23480.0000000    0.2584719
23520.0000000    0.2578899
23560.0000000    0.2672631
23600.0000000    0.2690039
23640.0000000    0.2653756
23680.0000000    0.2948987
23720.0000000    0.2962610
23760.0000000    0.2965439
23800.0000000    0.2775502
23840.0000000    0.2784724
23880.0000000    0.2767555
23920.0000000    0.2786422
23960.0000000    0.3074551
24000.0000000    0.2967587
24040.0000000    0.2857816
24080.0000000    0.2907826
24120.0000000    0.2954414
24160.0000000    0.2803750
24200.0000000    0.2736931
24240.0000000    0.2679586
24280.0000000    0.2855976
24320.0000000    0.2673088
24360.0000000    0.2627419
24400.0000000    0.2756383
24440.0000000    0.2871698
24480.0000000    0.2855261
24520.0000000    0.2571970
24560.0000000    0.2899247
24600.0000000    0.2840497
24640.0000000    0.2711351
24680.0000000    0.2695310
24720.0000000    0.2797953
24760.0000000    0.2846566
24800.0000000    0.2722964
24840.0000000    0.2516021
24880.0000000    0.2815961
24920.0000000    0.2638943
24960.0000000    0.2701594
25000.0000000    0.2859138
25040.0000000    0.2671732
25080.0000000    0.2704646
25120.0000000    0.2767617
25160.0000000    0.2566473
25200.0000000    0.2743132
25240.0000000    0.2739951
25280.0000000    0.2740973
25320.0000000    0.2663703
25360.0000000    0.2749451
25400.0000000    0.2585035
25440.0000000    0.2556092
25480.0000000    0.2544288
25520.0000000    0.2589112
25560.0000000    0.2547980
25600.0000000    0.2421280
25640.0000000    0.2593511
25680.0000000    0.2614840
25720.0000000    0.2761547
25760.0000000    0.2567559
25800.0000000    0.2653781
25840.0000000    0.2771540
25880.0000000    0.2615384
25920.0000000    0.2379084
25960.0000000    0.2442931
26000.0000000    0.2450900
26040.0000000    0.2660955
26080.0000000    0.2633098
26120.0000000    0.2515812
26160.0000000    0.2687565
26200.0000000    0.2943094
26240.0000000    0.2831621
26280.0000000    0.2807980
26320.0000000    0.2631120
26360.0000000    0.2829961
26400.0000000    0.2608078
26440.0000000    0.2708740
26480.0000000    0.2742863
26520.0000000    0.2849831
26560.0000000    0.2638303
26600.0000000    0.2540832
26640.0000000    0.2737104
26680.0000000    0.2634395
26720.0000000    0.2660850
26760.0000000    0.2447071
26800.0000000    0.2595596
26840.0000000    0.2519217
26880.0000000    0.2577062
26920.0000000    0.2655455
26960.0000000    0.2617526
27000.0000000    0.2481570
27040.0000000    0.2555854
27080.0000000    0.2470398
27120.0000000    0.2419392
27160.0000000    0.2518146
27200.0000000    0.2488446
27240.0000000    0.2558858
27280.0000000    0.2522617
27320.0000000    0.2407202
27360.0000000    0.2477698
27400.0000000    0.2477374
27440.0000000    0.2627581
27480.0000000    0.2519247
27520.0000000    0.2368137
27560.0000000    0.2575337
27600.0000000    0.2480257
27640.0000000    0.2446708
27680.0000000    0.2482515
27720.0000000    0.2399410
27760.0000000    0.2399506
27800.0000000    0.2469347
27840.0000000    0.2416767
27880.0000000    0.2570360
27920.0000000    0.2405196
27960.0000000    0.2563891
28000.0000000    0.2543037
28040.0000000    0.2563902
28080.0000000    0.2559309
28120.0000000    0.2571108
28160.0000000    0.2403832
28200.0000000    0.2474970
28240.0000000    0.2394748
28280.0000000    0.2541791
28320.0000000    0.2468171
28360.0000000    0.2348183
28400.0000000    0.2422800
28440.0000000    0.2485239
28480.0000000    0.2685291
28520.0000000    0.2498897
28560.0000000    0.2471227
28600.0000000    0.2489383
28640.0000000    0.2445503
28680.0000000    0.2660698
28720.0000000    0.2779382
28760.0000000    0.2573749
28800.0000000    0.2632408
28840.0000000    0.2534448
28880.0000000    0.2722085
28920.0000000    0.2654004
28960.0000000    0.2719267
29000.0000000    0.2697941
29040.0000000    0.2528524
29080.0000000    0.2525026
29120.0000000    0.2490724
29160.0000000    0.2572750
29200.0000000    0.2566103
29240.0000000    0.2606288
29280.0000000    0.2610876
29320.0000000    0.2531353
29360.0000000    0.2538994
29400.0000000    0.2554009
29440.0000000    0.2487289
29480.0000000    0.2695153
29520.0000000    0.2581350
29560.0000000    0.2683324
29600.0000000    0.2492168
29640.0000000    0.2273694
29680.0000000    0.2656105
29720.0000000    0.2647639
29760.0000000    0.2588774
29800.0000000    0.2534406
29840.0000000    0.2562484
29880.0000000    0.2805678
29920.0000000    0.2582806
29960.0000000    0.2793823
30000.0000000    0.2474760
30040.0000000    0.2480210
30080.0000000    0.2583739
30120.0000000    0.2640501
30160.0000000    0.2562896
30200.0000000    0.2618898
30240.0000000    0.2755794
30280.0000000    0.2518794
30320.0000000    0.2740394
30360.0000000    0.2586895
30400.0000000    0.2572795
30440.0000000    0.2561928
30480.0000000    0.2444776
30520.0000000    0.2444193
30560.0000000    0.2379877
30600.0000000    0.2501578
30640.0000000    0.2630978
30680.0000000    0.2341976
30720.0000000    0.2633544
30760.0000000    0.2368025
30800.0000000    0.2652457
30840.0000000    0.2663466
30880.0000000    0.2502930
30920.0000000    0.2332817
30960.0000000    0.2571524
31000.0000000    0.2713582
31040.0000000    0.2417165
31080.0000000    0.2539965
31120.0000000    0.2560745
31160.0000000    0.2489296
31200.0000000    0.2540426
31240.0000000    0.2506458
31280.0000000    0.2434230
31320.0000000    0.2674697
31360.0000000    0.2550392
31400.0000000    0.2466247
31440.0000000    0.2557977
31480.0000000    0.2630397
31520.0000000    0.2656989
31560.0000000    0.2609279
31600.0000000    0.2566718
31640.0000000    0.2669604
31680.0000000    0.2589480
31720.0000000    0.2451915
31760.0000000    0.2491309
31800.0000000    0.2477340
31840.0000000    0.2412473
31880.0000000    0.2532489
31920.0000000    0.2587542
31960.0000000    0.2499362
32000.0000000    0.2635330
32040.0000000    0.2430504
32080.0000000    0.2537992
32120.0000000    0.2456274
32160.0000000    0.2514063
32200.0000000    0.2441547
32240.0000000    0.2669055
32280.0000000    0.2434210
32320.0000000    0.2359585
32360.0000000    0.2556243
32400.0000000    0.2430335
32440.0000000    0.2496853
32480.0000000    0.2496476
32520.0000000    0.2488775
32560.0000000    0.2213217
32600.0000000    0.2226752
32640.0000000    0.2619875
32680.0000000    0.2705470
32720.0000000    0.2621633
32760.0000000    0.2596723
32800.0000000    0.2650747
32840.0000000    0.2607193
32880.0000000    0.2596205
32920.0000000    0.2643002
32960.0000000    0.2644715
33000.0000000    0.2593372
33040.0000000    0.2513029
33080.0000000    0.2562676
33120.0000000    0.2339124
33160.0000000    0.2451854
33200.0000000    0.2514594
33240.0000000    0.2577261
33280.0000000    0.2693186
33320.0000000    0.2634893
33360.0000000    0.2284231
33400.0000000    0.2349845
33440.0000000    0.2480791
33480.0000000    0.2555563
33520.0000000    0.2497100
33560.0000000    0.2507383
33600.0000000    0.2540510
33640.0000000    0.2560023
33680.0000000    0.2317916
33720.0000000    0.2468219
33760.0000000    0.2675973
33800.0000000    0.2498488
33840.0000000    0.2667179
33880.0000000    0.2598355
33920.0000000    0.2346051
33960.0000000    0.2412200
34000.0000000    0.2465632
34040.0000000    0.2348551
34080.0000000    0.2353062
34120.0000000    0.2498892
34160.0000000    0.2630304
34200.0000000    0.2523087
34240.0000000    0.2565433
34280.0000000    0.2655941
34320.0000000    0.2652028
34360.0000000    0.2629471
34400.0000000    0.2501923
34440.0000000    0.2616069
34480.0000000    0.2455624
34520.0000000    0.2524223
34560.0000000    0.2541944
34600.0000000    0.2695112
34640.0000000    0.2724589
34680.0000000    0.2572124
34720.0000000    0.2529580
34760.0000000    0.2511080
34800.0000000    0.2745580
34840.0000000    0.2521938
34880.0000000    0.2731665
34920.0000000    0.2597182
34960.0000000    0.2641020
35000.0000000    0.2704436
35040.0000000    0.2622017
35080.0000000    0.2453836
35120.0000000    0.2640289
35160.0000000    0.2682706
35200.0000000    0.2705356
35240.0000000    0.2760074
35280.0000000    0.2709280
35320.0000000    0.2651244
35360.0000000    0.2617464
35400.0000000    0.2532686
35440.0000000    0.2737083
35480.0000000    0.2686813
35520.0000000    0.2882272
35560.0000000    0.2649786
35600.0000000    0.2598180
35640.0000000    0.2757205
35680.0000000    0.2686683
35720.0000000    0.2537975
35760.0000000    0.2509476
35800.0000000    0.2752433
35840.0000000    0.2720500
35880.0000000    0.2599442
35920.0000000    0.2828982
35960.0000000    0.2473042
36000.0000000    0.2650206
36040.0000000    0.2602032
36080.0000000    0.2671987
36120.0000000    0.2804552
36160.0000000    0.2987340
36200.0000000    0.2787831
36240.0000000    0.2785327
36280.0000000    0.3060837
36320.0000000    0.2947153
36360.0000000    0.2712745
36400.0000000    0.2835058
36440.0000000    0.2860885
36480.0000000    0.2917107
36520.0000000    0.2779721
36560.0000000    0.2891641
36600.0000000    0.2595039
36640.0000000    0.2481876
36680.0000000    0.2582163
36720.0000000    0.2630462
36760.0000000    0.2739511
36800.0000000    0.2893979
36840.0000000    0.2627024
36880.0000000    0.2625649
36920.0000000    0.2745540
36960.0000000    0.2700231
37000.0000000    0.2755096
37040.0000000    0.2644517
37080.0000000    0.2607750
37120.0000000    0.2699378
37160.0000000    0.2599364
37200.0000000    0.2557879
37240.0000000    0.2579946
37280.0000000    0.2569765
37320.0000000    0.2532165
37360.0000000    0.2799434
37400.0000000    0.2787330
37440.0000000    0.2771162
37480.0000000    0.2708844
37520.0000000    0.2744794
37560.0000000    0.2652248
37600.0000000    0.2593436
37640.0000000    0.2725433
37680.0000000    0.2712145
37720.0000000    0.2716263
37760.0000000    0.2727270
37800.0000000    0.2654600
37840.0000000    0.2724355
37880.0000000    0.2794529
37920.0000000    0.2715261
37960.0000000    0.2771976
38000.0000000    0.2663395
38040.0000000    0.2665217
38080.0000000    0.2810166
38120.0000000    0.2502214
38160.0000000    0.2579870
38200.0000000    0.2376636
38240.0000000    0.2491533
38280.0000000    0.2548309
38320.0000000    0.2476918
38360.0000000    0.2562890
38400.0000000    0.2361554
38440.0000000    0.2425371
38480.0000000    0.2595963
38520.0000000    0.2309996
38560.0000000    0.2314669
38600.0000000    0.2528848
38640.0000000    0.2350388
38680.0000000    0.2299179
38720.0000000    0.2619717
38760.0000000    0.2696618
38800.0000000    0.2725846
38840.0000000    0.2398479
38880.0000000    0.2363883
38920.0000000    0.2402312
38960.0000000    0.2237485
39000.0000000    0.2278480
39040.0000000    0.2449822
39080.0000000    0.2506793
39120.0000000    0.2467011
39160.0000000    0.2400804
39200.0000000    0.2572080
39240.0000000    0.2509254
39280.0000000    0.2520509
39320.0000000    0.2704268
39360.0000000    0.2586557
39400.0000000    0.2564725
39440.0000000    0.2674590
39480.0000000    0.2652673
39520.0000000    0.2665362
39560.0000000    0.2689371
39600.0000000    0.2629603
39640.0000000    0.2636954
39680.0000000    0.2514594
39720.0000000    0.2664324
39760.0000000    0.2752731
39800.0000000    0.2602180
39840.0000000    0.2730465
39880.0000000    0.2629050
39920.0000000    0.2576662
39960.0000000    0.2681129
40000.0000000    0.2617236
40040.0000000    0.2651028
40080.0000000    0.2502914
40120.0000000    0.2509921
40160.0000000    0.2659161
40200.0000000    0.2343648
40240.0000000    0.2554291
40280.0000000    0.2411853
40320.0000000    0.2495053
40360.0000000    0.2566640
40400.0000000    0.2600902
40440.0000000    0.2620720
40480.0000000    0.2705055
40520.0000000    0.2771027
40560.0000000    0.2565664
40600.0000000    0.2568628
40640.0000000    0.2641192
40680.0000000    0.2666208
40720.0000000    0.2805127
40760.0000000    0.2666550
40800.0000000    0.2497774
40840.0000000    0.2439682
40880.0000000    0.2642149
40920.0000000    0.2658412
40960.0000000    0.2525080
41000.0000000    0.2532694
41040.0000000    0.2603912
41080.0000000    0.2449851
41120.0000000    0.2376639
41160.0000000    0.2363608
41200.0000000    0.2411131
41240.0000000    0.2493151
41280.0000000    0.2365135
41320.0000000    0.2693794
41360.0000000    0.2381098
41400.0000000    0.2402819
41440.0000000    0.2474166
41480.0000000    0.2423600
41520.0000000    0.2497282
41560.0000000    0.2317668
41600.0000000    0.2298891
41640.0000000    0.2356937
41680.0000000    0.2589301
41720.0000000    0.2348460
41760.0000000    0.2460530
41800.0000000    0.2498159
41840.0000000    0.2600205
41880.0000000    0.2567316
41920.0000000    0.2543760
41960.0000000    0.2419276
42000.0000000    0.2404066
42040.0000000    0.2521922
42080.0000000    0.2464461
42120.0000000    0.2539296
42160.0000000    0.2398929
42200.0000000    0.2516280
42240.0000000    0.2562369
42280.0000000    0.2510222
42320.0000000    0.2439051
42360.0000000    0.2603671
42400.0000000    0.2682219
42440.0000000    0.2423163
42480.0000000    0.2555255
42520.0000000    0.2476635
42560.0000000    0.2426055
42600.0000000    0.2243915
42640.0000000    0.2579245
42680.0000000    0.2537637
42720.0000000    0.2601590
42760.0000000    0.2565551
42800.0000000    0.2613675
42840.0000000    0.2690812
42880.0000000    0.2581668
42920.0000000    0.2825781
42960.0000000    0.2503205
43000.0000000    0.2585415
43040.0000000    0.2478931
43080.0000000    0.2675471
43120.0000000    0.2455069
43160.0000000    0.2497451
43200.0000000    0.2502942
43240.0000000    0.2536567
43280.0000000    0.2386112
43320.0000000    0.2456207
43360.0000000    0.2451057
43400.0000000    0.2423799
43440.0000000    0.2425176
43480.0000000    0.2605717
43520.0000000    0.2403732
43560.0000000    0.2392906
43600.0000000    0.2650109
43640.0000000    0.2570978
43680.0000000    0.2639232
43720.0000000    0.2440513
43760.0000000    0.2532741
43800.0000000    0.2501988
43840.0000000    0.2506111
43880.0000000    0.2533654
43920.0000000    0.2560100
43960.0000000    0.2480578
44000.0000000    0.2509354
44040.0000000    0.2507326
44080.0000000    0.2497556
44120.0000000    0.2509222
44160.0000000    0.2593535
44200.0000000    0.2551077
44240.0000000    0.2493595
44280.0000000    0.2817194
44320.0000000    0.2776060
44360.0000000    0.2603554
44400.0000000    0.2638017
44440.0000000    0.2515668
44480.0000000    0.2707406
44520.0000000    0.2621355
44560.0000000    0.2590045
44600.0000000    0.2524331
44640.0000000    0.2657721
44680.0000000    0.2643213
44720.0000000    0.2700261
44760.0000000    0.2490773
44800.0000000    0.2542371
44840.0000000    0.2620610
44880.0000000    0.2522334
44920.0000000    0.2616419
44960.0000000    0.2660565
45000.0000000    0.2196991
45040.0000000    0.2502784
45080.0000000    0.2682430
45120.0000000    0.2494462
45160.0000000    0.2636630
45200.0000000    0.2441702
45240.0000000    0.2485458
45280.0000000    0.2428890
45320.0000000    0.2282683
45360.0000000    0.2391134
45400.0000000    0.2505573
45440.0000000    0.2571375
45480.0000000    0.2497611
45520.0000000    0.2496210
45560.0000000    0.2485482
45600.0000000    0.2383642
45640.0000000    0.2458756
45680.0000000    0.2547029
45720.0000000    0.2397470
45760.0000000    0.2654676
45800.0000000    0.2734446
45840.0000000    0.2527874
45880.0000000    0.2480400
45920.0000000    0.2485994
45960.0000000    0.2532692
46000.0000000    0.2639143
46040.0000000    0.2482353
46080.0000000    0.2616124
46120.0000000    0.2347050
46160.0000000    0.2332974
46200.0000000    0.2496519
46240.0000000    0.2517823
46280.0000000    0.2397211
46320.0000000    0.2426395
46360.0000000    0.2464604
46400.0000000    0.2480714
46440.0000000    0.2517604
46480.0000000    0.2501416
46520.0000000    0.2340926
46560.0000000    0.2540615
46600.0000000    0.2367057
46640.0000000    0.2458635
46680.0000000    0.2113826
46720.0000000    0.2696915
46760.0000000    0.2459980
46800.0000000    0.2468586
46840.0000000    0.2569028
46880.0000000    0.2435486
46920.0000000    0.2576329
46960.0000000    0.2485671
47000.0000000    0.2531921
47040.0000000    0.2486890
47080.0000000    0.2694404
47120.0000000    0.2472230
47160.0000000    0.2658220
47200.0000000    0.2416124
47240.0000000    0.2703102
47280.0000000    0.2416547
47320.0000000    0.2451488
47360.0000000    0.2513035
47400.0000000    0.2540463
47440.0000000    0.2402656
47480.0000000    0.2600879
47520.0000000    0.2500247
47560.0000000    0.2685938
47600.0000000    0.2682862
47640.0000000    0.2496526
47680.0000000    0.2536313
47720.0000000    0.2512597
47760.0000000    0.2622721
47800.0000000    0.2633301
47840.0000000    0.2535114
47880.0000000    0.2476704
47920.0000000    0.2558679
47960.0000000    0.2674716
48000.0000000    0.2467095
48040.0000000    0.2444089
48080.0000000    0.2442661
48120.0000000    0.2303476
48160.0000000    0.2478462
48200.0000000    0.2504823
48240.0000000    0.2421566
48280.0000000    0.2268192
48320.0000000    0.2461630
48360.0000000    0.2407907
48400.0000000    0.2375072
48440.0000000    0.2447401
48480.0000000    0.2478544
48520.0000000    0.2753109
48560.0000000    0.2336710
48600.0000000    0.2521191
48640.0000000    0.2486457
48680.0000000    0.2745258
48720.0000000    0.2764368
48760.0000000    0.2592151
48800.0000000    0.2529769
48840.0000000    0.2583097
48880.0000000    0.2671008
48920.0000000    0.2549113
48960.0000000    0.2531177
49000.0000000    0.2541032
49040.0000000    0.2526511
49080.0000000    0.2640579
49120.0000000    0.2788205
49160.0000000    0.2591089
49200.0000000    0.2362577
49240.0000000    0.2541846
49280.0000000    0.2665631
49320.0000000    0.2472370
49360.0000000    0.2516361
49400.0000000    0.2466818
49440.0000000    0.2484608
49480.0000000    0.2732786
49520.0000000    0.2621143
49560.0000000    0.2658604
49600.0000000    0.2529971
49640.0000000    0.2555327
49680.0000000    0.2577607
49720.0000000    0.2566721
49760.0000000    0.2599879
49800.0000000    0.2409941
49840.0000000    0.2288646
49880.0000000    0.2456383
49920.0000000    0.2362666
49960.0000000    0.2374858
50000.0000000    0.2550964
50040.0000000    0.2390462
50080.0000000    0.2499930
50120.0000000    0.2472240
50160.0000000    0.2627106
50200.0000000    0.2714491
50240.0000000    0.2541642
50280.0000000    0.2833207
50320.0000000    0.2791763
50360.0000000    0.2665294
50400.0000000    0.2712309
50440.0000000    0.2496935
50480.0000000    0.2788564
50520.0000000    0.2689694
50560.0000000    0.2529935
50600.0000000    0.2683090
50640.0000000    0.2491429
50680.0000000    0.2560144
50720.0000000    0.2435748
50760.0000000    0.2429299
50800.0000000    0.2561072
50840.0000000    0.2785871
50880.0000000    0.2527683
50920.0000000    0.2612745
50960.0000000    0.2572724
51000.0000000    0.2600251
51040.0000000    0.2642013
51080.0000000    0.2242772
51120.0000000    0.2473544
51160.0000000    0.2609397
51200.0000000    0.2719474
51240.0000000    0.2379584
51280.0000000    0.2487853
51320.0000000    0.2419666
51360.0000000    0.2609597
51400.0000000    0.2661534
51440.0000000    0.2637092
51480.0000000    0.2441985
51520.0000000    0.2172441
51560.0000000    0.2594162
51600.0000000    0.2414754
51640.0000000    0.2553555
51680.0000000    0.2682426
51720.0000000    0.2671660
51760.0000000    0.2509069
51800.0000000    0.2529567
51840.0000000    0.2373864
51880.0000000    0.2330626
51920.0000000    0.2590281
51960.0000000    0.2558381
52000.0000000    0.2242793
52040.0000000    0.2343445
52080.0000000    0.2414588
52120.0000000    0.2492974
52160.0000000    0.2457444
52200.0000000    0.2368652
52240.0000000    0.2563922
52280.0000000    0.2263106
52320.0000000    0.2389113
52360.0000000    0.2412954
52400.0000000    0.2401504
52440.0000000    0.2705463
52480.0000000    0.2583456
52520.0000000    0.2544317
52560.0000000    0.2639671
52600.0000000    0.2645645
52640.0000000    0.2503105
52680.0000000    0.2466752
52720.0000000    0.2642667
52760.0000000    0.2576904
52800.0000000    0.2692220
52840.0000000    0.2740083
52880.0000000    0.2523752
52920.0000000    0.2518662
52960.0000000    0.2595277
53000.0000000    0.2500181
53040.0000000    0.2328960
53080.0000000    0.2578508
53120.0000000    0.2626988
53160.0000000    0.2590401
53200.0000000    0.2604511
53240.0000000    0.2745709
53280.0000000    0.2467291
53320.0000000    0.2663188
53360.0000000    0.2760512
53400.0000000    0.2597837
53440.0000000    0.2502201
53480.0000000    0.2382542
53520.0000000    0.2381682
53560.0000000    0.2470731
53600.0000000    0.2651729
53640.0000000    0.2575838
53680.0000000    0.2423422
53720.0000000    0.2599867
53760.0000000    0.2601596
53800.0000000    0.2615600
53840.0000000    0.2618286
53880.0000000    0.2574243
53920.0000000    0.2542873
53960.0000000    0.2464850
54000.0000000    0.2468056
54040.0000000    0.2396200
54080.0000000    0.2672380
54120.0000000    0.2647487
54160.0000000    0.2667084
54200.0000000    0.2580181
54240.0000000    0.2709088
54280.0000000    0.2437636
54320.0000000    0.2557610
54360.0000000    0.2615232
54400.0000000    0.2297681
54440.0000000    0.2680039
54480.0000000    0.2494324
54520.0000000    0.2618012
54560.0000000    0.2405091
54600.0000000    0.2579191
54640.0000000    0.2384288
54680.0000000    0.2607245
54720.0000000    0.2491992
54760.0000000    0.2376833
54800.0000000    0.2408490
54840.0000000    0.2501976
54880.0000000    0.2538543
54920.0000000    0.2273338
54960.0000000    0.2574958
55000.0000000    0.2690333
55040.0000000    0.2808312
55080.0000000    0.2630298
55120.0000000    0.2445222
55160.0000000    0.2602187
55200.0000000    0.2598786
55240.0000000    0.2662556
55280.0000000    0.2625721
55320.0000000    0.2470902
55360.0000000    0.2368402
55400.0000000    0.2731782
55440.0000000    0.2602455
55480.0000000    0.2540851
55520.0000000    0.2658862
55560.0000000    0.2696406
55600.0000000    0.2581909
55640.0000000    0.2547367
55680.0000000    0.2486914
55720.0000000    0.2579715
55760.0000000    0.2515556
55800.0000000    0.2525292
55840.0000000    0.2553516
55880.0000000    0.2550477
55920.0000000    0.2423384
55960.0000000    0.2472522
56000.0000000    0.2490088
56040.0000000    0.2361585
56080.0000000    0.2345551
56120.0000000    0.2482774
56160.0000000    0.2460598
56200.0000000    0.2331216
56240.0000000    0.2249595
56280.0000000    0.2374204
56320.0000000    0.2520338
56360.0000000    0.2394511
56400.0000000    0.2483746
56440.0000000    0.2346169
56480.0000000    0.2455045
56520.0000000    0.2503119
56560.0000000    0.2467804
56600.0000000    0.2445254
56640.0000000    0.2398287
56680.0000000    0.2391828
56720.0000000    0.2385040
56760.0000000    0.2307483
56800.0000000    0.2585306
56840.0000000    0.2653770
56880.0000000    0.2786649
56920.0000000    0.2631078
56960.0000000    0.2817512
57000.0000000    0.2449679
57040.0000000    0.2770416
57080.0000000    0.2645117
57120.0000000    0.2719705
57160.0000000    0.2741159
57200.0000000    0.2637165
57240.0000000    0.2532111
57280.0000000    0.2778411
57320.0000000    0.2593609
57360.0000000    0.2656124
57400.0000000    0.2621448
57440.0000000    0.2649393
57480.0000000    0.2467593
57520.0000000    0.2639895
57560.0000000    0.2686947
57600.0000000    0.2610236
57640.0000000    0.2581600
57680.0000000    0.2713676
57720.0000000    0.2581448
57760.0000000    0.2427145
57800.0000000    0.2487016
57840.0000000    0.2558096
57880.0000000    0.2529075
57920.0000000    0.2492685
57960.0000000    0.2496863
58000.0000000    0.2629648
58040.0000000    0.2616216
58080.0000000    0.2393887
58120.0000000    0.2578509
58160.0000000    0.2646854
58200.0000000    0.2704266
58240.0000000    0.2682685
58280.0000000    0.2346486
58320.0000000    0.2600880
58360.0000000    0.2573710
58400.0000000    0.2713860
58440.0000000    0.2597618
58480.0000000    0.2567453
58520.0000000    0.2537870
58560.0000000    0.2609605
58600.0000000    0.2560414
58640.0000000    0.2796985
58680.0000000    0.2530338
58720.0000000    0.2678228
58760.0000000    0.2756158
58800.0000000    0.2623964
58840.0000000    0.2636147
58880.0000000    0.2563804
58920.0000000    0.2518427
58960.0000000    0.2398413
59000.0000000    0.2521845
59040.0000000    0.2366510
59080.0000000    0.2376763
59120.0000000    0.2416560
59160.0000000    0.2287711
59200.0000000    0.2612631
59240.0000000    0.2596310
59280.0000000    0.2703455
59320.0000000    0.2794420
59360.0000000    0.2633380
59400.0000000    0.2600649
59440.0000000    0.2623399
59480.0000000    0.2802001
59520.0000000    0.2704642
59560.0000000    0.2730596
59600.0000000    0.2474359
59640.0000000    0.2540230
59680.0000000    0.2526615
59720.0000000    0.2515541
59760.0000000    0.2356600
59800.0000000    0.2423120
59840.0000000    0.2430564
59880.0000000    0.2604422
59920.0000000    0.2498863
59960.0000000    0.2605529
60000.0000000    0.2620754
60040.0000000    0.2632960
60080.0000000    0.2669356
60120.0000000    0.2654337
60160.0000000    0.2382506
60200.0000000    0.2402962
60240.0000000    0.2405636
60280.0000000    0.2459294
60320.0000000    0.2765317
60360.0000000    0.2688491
60400.0000000    0.2692542
60440.0000000    0.2559971
60480.0000000    0.2496239
60520.0000000    0.2451894
60560.0000000    0.2248278
60600.0000000    0.2369655
60640.0000000    0.2510884
60680.0000000    0.2413688
60720.0000000    0.2660694
60760.0000000    0.2521023
60800.0000000    0.2544258
60840.0000000    0.2659686
60880.0000000    0.2698867
60920.0000000    0.2603207
60960.0000000    0.2704605
61000.0000000    0.2755761
61040.0000000    0.2763301
61080.0000000    0.2579611
61120.0000000    0.2564259
61160.0000000    0.2366922
61200.0000000    0.2626460
61240.0000000    0.2514862
61280.0000000    0.2583354
61320.0000000    0.2468006
61360.0000000    0.2483259
61400.0000000    0.2431422
61440.0000000    0.2574048
61480.0000000    0.2688787
61520.0000000    0.2686963
61560.0000000    0.2600599
61600.0000000    0.2614384
61640.0000000    0.2508185
61680.0000000    0.2566595
61720.0000000    0.2530644
61760.0000000    0.2812695
61800.0000000    0.2611238
61840.0000000    0.2702412
61880.0000000    0.3027731
61920.0000000    0.2922054
61960.0000000    0.2750315
62000.0000000    0.2709311
62040.0000000    0.2886088
62080.0000000    0.2704822
62120.0000000    0.2712123
62160.0000000    0.2740054
62200.0000000    0.2789683
62240.0000000    0.2723602
62280.0000000    0.2653009
62320.0000000    0.2738695
62360.0000000    0.2888746
62400.0000000    0.2763413
62440.0000000    0.2870180
62480.0000000    0.2766462
62520.0000000    0.2787842
62560.0000000    0.2692398
62600.0000000    0.2463362
62640.0000000    0.2803206
62680.0000000    0.2830023
62720.0000000    0.2792237
62760.0000000    0.2761914
62800.0000000    0.2689837
62840.0000000    0.2751801
62880.0000000    0.2699593
62920.0000000    0.2730593
62960.0000000    0.2784533
63000.0000000    0.2767139
63040.0000000    0.2701904
63080.0000000    0.2573692
63120.0000000    0.2608184
63160.0000000    0.2744461
63200.0000000    0.2769331
63240.0000000    0.2951043
63280.0000000    0.2853668
63320.0000000    0.2593456
63360.0000000    0.2623376
63400.0000000    0.2645023
63440.0000000    0.2904994
63480.0000000    0.2645606
63520.0000000    0.2627003
63560.0000000    0.2716414
63600.0000000    0.2434349
63640.0000000    0.2671572
63680.0000000    0.2661724
63720.0000000    0.2578433
63760.0000000    0.2737530
63800.0000000    0.2545095
63840.0000000    0.2574055
63880.0000000    0.2487659
63920.0000000    0.2781293
63960.0000000    0.2626551
64000.0000000    0.2774000
64040.0000000    0.2761668
64080.0000000    0.2651280
64120.0000000    0.2640757
64160.0000000    0.2771685
64200.0000000    0.2633445
64240.0000000    0.2704085
64280.0000000    0.2669499
64320.0000000    0.2547919
64360.0000000    0.2736299
64400.0000000    0.2761888
64440.0000000    0.2781413
64480.0000000    0.2884102
64520.0000000    0.2699043
64560.0000000    0.2652698
64600.0000000    0.2680334
64640.0000000    0.2742673
64680.0000000    0.2834324
64720.0000000    0.2609889
64760.0000000    0.2798201
64800.0000000    0.2474079
64840.0000000    0.2497132
64880.0000000    0.2674402
64920.0000000    0.2509442
64960.0000000    0.2703661
65000.0000000    0.2756529
65040.0000000    0.2795857
65080.0000000    0.2627624
65120.0000000    0.2788018
65160.0000000    0.2731320
65200.0000000    0.2500128
65240.0000000    0.2641540
65280.0000000    0.2631599
65320.0000000    0.2561539
65360.0000000    0.2623155
65400.0000000    0.2800752
65440.0000000    0.2662370
65480.0000000    0.2669356
65520.0000000    0.2754549
65560.0000000    0.2664566
65600.0000000    0.2519376
65640.0000000    0.2579615
65680.0000000    0.2566955
65720.0000000    0.2323649
65760.0000000    0.2459598
65800.0000000    0.2454695
65840.0000000    0.2429192
65880.0000000    0.2501678
65920.0000000    0.2450676
65960.0000000    0.2635478
66000.0000000    0.2656004
66040.0000000    0.2614134
66080.0000000    0.2773982
66120.0000000    0.2635857
66160.0000000    0.2450541
66200.0000000    0.2456511
66240.0000000    0.2730473
66280.0000000    0.2502627
66320.0000000    0.2625182
66360.0000000    0.2518722
66400.0000000    0.2668334
66440.0000000    0.2647257
66480.0000000    0.2439300
66520.0000000    0.2432736
66560.0000000    0.2424620
66600.0000000    0.2776458
66640.0000000    0.2727486
66680.0000000    0.2857695
66720.0000000    0.2660923
66760.0000000    0.2837675
66800.0000000    0.2668877
66840.0000000    0.2679450
66880.0000000    0.2812385
66920.0000000    0.2691035
66960.0000000    0.2415721
67000.0000000    0.2550989
67040.0000000    0.2765897
67080.0000000    0.2568495
67120.0000000    0.2523782
67160.0000000    0.2803106
67200.0000000    0.2747696
67240.0000000    0.2750234
67280.0000000    0.2823573
67320.0000000    0.2900955
67360.0000000    0.2826587
67400.0000000    0.2901765
67440.0000000    0.2739787
67480.0000000    0.2612920
67520.0000000    0.2816151
67560.0000000    0.2675070
67600.0000000    0.2885362
67640.0000000    0.2618026
67680.0000000    0.2694983
67720.0000000    0.2812039
67760.0000000    0.2879075
67800.0000000    0.2745069
67840.0000000    0.2714709
67880.0000000    0.2726086
67920.0000000    0.2696615
67960.0000000    0.2830905
68000.0000000    0.2981108
68040.0000000    0.2803134
68080.0000000    0.2762049
68120.0000000    0.2803898
68160.0000000    0.2918659
68200.0000000    0.2926861
68240.0000000    0.2778557
68280.0000000    0.2820185
68320.0000000    0.2736855
68360.0000000    0.2801823
68400.0000000    0.2678166
68440.0000000    0.2839305
68480.0000000    0.2877692
68520.0000000    0.2895060
68560.0000000    0.2867226
68600.0000000    0.2665650
68640.0000000    0.2946872
68680.0000000    0.2547783
68720.0000000    0.2677757
68760.0000000    0.2681680
68800.0000000    0.2771419
68840.0000000    0.2572744
68880.0000000    0.2687184
68920.0000000    0.2565009
68960.0000000    0.2676040
69000.0000000    0.2681570
69040.0000000    0.2450915
69080.0000000    0.2615589
69120.0000000    0.2769867
69160.0000000    0.2665888
69200.0000000    0.2913845
69240.0000000    0.2831108
69280.0000000    0.2534269
69320.0000000    0.2442423
69360.0000000    0.2797804
69400.0000000    0.2729439
69440.0000000    0.2573412
69480.0000000    0.2835734
69520.0000000    0.2503310
69560.0000000    0.2614186
69600.0000000    0.2728153
69640.0000000    0.2769633
69680.0000000    0.2635061
69720.0000000    0.2764087
69760.0000000    0.2648170
69800.0000000    0.2634901
69840.0000000    0.2690608
69880.0000000    0.2903003
69920.0000000    0.2569890
69960.0000000    0.2671685
70000.0000000    0.2551253
70040.0000000    0.2472903
70080.0000000    0.2653030
70120.0000000    0.2605100
70160.0000000    0.2694626
70200.0000000    0.2697491
70240.0000000    0.2538833
70280.0000000    0.2740369
70320.0000000    0.2747494
70360.0000000    0.2946546
70400.0000000    0.2776781
70440.0000000    0.2839135
70480.0000000    0.2713946
70520.0000000    0.2861659
70560.0000000    0.2728640
70600.0000000    0.2686353
70640.0000000    0.2693760
70680.0000000    0.2761940
70720.0000000    0.2569277
70760.0000000    0.2650351
70800.0000000    0.2676612
70840.0000000    0.2474676
70880.0000000    0.2727892
70920.0000000    0.2660969
70960.0000000    0.2509206
71000.0000000    0.2708341
71040.0000000    0.2724032
71080.0000000    0.2714274
71120.0000000    0.2527720
71160.0000000    0.2654684
71200.0000000    0.2766466
71240.0000000    0.2569231
71280.0000000    0.2671649
71320.0000000    0.2663312
71360.0000000    0.2477173
71400.0000000    0.2630378
71440.0000000    0.2496570
71480.0000000    0.2603701
71520.0000000    0.2610749
71560.0000000    0.2580639
71600.0000000    0.2482788
71640.0000000    0.2586197
71680.0000000    0.2594032
71720.0000000    0.2678050
71760.0000000    0.2843550
71800.0000000    0.2645355
71840.0000000    0.2625298
71880.0000000    0.2623948
71920.0000000    0.2504385
71960.0000000    0.2591557
72000.0000000    0.2579438
72040.0000000    0.2621885
72080.0000000    0.2464406
72120.0000000    0.2610638
72160.0000000    0.2604866
72200.0000000    0.2510781
72240.0000000    0.2478226
72280.0000000    0.2770476
72320.0000000    0.2627750
72360.0000000    0.2600850
72400.0000000    0.2643487
72440.0000000    0.2532540
72480.0000000    0.2541231
72520.0000000    0.2778975
72560.0000000    0.2673787
72600.0000000    0.2585611
72640.0000000    0.2595424
72680.0000000    0.2505803
72720.0000000    0.2701612
72760.0000000    0.3048622
72800.0000000    0.2999377
72840.0000000    0.2990838
72880.0000000    0.3189864
72920.0000000    0.2966803
72960.0000000    0.2882510
73000.0000000    0.2798266
73040.0000000    0.2802021
73080.0000000    0.2920630
73120.0000000    0.2994643
73160.0000000    0.2997129
73200.0000000    0.2811084
73240.0000000    0.2966588
73280.0000000    0.2968217
73320.0000000    0.3091994
73360.0000000    0.2871341
73400.0000000    0.2890671
73440.0000000    0.2875282
73480.0000000    0.3105135
73520.0000000    0.2968332
73560.0000000    0.2747033
73600.0000000    0.2771624
73640.0000000    0.3060055
73680.0000000    0.2988245
73720.0000000    0.2915580
73760.0000000    0.2833062
73800.0000000    0.2809263
73840.0000000    0.3007522
73880.0000000    0.2960885
73920.0000000    0.3020501
73960.0000000    0.2997518
74000.0000000    0.2881777
74040.0000000    0.2856612
74080.0000000    0.2881967
74120.0000000    0.2922446
74160.0000000    0.2747038
74200.0000000    0.2517897
74240.0000000    0.2760504
74280.0000000    0.2519275
74320.0000000    0.2761057
74360.0000000    0.2963071
74400.0000000    0.2851679
74440.0000000    0.2787404
74480.0000000    0.2599722
74520.0000000    0.2811277
74560.0000000    0.2980956
74600.0000000    0.2925465
74640.0000000    0.2826724
74680.0000000    0.2983744
74720.0000000    0.2747084
74760.0000000    0.2634566
74800.0000000    0.2845453
74840.0000000    0.2895163
74880.0000000    0.2877353
74920.0000000    0.2843288
74960.0000000    0.2972024
75000.0000000    0.3012426
75040.0000000    0.2804548
75080.0000000    0.2710955
75120.0000000    0.3011555
75160.0000000    0.2962992
75200.0000000    0.2799391
75240.0000000    0.2992254
75280.0000000    0.3188462
75320.0000000    0.2912704
75360.0000000    0.2990170
75400.0000000    0.2905172
75440.0000000    0.2993749
75480.0000000    0.2998560
75520.0000000    0.2934456
75560.0000000    0.2991530
75600.0000000    0.2986224
75640.0000000    0.2791061
75680.0000000    0.2930099
75720.0000000    0.3029122
75760.0000000    0.3040497
75800.0000000    0.3086540
75840.0000000    0.2928378
75880.0000000    0.2942104
75920.0000000    0.3006612
75960.0000000    0.2804838
76000.0000000    0.2800680
76040.0000000    0.2825836
76080.0000000    0.2948086
76120.0000000    0.2788541
76160.0000000    0.2765981
76200.0000000    0.2754678
76240.0000000    0.3007346
76280.0000000    0.2799126
76320.0000000    0.2977649
76360.0000000    0.2976962
76400.0000000    0.2911965
76440.0000000    0.2925266
76480.0000000    0.2744945
76520.0000000    0.2749972
76560.0000000    0.2715975
76600.0000000    0.2732508
76640.0000000    0.2597895
76680.0000000    0.2722987
76720.0000000    0.2613113
76760.0000000    0.2796564
76800.0000000    0.2477063
76840.0000000    0.2644365
76880.0000000    0.2739902
76920.0000000    0.2596068
76960.0000000    0.2849272
77000.0000000    0.2735788
77040.0000000    0.2588947
77080.0000000    0.2817971
77120.0000000    0.2688209
77160.0000000    0.2598564
77200.0000000    0.2776045
77240.0000000    0.2796563
77280.0000000    0.2885092
77320.0000000    0.2712911
77360.0000000    0.2897471
77400.0000000    0.2975362
77440.0000000    0.3028044
77480.0000000    0.3168001
77520.0000000    0.2816256
77560.0000000    0.2958317
77600.0000000    0.3025581
77640.0000000    0.2823632
77680.0000000    0.2766175
77720.0000000    0.2991790
77760.0000000    0.2657517
77800.0000000    0.2739175
77840.0000000    0.3041597
77880.0000000    0.2775054
77920.0000000    0.2732483
77960.0000000    0.2759443
78000.0000000    0.2838216
78040.0000000    0.2813995
78080.0000000    0.2897897
78120.0000000    0.2841577
78160.0000000    0.2707720
78200.0000000    0.2676583
78240.0000000    0.2820027
78280.0000000    0.2751693
78320.0000000    0.2704755
78360.0000000    0.2627269
78400.0000000    0.2632574
78440.0000000    0.2781109
78480.0000000    0.2732387
78520.0000000    0.2767319
78560.0000000    0.2694965
78600.0000000    0.2546524
78640.0000000    0.2671305
78680.0000000    0.2722432
78720.0000000    0.2566677
78760.0000000    0.2534073
78800.0000000    0.2595359
78840.0000000    0.2589002
78880.0000000    0.2637067
78920.0000000    0.2587368
78960.0000000    0.2737409
79000.0000000    0.2617047
79040.0000000    0.2610547
79080.0000000    0.2511422
79120.0000000    0.2363498
79160.0000000    0.2548140
79200.0000000    0.2573552
79240.0000000    0.2627784
79280.0000000    0.2751899
79320.0000000    0.2564225
79360.0000000    0.2679968
79400.0000000    0.2643906
79440.0000000    0.2706981
79480.0000000    0.2663629
79520.0000000    0.2651928
79560.0000000    0.2680006
79600.0000000    0.2727705
79640.0000000    0.2700460
79680.0000000    0.2937846
79720.0000000    0.2627970
79760.0000000    0.2804125
79800.0000000    0.2764231
79840.0000000    0.2545291
79880.0000000    0.2653568
79920.0000000    0.2667854
79960.0000000    0.2679276
80000.0000000    0.2868718
80040.0000000    0.2711518
80080.0000000    0.2715789
80120.0000000    0.2612993
80160.0000000    0.2623284
80200.0000000    0.2772366
80240.0000000    0.2676251
80280.0000000    0.2769926
80320.0000000    0.2938959
80360.0000000    0.2865118
80400.0000000    0.2879833
80440.0000000    0.2986427
80480.0000000    0.3002076
80520.0000000    0.2807619
80560.0000000    0.2874173
80600.0000000    0.2824700
80640.0000000    0.2779372
80680.0000000    0.2866123
80720.0000000    0.2721669
80760.0000000    0.2941143
80800.0000000    0.2780389
80840.0000000    0.3122691
80880.0000000    0.2774816
80920.0000000    0.2954122
80960.0000000    0.2985349
81000.0000000    0.3244860
81040.0000000    0.2873205
81080.0000000    0.2900682
81120.0000000    0.2934225
81160.0000000    0.2991790
81200.0000000    0.2970428
81240.0000000    0.2884568
81280.0000000    0.2817219
81320.0000000    0.2742796
81360.0000000    0.2665348
81400.0000000    0.2862021
81440.0000000    0.2999540
81480.0000000    0.2939827
81520.0000000    0.2655203
81560.0000000    0.2970297
81600.0000000    0.3041596
81640.0000000    0.2676398
81680.0000000    0.2874829
81720.0000000    0.2764366
81760.0000000    0.2875759
81800.0000000    0.3029492
81840.0000000    0.2886701
81880.0000000    0.3067212
81920.0000000    0.2982733
81960.0000000    0.2937697
82000.0000000    0.2989906
82040.0000000    0.2983747
82080.0000000    0.2961592
82120.0000000    0.2862159
82160.0000000    0.2954940
82200.0000000    0.2859251
82240.0000000    0.3022458
82280.0000000    0.3052376
82320.0000000    0.2968019
82360.0000000    0.2923447
82400.0000000    0.2862885
82440.0000000    0.2843039
82480.0000000    0.2861038
82520.0000000    0.2766729
82560.0000000    0.2776537
82600.0000000    0.2700537
82640.0000000    0.2661362
82680.0000000    0.3046787
82720.0000000    0.2750255
82760.0000000    0.2889911
82800.0000000    0.2687869
82840.0000000    0.2883106
82880.0000000    0.2810615
82920.0000000    0.2752035
82960.0000000    0.2817269
83000.0000000    0.2804970
83040.0000000    0.2839241
83080.0000000    0.2866232
83120.0000000    0.2744828
83160.0000000    0.2990812
83200.0000000    0.2890779
83240.0000000    0.2532829
83280.0000000    0.2661417
83320.0000000    0.2722021
83360.0000000    0.2669573
83400.0000000    0.2746698
83440.0000000    0.2445305
83480.0000000    0.2760859
83520.0000000    0.2620032
83560.0000000    0.3000505
83600.0000000    0.2842180
83640.0000000    0.2740391
83680.0000000    0.2866421
83720.0000000    0.3059105
83760.0000000    0.3057157
83800.0000000    0.3090827
83840.0000000    0.2992980
83880.0000000    0.3056796
83920.0000000    0.2869161
83960.0000000    0.2899003
84000.0000000    0.2652517
84040.0000000    0.2886654
84080.0000000    0.2665195
84120.0000000    0.2679840
84160.0000000    0.2814733
84200.0000000    0.2785772
84240.0000000    0.2694621
84280.0000000    0.2745244
84320.0000000    0.2634589
84360.0000000    0.2926365
84400.0000000    0.2988153
84440.0000000    0.2778378
84480.0000000    0.2945808
84520.0000000    0.3055995
84560.0000000    0.2931893
84600.0000000    0.3056135
84640.0000000    0.2840931
84680.0000000    0.2869315
84720.0000000    0.2832354
84760.0000000    0.2768260
84800.0000000    0.2810211
84840.0000000    0.2728856
84880.0000000    0.2745196
84920.0000000    0.2688105
84960.0000000    0.2713626
85000.0000000    0.2844821
85040.0000000    0.2856645
85080.0000000    0.2675793
85120.0000000    0.2643953
85160.0000000    0.2822040
85200.0000000    0.2531095
85240.0000000    0.2770566
85280.0000000    0.2945288
85320.0000000    0.2655331
85360.0000000    0.2929811
85400.0000000    0.2813029
85440.0000000    0.2804161
85480.0000000    0.2739938
85520.0000000    0.2865629
85560.0000000    0.2469997
85600.0000000    0.2703760
85640.0000000    0.2611459
85680.0000000    0.2715801
85720.0000000    0.2731384
85760.0000000    0.2495460
85800.0000000    0.2694001
85840.0000000    0.2750970
85880.0000000    0.2830604
85920.0000000    0.2738560
85960.0000000    0.2635563
86000.0000000    0.2685263
86040.0000000    0.2825344
86080.0000000    0.2710019
86120.0000000    0.3051400
86160.0000000    0.2809183
86200.0000000    0.2955647
86240.0000000    0.2822559
86280.0000000    0.2734050
86320.0000000    0.2838160
86360.0000000    0.2852720
86400.0000000    0.2867202
86440.0000000    0.2873533
86480.0000000    0.2871913
86520.0000000    0.2961001
86560.0000000    0.2875288
86600.0000000    0.2687435
86640.0000000    0.3104988
86680.0000000    0.3209202
86720.0000000    0.3179601
86760.0000000    0.3015272
86800.0000000    0.2895982
86840.0000000    0.2819197
86880.0000000    0.2864375
86920.0000000    0.2801014
86960.0000000    0.2773253
87000.0000000    0.2862759
87040.0000000    0.2895830
87080.0000000    0.3081236
87120.0000000    0.2787829
87160.0000000    0.2677705
87200.0000000    0.2784781
87240.0000000    0.2850583
87280.0000000    0.2846457
87320.0000000    0.2979088
87360.0000000    0.2942302
87400.0000000    0.3026333
87440.0000000    0.2772894
87480.0000000    0.2708087
87520.0000000    0.2676705
87560.0000000    0.2823801
87600.0000000    0.2899053
87640.0000000    0.2964107
87680.0000000    0.2805731
87720.0000000    0.2783565
87760.0000000    0.2653031
87800.0000000    0.2436489
87840.0000000    0.2541841
87880.0000000    0.2751820
87920.0000000    0.2779226
87960.0000000    0.2746813
88000.0000000    0.2852438
88040.0000000    0.2765937
88080.0000000    0.2782594
88120.0000000    0.2903457
88160.0000000    0.2775377
88200.0000000    0.2713183
88240.0000000    0.2836794
88280.0000000    0.2536682
88320.0000000    0.2620687
88360.0000000    0.2805980
88400.0000000    0.2729449
88440.0000000    0.3232917
88480.0000000    0.2945030
88520.0000000    0.2911608
88560.0000000    0.3019762
88600.0000000    0.3038808
88640.0000000    0.2810189
88680.0000000    0.3005562
88720.0000000    0.3135203
88760.0000000    0.3161601
88800.0000000    0.3156322
88840.0000000    0.3162335
88880.0000000    0.3472722
88920.0000000    0.3417157
88960.0000000    0.3351232
89000.0000000    0.3399730
89040.0000000    0.3535811
89080.0000000    0.3494930
89120.0000000    0.3465838
89160.0000000    0.3234586
89200.0000000    0.3517893
89240.0000000    0.3207867
89280.0000000    0.3119856
89320.0000000    0.3261538
89360.0000000    0.3126767
89400.0000000    0.3245224
89440.0000000    0.3087558
89480.0000000    0.3151723
89520.0000000    0.3162131
89560.0000000    0.3113797
89600.0000000    0.3060580
89640.0000000    0.2956094
89680.0000000    0.2928793
89720.0000000    0.3123612
89760.0000000    0.3155653
89800.0000000    0.3121974
89840.0000000    0.3182983
89880.0000000    0.3084446
89920.0000000    0.2836780
89960.0000000    0.2622674
90000.0000000    0.2899478
90040.0000000    0.2961361
90080.0000000    0.3021547
90120.0000000    0.2967322
90160.0000000    0.2816495
90200.0000000    0.3013734
90240.0000000    0.3157400
90280.0000000    0.3084522
90320.0000000    0.2874583
90360.0000000    0.2811999
90400.0000000    0.3172597
90440.0000000    0.2869405
90480.0000000    0.2877016
90520.0000000    0.2817941
90560.0000000    0.2989586
90600.0000000    0.3134829
90640.0000000    0.3028498
90680.0000000    0.2986343
90720.0000000    0.2988070
90760.0000000    0.2837696
90800.0000000    0.2886094
90840.0000000    0.2733444
90880.0000000    0.2735955
90920.0000000    0.2889107
90960.0000000    0.2718843
91000.0000000    0.2750507
91040.0000000    0.2918149
91080.0000000    0.2940183
91120.0000000    0.3248161
91160.0000000    0.3069194
91200.0000000    0.3324544
91240.0000000    0.3108509
91280.0000000    0.3082208
91320.0000000    0.3034177
91360.0000000    0.3070810
91400.0000000    0.2912906
91440.0000000    0.2942505
91480.0000000    0.2776215
91520.0000000    0.2655305
91560.0000000    0.2670889
91600.0000000    0.2859828
91640.0000000    0.2968063
91680.0000000    0.2952106
91720.0000000    0.2998387
91760.0000000    0.2842846
91800.0000000    0.2882544
91840.0000000    0.2872599
91880.0000000    0.2813965
91920.0000000    0.2941870
91960.0000000    0.2788328
92000.0000000    0.3031261
92040.0000000    0.2931220
92080.0000000    0.2975272
92120.0000000    0.2850717
92160.0000000    0.2860354
92200.0000000    0.2679331
92240.0000000    0.2807563
92280.0000000    0.2755148
92320.0000000    0.2918732
92360.0000000    0.2758274
92400.0000000    0.2909647
92440.0000000    0.2841071
92480.0000000    0.2878177
92520.0000000    0.2957895
92560.0000000    0.2912076
92600.0000000    0.3164811
92640.0000000    0.3160274
92680.0000000    0.3102724
92720.0000000    0.2882879
92760.0000000    0.3035675
92800.0000000    0.3074831
92840.0000000    0.2757857
92880.0000000    0.2701018
92920.0000000    0.2871017
92960.0000000    0.2878825
93000.0000000    0.2960664
93040.0000000    0.3042493
93080.0000000    0.3001630
93120.0000000    0.2764202
93160.0000000    0.2860193
93200.0000000    0.2824856
93240.0000000    0.2648605
93280.0000000    0.2910162
93320.0000000    0.2811469
93360.0000000    0.2825756
93400.0000000    0.3065191
93440.0000000    0.2956748
93480.0000000    0.2903516
93520.0000000    0.3011755
93560.0000000    0.3025198
93600.0000000    0.3129722
93640.0000000    0.2858018
93680.0000000    0.2873381
93720.0000000    0.2880681
93760.0000000    0.2745444
93800.0000000    0.2671215
93840.0000000    0.2892400
93880.0000000    0.2845307
93920.0000000    0.2947131
93960.0000000    0.2913589
94000.0000000    0.2891764
94040.0000000    0.2903058
94080.0000000    0.2976883
94120.0000000    0.2889264
94160.0000000    0.2894706
94200.0000000    0.2922065
94240.0000000    0.2978176
94280.0000000    0.2864228
94320.0000000    0.2828783
94360.0000000    0.2956295
94400.0000000    0.2946171
94440.0000000    0.3072089
94480.0000000    0.2980262
94520.0000000    0.2809649
94560.0000000    0.2778352
94600.0000000    0.2764151
94640.0000000    0.2761918
94680.0000000    0.2864861
94720.0000000    0.2993645
94760.0000000    0.2981760
94800.0000000    0.2992848
94840.0000000    0.3337998
94880.0000000    0.2972792
94920.0000000    0.3164095
94960.0000000    0.3076703
95000.0000000    0.3027793
95040.0000000    0.3284536
95080.0000000    0.3006875
95120.0000000    0.3140945
95160.0000000    0.3240202
95200.0000000    0.3180871
95240.0000000    0.2945005
95280.0000000    0.2894995
95320.0000000    0.2955140
95360.0000000    0.3117700
95400.0000000    0.3153594
95440.0000000    0.3392565
95480.0000000    0.3323019
95520.0000000    0.3173055
95560.0000000    0.3186069
95600.0000000    0.3135833
95640.0000000    0.3104244
95680.0000000    0.3200939
95720.0000000    0.3076809
95760.0000000    0.3152417
95800.0000000    0.3287674
95840.0000000    0.3279065
95880.0000000    0.3257056
95920.0000000    0.3243232
95960.0000000    0.3258796
96000.0000000    0.3318359
96040.0000000    0.3213415
96080.0000000    0.3304760
96120.0000000    0.2960131
96160.0000000    0.3299094
96200.0000000    0.3358632
96240.0000000    0.3444330
96280.0000000    0.3104689
96320.0000000    0.3452447
96360.0000000    0.3292803
96400.0000000    0.3053949
96440.0000000    0.3258812
96480.0000000    0.3133923
96520.0000000    0.3459955
96560.0000000    0.3277943
96600.0000000    0.2972183
96640.0000000    0.3077836
96680.0000000    0.3234664
96720.0000000    0.3195601
96760.0000000    0.3119559
96800.0000000    0.3130735
96840.0000000    0.3318487
96880.0000000    0.3057763
96920.0000000    0.3165440
96960.0000000    0.2842179
97000.0000000    0.3184446
97040.0000000    0.2813887
97080.0000000    0.3010500
97120.0000000    0.2894211
97160.0000000    0.3078311
97200.0000000    0.2937830
97240.0000000    0.2941886
97280.0000000    0.3024501
97320.0000000    0.3132874
97360.0000000    0.3072941
97400.0000000    0.3145908
97440.0000000    0.2986082
97480.0000000    0.2917917
97520.0000000    0.3052928
97560.0000000    0.2790358
97600.0000000    0.2825658
97640.0000000    0.2732646
97680.0000000    0.2834163
97720.0000000    0.2951340
97760.0000000    0.2939837
97800.0000000    0.3003023
97840.0000000    0.2933431
97880.0000000    0.2874061
97920.0000000    0.3206348
97960.0000000    0.2962824
98000.0000000    0.3038881
98040.0000000    0.2821298
98080.0000000    0.3023144
98120.0000000    0.3131836
98160.0000000    0.3024114
98200.0000000    0.2969664
98240.0000000    0.3043468
98280.0000000    0.3139643
98320.0000000    0.2836278
98360.0000000    0.3223655
98400.0000000    0.3094100
98440.0000000    0.2954606
98480.0000000    0.3121228
98520.0000000    0.3217823
98560.0000000    0.3077669
98600.0000000    0.2887712
98640.0000000    0.2873866
98680.0000000    0.3129477
98720.0000000    0.3135400
98760.0000000    0.2873597
98800.0000000    0.3053537
98840.0000000    0.2951940
98880.0000000    0.2970276
98920.0000000    0.3092164
98960.0000000    0.2989890
99000.0000000    0.3068133
99040.0000000    0.2954306
99080.0000000    0.2724704
99120.0000000    0.2721987
99160.0000000    0.2950386
99200.0000000    0.2820022
99240.0000000    0.3026243
99280.0000000    0.2914171
99320.0000000    0.2915688
99360.0000000    0.2853332
99400.0000000    0.2998253
99440.0000000    0.3200532
99480.0000000    0.3036504
99520.0000000    0.3070953
99560.0000000    0.3067212
99600.0000000    0.2830667
99640.0000000    0.2777353
99680.0000000    0.2886415
99720.0000000    0.2812113
99760.0000000    0.2862832
99800.0000000    0.2867198
99840.0000000    0.2901322
99880.0000000    0.2967895
99920.0000000    0.2700926
99960.0000000    0.2758823
100000.0000000    0.2915705
100040.0000000    0.2589214
100080.0000000    0.2654375
100120.0000000    0.2786635
100160.0000000    0.2719448
100200.0000000    0.2781312
100240.0000000    0.2704658
100280.0000000    0.2706900
100320.0000000    0.2737851
100360.0000000    0.2953660
100400.0000000    0.2730731
100440.0000000    0.2777239
100480.0000000    0.2970823
100520.0000000    0.2660156
100560.0000000    0.2650414
100600.0000000    0.2772865
100640.0000000    0.2741843
100680.0000000    0.2729382
100720.0000000    0.2772710
100760.0000000    0.2968310
100800.0000000    0.2948048
100840.0000000    0.2927877
100880.0000000    0.2697502
100920.0000000    0.2739782
100960.0000000    0.2851251
101000.0000000    0.2993003
101040.0000000    0.2995695
101080.0000000    0.2926392
101120.0000000    0.2901597
101160.0000000    0.2778826
101200.0000000    0.2863495
101240.0000000    0.2792419
101280.0000000    0.2929213
101320.0000000    0.2550196
101360.0000000    0.2644232
101400.0000000    0.2836271
101440.0000000    0.3057824
101480.0000000    0.2985754
101520.0000000    0.3030329
101560.0000000    0.3230286
101600.0000000    0.2829072
101640.0000000    0.3102398
101680.0000000    0.2864367
101720.0000000    0.2733721
101760.0000000    0.2737342
101800.0000000    0.2854783
101840.0000000    0.2652377
101880.0000000    0.2914844
101920.0000000    0.3068658
101960.0000000    0.2578790
102000.0000000    0.2560264
102040.0000000    0.2733008
102080.0000000    0.3061148
102120.0000000    0.2765753
102160.0000000    0.2569445
102200.0000000    0.2542629
102240.0000000    0.2419007
102280.0000000    0.2281628
102320.0000000    0.2489003
102360.0000000    0.2541836
102400.0000000    0.2424815
102440.0000000    0.2462026
102480.0000000    0.2463085
102520.0000000    0.2381090
102560.0000000    0.2434659
102600.0000000    0.2533674
102640.0000000    0.2583188
102680.0000000    0.2724826
102720.0000000    0.2602454
102760.0000000    0.2362366
102800.0000000    0.2417882
102840.0000000    0.2506873
102880.0000000    0.2671233
102920.0000000    0.2759459
102960.0000000    0.2756905
103000.0000000    0.2618183
103040.0000000    0.2746200
103080.0000000    0.2642935
103120.0000000    0.2681789
103160.0000000    0.2841599
103200.0000000    0.2607348
103240.0000000    0.2538958
103280.0000000    0.2452480
103320.0000000    0.2523465
103360.0000000    0.2546012
103400.0000000    0.2503945
103440.0000000    0.2409898
103480.0000000    0.2524452
103520.0000000    0.2467077
103560.0000000    0.2539898
103600.0000000    0.2503121
103640.0000000    0.2614488
103680.0000000    0.2628303
103720.0000000    0.2587495
103760.0000000    0.2444694
103800.0000000    0.2582530
103840.0000000    0.2453878
103880.0000000    0.2400507
103920.0000000    0.2312920
103960.0000000    0.2573162
104000.0000000    0.2466695
104040.0000000    0.2715521
104080.0000000    0.2633116
104120.0000000    0.2494523
104160.0000000    0.2307766
104200.0000000    0.2304789
104240.0000000    0.2353805
104280.0000000    0.2275288
104320.0000000    0.2512373
104360.0000000    0.2190433
104400.0000000    0.2279348
104440.0000000    0.2265029
104480.0000000    0.2460535
104520.0000000    0.2398587
104560.0000000    0.2604303
104600.0000000    0.2466177
104640.0000000    0.2347678
104680.0000000    0.2428879
104720.0000000    0.2344850
104760.0000000    0.2493965
104800.0000000    0.2477303
104840.0000000    0.2443953
104880.0000000    0.2544565
104920.0000000    0.2634568
104960.0000000    0.2514177
105000.0000000    0.2557249
105040.0000000    0.2559363
105080.0000000    0.2564369
105120.0000000    0.2518931
105160.0000000    0.2483423
105200.0000000    0.2402133
105240.0000000    0.2346302
105280.0000000    0.2292603
105320.0000000    0.2006014
105360.0000000    0.2283837
105400.0000000    0.2185846
105440.0000000    0.2111800
105480.0000000    0.2258535
105520.0000000    0.2267783
105560.0000000    0.2169099
105600.0000000    0.2178555
105640.0000000    0.2384795
105680.0000000    0.2105528
105720.0000000    0.2060684
105760.0000000    0.2234901
105800.0000000    0.2307963
105840.0000000    0.2276931
105880.0000000    0.2431474
105920.0000000    0.2502721
105960.0000000    0.2433711
106000.0000000    0.2284589
106040.0000000    0.2160504
106080.0000000    0.2219047
106120.0000000    0.2351566
106160.0000000    0.2383510
106200.0000000    0.2372816
106240.0000000    0.2305083
106280.0000000    0.2330908
106320.0000000    0.2414802
106360.0000000    0.2417411
106400.0000000    0.2306586
106440.0000000    0.2486829
106480.0000000    0.2509400
106520.0000000    0.2504531
106560.0000000    0.2266194
106600.0000000    0.2640047
106640.0000000    0.2353812
106680.0000000    0.2618164
106720.0000000    0.2769188
106760.0000000    0.2714852
106800.0000000    0.2665615
106840.0000000    0.2796212
106880.0000000    0.2656867
106920.0000000    0.2594432
106960.0000000    0.2718345
107000.0000000    0.2680653
107040.0000000    0.2723110
107080.0000000    0.2684487
107120.0000000    0.2643873
107160.0000000    0.2586846
107200.0000000    0.2831018
107240.0000000    0.2668981
107280.0000000    0.2810371
107320.0000000    0.3054039
107360.0000000    0.2870395
107400.0000000    0.2858158
107440.0000000    0.2917120
107480.0000000    0.3006385
107520.0000000    0.2908094
107560.0000000    0.2859273
107600.0000000    0.3228860
107640.0000000    0.3040980
107680.0000000    0.3021220
107720.0000000    0.2916860
107760.0000000    0.2785982
107800.0000000    0.2811135
107840.0000000    0.2457807
107880.0000000    0.2491830
107920.0000000    0.2512490
107960.0000000    0.2562256
108000.0000000    0.2633907
108040.0000000    0.2629639
108080.0000000    0.2643994
108120.0000000    0.2778015
108160.0000000    0.2624461
108200.0000000    0.2642623
108240.0000000    0.2722335
108280.0000000    0.2693512
108320.0000000    0.2713390
108360.0000000    0.3043287
108400.0000000    0.2690776
108440.0000000    0.2479381
108480.0000000    0.2373259
108520.0000000    0.2390013
108560.0000000    0.2550827
108600.0000000    0.2487151
108640.0000000    0.2568906
108680.0000000    0.2579709
108720.0000000    0.2694282
108760.0000000    0.2366468
108800.0000000    0.2483120
108840.0000000    0.2609515
108880.0000000    0.2481950
108920.0000000    0.2679884
108960.0000000    0.2501796
109000.0000000    0.2546695
109040.0000000    0.2646355
109080.0000000    0.2402613
109120.0000000    0.2443531
109160.0000000    0.2600516
109200.0000000    0.2568537
109240.0000000    0.2676159
109280.0000000    0.2751449
109320.0000000    0.2741975
109360.0000000    0.2477878
109400.0000000    0.2121730
109440.0000000    0.2408542
109480.0000000    0.2365206
109520.0000000    0.2361478
109560.0000000    0.2419716
109600.0000000    0.2381248
109640.0000000    0.2359707
109680.0000000    0.2497846
109720.0000000    0.2338265
109760.0000000    0.2327985
109800.0000000    0.2382868
109840.0000000    0.2581734
109880.0000000    0.2519796
109920.0000000    0.2789203
109960.0000000    0.2832524
110000.0000000    0.2513245
110040.0000000    0.2702330
110080.0000000    0.2626971
110120.0000000    0.2733085
110160.0000000    0.2930212
110200.0000000    0.2649871
110240.0000000    0.2628292
110280.0000000    0.2728191
110320.0000000    0.2726736
110360.0000000    0.2639764
110400.0000000    0.2459659
110440.0000000    0.2659344
110480.0000000    0.2774860
110520.0000000    0.2620972
110560.0000000    0.2785409
110600.0000000    0.2558525
110640.0000000    0.2369273
110680.0000000    0.2485884
110720.0000000    0.2486532
110760.0000000    0.2266368
110800.0000000    0.2319353
110840.0000000    0.2553276
110880.0000000    0.2566706
110920.0000000    0.2526840
110960.0000000    0.2603365
111000.0000000    0.2424380
111040.0000000    0.2436426
111080.0000000    0.2540126
111120.0000000    0.2503319
111160.0000000    0.2584864
111200.0000000    0.2439149
111240.0000000    0.2689590
111280.0000000    0.2447542
111320.0000000    0.2376327
111360.0000000    0.2726606
111400.0000000    0.2515365
111440.0000000    0.2637633
111480.0000000    0.2727050
111520.0000000    0.2815128
111560.0000000    0.2514626
111600.0000000    0.2530347
111640.0000000    0.2252799
111680.0000000    0.2581401
111720.0000000    0.2724168
111760.0000000    0.2510462
111800.0000000    0.2645531
111840.0000000    0.2849828
111880.0000000    0.2676672
111920.0000000    0.2395946
111960.0000000    0.2381597
112000.0000000    0.2666327
112040.0000000    0.2548962
112080.0000000    0.2678080
112120.0000000    0.2618631
112160.0000000    0.2814040
112200.0000000    0.2527398
112240.0000000    0.2497810
112280.0000000    0.2526306
112320.0000000    0.2656792
112360.0000000    0.2478171
112400.0000000    0.2611771
112440.0000000    0.2417080
112480.0000000    0.2719642
112520.0000000    0.2403517
112560.0000000    0.2339797
112600.0000000    0.2364612
112640.0000000    0.2439786
112680.0000000    0.2527561
112720.0000000    0.2652827
112760.0000000    0.2670194
112800.0000000    0.2610635
112840.0000000    0.2477592
112880.0000000    0.2526859
112920.0000000    0.2426298
112960.0000000    0.2449133
113000.0000000    0.2262338
113040.0000000    0.2510638
113080.0000000    0.2388813
113120.0000000    0.2673849
113160.0000000    0.2770385
113200.0000000    0.2648191
113240.0000000    0.2487820
113280.0000000    0.2674612
113320.0000000    0.2580040
113360.0000000    0.2703494
113400.0000000    0.2564807
113440.0000000    0.2504861
113480.0000000    0.2648019
113520.0000000    0.2511145
113560.0000000    0.3033628
113600.0000000    0.2772608
113640.0000000    0.2608113
113680.0000000    0.2678135
113720.0000000    0.2605909
113760.0000000    0.2537241
113800.0000000    0.2590552
113840.0000000    0.2669785
113880.0000000    0.2565418
113920.0000000    0.2585544
113960.0000000    0.2634941
114000.0000000    0.2728898
114040.0000000    0.2360651
114080.0000000    0.2440267
114120.0000000    0.2482319
114160.0000000    0.2539863
114200.0000000    0.2532926
114240.0000000    0.2373432
114280.0000000    0.2413891
114320.0000000    0.2514242
114360.0000000    0.2590323
114400.0000000    0.2483954
114440.0000000    0.2348754
114480.0000000    0.2407541
114520.0000000    0.2500018
114560.0000000    0.2769766
114600.0000000    0.2711649
114640.0000000    0.2683196
114680.0000000    0.2834957
114720.0000000    0.2833868
114760.0000000    0.2847309
114800.0000000    0.3054026
114840.0000000    0.2966603
114880.0000000    0.2685888
114920.0000000    0.2726077
114960.0000000    0.2740320
115000.0000000    0.2644529
115040.0000000    0.2648869
115080.0000000    0.2504517
115120.0000000    0.2635899
115160.0000000    0.2621411
115200.0000000    0.2405372
115240.0000000    0.2434849
115280.0000000    0.2235038
115320.0000000    0.2367798
115360.0000000    0.2335588
115400.0000000    0.2256887
115440.0000000    0.2419682
115480.0000000    0.2411708
115520.0000000    0.2361369
115560.0000000    0.2456266
115600.0000000    0.2463566
115640.0000000    0.2274627
115680.0000000    0.2567933
115720.0000000    0.2454824
115760.0000000    0.2420193
115800.0000000    0.2317858
115840.0000000    0.2499087
115880.0000000    0.2325970
115920.0000000    0.2341361
115960.0000000    0.2422071
116000.0000000    0.2359708
116040.0000000    0.2396647
116080.0000000    0.2337661
116120.0000000    0.2087331
116160.0000000    0.2120344
116200.0000000    0.2271210
116240.0000000    0.2283180
116280.0000000    0.2175194
116320.0000000    0.2247578
116360.0000000    0.2432218
116400.0000000    0.2527077
116440.0000000    0.2340782
116480.0000000    0.2335989
116520.0000000    0.2344444
116560.0000000    0.2173205
116600.0000000    0.2321173
116640.0000000    0.2488534
116680.0000000    0.2546459
116720.0000000    0.2353145
116760.0000000    0.2584417
116800.0000000    0.2249399
116840.0000000    0.2275705
116880.0000000    0.2469497
116920.0000000    0.2176093
116960.0000000    0.2156490
117000.0000000    0.2366381
117040.0000000    0.2429643
117080.0000000    0.2622081
117120.0000000    0.2736472
117160.0000000    0.2710970
117200.0000000    0.2448350
117240.0000000    0.2733961
117280.0000000    0.2302958
117320.0000000    0.2530079
117360.0000000    0.2537841
117400.0000000    0.2586595
117440.0000000    0.2694466
117480.0000000    0.2341020
117520.0000000    0.2381155
117560.0000000    0.2425846
117600.0000000    0.2331760
117640.0000000    0.2585785
117680.0000000    0.2590703
117720.0000000    0.2677672
117760.0000000    0.2492189
117800.0000000    0.2601930
117840.0000000    0.2701246
117880.0000000    0.2517536
117920.0000000    0.2348416
117960.0000000    0.2453988
118000.0000000    0.2280012
118040.0000000    0.2340210
118080.0000000    0.2521123
118120.0000000    0.2373817
118160.0000000    0.2413182
118200.0000000    0.2464471
118240.0000000    0.2480792
118280.0000000    0.2583079
118320.0000000    0.2455602
118360.0000000    0.2390726
118400.0000000    0.2397479
118440.0000000    0.2459337
118480.0000000    0.2347916
118520.0000000    0.2600587
118560.0000000    0.2787684
118600.0000000    0.2333410
118640.0000000    0.2321041
118680.0000000    0.2441397
118720.0000000    0.2504770
118760.0000000    0.2588214
118800.0000000    0.2767590
118840.0000000    0.2482420
118880.0000000    0.2648244
118920.0000000    0.2579259
118960.0000000    0.2476021
119000.0000000    0.2303748
119040.0000000    0.2493121
119080.0000000    0.2560536
119120.0000000    0.2600678
119160.0000000    0.2230562
119200.0000000    0.2459053
119240.0000000    0.2403127
119280.0000000    0.2632901
119320.0000000    0.2436237
119360.0000000    0.2575459
119400.0000000    0.2449832
119440.0000000    0.2460712
119480.0000000    0.2600058
119520.0000000    0.2511149
119560.0000000    0.2470875
119600.0000000    0.2559605
119640.0000000    0.2363680
119680.0000000    0.2343300
119720.0000000    0.2369402
119760.0000000    0.2531041
119800.0000000    0.2565091
119840.0000000    0.2635337
119880.0000000    0.2446530
119920.0000000    0.2523465
119960.0000000    0.2647029
120000.0000000    0.2361903
120040.0000000    0.2267772
120080.0000000    0.2511582
120120.0000000    0.2359375
120160.0000000    0.2697869
120200.0000000    0.2784818
120240.0000000    0.2414085
120280.0000000    0.2335280
120320.0000000    0.2608657
120360.0000000    0.2781933
120400.0000000    0.2691968
120440.0000000    0.2434656
120480.0000000    0.2378525
120520.0000000    0.2477842
120560.0000000    0.2555678
120600.0000000    0.2310908
120640.0000000    0.2360809
120680.0000000    0.2071093
120720.0000000    0.2223859
120760.0000000    0.2354527
120800.0000000    0.2515665
120840.0000000    0.2735219
120880.0000000    0.2415225
120920.0000000    0.2459341
120960.0000000    0.2563560
121000.0000000    0.2229503
121040.0000000    0.2540081
121080.0000000    0.2402858
121120.0000000    0.2373892
121160.0000000    0.2308022
121200.0000000    0.2404099
121240.0000000    0.2419630
121280.0000000    0.2459670
121320.0000000    0.2479829
121360.0000000    0.2450780
121400.0000000    0.2548926
121440.0000000    0.2586099
121480.0000000    0.2836615
121520.0000000    0.2522591
121560.0000000    0.2664995
121600.0000000    0.2640078
121640.0000000    0.2693985
121680.0000000    0.2424668
121720.0000000    0.2524212
121760.0000000    0.2623996
121800.0000000    0.2396328
121840.0000000    0.2825409
121880.0000000    0.2783290
121920.0000000    0.2522318
121960.0000000    0.2742732
122000.0000000    0.2905037
122040.0000000    0.2573990
122080.0000000    0.2619566
122120.0000000    0.2756961
122160.0000000    0.2779860
122200.0000000    0.2516480
122240.0000000    0.2849389
122280.0000000    0.2678160
122320.0000000    0.2631547
122360.0000000    0.2587669
122400.0000000    0.2394807
122440.0000000    0.2763919
122480.0000000    0.2662718
122520.0000000    0.2530945
122560.0000000    0.2771541
122600.0000000    0.3022111
122640.0000000    0.2827035
122680.0000000    0.2923515
122720.0000000    0.2998350
122760.0000000    0.2806904
122800.0000000    0.2439507
122840.0000000    0.2407225
122880.0000000    0.2550230
122920.0000000    0.2523013
122960.0000000    0.2392984
123000.0000000    0.2191872
123040.0000000    0.2329354
123080.0000000    0.2248960
123120.0000000    0.2320454
123160.0000000    0.2430431
123200.0000000    0.2315250
123240.0000000    0.2282615
123280.0000000    0.2193737
123320.0000000    0.2318716
123360.0000000    0.2223317
123400.0000000    0.2321475
123440.0000000    0.2423809
123480.0000000    0.2508596
123520.0000000    0.2285315
123560.0000000    0.2198142
123600.0000000    0.2356985
123640.0000000    0.2258583
123680.0000000    0.2333698
123720.0000000    0.2358248
123760.0000000    0.2254324
123800.0000000    0.2139222
123840.0000000    0.2093721
123880.0000000    0.2098740
123920.0000000    0.1980857
123960.0000000    0.2314058
124000.0000000    0.2187682
124040.0000000    0.2051998
124080.0000000    0.2286368
124120.0000000    0.2002957
124160.0000000    0.2120104
124200.0000000    0.1916623
124240.0000000    0.2044280
124280.0000000    0.2133683
124320.0000000    0.1963881
124360.0000000    0.1922302
124400.0000000    0.1907554
124440.0000000    0.1689299
124480.0000000    0.1904457
124520.0000000    0.1842206
124560.0000000    0.1930026
124600.0000000    0.2109313
124640.0000000    0.1926297
124680.0000000    0.1720955
124720.0000000    0.1830705
124760.0000000    0.1856128
124800.0000000    0.2075004
124840.0000000    0.2047434
124880.0000000    0.2134607
124920.0000000    0.2141515
124960.0000000    0.2268818
125000.0000000    0.2098419
125040.0000000    0.1972169
125080.0000000    0.2130791
125120.0000000    0.1905230
125160.0000000    0.1837755
125200.0000000    0.1920558
125240.0000000    0.1974685
125280.0000000    0.1887922
125320.0000000    0.1871175
125360.0000000    0.1833030
125400.0000000    0.1753759
125440.0000000    0.1956331
125480.0000000    0.1896793
125520.0000000    0.1788564
125560.0000000    0.1781226
125600.0000000    0.1892302
125640.0000000    0.1664000
125680.0000000    0.1979769
125720.0000000    0.2065868
125760.0000000    0.1806444
125800.0000000    0.2032111
125840.0000000    0.1963131
125880.0000000    0.1757363
125920.0000000    0.1795812
125960.0000000    0.2066278
126000.0000000    0.2177465
126040.0000000    0.2059878
126080.0000000    0.2063169
126120.0000000    0.2164156
126160.0000000    0.2021013
126200.0000000    0.1951323
126240.0000000    0.2041555
126280.0000000    0.1998812
126320.0000000    0.1997282
126360.0000000    0.1906884
126400.0000000    0.2035121
126440.0000000    0.2171254
126480.0000000    0.2246605
126520.0000000    0.2075582
126560.0000000    0.2152722
126600.0000000    0.2108978
126640.0000000    0.2158372
126680.0000000    0.1996964
126720.0000000    0.2237839
126760.0000000    0.2224447
126800.0000000    0.2211468
126840.0000000    0.2193440
126880.0000000    0.2075314
126920.0000000    0.2040682
126960.0000000    0.2097149
127000.0000000    0.2145049
127040.0000000    0.1963934
127080.0000000    0.2242214
127120.0000000    0.2255767
127160.0000000    0.1962286
127200.0000000    0.2021970
127240.0000000    0.1851110
127280.0000000    0.1984356
127320.0000000    0.1869935
127360.0000000    0.2020784
127400.0000000    0.2093055
127440.0000000    0.2106128
127480.0000000    0.1985725
127520.0000000    0.2000758
127560.0000000    0.2006222
127600.0000000    0.2065870
127640.0000000    0.2095613
127680.0000000    0.2139290
127720.0000000    0.2101976
127760.0000000    0.2051327
127800.0000000    0.2193332
127840.0000000    0.2079913
127880.0000000    0.2112665
127920.0000000    0.2312264
127960.0000000    0.1972433
128000.0000000    0.2130726
128040.0000000    0.2348502
128080.0000000    0.2129899
128120.0000000    0.2081666
128160.0000000    0.2257825
128200.0000000    0.2086896
128240.0000000    0.1890985
128280.0000000    0.1950473
128320.0000000    0.1991923
128360.0000000    0.1898712
128400.0000000    0.2143251
128440.0000000    0.2304881
128480.0000000    0.2226953
128520.0000000    0.2218192
128560.0000000    0.2176434
128600.0000000    0.2248964
128640.0000000    0.2227976
128680.0000000    0.2021464
128720.0000000    0.1965209
128760.0000000    0.1982053
128800.0000000    0.2178210
128840.0000000    0.2048399
128880.0000000    0.2136525
128920.0000000    0.2168681
128960.0000000    0.2348352
129000.0000000    0.2127173
129040.0000000    0.2163258
129080.0000000    0.1941577
129120.0000000    0.1995810
129160.0000000    0.1812635
129200.0000000    0.1927699
129240.0000000    0.2054610
129280.0000000    0.2015960
129320.0000000    0.1985499
129360.0000000    0.1904382
129400.0000000    0.1936167
129440.0000000    0.1961283
129480.0000000    0.1866830
129520.0000000    0.2020037
129560.0000000    0.1863766
129600.0000000    0.2135427
129640.0000000    0.2207583
129680.0000000    0.2233888
129720.0000000    0.2203355
129760.0000000    0.2201655
129800.0000000    0.2184508
129840.0000000    0.2144401
129880.0000000    0.2209217
129920.0000000    0.2169679
129960.0000000    0.2132821
130000.0000000    0.1998338
130040.0000000    0.1917032
130080.0000000    0.2167782
130120.0000000    0.2090383
130160.0000000    0.2052308
130200.0000000    0.2123778
130240.0000000    0.1910568
130280.0000000    0.1823464
130320.0000000    0.1886897
130360.0000000    0.1969425
130400.0000000    0.1943720
130440.0000000    0.2009606
130480.0000000    0.2025782
130520.0000000    0.1900937
130560.0000000    0.2021838
130600.0000000    0.2189132
130640.0000000    0.1946234
130680.0000000    0.1897254
130720.0000000    0.2048315
130760.0000000    0.2022751
130800.0000000    0.2107299
130840.0000000    0.2063409
130880.0000000    0.1940776
130920.0000000    0.1930397
130960.0000000    0.2038442
131000.0000000    0.2178001
131040.0000000    0.2131652
131080.0000000    0.2146071
131120.0000000    0.1902379
131160.0000000    0.2078997
131200.0000000    0.2373534
131240.0000000    0.2044622
131280.0000000    0.2008854
131320.0000000    0.1994505
131360.0000000    0.1857491
131400.0000000    0.1818766
131440.0000000    0.1982602
131480.0000000    0.1828056
131520.0000000    0.1762822
131560.0000000    0.1870216
131600.0000000    0.1681398
131640.0000000    0.1707572
131680.0000000    0.1795863
131720.0000000    0.2132577
131760.0000000    0.2080684
131800.0000000    0.2009701
131840.0000000    0.2107638
131880.0000000    0.2046752
131920.0000000    0.2008570
131960.0000000    0.1801015
132000.0000000    0.1791661
132040.0000000    0.1918853
132080.0000000    0.1846361
132120.0000000    0.1855559
132160.0000000    0.1777639
132200.0000000    0.1802952
132240.0000000    0.1833211
132280.0000000    0.1570722
132320.0000000    0.1799098
132360.0000000    0.1666269
132400.0000000    0.1905473
132440.0000000    0.1744404
132480.0000000    0.1885230
132520.0000000    0.1853603
132560.0000000    0.1752772
132600.0000000    0.1813886
132640.0000000    0.1949844
132680.0000000    0.1964057
132720.0000000    0.1794215
132760.0000000    0.1976845
132800.0000000    0.1975479
132840.0000000    0.1753091
132880.0000000    0.1735184
132920.0000000    0.1762026
132960.0000000    0.1751873
133000.0000000    0.1848719
133040.0000000    0.1800486
133080.0000000    0.1619238
133120.0000000    0.1614369
133160.0000000    0.1726403
133200.0000000    0.1784528
133240.0000000    0.1665850
133280.0000000    0.1638023
133320.0000000    0.1796978
133360.0000000    0.1655558
133400.0000000    0.1623053
133440.0000000    0.1688043
133480.0000000    0.1593765
133520.0000000    0.1599457
133560.0000000    0.1668511
133600.0000000    0.1732360
133640.0000000    0.1861943
133680.0000000    0.1652839
133720.0000000    0.1626027
133760.0000000    0.1673399
133800.0000000    0.1806376
133840.0000000    0.1718984
133880.0000000    0.1714706
133920.0000000    0.1761724
133960.0000000    0.1751292
134000.0000000    0.1707810
134040.0000000    0.1826033
134080.0000000    0.1812513
134120.0000000    0.1781857
134160.0000000    0.1735927
134200.0000000    0.1800909
134240.0000000    0.1781493
134280.0000000    0.1842600
134320.0000000    0.1809926
134360.0000000    0.1730328
134400.0000000    0.1769977
134440.0000000    0.1742496
134480.0000000    0.1973983
134520.0000000    0.1812719
134560.0000000    0.1930483
134600.0000000    0.1795622
134640.0000000    0.1755362
134680.0000000    0.1846221
134720.0000000    0.1886175
134760.0000000    0.1860874
134800.0000000    0.1770549
134840.0000000    0.1737161
134880.0000000    0.1762254
134920.0000000    0.1619252
134960.0000000    0.1871499
135000.0000000    0.1798715
135040.0000000    0.1784035
135080.0000000    0.1705428
135120.0000000    0.1806064
135160.0000000    0.1779939
135200.0000000    0.1698859
135240.0000000    0.1923178
135280.0000000    0.1770427
135320.0000000    0.1696255
135360.0000000    0.1707925
135400.0000000    0.1719663
135440.0000000    0.1767846
135480.0000000    0.1589146
135520.0000000    0.1661393
135560.0000000    0.1630376
135600.0000000    0.1661302
135640.0000000    0.1598683
135680.0000000    0.1726940
135720.0000000    0.1840061
135760.0000000    0.1785300
135800.0000000    0.1902526
135840.0000000    0.1859343
135880.0000000    0.1947970
135920.0000000    0.1921229
135960.0000000    0.1776227
136000.0000000    0.1835675
136040.0000000    0.1840766
136080.0000000    0.1819670
136120.0000000    0.1864634
136160.0000000    0.1849927
136200.0000000    0.1682169
136240.0000000    0.1836691
136280.0000000    0.1807302
136320.0000000    0.1932884
136360.0000000    0.1862616
136400.0000000    0.1897939
136440.0000000    0.1835459
136480.0000000    0.1651075
136520.0000000    0.1902789
136560.0000000    0.1678242
136600.0000000    0.1805935
136640.0000000    0.1908598
136680.0000000    0.1741880
136720.0000000    0.1786014
136760.0000000    0.1859567
136800.0000000    0.1800417
136840.0000000    0.1657611
136880.0000000    0.1537223
136920.0000000    0.1596474
136960.0000000    0.1652864
137000.0000000    0.1694397
137040.0000000    0.1676838
137080.0000000    0.1634161
137120.0000000    0.1657257
137160.0000000    0.1742198
137200.0000000    0.1636860
137240.0000000    0.1631508
137280.0000000    0.1573287
137320.0000000    0.1880694
137360.0000000    0.1857444
137400.0000000    0.1820000
137440.0000000    0.1821199
137480.0000000    0.1822223
137520.0000000    0.1759106
137560.0000000    0.1844802
137600.0000000    0.1795850
137640.0000000    0.1862376
137680.0000000    0.1867331
137720.0000000    0.1732094
137760.0000000    0.1741695
137800.0000000    0.1671710
137840.0000000    0.1860755
137880.0000000    0.1902100
137920.0000000    0.1863153
137960.0000000    0.1881112
138000.0000000    0.1812513
138040.0000000    0.1986638
138080.0000000    0.1999188
138120.0000000    0.1902335
138160.0000000    0.1945355
138200.0000000    0.2008176
138240.0000000    0.1904983
138280.0000000    0.1911611
138320.0000000    0.1890615
138360.0000000    0.1851226
138400.0000000    0.1838562
138440.0000000    0.1965579
138480.0000000    0.2032036
138520.0000000    0.1898612
138560.0000000    0.1983191
138600.0000000    0.1998753
138640.0000000    0.1902922
138680.0000000    0.1954418
138720.0000000    0.2049254
138760.0000000    0.2094401
138800.0000000    0.2057881
138840.0000000    0.1982155
138880.0000000    0.1867928
138920.0000000    0.1992556
138960.0000000    0.1921364
139000.0000000    0.1932893
139040.0000000    0.1893447
139080.0000000    0.1953643
139120.0000000    0.1819762
139160.0000000    0.1793197
139200.0000000    0.1857953
139240.0000000    0.1938203
139280.0000000    0.1936428
139320.0000000    0.1955174
139360.0000000    0.1837443
139400.0000000    0.2168013
139440.0000000    0.2038018
139480.0000000    0.2014792
139520.0000000    0.2075718
139560.0000000    0.1998775
139600.0000000    0.2028364
139640.0000000    0.2143995
139680.0000000    0.2075022
139720.0000000    0.1904125
139760.0000000    0.2017542
139800.0000000    0.2067770
139840.0000000    0.2015594
139880.0000000    0.1973716
139920.0000000    0.1997998
139960.0000000    0.2029102
140000.0000000    0.1965130
140040.0000000    0.1765122
140080.0000000    0.2036722
140120.0000000    0.1942327
140160.0000000    0.2082335
140200.0000000    0.2023886
140240.0000000    0.2110325
140280.0000000    0.2173190
140320.0000000    0.1985676
140360.0000000    0.2078030
140400.0000000    0.2039608
140440.0000000    0.1985527
140480.0000000    0.1986948
140520.0000000    0.1920144
140560.0000000    0.1938699
140600.0000000    0.2031542
140640.0000000    0.2166007
140680.0000000    0.2143573
140720.0000000    0.1998288
140760.0000000    0.2143019
140800.0000000    0.2128624
140840.0000000    0.1981360
140880.0000000    0.2056914
140920.0000000    0.2077245
140960.0000000    0.2061645
141000.0000000    0.2023364
141040.0000000    0.1951803
141080.0000000    0.2157225
141120.0000000    0.1989245
141160.0000000    0.2014106
141200.0000000    0.2122779
141240.0000000    0.1948742
141280.0000000    0.1964269
141320.0000000    0.2157216
141360.0000000    0.2075612
141400.0000000    0.2137105
141440.0000000    0.2030822
141480.0000000    0.1960882
141520.0000000    0.2038385
141560.0000000    0.1964465
141600.0000000    0.2085104
141640.0000000    0.2027998
141680.0000000    0.2040702
141720.0000000    0.1959521
141760.0000000    0.2195423
141800.0000000    0.2250948
141840.0000000    0.2088364
141880.0000000    0.1993035
141920.0000000    0.2063077
141960.0000000    0.2138401
142000.0000000    0.2141842
142040.0000000    0.2085246
142080.0000000    0.2261015
142120.0000000    0.2168186
142160.0000000    0.2085631
142200.0000000    0.2117802
142240.0000000    0.1880752
142280.0000000    0.1853362
142320.0000000    0.1873971
142360.0000000    0.1852124
142400.0000000    0.2026057
142440.0000000    0.2029406
142480.0000000    0.1854044
142520.0000000    0.1735288
142560.0000000    0.1722078
142600.0000000    0.1819089
142640.0000000    0.1703052
142680.0000000    0.1906830
142720.0000000    0.1935358
142760.0000000    0.1910910
142800.0000000    0.1965522
142840.0000000    0.1931778
142880.0000000    0.1934846
142920.0000000    0.1859495
142960.0000000    0.1717193
143000.0000000    0.1728705
143040.0000000    0.1789222
143080.0000000    0.1899294
143120.0000000    0.1904232
143160.0000000    0.1877858
143200.0000000    0.1766310
143240.0000000    0.1726643
143280.0000000    0.1989114
143320.0000000    0.2091077
143360.0000000    0.1859019
143400.0000000    0.1763335
143440.0000000    0.1733225
143480.0000000    0.1821112
143520.0000000    0.1841158
143560.0000000    0.1655885
143600.0000000    0.1872198
143640.0000000    0.1821770
143680.0000000    0.1826773
143720.0000000    0.1878469
143760.0000000    0.1719444
143800.0000000    0.1992876
143840.0000000    0.1887715
143880.0000000    0.1978796
143920.0000000    0.1672214
143960.0000000    0.1554639
144000.0000000    0.1622051
144040.0000000    0.1842363
144080.0000000    0.1679353
144120.0000000    0.1745210
144160.0000000    0.1738005
144200.0000000    0.1797168
144240.0000000    0.1721129
144280.0000000    0.1790504
144320.0000000    0.1828710
144360.0000000    0.1721983
144400.0000000    0.1877476
144440.0000000    0.1978869
144480.0000000    0.1743153
144520.0000000    0.1984344
144560.0000000    0.2025304
144600.0000000    0.1846499
144640.0000000    0.1749571
144680.0000000    0.1923234
144720.0000000    0.1865439
144760.0000000    0.1932899
144800.0000000    0.1722880
144840.0000000    0.1892002
144880.0000000    0.1870238
144920.0000000    0.2029027
144960.0000000    0.1801521
145000.0000000    0.1864542
145040.0000000    0.1860162
145080.0000000    0.1728565
145120.0000000    0.1856979
145160.0000000    0.2103206
145200.0000000    0.1819147
145240.0000000    0.1787485
145280.0000000    0.1940284
145320.0000000    0.1835701
145360.0000000    0.1884171
145400.0000000    0.2052118
145440.0000000    0.1933772
145480.0000000    0.1978949
145520.0000000    0.1900622
145560.0000000    0.1942212
145600.0000000    0.1841247
145640.0000000    0.1822113
145680.0000000    0.1975253
145720.0000000    0.1876023
145760.0000000    0.1989921
145800.0000000    0.1783296
145840.0000000    0.1888155
145880.0000000    0.1774484
145920.0000000    0.1838839
145960.0000000    0.1834412
146000.0000000    0.1746644
146040.0000000    0.1931446
146080.0000000    0.1816414
146120.0000000    0.1984987
146160.0000000    0.1807780
146200.0000000    0.1902266
146240.0000000    0.1953200
146280.0000000    0.1893657
146320.0000000    0.1838652
146360.0000000    0.1900007
146400.0000000    0.1929467
146440.0000000    0.1901537
146480.0000000    0.1864603
146520.0000000    0.2133133
146560.0000000    0.1942693
146600.0000000    0.1873077
146640.0000000    0.1824242
146680.0000000    0.1959712
146720.0000000    0.1913452
146760.0000000    0.1955653
146800.0000000    0.1984081
146840.0000000    0.1874834
146880.0000000    0.1789720
146920.0000000    0.1730375
146960.0000000    0.1839736
147000.0000000    0.1880852
147040.0000000    0.1735212
147080.0000000    0.1701398
147120.0000000    0.1766462
147160.0000000    0.1596703
147200.0000000    0.1807795
147240.0000000    0.1793382
147280.0000000    0.1646576
147320.0000000    0.1680566
147360.0000000    0.1689601
147400.0000000    0.1794443
147440.0000000    0.1821456
147480.0000000    0.1916200
147520.0000000    0.1540192
147560.0000000    0.1680969
147600.0000000    0.1668414
147640.0000000    0.1869031
147680.0000000    0.1846062
147720.0000000    0.1857572
147760.0000000    0.1950030
147800.0000000    0.1768582
147840.0000000    0.1925924
147880.0000000    0.1788958
147920.0000000    0.1898024
147960.0000000    0.1700836
148000.0000000    0.1795301
148040.0000000    0.1810360
148080.0000000    0.1781020
148120.0000000    0.1681778
148160.0000000    0.2004062
148200.0000000    0.2083191
148240.0000000    0.1782096
148280.0000000    0.1803148
148320.0000000    0.1856700
148360.0000000    0.1884077
148400.0000000    0.1739730
148440.0000000    0.1865595
148480.0000000    0.1836531
148520.0000000    0.1845672
148560.0000000    0.1748128
148600.0000000    0.1813140
148640.0000000    0.1776703
148680.0000000    0.1873680
148720.0000000    0.1975829
148760.0000000    0.1962785
148800.0000000    0.2016070
148840.0000000    0.1984538
148880.0000000    0.2176336
148920.0000000    0.2101143
148960.0000000    0.2151602
149000.0000000    0.2125081
149040.0000000    0.2162689
149080.0000000    0.1896117
149120.0000000    0.2096978
149160.0000000    0.2056178
149200.0000000    0.1980020
149240.0000000    0.1763435
149280.0000000    0.1840090
149320.0000000    0.2067811
149360.0000000    0.1896282
149400.0000000    0.1968397
149440.0000000    0.2068610
149480.0000000    0.1945754
149520.0000000    0.2096901
149560.0000000    0.2003685
149600.0000000    0.1850117
149640.0000000    0.1779981
149680.0000000    0.1849477
149720.0000000    0.1862671
149760.0000000    0.1961569
149800.0000000    0.1823433
149840.0000000    0.1754405
149880.0000000    0.1882349
149920.0000000    0.1969508
149960.0000000    0.2046125
150000.0000000    0.2066737
150040.0000000    0.1925552
150080.0000000    0.2025480
150120.0000000    0.1750286
150160.0000000    0.1769627
150200.0000000    0.1897922
150240.0000000    0.1994544
150280.0000000    0.1935911
150320.0000000    0.1956889
150360.0000000    0.2055349
150400.0000000    0.1993383
150440.0000000    0.1780518
150480.0000000    0.1762169
150520.0000000    0.1672793
150560.0000000    0.1744462
150600.0000000    0.1939055
150640.0000000    0.1822449
150680.0000000    0.1942323
150720.0000000    0.1690634
150760.0000000    0.2147604
150800.0000000    0.2051271
150840.0000000    0.1957685
150880.0000000    0.1818330
150920.0000000    0.1837354
150960.0000000    0.1862893
151000.0000000    0.1906489
151040.0000000    0.1960110
151080.0000000    0.1972894
151120.0000000    0.2122250
151160.0000000    0.1913832
151200.0000000    0.1968355
151240.0000000    0.1833733
151280.0000000    0.1723698
151320.0000000    0.1599891
151360.0000000    0.1695121
151400.0000000    0.1903753
151440.0000000    0.1834122
151480.0000000    0.1777183
151520.0000000    0.1905393
151560.0000000    0.1796578
151600.0000000    0.1803871
151640.0000000    0.1800521
151680.0000000    0.1844791
151720.0000000    0.1760292
151760.0000000    0.1834913
151800.0000000    0.1923455
151840.0000000    0.1912196
151880.0000000    0.1977648
151920.0000000    0.1811412
151960.0000000    0.1870603
152000.0000000    0.1915911
152040.0000000    0.1848965
152080.0000000    0.1939204
152120.0000000    0.1972776
152160.0000000    0.1968128
152200.0000000    0.1708547
152240.0000000    0.1924789
152280.0000000    0.1750641
152320.0000000    0.1925801
152360.0000000    0.1831588
152400.0000000    0.1921143
152440.0000000    0.1802069
152480.0000000    0.1871207
152520.0000000    0.1928450
152560.0000000    0.2078819
152600.0000000    0.1946180
152640.0000000    0.2012188
152680.0000000    0.1944464
152720.0000000    0.2026021
152760.0000000    0.1956080
152800.0000000    0.1846849
152840.0000000    0.1775163
152880.0000000    0.2047054
152920.0000000    0.1849222
152960.0000000    0.1878228
153000.0000000    0.1905591
153040.0000000    0.1916332
153080.0000000    0.1876691
153120.0000000    0.1802602
153160.0000000    0.1748266
153200.0000000    0.1651061
153240.0000000    0.1661879
153280.0000000    0.1831504
153320.0000000    0.1977124
153360.0000000    0.1928250
153400.0000000    0.1922028
153440.0000000    0.2005146
153480.0000000    0.2053832
153520.0000000    0.1967914
153560.0000000    0.1889624
153600.0000000    0.1838511
153640.0000000    0.1935738
153680.0000000    0.1944320
153720.0000000    0.1865606
153760.0000000    0.1868817
153800.0000000    0.1906275
153840.0000000    0.2061949
153880.0000000    0.2067947
153920.0000000    0.2153543
153960.0000000    0.2178497
154000.0000000    0.2096226
154040.0000000    0.1875993
154080.0000000    0.1949138
154120.0000000    0.2117070
154160.0000000    0.2046956
154200.0000000    0.2118340
154240.0000000    0.2161554
154280.0000000    0.2003509
154320.0000000    0.1957877
154360.0000000    0.2017080
154400.0000000    0.1893960
154440.0000000    0.1899763
154480.0000000    0.1825118
154520.0000000    0.1813995
154560.0000000    0.1755803
154600.0000000    0.1834980
154640.0000000    0.1921119
154680.0000000    0.1923712
154720.0000000    0.1902513
154760.0000000    0.1943071
154800.0000000    0.2091152
154840.0000000    0.2351963
154880.0000000    0.2178804
154920.0000000    0.2006099
154960.0000000    0.2054319
155000.0000000    0.1972113
155040.0000000    0.1849287
155080.0000000    0.1855325
155120.0000000    0.1824110
155160.0000000    0.1852608
155200.0000000    0.1925174
155240.0000000    0.1991746
155280.0000000    0.1735943
155320.0000000    0.1746307
155360.0000000    0.1845706
155400.0000000    0.1718901
155440.0000000    0.1632083
155480.0000000    0.1873423
155520.0000000    0.1758903
155560.0000000    0.1860020
155600.0000000    0.1896580
155640.0000000    0.1710857
155680.0000000    0.1752300
155720.0000000    0.1764208
155760.0000000    0.2013698
155800.0000000    0.1925931
155840.0000000    0.1739624
155880.0000000    0.1870641
155920.0000000    0.1840086
155960.0000000    0.1899102
156000.0000000    0.1933562
156040.0000000    0.1735715
156080.0000000    0.1744388
156120.0000000    0.1794702
156160.0000000    0.1732252
156200.0000000    0.1674171
156240.0000000    0.1661748
156280.0000000    0.1889576
156320.0000000    0.1808446
156360.0000000    0.1781094
156400.0000000    0.1761179
156440.0000000    0.1816033
156480.0000000    0.1748992
156520.0000000    0.1820511
156560.0000000    0.1809718
156600.0000000    0.1921576
156640.0000000    0.1949047
156680.0000000    0.2016475
156720.0000000    0.2038878
156760.0000000    0.2071259
156800.0000000    0.1996854
156840.0000000    0.1957518
156880.0000000    0.1907700
156920.0000000    0.1982281
156960.0000000    0.1890440
157000.0000000    0.1866100
157040.0000000    0.1788734
157080.0000000    0.2000517
157120.0000000    0.1927681
157160.0000000    0.1872163
157200.0000000    0.1927763
157240.0000000    0.1845939
157280.0000000    0.1895834
157320.0000000    0.1872746
157360.0000000    0.1975133
157400.0000000    0.1905237
157440.0000000    0.1886256
157480.0000000    0.1961189
157520.0000000    0.1885761
157560.0000000    0.1965663
157600.0000000    0.2162215
157640.0000000    0.1931702
157680.0000000    0.1887543
157720.0000000    0.1803690
157760.0000000    0.1831910
157800.0000000    0.1764244
157840.0000000    0.1735169
157880.0000000    0.1821729
157920.0000000    0.1781565
157960.0000000    0.1648872
158000.0000000    0.1749821
158040.0000000    0.1754967
158080.0000000    0.1782538
158120.0000000    0.1830257
158160.0000000    0.1737674
158200.0000000    0.1972331
158240.0000000    0.1850215
158280.0000000    0.1670649
158320.0000000    0.1699345
158360.0000000    0.1787603
158400.0000000    0.1873033
158440.0000000    0.1748613
158480.0000000    0.1872500
158520.0000000    0.1817131
158560.0000000    0.1845205
158600.0000000    0.1775613
158640.0000000    0.1775846
158680.0000000    0.1779073
158720.0000000    0.1733452
158760.0000000    0.1694427
158800.0000000    0.1834839
158840.0000000    0.1799318
158880.0000000    0.1703602
158920.0000000    0.1804207
158960.0000000    0.1937539
159000.0000000    0.1750447
159040.0000000    0.1885346
159080.0000000    0.1953170
159120.0000000    0.1886165
159160.0000000    0.1748143
159200.0000000    0.1806601
159240.0000000    0.1712865
159280.0000000    0.1708902
159320.0000000    0.1951767
159360.0000000    0.1713038
159400.0000000    0.1630905
159440.0000000    0.1716599
159480.0000000    0.1665403
159520.0000000    0.1673799
159560.0000000    0.1740836
159600.0000000    0.1664564
159640.0000000    0.1568340
159680.0000000    0.1768141
159720.0000000    0.1893096
159760.0000000    0.1922048
159800.0000000    0.1770214
159840.0000000    0.1772915
159880.0000000    0.1696550
159920.0000000    0.1760823
159960.0000000    0.1769637
160000.0000000    0.1776775
160040.0000000    0.1930542
160080.0000000    0.1886673
160120.0000000    0.1934839
160160.0000000    0.1884916
160200.0000000    0.1804049
160240.0000000    0.1828465
160280.0000000    0.1672461
160320.0000000    0.1740880
160360.0000000    0.1628126
160400.0000000    0.1769746
160440.0000000    0.1963469
160480.0000000    0.1788908
160520.0000000    0.2070457
160560.0000000    0.2028676
160600.0000000    0.2035678
160640.0000000    0.1786008
160680.0000000    0.1633297
160720.0000000    0.1709585
160760.0000000    0.1956698
160800.0000000    0.1742170
160840.0000000    0.1838645
160880.0000000    0.1857085
160920.0000000    0.1890285
160960.0000000    0.1886225
161000.0000000    0.1736163
161040.0000000    0.1986437
161080.0000000    0.1913531
161120.0000000    0.2001099
161160.0000000    0.1859135
161200.0000000    0.1775815
161240.0000000    0.1694711
161280.0000000    0.1826949
161320.0000000    0.1879483
161360.0000000    0.1884160
161400.0000000    0.1814719
161440.0000000    0.1951462
161480.0000000    0.1797047
161520.0000000    0.1771096
161560.0000000    0.1867920
161600.0000000    0.1828902
161640.0000000    0.1883189
161680.0000000    0.1793474
161720.0000000    0.1679441
161760.0000000    0.1782084
161800.0000000    0.1777188
161840.0000000    0.1732316
161880.0000000    0.2050010
161920.0000000    0.1872876
161960.0000000    0.1887623
162000.0000000    0.1865218
162040.0000000    0.1799283
162080.0000000    0.1927481
162120.0000000    0.1983443
162160.0000000    0.1831835
162200.0000000    0.1986842
162240.0000000    0.1845335
162280.0000000    0.1826303
162320.0000000    0.1842367
162360.0000000    0.1807400
162400.0000000    0.1863098
162440.0000000    0.1641425
162480.0000000    0.1911319
162520.0000000    0.1809877
162560.0000000    0.1827421
162600.0000000    0.1766869
162640.0000000    0.1711328
162680.0000000    0.1751432
162720.0000000    0.1886490
162760.0000000    0.1828468
162800.0000000    0.1729208
162840.0000000    0.1719515
162880.0000000    0.1682505
162920.0000000    0.1973906
162960.0000000    0.1844305
163000.0000000    0.1815639
163040.0000000    0.2037924
163080.0000000    0.2021604
163120.0000000    0.1792561
163160.0000000    0.1962739
163200.0000000    0.1892663
163240.0000000    0.1863456
163280.0000000    0.1864985
163320.0000000    0.1884416
163360.0000000    0.1934405
163400.0000000    0.2053598
163440.0000000    0.1927248
163480.0000000    0.1817374
163520.0000000    0.1855518
163560.0000000    0.1899232
163600.0000000    0.1824684
163640.0000000    0.1869833
163680.0000000    0.1898304
163720.0000000    0.1977848
163760.0000000    0.1868169
163800.0000000    0.1948583
163840.0000000    0.2010555
163880.0000000    0.2106129
163920.0000000    0.2086906
163960.0000000    0.1841075
164000.0000000    0.2006611
164040.0000000    0.1960281
164080.0000000    0.1726620
164120.0000000    0.1596761
164160.0000000    0.1817931
164200.0000000    0.1782786
164240.0000000    0.1815410
164280.0000000    0.1683714
164320.0000000    0.1781040
164360.0000000    0.1730723
164400.0000000    0.1687767
164440.0000000    0.1698483
164480.0000000    0.1889457
164520.0000000    0.1909750
164560.0000000    0.1909641
164600.0000000    0.2040613
164640.0000000    0.1896657
164680.0000000    0.1774248
164720.0000000    0.1940497
164760.0000000    0.1776183
164800.0000000    0.1877450
164840.0000000    0.1912741
164880.0000000    0.1896414
164920.0000000    0.1902804
164960.0000000    0.1785565
165000.0000000    0.1813491
165040.0000000    0.1693530
165080.0000000    0.1892892
165120.0000000    0.1731581
165160.0000000    0.1814295
165200.0000000    0.1816358
165240.0000000    0.1838089
165280.0000000    0.1850378
165320.0000000    0.1734322
165360.0000000    0.1917887
165400.0000000    0.1787695
165440.0000000    0.2012226
165480.0000000    0.2124100
165520.0000000    0.1906975
165560.0000000    0.1734444
165600.0000000    0.1983974
165640.0000000    0.1909157
165680.0000000    0.1672965
165720.0000000    0.1914595
165760.0000000    0.1730944
165800.0000000    0.1792639
165840.0000000    0.1763697
165880.0000000    0.1911894
165920.0000000    0.1964361
165960.0000000    0.1823000
166000.0000000    0.2034854
166040.0000000    0.1864284
166080.0000000    0.1668646
166120.0000000    0.2000970
166160.0000000    0.1981713
166200.0000000    0.1882183
166240.0000000    0.1742791
166280.0000000    0.1873159
166320.0000000    0.1788505
166360.0000000    0.1822520
166400.0000000    0.1775233
166440.0000000    0.1694056
166480.0000000    0.1821438
166520.0000000    0.1760616
166560.0000000    0.1768932
166600.0000000    0.1821585
166640.0000000    0.1888969
166680.0000000    0.1940750
166720.0000000    0.1883858
166760.0000000    0.2143957
166800.0000000    0.2157774
166840.0000000    0.2267015
166880.0000000    0.2216050
166920.0000000    0.2146750
166960.0000000    0.2183119
167000.0000000    0.2200703
167040.0000000    0.2162517
167080.0000000    0.2191246
167120.0000000    0.2207155
167160.0000000    0.2284334
167200.0000000    0.2263108
167240.0000000    0.2171652
167280.0000000    0.2176693
167320.0000000    0.1956599
167360.0000000    0.2066115
167400.0000000    0.1930748
167440.0000000    0.1870044
167480.0000000    0.1914893
167520.0000000    0.1990178
167560.0000000    0.1893455
167600.0000000    0.1775690
167640.0000000    0.1995935
167680.0000000    0.1994826
167720.0000000    0.1960347
167760.0000000    0.1904839
167800.0000000    0.1913877
167840.0000000    0.1932202
167880.0000000    0.1879829
167920.0000000    0.1916773
167960.0000000    0.2012439
168000.0000000    0.1891471
168040.0000000    0.1842021
168080.0000000    0.2018941
168120.0000000    0.1904071
168160.0000000    0.1882612
168200.0000000    0.1868790
168240.0000000    0.1887143
168280.0000000    0.1938743
168320.0000000    0.1846749
168360.0000000    0.1917769
168400.0000000    0.1974461
168440.0000000    0.1835928
168480.0000000    0.1990142
168520.0000000    0.1866421
168560.0000000    0.1881898
168600.0000000    0.1806193
168640.0000000    0.1845711
168680.0000000    0.1826128
168720.0000000    0.1863471
168760.0000000    0.1898451
168800.0000000    0.1872238
168840.0000000    0.1721235
168880.0000000    0.1802201
168920.0000000    0.1756661
168960.0000000    0.1764216
169000.0000000    0.1784334
169040.0000000    0.1838373
169080.0000000    0.1945546
169120.0000000    0.1826881
169160.0000000    0.1884536
169200.0000000    0.1737825
169240.0000000    0.1746014
169280.0000000    0.1830549
169320.0000000    0.2003418
169360.0000000    0.1930850
169400.0000000    0.1836986
169440.0000000    0.1924010
169480.0000000    0.1914906
169520.0000000    0.2211228
169560.0000000    0.2088106
169600.0000000    0.2116515
169640.0000000    0.2126613
169680.0000000    0.2071713
169720.0000000    0.2199455
169760.0000000    0.2228439
169800.0000000    0.2209255
169840.0000000    0.1916790
169880.0000000    0.1980227
169920.0000000    0.1959838
169960.0000000    0.1868843
170000.0000000    0.1892501
170040.0000000    0.1934254
170080.0000000    0.1777942
170120.0000000    0.1753351
170160.0000000    0.1982471
170200.0000000    0.2025471
170240.0000000    0.1831635
170280.0000000    0.1902481
170320.0000000    0.1859788
170360.0000000    0.1806918
170400.0000000    0.1768524
170440.0000000    0.1612274
170480.0000000    0.2035325
170520.0000000    0.1764796
170560.0000000    0.1991905
170600.0000000    0.2067024
170640.0000000    0.1830364
170680.0000000    0.1802296
170720.0000000    0.1869934
170760.0000000    0.2041292
170800.0000000    0.1934189
170840.0000000    0.1921996
170880.0000000    0.2009067
170920.0000000    0.1966913
170960.0000000    0.1937103
171000.0000000    0.2013985
171040.0000000    0.1999146
171080.0000000    0.1928274
171120.0000000    0.1838313
171160.0000000    0.1757583
171200.0000000    0.1824307
171240.0000000    0.1919196
171280.0000000    0.1747269
171320.0000000    0.1758097
171360.0000000    0.1801184
171400.0000000    0.1943112
171440.0000000    0.1848978
171480.0000000    0.1834394
171520.0000000    0.1888802
171560.0000000    0.1911256
171600.0000000    0.1970359
171640.0000000    0.1892684
171680.0000000    0.2015463
171720.0000000    0.1782831
171760.0000000    0.1904047
171800.0000000    0.1773890
171840.0000000    0.1699682
171880.0000000    0.1778942
171920.0000000    0.1721237
171960.0000000    0.1793519
172000.0000000    0.1761640
172040.0000000    0.1912384
172080.0000000    0.2024928
172120.0000000    0.1938943
172160.0000000    0.1961060
172200.0000000    0.2010085
172240.0000000    0.2060968
172280.0000000    0.1956263
172320.0000000    0.1880683
172360.0000000    0.2008077
172400.0000000    0.1991109
172440.0000000    0.1887184
172480.0000000    0.1852859
172520.0000000    0.1863758
172560.0000000    0.1796474
172600.0000000    0.1836695
172640.0000000    0.1752800
172680.0000000    0.1903668
172720.0000000    0.1983545
172760.0000000    0.1959061
172800.0000000    0.1910526
172840.0000000    0.1778542
172880.0000000    0.1717999
172920.0000000    0.1787887
172960.0000000    0.1944465
173000.0000000    0.1955501
173040.0000000    0.1947865
173080.0000000    0.1745313
173120.0000000    0.1914935
173160.0000000    0.1864885
173200.0000000    0.1672123
173240.0000000    0.1629875
173280.0000000    0.1816821
173320.0000000    0.1736249
173360.0000000    0.1769875
173400.0000000    0.1928892
173440.0000000    0.1807289
173480.0000000    0.1824687
173520.0000000    0.1699762
173560.0000000    0.1918472
173600.0000000    0.1808204
173640.0000000    0.1821675
173680.0000000    0.1803294
173720.0000000    0.1784242
173760.0000000    0.1730537
173800.0000000    0.1814513
173840.0000000    0.1772258
173880.0000000    0.1603549
173920.0000000    0.1737424
173960.0000000    0.1710051
174000.0000000    0.1734488
174040.0000000    0.1717936
174080.0000000    0.1679379
174120.0000000    0.1693323
174160.0000000    0.1793061
174200.0000000    0.1685272
174240.0000000    0.1644666
174280.0000000    0.1852321
174320.0000000    0.1756673
174360.0000000    0.1749688
174400.0000000    0.1863563
174440.0000000    0.1718584
174480.0000000    0.1823872
174520.0000000    0.1728832
174560.0000000    0.1771746
174600.0000000    0.1659721
174640.0000000    0.1762609
174680.0000000    0.1755820
174720.0000000    0.1692652
174760.0000000    0.1881728
174800.0000000    0.1654519
174840.0000000    0.1826916
174880.0000000    0.1850005
174920.0000000    0.1693677
174960.0000000    0.1773378
175000.0000000    0.1817015
175040.0000000    0.1852917
175080.0000000    0.1939411
175120.0000000    0.1729621
175160.0000000    0.1774324
175200.0000000    0.1748280
175240.0000000    0.1778221
175280.0000000    0.1717523
175320.0000000    0.1749943
175360.0000000    0.1938962
175400.0000000    0.1817255
175440.0000000    0.2095245
175480.0000000    0.1864477
175520.0000000    0.1880064
175560.0000000    0.1852151
175600.0000000    0.1868928
175640.0000000    0.1953240
175680.0000000    0.1953409
175720.0000000    0.1896071
175760.0000000    0.1818802
175800.0000000    0.1837180
175840.0000000    0.1829505
175880.0000000    0.1758109
175920.0000000    0.1764928
175960.0000000    0.1937201
176000.0000000    0.1850971
176040.0000000    0.2047870
176080.0000000    0.2081005
176120.0000000    0.1824684
176160.0000000    0.1871853
176200.0000000    0.1802116
176240.0000000    0.1839054
176280.0000000    0.1796598
176320.0000000    0.1873725
176360.0000000    0.1906159
176400.0000000    0.1972401
176440.0000000    0.1881284
176480.0000000    0.1979480
176520.0000000    0.1941588
176560.0000000    0.1879959
176600.0000000    0.1882458
176640.0000000    0.1904590
176680.0000000    0.2031886
176720.0000000    0.1947279
176760.0000000    0.1957659
176800.0000000    0.1882988
176840.0000000    0.1894187
176880.0000000    0.2022838
176920.0000000    0.1854214
176960.0000000    0.2011026
177000.0000000    0.1900389
177040.0000000    0.1953914
177080.0000000    0.1863906
177120.0000000    0.1979395
177160.0000000    0.1860618
177200.0000000    0.1942330
177240.0000000    0.1868593
177280.0000000    0.1991586
177320.0000000    0.1894736
177360.0000000    0.1999753
177400.0000000    0.1976561
177440.0000000    0.1955105
177480.0000000    0.1906227
177520.0000000    0.1879357
177560.0000000    0.1871429
177600.0000000    0.1892863
177640.0000000    0.1892715
177680.0000000    0.1903209
177720.0000000    0.1928544
177760.0000000    0.1950068
177800.0000000    0.1945256
177840.0000000    0.2019011
177880.0000000    0.2112428
177920.0000000    0.1995713
177960.0000000    0.1914943
178000.0000000    0.2077399
178040.0000000    0.1958169
178080.0000000    0.1998100
178120.0000000    0.1925747
178160.0000000    0.1868136
178200.0000000    0.1987759
178240.0000000    0.1833488
178280.0000000    0.1798304
178320.0000000    0.1914910
178360.0000000    0.1819559
178400.0000000    0.1906992
178440.0000000    0.1957881
178480.0000000    0.1961982
178520.0000000    0.1787913
178560.0000000    0.1902964
178600.0000000    0.1936965
178640.0000000    0.1860306
178680.0000000    0.1854487
178720.0000000    0.1851063
178760.0000000    0.1907853
178800.0000000    0.1946690
178840.0000000    0.1904892
178880.0000000    0.1838458
178920.0000000    0.1903684
178960.0000000    0.1826774
179000.0000000    0.1850984
179040.0000000    0.1897221
179080.0000000    0.1850003
179120.0000000    0.1995368
179160.0000000    0.1913973
179200.0000000    0.2069856
179240.0000000    0.2057589
179280.0000000    0.2004073
179320.0000000    0.1836514
179360.0000000    0.1845951
179400.0000000    0.1929708
179440.0000000    0.1927478
179480.0000000    0.1929504
179520.0000000    0.2009562
179560.0000000    0.1961018
179600.0000000    0.1888013
179640.0000000    0.1848688
179680.0000000    0.1937218
179720.0000000    0.1906357
179760.0000000    0.2008050
179800.0000000    0.2071236
179840.0000000    0.2140376
179880.0000000    0.1984582
179920.0000000    0.2031312
179960.0000000    0.2035435
180000.0000000    0.2160314
180040.0000000    0.2027379
180080.0000000    0.2010393
180120.0000000    0.2030855
180160.0000000    0.1987409
180200.0000000    0.2080928
180240.0000000    0.2054569
180280.0000000    0.1963302
180320.0000000    0.2033480
180360.0000000    0.2023803
180400.0000000    0.2106507
180440.0000000    0.2123113
180480.0000000    0.2157825
180520.0000000    0.2033476
180560.0000000    0.1974398
180600.0000000    0.2096635
180640.0000000    0.2094833
180680.0000000    0.2053158
180720.0000000    0.2098801
180760.0000000    0.2122585
180800.0000000    0.2107658
180840.0000000    0.1983018
180880.0000000    0.1926824
180920.0000000    0.1987020
180960.0000000    0.2058515
181000.0000000    0.2142265
181040.0000000    0.2036048
181080.0000000    0.2017776
181120.0000000    0.2039033
181160.0000000    0.2045391
181200.0000000    0.1993370
181240.0000000    0.1988792
181280.0000000    0.1994511
181320.0000000    0.2059763
181360.0000000    0.2010891
181400.0000000    0.2119181
181440.0000000    0.2063783
181480.0000000    0.2035157
181520.0000000    0.2038785
181560.0000000    0.2072705
181600.0000000    0.2037674
181640.0000000    0.2013366
181680.0000000    0.1968726
181720.0000000    0.1976694
181760.0000000    0.2069530
181800.0000000    0.2021005
181840.0000000    0.1905258
181880.0000000    0.2043136
181920.0000000    0.1925853
181960.0000000    0.1903221
182000.0000000    0.1869935
182040.0000000    0.1869389
182080.0000000    0.1973997
182120.0000000    0.1968271
182160.0000000    0.2044271
182200.0000000    0.2112724
182240.0000000    0.2079484
182280.0000000    0.2046014
182320.0000000    0.2027098
182360.0000000    0.1933660
182400.0000000    0.1988220
182440.0000000    0.1993433
182480.0000000    0.1971854
182520.0000000    0.2031254
182560.0000000    0.2015248
182600.0000000    0.1923743
182640.0000000    0.1981319
182680.0000000    0.1918677
182720.0000000    0.1837728
182760.0000000    0.1933205
182800.0000000    0.1956979
182840.0000000    0.2076355
182880.0000000    0.1790685
182920.0000000    0.1872735
182960.0000000    0.1952041
183000.0000000    0.1880673
183040.0000000    0.2069332
183080.0000000    0.1965632
183120.0000000    0.2194068
183160.0000000    0.2107485
183200.0000000    0.2151695
183240.0000000    0.2255557
183280.0000000    0.2123238
183320.0000000    0.2127735
183360.0000000    0.2060739
183400.0000000    0.1923022
183440.0000000    0.1988687
183480.0000000    0.2145700
183520.0000000    0.2026903
183560.0000000    0.2068814
183600.0000000    0.1953798
183640.0000000    0.1923490
183680.0000000    0.2117268
183720.0000000    0.2216029
183760.0000000    0.2037612
183800.0000000    0.2045902
183840.0000000    0.2058869
183880.0000000    0.2098492
183920.0000000    0.2222310
183960.0000000    0.2030636
184000.0000000    0.2076300
184040.0000000    0.2177369
184080.0000000    0.2092295
184120.0000000    0.2063971
184160.0000000    0.2043798
184200.0000000    0.2128099
184240.0000000    0.2098311
184280.0000000    0.2091091
184320.0000000    0.2183021
184360.0000000    0.2004230
184400.0000000    0.2077295
184440.0000000    0.2058704
184480.0000000    0.2004387
184520.0000000    0.2232990
184560.0000000    0.2049565
184600.0000000    0.1981053
184640.0000000    0.2122567
184680.0000000    0.2011882
184720.0000000    0.2199682
184760.0000000    0.2158798
184800.0000000    0.2223839
184840.0000000    0.2102113
184880.0000000    0.2213547
184920.0000000    0.2151169
184960.0000000    0.2188770
185000.0000000    0.2100446
185040.0000000    0.2146280
185080.0000000    0.2116856
185120.0000000    0.2187334
185160.0000000    0.2187947
185200.0000000    0.2140514
185240.0000000    0.2307536
185280.0000000    0.2064067
185320.0000000    0.2100358
185360.0000000    0.2052245
185400.0000000    0.2137407
185440.0000000    0.2107909
185480.0000000    0.2017032
185520.0000000    0.2129690
185560.0000000    0.1931258
185600.0000000    0.2204456
185640.0000000    0.2021133
185680.0000000    0.2149805
185720.0000000    0.2148820
185760.0000000    0.2108780
185800.0000000    0.2196674
185840.0000000    0.2088877
185880.0000000    0.2197299
185920.0000000    0.2082569
185960.0000000    0.2139688
186000.0000000    0.2181309
186040.0000000    0.2152624
186080.0000000    0.2078086
186120.0000000    0.2055880
186160.0000000    0.2090784
186200.0000000    0.2152843
186240.0000000    0.2084892
186280.0000000    0.2049261
186320.0000000    0.1978833
186360.0000000    0.2018248
186400.0000000    0.2049127
186440.0000000    0.1952448
186480.0000000    0.2019657
186520.0000000    0.2157809
186560.0000000    0.2112661
186600.0000000    0.2113314
186640.0000000    0.2139397
186680.0000000    0.2118212
186720.0000000    0.2102607
186760.0000000    0.2150471
186800.0000000    0.2165004
186840.0000000    0.2175777
186880.0000000    0.2183107
186920.0000000    0.2242166
186960.0000000    0.2117258
187000.0000000    0.2177376
187040.0000000    0.2159521
187080.0000000    0.2136498
187120.0000000    0.2158035
187160.0000000    0.2134487
187200.0000000    0.2209859
187240.0000000    0.2211237
187280.0000000    0.2232154
187320.0000000    0.2259594
187360.0000000    0.2155422
187400.0000000    0.2228725
187440.0000000    0.2248659
187480.0000000    0.2096977
187520.0000000    0.2129702
187560.0000000    0.2083073
187600.0000000    0.2091403
187640.0000000    0.2130691
187680.0000000    0.2204658
187720.0000000    0.2033487
187760.0000000    0.2142443
187800.0000000    0.2090466
187840.0000000    0.2017732
187880.0000000    0.2023835
187920.0000000    0.1927919
187960.0000000    0.1939536
188000.0000000    0.2014288
188040.0000000    0.2052848
188080.0000000    0.1970396
188120.0000000    0.1911575
188160.0000000    0.1967372
188200.0000000    0.2090206
188240.0000000    0.1991916
188280.0000000    0.2122791
188320.0000000    0.2044429
188360.0000000    0.2032223
188400.0000000    0.1951542
188440.0000000    0.1954175
188480.0000000    0.1989884
188520.0000000    0.1934281
188560.0000000    0.1909356
188600.0000000    0.1983842
188640.0000000    0.1924215
188680.0000000    0.2027908
188720.0000000    0.2023794
188760.0000000    0.2018526
188800.0000000    0.2105860
188840.0000000    0.2035880
188880.0000000    0.2105527
188920.0000000    0.1987135
188960.0000000    0.1989138
189000.0000000    0.2023086
189040.0000000    0.2021995
189080.0000000    0.2119768
189120.0000000    0.2251094
189160.0000000    0.2173669
189200.0000000    0.2109008
189240.0000000    0.2246201
189280.0000000    0.2226042
189320.0000000    0.2215989
189360.0000000    0.2096979
189400.0000000    0.2063050
189440.0000000    0.2124779
189480.0000000    0.2224574
189520.0000000    0.2157647
189560.0000000    0.2195027
189600.0000000    0.2127347
189640.0000000    0.2229677
189680.0000000    0.2207706
189720.0000000    0.2192715
189760.0000000    0.2200576
189800.0000000    0.2252795
189840.0000000    0.2067193
189880.0000000    0.2190627
189920.0000000    0.2231124
189960.0000000    0.2187588
190000.0000000    0.2166277
190040.0000000    0.2136026
190080.0000000    0.2090889
190120.0000000    0.2203917
190160.0000000    0.2194275
190200.0000000    0.2085764
190240.0000000    0.2136052
190280.0000000    0.2104001
190320.0000000    0.2087959
190360.0000000    0.2076308
190400.0000000    0.2150250
190440.0000000    0.2195374
190480.0000000    0.2070331
190520.0000000    0.2178042
190560.0000000    0.2075966
190600.0000000    0.2197456
190640.0000000    0.2123292
190680.0000000    0.2207370
190720.0000000    0.2194529
190760.0000000    0.2275532
190800.0000000    0.2251440
190840.0000000    0.2187212
190880.0000000    0.2107152
190920.0000000    0.2240624
190960.0000000    0.2315428
191000.0000000    0.2180548
191040.0000000    0.2254390
191080.0000000    0.2103539
191120.0000000    0.1991469
191160.0000000    0.2097092
191200.0000000    0.2213619
191240.0000000    0.2299102
191280.0000000    0.2217257
191320.0000000    0.2150146
191360.0000000    0.2019131
191400.0000000    0.2153764
191440.0000000    0.2162748
191480.0000000    0.2164161
191520.0000000    0.2193679
191560.0000000    0.2252247
191600.0000000    0.2356070
191640.0000000    0.2216349
191680.0000000    0.2163481
191720.0000000    0.2075596
191760.0000000    0.2144804
191800.0000000    0.2013293
191840.0000000    0.2197602
191880.0000000    0.2163659
191920.0000000    0.2047697
191960.0000000    0.2107469
192000.0000000    0.2145440
192040.0000000    0.2044815
192080.0000000    0.2116659
192120.0000000    0.2131861
192160.0000000    0.2148747
192200.0000000    0.2098528
192240.0000000    0.2125727
192280.0000000    0.2060645
192320.0000000    0.2101423
192360.0000000    0.2125426
192400.0000000    0.2085009
192440.0000000    0.2034492
192480.0000000    0.2100878
192520.0000000    0.2149934
192560.0000000    0.1933828
192600.0000000    0.2049358
192640.0000000    0.2114290
192680.0000000    0.2019684
192720.0000000    0.2075766
192760.0000000    0.2190823
192800.0000000    0.2167065
192840.0000000    0.2091230
192880.0000000    0.2141757
192920.0000000    0.2293982
192960.0000000    0.2160331
193000.0000000    0.2211337
193040.0000000    0.2214448
193080.0000000    0.2195184
193120.0000000    0.2223522
193160.0000000    0.2274796
193200.0000000    0.2198676
193240.0000000    0.2139455
193280.0000000    0.2200091
193320.0000000    0.2148161
193360.0000000    0.2253182
193400.0000000    0.2248162
193440.0000000    0.2246016
193480.0000000    0.2162081
193520.0000000    0.2295540
193560.0000000    0.2159645
193600.0000000    0.2227458
193640.0000000    0.2109700
193680.0000000    0.2215247
193720.0000000    0.2240421
193760.0000000    0.2171901
193800.0000000    0.1936780
193840.0000000    0.2067237
193880.0000000    0.2185709
193920.0000000    0.2262116
193960.0000000    0.2240211
194000.0000000    0.2196423
194040.0000000    0.2227079
194080.0000000    0.2221117
194120.0000000    0.2092536
194160.0000000    0.2344485
194200.0000000    0.2161607
194240.0000000    0.2278733
194280.0000000    0.2127107
194320.0000000    0.2279328
194360.0000000    0.2103195
194400.0000000    0.2306613
194440.0000000    0.2222401
194480.0000000    0.2296430
194520.0000000    0.2280247
194560.0000000    0.2236406
194600.0000000    0.2284436
194640.0000000    0.2263459
194680.0000000    0.2318737
194720.0000000    0.2190150
194760.0000000    0.2280799
194800.0000000    0.2316845
194840.0000000    0.2202271
194880.0000000    0.2117636
194920.0000000    0.2128596
194960.0000000    0.2145977
195000.0000000    0.2236312
195040.0000000    0.2218208
195080.0000000    0.2283241
195120.0000000    0.2220346
195160.0000000    0.2358759
195200.0000000    0.2263010
195240.0000000    0.2307848
195280.0000000    0.2182827
195320.0000000    0.2367532
195360.0000000    0.2257850
195400.0000000    0.2288199
195440.0000000    0.2298754
195480.0000000    0.2220926
195520.0000000    0.2189112
195560.0000000    0.2210471
195600.0000000    0.2023429
195640.0000000    0.2077499
195680.0000000    0.2220230
195720.0000000    0.2260839
195760.0000000    0.2206162
195800.0000000    0.2304658
195840.0000000    0.2037365
195880.0000000    0.1981339
195920.0000000    0.1898352
195960.0000000    0.1894710
196000.0000000    0.2094715
196040.0000000    0.2222645
196080.0000000    0.2080870
196120.0000000    0.2074144
196160.0000000    0.2088146
196200.0000000    0.2077823
196240.0000000    0.2165155
196280.0000000    0.2229667
196320.0000000    0.2178413
196360.0000000    0.2119672
196400.0000000    0.2326203
196440.0000000    0.2163357
196480.0000000    0.2087115
196520.0000000    0.2157225
196560.0000000    0.2203313
196600.0000000    0.2101974
196640.0000000    0.2174790
196680.0000000    0.2191829
196720.0000000    0.2168325
196760.0000000    0.2160804
196800.0000000    0.2175677
196840.0000000    0.2068693
196880.0000000    0.2094272
196920.0000000    0.2072270
196960.0000000    0.2217375
197000.0000000    0.2204131
197040.0000000    0.2225026
197080.0000000    0.2138073
197120.0000000    0.2096723
197160.0000000    0.2185489
197200.0000000    0.2275403
197240.0000000    0.2133826
197280.0000000    0.2154964
197320.0000000    0.2076769
197360.0000000    0.2033557
197400.0000000    0.2202114
197440.0000000    0.2237666
197480.0000000    0.2144675
197520.0000000    0.2084414
197560.0000000    0.2234455
197600.0000000    0.2183559
197640.0000000    0.2217108
197680.0000000    0.2236486
197720.0000000    0.2186116
197760.0000000    0.2033868
197800.0000000    0.2196262
197840.0000000    0.2057219
197880.0000000    0.1933263
197920.0000000    0.1986126
197960.0000000    0.2003792
198000.0000000    0.1956307
198040.0000000    0.2183459
198080.0000000    0.1983186
198120.0000000    0.2038464
198160.0000000    0.2020288
198200.0000000    0.1990165
198240.0000000    0.2082190
198280.0000000    0.2152771
198320.0000000    0.2089211
198360.0000000    0.2088871
198400.0000000    0.1989184
198440.0000000    0.1982687
198480.0000000    0.2014359
198520.0000000    0.1966081
198560.0000000    0.2037698
198600.0000000    0.2057567
198640.0000000    0.1973640
198680.0000000    0.2079533
198720.0000000    0.2123999
198760.0000000    0.2058435
198800.0000000    0.2121086
198840.0000000    0.2172318
198880.0000000    0.2083557
198920.0000000    0.2169517
198960.0000000    0.2078938
199000.0000000    0.2030910
199040.0000000    0.2100032
199080.0000000    0.2000607
199120.0000000    0.2083454
199160.0000000    0.1925247
199200.0000000    0.2093800
199240.0000000    0.2040067
199280.0000000    0.1954282
199320.0000000    0.2133897
199360.0000000    0.2170911
199400.0000000    0.2166164
199440.0000000    0.2073277
199480.0000000    0.2238003
199520.0000000    0.2154879
199560.0000000    0.2179147
199600.0000000    0.2069833
199640.0000000    0.2167651
199680.0000000    0.2241661
199720.0000000    0.2245641
199760.0000000    0.2261597
199800.0000000    0.2321022
199840.0000000    0.2374910
199880.0000000    0.2279378
199920.0000000    0.2263006
199960.0000000    0.2218061
200000.0000000    0.2166744
200040.0000000    0.2114133
200080.0000000    0.2246661
200120.0000000    0.2324525
200160.0000000    0.2340976
200200.0000000    0.2280401
200240.0000000    0.2200759
200280.0000000    0.2217300
200320.0000000    0.2197359
200360.0000000    0.2289492
200400.0000000    0.2309825
200440.0000000    0.2188601
200480.0000000    0.2205967
200520.0000000    0.2088710
200560.0000000    0.2100223
200600.0000000    0.2201943
200640.0000000    0.2338371
200680.0000000    0.2120628
200720.0000000    0.2135803
200760.0000000    0.2259024
200800.0000000    0.2235596
200840.0000000    0.2275102
200880.0000000    0.2027045
200920.0000000    0.2157255
200960.0000000    0.2141988
201000.0000000    0.2168298
201040.0000000    0.2200028
201080.0000000    0.2206615
201120.0000000    0.2077021
201160.0000000    0.2116483
201200.0000000    0.2192516
201240.0000000    0.2144125
201280.0000000    0.2169563
201320.0000000    0.2151563
201360.0000000    0.2334834
201400.0000000    0.2123310
201440.0000000    0.2335132
201480.0000000    0.2316301
201520.0000000    0.2224187
201560.0000000    0.2369270
201600.0000000    0.2370251
201640.0000000    0.2174511
201680.0000000    0.2222521
201720.0000000    0.2300512
201760.0000000    0.2246280
201800.0000000    0.2281200
201840.0000000    0.2160944
201880.0000000    0.2186392
201920.0000000    0.2274446
201960.0000000    0.2240327
202000.0000000    0.2290949
202040.0000000    0.2184788
202080.0000000    0.2169221
202120.0000000    0.2306747
202160.0000000    0.2387636
202200.0000000    0.2208490
202240.0000000    0.2226322
202280.0000000    0.2218606
202320.0000000    0.2228219
202360.0000000    0.2156750
202400.0000000    0.2215327
202440.0000000    0.2203541
202480.0000000    0.2165007
202520.0000000    0.2170956
202560.0000000    0.2175691
202600.0000000    0.2276294
202640.0000000    0.2185712
202680.0000000    0.2063806
202720.0000000    0.2201761
202760.0000000    0.2166011
202800.0000000    0.2237438
202840.0000000    0.2127163
202880.0000000    0.2036124
202920.0000000    0.2174956
202960.0000000    0.2138406
203000.0000000    0.2154511
203040.0000000    0.2070825
203080.0000000    0.2089539
203120.0000000    0.2067732
203160.0000000    0.2157134
203200.0000000    0.2157852
203240.0000000    0.2107894
203280.0000000    0.2262609
203320.0000000    0.2174927
203360.0000000    0.2220339
203400.0000000    0.2209146
203440.0000000    0.2076172
203480.0000000    0.2181642
203520.0000000    0.2151659
203560.0000000    0.2010665
203600.0000000    0.2139131
203640.0000000    0.2133985
203680.0000000    0.2281325
203720.0000000    0.2110438
203760.0000000    0.2202525
203800.0000000    0.2216929
203840.0000000    0.2314878
203880.0000000    0.2177880
203920.0000000    0.2262300
203960.0000000    0.2297914
204000.0000000    0.2309055
204040.0000000    0.2181172
204080.0000000    0.2189331
204120.0000000    0.2260057
204160.0000000    0.2253235
204200.0000000    0.2233799
204240.0000000    0.2333890
204280.0000000    0.2150326
204320.0000000    0.2314531
204360.0000000    0.2176388
204400.0000000    0.2283572
204440.0000000    0.2264077
204480.0000000    0.2291314
204520.0000000    0.2236703
204560.0000000    0.2188473
204600.0000000    0.2220868
204640.0000000    0.2104661
204680.0000000    0.2206270
204720.0000000    0.2261390
204760.0000000    0.2119987
204800.0000000    0.2252295
204840.0000000    0.2174949
204880.0000000    0.2220887
204920.0000000    0.2110597
204960.0000000    0.2172859
205000.0000000    0.2160307
205040.0000000    0.2182351
205080.0000000    0.2226820
205120.0000000    0.2255571
205160.0000000    0.2136449
205200.0000000    0.2090072
205240.0000000    0.2105102
205280.0000000    0.2132578
205320.0000000    0.2094311
205360.0000000    0.2163333
205400.0000000    0.2212483
205440.0000000    0.2062189
205480.0000000    0.2057206
205520.0000000    0.2094863
205560.0000000    0.1982004
205600.0000000    0.2068712
205640.0000000    0.2056445
205680.0000000    0.2051161
205720.0000000    0.2039251
205760.0000000    0.2032916
205800.0000000    0.2101202
205840.0000000    0.2090407
205880.0000000    0.2202276
205920.0000000    0.2071523
205960.0000000    0.1980290
206000.0000000    0.2005370
206040.0000000    0.1931674
206080.0000000    0.2007161
206120.0000000    0.1932857
206160.0000000    0.2085387
206200.0000000    0.1986595
206240.0000000    0.2025064
206280.0000000    0.1947466
206320.0000000    0.1989622
206360.0000000    0.1963424
206400.0000000    0.2014276
206440.0000000    0.2166881
206480.0000000    0.2049807
206520.0000000    0.2029902
206560.0000000    0.2103188
206600.0000000    0.2068841
206640.0000000    0.2072569
206680.0000000    0.2023081
206720.0000000    0.2130975
206760.0000000    0.2018451
206800.0000000    0.2022492
206840.0000000    0.2021793
206880.0000000    0.2006865
206920.0000000    0.1871562
206960.0000000    0.1942989
207000.0000000    0.1961190
207040.0000000    0.1868972
207080.0000000    0.1917861
207120.0000000    0.1954410
207160.0000000    0.1824557
207200.0000000    0.1908858
207240.0000000    0.1838271
207280.0000000    0.2092760
207320.0000000    0.2025402
207360.0000000    0.2107520
207400.0000000    0.1903529
207440.0000000    0.2039465
207480.0000000    0.1980755
207520.0000000    0.2109164
207560.0000000    0.1956129
207600.0000000    0.1957029
207640.0000000    0.1998937
207680.0000000    0.1984506
207720.0000000    0.1885402
207760.0000000    0.1891546
207800.0000000    0.1958408
207840.0000000    0.1952727
207880.0000000    0.2119083
207920.0000000    0.2138893
207960.0000000    0.2011779
208000.0000000    0.2017925
208040.0000000    0.2027020
208080.0000000    0.1990667
208120.0000000    0.2015633
208160.0000000    0.1899941
208200.0000000    0.1989107
208240.0000000    0.2137598
208280.0000000    0.1994749
208320.0000000    0.2209990
208360.0000000    0.1996190
208400.0000000    0.2093846
208440.0000000    0.1981888
208480.0000000    0.2120760
208520.0000000    0.2119982
208560.0000000    0.2000870
208600.0000000    0.2038375
208640.0000000    0.2001441
208680.0000000    0.1943519
208720.0000000    0.2050055
208760.0000000    0.1977066
208800.0000000    0.1995762
208840.0000000    0.2009349
208880.0000000    0.1967589
208920.0000000    0.2027785
208960.0000000    0.2012167
209000.0000000    0.1983710
209040.0000000    0.2057588
209080.0000000    0.1954374
209120.0000000    0.1933735
209160.0000000    0.1968982
209200.0000000    0.2000248
209240.0000000    0.2033083
209280.0000000    0.1936273
209320.0000000    0.1888185
209360.0000000    0.1997388
209400.0000000    0.1993990
209440.0000000    0.1976862
209480.0000000    0.2060245
209520.0000000    0.2004237
209560.0000000    0.1795782
209600.0000000    0.1941212
209640.0000000    0.1889149
209680.0000000    0.1852987
209720.0000000    0.1969757
209760.0000000    0.2007588
209800.0000000    0.1980458
209840.0000000    0.1953826
209880.0000000    0.1934373
209920.0000000    0.1996014
209960.0000000    0.2008346
210000.0000000    0.1914989
210040.0000000    0.1973310
210080.0000000    0.2018024
210120.0000000    0.2058620
210160.0000000    0.2074248
210200.0000000    0.2009252
210240.0000000    0.2052949
210280.0000000    0.1989366
210320.0000000    0.1919100
210360.0000000    0.2000621
210400.0000000    0.2001972
210440.0000000    0.2074188
210480.0000000    0.2090249
210520.0000000    0.2036330
210560.0000000    0.2005690
210600.0000000    0.2007560
210640.0000000    0.2068162
210680.0000000    0.2121700
210720.0000000    0.2106955
210760.0000000    0.2019389
210800.0000000    0.1982148
210840.0000000    0.2008427
210880.0000000    0.2107775
210920.0000000    0.2156260
210960.0000000    0.2024833
211000.0000000    0.1887504
211040.0000000    0.2065529
211080.0000000    0.2026306
211120.0000000    0.1984083
211160.0000000    0.2082666
211200.0000000    0.2023032
211240.0000000    0.2028740
211280.0000000    0.2022217
211320.0000000    0.2015855
211360.0000000    0.1964526
211400.0000000    0.2011059
211440.0000000    0.2045578
211480.0000000    0.2064299
211520.0000000    0.2033537
211560.0000000    0.2114537
211600.0000000    0.2014809
211640.0000000    0.2036288
211680.0000000    0.2015920
211720.0000000    0.2142259
211760.0000000    0.2029213
211800.0000000    0.2093344
211840.0000000    0.2031206
211880.0000000    0.1955672
211920.0000000    0.2010118
211960.0000000    0.2007420
212000.0000000    0.1991709
212040.0000000    0.1970623
212080.0000000    0.1950731
212120.0000000    0.1886428
212160.0000000    0.1956666
212200.0000000    0.2017538
212240.0000000    0.2003293
212280.0000000    0.1941424
212320.0000000    0.1936956
212360.0000000    0.1962225
212400.0000000    0.1896093
212440.0000000    0.1968191
212480.0000000    0.1853224
212520.0000000    0.1937751
212560.0000000    0.1966388
212600.0000000    0.1993562
212640.0000000    0.2024399
212680.0000000    0.2042850
212720.0000000    0.1927197
212760.0000000    0.1945738
212800.0000000    0.1931655
212840.0000000    0.1855129
212880.0000000    0.1896908
212920.0000000    0.1860752
212960.0000000    0.1866449
213000.0000000    0.1971565
213040.0000000    0.2027926
213080.0000000    0.1862407
213120.0000000    0.1895472
213160.0000000    0.1847813
213200.0000000    0.1793444
213240.0000000    0.1906293
213280.0000000    0.1845757
213320.0000000    0.1890471
213360.0000000    0.2001854
213400.0000000    0.1873753
213440.0000000    0.2001692
213480.0000000    0.1986195
213520.0000000    0.1894939
213560.0000000    0.1779865
213600.0000000    0.1797983
213640.0000000    0.1794473
213680.0000000    0.1768361
213720.0000000    0.1820183
213760.0000000    0.1817889
213800.0000000    0.1794653
213840.0000000    0.1742310
213880.0000000    0.1972536
213920.0000000    0.1770504
213960.0000000    0.1903049
214000.0000000    0.1742640
214040.0000000    0.1949542
214080.0000000    0.1904030
214120.0000000    0.1816616
214160.0000000    0.1858016
214200.0000000    0.1904763
214240.0000000    0.1836533
214280.0000000    0.1920557
214320.0000000    0.1963330
214360.0000000    0.1939093
214400.0000000    0.1855506
214440.0000000    0.1810501
214480.0000000    0.1878136
214520.0000000    0.1936510
214560.0000000    0.1924697
214600.0000000    0.1901079
214640.0000000    0.1895342
214680.0000000    0.1825579
214720.0000000    0.1830705
214760.0000000    0.1972926
214800.0000000    0.1877376
214840.0000000    0.1822655
214880.0000000    0.1904716
214920.0000000    0.1946364
214960.0000000    0.1998678
215000.0000000    0.1769518
215040.0000000    0.1892521
215080.0000000    0.1986905
215120.0000000    0.2025216
215160.0000000    0.1883550
215200.0000000    0.1929396
215240.0000000    0.1964615
215280.0000000    0.1908641
215320.0000000    0.2018006
215360.0000000    0.1998649
215400.0000000    0.1915164
215440.0000000    0.1986690
215480.0000000    0.1906028
215520.0000000    0.1854683
215560.0000000    0.1934633
215600.0000000    0.1959669
215640.0000000    0.2021400
215680.0000000    0.1979217
215720.0000000    0.1934613
215760.0000000    0.1982006
215800.0000000    0.1956506
215840.0000000    0.1961629
215880.0000000    0.2065120
215920.0000000    0.2162247
215960.0000000    0.2153173
216000.0000000    0.2193831
216040.0000000    0.2067067
216080.0000000    0.1991085
216120.0000000    0.2025009
216160.0000000    0.1933187
216200.0000000    0.1969222
216240.0000000    0.2043550
216280.0000000    0.2127944
216320.0000000    0.1995921
216360.0000000    0.2051018
216400.0000000    0.2119210
216440.0000000    0.1983263
216480.0000000    0.2014373
216520.0000000    0.2019104
216560.0000000    0.1913769
216600.0000000    0.2161430
216640.0000000    0.2012511
216680.0000000    0.2095328
216720.0000000    0.1996058
216760.0000000    0.2157205
216800.0000000    0.2052781
216840.0000000    0.2145134
216880.0000000    0.2001719
216920.0000000    0.2032233
216960.0000000    0.2047412
217000.0000000    0.2073510
217040.0000000    0.2108796
217080.0000000    0.2070955
217120.0000000    0.1939142
217160.0000000    0.1987630
217200.0000000    0.2008155
217240.0000000    0.2043438
217280.0000000    0.2113543
217320.0000000    0.2058434
217360.0000000    0.2075502
217400.0000000    0.2030921
217440.0000000    0.2145848
217480.0000000    0.2021180
217520.0000000    0.2098957
217560.0000000    0.2148374
217600.0000000    0.2042533
217640.0000000    0.2112384
217680.0000000    0.2108297
217720.0000000    0.2065988
217760.0000000    0.2024150
217800.0000000    0.2140609
217840.0000000    0.1962035
217880.0000000    0.2090134
217920.0000000    0.1936520
217960.0000000    0.2011221
218000.0000000    0.2026966
218040.0000000    0.1947217
218080.0000000    0.1927369
218120.0000000    0.2047441
218160.0000000    0.2056483
218200.0000000    0.1966946
218240.0000000    0.2121541
218280.0000000    0.2030045
218320.0000000    0.2109571
218360.0000000    0.2034698
218400.0000000    0.1945717
218440.0000000    0.1988168
218480.0000000    0.1956140
218520.0000000    0.1856064
218560.0000000    0.2045525
218600.0000000    0.1925953
218640.0000000    0.1872704
218680.0000000    0.1939477
218720.0000000    0.2028829
218760.0000000    0.2058935
218800.0000000    0.2244599
218840.0000000    0.2136886
218880.0000000    0.1940620
218920.0000000    0.2000347
218960.0000000    0.1954270
219000.0000000    0.2052918
219040.0000000    0.2128177
219080.0000000    0.2144945
219120.0000000    0.2144287
219160.0000000    0.2206330
219200.0000000    0.2122227
219240.0000000    0.2190787
219280.0000000    0.2159147
219320.0000000    0.2140052
219360.0000000    0.2170560
219400.0000000    0.2224488
219440.0000000    0.2243539
219480.0000000    0.2167143
219520.0000000    0.2153047
219560.0000000    0.2111989
219600.0000000    0.2108274
219640.0000000    0.2140861
219680.0000000    0.2175959
219720.0000000    0.2167421
219760.0000000    0.2017542
219800.0000000    0.2086227
219840.0000000    0.2173799
219880.0000000    0.1896833
219920.0000000    0.2093222
219960.0000000    0.2062450
220000.0000000    0.2106343
220040.0000000    0.1979196
220080.0000000    0.2037452
220120.0000000    0.2042858
220160.0000000    0.2098208
220200.0000000    0.2092011
220240.0000000    0.2040655
220280.0000000    0.2080346
220320.0000000    0.2022680
220360.0000000    0.1988000
220400.0000000    0.1879051
220440.0000000    0.1986317
220480.0000000    0.2153780
220520.0000000    0.2101809
220560.0000000    0.2114829
220600.0000000    0.2135728
220640.0000000    0.2052251
220680.0000000    0.1966724
220720.0000000    0.1996434
220760.0000000    0.2093991
220800.0000000    0.2089585
220840.0000000    0.2000699
220880.0000000    0.1960375
220920.0000000    0.2131845
220960.0000000    0.2055735
221000.0000000    0.2036756
221040.0000000    0.2076684
221080.0000000    0.2041730
221120.0000000    0.2065351
221160.0000000    0.2054570
221200.0000000    0.2035079
221240.0000000    0.2000795
221280.0000000    0.2063546
221320.0000000    0.2127530
221360.0000000    0.1967116
221400.0000000    0.2021113
221440.0000000    0.2034696
221480.0000000    0.2060997
221520.0000000    0.2026200
221560.0000000    0.2025312
221600.0000000    0.2048943
221640.0000000    0.2013414
221680.0000000    0.2034170
221720.0000000    0.1999892
221760.0000000    0.2022133
221800.0000000    0.1995131
221840.0000000    0.2002623
221880.0000000    0.1993455
221920.0000000    0.2040398
221960.0000000    0.1945552
222000.0000000    0.1960698
222040.0000000    0.2011098
222080.0000000    0.2170027
222120.0000000    0.2171398
222160.0000000    0.2010026
222200.0000000    0.2061446
222240.0000000    0.2048059
222280.0000000    0.2081094
222320.0000000    0.1979207
222360.0000000    0.1948431
222400.0000000    0.2035751
222440.0000000    0.2073430
222480.0000000    0.1988711
222520.0000000    0.2007728
222560.0000000    0.2120672
222600.0000000    0.2147597
222640.0000000    0.2118535
222680.0000000    0.1888163
222720.0000000    0.1967625
222760.0000000    0.1897786
222800.0000000    0.1928378
222840.0000000    0.1900678
222880.0000000    0.1947079
222920.0000000    0.1941926
222960.0000000    0.1901942
223000.0000000    0.1974212
223040.0000000    0.1751521
223080.0000000    0.1886216
223120.0000000    0.1900801
223160.0000000    0.1816394
223200.0000000    0.1860187
223240.0000000    0.1870789
223280.0000000    0.1912163
223320.0000000    0.1931624
223360.0000000    0.1854943
223400.0000000    0.1960229
223440.0000000    0.1832807
223480.0000000    0.1852039
223520.0000000    0.1932092
223560.0000000    0.1935781
223600.0000000    0.1893706
223640.0000000    0.1989440
223680.0000000    0.2055490
223720.0000000    0.1903345
223760.0000000    0.2004199
223800.0000000    0.1910662
223840.0000000    0.1906981
223880.0000000    0.1967481
223920.0000000    0.1977747
223960.0000000    0.1918926
224000.0000000    0.1985104
224040.0000000    0.1952825
224080.0000000    0.1927341
224120.0000000    0.1986956
224160.0000000    0.1930715
224200.0000000    0.2016765
224240.0000000    0.2019897
224280.0000000    0.1977870
224320.0000000    0.2081121
224360.0000000    0.2177186
224400.0000000    0.2121420
224440.0000000    0.2028794
224480.0000000    0.2026567
224520.0000000    0.2051219
224560.0000000    0.1895467
224600.0000000    0.1976818
224640.0000000    0.1998663
224680.0000000    0.1955552
224720.0000000    0.2070038
224760.0000000    0.2010853
224800.0000000    0.1888171
224840.0000000    0.1898568
224880.0000000    0.1929456
224920.0000000    0.1918552
224960.0000000    0.2010583
225000.0000000    0.2071086
225040.0000000    0.1986643
225080.0000000    0.2033816
225120.0000000    0.1982256
225160.0000000    0.2073182
225200.0000000    0.2096354
225240.0000000    0.2142053
225280.0000000    0.2123874
225320.0000000    0.2015287
225360.0000000    0.2050873
225400.0000000    0.2009641
225440.0000000    0.2007064
225480.0000000    0.1941103
225520.0000000    0.1961536
225560.0000000    0.2148532
225600.0000000    0.2070947
225640.0000000    0.1995272
225680.0000000    0.1976994
225720.0000000    0.2021566
225760.0000000    0.2086794
225800.0000000    0.1924883
225840.0000000    0.2026858
225880.0000000    0.1960523
225920.0000000    0.1967687
225960.0000000    0.2032807
226000.0000000    0.2128807
226040.0000000    0.2002442
226080.0000000    0.2024025
226120.0000000    0.2058260
226160.0000000    0.2105514
226200.0000000    0.2133008
226240.0000000    0.2099005
226280.0000000    0.2137689
226320.0000000    0.2281119
226360.0000000    0.2195290
226400.0000000    0.2012253
226440.0000000    0.1953174
226480.0000000    0.1990400
226520.0000000    0.1984967
226560.0000000    0.2054842
226600.0000000    0.1904162
226640.0000000    0.1993153
226680.0000000    0.2075074
226720.0000000    0.2153071
226760.0000000    0.2097484
226800.0000000    0.1997627
226840.0000000    0.2078611
226880.0000000    0.1949774
226920.0000000    0.1902847
226960.0000000    0.2135282
227000.0000000    0.2156288
227040.0000000    0.1942216
227080.0000000    0.2039538
227120.0000000    0.2081758
227160.0000000    0.2003666
227200.0000000    0.2083456
227240.0000000    0.2043286
227280.0000000    0.2207958
227320.0000000    0.2030248
227360.0000000    0.2040706
227400.0000000    0.2080111
227440.0000000    0.2235869
227480.0000000    0.2091279
227520.0000000    0.2086796
227560.0000000    0.2192702
227600.0000000    0.2104072
227640.0000000    0.2108704
227680.0000000    0.2212452
227720.0000000    0.2160450
227760.0000000    0.2083646
227800.0000000    0.2036176
227840.0000000    0.1957476
227880.0000000    0.1980574
227920.0000000    0.2094688
227960.0000000    0.1974284
228000.0000000    0.2084167
228040.0000000    0.2047088
228080.0000000    0.2154512
228120.0000000    0.1988823
228160.0000000    0.2110754
228200.0000000    0.2143597
228240.0000000    0.2164554
228280.0000000    0.2204704
228320.0000000    0.2270775
228360.0000000    0.2247080
228400.0000000    0.2172491
228440.0000000    0.2109970
228480.0000000    0.2231976
228520.0000000    0.2186509
228560.0000000    0.2264590
228600.0000000    0.2312556
228640.0000000    0.2153318
228680.0000000    0.2187136
228720.0000000    0.2158204
228760.0000000    0.2205887
228800.0000000    0.2130035
228840.0000000    0.2276643
228880.0000000    0.2168897
228920.0000000    0.2105543
228960.0000000    0.2120333
229000.0000000    0.2156894
229040.0000000    0.2134041
229080.0000000    0.2116250
229120.0000000    0.2157208
229160.0000000    0.2184560
229200.0000000    0.2143881
229240.0000000    0.2163852
229280.0000000    0.2068684
229320.0000000    0.2129262
229360.0000000    0.2266996
229400.0000000    0.2227217
229440.0000000    0.2151890
229480.0000000    0.2182260
229520.0000000    0.2272218
229560.0000000    0.2216301
229600.0000000    0.2213359
229640.0000000    0.2243932
229680.0000000    0.2421812
229720.0000000    0.2323554
229760.0000000    0.2314797
229800.0000000    0.2211882
229840.0000000    0.2014683
229880.0000000    0.2153810
229920.0000000    0.2043020
229960.0000000    0.2168285
230000.0000000    0.2183999
230040.0000000    0.2136628
230080.0000000    0.2335183
230120.0000000    0.2234390
230160.0000000    0.2239260
230200.0000000    0.2249544
230240.0000000    0.2212876
230280.0000000    0.2156905
230320.0000000    0.2195575
230360.0000000    0.2062839
230400.0000000    0.2185853
230440.0000000    0.2202633
230480.0000000    0.2226534
230520.0000000    0.2338903
230560.0000000    0.2263125
230600.0000000    0.2243225
230640.0000000    0.2184910
230680.0000000    0.2152016
230720.0000000    0.2087005
230760.0000000    0.2131035
230800.0000000    0.2242894
230840.0000000    0.2107024
230880.0000000    0.2149237
230920.0000000    0.2197334
230960.0000000    0.2144531
231000.0000000    0.2012135
231040.0000000    0.2041166
231080.0000000    0.2106888
231120.0000000    0.2152157
231160.0000000    0.2266504
231200.0000000    0.2117445
231240.0000000    0.2005673
231280.0000000    0.1989004
231320.0000000    0.2066115
231360.0000000    0.1999679
231400.0000000    0.2202560
231440.0000000    0.2214981
231480.0000000    0.2278672
231520.0000000    0.2236427
231560.0000000    0.2120417
231600.0000000    0.2255258
231640.0000000    0.2233564
231680.0000000    0.2255204
231720.0000000    0.2282792
231760.0000000    0.2293100
231800.0000000    0.2267590
231840.0000000    0.2193540
231880.0000000    0.2203687
231920.0000000    0.2191749
231960.0000000    0.2221941
232000.0000000    0.2239847
232040.0000000    0.2260577
232080.0000000    0.2117820
232120.0000000    0.2093436
232160.0000000    0.2169847
232200.0000000    0.2265598
232240.0000000    0.2203881
232280.0000000    0.2132052
232320.0000000    0.2047535
232360.0000000    0.2067976
232400.0000000    0.2101391
232440.0000000    0.2165280
232480.0000000    0.2030114
232520.0000000    0.2057631
232560.0000000    0.2118956
232600.0000000    0.2082406
232640.0000000    0.1948121
232680.0000000    0.2061956
232720.0000000    0.1955896
232760.0000000    0.1991839
232800.0000000    0.2196146
232840.0000000    0.2225602
232880.0000000    0.2337133
232920.0000000    0.2175881
232960.0000000    0.2049066
233000.0000000    0.1965241
233040.0000000    0.2121170
233080.0000000    0.2070851
233120.0000000    0.2019982
233160.0000000    0.2039645
233200.0000000    0.2048876
233240.0000000    0.2064185
233280.0000000    0.2124974
233320.0000000    0.2176825
233360.0000000    0.1989091
233400.0000000    0.1910790
233440.0000000    0.2062318
233480.0000000    0.2021271
233520.0000000    0.2036713
233560.0000000    0.1983795
233600.0000000    0.2278612
233640.0000000    0.2303953
233680.0000000    0.2213775
233720.0000000    0.2120960
233760.0000000    0.2155532
233800.0000000    0.2164068
233840.0000000    0.2011947
233880.0000000    0.2146515
233920.0000000    0.2017589
233960.0000000    0.2170218
234000.0000000    0.2018824
234040.0000000    0.2109492
234080.0000000    0.2043945
234120.0000000    0.2167618
234160.0000000    0.2167780
234200.0000000    0.2109018
234240.0000000    0.2271668
234280.0000000    0.2098880
234320.0000000    0.2113271
234360.0000000    0.2175836
234400.0000000    0.2096081
234440.0000000    0.2085864
234480.0000000    0.2049120
234520.0000000    0.2175304
234560.0000000    0.2227530
234600.0000000    0.2145443
234640.0000000    0.2213371
234680.0000000    0.2273427
234720.0000000    0.2234092
234760.0000000    0.2106053
234800.0000000    0.2272971
234840.0000000    0.2266679
234880.0000000    0.2291695
234920.0000000    0.2235715
234960.0000000    0.2283908
235000.0000000    0.2138074
235040.0000000    0.2245411
235080.0000000    0.2182693
235120.0000000    0.2164972
235160.0000000    0.2346243
235200.0000000    0.2175016
235240.0000000    0.2134658
235280.0000000    0.2282276
235320.0000000    0.2117424
235360.0000000    0.2137883
235400.0000000    0.2085847
235440.0000000    0.2139232
235480.0000000    0.2217123
235520.0000000    0.2150100
235560.0000000    0.2176035
235600.0000000    0.2284693
235640.0000000    0.2210494
235680.0000000    0.2316094
235720.0000000    0.2126523
235760.0000000    0.2152232
235800.0000000    0.2145623
235840.0000000    0.2039558
235880.0000000    0.2159532
235920.0000000    0.2325033
235960.0000000    0.2270548
236000.0000000    0.2070765
236040.0000000    0.2207932
236080.0000000    0.2195566
236120.0000000    0.2242707
236160.0000000    0.2316369
236200.0000000    0.2388091
236240.0000000    0.2182137
236280.0000000    0.2265505
236320.0000000    0.2227648
236360.0000000    0.2256424
236400.0000000    0.2173785
236440.0000000    0.2237840
236480.0000000    0.2151805
236520.0000000    0.2190247
236560.0000000    0.2068667
236600.0000000    0.2200259
236640.0000000    0.2159613
236680.0000000    0.2172310
236720.0000000    0.2229123
236760.0000000    0.2183380
236800.0000000    0.2292569
236840.0000000    0.2229644
236880.0000000    0.2278766
236920.0000000    0.2208172
236960.0000000    0.2167425
237000.0000000    0.2071195
237040.0000000    0.2208973
237080.0000000    0.2112131
237120.0000000    0.2161334
237160.0000000    0.2240109
237200.0000000    0.2295173
237240.0000000    0.2158197
237280.0000000    0.2248270
237320.0000000    0.2309208
237360.0000000    0.2196023
237400.0000000    0.2174462
237440.0000000    0.2273824
237480.0000000    0.2098993
237520.0000000    0.2087588
237560.0000000    0.2095389
237600.0000000    0.2177400
237640.0000000    0.2180471
237680.0000000    0.2159670
237720.0000000    0.2220756
237760.0000000    0.2104588
237800.0000000    0.2083753
237840.0000000    0.2144655
237880.0000000    0.2254832
237920.0000000    0.2079244
237960.0000000    0.2052259
238000.0000000    0.2078353
238040.0000000    0.1981254
238080.0000000    0.2048712
238120.0000000    0.2075753
238160.0000000    0.2015858
238200.0000000    0.1886442
238240.0000000    0.1793583
238280.0000000    0.1824855
238320.0000000    0.1928533
238360.0000000    0.1828928
238400.0000000    0.2051690
238440.0000000    0.2080098
238480.0000000    0.2161212
238520.0000000    0.2007750
238560.0000000    0.2019389
238600.0000000    0.1919960
238640.0000000    0.1880910
238680.0000000    0.1882811
238720.0000000    0.1929292
238760.0000000    0.2071408
238800.0000000    0.1986994
238840.0000000    0.2004738
238880.0000000    0.1982430
238920.0000000    0.2089334
238960.0000000    0.2064755
239000.0000000    0.2057780
239040.0000000    0.1938747
239080.0000000    0.1982336
239120.0000000    0.1870391
239160.0000000    0.2038190
239200.0000000    0.1972843
239240.0000000    0.1993368
239280.0000000    0.1894351
239320.0000000    0.2024307
239360.0000000    0.2002436
239400.0000000    0.2100541
239440.0000000    0.2056432
239480.0000000    0.1977099
239520.0000000    0.1882870
239560.0000000    0.2083025
239600.0000000    0.2142413
239640.0000000    0.2118128
239680.0000000    0.2085707
239720.0000000    0.2040136
239760.0000000    0.2027762
239800.0000000    0.2078902
239840.0000000    0.2069627
239880.0000000    0.1972124
239920.0000000    0.1919032
239960.0000000    0.2068875
240000.0000000    0.2119994
240040.0000000    0.2174691
240080.0000000    0.2069147
240120.0000000    0.1965435
240160.0000000    0.2056856
240200.0000000    0.2178127
240240.0000000    0.2131252
240280.0000000    0.2075127
240320.0000000    0.2040263
240360.0000000    0.2021464
240400.0000000    0.2070352
240440.0000000    0.2171639
240480.0000000    0.2142582
240520.0000000    0.2113189
240560.0000000    0.2105525
240600.0000000    0.2126478
240640.0000000    0.2191033
240680.0000000    0.2152583
240720.0000000    0.2087846
240760.0000000    0.1987066
240800.0000000    0.2140673
240840.0000000    0.2204020
240880.0000000    0.2086713
240920.0000000    0.2102809
240960.0000000    0.2097695
241000.0000000    0.2032164
241040.0000000    0.2139113
241080.0000000    0.2138225
241120.0000000    0.2123909
241160.0000000    0.2123870
241200.0000000    0.2137539
241240.0000000    0.2030311
241280.0000000    0.2195980
241320.0000000    0.2139458
241360.0000000    0.2144607
241400.0000000    0.2062146
241440.0000000    0.2087941
241480.0000000    0.2161424
241520.0000000    0.1933030
241560.0000000    0.2139280
241600.0000000    0.2156318
241640.0000000    0.2023199
241680.0000000    0.2029850
241720.0000000    0.2075219
241760.0000000    0.2218206
241800.0000000    0.2194614
241840.0000000    0.2160564
241880.0000000    0.2074788
241920.0000000    0.2309023
241960.0000000    0.2221245
242000.0000000    0.2053640
242040.0000000    0.2012051
242080.0000000    0.2038254
242120.0000000    0.2071172
242160.0000000    0.2066343
242200.0000000    0.2094302
242240.0000000    0.2235747
242280.0000000    0.2178994
242320.0000000    0.2251841
242360.0000000    0.2391507
242400.0000000    0.2214146
242440.0000000    0.2217540
242480.0000000    0.2311416
242520.0000000    0.2261765
242560.0000000    0.2386225
242600.0000000    0.2437349
242640.0000000    0.2482992
242680.0000000    0.2359868
242720.0000000    0.2296332
242760.0000000    0.2396795
242800.0000000    0.2479089
242840.0000000    0.2528229
242880.0000000    0.2395058
242920.0000000    0.2438769
242960.0000000    0.2436507
243000.0000000    0.2509921
243040.0000000    0.2490489
243080.0000000    0.2618615
243120.0000000    0.2543864
243160.0000000    0.2532568
243200.0000000    0.2546402
243240.0000000    0.2344892
243280.0000000    0.2425431
243320.0000000    0.2346939
243360.0000000    0.2290862
243400.0000000    0.2259404
243440.0000000    0.2325003
243480.0000000    0.2302571
243520.0000000    0.2296444
243560.0000000    0.2366114
243600.0000000    0.2244275
243640.0000000    0.2389116
243680.0000000    0.2359425
243720.0000000    0.2395364
243760.0000000    0.2516003
243800.0000000    0.2427663
243840.0000000    0.2397360
243880.0000000    0.2299686
243920.0000000    0.2262606
243960.0000000    0.2212529
244000.0000000    0.2338259
244040.0000000    0.2201721
244080.0000000    0.2304386
244120.0000000    0.2165600
244160.0000000    0.2193896
244200.0000000    0.2347688
244240.0000000    0.2196937
244280.0000000    0.2334828
244320.0000000    0.2274866
244360.0000000    0.2365617
244400.0000000    0.2378153
244440.0000000    0.2255810
244480.0000000    0.2329449
244520.0000000    0.2165217
244560.0000000    0.2219629
244600.0000000    0.2165658
244640.0000000    0.2193061
244680.0000000    0.2275905
244720.0000000    0.2250085
244760.0000000    0.2214986
244800.0000000    0.2210126
244840.0000000    0.2397108
244880.0000000    0.2226915
244920.0000000    0.2089510
244960.0000000    0.2238409
245000.0000000    0.2249390
245040.0000000    0.2237429
245080.0000000    0.2256373
245120.0000000    0.2272316
245160.0000000    0.2208722
245200.0000000    0.2219101
245240.0000000    0.2164313
245280.0000000    0.2183748
245320.0000000    0.2187918
245360.0000000    0.2273399
245400.0000000    0.2255481
245440.0000000    0.2336434
245480.0000000    0.2291644
245520.0000000    0.2359250
245560.0000000    0.2105232
245600.0000000    0.2223396
245640.0000000    0.2140090
245680.0000000    0.2389387
245720.0000000    0.2305645
245760.0000000    0.2316083
245800.0000000    0.2374997
245840.0000000    0.2281449
245880.0000000    0.2365567
245920.0000000    0.2298781
245960.0000000    0.2435936
246000.0000000    0.2313727
246040.0000000    0.2364257
246080.0000000    0.2435210
246120.0000000    0.2575673
246160.0000000    0.2427828
246200.0000000    0.2357732
246240.0000000    0.2381562
246280.0000000    0.2395673
246320.0000000    0.2489439
246360.0000000    0.2420029
246400.0000000    0.2485616
246440.0000000    0.2431920
246480.0000000    0.2270508
246520.0000000    0.2317134
246560.0000000    0.2494114
246600.0000000    0.2508243
246640.0000000    0.2438255
246680.0000000    0.2416258
246720.0000000    0.2437088
246760.0000000    0.2357318
246800.0000000    0.2233070
246840.0000000    0.2353335
246880.0000000    0.2385789
246920.0000000    0.2283020
246960.0000000    0.2280270
247000.0000000    0.2280201
247040.0000000    0.2229952
247080.0000000    0.2314953
247120.0000000    0.2146325
247160.0000000    0.2118866
247200.0000000    0.2280134
247240.0000000    0.2222029
247280.0000000    0.2295692
247320.0000000    0.2296044
247360.0000000    0.2366094
247400.0000000    0.2326070
247440.0000000    0.2312226
247480.0000000    0.2400387
247520.0000000    0.2302189
247560.0000000    0.2284327
247600.0000000    0.2292343
247640.0000000    0.2280431
247680.0000000    0.2335648
247720.0000000    0.2338045
247760.0000000    0.2324066
247800.0000000    0.2283391
247840.0000000    0.2373079
247880.0000000    0.2235826
247920.0000000    0.2312505
247960.0000000    0.2293995
248000.0000000    0.2253184
248040.0000000    0.2278604
248080.0000000    0.2224155
248120.0000000    0.2356591
248160.0000000    0.2389902
248200.0000000    0.2402387
248240.0000000    0.2282719
248280.0000000    0.2238190
248320.0000000    0.2351086
248360.0000000    0.2363794
248400.0000000    0.2300605
248440.0000000    0.2353712
248480.0000000    0.2365245
248520.0000000    0.2328137
248560.0000000    0.2219996
248600.0000000    0.2397865
248640.0000000    0.2261232
248680.0000000    0.2254980
248720.0000000    0.2489582
248760.0000000    0.2472558
248800.0000000    0.2314610
248840.0000000    0.2202791
248880.0000000    0.2315667
248920.0000000    0.2261041
248960.0000000    0.2283643
249000.0000000    0.2319503
249040.0000000    0.2436433
249080.0000000    0.2357687
249120.0000000    0.2287541
249160.0000000    0.2413568
249200.0000000    0.2295782
249240.0000000    0.2377712
249280.0000000    0.2460002
249320.0000000    0.2451348
249360.0000000    0.2292539
249400.0000000    0.2430365
249440.0000000    0.2480199
249480.0000000    0.2357002
249520.0000000    0.2265237
249560.0000000    0.2250576
249600.0000000    0.2246439
249640.0000000    0.2339392
249680.0000000    0.2202364
249720.0000000    0.2322824
249760.0000000    0.2291210
249800.0000000    0.2330345
249840.0000000    0.2333832
249880.0000000    0.2471890
249920.0000000    0.2450114
249960.0000000    0.2227792
250000.0000000    0.2314244
250040.0000000    0.2320435
250080.0000000    0.2355784
250120.0000000    0.2362412
250160.0000000    0.2317584
250200.0000000    0.2266656
250240.0000000    0.2319778
250280.0000000    0.2149682
250320.0000000    0.2212689
250360.0000000    0.2234092
250400.0000000    0.2379653
250440.0000000    0.2355315
250480.0000000    0.2263687
250520.0000000    0.2392689
250560.0000000    0.2344415
250600.0000000    0.2171517
250640.0000000    0.2324115
250680.0000000    0.2353047
250720.0000000    0.2483493
250760.0000000    0.2385943
250800.0000000    0.2279923
250840.0000000    0.2330969
250880.0000000    0.2283665
250920.0000000    0.2402903
250960.0000000    0.2327556
251000.0000000    0.2369190
251040.0000000    0.2271605
251080.0000000    0.2213086
251120.0000000    0.2195916
251160.0000000    0.2370931
251200.0000000    0.2311364
251240.0000000    0.2380642
251280.0000000    0.2400890
251320.0000000    0.2347579
251360.0000000    0.2379577
251400.0000000    0.2330624
251440.0000000    0.2420202
251480.0000000    0.2363798
251520.0000000    0.2490916
251560.0000000    0.2372132
251600.0000000    0.2490261
251640.0000000    0.2495398
251680.0000000    0.2410975
251720.0000000    0.2367638
251760.0000000    0.2234295
251800.0000000    0.2265596
251840.0000000    0.2289573
251880.0000000    0.2289314
251920.0000000    0.2212570
251960.0000000    0.2264807
252000.0000000    0.2358437
252040.0000000    0.2343602
252080.0000000    0.2335840
252120.0000000    0.2382211
252160.0000000    0.2302970
252200.0000000    0.2343170
252240.0000000    0.2307242
252280.0000000    0.2361411
252320.0000000    0.2304801
252360.0000000    0.2353957
252400.0000000    0.2497223
252440.0000000    0.2467234
252480.0000000    0.2274118
252520.0000000    0.2190575
252560.0000000    0.2329630
252600.0000000    0.2331517
252640.0000000    0.2269345
252680.0000000    0.2316564
252720.0000000    0.2323197
252760.0000000    0.2401327
252800.0000000    0.2362820
252840.0000000    0.2478890
252880.0000000    0.2425927
252920.0000000    0.2210785
252960.0000000    0.2305379
253000.0000000    0.2284945
253040.0000000    0.2248029
253080.0000000    0.2274103
253120.0000000    0.2136413
253160.0000000    0.2287907
253200.0000000    0.2180888
253240.0000000    0.2208328
253280.0000000    0.2107258
253320.0000000    0.2145118
253360.0000000    0.2137413
253400.0000000    0.2172196
253440.0000000    0.2178289
253480.0000000    0.2243312
253520.0000000    0.2229581
253560.0000000    0.2247501
253600.0000000    0.2080602
253640.0000000    0.2156616
253680.0000000    0.2189007
253720.0000000    0.2139817
253760.0000000    0.2200834
253800.0000000    0.2156401
253840.0000000    0.2207089
253880.0000000    0.2104430
253920.0000000    0.2257242
253960.0000000    0.2293155
254000.0000000    0.2236791
254040.0000000    0.2144114
254080.0000000    0.2298223
254120.0000000    0.2144301
254160.0000000    0.2282777
254200.0000000    0.2278838
254240.0000000    0.2261644
254280.0000000    0.2202137
254320.0000000    0.2217302
254360.0000000    0.2246813
254400.0000000    0.2349962
254440.0000000    0.2311310
254480.0000000    0.2282800
254520.0000000    0.2244275
254560.0000000    0.2249467
254600.0000000    0.2095384
254640.0000000    0.2155283
254680.0000000    0.2212199
254720.0000000    0.2122224
254760.0000000    0.2339619
254800.0000000    0.2329652
254840.0000000    0.2453335
254880.0000000    0.2291055
254920.0000000    0.2331975
254960.0000000    0.2560378
255000.0000000    0.2424937
255040.0000000    0.2390199
255080.0000000    0.2385114
255120.0000000    0.2397981
255160.0000000    0.2536759
255200.0000000    0.2592794
255240.0000000    0.2596098
255280.0000000    0.2247291
255320.0000000    0.2413526
255360.0000000    0.2420899
255400.0000000    0.2438803
255440.0000000    0.2310194
255480.0000000    0.2573351
255520.0000000    0.2418295
255560.0000000    0.2490619
255600.0000000    0.2435068
255640.0000000    0.2437948
255680.0000000    0.2469052
255720.0000000    0.2459914
255760.0000000    0.2442939
255800.0000000    0.2524824
255840.0000000    0.2550147
255880.0000000    0.2545564
255920.0000000    0.2525513
255960.0000000    0.2459030
256000.0000000    0.2442873
256040.0000000    0.2459438
256080.0000000    0.2541394
256120.0000000    0.2570767
256160.0000000    0.2497460
256200.0000000    0.2570558
256240.0000000    0.2504991
256280.0000000    0.2485159
256320.0000000    0.2529095
256360.0000000    0.2394016
256400.0000000    0.2540991
256440.0000000    0.2544788
256480.0000000    0.2628074
256520.0000000    0.2495235
256560.0000000    0.2578162
256600.0000000    0.2510792
256640.0000000    0.2441711
256680.0000000    0.2542196
256720.0000000    0.2576336
256760.0000000    0.2583912
256800.0000000    0.2654675
256840.0000000    0.2672641
256880.0000000    0.2601339
256920.0000000    0.2567834
256960.0000000    0.2561448
257000.0000000    0.2594704
257040.0000000    0.2622416
257080.0000000    0.2694685
257120.0000000    0.2541136
257160.0000000    0.2603832
257200.0000000    0.2602648
257240.0000000    0.2485220
257280.0000000    0.2519861
257320.0000000    0.2495005
257360.0000000    0.2534279
257400.0000000    0.2533914
257440.0000000    0.2429241
257480.0000000    0.2482824
257520.0000000    0.2507987
257560.0000000    0.2541104
257600.0000000    0.2375259
257640.0000000    0.2322775
257680.0000000    0.2466948
257720.0000000    0.2493165
257760.0000000    0.2485073
257800.0000000    0.2387931
257840.0000000    0.2417184
257880.0000000    0.2362496
257920.0000000    0.2355481
257960.0000000    0.2292282
258000.0000000    0.2415337
258040.0000000    0.2353555
258080.0000000    0.2265224
258120.0000000    0.2387718
258160.0000000    0.2445227
258200.0000000    0.2380332
258240.0000000    0.2401397
258280.0000000    0.2355529
258320.0000000    0.2494729
258360.0000000    0.2557862
258400.0000000    0.2400439
258440.0000000    0.2443744
258480.0000000    0.2398973
258520.0000000    0.2414725
258560.0000000    0.2456552
258600.0000000    0.2477444
258640.0000000    0.2604640
258680.0000000    0.2703769
258720.0000000    0.2555853
258760.0000000    0.2568378
258800.0000000    0.2639321
258840.0000000    0.2617845
258880.0000000    0.2598458
258920.0000000    0.2577834
258960.0000000    0.2595223
259000.0000000    0.2585759
259040.0000000    0.2624293
259080.0000000    0.2575012
259120.0000000    0.2598031
259160.0000000    0.2623198
259200.0000000    0.2566950
259240.0000000    0.2649045
259280.0000000    0.2603396
259320.0000000    0.2675192
259360.0000000    0.2463542
259400.0000000    0.2478202
259440.0000000    0.2591815
259480.0000000    0.2447447
259520.0000000    0.2594057
259560.0000000    0.2526890
259600.0000000    0.2676144
259640.0000000    0.2471285
259680.0000000    0.2550783
259720.0000000    0.2669843
259760.0000000    0.2647182
259800.0000000    0.2718459
259840.0000000    0.2604539
259880.0000000    0.2775660
259920.0000000    0.2731630
259960.0000000    0.2746824
260000.0000000    0.2705123
260040.0000000    0.2527776
260080.0000000    0.2395410
260120.0000000    0.2326231
260160.0000000    0.2376962
260200.0000000    0.2528371
260240.0000000    0.2357174
260280.0000000    0.2470886
260320.0000000    0.2338857
260360.0000000    0.2355353
260400.0000000    0.2280139
260440.0000000    0.2455860
260480.0000000    0.2596010
260520.0000000    0.2581637
260560.0000000    0.2391456
260600.0000000    0.2480803
260640.0000000    0.2486153
260680.0000000    0.2293612
260720.0000000    0.2432417
260760.0000000    0.2438027
260800.0000000    0.2386452
260840.0000000    0.2392838
260880.0000000    0.2336866
260920.0000000    0.2363015
260960.0000000    0.2404803
261000.0000000    0.2309993
261040.0000000    0.2295889
261080.0000000    0.2355307
261120.0000000    0.2426235
261160.0000000    0.2343207
261200.0000000    0.2493638
261240.0000000    0.2427831
261280.0000000    0.2448840
261320.0000000    0.2355084
261360.0000000    0.2337187
261400.0000000    0.2335413
261440.0000000    0.2263510
261480.0000000    0.2345081
261520.0000000    0.2357455
261560.0000000    0.2426047
261600.0000000    0.2400320
261640.0000000    0.2439596
261680.0000000    0.2382853
261720.0000000    0.2438461
261760.0000000    0.2489009
261800.0000000    0.2410040
261840.0000000    0.2383729
261880.0000000    0.2505292
261920.0000000    0.2370611
261960.0000000    0.2267028
262000.0000000    0.2172689
262040.0000000    0.2264416
262080.0000000    0.2254982
262120.0000000    0.2292541
262160.0000000    0.2359795
262200.0000000    0.2388303
262240.0000000    0.2337022
262280.0000000    0.2245256
262320.0000000    0.2372425
262360.0000000    0.2510839
262400.0000000    0.2253270
262440.0000000    0.2373753
262480.0000000    0.2468196
262520.0000000    0.2368820
262560.0000000    0.2520035
262600.0000000    0.2468835
262640.0000000    0.2376110
262680.0000000    0.2207208
262720.0000000    0.2231465
262760.0000000    0.2295140
262800.0000000    0.2272658
262840.0000000    0.2298593
262880.0000000    0.2430466
262920.0000000    0.2236700
262960.0000000    0.2166513
263000.0000000    0.2336145
263040.0000000    0.2411637
263080.0000000    0.2359831
263120.0000000    0.2255260
263160.0000000    0.2325720
263200.0000000    0.2315390
263240.0000000    0.2237526
263280.0000000    0.2271592
263320.0000000    0.2184968
263360.0000000    0.2137088
263400.0000000    0.2248086
263440.0000000    0.2244288
263480.0000000    0.2185639
263520.0000000    0.2431290
263560.0000000    0.2349062
263600.0000000    0.2352883
263640.0000000    0.2281640
263680.0000000    0.2239041
263720.0000000    0.2379940
263760.0000000    0.2322317
263800.0000000    0.2128378
263840.0000000    0.2162217
263880.0000000    0.2233443
263920.0000000    0.2319850
263960.0000000    0.2324052
264000.0000000    0.2254932
264040.0000000    0.2131994
264080.0000000    0.2094478
264120.0000000    0.2124236
264160.0000000    0.2175994
264200.0000000    0.2223137
264240.0000000    0.2202690
264280.0000000    0.2366281
264320.0000000    0.2255349
264360.0000000    0.2213537
264400.0000000    0.2232824
264440.0000000    0.2236313
264480.0000000    0.2233530
264520.0000000    0.2249018
264560.0000000    0.2344422
264600.0000000    0.2164059
264640.0000000    0.2117590
264680.0000000    0.2117435
264720.0000000    0.2187041
264760.0000000    0.2114681
264800.0000000    0.2094519
264840.0000000    0.2228381
264880.0000000    0.2199684
264920.0000000    0.2237372
264960.0000000    0.2221354
265000.0000000    0.2324470
265040.0000000    0.2382692
265080.0000000    0.2332383
265120.0000000    0.2313523
265160.0000000    0.2261131
265200.0000000    0.2294463
265240.0000000    0.2278437
265280.0000000    0.2159371
265320.0000000    0.2096658
265360.0000000    0.2214162
265400.0000000    0.2240930
265440.0000000    0.2298272
265480.0000000    0.2119149
265520.0000000    0.2220504
265560.0000000    0.2357385
265600.0000000    0.2064663
265640.0000000    0.2201590
265680.0000000    0.2414482
265720.0000000    0.2392098
265760.0000000    0.2364224
265800.0000000    0.2355225
265840.0000000    0.2184790
265880.0000000    0.2229068
265920.0000000    0.2263194
265960.0000000    0.2158831
266000.0000000    0.2241459
266040.0000000    0.2175442
266080.0000000    0.2241638
266120.0000000    0.2337618
266160.0000000    0.2320009
266200.0000000    0.2353258
266240.0000000    0.2100202
266280.0000000    0.2172389
266320.0000000    0.2212243
266360.0000000    0.2248572
266400.0000000    0.2084027
266440.0000000    0.2122067
266480.0000000    0.1919053
266520.0000000    0.2067937
266560.0000000    0.2167434
266600.0000000    0.2079988
266640.0000000    0.2091343
266680.0000000    0.2111455
266720.0000000    0.2057936
266760.0000000    0.2116341
266800.0000000    0.2225557
266840.0000000    0.2219153
266880.0000000    0.2238981
266920.0000000    0.2219657
266960.0000000    0.2431676
267000.0000000    0.2339340
267040.0000000    0.2344746
267080.0000000    0.2416299
267120.0000000    0.2275724
267160.0000000    0.2404139
267200.0000000    0.2402205
267240.0000000    0.2153021
267280.0000000    0.2207234
267320.0000000    0.2198512
267360.0000000    0.2307893
267400.0000000    0.2343331
267440.0000000    0.2219052
267480.0000000    0.2215204
267520.0000000    0.2256545
267560.0000000    0.2262229
267600.0000000    0.2275581
267640.0000000    0.2264390
267680.0000000    0.2252369
267720.0000000    0.2360051
267760.0000000    0.2237945
267800.0000000    0.2225308
267840.0000000    0.2187799
267880.0000000    0.2165459
267920.0000000    0.2283978
267960.0000000    0.2289894
268000.0000000    0.2126852
268040.0000000    0.2260222
268080.0000000    0.2335290
268120.0000000    0.2219150
268160.0000000    0.2171583
268200.0000000    0.2156021
268240.0000000    0.2207748
268280.0000000    0.2240263
268320.0000000    0.2325602
268360.0000000    0.2150755
268400.0000000    0.2246390
268440.0000000    0.2153782
268480.0000000    0.2232118
268520.0000000    0.2316850
268560.0000000    0.2329844
268600.0000000    0.2229694
268640.0000000    0.2316453
268680.0000000    0.2219484
268720.0000000    0.2215141
268760.0000000    0.2399990
268800.0000000    0.2268203
268840.0000000    0.2147454
268880.0000000    0.2244537
268920.0000000    0.2335516
268960.0000000    0.2246085
269000.0000000    0.2099629
269040.0000000    0.2302256
269080.0000000    0.2264534
269120.0000000    0.2248494
269160.0000000    0.2401184
269200.0000000    0.2229511
269240.0000000    0.2376777
269280.0000000    0.2424882
269320.0000000    0.2356049
269360.0000000    0.2181871
269400.0000000    0.2287884
269440.0000000    0.2321698
269480.0000000    0.2304915
269520.0000000    0.2441718
269560.0000000    0.2423048
269600.0000000    0.2275000
269640.0000000    0.2394737
269680.0000000    0.2261419
269720.0000000    0.2231334
269760.0000000    0.2240587
269800.0000000    0.2297311
269840.0000000    0.2207136
269880.0000000    0.2319131
269920.0000000    0.2333376
269960.0000000    0.2337266
270000.0000000    0.2211565
270040.0000000    0.2140588
270080.0000000    0.2240202
270120.0000000    0.2222447
270160.0000000    0.2206889
270200.0000000    0.2029884
270240.0000000    0.2180673
270280.0000000    0.2355819
270320.0000000    0.2260936
270360.0000000    0.2366701
270400.0000000    0.2394338
270440.0000000    0.2173754
270480.0000000    0.2208498
270520.0000000    0.2137515
270560.0000000    0.2307215
270600.0000000    0.2241332
270640.0000000    0.2263108
270680.0000000    0.2115801
270720.0000000    0.2160350
270760.0000000    0.2237524
270800.0000000    0.2272644
270840.0000000    0.2314214
270880.0000000    0.2213843
270920.0000000    0.2347064
270960.0000000    0.2240166
271000.0000000    0.2219771
271040.0000000    0.2143814
271080.0000000    0.2211007
271120.0000000    0.2207687
271160.0000000    0.2157261
271200.0000000    0.2287453
271240.0000000    0.2262790
271280.0000000    0.2192958
271320.0000000    0.2175872
271360.0000000    0.2277324
271400.0000000    0.2185600
271440.0000000    0.2231121
271480.0000000    0.2276220
271520.0000000    0.2302989
271560.0000000    0.2260940
271600.0000000    0.2306204
271640.0000000    0.2384073
271680.0000000    0.2321294
271720.0000000    0.2272883
271760.0000000    0.2162640
271800.0000000    0.2101692
271840.0000000    0.2322097
271880.0000000    0.2089332
271920.0000000    0.2000294
271960.0000000    0.2150479
272000.0000000    0.2255364
272040.0000000    0.2252805
272080.0000000    0.2125155
272120.0000000    0.2096643
272160.0000000    0.2144805
272200.0000000    0.2187224
272240.0000000    0.2239850
272280.0000000    0.2242863
272320.0000000    0.2149695
272360.0000000    0.2173621
272400.0000000    0.2200933
272440.0000000    0.2060809
272480.0000000    0.2276235
272520.0000000    0.2080925
272560.0000000    0.2115932
272600.0000000    0.2221134
272640.0000000    0.2133873
272680.0000000    0.2208563
272720.0000000    0.2208402
272760.0000000    0.2216114
272800.0000000    0.2185718
272840.0000000    0.2312710
272880.0000000    0.2421890
272920.0000000    0.2339341
272960.0000000    0.2229710
273000.0000000    0.2279004
273040.0000000    0.2161279
273080.0000000    0.2311557
273120.0000000    0.2142902
273160.0000000    0.2157860
273200.0000000    0.2201023
273240.0000000    0.2197685
273280.0000000    0.2213005
273320.0000000    0.2135388
273360.0000000    0.2168981
273400.0000000    0.2201786
273440.0000000    0.2127170
273480.0000000    0.2177113
273520.0000000    0.2409745
273560.0000000    0.2416286
273600.0000000    0.2344255
273640.0000000    0.2158984
273680.0000000    0.2191735
273720.0000000    0.2365203
273760.0000000    0.2193373
273800.0000000    0.2278958
273840.0000000    0.2237333
273880.0000000    0.2176376
273920.0000000    0.2338767
273960.0000000    0.2280622
274000.0000000    0.2256902
274040.0000000    0.2321427
274080.0000000    0.2223948
274120.0000000    0.2353550
274160.0000000    0.2437542
274200.0000000    0.2402685
274240.0000000    0.2214528
274280.0000000    0.2341219
274320.0000000    0.2231097
274360.0000000    0.2138158
274400.0000000    0.2190540
274440.0000000    0.2165105
274480.0000000    0.2307122
274520.0000000    0.2373970
274560.0000000    0.2280397
274600.0000000    0.2299387
274640.0000000    0.2447617
274680.0000000    0.2306737
274720.0000000    0.2399226
274760.0000000    0.2330195
274800.0000000    0.2236105
274840.0000000    0.2340789
274880.0000000    0.2290557
274920.0000000    0.2130994
274960.0000000    0.2136773
275000.0000000    0.2207014
275040.0000000    0.2225208
275080.0000000    0.2266978
275120.0000000    0.2306286
275160.0000000    0.2095250
275200.0000000    0.2286499
275240.0000000    0.2233679
275280.0000000    0.2188921
275320.0000000    0.2307227
275360.0000000    0.2260202
275400.0000000    0.2276095
275440.0000000    0.2215714
275480.0000000    0.2217514
275520.0000000    0.2196504
275560.0000000    0.2192472
275600.0000000    0.2262143
275640.0000000    0.2255289
275680.0000000    0.2224369
275720.0000000    0.2520608
275760.0000000    0.2352311
275800.0000000    0.2279420
275840.0000000    0.2433205
275880.0000000    0.2315391
275920.0000000    0.2367506
275960.0000000    0.2394435
276000.0000000    0.2321485
276040.0000000    0.2399592
276080.0000000    0.2262379
276120.0000000    0.2283440
276160.0000000    0.2316680
276200.0000000    0.2209440
276240.0000000    0.2290032
276280.0000000    0.2267880
276320.0000000    0.2358359
276360.0000000    0.2386856
276400.0000000    0.2318777
276440.0000000    0.2279736
276480.0000000    0.2341438
276520.0000000    0.2312803
276560.0000000    0.2306451
276600.0000000    0.2298458
276640.0000000    0.2224876
276680.0000000    0.2287150
276720.0000000    0.2276969
276760.0000000    0.2271389
276800.0000000    0.2262371
276840.0000000    0.2379397
276880.0000000    0.2216238
276920.0000000    0.2280584
276960.0000000    0.2247848
277000.0000000    0.2288494
277040.0000000    0.2191723
277080.0000000    0.2231923
277120.0000000    0.2379404
277160.0000000    0.2250136
277200.0000000    0.2418575
277240.0000000    0.2296245
277280.0000000    0.2346415
277320.0000000    0.2381143
277360.0000000    0.2245563
277400.0000000    0.2299397
277440.0000000    0.2218841
277480.0000000    0.2277095
277520.0000000    0.2210783
277560.0000000    0.2389379
277600.0000000    0.2274396
277640.0000000    0.2183478
277680.0000000    0.2141446
277720.0000000    0.2399006
277760.0000000    0.2252220
277800.0000000    0.2332457
277840.0000000    0.2268414
277880.0000000    0.2299177
277920.0000000    0.2341374
277960.0000000    0.2304718
278000.0000000    0.2451819
278040.0000000    0.2434660
278080.0000000    0.2368987
278120.0000000    0.2274318
278160.0000000    0.2294466
278200.0000000    0.2307785
278240.0000000    0.2284211
278280.0000000    0.2344107
278320.0000000    0.2438004
278360.0000000    0.2370336
278400.0000000    0.2342185
278440.0000000    0.2250101
278480.0000000    0.2345087
278520.0000000    0.2230478
278560.0000000    0.2260056
278600.0000000    0.2305774
278640.0000000    0.2335294
278680.0000000    0.2361514
278720.0000000    0.2337722
278760.0000000    0.2297772
278800.0000000    0.2302016
278840.0000000    0.2160858
278880.0000000    0.2139290
278920.0000000    0.2190260
278960.0000000    0.2311298
279000.0000000    0.2078697
279040.0000000    0.2136132
279080.0000000    0.2202123
279120.0000000    0.2183497
279160.0000000    0.2199920
279200.0000000    0.2408063
279240.0000000    0.2345102
279280.0000000    0.2272679
279320.0000000    0.2269736
279360.0000000    0.2242882
279400.0000000    0.2176154
279440.0000000    0.2258978
279480.0000000    0.2342927
279520.0000000    0.2183210
279560.0000000    0.2349093
279600.0000000    0.2279828
279640.0000000    0.2367643
279680.0000000    0.2295403
279720.0000000    0.2255562
279760.0000000    0.2223560
279800.0000000    0.2405308
279840.0000000    0.2311782
279880.0000000    0.2154591
279920.0000000    0.2259446
279960.0000000    0.2095024
280000.0000000    0.2237557
280040.0000000    0.2253311
280080.0000000    0.2270137
280120.0000000    0.2103015
280160.0000000    0.2110710
280200.0000000    0.2156899
280240.0000000    0.2167807
280280.0000000    0.2201863
280320.0000000    0.2264511
280360.0000000    0.2243388
280400.0000000    0.2209159
280440.0000000    0.2085632
280480.0000000    0.2014129
280520.0000000    0.2039113
280560.0000000    0.2178898
280600.0000000    0.2135491
280640.0000000    0.2199383
280680.0000000    0.2257833
280720.0000000    0.2305911
280760.0000000    0.2302839
280800.0000000    0.2130554
280840.0000000    0.2052601
280880.0000000    0.2113826
280920.0000000    0.2151870
280960.0000000    0.2191868
281000.0000000    0.2175923
281040.0000000    0.2235495
281080.0000000    0.2357347
281120.0000000    0.2367583
281160.0000000    0.2403840
281200.0000000    0.2362637
281240.0000000    0.2272049
281280.0000000    0.2176732
281320.0000000    0.2097280
281360.0000000    0.2264561
281400.0000000    0.2190241
281440.0000000    0.2200909
281480.0000000    0.2182671
281520.0000000    0.2149618
281560.0000000    0.2150463
281600.0000000    0.2167555
281640.0000000    0.2182113
281680.0000000    0.2199285
281720.0000000    0.2155193
281760.0000000    0.2207711
281800.0000000    0.2208611
281840.0000000    0.2335438
281880.0000000    0.2216020
281920.0000000    0.2228448
281960.0000000    0.2165756
282000.0000000    0.2323640
282040.0000000    0.2238608
282080.0000000    0.2190768
282120.0000000    0.2223670
282160.0000000    0.2178639
282200.0000000    0.1986353
282240.0000000    0.2030864
282280.0000000    0.2043665
282320.0000000    0.2075706
282360.0000000    0.2140997
282400.0000000    0.1998535
282440.0000000    0.2124466
282480.0000000    0.2022462
282520.0000000    0.2145558
282560.0000000    0.2057670
282600.0000000    0.2139682
282640.0000000    0.2201289
282680.0000000    0.2270149
282720.0000000    0.2098508
282760.0000000    0.2052239
282800.0000000    0.2196600
282840.0000000    0.2188784
282880.0000000    0.2280161
282920.0000000    0.2211058
282960.0000000    0.2204279
283000.0000000    0.2080925
283040.0000000    0.2095779
283080.0000000    0.2214807
283120.0000000    0.2134372
283160.0000000    0.2090789
283200.0000000    0.2046828
283240.0000000    0.2071285
283280.0000000    0.2251318
283320.0000000    0.2076787
283360.0000000    0.2246542
283400.0000000    0.2204035
283440.0000000    0.2369695
283480.0000000    0.2260328
283520.0000000    0.2177970
283560.0000000    0.2053687
283600.0000000    0.2078380
283640.0000000    0.2246745
283680.0000000    0.2283804
283720.0000000    0.2298185
283760.0000000    0.2190165
283800.0000000    0.2082736
283840.0000000    0.2120592
283880.0000000    0.2139145
283920.0000000    0.2156153
283960.0000000    0.2116909
284000.0000000    0.2120402
284040.0000000    0.2008514
284080.0000000    0.1915907
284120.0000000    0.2102647
284160.0000000    0.2085791
284200.0000000    0.2111012
284240.0000000    0.2053290
284280.0000000    0.2048006
284320.0000000    0.2060373
284360.0000000    0.2019098
284400.0000000    0.2037092
284440.0000000    0.2084615
284480.0000000    0.2195145
284520.0000000    0.2250604
284560.0000000    0.2177135
284600.0000000    0.2166624
284640.0000000    0.2229367
284680.0000000    0.2269161
284720.0000000    0.2229096
284760.0000000    0.2280582
284800.0000000    0.2212370
284840.0000000    0.1999097
284880.0000000    0.2047834
284920.0000000    0.2210350
284960.0000000    0.1985192
285000.0000000    0.2079268
285040.0000000    0.2055325
285080.0000000    0.2127928
285120.0000000    0.2136443
285160.0000000    0.2336285
285200.0000000    0.2025848
285240.0000000    0.2039604
285280.0000000    0.2084797
285320.0000000    0.2167879
285360.0000000    0.2071236
285400.0000000    0.2080000
285440.0000000    0.2174441
285480.0000000    0.1979795
285520.0000000    0.2010981
285560.0000000    0.2003312
285600.0000000    0.2114461
285640.0000000    0.2085283
285680.0000000    0.2085205
285720.0000000    0.2117403
285760.0000000    0.2208937
285800.0000000    0.2194994
285840.0000000    0.2119316
285880.0000000    0.2303592
285920.0000000    0.2265652
285960.0000000    0.2352863
286000.0000000    0.2531124
286040.0000000    0.2325667
286080.0000000    0.2220863
286120.0000000    0.2307441
286160.0000000    0.2295502
286200.0000000    0.2213032
286240.0000000    0.2371333
286280.0000000    0.2300959
286320.0000000    0.2280341
286360.0000000    0.2303711
286400.0000000    0.2267320
286440.0000000    0.2223788
286480.0000000    0.2178209
286520.0000000    0.2093117
286560.0000000    0.2068094
286600.0000000    0.2049943
286640.0000000    0.2174992
286680.0000000    0.2076207
286720.0000000    0.2099674
286760.0000000    0.2198021
286800.0000000    0.2053114
286840.0000000    0.2031306
286880.0000000    0.2043935
286920.0000000    0.2193408
286960.0000000    0.1995889
287000.0000000    0.1998914
287040.0000000    0.1984996
287080.0000000    0.2006987
287120.0000000    0.2205385
287160.0000000    0.2206401
287200.0000000    0.2143968
287240.0000000    0.2078583
287280.0000000    0.2044578
287320.0000000    0.2036029
287360.0000000    0.1955518
287400.0000000    0.2066477
287440.0000000    0.2080140
287480.0000000    0.1979874
287520.0000000    0.2212229
287560.0000000    0.1963699
287600.0000000    0.2070266
287640.0000000    0.1908715
287680.0000000    0.1933570
287720.0000000    0.1977247
287760.0000000    0.1913307
287800.0000000    0.2042773
287840.0000000    0.2018783
287880.0000000    0.1979359
287920.0000000    0.2008951
287960.0000000    0.2084751
288000.0000000    0.1988119
288040.0000000    0.1946696
288080.0000000    0.2030389
288120.0000000    0.1970884
288160.0000000    0.2152153
288200.0000000    0.2256110
288240.0000000    0.2188039
288280.0000000    0.2222125
288320.0000000    0.2235912
288360.0000000    0.2256636
288400.0000000    0.2178950
288440.0000000    0.1981640
288480.0000000    0.2123026
288520.0000000    0.2113260
288560.0000000    0.2121679
288600.0000000    0.2079841
288640.0000000    0.2228605
288680.0000000    0.2142783
288720.0000000    0.2172361
288760.0000000    0.2070642
288800.0000000    0.2156230
288840.0000000    0.2211206
288880.0000000    0.2039969
288920.0000000    0.2078823
288960.0000000    0.2192791
289000.0000000    0.2240553
289040.0000000    0.2072536
289080.0000000    0.2163054
289120.0000000    0.2031507
289160.0000000    0.1934922
289200.0000000    0.1966060
289240.0000000    0.2002512
289280.0000000    0.2143970
289320.0000000    0.2128517
289360.0000000    0.2060403
289400.0000000    0.2094916
289440.0000000    0.2177899
289480.0000000    0.2120454
289520.0000000    0.2107419
289560.0000000    0.2047251
289600.0000000    0.2028380
289640.0000000    0.2170194
289680.0000000    0.2094519
289720.0000000    0.2017258
289760.0000000    0.2046854
289800.0000000    0.1913776
289840.0000000    0.2181385
289880.0000000    0.2171501
289920.0000000    0.2155686
289960.0000000    0.2058368
290000.0000000    0.2077946
290040.0000000    0.2020891
290080.0000000    0.1945599
290120.0000000    0.1998458
290160.0000000    0.2126165
290200.0000000    0.2159259
290240.0000000    0.2173090
290280.0000000    0.2050563
290320.0000000    0.1947972
290360.0000000    0.1918934
290400.0000000    0.2029099
290440.0000000    0.2034973
290480.0000000    0.1851625
290520.0000000    0.2029293
290560.0000000    0.1934252
290600.0000000    0.1879633
290640.0000000    0.1922950
290680.0000000    0.2020144
290720.0000000    0.2094683
290760.0000000    0.2035275
290800.0000000    0.2121282
290840.0000000    0.2025276
290880.0000000    0.2060266
290920.0000000    0.2021855
290960.0000000    0.2019413
291000.0000000    0.2057475
291040.0000000    0.1965716
291080.0000000    0.2006743
291120.0000000    0.2121868
291160.0000000    0.1891681
291200.0000000    0.2026038
291240.0000000    0.1928661
291280.0000000    0.2025812
291320.0000000    0.1991869
291360.0000000    0.2125419
291400.0000000    0.2173827
291440.0000000    0.2070843
291480.0000000    0.2055694
291520.0000000    0.2009215
291560.0000000    0.1941634
291600.0000000    0.2028020
291640.0000000    0.2040474
291680.0000000    0.2041325
291720.0000000    0.2141060
291760.0000000    0.2117420
291800.0000000    0.2064039
291840.0000000    0.2243560
291880.0000000    0.2274121
291920.0000000    0.2149087
291960.0000000    0.2347532
292000.0000000    0.2079171
292040.0000000    0.2104575
292080.0000000    0.2094377
292120.0000000    0.2133107
292160.0000000    0.2148901
292200.0000000    0.2110582
292240.0000000    0.2137406
292280.0000000    0.2010665
292320.0000000    0.1998030
292360.0000000    0.1959874
292400.0000000    0.2037449
292440.0000000    0.1967634
292480.0000000    0.2083886
292520.0000000    0.2019320
292560.0000000    0.1991056
292600.0000000    0.1965317
292640.0000000    0.1971700
292680.0000000    0.2060147
292720.0000000    0.2001383
292760.0000000    0.1991446
292800.0000000    0.1949326
292840.0000000    0.2041970
292880.0000000    0.2061312
292920.0000000    0.1971563
292960.0000000    0.1973843
293000.0000000    0.1874981
293040.0000000    0.2031913
293080.0000000    0.1971899
293120.0000000    0.1939496
293160.0000000    0.2067536
293200.0000000    0.1998125
293240.0000000    0.2024281
293280.0000000    0.1967399
293320.0000000    0.2067658
293360.0000000    0.1940606
293400.0000000    0.2047856
293440.0000000    0.2089462
293480.0000000    0.2083393
293520.0000000    0.2123648
293560.0000000    0.2050888
293600.0000000    0.2031392
293640.0000000    0.1994657
293680.0000000    0.2058482
293720.0000000    0.2103916
293760.0000000    0.2071127
293800.0000000    0.2089636
293840.0000000    0.2092503
293880.0000000    0.1984501
293920.0000000    0.1965245
293960.0000000    0.1911808
294000.0000000    0.1955117
294040.0000000    0.1949252
294080.0000000    0.2056563
294120.0000000    0.2058769
294160.0000000    0.2068705
294200.0000000    0.2131393
294240.0000000    0.2195776
294280.0000000    0.2182339
294320.0000000    0.2233017
294360.0000000    0.2084186
294400.0000000    0.2266739
294440.0000000    0.2220680
294480.0000000    0.2285340
294520.0000000    0.2155146
294560.0000000    0.2189064
294600.0000000    0.2144427
294640.0000000    0.2090616
294680.0000000    0.2322998
294720.0000000    0.2340490
294760.0000000    0.2354437
294800.0000000    0.2284751
294840.0000000    0.2198765
294880.0000000    0.2091648
294920.0000000    0.1961608
294960.0000000    0.2125392
295000.0000000    0.2175590
295040.0000000    0.2108050
295080.0000000    0.2113007
295120.0000000    0.2170342
295160.0000000    0.2155893
295200.0000000    0.2196880
295240.0000000    0.2055553
295280.0000000    0.2180651
295320.0000000    0.2176836
295360.0000000    0.2195447
295400.0000000    0.2099544
295440.0000000    0.2157365
295480.0000000    0.2225695
295520.0000000    0.2200816
295560.0000000    0.2077782
295600.0000000    0.2225905
295640.0000000    0.2017186
295680.0000000    0.2153375
295720.0000000    0.2136438
295760.0000000    0.2031066
295800.0000000    0.2173584
295840.0000000    0.2115206
295880.0000000    0.2283629
295920.0000000    0.2359899
295960.0000000    0.2288992
296000.0000000    0.2164661
296040.0000000    0.2277297
296080.0000000    0.2223193
296120.0000000    0.2181712
296160.0000000    0.2224227
296200.0000000    0.2282244
296240.0000000    0.2005978
296280.0000000    0.2002763
296320.0000000    0.2169416
296360.0000000    0.2076306
296400.0000000    0.2259281
296440.0000000    0.2300365
296480.0000000    0.2347759
296520.0000000    0.2140495
296560.0000000    0.2212273
296600.0000000    0.2157037
296640.0000000    0.2001357
296680.0000000    0.2020231
296720.0000000    0.2130297
296760.0000000    0.2263547
296800.0000000    0.2026580
296840.0000000    0.2055554
296880.0000000    0.2072595
296920.0000000    0.2041528
296960.0000000    0.1965197
297000.0000000    0.2097752
297040.0000000    0.2186579
297080.0000000    0.2037087
297120.0000000    0.2142761
297160.0000000    0.2070720
297200.0000000    0.2064948
297240.0000000    0.2086385
297280.0000000    0.2119965
297320.0000000    0.2003579
297360.0000000    0.2091996
297400.0000000    0.2088083
297440.0000000    0.2057549
297480.0000000    0.1994938
297520.0000000    0.1982672
297560.0000000    0.2032466
297600.0000000    0.2009652
297640.0000000    0.2009473
297680.0000000    0.2023805
297720.0000000    0.2011453
297760.0000000    0.1983910
297800.0000000    0.1908045
297840.0000000    0.2233730
297880.0000000    0.1921272
297920.0000000    0.2086854
297960.0000000    0.2005410
298000.0000000    0.2052061
298040.0000000    0.1980395
298080.0000000    0.1918164
298120.0000000    0.1873500
298160.0000000    0.2096239
298200.0000000    0.1958716
298240.0000000    0.1958301
298280.0000000    0.2030366
298320.0000000    0.1940660
298360.0000000    0.1914895
298400.0000000    0.1931798
298440.0000000    0.2001211
298480.0000000    0.2017418
298520.0000000    0.2077004
298560.0000000    0.2022202
298600.0000000    0.2096278
298640.0000000    0.2050225
298680.0000000    0.2034704
298720.0000000    0.2113342
298760.0000000    0.1971449
298800.0000000    0.2085416
298840.0000000    0.2045955
298880.0000000    0.2038934
298920.0000000    0.2069699
298960.0000000    0.2078231
299000.0000000    0.1941359
299040.0000000    0.2125439
299080.0000000    0.2183656
299120.0000000    0.2004367
299160.0000000    0.2028755
299200.0000000    0.1956512
299240.0000000    0.2105235
299280.0000000    0.2150917
299320.0000000    0.2148190
299360.0000000    0.2090695
299400.0000000    0.2051132
299440.0000000    0.2052044
299480.0000000    0.2001762
299520.0000000    0.2074571
299560.0000000    0.1977291
299600.0000000    0.1861260
299640.0000000    0.2150352
299680.0000000    0.1898039
299720.0000000    0.2031151
299760.0000000    0.2088645
299800.0000000    0.2183780
299840.0000000    0.2131568
299880.0000000    0.2149999
299920.0000000    0.2282068
299960.0000000    0.2135869
300000.0000000    0.2132322
300040.0000000    0.2161590
300080.0000000    0.2175773
300120.0000000    0.2036721
300160.0000000    0.2194441
300200.0000000    0.2061581
300240.0000000    0.2076596
300280.0000000    0.2179218
300320.0000000    0.2065385
300360.0000000    0.2047944
300400.0000000    0.2061433
300440.0000000    0.2062441
300480.0000000    0.2132653
300520.0000000    0.1989152
300560.0000000    0.1930113
300600.0000000    0.2024897
300640.0000000    0.2208195
300680.0000000    0.2191408
300720.0000000    0.2143172
300760.0000000    0.1999093
300800.0000000    0.2047633
300840.0000000    0.2152550
300880.0000000    0.2158122
300920.0000000    0.2129366
300960.0000000    0.2082175
301000.0000000    0.2080387
301040.0000000    0.2196189
301080.0000000    0.2184617
301120.0000000    0.2245360
301160.0000000    0.2038169
301200.0000000    0.1951325
301240.0000000    0.1915936
301280.0000000    0.1902107
301320.0000000    0.1894021
301360.0000000    0.1888796
301400.0000000    0.2110322
301440.0000000    0.2118367
301480.0000000    0.2277727
301520.0000000    0.2244390
301560.0000000    0.2277184
301600.0000000    0.2194671
301640.0000000    0.2121250
301680.0000000    0.2115646
301720.0000000    0.2115192
301760.0000000    0.2209171
301800.0000000    0.2156775
301840.0000000    0.2121375
301880.0000000    0.2068610
301920.0000000    0.2112264
301960.0000000    0.2193958
302000.0000000    0.2010123
302040.0000000    0.2217594
302080.0000000    0.2341768
302120.0000000    0.2255721
302160.0000000    0.2150527
302200.0000000    0.2124587
302240.0000000    0.2022070
302280.0000000    0.2102385
302320.0000000    0.2178790
302360.0000000    0.2018510
302400.0000000    0.2066565
302440.0000000    0.1974934
302480.0000000    0.2040960
302520.0000000    0.1872862
302560.0000000    0.2059401
302600.0000000    0.2093296
302640.0000000    0.2046842
302680.0000000    0.2167071
302720.0000000    0.2134392
302760.0000000    0.2300951
302800.0000000    0.2168161
302840.0000000    0.2117505
302880.0000000    0.2062299
302920.0000000    0.2115620
302960.0000000    0.2183465
303000.0000000    0.1971966
303040.0000000    0.2010394
303080.0000000    0.1925281
303120.0000000    0.1919579
303160.0000000    0.1880290
303200.0000000    0.1981625
303240.0000000    0.1942347
303280.0000000    0.1998748
303320.0000000    0.1873583
303360.0000000    0.2024170
303400.0000000    0.2107245
303440.0000000    0.2130906
303480.0000000    0.2067917
303520.0000000    0.2126984
303560.0000000    0.2108089
303600.0000000    0.2001429
303640.0000000    0.2158382
303680.0000000    0.2044677
303720.0000000    0.1921752
303760.0000000    0.2131186
303800.0000000    0.1919477
303840.0000000    0.2029188
303880.0000000    0.1944084
303920.0000000    0.2081413
303960.0000000    0.2156754
304000.0000000    0.1982040
304040.0000000    0.2089072
304080.0000000    0.2046923
304120.0000000    0.2127994
304160.0000000    0.2072449
304200.0000000    0.2118161
304240.0000000    0.2255595
304280.0000000    0.2034817
304320.0000000    0.2021788
304360.0000000    0.2059077
304400.0000000    0.2086307
304440.0000000    0.2157762
304480.0000000    0.2035974
304520.0000000    0.2064665
304560.0000000    0.2210324
304600.0000000    0.2180528
304640.0000000    0.2289082
304680.0000000    0.2098945
304720.0000000    0.2067676
304760.0000000    0.2164973
304800.0000000    0.2280010
304840.0000000    0.2262421
304880.0000000    0.2253327
304920.0000000    0.2180814
304960.0000000    0.2335877
305000.0000000    0.2212080
305040.0000000    0.2065910
305080.0000000    0.2190805
305120.0000000    0.2131318
305160.0000000    0.2018073
305200.0000000    0.2218581
305240.0000000    0.2091446
305280.0000000    0.2018104
305320.0000000    0.2131274
305360.0000000    0.2159646
305400.0000000    0.2199528
305440.0000000    0.2081127
305480.0000000    0.2256853
305520.0000000    0.2231947
305560.0000000    0.2183343
305600.0000000    0.2216623
305640.0000000    0.2297573
305680.0000000    0.2252777
305720.0000000    0.2322380
305760.0000000    0.2268097
305800.0000000    0.2235280
305840.0000000    0.2109091
305880.0000000    0.2222523
305920.0000000    0.2042375
305960.0000000    0.2321954
306000.0000000    0.2167544
306040.0000000    0.2104043
306080.0000000    0.2085787
306120.0000000    0.2172074
306160.0000000    0.2170021
306200.0000000    0.2175875
306240.0000000    0.2158023
306280.0000000    0.2212094
306320.0000000    0.2110187
306360.0000000    0.2179588
306400.0000000    0.2115860
306440.0000000    0.2238132
306480.0000000    0.2109231
306520.0000000    0.2265951
306560.0000000    0.2174917
306600.0000000    0.2209067
306640.0000000    0.2182347
306680.0000000    0.2163090
306720.0000000    0.2045082
306760.0000000    0.1898273
306800.0000000    0.2101189
306840.0000000    0.2129751
306880.0000000    0.2065982
306920.0000000    0.2071782
306960.0000000    0.2061019
307000.0000000    0.2030400
307040.0000000    0.2242004
307080.0000000    0.2115663
307120.0000000    0.2068191
307160.0000000    0.1907592
307200.0000000    0.2081968
307240.0000000    0.2126500
307280.0000000    0.2062106
307320.0000000    0.2129214
307360.0000000    0.2106488
307400.0000000    0.2142050
307440.0000000    0.2066090
307480.0000000    0.2125474
307520.0000000    0.2201041
307560.0000000    0.2055890
307600.0000000    0.2156268
307640.0000000    0.2227072
307680.0000000    0.2249515
307720.0000000    0.2202633
307760.0000000    0.2128954
307800.0000000    0.2039049
307840.0000000    0.2058681
307880.0000000    0.2028423
307920.0000000    0.1933999
307960.0000000    0.1855194
308000.0000000    0.1786980
308040.0000000    0.1971334
308080.0000000    0.1905739
308120.0000000    0.1971409
308160.0000000    0.1887146
308200.0000000    0.2034294
308240.0000000    0.2052056
308280.0000000    0.1935556
308320.0000000    0.2012539
308360.0000000    0.2043888
308400.0000000    0.2112035
308440.0000000    0.2132637
308480.0000000    0.2188096
308520.0000000    0.2160188
308560.0000000    0.2059622
308600.0000000    0.2138897
308640.0000000    0.2031711
308680.0000000    0.2154167
308720.0000000    0.2147494
308760.0000000    0.2281080
308800.0000000    0.2164128
308840.0000000    0.2079554
308880.0000000    0.2033288
308920.0000000    0.2236574
308960.0000000    0.2158092
309000.0000000    0.2196165
309040.0000000    0.2222865
309080.0000000    0.2106315
309120.0000000    0.2181279
309160.0000000    0.2191900
309200.0000000    0.2092974
309240.0000000    0.2050684
309280.0000000    0.2065418
309320.0000000    0.2062662
309360.0000000    0.2093616
309400.0000000    0.2085762
309440.0000000    0.2130779
309480.0000000    0.2001925
309520.0000000    0.2075857
309560.0000000    0.2115741
309600.0000000    0.2100801
309640.0000000    0.1972215
309680.0000000    0.1984635
309720.0000000    0.2069684
309760.0000000    0.2140981
309800.0000000    0.2015914
309840.0000000    0.2056909
309880.0000000    0.2061150
309920.0000000    0.2092563
309960.0000000    0.2075754
310000.0000000    0.2095458
310040.0000000    0.2100413
310080.0000000    0.2093007
310120.0000000    0.2178118
310160.0000000    0.2068686
310200.0000000    0.2118751
310240.0000000    0.2044223
310280.0000000    0.2066559
310320.0000000    0.1939913
310360.0000000    0.2035085
310400.0000000    0.2102435
310440.0000000    0.2073333
310480.0000000    0.2140525
310520.0000000    0.2045415
310560.0000000    0.2027239
310600.0000000    0.2054674
310640.0000000    0.2161149
310680.0000000    0.2023531
310720.0000000    0.2027946
310760.0000000    0.1790320
310800.0000000    0.2038210
310840.0000000    0.1986024
310880.0000000    0.2036804
310920.0000000    0.2054793
310960.0000000    0.2161782
311000.0000000    0.2078282
311040.0000000    0.2124586
311080.0000000    0.2106162
311120.0000000    0.2100525
311160.0000000    0.2043439
311200.0000000    0.2104341
311240.0000000    0.1991178
311280.0000000    0.2016849
311320.0000000    0.2062807
311360.0000000    0.2010297
311400.0000000    0.2002052
311440.0000000    0.2133308
311480.0000000    0.2121278
311520.0000000    0.2089607
311560.0000000    0.2050471
311600.0000000    0.2084513
311640.0000000    0.1979006
311680.0000000    0.2118035
311720.0000000    0.2176621
311760.0000000    0.2207414
311800.0000000    0.2109751
311840.0000000    0.2100037
311880.0000000    0.2124537
311920.0000000    0.2179744
311960.0000000    0.2140361
312000.0000000    0.2172987
312040.0000000    0.2202070
312080.0000000    0.2196801
312120.0000000    0.2074607
312160.0000000    0.2217333
312200.0000000    0.2065484
312240.0000000    0.2113256
312280.0000000    0.2334453
312320.0000000    0.2210377
312360.0000000    0.2318418
312400.0000000    0.2240932
312440.0000000    0.2127272
312480.0000000    0.2170160
312520.0000000    0.2213299
312560.0000000    0.2105401
312600.0000000    0.2033813
312640.0000000    0.2160276
312680.0000000    0.2144551
312720.0000000    0.2032536
312760.0000000    0.2154981
312800.0000000    0.2112472
312840.0000000    0.2100859
312880.0000000    0.2080160
312920.0000000    0.2040227
312960.0000000    0.2099246
313000.0000000    0.2033927
313040.0000000    0.2030844
313080.0000000    0.2184786
313120.0000000    0.2068112
313160.0000000    0.2021996
313200.0000000    0.1976701
313240.0000000    0.2111289
313280.0000000    0.2016347
313320.0000000    0.2043223
313360.0000000    0.2078976
313400.0000000    0.2070955
313440.0000000    0.2020154
313480.0000000    0.1898083
313520.0000000    0.2142035
313560.0000000    0.2015851
313600.0000000    0.2041334
313640.0000000    0.2171004
313680.0000000    0.2071831
313720.0000000    0.2031787
313760.0000000    0.2142645
313800.0000000    0.2264226
313840.0000000    0.2197542
313880.0000000    0.2092250
313920.0000000    0.2177869
313960.0000000    0.2210611
314000.0000000    0.2054436
314040.0000000    0.2184567
314080.0000000    0.2183869
314120.0000000    0.2250146
314160.0000000    0.2156972
314200.0000000    0.2047265
314240.0000000    0.2032398
314280.0000000    0.2113436
314320.0000000    0.2173630
314360.0000000    0.2102303
314400.0000000    0.2171084
314440.0000000    0.2185633
314480.0000000    0.2274787
314520.0000000    0.2352473
314560.0000000    0.2564694
314600.0000000    0.2366973
314640.0000000    0.2362223
314680.0000000    0.2433706
314720.0000000    0.2287211
314760.0000000    0.2360996
314800.0000000    0.2258187
314840.0000000    0.2224879
314880.0000000    0.2329038
314920.0000000    0.2316231
314960.0000000    0.2156796
315000.0000000    0.2274595
315040.0000000    0.2342346
315080.0000000    0.2217449
315120.0000000    0.2116255
315160.0000000    0.2101020
315200.0000000    0.2227933
315240.0000000    0.2092590
315280.0000000    0.2128350
315320.0000000    0.2122087
315360.0000000    0.2212074
315400.0000000    0.2037805
315440.0000000    0.2146528
315480.0000000    0.2063969
315520.0000000    0.2061125
315560.0000000    0.2056631
315600.0000000    0.2047378
315640.0000000    0.2027031
315680.0000000    0.2055183
315720.0000000    0.2025587
315760.0000000    0.2122799
315800.0000000    0.2092116
315840.0000000    0.2059388
315880.0000000    0.2086153
315920.0000000    0.2015889
315960.0000000    0.2090145
316000.0000000    0.2019041
316040.0000000    0.2025857
316080.0000000    0.2143186
316120.0000000    0.2074934
316160.0000000    0.2228362
316200.0000000    0.2233784
316240.0000000    0.2269246
316280.0000000    0.2268873
316320.0000000    0.2173749
316360.0000000    0.2118259
316400.0000000    0.2177396
316440.0000000    0.2191104
316480.0000000    0.2137513
316520.0000000    0.2217290
316560.0000000    0.2192232
316600.0000000    0.2313180
316640.0000000    0.2244735
316680.0000000    0.2246978
316720.0000000    0.2040272
316760.0000000    0.2189465
316800.0000000    0.2088153
316840.0000000    0.2151529
316880.0000000    0.2079583
316920.0000000    0.2105250
316960.0000000    0.2160987
317000.0000000    0.2163085
317040.0000000    0.2048499
317080.0000000    0.2047320
317120.0000000    0.2048367
317160.0000000    0.2050384
317200.0000000    0.2007539
317240.0000000    0.2207203
317280.0000000    0.2177404
317320.0000000    0.2019631
317360.0000000    0.1897331
317400.0000000    0.2022618
317440.0000000    0.1948974
317480.0000000    0.2141569
317520.0000000    0.2098536
317560.0000000    0.2140919
317600.0000000    0.2089819
317640.0000000    0.2085153
317680.0000000    0.2062515
317720.0000000    0.2071222
317760.0000000    0.2182792
317800.0000000    0.2203167
317840.0000000    0.2070769
317880.0000000    0.2115742
317920.0000000    0.2109654
317960.0000000    0.2087395
318000.0000000    0.2096340
318040.0000000    0.2115581
318080.0000000    0.2124122
318120.0000000    0.1995445
318160.0000000    0.2183766
318200.0000000    0.2117345
318240.0000000    0.2035319
318280.0000000    0.2019454
318320.0000000    0.2056405
318360.0000000    0.1981511
318400.0000000    0.2026104
318440.0000000    0.1982259
318480.0000000    0.2052317
318520.0000000    0.2083589
318560.0000000    0.2053631
318600.0000000    0.2138542
318640.0000000    0.2124540
318680.0000000    0.2101855
318720.0000000    0.2122390
318760.0000000    0.2149092
318800.0000000    0.2200411
318840.0000000    0.1972983
318880.0000000    0.1982955
318920.0000000    0.1996699
318960.0000000    0.1983095
319000.0000000    0.2015504
319040.0000000    0.2035795
319080.0000000    0.2009141
319120.0000000    0.2127635
319160.0000000    0.2120378
319200.0000000    0.2190382
319240.0000000    0.2096710
319280.0000000    0.2225592
319320.0000000    0.2036132
319360.0000000    0.1947193
319400.0000000    0.2091018
319440.0000000    0.1979593
319480.0000000    0.2051016
319520.0000000    0.2088077
319560.0000000    0.2054275
319600.0000000    0.2076086
319640.0000000    0.2130423
319680.0000000    0.2142560
319720.0000000    0.2186957
319760.0000000    0.2024163
319800.0000000    0.1957076
319840.0000000    0.1968974
319880.0000000    0.2071595
319920.0000000    0.2004047
319960.0000000    0.2098234
320000.0000000    0.2041078
320040.0000000    0.1988493
320080.0000000    0.1950460
320120.0000000    0.2079011
320160.0000000    0.1996832
320200.0000000    0.1896403
320240.0000000    0.1949031
320280.0000000    0.1930713
320320.0000000    0.1990898
320360.0000000    0.1964158
320400.0000000    0.2046665
320440.0000000    0.2075520
320480.0000000    0.1970634
320520.0000000    0.2014218
320560.0000000    0.1958695
320600.0000000    0.2002918
320640.0000000    0.1963984
320680.0000000    0.1962501
320720.0000000    0.1952560
320760.0000000    0.1972663
320800.0000000    0.1955587
320840.0000000    0.1986370
320880.0000000    0.2070592
320920.0000000    0.2039738
320960.0000000    0.1873550
321000.0000000    0.1989079
321040.0000000    0.2081016
321080.0000000    0.1969255
321120.0000000    0.1934670
321160.0000000    0.2205608
321200.0000000    0.2033089
321240.0000000    0.2129832
321280.0000000    0.1993017
321320.0000000    0.2078566
321360.0000000    0.2200442
321400.0000000    0.2191259
321440.0000000    0.2179050
321480.0000000    0.2081477
321520.0000000    0.2189887
321560.0000000    0.2090951
321600.0000000    0.2011190
321640.0000000    0.2165464
321680.0000000    0.2087525
321720.0000000    0.2288554
321760.0000000    0.2255094
321800.0000000    0.2050850
321840.0000000    0.2106543
321880.0000000    0.2080012
321920.0000000    0.2119852
321960.0000000    0.1993710
322000.0000000    0.2025347
322040.0000000    0.2104466
322080.0000000    0.2099463
322120.0000000    0.2168901
322160.0000000    0.2004143
322200.0000000    0.2138085
322240.0000000    0.2171687
322280.0000000    0.1987891
322320.0000000    0.1987170
322360.0000000    0.1940000
322400.0000000    0.2073825
322440.0000000    0.1936312
322480.0000000    0.2001430
322520.0000000    0.2085933
322560.0000000    0.1956960
322600.0000000    0.2064595
322640.0000000    0.1868405
322680.0000000    0.1878938
322720.0000000    0.2021567
322760.0000000    0.1980628
322800.0000000    0.1954542
322840.0000000    0.2042585
322880.0000000    0.1949341
322920.0000000    0.1962827
322960.0000000    0.2092357
323000.0000000    0.2024706
323040.0000000    0.1879331
323080.0000000    0.2002628
323120.0000000    0.1957356
323160.0000000    0.1896380
323200.0000000    0.2006726
323240.0000000    0.1875774
323280.0000000    0.1840241
323320.0000000    0.1886064
323360.0000000    0.1972474
323400.0000000    0.1920777
323440.0000000    0.1795689
323480.0000000    0.1933531
323520.0000000    0.1896057
323560.0000000    0.1848835
323600.0000000    0.2039185
323640.0000000    0.2070709
323680.0000000    0.2128295
323720.0000000    0.2071058
323760.0000000    0.2080170
323800.0000000    0.2025659
323840.0000000    0.2036106
323880.0000000    0.2033057
323920.0000000    0.1854037
323960.0000000    0.2152706
324000.0000000    0.2047124
324040.0000000    0.2035630
324080.0000000    0.2068887
324120.0000000    0.2090898
324160.0000000    0.2142994
324200.0000000    0.2028815
324240.0000000    0.2108583
324280.0000000    0.1987472
324320.0000000    0.2135469
324360.0000000    0.2091345
324400.0000000    0.2072190
324440.0000000    0.2062065
324480.0000000    0.2033042
324520.0000000    0.2241853
324560.0000000    0.2117986
324600.0000000    0.2137273
324640.0000000    0.2298678
324680.0000000    0.2232812
324720.0000000    0.2124997
324760.0000000    0.2224324
324800.0000000    0.2187044
324840.0000000    0.2122770
324880.0000000    0.1999071
324920.0000000    0.2260827
324960.0000000    0.2098923
325000.0000000    0.1950349
325040.0000000    0.1934132
325080.0000000    0.2123646
325120.0000000    0.2096448
325160.0000000    0.2089258
325200.0000000    0.2174863
325240.0000000    0.2093211
325280.0000000    0.2164135
325320.0000000    0.1984112
325360.0000000    0.2102052
325400.0000000    0.1963878
325440.0000000    0.2179183
325480.0000000    0.2149861
325520.0000000    0.2156977
325560.0000000    0.2124449
325600.0000000    0.1989426
325640.0000000    0.2112945
325680.0000000    0.1924907
325720.0000000    0.2111856
325760.0000000    0.2001689
325800.0000000    0.2030260
325840.0000000    0.2164929
325880.0000000    0.2240067
325920.0000000    0.2128800
325960.0000000    0.2193155
326000.0000000    0.2192206
326040.0000000    0.1931728
326080.0000000    0.1939057
326120.0000000    0.2023011
326160.0000000    0.2123007
326200.0000000    0.2112835
326240.0000000    0.2058369
326280.0000000    0.1961166
326320.0000000    0.1909371
326360.0000000    0.2025183
326400.0000000    0.1871651
326440.0000000    0.1973357
326480.0000000    0.1901635
326520.0000000    0.1854638
326560.0000000    0.1852039
326600.0000000    0.1900386
326640.0000000    0.1961151
326680.0000000    0.1972651
326720.0000000    0.1768696
326760.0000000    0.1903932
326800.0000000    0.1979344
326840.0000000    0.1934490
326880.0000000    0.1944815
326920.0000000    0.1875532
326960.0000000    0.1943732
327000.0000000    0.2038961
327040.0000000    0.2045346
327080.0000000    0.2079969
327120.0000000    0.1980104
327160.0000000    0.1930211
327200.0000000    0.1946664
327240.0000000    0.2164900
327280.0000000    0.2091618
327320.0000000    0.2242107
327360.0000000    0.1943431
327400.0000000    0.2017211
327440.0000000    0.2048576
327480.0000000    0.2174168
327520.0000000    0.2123076
327560.0000000    0.2200405
327600.0000000    0.2084818
327640.0000000    0.2268413
327680.0000000    0.2138361
327720.0000000    0.2162205
327760.0000000    0.2091823
327800.0000000    0.2066520
327840.0000000    0.2133361
327880.0000000    0.1947541
327920.0000000    0.1960924
327960.0000000    0.2095443
328000.0000000    0.2130170
328040.0000000    0.2153947
328080.0000000    0.2014569
328120.0000000    0.2078931
328160.0000000    0.2025034
328200.0000000    0.1997695
328240.0000000    0.2077037
328280.0000000    0.2090565
328320.0000000    0.2252548
328360.0000000    0.2289344
328400.0000000    0.2091713
328440.0000000    0.2101896
328480.0000000    0.2048161
328520.0000000    0.2114533
328560.0000000    0.2204975
328600.0000000    0.2090900
328640.0000000    0.2101463
328680.0000000    0.2118634
328720.0000000    0.2058459
328760.0000000    0.2182930
328800.0000000    0.2033983
328840.0000000    0.2077047
328880.0000000    0.2117164
328920.0000000    0.1980022
328960.0000000    0.1977343
329000.0000000    0.1997827
329040.0000000    0.2024128
329080.0000000    0.2064304
329120.0000000    0.2030448
329160.0000000    0.2069382
329200.0000000    0.2169809
329240.0000000    0.2181803
329280.0000000    0.2098653
329320.0000000    0.2072776
329360.0000000    0.2079799
329400.0000000    0.2160260
329440.0000000    0.2263297
329480.0000000    0.2158366
329520.0000000    0.2153388
329560.0000000    0.2040523
329600.0000000    0.2069687
329640.0000000    0.1968116
329680.0000000    0.2175518
329720.0000000    0.2048961
329760.0000000    0.2076833
329800.0000000    0.2073768
329840.0000000    0.2068860
329880.0000000    0.2039577
329920.0000000    0.1996574
329960.0000000    0.2007823
330000.0000000    0.1980639
330040.0000000    0.2057919
330080.0000000    0.1911462
330120.0000000    0.2055233
330160.0000000    0.2048126
330200.0000000    0.1916808
330240.0000000    0.1978600
330280.0000000    0.1968253
330320.0000000    0.1929307
330360.0000000    0.1908382
330400.0000000    0.1967048
330440.0000000    0.2026291
330480.0000000    0.1956413
330520.0000000    0.1978463
330560.0000000    0.2015757
330600.0000000    0.1888111
330640.0000000    0.2008919
330680.0000000    0.1964701
330720.0000000    0.1889307
330760.0000000    0.1886742
330800.0000000    0.2055125
330840.0000000    0.1962684
330880.0000000    0.1922648
330920.0000000    0.2078238
330960.0000000    0.1943445
331000.0000000    0.2036267
331040.0000000    0.2009356
331080.0000000    0.1966990
331120.0000000    0.2045991
331160.0000000    0.1998746
331200.0000000    0.1987620
331240.0000000    0.1895661
331280.0000000    0.2037672
331320.0000000    0.1990715
331360.0000000    0.2000633
331400.0000000    0.1885180
331440.0000000    0.2090036
331480.0000000    0.2131019
331520.0000000    0.2084797
331560.0000000    0.1988522
331600.0000000    0.1895432
331640.0000000    0.1978935
331680.0000000    0.1900029
331720.0000000    0.1881988
331760.0000000    0.1925172
331800.0000000    0.1971008
331840.0000000    0.2043828
331880.0000000    0.1991725
331920.0000000    0.1933766
331960.0000000    0.2035839
332000.0000000    0.2236948
332040.0000000    0.2083673
332080.0000000    0.2082833
332120.0000000    0.1898706
332160.0000000    0.1743978
332200.0000000    0.2010773
332240.0000000    0.1957561
332280.0000000    0.2117120
332320.0000000    0.2000472
332360.0000000    0.1968330
332400.0000000    0.2076066
332440.0000000    0.2055795
332480.0000000    0.2296540
332520.0000000    0.2122547
332560.0000000    0.2110410
332600.0000000    0.2208709
332640.0000000    0.2069519
332680.0000000    0.2044518
332720.0000000    0.2135907
332760.0000000    0.1977306
332800.0000000    0.2105187
332840.0000000    0.2052360
332880.0000000    0.2219052
332920.0000000    0.2287851
332960.0000000    0.2275767
333000.0000000    0.2178747
333040.0000000    0.2352662
333080.0000000    0.2165953
333120.0000000    0.2342408
333160.0000000    0.2344553
333200.0000000    0.2204198
333240.0000000    0.2199658
333280.0000000    0.2255740
333320.0000000    0.2173272
333360.0000000    0.2207647
333400.0000000    0.2126320
333440.0000000    0.2164003
333480.0000000    0.2103707
333520.0000000    0.2091245
333560.0000000    0.2130218
333600.0000000    0.2049209
333640.0000000    0.2156143
333680.0000000    0.2076002
333720.0000000    0.2070816
333760.0000000    0.2067747
333800.0000000    0.2091642
333840.0000000    0.2172775
333880.0000000    0.2082137
333920.0000000    0.1979298
333960.0000000    0.2136577
334000.0000000    0.2182412
334040.0000000    0.2043125
334080.0000000    0.2143687
334120.0000000    0.2159372
334160.0000000    0.2165095
334200.0000000    0.2185379
334240.0000000    0.2213326
334280.0000000    0.2145902
334320.0000000    0.2304313
334360.0000000    0.2149455
334400.0000000    0.1984038
334440.0000000    0.1978099
334480.0000000    0.1925102
334520.0000000    0.1980379
334560.0000000    0.1971247
334600.0000000    0.1981511
334640.0000000    0.1967018
334680.0000000    0.2175308
334720.0000000    0.2189429
334760.0000000    0.2122957
334800.0000000    0.2169638
334840.0000000    0.2200081
334880.0000000    0.2081208
334920.0000000    0.2091809
334960.0000000    0.2191212
335000.0000000    0.1957057
335040.0000000    0.2134232
335080.0000000    0.2022134
335120.0000000    0.1924942
335160.0000000    0.2095311
335200.0000000    0.2075713
335240.0000000    0.2063348
335280.0000000    0.2043970
335320.0000000    0.1974184
335360.0000000    0.2025819
335400.0000000    0.1976744
335440.0000000    0.2088881
335480.0000000    0.1996554
335520.0000000    0.2037338
335560.0000000    0.2032294
335600.0000000    0.1977629
335640.0000000    0.2066083
335680.0000000    0.1979553
335720.0000000    0.1995422
335760.0000000    0.2027707
335800.0000000    0.1884970
335840.0000000    0.2158585
335880.0000000    0.2029779
335920.0000000    0.1928979
335960.0000000    0.2107881
336000.0000000    0.2094645
336040.0000000    0.2073537
336080.0000000    0.2028728
336120.0000000    0.2050645
336160.0000000    0.2102072
336200.0000000    0.1942346
336240.0000000    0.2155724
336280.0000000    0.2238424
336320.0000000    0.2088968
336360.0000000    0.2134937
336400.0000000    0.2024489
336440.0000000    0.2039088
336480.0000000    0.2007058
336520.0000000    0.2050282
336560.0000000    0.1991436
336600.0000000    0.2087406
336640.0000000    0.2114643
336680.0000000    0.2112314
336720.0000000    0.2252441
336760.0000000    0.2032935
336800.0000000    0.2097666
336840.0000000    0.2111106
336880.0000000    0.2031725
336920.0000000    0.1966448
336960.0000000    0.2068527
337000.0000000    0.2035979
337040.0000000    0.2033502
337080.0000000    0.2043287
337120.0000000    0.2024696
337160.0000000    0.2048205
337200.0000000    0.2169193
337240.0000000    0.2038585
337280.0000000    0.2100118
337320.0000000    0.2097507
337360.0000000    0.2335719
337400.0000000    0.2102366
337440.0000000    0.2316713
337480.0000000    0.2235913
337520.0000000    0.2226338
337560.0000000    0.1939250
337600.0000000    0.2209407
337640.0000000    0.2173461
337680.0000000    0.2077513
337720.0000000    0.2037718
337760.0000000    0.2169500
337800.0000000    0.2097373
337840.0000000    0.2066673
337880.0000000    0.2019706
337920.0000000    0.2225012
337960.0000000    0.2012828
338000.0000000    0.1998546
338040.0000000    0.2061544
338080.0000000    0.2065820
338120.0000000    0.2049194
338160.0000000    0.2156951
338200.0000000    0.2085435
338240.0000000    0.2156881
338280.0000000    0.2026951
338320.0000000    0.2011867
338360.0000000    0.2146430
338400.0000000    0.2277408
338440.0000000    0.2233714
338480.0000000    0.2104481
338520.0000000    0.2266555
338560.0000000    0.2204129
338600.0000000    0.2038781
338640.0000000    0.2031362
338680.0000000    0.2002046
338720.0000000    0.2055901
338760.0000000    0.2171932
338800.0000000    0.2196731
338840.0000000    0.2205372
338880.0000000    0.2142192
338920.0000000    0.2178131
338960.0000000    0.2152018
339000.0000000    0.2246958
339040.0000000    0.2135478
339080.0000000    0.2116343
339120.0000000    0.2156989
339160.0000000    0.2082540
339200.0000000    0.2106192
339240.0000000    0.2059279
339280.0000000    0.2164688
339320.0000000    0.2023866
339360.0000000    0.2167073
339400.0000000    0.2175254
339440.0000000    0.2168940
339480.0000000    0.2196562
339520.0000000    0.2023249
339560.0000000    0.2199355
339600.0000000    0.2096248
339640.0000000    0.2121906
339680.0000000    0.2100053
339720.0000000    0.2157186
339760.0000000    0.2075689
339800.0000000    0.2048542
339840.0000000    0.2138444
339880.0000000    0.2146066
339920.0000000    0.2031899
339960.0000000    0.2107126
340000.0000000    0.2234198
340040.0000000    0.2286741
340080.0000000    0.2091875
340120.0000000    0.2194616
340160.0000000    0.2149583
340200.0000000    0.2181267
340240.0000000    0.2096226
340280.0000000    0.2184446
340320.0000000    0.2132912
340360.0000000    0.2085303
340400.0000000    0.2081606
340440.0000000    0.2161349
340480.0000000    0.2076443
340520.0000000    0.2170688
340560.0000000    0.2164100
340600.0000000    0.2204848
340640.0000000    0.1975101
340680.0000000    0.2168911
340720.0000000    0.2058706
340760.0000000    0.2152923
340800.0000000    0.2004686
340840.0000000    0.2150886
340880.0000000    0.2097787
340920.0000000    0.2071387
340960.0000000    0.2099286
341000.0000000    0.1984989
341040.0000000    0.2177368
341080.0000000    0.2056276
341120.0000000    0.2021268
341160.0000000    0.2030336
341200.0000000    0.2019231
341240.0000000    0.2005497
341280.0000000    0.2066589
341320.0000000    0.2071533
341360.0000000    0.1983145
341400.0000000    0.2125718
341440.0000000    0.2010932
341480.0000000    0.1949331
341520.0000000    0.1998432
341560.0000000    0.2055837
341600.0000000    0.1922776
341640.0000000    0.2041453
341680.0000000    0.1930062
341720.0000000    0.1986309
341760.0000000    0.1912712
341800.0000000    0.2000062
341840.0000000    0.1889352
341880.0000000    0.1977243
341920.0000000    0.2125895
341960.0000000    0.1962482
342000.0000000    0.2130981
342040.0000000    0.2082142
342080.0000000    0.2092683
342120.0000000    0.1987369
342160.0000000    0.1939094
342200.0000000    0.2104540
342240.0000000    0.2104797
342280.0000000    0.2099117
342320.0000000    0.2150181
342360.0000000    0.1944969
342400.0000000    0.1919299
342440.0000000    0.2040557
342480.0000000    0.2020397
342520.0000000    0.1916771
342560.0000000    0.1942096
342600.0000000    0.1966451
342640.0000000    0.1927065
342680.0000000    0.1902960
342720.0000000    0.2042368
342760.0000000    0.1920399
342800.0000000    0.1878079
342840.0000000    0.1976353
342880.0000000    0.1933580
342920.0000000    0.2047169
342960.0000000    0.2006204
343000.0000000    0.2008689
343040.0000000    0.2043095
343080.0000000    0.2082434
343120.0000000    0.2056589
343160.0000000    0.2011953
343200.0000000    0.2062581
343240.0000000    0.2125838
343280.0000000    0.2073056
343320.0000000    0.2130363
343360.0000000    0.2036481
343400.0000000    0.2017807
343440.0000000    0.2107571
343480.0000000    0.2090892
343520.0000000    0.2189421
343560.0000000    0.2189080
343600.0000000    0.2107122
343640.0000000    0.2173626
343680.0000000    0.2199060
343720.0000000    0.1999620
343760.0000000    0.2103378
343800.0000000    0.2151288
343840.0000000    0.2083417
343880.0000000    0.2182623
343920.0000000    0.2203880
343960.0000000    0.2073642
344000.0000000    0.2038429
344040.0000000    0.2156054
344080.0000000    0.2196884
344120.0000000    0.2113654
344160.0000000    0.2160736
344200.0000000    0.1992157
344240.0000000    0.2091690
344280.0000000    0.2103889
344320.0000000    0.1952225
344360.0000000    0.2094083
344400.0000000    0.2022080
344440.0000000    0.2226002
344480.0000000    0.2229635
344520.0000000    0.2261337
344560.0000000    0.2119760
344600.0000000    0.2004716
344640.0000000    0.1995946
344680.0000000    0.2254446
344720.0000000    0.2127028
344760.0000000    0.2164301
344800.0000000    0.2107151
344840.0000000    0.2066031
344880.0000000    0.2280721
344920.0000000    0.2266915
344960.0000000    0.2282842
345000.0000000    0.2291734
345040.0000000    0.2446379
345080.0000000    0.2307702
345120.0000000    0.2410686
345160.0000000    0.2255090
345200.0000000    0.2174245
345240.0000000    0.1972409
345280.0000000    0.2310449
345320.0000000    0.2082901
345360.0000000    0.2243277
345400.0000000    0.1960086
345440.0000000    0.2085018
345480.0000000    0.2125994
345520.0000000    0.2212749
345560.0000000    0.2166934
345600.0000000    0.2134207
345640.0000000    0.2101618
345680.0000000    0.2063144
345720.0000000    0.2118329
345760.0000000    0.2236119
345800.0000000    0.2093748
345840.0000000    0.2207618
345880.0000000    0.2271235
345920.0000000    0.2188414
345960.0000000    0.2283642
346000.0000000    0.2320783
346040.0000000    0.2156331
346080.0000000    0.2178393
346120.0000000    0.2239191
346160.0000000    0.2280182
346200.0000000    0.2116085
346240.0000000    0.2325025
346280.0000000    0.2290810
346320.0000000    0.2228890
346360.0000000    0.2280192
346400.0000000    0.2306581
346440.0000000    0.2102765
346480.0000000    0.2268001
346520.0000000    0.2287535
346560.0000000    0.2413893
346600.0000000    0.2350954
346640.0000000    0.2308458
346680.0000000    0.2194829
346720.0000000    0.2159455
346760.0000000    0.2344934
346800.0000000    0.2155267
346840.0000000    0.2143198
346880.0000000    0.2152293
346920.0000000    0.2230174
346960.0000000    0.2154068
347000.0000000    0.2164525
347040.0000000    0.2205571
347080.0000000    0.2489232
347120.0000000    0.2267121
347160.0000000    0.2333448
347200.0000000    0.2289640
347240.0000000    0.2339244
347280.0000000    0.2104209
347320.0000000    0.2248321
347360.0000000    0.2522575
347400.0000000    0.2359165
347440.0000000    0.2363934
347480.0000000    0.2354810
347520.0000000    0.2357936
347560.0000000    0.2247941
347600.0000000    0.2278039
347640.0000000    0.2342784
347680.0000000    0.2235206
347720.0000000    0.2137911
347760.0000000    0.2277718
347800.0000000    0.2310974
347840.0000000    0.2182840
347880.0000000    0.2307867
347920.0000000    0.2344742
347960.0000000    0.2425691
348000.0000000    0.2509380
348040.0000000    0.2412844
348080.0000000    0.2361668
348120.0000000    0.2173802
348160.0000000    0.2255040
348200.0000000    0.2292436
348240.0000000    0.2272083
348280.0000000    0.2240996
348320.0000000    0.2304574
348360.0000000    0.2284714
348400.0000000    0.2429388
348440.0000000    0.2323416
348480.0000000    0.2342593
348520.0000000    0.2298142
348560.0000000    0.2294445
348600.0000000    0.2380004
348640.0000000    0.2300318
348680.0000000    0.2336690
348720.0000000    0.2358836
348760.0000000    0.2232724
348800.0000000    0.2151470
348840.0000000    0.2076763
348880.0000000    0.2334343
348920.0000000    0.2293755
348960.0000000    0.2145675
349000.0000000    0.2226774
349040.0000000    0.2182586
349080.0000000    0.2310519
349120.0000000    0.2191809
349160.0000000    0.2278629
349200.0000000    0.2277576
349240.0000000    0.2146708
349280.0000000    0.2203632
349320.0000000    0.2123547
349360.0000000    0.2216173
349400.0000000    0.2133189
349440.0000000    0.2406159
349480.0000000    0.2280526
349520.0000000    0.2214487
349560.0000000    0.2237456
349600.0000000    0.2325669
349640.0000000    0.2034515
349680.0000000    0.2208738
349720.0000000    0.2223677
349760.0000000    0.2170956
349800.0000000    0.2175737
349840.0000000    0.2201629
349880.0000000    0.2279544
349920.0000000    0.2164265
349960.0000000    0.2138283
350000.0000000    0.2192690
350040.0000000    0.2240651
350080.0000000    0.2304977
350120.0000000    0.2327713
350160.0000000    0.2391351
350200.0000000    0.2233233
350240.0000000    0.2158848
350280.0000000    0.2217449
350320.0000000    0.2162168
350360.0000000    0.2281059
350400.0000000    0.2461559
350440.0000000    0.2129214
350480.0000000    0.2181540
350520.0000000    0.2327522
350560.0000000    0.2356068
350600.0000000    0.2365458
350640.0000000    0.2393865
350680.0000000    0.2221895
350720.0000000    0.2133605
350760.0000000    0.2290405
350800.0000000    0.2345070
350840.0000000    0.2180026
350880.0000000    0.2386238
350920.0000000    0.2297335
350960.0000000    0.2311648
351000.0000000    0.2357678
351040.0000000    0.2378205
351080.0000000    0.2401621
351120.0000000    0.2287195
351160.0000000    0.2223101
351200.0000000    0.2310510
351240.0000000    0.2372174
351280.0000000    0.2354107
351320.0000000    0.2338514
351360.0000000    0.2344885
351400.0000000    0.2266220
351440.0000000    0.2222368
351480.0000000    0.2242243
351520.0000000    0.2336071
351560.0000000    0.2308375
351600.0000000    0.2121063
351640.0000000    0.2331953
351680.0000000    0.2262060
351720.0000000    0.2299320
351760.0000000    0.2296020
351800.0000000    0.2261920
351840.0000000    0.2365533
351880.0000000    0.2284330
351920.0000000    0.2394977
351960.0000000    0.2317271
352000.0000000    0.2153421
352040.0000000    0.2229118
352080.0000000    0.2180074
352120.0000000    0.2244885
352160.0000000    0.2116509
352200.0000000    0.2264689
352240.0000000    0.2264628
352280.0000000    0.2195403
352320.0000000    0.2198626
352360.0000000    0.2230124
352400.0000000    0.2200979
352440.0000000    0.2272969
352480.0000000    0.2129506
352520.0000000    0.2145547
352560.0000000    0.2148519
352600.0000000    0.2044159
352640.0000000    0.2040675
352680.0000000    0.2144525
352720.0000000    0.2201774
352760.0000000    0.2154753
352800.0000000    0.2265207
352840.0000000    0.2087121
352880.0000000    0.2084436
352920.0000000    0.2137174
352960.0000000    0.2132031
353000.0000000    0.2265594
353040.0000000    0.2258117
353080.0000000    0.2304392
353120.0000000    0.2275331
353160.0000000    0.2210215
353200.0000000    0.2179674
353240.0000000    0.2236108
353280.0000000    0.2375435
353320.0000000    0.2176490
353360.0000000    0.2330060
353400.0000000    0.2184590
353440.0000000    0.2350525
353480.0000000    0.2299357
353520.0000000    0.2277303
353560.0000000    0.2291690
353600.0000000    0.2410218
353640.0000000    0.2278064
353680.0000000    0.2316253
353720.0000000    0.2246901
353760.0000000    0.2323766
353800.0000000    0.2407919
353840.0000000    0.2152618
353880.0000000    0.2038876
353920.0000000    0.2173928
353960.0000000    0.2126195
354000.0000000    0.2167277
354040.0000000    0.2153188
354080.0000000    0.2114739
354120.0000000    0.2118439
354160.0000000    0.2195439
354200.0000000    0.2086986
354240.0000000    0.2155402
354280.0000000    0.2116980
354320.0000000    0.2138198
354360.0000000    0.2211203
354400.0000000    0.2112753
354440.0000000    0.2254524
354480.0000000    0.2260341
354520.0000000    0.2051063
354560.0000000    0.2048385
354600.0000000    0.2068892
354640.0000000    0.2046559
354680.0000000    0.1983436
354720.0000000    0.2128232
354760.0000000    0.2148746
354800.0000000    0.2144593
354840.0000000    0.2162001
354880.0000000    0.2112949
354920.0000000    0.1997637
354960.0000000    0.2042184
355000.0000000    0.2048079
355040.0000000    0.2065657
355080.0000000    0.1944353
355120.0000000    0.1955889
355160.0000000    0.2119106
355200.0000000    0.2015553
355240.0000000    0.2106129
355280.0000000    0.2042636
355320.0000000    0.2154242
355360.0000000    0.2108315
355400.0000000    0.2000237
355440.0000000    0.2053671
355480.0000000    0.2043895
355520.0000000    0.2046609
355560.0000000    0.1996218
355600.0000000    0.1966146
355640.0000000    0.2058771
355680.0000000    0.1928362
355720.0000000    0.1937798
355760.0000000    0.1998941
355800.0000000    0.2055026
355840.0000000    0.2096157
355880.0000000    0.1983422
355920.0000000    0.2195186
355960.0000000    0.2142129
356000.0000000    0.2125634
356040.0000000    0.2143345
356080.0000000    0.2013587
356120.0000000    0.2045214
356160.0000000    0.2209522
356200.0000000    0.2170462
356240.0000000    0.2076799
356280.0000000    0.2181092
356320.0000000    0.2124837
356360.0000000    0.2058150
356400.0000000    0.2237155
356440.0000000    0.2142982
356480.0000000    0.2158581
356520.0000000    0.2066264
356560.0000000    0.2160659
356600.0000000    0.2051739
356640.0000000    0.2080649
356680.0000000    0.2170139
356720.0000000    0.2116049
356760.0000000    0.2192582
356800.0000000    0.2185254
356840.0000000    0.2210025
356880.0000000    0.2164288
356920.0000000    0.2098737
356960.0000000    0.2163296
357000.0000000    0.2129003
357040.0000000    0.2135524
357080.0000000    0.2222169
357120.0000000    0.2307734
357160.0000000    0.2253308
357200.0000000    0.2192306
357240.0000000    0.2178767
357280.0000000    0.2169332
357320.0000000    0.2146126
357360.0000000    0.2206496
357400.0000000    0.2297647
357440.0000000    0.2255425
357480.0000000    0.2134395
357520.0000000    0.2217718
357560.0000000    0.2233249
357600.0000000    0.2246758
357640.0000000    0.2190146
357680.0000000    0.2239605
357720.0000000    0.2191062
357760.0000000    0.2146045
357800.0000000    0.2305900
357840.0000000    0.2179988
357880.0000000    0.2272526
357920.0000000    0.2179253
357960.0000000    0.2146852
358000.0000000    0.2201311
358040.0000000    0.2401714
358080.0000000    0.2201254
358120.0000000    0.2116687
358160.0000000    0.2047369
358200.0000000    0.2221174
358240.0000000    0.2069916
358280.0000000    0.2133174
358320.0000000    0.2151362
358360.0000000    0.2227341
358400.0000000    0.2161232
358440.0000000    0.2206899
358480.0000000    0.2175461
358520.0000000    0.2145941
358560.0000000    0.2195942
358600.0000000    0.2191669
358640.0000000    0.2429117
358680.0000000    0.2103474
358720.0000000    0.2125311
358760.0000000    0.2237960
358800.0000000    0.2167930
358840.0000000    0.2243695
358880.0000000    0.2086526
358920.0000000    0.2209001
358960.0000000    0.2076736
359000.0000000    0.2222063
359040.0000000    0.2096139
359080.0000000    0.2100900
359120.0000000    0.2127069
359160.0000000    0.2189533
359200.0000000    0.2194583
359240.0000000    0.2159043
359280.0000000    0.2279884
359320.0000000    0.2194313
359360.0000000    0.2169203
359400.0000000    0.2084060
359440.0000000    0.2084394
359480.0000000    0.2129553
359520.0000000    0.2217537
359560.0000000    0.2259660
359600.0000000    0.2224201
359640.0000000    0.2292941
359680.0000000    0.2113680
359720.0000000    0.2172721
359760.0000000    0.2159604
359800.0000000    0.2091757
359840.0000000    0.2109750
359880.0000000    0.2069937
359920.0000000    0.2089093
359960.0000000    0.2078606
360000.0000000    0.2055062
360040.0000000    0.2181227
360080.0000000    0.2132405
360120.0000000    0.2224286
360160.0000000    0.2136058
360200.0000000    0.2222499
360240.0000000    0.2151415
360280.0000000    0.2172378
360320.0000000    0.2229391
360360.0000000    0.2223322
360400.0000000    0.2200342
360440.0000000    0.2200515
360480.0000000    0.2152980
360520.0000000    0.1995964
360560.0000000    0.2076699
360600.0000000    0.2085453
360640.0000000    0.2084650
360680.0000000    0.2164135
360720.0000000    0.2167154
360760.0000000    0.2106324
360800.0000000    0.2178186
360840.0000000    0.2022905
360880.0000000    0.2066197
360920.0000000    0.2252599
360960.0000000    0.2098050
361000.0000000    0.2053100
361040.0000000    0.2156953
361080.0000000    0.2088969
361120.0000000    0.2170417
361160.0000000    0.2114603
361200.0000000    0.2048097
361240.0000000    0.2009491
361280.0000000    0.2004982
361320.0000000    0.2047768
361360.0000000    0.2145377
361400.0000000    0.2052236
361440.0000000    0.2102401
361480.0000000    0.2076742
361520.0000000    0.2104077
361560.0000000    0.2133972
361600.0000000    0.2074039
361640.0000000    0.2218093
361680.0000000    0.2094872
361720.0000000    0.2060848
361760.0000000    0.2006791
361800.0000000    0.2178302
361840.0000000    0.2161248
361880.0000000    0.2239435
361920.0000000    0.2186782
361960.0000000    0.2214365
362000.0000000    0.2034640
362040.0000000    0.2142197
362080.0000000    0.2167471
362120.0000000    0.2094523
362160.0000000    0.2239966
362200.0000000    0.2094678
362240.0000000    0.2336079
362280.0000000    0.2158628
362320.0000000    0.1996493
362360.0000000    0.2154578
362400.0000000    0.2124481
362440.0000000    0.2109928
362480.0000000    0.2115266
362520.0000000    0.2239482
362560.0000000    0.2211295
362600.0000000    0.2258181
362640.0000000    0.2068876
362680.0000000    0.2228452
362720.0000000    0.2060771
362760.0000000    0.2131345
362800.0000000    0.2168930
362840.0000000    0.2082863
362880.0000000    0.2388383
362920.0000000    0.2338106
362960.0000000    0.2163530
363000.0000000    0.2249602
363040.0000000    0.2166111
363080.0000000    0.2321830
363120.0000000    0.2186160
363160.0000000    0.2229967
363200.0000000    0.2257494
363240.0000000    0.2271312
363280.0000000    0.2145056
363320.0000000    0.2257341
363360.0000000    0.2075164
363400.0000000    0.2108746
363440.0000000    0.2018239
363480.0000000    0.2260330
363520.0000000    0.2074461
363560.0000000    0.2021504
363600.0000000    0.1998075
363640.0000000    0.2182686
363680.0000000    0.2185175
363720.0000000    0.2009468
363760.0000000    0.2195726
363800.0000000    0.2075246
363840.0000000    0.2137543
363880.0000000    0.2069581
363920.0000000    0.2110373
363960.0000000    0.2031787
364000.0000000    0.2112150
364040.0000000    0.2097770
364080.0000000    0.2149059
364120.0000000    0.2120934
364160.0000000    0.2139464
364200.0000000    0.2048866
364240.0000000    0.2222797
364280.0000000    0.2138309
364320.0000000    0.2224952
364360.0000000    0.2040814
364400.0000000    0.2301915
364440.0000000    0.2127736
364480.0000000    0.2180177
364520.0000000    0.2054736
364560.0000000    0.2049212
364600.0000000    0.1931596
364640.0000000    0.2017425
364680.0000000    0.2028734
364720.0000000    0.1953788
364760.0000000    0.2062512
364800.0000000    0.2004000
364840.0000000    0.2034212
364880.0000000    0.2070611
364920.0000000    0.2103413
364960.0000000    0.2117949
365000.0000000    0.2042162
365040.0000000    0.2078312
365080.0000000    0.2170271
365120.0000000    0.2015653
365160.0000000    0.1996882
365200.0000000    0.1975229
365240.0000000    0.2092324
365280.0000000    0.2020835
365320.0000000    0.1972306
365360.0000000    0.1983702
365400.0000000    0.2088048
365440.0000000    0.2212095
365480.0000000    0.2264233
365520.0000000    0.2258949
365560.0000000    0.2133322
365600.0000000    0.2220967
365640.0000000    0.2120783
365680.0000000    0.2190421
365720.0000000    0.2158701
365760.0000000    0.2028271
365800.0000000    0.2041945
365840.0000000    0.2102369
365880.0000000    0.2164667
365920.0000000    0.2158612
365960.0000000    0.2106110
366000.0000000    0.2192553
366040.0000000    0.2207578
366080.0000000    0.2170213
366120.0000000    0.2198527
366160.0000000    0.2116881
366200.0000000    0.2288759
366240.0000000    0.2216723
366280.0000000    0.2131595
366320.0000000    0.1958152
366360.0000000    0.2012991
366400.0000000    0.2158208
366440.0000000    0.2025580
366480.0000000    0.2147233
366520.0000000    0.2161916
366560.0000000    0.2163019
366600.0000000    0.2123802
366640.0000000    0.2175102
366680.0000000    0.2145310
366720.0000000    0.2119788
366760.0000000    0.2127080
366800.0000000    0.2049847
366840.0000000    0.1984625
366880.0000000    0.2050089
366920.0000000    0.1988138
366960.0000000    0.1963547
367000.0000000    0.1995594
367040.0000000    0.2124839
367080.0000000    0.2030917
367120.0000000    0.2184717
367160.0000000    0.2208518
367200.0000000    0.2149206
367240.0000000    0.2145513
367280.0000000    0.2055077
367320.0000000    0.2134843
367360.0000000    0.2122649
367400.0000000    0.2008371
367440.0000000    0.2140618
367480.0000000    0.2150120
367520.0000000    0.2113129
367560.0000000    0.2005201
367600.0000000    0.2224490
367640.0000000    0.2063445
367680.0000000    0.1987487
367720.0000000    0.2073106
367760.0000000    0.2022936
367800.0000000    0.2093979
367840.0000000    0.2213323
367880.0000000    0.2330271
367920.0000000    0.2323028
367960.0000000    0.2211487
368000.0000000    0.2235054
368040.0000000    0.2173102
368080.0000000    0.2188366
368120.0000000    0.2076468
368160.0000000    0.1960001
368200.0000000    0.2000462
368240.0000000    0.1910339
368280.0000000    0.1921351
368320.0000000    0.1997995
368360.0000000    0.1980789
368400.0000000    0.2006093
368440.0000000    0.1973489
368480.0000000    0.1971907
368520.0000000    0.2025904
368560.0000000    0.1875988
368600.0000000    0.1969078
368640.0000000    0.1821966
368680.0000000    0.1907473
368720.0000000    0.2017822
368760.0000000    0.2003233
368800.0000000    0.2097337
368840.0000000    0.2131500
368880.0000000    0.2053300
368920.0000000    0.2083887
368960.0000000    0.2141171
369000.0000000    0.2018688
369040.0000000    0.2038181
369080.0000000    0.2067734
369120.0000000    0.2057202
369160.0000000    0.2091008
369200.0000000    0.2059213
369240.0000000    0.1991481
369280.0000000    0.2094178
369320.0000000    0.2163208
369360.0000000    0.2137792
369400.0000000    0.2108050
369440.0000000    0.2132031
369480.0000000    0.2109003
369520.0000000    0.2174111
369560.0000000    0.2013508
369600.0000000    0.2065479
369640.0000000    0.1995749
369680.0000000    0.1970324
369720.0000000    0.2074865
369760.0000000    0.2103743
369800.0000000    0.2048758
369840.0000000    0.1974879
369880.0000000    0.2052505
369920.0000000    0.2179083
369960.0000000    0.2072444
370000.0000000    0.2110275
370040.0000000    0.2052628
370080.0000000    0.2112484
370120.0000000    0.2106416
370160.0000000    0.2192622
370200.0000000    0.2213287
370240.0000000    0.2290735
370280.0000000    0.2162044
370320.0000000    0.2361881
370360.0000000    0.2329760
370400.0000000    0.2436636
370440.0000000    0.2263189
370480.0000000    0.2295798
370520.0000000    0.2259297
370560.0000000    0.2342712
370600.0000000    0.2291023
370640.0000000    0.2214106
370680.0000000    0.2333688
370720.0000000    0.2406280
370760.0000000    0.2316106
370800.0000000    0.2172534
370840.0000000    0.2228797
370880.0000000    0.2200847
370920.0000000    0.2176659
370960.0000000    0.2214430
371000.0000000    0.2213646
371040.0000000    0.2184375
371080.0000000    0.2281582
371120.0000000    0.2163993
371160.0000000    0.2217225
371200.0000000    0.2230363
371240.0000000    0.2154566
371280.0000000    0.2190597
371320.0000000    0.2170260
371360.0000000    0.2180421
371400.0000000    0.2248802
371440.0000000    0.2108305
371480.0000000    0.2253070
371520.0000000    0.2232124
371560.0000000    0.2353835
371600.0000000    0.2290727
371640.0000000    0.2430978
371680.0000000    0.2364502
371720.0000000    0.2247949
371760.0000000    0.2423501
371800.0000000    0.2439084
371840.0000000    0.2262549
371880.0000000    0.2394977
371920.0000000    0.2269233
371960.0000000    0.2223080
372000.0000000    0.2320222
372040.0000000    0.2361536
372080.0000000    0.2303298
372120.0000000    0.2211801
372160.0000000    0.2182348
372200.0000000    0.2191153
372240.0000000    0.2283354
372280.0000000    0.2312031
372320.0000000    0.2432340
372360.0000000    0.2438016
372400.0000000    0.2231726
372440.0000000    0.2358030
372480.0000000    0.2323573
372520.0000000    0.2467569
372560.0000000    0.2463992
372600.0000000    0.2454356
372640.0000000    0.2332261
372680.0000000    0.2319681
372720.0000000    0.2372699
372760.0000000    0.2252901
372800.0000000    0.2470863
372840.0000000    0.2337066
372880.0000000    0.2372789
372920.0000000    0.2394068
372960.0000000    0.2278633
373000.0000000    0.2373779
373040.0000000    0.2279095
373080.0000000    0.2219846
373120.0000000    0.2401358
373160.0000000    0.2302042
373200.0000000    0.2335188
373240.0000000    0.2288445
373280.0000000    0.2249122
373320.0000000    0.2389231
373360.0000000    0.2358970
373400.0000000    0.2284719
373440.0000000    0.2241496
373480.0000000    0.2111423
373520.0000000    0.2281408
373560.0000000    0.2203388
373600.0000000    0.2225190
373640.0000000    0.2277802
373680.0000000    0.2262368
373720.0000000    0.2322311
373760.0000000    0.2357258
373800.0000000    0.2296608
373840.0000000    0.2389939
373880.0000000    0.2370982
373920.0000000    0.2459113
373960.0000000    0.2272093
374000.0000000    0.2174669
374040.0000000    0.2252979
374080.0000000    0.2179505
374120.0000000    0.2115952
374160.0000000    0.2132186
374200.0000000    0.2173740
374240.0000000    0.2211478
374280.0000000    0.2130432
374320.0000000    0.2223112
374360.0000000    0.2240044
374400.0000000    0.2210064
374440.0000000    0.2172948
374480.0000000    0.2110376
374520.0000000    0.2070823
374560.0000000    0.2056591
374600.0000000    0.2162681
374640.0000000    0.2096583
374680.0000000    0.2168817
374720.0000000    0.2084223
374760.0000000    0.2145021
374800.0000000    0.2166267
374840.0000000    0.2205650
374880.0000000    0.2100366
374920.0000000    0.2207643
374960.0000000    0.2171928
375000.0000000    0.2136064
375040.0000000    0.2143677
375080.0000000    0.2109917
375120.0000000    0.2017108
375160.0000000    0.1953307
375200.0000000    0.2052471
375240.0000000    0.2000171
375280.0000000    0.2083972
375320.0000000    0.2084328
375360.0000000    0.2120314
375400.0000000    0.2169422
375440.0000000    0.2222631
375480.0000000    0.2048600
375520.0000000    0.2107411
375560.0000000    0.2050299
375600.0000000    0.2110804
375640.0000000    0.2140075
375680.0000000    0.2111822
375720.0000000    0.2172100
375760.0000000    0.2165373
375800.0000000    0.2055086
375840.0000000    0.2140743
375880.0000000    0.2216365
375920.0000000    0.2134568
375960.0000000    0.2129825
376000.0000000    0.2205025
376040.0000000    0.2106421
376080.0000000    0.2194984
376120.0000000    0.2169731
376160.0000000    0.2140414
376200.0000000    0.2156504
376240.0000000    0.2049853
376280.0000000    0.2221820
376320.0000000    0.2130590
376360.0000000    0.2108655
376400.0000000    0.2166044
376440.0000000    0.2241692
376480.0000000    0.2225591
376520.0000000    0.2196668
376560.0000000    0.2245975
376600.0000000    0.2308131
376640.0000000    0.2176380
376680.0000000    0.2230663
376720.0000000    0.2285185
376760.0000000    0.2256398
376800.0000000    0.2199888
376840.0000000    0.2221057
376880.0000000    0.2135040
376920.0000000    0.2195135
376960.0000000    0.2195505
377000.0000000    0.2268713
377040.0000000    0.2320913
377080.0000000    0.2262765
377120.0000000    0.2215786
377160.0000000    0.2092324
377200.0000000    0.2332750
377240.0000000    0.2165574
377280.0000000    0.2120585
377320.0000000    0.2155134
377360.0000000    0.2201019
377400.0000000    0.2158093
377440.0000000    0.2308306
377480.0000000    0.2232604
377520.0000000    0.2168047
377560.0000000    0.2171434
377600.0000000    0.2252142
377640.0000000    0.2246520
377680.0000000    0.2229425
377720.0000000    0.2261402
377760.0000000    0.2148791
377800.0000000    0.2244040
377840.0000000    0.2112470
377880.0000000    0.2222836
377920.0000000    0.2204929
377960.0000000    0.2177477
378000.0000000    0.2218297
378040.0000000    0.2226479
378080.0000000    0.2159786
378120.0000000    0.2170077
378160.0000000    0.2193203
378200.0000000    0.2235900
378240.0000000    0.2234108
378280.0000000    0.2192901
378320.0000000    0.2170803
378360.0000000    0.2153809
378400.0000000    0.2099217
378440.0000000    0.2134758
378480.0000000    0.2124747
378520.0000000    0.2144032
378560.0000000    0.2278652
378600.0000000    0.2199686
378640.0000000    0.2102695
378680.0000000    0.2149643
378720.0000000    0.2076890
378760.0000000    0.1998193
378800.0000000    0.2177275
378840.0000000    0.2285469
378880.0000000    0.2087117
378920.0000000    0.2171178
378960.0000000    0.2198442
379000.0000000    0.2174856
379040.0000000    0.2303725
379080.0000000    0.2279139
379120.0000000    0.2103460
379160.0000000    0.2045061
379200.0000000    0.2130618
379240.0000000    0.2204746
379280.0000000    0.2251948
379320.0000000    0.2319094
379360.0000000    0.2238137
379400.0000000    0.2247672
379440.0000000    0.2198612
379480.0000000    0.2188003
379520.0000000    0.2223228
379560.0000000    0.2328796
379600.0000000    0.2150513
379640.0000000    0.2156929
379680.0000000    0.2201056
379720.0000000    0.2127188
379760.0000000    0.2152694
379800.0000000    0.2232182
379840.0000000    0.2221366
379880.0000000    0.2208475
379920.0000000    0.2250486
379960.0000000    0.2210667
380000.0000000    0.2245352
380040.0000000    0.2306942
380080.0000000    0.2220271
380120.0000000    0.2348870
380160.0000000    0.2213434
380200.0000000    0.2328692
380240.0000000    0.2296887
380280.0000000    0.2186815
380320.0000000    0.2120131
380360.0000000    0.2223301
380400.0000000    0.2266221
380440.0000000    0.2256402
380480.0000000    0.2183889
380520.0000000    0.2139559
380560.0000000    0.2285787
380600.0000000    0.2363729
380640.0000000    0.2301257
380680.0000000    0.2232414
380720.0000000    0.2306335
380760.0000000    0.2297893
380800.0000000    0.2373028
380840.0000000    0.2312762
380880.0000000    0.2292018
380920.0000000    0.2298681
380960.0000000    0.2293069
381000.0000000    0.2234900
381040.0000000    0.2269457
381080.0000000    0.2196874
381120.0000000    0.2244286
381160.0000000    0.2251560
381200.0000000    0.2354048
381240.0000000    0.2313673
381280.0000000    0.2305743
381320.0000000    0.2334771
381360.0000000    0.2302258
381400.0000000    0.2274896
381440.0000000    0.2310316
381480.0000000    0.2188268
381520.0000000    0.2139718
381560.0000000    0.2198172
381600.0000000    0.2191907
381640.0000000    0.2325248
381680.0000000    0.2296326
381720.0000000    0.2332742
381760.0000000    0.2221168
381800.0000000    0.2348311
381840.0000000    0.2381762
381880.0000000    0.2476866
381920.0000000    0.2326739
381960.0000000    0.2328793
382000.0000000    0.2309687
382040.0000000    0.2329460
382080.0000000    0.2281654
382120.0000000    0.2253637
382160.0000000    0.2183287
382200.0000000    0.2299601
382240.0000000    0.2314048
382280.0000000    0.2241302
382320.0000000    0.2344307
382360.0000000    0.2300400
382400.0000000    0.2436790
382440.0000000    0.2416414
382480.0000000    0.2600226
382520.0000000    0.2315679
382560.0000000    0.2344770
382600.0000000    0.2272413
382640.0000000    0.2332237
382680.0000000    0.2260010
382720.0000000    0.2158039
382760.0000000    0.2407454
382800.0000000    0.2331844
382840.0000000    0.2356075
382880.0000000    0.2294636
382920.0000000    0.2309465
382960.0000000    0.2349865
383000.0000000    0.2166554
383040.0000000    0.2176061
383080.0000000    0.2214657
383120.0000000    0.2181179
383160.0000000    0.2191595
383200.0000000    0.2054827
383240.0000000    0.2270625
383280.0000000    0.2236000
383320.0000000    0.2233869
383360.0000000    0.2232651
383400.0000000    0.2218263
383440.0000000    0.2142210
383480.0000000    0.2289133
383520.0000000    0.2337137
383560.0000000    0.2271153
383600.0000000    0.2151116
383640.0000000    0.2048751
383680.0000000    0.2120398
383720.0000000    0.2059302
383760.0000000    0.2157312
383800.0000000    0.2269319
383840.0000000    0.2282245
383880.0000000    0.2138918
383920.0000000    0.2238107
383960.0000000    0.2203964
384000.0000000    0.2290865
384040.0000000    0.2253709
384080.0000000    0.2225318
384120.0000000    0.2399140
384160.0000000    0.2307473
384200.0000000    0.2388959
384240.0000000    0.2396271
384280.0000000    0.2381176
384320.0000000    0.2490783
384360.0000000    0.2252870
384400.0000000    0.2401915
384440.0000000    0.2409472
384480.0000000    0.2403260
384520.0000000    0.2405746
384560.0000000    0.2220393
384600.0000000    0.2260550
384640.0000000    0.2169339
384680.0000000    0.2245012
384720.0000000    0.2196686
384760.0000000    0.1951940
384800.0000000    0.2183071
384840.0000000    0.2024412
384880.0000000    0.2027332
384920.0000000    0.1941958
384960.0000000    0.2003013
385000.0000000    0.2040980
385040.0000000    0.2065387
385080.0000000    0.2060570
385120.0000000    0.1977718
385160.0000000    0.2120831
385200.0000000    0.2157746
385240.0000000    0.1990690
385280.0000000    0.2064420
385320.0000000    0.2056131
385360.0000000    0.2152952
385400.0000000    0.2045172
385440.0000000    0.2044223
385480.0000000    0.2072001
385520.0000000    0.1948104
385560.0000000    0.2030282
385600.0000000    0.2139106
385640.0000000    0.2122772
385680.0000000    0.2057918
385720.0000000    0.2056714
385760.0000000    0.2196354
385800.0000000    0.2112372
385840.0000000    0.2109137
385880.0000000    0.2108365
385920.0000000    0.2084182
385960.0000000    0.2186649
386000.0000000    0.2173683
386040.0000000    0.2200323
386080.0000000    0.2171236
386120.0000000    0.2143744
386160.0000000    0.2180461
386200.0000000    0.2190797
386240.0000000    0.2188031
386280.0000000    0.2238535
386320.0000000    0.2202540
386360.0000000    0.2336309
386400.0000000    0.2246863
386440.0000000    0.2286229
386480.0000000    0.2377143
386520.0000000    0.2216605
386560.0000000    0.2305331
386600.0000000    0.2274978
386640.0000000    0.2160036
386680.0000000    0.2092397
386720.0000000    0.2204414
386760.0000000    0.2127441
386800.0000000    0.2244184
386840.0000000    0.2256786
386880.0000000    0.2217235
386920.0000000    0.2258276
386960.0000000    0.2245866
387000.0000000    0.2254475
387040.0000000    0.2177647
387080.0000000    0.2145848
387120.0000000    0.2125970
387160.0000000    0.2177052
387200.0000000    0.2249407
387240.0000000    0.2259289
387280.0000000    0.2079656
387320.0000000    0.2081521
387360.0000000    0.2023670
387400.0000000    0.2060049
387440.0000000    0.2107655
387480.0000000    0.2142944
387520.0000000    0.2108525
387560.0000000    0.2193658
387600.0000000    0.2081588
387640.0000000    0.2088527
387680.0000000    0.2072736
387720.0000000    0.2182084
387760.0000000    0.2118661
387800.0000000    0.2078162
387840.0000000    0.2117385
387880.0000000    0.2116003
387920.0000000    0.2228495
387960.0000000    0.2114293
388000.0000000    0.2153663
388040.0000000    0.2191235
388080.0000000    0.2041439
388120.0000000    0.2097840
388160.0000000    0.2091166
388200.0000000    0.2086662
388240.0000000    0.2061430
388280.0000000    0.2058523
388320.0000000    0.1994799
388360.0000000    0.2120716
388400.0000000    0.2134294
388440.0000000    0.2113909
388480.0000000    0.2078924
388520.0000000    0.2174979
388560.0000000    0.2277120
388600.0000000    0.2150154
388640.0000000    0.2128825
388680.0000000    0.2070895
388720.0000000    0.2222148
388760.0000000    0.2183030
388800.0000000    0.2041110
388840.0000000    0.2150536
388880.0000000    0.2237953
388920.0000000    0.2132005
388960.0000000    0.2143646
389000.0000000    0.2184452
389040.0000000    0.2055390
389080.0000000    0.2140737
389120.0000000    0.2242996
389160.0000000    0.2323291
389200.0000000    0.2185712
389240.0000000    0.2141253
389280.0000000    0.2189583
389320.0000000    0.2164001
389360.0000000    0.2184185
389400.0000000    0.2136316
389440.0000000    0.2126899
389480.0000000    0.2113238
389520.0000000    0.2138310
389560.0000000    0.2078182
389600.0000000    0.2051288
389640.0000000    0.2081241
389680.0000000    0.2043194
389720.0000000    0.2094170
389760.0000000    0.1965250
389800.0000000    0.2052420
389840.0000000    0.2001460
389880.0000000    0.2011501
389920.0000000    0.2123804
389960.0000000    0.2045095
390000.0000000    0.2030798
390040.0000000    0.2033888
390080.0000000    0.2161314
390120.0000000    0.2132926
390160.0000000    0.2049616
390200.0000000    0.2195918
390240.0000000    0.2092525
390280.0000000    0.2102170
390320.0000000    0.2141791
390360.0000000    0.2052974
390400.0000000    0.2014793
390440.0000000    0.2002634
390480.0000000    0.2026006
390520.0000000    0.2109432
390560.0000000    0.2093823
390600.0000000    0.2099455
390640.0000000    0.2111200
390680.0000000    0.2044709
390720.0000000    0.2012864
390760.0000000    0.1995933
390800.0000000    0.2138400
390840.0000000    0.2102501
390880.0000000    0.2109628
390920.0000000    0.2017204
390960.0000000    0.1917047
391000.0000000    0.1876673
391040.0000000    0.1961963
391080.0000000    0.2006924
391120.0000000    0.2001790
391160.0000000    0.1943909
391200.0000000    0.2065720
391240.0000000    0.2018037
391280.0000000    0.2028261
391320.0000000    0.2020427
391360.0000000    0.1965686
391400.0000000    0.1900170
391440.0000000    0.2038715
391480.0000000    0.1972004
391520.0000000    0.1987976
391560.0000000    0.2020074
391600.0000000    0.1900694
391640.0000000    0.1974952
391680.0000000    0.1930163
391720.0000000    0.2024448
391760.0000000    0.2145280
391800.0000000    0.2110751
391840.0000000    0.2091053
391880.0000000    0.2125910
391920.0000000    0.2059907
391960.0000000    0.2053308
392000.0000000    0.2051978
392040.0000000    0.2200088
392080.0000000    0.2168867
392120.0000000    0.2060544
392160.0000000    0.2010498
392200.0000000    0.2094418
392240.0000000    0.2070361
392280.0000000    0.2117964
392320.0000000    0.2011778
392360.0000000    0.2063452
392400.0000000    0.1904389
392440.0000000    0.2144020
392480.0000000    0.2210327
392520.0000000    0.2243347
392560.0000000    0.2246370
392600.0000000    0.2147207
392640.0000000    0.2114431
392680.0000000    0.2300042
392720.0000000    0.2256204
392760.0000000    0.2291237
392800.0000000    0.2239290
392840.0000000    0.2148155
392880.0000000    0.2124331
392920.0000000    0.2241922
392960.0000000    0.2311881
393000.0000000    0.2202480
393040.0000000    0.2176008
393080.0000000    0.2333582
393120.0000000    0.2410233
393160.0000000    0.2418588
393200.0000000    0.2227025
393240.0000000    0.2248511
393280.0000000    0.2199264
393320.0000000    0.2180919
393360.0000000    0.2160180
393400.0000000    0.2239093
393440.0000000    0.2159723
393480.0000000    0.2208807
393520.0000000    0.2215013
393560.0000000    0.2206108
393600.0000000    0.2174512
393640.0000000    0.2196843
393680.0000000    0.2272395
393720.0000000    0.2225260
393760.0000000    0.2277801
393800.0000000    0.2243800
393840.0000000    0.2248303
393880.0000000    0.2182680
393920.0000000    0.2216352
393960.0000000    0.2247147
394000.0000000    0.2231060
394040.0000000    0.2382217
394080.0000000    0.2182463
394120.0000000    0.2241997
394160.0000000    0.2207418
394200.0000000    0.2202020
394240.0000000    0.2224779
394280.0000000    0.2247182
394320.0000000    0.2248333
394360.0000000    0.2161671
394400.0000000    0.2151349
394440.0000000    0.2149365
394480.0000000    0.2262156
394520.0000000    0.2255462
394560.0000000    0.2240274
394600.0000000    0.2176500
394640.0000000    0.2244012
394680.0000000    0.2243357
394720.0000000    0.2217072
394760.0000000    0.2272177
394800.0000000    0.2180222
394840.0000000    0.2263721
394880.0000000    0.2221380
394920.0000000    0.2309341
394960.0000000    0.2269999
395000.0000000    0.2200981
395040.0000000    0.2242543
395080.0000000    0.2251208
395120.0000000    0.2278313
395160.0000000    0.2124135
395200.0000000    0.2223992
395240.0000000    0.2191499
395280.0000000    0.2159809
395320.0000000    0.2252948
395360.0000000    0.2233644
395400.0000000    0.2248877
395440.0000000    0.2281217
395480.0000000    0.2220570
395520.0000000    0.2338045
395560.0000000    0.2194303
395600.0000000    0.2175699
395640.0000000    0.2195809
395680.0000000    0.2144794
395720.0000000    0.2191260
395760.0000000    0.2216033
395800.0000000    0.2157236
395840.0000000    0.2184249
395880.0000000    0.2198415
395920.0000000    0.2325426
395960.0000000    0.2280046
396000.0000000    0.2259414
396040.0000000    0.2121775
396080.0000000    0.2132186
396120.0000000    0.2136562
396160.0000000    0.2111324
396200.0000000    0.2114762
396240.0000000    0.2155002
396280.0000000    0.2234588
396320.0000000    0.2093324
396360.0000000    0.2204626
396400.0000000    0.2055312
396440.0000000    0.2189410
396480.0000000    0.2086251
396520.0000000    0.2291254
396560.0000000    0.2161438
396600.0000000    0.2154910
396640.0000000    0.2198089
396680.0000000    0.2064286
396720.0000000    0.1975481
396760.0000000    0.2079767
396800.0000000    0.2117272
396840.0000000    0.1971065
396880.0000000    0.2187414
396920.0000000    0.2080838
396960.0000000    0.2157073
397000.0000000    0.2170735
397040.0000000    0.2054709
397080.0000000    0.2014277
397120.0000000    0.2036236
397160.0000000    0.2208345
397200.0000000    0.2096531
397240.0000000    0.1985092
397280.0000000    0.1997437
397320.0000000    0.2124142
397360.0000000    0.2071497
397400.0000000    0.2083339
397440.0000000    0.1971565
397480.0000000    0.2067985
397520.0000000    0.2088561
397560.0000000    0.1971319
397600.0000000    0.1910381
397640.0000000    0.2093179
397680.0000000    0.2134546
397720.0000000    0.2066096
397760.0000000    0.2093505
397800.0000000    0.1982820
397840.0000000    0.1998346
397880.0000000    0.2085080
397920.0000000    0.2154155
397960.0000000    0.2044577
398000.0000000    0.2121193
398040.0000000    0.2133040
398080.0000000    0.2173652
398120.0000000    0.2101115
398160.0000000    0.2010154
398200.0000000    0.2106713
398240.0000000    0.2105757
398280.0000000    0.2078702
398320.0000000    0.2086725
398360.0000000    0.2110895
398400.0000000    0.2173085
398440.0000000    0.2001631
398480.0000000    0.2164239
398520.0000000    0.2183208
398560.0000000    0.2230918
398600.0000000    0.2215610
398640.0000000    0.2152973
398680.0000000    0.2283866
398720.0000000    0.2271866
398760.0000000    0.2275774
398800.0000000    0.2180502
398840.0000000    0.2280271
398880.0000000    0.2085356
398920.0000000    0.2206131
398960.0000000    0.2288422
399000.0000000    0.2276462
399040.0000000    0.2207640
399080.0000000    0.2199165
399120.0000000    0.2181381
399160.0000000    0.2188452
399200.0000000    0.2185267
399240.0000000    0.2276027
399280.0000000    0.2271390
399320.0000000    0.2341417
399360.0000000    0.2177224
399400.0000000    0.2288788
399440.0000000    0.2263606
399480.0000000    0.2285135
399520.0000000    0.2247588
399560.0000000    0.2295808
399600.0000000    0.2284563
399640.0000000    0.2335926
399680.0000000    0.2288555
399720.0000000    0.2188625
399760.0000000    0.2223653
399800.0000000    0.2331704
399840.0000000    0.2128269
399880.0000000    0.2143638
399920.0000000    0.2093838
399960.0000000    0.2175912
400000.0000000    0.2204343
400040.0000000    0.2268877
400080.0000000    0.2141664
400120.0000000    0.2152480
400160.0000000    0.2229641
400200.0000000    0.2259743
400240.0000000    0.2139353
400280.0000000    0.2145509
400320.0000000    0.2160407
400360.0000000    0.2012393
400400.0000000    0.2228160
400440.0000000    0.2163164
400480.0000000    0.2114202
400520.0000000    0.2047729
400560.0000000    0.2087434
400600.0000000    0.2150687
400640.0000000    0.2239982
400680.0000000    0.2308291
400720.0000000    0.2245716
400760.0000000    0.2189210
400800.0000000    0.2125487
400840.0000000    0.2115351
400880.0000000    0.2267859
400920.0000000    0.2184402
400960.0000000    0.2115553
401000.0000000    0.2115681
401040.0000000    0.2043893
401080.0000000    0.2009039
401120.0000000    0.2152489
401160.0000000    0.2037327
401200.0000000    0.2091457
401240.0000000    0.2034613
401280.0000000    0.2063664
401320.0000000    0.2098453
401360.0000000    0.2103771
401400.0000000    0.2114472
401440.0000000    0.2136832
401480.0000000    0.2059533
401520.0000000    0.2145643
401560.0000000    0.2165739
401600.0000000    0.2047941
401640.0000000    0.2064808
401680.0000000    0.2181889
401720.0000000    0.2131567
401760.0000000    0.2218133
401800.0000000    0.2188464
401840.0000000    0.2046701
401880.0000000    0.2073346
401920.0000000    0.2068131
401960.0000000    0.2049793
402000.0000000    0.2030548
402040.0000000    0.2103706
402080.0000000    0.1994256
402120.0000000    0.1950557
402160.0000000    0.2031805
402200.0000000    0.2220418
402240.0000000    0.2234133
402280.0000000    0.2150864
402320.0000000    0.2007740
402360.0000000    0.2160550
402400.0000000    0.2155325
402440.0000000    0.2272417
402480.0000000    0.2331274
402520.0000000    0.2348375
402560.0000000    0.2304202
402600.0000000    0.2209764
402640.0000000    0.2119502
402680.0000000    0.2166093
402720.0000000    0.2058417
402760.0000000    0.2116058
402800.0000000    0.1972182
402840.0000000    0.2162970
402880.0000000    0.2063589
402920.0000000    0.2104959
402960.0000000    0.2151840
403000.0000000    0.2028427
403040.0000000    0.2231838
403080.0000000    0.2165453
403120.0000000    0.2252460
403160.0000000    0.2161111
403200.0000000    0.2028228
403240.0000000    0.2205369
403280.0000000    0.2139777
403320.0000000    0.2263601
403360.0000000    0.2269088
403400.0000000    0.2174389
403440.0000000    0.2194148
403480.0000000    0.2145347
403520.0000000    0.2203564
403560.0000000    0.2171308
403600.0000000    0.2270140
403640.0000000    0.2272641
403680.0000000    0.2224858
403720.0000000    0.2271131
403760.0000000    0.2163883
403800.0000000    0.2196992
403840.0000000    0.2252584
403880.0000000    0.2166437
403920.0000000    0.2243094
403960.0000000    0.2265434
404000.0000000    0.2264975
404040.0000000    0.2173864
404080.0000000    0.2210855
404120.0000000    0.2230317
404160.0000000    0.2124833
404200.0000000    0.2221938
404240.0000000    0.2218396
404280.0000000    0.2281006
404320.0000000    0.2210070
404360.0000000    0.2239456
404400.0000000    0.2248354
404440.0000000    0.2218308
404480.0000000    0.2185123
404520.0000000    0.2189367
404560.0000000    0.1983211
404600.0000000    0.2153022
404640.0000000    0.2100473
404680.0000000    0.2061833
404720.0000000    0.2086006
404760.0000000    0.2211305
404800.0000000    0.2115856
404840.0000000    0.2153103
404880.0000000    0.2228687
404920.0000000    0.2267097
404960.0000000    0.2238200
405000.0000000    0.2160201
405040.0000000    0.2212528
405080.0000000    0.2409285
405120.0000000    0.2283108
405160.0000000    0.2371066
405200.0000000    0.2196216
405240.0000000    0.2133122
405280.0000000    0.2228604
405320.0000000    0.2191976
405360.0000000    0.2221700
405400.0000000    0.2382576
405440.0000000    0.2169694
405480.0000000    0.2195647
405520.0000000    0.2190136
405560.0000000    0.2249003
405600.0000000    0.2164619
405640.0000000    0.2073279
405680.0000000    0.2200143
405720.0000000    0.2214301
405760.0000000    0.2180217
405800.0000000    0.2162991
405840.0000000    0.2224509
405880.0000000    0.2189764
405920.0000000    0.2201192
405960.0000000    0.2291922
406000.0000000    0.2240188
406040.0000000    0.2317715
406080.0000000    0.2213974
406120.0000000    0.2278998
406160.0000000    0.2205136
406200.0000000    0.2283940
406240.0000000    0.2222806
406280.0000000    0.2308593
406320.0000000    0.2323769
406360.0000000    0.2271558
406400.0000000    0.2310155
406440.0000000    0.2280969
406480.0000000    0.2280411
406520.0000000    0.2355068
406560.0000000    0.2347221
406600.0000000    0.2270356
406640.0000000    0.2276795
406680.0000000    0.2211178
406720.0000000    0.2234120
406760.0000000    0.2202688
406800.0000000    0.2259911
406840.0000000    0.2189155
406880.0000000    0.2254157
406920.0000000    0.2177116
406960.0000000    0.2240033
407000.0000000    0.2181112
407040.0000000    0.2244207
407080.0000000    0.2182853
407120.0000000    0.2113059
407160.0000000    0.2136106
407200.0000000    0.2191852
407240.0000000    0.2150147
407280.0000000    0.2118759
407320.0000000    0.2186378
407360.0000000    0.2239003
407400.0000000    0.2158849
407440.0000000    0.2247548
407480.0000000    0.2129916
407520.0000000    0.2260758
407560.0000000    0.2270916
407600.0000000    0.2132980
407640.0000000    0.2011089
407680.0000000    0.2042457
407720.0000000    0.1908022
407760.0000000    0.2048322
407800.0000000    0.2181464
407840.0000000    0.1927506
407880.0000000    0.2035874
407920.0000000    0.2006737
407960.0000000    0.2099864
408000.0000000    0.2127479
408040.0000000    0.2178780
408080.0000000    0.2116000
408120.0000000    0.2058120
408160.0000000    0.2040306
408200.0000000    0.2196942
408240.0000000    0.2082356
408280.0000000    0.2045323
408320.0000000    0.2084396
408360.0000000    0.2096461
408400.0000000    0.2074824
408440.0000000    0.1942253
408480.0000000    0.2014695
408520.0000000    0.2014088
408560.0000000    0.1938216
408600.0000000    0.1970861
408640.0000000    0.1994647
408680.0000000    0.2164944
408720.0000000    0.2040202
408760.0000000    0.2080562
408800.0000000    0.2108481
408840.0000000    0.2095766
408880.0000000    0.2131709
408920.0000000    0.2142632
408960.0000000    0.1972805
409000.0000000    0.1978310
409040.0000000    0.2069574
409080.0000000    0.2122858
409120.0000000    0.2090898
409160.0000000    0.2147975
409200.0000000    0.2143694
409240.0000000    0.2087619
409280.0000000    0.2028217
409320.0000000    0.2025073
409360.0000000    0.2048182
409400.0000000    0.2063963
409440.0000000    0.2164599
409480.0000000    0.2210437
409520.0000000    0.2178691
409560.0000000    0.2132826
409600.0000000    0.2186059
409640.0000000    0.2020359
409680.0000000    0.2032343
409720.0000000    0.2137451
409760.0000000    0.1983583
409800.0000000    0.2007127
409840.0000000    0.2200996
409880.0000000    0.2121784
409920.0000000    0.2145947
409960.0000000    0.2061553
410000.0000000    0.2059566
410040.0000000    0.1949014
410080.0000000    0.2051586
410120.0000000    0.2088290
410160.0000000    0.2048242
410200.0000000    0.2095153
410240.0000000    0.1972918
410280.0000000    0.2109634
410320.0000000    0.2003308
410360.0000000    0.2202844
410400.0000000    0.2097770
410440.0000000    0.2041081
410480.0000000    0.2141383
410520.0000000    0.2142011
410560.0000000    0.2045082
410600.0000000    0.2083360
410640.0000000    0.1955778
410680.0000000    0.1960786
410720.0000000    0.1964529
410760.0000000    0.2046104
410800.0000000    0.2087453
410840.0000000    0.2097543
410880.0000000    0.2171474
410920.0000000    0.2147191
410960.0000000    0.2120067
411000.0000000    0.2082228
411040.0000000    0.2133579
411080.0000000    0.2119780
411120.0000000    0.2090620
411160.0000000    0.2065673
411200.0000000    0.2070264
411240.0000000    0.2113806
411280.0000000    0.2187308
411320.0000000    0.2151281
411360.0000000    0.2081586
411400.0000000    0.2085947
411440.0000000    0.1948863
411480.0000000    0.1996030
411520.0000000    0.1980870
411560.0000000    0.1882556
411600.0000000    0.2031489
411640.0000000    0.2024560
411680.0000000    0.2033660
411720.0000000    0.1942812
411760.0000000    0.2096398
411800.0000000    0.2121592
411840.0000000    0.2150987
411880.0000000    0.1981719
411920.0000000    0.1986792
411960.0000000    0.2098997
412000.0000000    0.2095365
412040.0000000    0.2018493
412080.0000000    0.2135723
412120.0000000    0.2080560
412160.0000000    0.2028625
412200.0000000    0.2069271
412240.0000000    0.2076031
412280.0000000    0.2001136
412320.0000000    0.2146754
412360.0000000    0.2191690
412400.0000000    0.2197332
412440.0000000    0.2021115
412480.0000000    0.2119946
412520.0000000    0.2164179
412560.0000000    0.2005177
412600.0000000    0.1984350
412640.0000000    0.2117553
412680.0000000    0.2056041
412720.0000000    0.2134869
412760.0000000    0.2074664
412800.0000000    0.2158157
412840.0000000    0.2118471
412880.0000000    0.2143825
412920.0000000    0.2104917
412960.0000000    0.2156308
413000.0000000    0.2180460
413040.0000000    0.2033988
413080.0000000    0.2057431
413120.0000000    0.2042743
413160.0000000    0.1993210
413200.0000000    0.1979579
413240.0000000    0.1980947
413280.0000000    0.2008942
413320.0000000    0.2088884
413360.0000000    0.2030307
413400.0000000    0.2072852
413440.0000000    0.1928852
413480.0000000    0.1889774
413520.0000000    0.1992142
413560.0000000    0.1914072
413600.0000000    0.1951313
413640.0000000    0.2047580
413680.0000000    0.1937959
413720.0000000    0.2092568
413760.0000000    0.2133513
413800.0000000    0.2141747
413840.0000000    0.2007493
413880.0000000    0.2041054
413920.0000000    0.2069684
413960.0000000    0.2005601
414000.0000000    0.2129447
414040.0000000    0.2018946
414080.0000000    0.2211450
414120.0000000    0.2090379
414160.0000000    0.2003993
414200.0000000    0.1947611
414240.0000000    0.1981114
414280.0000000    0.2058958
414320.0000000    0.2107046
414360.0000000    0.2137686
414400.0000000    0.2156625
414440.0000000    0.2107401
414480.0000000    0.2187489
414520.0000000    0.2045119
414560.0000000    0.2256724
414600.0000000    0.2145028
414640.0000000    0.2100881
414680.0000000    0.2060506
414720.0000000    0.2166788
414760.0000000    0.2203961
414800.0000000    0.2132246
414840.0000000    0.2114007
414880.0000000    0.2151369
414920.0000000    0.2078654
414960.0000000    0.2071080
415000.0000000    0.2120569
415040.0000000    0.1957780
415080.0000000    0.2070642
415120.0000000    0.2169952
415160.0000000    0.2209772
415200.0000000    0.2089625
415240.0000000    0.2212141
415280.0000000    0.2477074
415320.0000000    0.2307668
415360.0000000    0.2216534
415400.0000000    0.2047608
415440.0000000    0.2159009
415480.0000000    0.2153042
415520.0000000    0.2167286
415560.0000000    0.2231870
415600.0000000    0.2251639
415640.0000000    0.2364434
415680.0000000    0.2276812
415720.0000000    0.2090368
415760.0000000    0.2188170
415800.0000000    0.2162881
415840.0000000    0.2097550
415880.0000000    0.2134894
415920.0000000    0.2265362
415960.0000000    0.2255351
416000.0000000    0.2159812
416040.0000000    0.2254488
416080.0000000    0.2237156
416120.0000000    0.2195801
416160.0000000    0.2256801
416200.0000000    0.2116142
416240.0000000    0.2144418
416280.0000000    0.2193990
416320.0000000    0.2251047
416360.0000000    0.2218533
416400.0000000    0.2186209
416440.0000000    0.2212027
416480.0000000    0.2246821
416520.0000000    0.2270093
416560.0000000    0.2169274
416600.0000000    0.2321288
416640.0000000    0.2336337
416680.0000000    0.2247209
416720.0000000    0.2166525
416760.0000000    0.2263377
416800.0000000    0.2246623
416840.0000000    0.2283984
416880.0000000    0.2231006
416920.0000000    0.2260762
416960.0000000    0.2188080
417000.0000000    0.2165010
417040.0000000    0.2088517
417080.0000000    0.2220936
417120.0000000    0.2211585
417160.0000000    0.2191646
417200.0000000    0.2202067
417240.0000000    0.2125898
417280.0000000    0.2158136
417320.0000000    0.2079652
417360.0000000    0.2161490
417400.0000000    0.2169842
417440.0000000    0.2185657
417480.0000000    0.2114374
417520.0000000    0.2133642
417560.0000000    0.2089799
417600.0000000    0.2171316
417640.0000000    0.2127174
417680.0000000    0.2136324
417720.0000000    0.2068314
417760.0000000    0.2078966
417800.0000000    0.2166054
417840.0000000    0.2094086
417880.0000000    0.2158907
417920.0000000    0.2032473
417960.0000000    0.2187061
418000.0000000    0.2224364
418040.0000000    0.2185726
418080.0000000    0.2171754
418120.0000000    0.2087484
418160.0000000    0.2255342
418200.0000000    0.2067094
418240.0000000    0.2078810
418280.0000000    0.2092007
418320.0000000    0.2087463
418360.0000000    0.2127659
418400.0000000    0.2118576
418440.0000000    0.2146560
418480.0000000    0.2089615
418520.0000000    0.2198157
418560.0000000    0.2286286
418600.0000000    0.2320669
418640.0000000    0.2354989
418680.0000000    0.2299343
418720.0000000    0.2250606
418760.0000000    0.2229465
418800.0000000    0.2256743
418840.0000000    0.2287127
418880.0000000    0.2202094
418920.0000000    0.2212121
418960.0000000    0.2202143
419000.0000000    0.2092247
419040.0000000    0.2125446
419080.0000000    0.2120706
419120.0000000    0.2156775
419160.0000000    0.2211158
419200.0000000    0.2141416
419240.0000000    0.2224990
419280.0000000    0.2103694
419320.0000000    0.2133733
419360.0000000    0.1997628
419400.0000000    0.2076000
419440.0000000    0.2095004
419480.0000000    0.2123525
419520.0000000    0.2107187
419560.0000000    0.2053122
419600.0000000    0.2140528
419640.0000000    0.2085060
419680.0000000    0.2019720
419720.0000000    0.1964397
419760.0000000    0.2010284
419800.0000000    0.2054910
419840.0000000    0.2098322
419880.0000000    0.2071275
419920.0000000    0.2195572
419960.0000000    0.2109130
420000.0000000    0.2019419
420040.0000000    0.2231532
420080.0000000    0.2105010
420120.0000000    0.2158915
420160.0000000    0.2123959
420200.0000000    0.2099378
420240.0000000    0.2169361
420280.0000000    0.2061018
420320.0000000    0.2140657
420360.0000000    0.2110573
420400.0000000    0.2121075
420440.0000000    0.2088231
420480.0000000    0.2134086
420520.0000000    0.2125234
420560.0000000    0.2213472
420600.0000000    0.2093138
420640.0000000    0.2194996
420680.0000000    0.2196329
420720.0000000    0.2019500
420760.0000000    0.2076257
420800.0000000    0.2091680
420840.0000000    0.2071162
420880.0000000    0.2079345
420920.0000000    0.2067813
420960.0000000    0.2056483
421000.0000000    0.2121387
421040.0000000    0.2141511
421080.0000000    0.2077056
421120.0000000    0.2198893
421160.0000000    0.2051357
421200.0000000    0.2199894
421240.0000000    0.2092855
421280.0000000    0.2061661
421320.0000000    0.2018975
421360.0000000    0.2046128
421400.0000000    0.2054974
421440.0000000    0.2040994
421480.0000000    0.1986663
421520.0000000    0.2102950
421560.0000000    0.2104047
421600.0000000    0.2070491
421640.0000000    0.2042655
421680.0000000    0.2124493
421720.0000000    0.2171301
421760.0000000    0.2091334
421800.0000000    0.2114618
421840.0000000    0.2084495
421880.0000000    0.2115473
421920.0000000    0.2138339
421960.0000000    0.2203649
422000.0000000    0.2123429
422040.0000000    0.2121528
422080.0000000    0.2077141
422120.0000000    0.2234806
422160.0000000    0.2111245
422200.0000000    0.2229007
422240.0000000    0.2200704
422280.0000000    0.2154550
422320.0000000    0.2078862
422360.0000000    0.2057010
422400.0000000    0.2149250
422440.0000000    0.1986963
422480.0000000    0.2101228
422520.0000000    0.2060003
422560.0000000    0.2061272
422600.0000000    0.1990494
422640.0000000    0.1921257
422680.0000000    0.1972578
422720.0000000    0.1977029
422760.0000000    0.2004343
422800.0000000    0.2164853
422840.0000000    0.2071645
422880.0000000    0.2003416
422920.0000000    0.1968850
422960.0000000    0.2041136
423000.0000000    0.2041475
423040.0000000    0.1999018
423080.0000000    0.2003677
423120.0000000    0.2136213
423160.0000000    0.2114958
423200.0000000    0.2049029
423240.0000000    0.2049739
423280.0000000    0.2117009
423320.0000000    0.2160515
423360.0000000    0.2183657
423400.0000000    0.2006008
423440.0000000    0.2055956
423480.0000000    0.2161536
423520.0000000    0.2320442
423560.0000000    0.2129678
423600.0000000    0.2194165
423640.0000000    0.2178879
423680.0000000    0.2105844
423720.0000000    0.2072532
423760.0000000    0.2099748
423800.0000000    0.2169178
423840.0000000    0.2226466
423880.0000000    0.2232036
423920.0000000    0.2245886
423960.0000000    0.2210801
424000.0000000    0.2119352
424040.0000000    0.2216255
424080.0000000    0.2206747
424120.0000000    0.2238463
424160.0000000    0.2151246
424200.0000000    0.2073296
424240.0000000    0.2060637
424280.0000000    0.2161093
424320.0000000    0.2135550
424360.0000000    0.2148920
424400.0000000    0.2031424
424440.0000000    0.2010072
424480.0000000    0.2144043
424520.0000000    0.2196917
424560.0000000    0.2061941
424600.0000000    0.2080515
424640.0000000    0.2113725
424680.0000000    0.2073102
424720.0000000    0.2204791
424760.0000000    0.2100249
424800.0000000    0.2093615
424840.0000000    0.2085583
424880.0000000    0.2203113
424920.0000000    0.2265496
424960.0000000    0.2197643
425000.0000000    0.2218128
425040.0000000    0.2190073
425080.0000000    0.2253335
425120.0000000    0.2052585
425160.0000000    0.2107458
425200.0000000    0.2097727
425240.0000000    0.2034115
425280.0000000    0.2191273
425320.0000000    0.2148367
425360.0000000    0.2193429
425400.0000000    0.2164395
425440.0000000    0.2202011
425480.0000000    0.2139168
425520.0000000    0.2144926
425560.0000000    0.2125160
425600.0000000    0.2162420
425640.0000000    0.2226620
425680.0000000    0.2344875
425720.0000000    0.2432827
425760.0000000    0.2354593
425800.0000000    0.2173764
425840.0000000    0.2212548
425880.0000000    0.2295374
425920.0000000    0.2190403
425960.0000000    0.2127326
426000.0000000    0.2219400
426040.0000000    0.2278737
426080.0000000    0.2156050
426120.0000000    0.2197764
426160.0000000    0.2226351
426200.0000000    0.2130562
426240.0000000    0.2196958
426280.0000000    0.2200336
426320.0000000    0.2292206
426360.0000000    0.2330582
426400.0000000    0.2207713
426440.0000000    0.2225793
426480.0000000    0.2188838
426520.0000000    0.2306718
426560.0000000    0.2233726
426600.0000000    0.2174016
426640.0000000    0.2253586
426680.0000000    0.2162928
426720.0000000    0.2238969
426760.0000000    0.2093953
426800.0000000    0.2168384
426840.0000000    0.2247202
426880.0000000    0.2315264
426920.0000000    0.2323122
426960.0000000    0.2139608
427000.0000000    0.2198511
427040.0000000    0.2251305
427080.0000000    0.2136560
427120.0000000    0.2234548
427160.0000000    0.2151226
427200.0000000    0.2196621
427240.0000000    0.2205362
427280.0000000    0.2119187
427320.0000000    0.2167796
427360.0000000    0.2189892
427400.0000000    0.2307542
427440.0000000    0.2262406
427480.0000000    0.2327404
427520.0000000    0.2218081
427560.0000000    0.2366025
427600.0000000    0.2223866
427640.0000000    0.2257906
427680.0000000    0.2249457
427720.0000000    0.2181292
427760.0000000    0.2325119
427800.0000000    0.2286625
427840.0000000    0.2287650
427880.0000000    0.2235455
427920.0000000    0.2262450
427960.0000000    0.2202824
428000.0000000    0.2326497
428040.0000000    0.2170659
428080.0000000    0.2173270
428120.0000000    0.2175708
428160.0000000    0.2204774
428200.0000000    0.2099642
428240.0000000    0.2266442
428280.0000000    0.2153951
428320.0000000    0.2127492
428360.0000000    0.2173681
428400.0000000    0.2241547
428440.0000000    0.2113052
428480.0000000    0.2136907
428520.0000000    0.2219538
428560.0000000    0.2290341
428600.0000000    0.2217346
428640.0000000    0.2133266
428680.0000000    0.2268884
428720.0000000    0.2067448
428760.0000000    0.2036041
428800.0000000    0.2118152
428840.0000000    0.2104421
428880.0000000    0.2198362
428920.0000000    0.2220924
428960.0000000    0.2129187
429000.0000000    0.2141076
429040.0000000    0.2171441
429080.0000000    0.2092899
429120.0000000    0.2069146
429160.0000000    0.2114114
429200.0000000    0.2100616
429240.0000000    0.2248109
429280.0000000    0.2095879
429320.0000000    0.2059535
429360.0000000    0.2093041
429400.0000000    0.2080027
429440.0000000    0.2048757
429480.0000000    0.2055601
429520.0000000    0.2054178
429560.0000000    0.2016341
429600.0000000    0.2030252
429640.0000000    0.1977221
429680.0000000    0.2008087
429720.0000000    0.2053447
429760.0000000    0.2066018
429800.0000000    0.2136130
429840.0000000    0.2061419
429880.0000000    0.2080234
429920.0000000    0.2017847
429960.0000000    0.2016975
430000.0000000    0.2013810
430040.0000000    0.2102329
430080.0000000    0.1994599
430120.0000000    0.2067686
430160.0000000    0.2137318
430200.0000000    0.2103273
430240.0000000    0.2037898
430280.0000000    0.2149296
430320.0000000    0.2087680
430360.0000000    0.2087509
430400.0000000    0.2067217
430440.0000000    0.2068598
430480.0000000    0.2044646
430520.0000000    0.2132628
430560.0000000    0.2055867
430600.0000000    0.1998016
430640.0000000    0.1999504
430680.0000000    0.2163736
430720.0000000    0.2168625
430760.0000000    0.2107189
430800.0000000    0.2027355
430840.0000000    0.2058635
430880.0000000    0.2068610
430920.0000000    0.2236028
430960.0000000    0.2143312
431000.0000000    0.2198234
431040.0000000    0.2123328
431080.0000000    0.2089270
431120.0000000    0.2132182
431160.0000000    0.2168683
431200.0000000    0.2093173
431240.0000000    0.2143082
431280.0000000    0.2115768
431320.0000000    0.2305644
431360.0000000    0.2295360
431400.0000000    0.2129475
431440.0000000    0.2152341
431480.0000000    0.2102655
431520.0000000    0.2148195
431560.0000000    0.2131294
431600.0000000    0.2098092
431640.0000000    0.2218724
431680.0000000    0.2145929
431720.0000000    0.2228128
431760.0000000    0.2290669
431800.0000000    0.2179644
431840.0000000    0.2242608
431880.0000000    0.2179246
431920.0000000    0.2219681
431960.0000000    0.2185938
432000.0000000    0.2217983
432040.0000000    0.2317895
432080.0000000    0.2285445
432120.0000000    0.2333200
432160.0000000    0.2140825
432200.0000000    0.2155863
432240.0000000    0.2244697
432280.0000000    0.2176308
432320.0000000    0.2120704
432360.0000000    0.2096436
432400.0000000    0.2187264
432440.0000000    0.2097375
432480.0000000    0.2274741
432520.0000000    0.2176019
432560.0000000    0.2184318
432600.0000000    0.2302037
432640.0000000    0.2348707
432680.0000000    0.2277771
432720.0000000    0.2265917
432760.0000000    0.2424220
432800.0000000    0.2267758
432840.0000000    0.2322803
432880.0000000    0.2342685
432920.0000000    0.2137615
432960.0000000    0.2123883
433000.0000000    0.2258913
433040.0000000    0.2298954
433080.0000000    0.2383983
433120.0000000    0.2210481
433160.0000000    0.2209945
433200.0000000    0.2397505
433240.0000000    0.2277103
433280.0000000    0.2363174
433320.0000000    0.2221724
433360.0000000    0.2301490
433400.0000000    0.2421834
433440.0000000    0.2255948
433480.0000000    0.2215697
433520.0000000    0.2256823
433560.0000000    0.2342652
433600.0000000    0.2335086
433640.0000000    0.2200438
433680.0000000    0.2183918
433720.0000000    0.2353755
433760.0000000    0.2299633
433800.0000000    0.2233573
433840.0000000    0.2162062
433880.0000000    0.2097642
433920.0000000    0.2148966
433960.0000000    0.2114395
434000.0000000    0.2098816
434040.0000000    0.2119170
434080.0000000    0.2144383
434120.0000000    0.2070585
434160.0000000    0.2152026
434200.0000000    0.2067927
434240.0000000    0.2093720
434280.0000000    0.2118233
434320.0000000    0.2103026
434360.0000000    0.2138767
434400.0000000    0.2107879
434440.0000000    0.1911506
434480.0000000    0.2156365
434520.0000000    0.2153511
434560.0000000    0.2224071
434600.0000000    0.2134989
434640.0000000    0.2128995
434680.0000000    0.2100609
434720.0000000    0.2159107
434760.0000000    0.2125143
434800.0000000    0.2005580
434840.0000000    0.2089584
434880.0000000    0.2021936
434920.0000000    0.2157301
434960.0000000    0.2155685
435000.0000000    0.2224696
435040.0000000    0.2074615
435080.0000000    0.2163782
435120.0000000    0.2090851
435160.0000000    0.2206292
435200.0000000    0.2159074
435240.0000000    0.2068429
435280.0000000    0.2240238
435320.0000000    0.2182825
435360.0000000    0.2232409
435400.0000000    0.2122443
435440.0000000    0.2133324
435480.0000000    0.2060584
435520.0000000    0.2023920
435560.0000000    0.2086426
435600.0000000    0.2032435
435640.0000000    0.2010104
435680.0000000    0.2021558
435720.0000000    0.2055482
435760.0000000    0.1997121
435800.0000000    0.1978031
435840.0000000    0.2005526
435880.0000000    0.2029649
435920.0000000    0.1901757
435960.0000000    0.2022343
436000.0000000    0.2123143
436040.0000000    0.2118747
436080.0000000    0.2045958
436120.0000000    0.1985462
436160.0000000    0.1961231
436200.0000000    0.1866650
436240.0000000    0.2102295
436280.0000000    0.2031822
436320.0000000    0.2034232
436360.0000000    0.2162776
436400.0000000    0.2037222
436440.0000000    0.2087210
436480.0000000    0.2123051
436520.0000000    0.2032197
436560.0000000    0.2070711
436600.0000000    0.2029629
436640.0000000    0.1989001
436680.0000000    0.2141369
436720.0000000    0.1956347
436760.0000000    0.2178145
436800.0000000    0.2177439
436840.0000000    0.2080568
436880.0000000    0.2168179
436920.0000000    0.2046728
436960.0000000    0.2219345
437000.0000000    0.2062834
437040.0000000    0.2112605
437080.0000000    0.2071128
437120.0000000    0.1960853
437160.0000000    0.2185877
437200.0000000    0.2030618
437240.0000000    0.2159207
437280.0000000    0.2097754
437320.0000000    0.2104101
437360.0000000    0.2122400
437400.0000000    0.1943400
437440.0000000    0.2112771
437480.0000000    0.2131045
437520.0000000    0.2203987
437560.0000000    0.2131542
437600.0000000    0.2175016
437640.0000000    0.2174347
437680.0000000    0.2191513
437720.0000000    0.2247429
437760.0000000    0.2224879
437800.0000000    0.2166922
437840.0000000    0.2162714
437880.0000000    0.2206402
437920.0000000    0.1997249
437960.0000000    0.2159615
438000.0000000    0.2106660
438040.0000000    0.2092676
438080.0000000    0.1896625
438120.0000000    0.1923758
438160.0000000    0.1973861
438200.0000000    0.1858231
438240.0000000    0.1998897
438280.0000000    0.2068228
438320.0000000    0.2121356
438360.0000000    0.2158171
438400.0000000    0.1994882
438440.0000000    0.2022645
438480.0000000    0.2068810
438520.0000000    0.2031886
438560.0000000    0.2003414
438600.0000000    0.2020872
438640.0000000    0.1980982
438680.0000000    0.1863316
438720.0000000    0.2126614
438760.0000000    0.2029234
438800.0000000    0.2097351
438840.0000000    0.2097620
438880.0000000    0.2050749
438920.0000000    0.2104937
438960.0000000    0.2048082
439000.0000000    0.2084083
439040.0000000    0.1943319
439080.0000000    0.1895443
439120.0000000    0.2130648
439160.0000000    0.2087021
439200.0000000    0.1977022
439240.0000000    0.2010649
439280.0000000    0.1902516
439320.0000000    0.2019998
439360.0000000    0.2080563
439400.0000000    0.2091076
439440.0000000    0.1976169
439480.0000000    0.2139204
439520.0000000    0.2119333
439560.0000000    0.2072157
439600.0000000    0.1934003
439640.0000000    0.2174763
439680.0000000    0.2140312
439720.0000000    0.2116559
439760.0000000    0.2118580
439800.0000000    0.2142634
439840.0000000    0.2010613
439880.0000000    0.2015543
439920.0000000    0.1944212
439960.0000000    0.2032367
440000.0000000    0.2076814
440040.0000000    0.2135880
440080.0000000    0.2205689
440120.0000000    0.2124021
440160.0000000    0.2061152
440200.0000000    0.2046220
440240.0000000    0.1932251
440280.0000000    0.2048993
440320.0000000    0.2147584
440360.0000000    0.2135683
440400.0000000    0.2037324
440440.0000000    0.2249340
440480.0000000    0.2160404
440520.0000000    0.2180169
440560.0000000    0.2145591
440600.0000000    0.2028133
440640.0000000    0.2138232
440680.0000000    0.1978713
440720.0000000    0.2156233
440760.0000000    0.2131895
440800.0000000    0.1998474
440840.0000000    0.2065705
440880.0000000    0.2036337
440920.0000000    0.2057390
440960.0000000    0.2041259
441000.0000000    0.1988967
441040.0000000    0.2066650
441080.0000000    0.1962334
441120.0000000    0.1963396
441160.0000000    0.1901772
441200.0000000    0.1897113
441240.0000000    0.2085494
441280.0000000    0.2092973
441320.0000000    0.2043202
441360.0000000    0.2057053
441400.0000000    0.2084388
441440.0000000    0.2043112
441480.0000000    0.2162644
441520.0000000    0.2173485
441560.0000000    0.2183560
441600.0000000    0.2035144
441640.0000000    0.2145937
441680.0000000    0.2052290
441720.0000000    0.2009487
441760.0000000    0.2063914
441800.0000000    0.2094616
441840.0000000    0.2016130
441880.0000000    0.1995754
441920.0000000    0.1970237
441960.0000000    0.2078333
442000.0000000    0.2055283
442040.0000000    0.1997675
442080.0000000    0.1978328
442120.0000000    0.1974846
442160.0000000    0.2035951
442200.0000000    0.2111422
442240.0000000    0.2070427
442280.0000000    0.2099154
442320.0000000    0.2137646
442360.0000000    0.2141879
442400.0000000    0.1953747
442440.0000000    0.1981169
442480.0000000    0.2088856
442520.0000000    0.2105140
442560.0000000    0.1933305
442600.0000000    0.2040654
442640.0000000    0.1954733
442680.0000000    0.2168649
442720.0000000    0.2093296
442760.0000000    0.1988838
442800.0000000    0.2233512
442840.0000000    0.2026964
442880.0000000    0.2105103
442920.0000000    0.2113722
442960.0000000    0.2059514
443000.0000000    0.2078430
443040.0000000    0.2164544
443080.0000000    0.2145783
443120.0000000    0.2200449
443160.0000000    0.2018355
443200.0000000    0.2024454
443240.0000000    0.2144008
443280.0000000    0.2080889
443320.0000000    0.2165774
443360.0000000    0.2348425
443400.0000000    0.2238691
443440.0000000    0.2352267
443480.0000000    0.2224414
443520.0000000    0.2122980
443560.0000000    0.2203281
443600.0000000    0.2156012
443640.0000000    0.2168128
443680.0000000    0.2084712
443720.0000000    0.2222543
443760.0000000    0.2148611
443800.0000000    0.2248722
443840.0000000    0.2304633
443880.0000000    0.2241171
443920.0000000    0.2114993
443960.0000000    0.2256220
444000.0000000    0.2222193
444040.0000000    0.2253240
444080.0000000    0.2153808
444120.0000000    0.2261728
444160.0000000    0.2296589
444200.0000000    0.2235092
444240.0000000    0.2294620
444280.0000000    0.2264123
444320.0000000    0.2242554
444360.0000000    0.2279564
444400.0000000    0.2199253
444440.0000000    0.2127892
444480.0000000    0.2092873
444520.0000000    0.2070839
444560.0000000    0.2143767
444600.0000000    0.2093681
444640.0000000    0.2169145
444680.0000000    0.2306113
444720.0000000    0.2245095
444760.0000000    0.2094137
444800.0000000    0.2102138
444840.0000000    0.2120565
444880.0000000    0.2105880
444920.0000000    0.2254544
444960.0000000    0.2234022
445000.0000000    0.2204355
445040.0000000    0.2334150
445080.0000000    0.2177081
445120.0000000    0.2160831
445160.0000000    0.2156824
445200.0000000    0.2269215
445240.0000000    0.2107515
445280.0000000    0.2105444
445320.0000000    0.2159998
445360.0000000    0.2139818
445400.0000000    0.2217506
445440.0000000    0.2195038
445480.0000000    0.2081427
445520.0000000    0.2165849
445560.0000000    0.2155312
445600.0000000    0.2109286
445640.0000000    0.2188328
445680.0000000    0.2168032
445720.0000000    0.2220539
445760.0000000    0.2325883
445800.0000000    0.2257516
445840.0000000    0.2286530
445880.0000000    0.2315311
445920.0000000    0.2356737
445960.0000000    0.2234775
446000.0000000    0.2253119
446040.0000000    0.2263959
446080.0000000    0.2325526
446120.0000000    0.2244942
446160.0000000    0.2314522
446200.0000000    0.2168973
446240.0000000    0.2197247
446280.0000000    0.2185879
446320.0000000    0.2222951
446360.0000000    0.2259300
446400.0000000    0.2226213
446440.0000000    0.2224155
446480.0000000    0.2258797
446520.0000000    0.2228086
446560.0000000    0.2155005
446600.0000000    0.2173608
446640.0000000    0.2109129
446680.0000000    0.2232992
446720.0000000    0.2306832
446760.0000000    0.2223073
446800.0000000    0.2193336
446840.0000000    0.2214257
446880.0000000    0.2163571
446920.0000000    0.2169591
446960.0000000    0.2120168
447000.0000000    0.2112354
447040.0000000    0.2112428
447080.0000000    0.2151125
447120.0000000    0.2134937
447160.0000000    0.2206288
447200.0000000    0.2079153
447240.0000000    0.2190499
447280.0000000    0.2179877
447320.0000000    0.2081766
447360.0000000    0.2163574
447400.0000000    0.2177818
447440.0000000    0.2230400
447480.0000000    0.2165613
447520.0000000    0.2070923
447560.0000000    0.2151704
447600.0000000    0.2171789
447640.0000000    0.2151636
447680.0000000    0.2256729
447720.0000000    0.2136431
447760.0000000    0.2071931
447800.0000000    0.2263177
447840.0000000    0.2187584
447880.0000000    0.2147040
447920.0000000    0.2181648
447960.0000000    0.2154897
448000.0000000    0.2237349
448040.0000000    0.2134530
448080.0000000    0.2247930
448120.0000000    0.2107147
448160.0000000    0.2092851
448200.0000000    0.2181507
448240.0000000    0.2147135
448280.0000000    0.2282385
448320.0000000    0.2200777
448360.0000000    0.2204974
448400.0000000    0.2202966
448440.0000000    0.2177594
448480.0000000    0.2133594
448520.0000000    0.2197584
448560.0000000    0.2137629
448600.0000000    0.2197850
448640.0000000    0.2271112
448680.0000000    0.2275595
448720.0000000    0.2140221
448760.0000000    0.2069941
448800.0000000    0.2189251
448840.0000000    0.2261894
448880.0000000    0.2261038
448920.0000000    0.2346486
448960.0000000    0.2328779
449000.0000000    0.2309505
449040.0000000    0.2211659
449080.0000000    0.2287410
449120.0000000    0.2414239
449160.0000000    0.2175683
449200.0000000    0.2297062
449240.0000000    0.2290793
449280.0000000    0.2190830
449320.0000000    0.2123738
449360.0000000    0.2141567
449400.0000000    0.2121847
449440.0000000    0.2179032
449480.0000000    0.2083971
449520.0000000    0.2243522
449560.0000000    0.2180298
449600.0000000    0.2311000
449640.0000000    0.2193951
449680.0000000    0.2106850
449720.0000000    0.2273095
449760.0000000    0.2164023
449800.0000000    0.2150590
449840.0000000    0.2224129
449880.0000000    0.2139023
449920.0000000    0.2157373
449960.0000000    0.2150387
450000.0000000    0.2393485
450040.0000000    0.2232080
450080.0000000    0.2207538
450120.0000000    0.2291095
450160.0000000    0.2362061
450200.0000000    0.2417401
450240.0000000    0.2291045
450280.0000000    0.2348834
450320.0000000    0.2201712
450360.0000000    0.2209406
450400.0000000    0.2333241
450440.0000000    0.2424613
450480.0000000    0.2294414
450520.0000000    0.2331261
450560.0000000    0.2362794
450600.0000000    0.2377954
450640.0000000    0.2155591
450680.0000000    0.2174389
450720.0000000    0.2181361
450760.0000000    0.2418253
450800.0000000    0.2306663
450840.0000000    0.2310166
450880.0000000    0.2259582
450920.0000000    0.2247992
450960.0000000    0.2330578
451000.0000000    0.2442571
451040.0000000    0.2389668
451080.0000000    0.2446666
451120.0000000    0.2327532
451160.0000000    0.2447035
451200.0000000    0.2353246
451240.0000000    0.2358565
451280.0000000    0.2351538
451320.0000000    0.2297768
451360.0000000    0.2196787
451400.0000000    0.2364694
451440.0000000    0.2246657
451480.0000000    0.2395249
451520.0000000    0.2345391
451560.0000000    0.2461955
451600.0000000    0.2444378
451640.0000000    0.2116328
451680.0000000    0.2202810
451720.0000000    0.2225394
451760.0000000    0.2285255
451800.0000000    0.2269712
451840.0000000    0.2223300
451880.0000000    0.2252208
451920.0000000    0.2339101
451960.0000000    0.2306518
452000.0000000    0.2382346
452040.0000000    0.2300719
452080.0000000    0.2260718
452120.0000000    0.2308018
452160.0000000    0.2321576
452200.0000000    0.2214206
452240.0000000    0.2256830
452280.0000000    0.2199369
452320.0000000    0.2279469
452360.0000000    0.2285509
452400.0000000    0.2276784
452440.0000000    0.2440964
452480.0000000    0.2400535
452520.0000000    0.2260096
452560.0000000    0.2277455
452600.0000000    0.2474169
452640.0000000    0.2335771
452680.0000000    0.2288500
452720.0000000    0.2310715
452760.0000000    0.2290547
452800.0000000    0.2214215
452840.0000000    0.2288291
452880.0000000    0.2227456
452920.0000000    0.2325931
452960.0000000    0.2277433
453000.0000000    0.2319768
453040.0000000    0.2178056
453080.0000000    0.2170781
453120.0000000    0.2241785
453160.0000000    0.2296377
453200.0000000    0.2230579
453240.0000000    0.2281684
453280.0000000    0.2271219
453320.0000000    0.2542706
453360.0000000    0.2502076
453400.0000000    0.2418712
453440.0000000    0.2372848
453480.0000000    0.2371470
453520.0000000    0.2318972
453560.0000000    0.2418066
453600.0000000    0.2402147
453640.0000000    0.2368810
453680.0000000    0.2302274
453720.0000000    0.2268645
453760.0000000    0.2348699
453800.0000000    0.2339860
453840.0000000    0.2412660
453880.0000000    0.2311886
453920.0000000    0.2332202
453960.0000000    0.2271676
454000.0000000    0.2445234
454040.0000000    0.2325475
454080.0000000    0.2298939
454120.0000000    0.2393667
454160.0000000    0.2266947
454200.0000000    0.2289003
454240.0000000    0.2319602
454280.0000000    0.2309441
454320.0000000    0.2190287
454360.0000000    0.2287143
454400.0000000    0.2368350
454440.0000000    0.2267246
454480.0000000    0.2366427
454520.0000000    0.2221246
454560.0000000    0.2439803
454600.0000000    0.2343969
454640.0000000    0.2234225
454680.0000000    0.2268727
454720.0000000    0.2288696
454760.0000000    0.2292341
454800.0000000    0.2220292
454840.0000000    0.2191368
454880.0000000    0.2336635
454920.0000000    0.2275590
454960.0000000    0.2291964
455000.0000000    0.2472401
455040.0000000    0.2395948
455080.0000000    0.2572099
455120.0000000    0.2400772
455160.0000000    0.2398664
455200.0000000    0.2366749
455240.0000000    0.2317827
455280.0000000    0.2290292
455320.0000000    0.2331888
455360.0000000    0.2220874
455400.0000000    0.2464066
455440.0000000    0.2399484
455480.0000000    0.2261846
455520.0000000    0.2326521
455560.0000000    0.2321875
455600.0000000    0.2316142
455640.0000000    0.2292587
455680.0000000    0.2198796
455720.0000000    0.2200226
455760.0000000    0.2262470
455800.0000000    0.2248845
455840.0000000    0.2263025
455880.0000000    0.2245874
455920.0000000    0.2377733
455960.0000000    0.2302756
456000.0000000    0.2275466
456040.0000000    0.2275370
456080.0000000    0.2234330
456120.0000000    0.2251310
456160.0000000    0.2230470
456200.0000000    0.2326065
456240.0000000    0.2409691
456280.0000000    0.2255903
456320.0000000    0.2256841
456360.0000000    0.2317153
456400.0000000    0.2250966
456440.0000000    0.2188225
456480.0000000    0.2244853
456520.0000000    0.2364196
456560.0000000    0.2376819
456600.0000000    0.2272839
456640.0000000    0.2203540
456680.0000000    0.2163493
456720.0000000    0.2332131
456760.0000000    0.2305920
456800.0000000    0.2492775
456840.0000000    0.2320464
456880.0000000    0.2214284
456920.0000000    0.2306842
456960.0000000    0.2398677
457000.0000000    0.2229746
457040.0000000    0.2391341
457080.0000000    0.2346862
457120.0000000    0.2152078
457160.0000000    0.2189645
457200.0000000    0.2155467
457240.0000000    0.2173211
457280.0000000    0.2234439
457320.0000000    0.2092777
457360.0000000    0.2426905
457400.0000000    0.2368535
457440.0000000    0.2189277
457480.0000000    0.2289955
457520.0000000    0.2372581
457560.0000000    0.2337076
457600.0000000    0.2521143
457640.0000000    0.2278234
457680.0000000    0.2227291
457720.0000000    0.2299975
457760.0000000    0.2400459
457800.0000000    0.2122457
457840.0000000    0.2184249
457880.0000000    0.2205307
457920.0000000    0.2251098
457960.0000000    0.2427177
458000.0000000    0.2299751
458040.0000000    0.2290843
458080.0000000    0.2171356
458120.0000000    0.2353863
458160.0000000    0.2228416
458200.0000000    0.2291690
458240.0000000    0.2398962
458280.0000000    0.2245708
458320.0000000    0.2185933
458360.0000000    0.2130578
458400.0000000    0.2065722
458440.0000000    0.2134737
458480.0000000    0.2076753
458520.0000000    0.2371888
458560.0000000    0.2250294
458600.0000000    0.2316682
458640.0000000    0.2324012
458680.0000000    0.2214056
458720.0000000    0.2197721
458760.0000000    0.2305187
458800.0000000    0.2425895
458840.0000000    0.2276647
458880.0000000    0.2282975
458920.0000000    0.2250287
458960.0000000    0.2235637
459000.0000000    0.2327372
459040.0000000    0.2142822
459080.0000000    0.2335847
459120.0000000    0.2354210
459160.0000000    0.2240899
459200.0000000    0.2247165
459240.0000000    0.2141655
459280.0000000    0.2205814
459320.0000000    0.2399707
459360.0000000    0.2214811
459400.0000000    0.2132403
459440.0000000    0.1969312
459480.0000000    0.2204767
459520.0000000    0.2112753
459560.0000000    0.2036563
459600.0000000    0.1992662
459640.0000000    0.2103488
459680.0000000    0.2205495
459720.0000000    0.2212128
459760.0000000    0.2045665
459800.0000000    0.2330282
459840.0000000    0.2280844
459880.0000000    0.2220735
459920.0000000    0.2245506
459960.0000000    0.2247659
460000.0000000    0.2167281
460040.0000000    0.2207820
460080.0000000    0.2223271
460120.0000000    0.2142123
460160.0000000    0.2257647
460200.0000000    0.2388230
460240.0000000    0.2214874
460280.0000000    0.2209383
460320.0000000    0.2194524
460360.0000000    0.2321329
460400.0000000    0.2576696
460440.0000000    0.2423754
460480.0000000    0.2601280
460520.0000000    0.2536111
460560.0000000    0.2517956
460600.0000000    0.2495001
460640.0000000    0.2295271
460680.0000000    0.2319486
460720.0000000    0.2267309
460760.0000000    0.2314840
460800.0000000    0.2323832
460840.0000000    0.2347402
460880.0000000    0.2212310
460920.0000000    0.2252760
460960.0000000    0.2369284
461000.0000000    0.2391081
461040.0000000    0.2288010
461080.0000000    0.2337821
461120.0000000    0.2243499
461160.0000000    0.2342705
461200.0000000    0.2269904
461240.0000000    0.2359686
461280.0000000    0.2257956
461320.0000000    0.2212606
461360.0000000    0.2245315
461400.0000000    0.2175595
461440.0000000    0.2103407
461480.0000000    0.2028402
461520.0000000    0.2142487
461560.0000000    0.2073330
461600.0000000    0.1985059
461640.0000000    0.2205029
461680.0000000    0.2125575
461720.0000000    0.2110564
461760.0000000    0.2159615
461800.0000000    0.2090135
461840.0000000    0.2172100
461880.0000000    0.2175082
461920.0000000    0.2264123
461960.0000000    0.2181941
462000.0000000    0.2154553
462040.0000000    0.2225400
462080.0000000    0.2261978
462120.0000000    0.2258476
462160.0000000    0.2238520
462200.0000000    0.2099751
462240.0000000    0.2143464
462280.0000000    0.2250966
462320.0000000    0.2087016
462360.0000000    0.2159119
462400.0000000    0.2422736
462440.0000000    0.2113622
462480.0000000    0.2312989
462520.0000000    0.2090562
462560.0000000    0.2079883
462600.0000000    0.1971011
462640.0000000    0.2001248
462680.0000000    0.2066642
462720.0000000    0.2101600
462760.0000000    0.2107385
462800.0000000    0.2153520
462840.0000000    0.2189141
462880.0000000    0.2181435
462920.0000000    0.2140095
462960.0000000    0.2205054
463000.0000000    0.2093410
463040.0000000    0.2063757
463080.0000000    0.2037112
463120.0000000    0.2016528
463160.0000000    0.2142596
463200.0000000    0.2000530
463240.0000000    0.2053511
463280.0000000    0.2018823
463320.0000000    0.1951013
463360.0000000    0.1944984
463400.0000000    0.1949234
463440.0000000    0.1925765
463480.0000000    0.1983592
463520.0000000    0.1757154
463560.0000000    0.1871283
463600.0000000    0.1883104
463640.0000000    0.1946101
463680.0000000    0.2042100
463720.0000000    0.2065756
463760.0000000    0.1913436
463800.0000000    0.1782681
463840.0000000    0.1864034
463880.0000000    0.1815349
463920.0000000    0.1880420
463960.0000000    0.1871099
464000.0000000    0.1846744
464040.0000000    0.1827265
464080.0000000    0.1949606
464120.0000000    0.1941842
464160.0000000    0.1844492
464200.0000000    0.1856859
464240.0000000    0.1826272
464280.0000000    0.1987613
464320.0000000    0.1841412
464360.0000000    0.1799429
464400.0000000    0.1769717
464440.0000000    0.1835678
464480.0000000    0.1765073
464520.0000000    0.1796314
464560.0000000    0.1834158
464600.0000000    0.1866238
464640.0000000    0.1771592
464680.0000000    0.1821615
464720.0000000    0.1806781
464760.0000000    0.1663991
464800.0000000    0.1779002
464840.0000000    0.1814239
464880.0000000    0.1820113
464920.0000000    0.1854821
464960.0000000    0.1841096
465000.0000000    0.1781245
465040.0000000    0.1781620
465080.0000000    0.1733579
465120.0000000    0.1675566
465160.0000000    0.1728737
465200.0000000    0.1788067
465240.0000000    0.1750824
465280.0000000    0.1764821
465320.0000000    0.1655863
465360.0000000    0.1690926
465400.0000000    0.1718825
465440.0000000    0.1738120
465480.0000000    0.1765458
465520.0000000    0.1840013
465560.0000000    0.1794587
465600.0000000    0.1697454
465640.0000000    0.1715934
465680.0000000    0.1642021
465720.0000000    0.1787709
465760.0000000    0.1934182
465800.0000000    0.1764616
465840.0000000    0.1759871
465880.0000000    0.1723825
465920.0000000    0.1768012
465960.0000000    0.1710190
466000.0000000    0.1690219
466040.0000000    0.1651507
466080.0000000    0.1742221
466120.0000000    0.1685755
466160.0000000    0.1603402
466200.0000000    0.1704486
466240.0000000    0.1660169
466280.0000000    0.1633946
466320.0000000    0.1631662
466360.0000000    0.1660836
466400.0000000    0.1719130
466440.0000000    0.1698288
466480.0000000    0.1738083
466520.0000000    0.1804828
466560.0000000    0.1687562
466600.0000000    0.1718028
466640.0000000    0.1746197
466680.0000000    0.1760199
466720.0000000    0.1653938
466760.0000000    0.1669010
466800.0000000    0.1708617
466840.0000000    0.1598553
466880.0000000    0.1827425
466920.0000000    0.1737429
466960.0000000    0.1767924
467000.0000000    0.1785717
467040.0000000    0.1814559
467080.0000000    0.1784320
467120.0000000    0.1669327
467160.0000000    0.1652917
467200.0000000    0.1679963
467240.0000000    0.1744668
467280.0000000    0.1689736
467320.0000000    0.1648087
467360.0000000    0.1688214
467400.0000000    0.1774733
467440.0000000    0.1806909
467480.0000000    0.1712639
467520.0000000    0.1749236
467560.0000000    0.1754117
467600.0000000    0.1723784
467640.0000000    0.1672643
467680.0000000    0.1753742
467720.0000000    0.1887229
467760.0000000    0.1798251
467800.0000000    0.1826495
467840.0000000    0.1822485
467880.0000000    0.1839801
467920.0000000    0.1810103
467960.0000000    0.1754366
468000.0000000    0.1682855
468040.0000000    0.1853212
468080.0000000    0.1760963
468120.0000000    0.1730970
468160.0000000    0.1792536
468200.0000000    0.1908223
468240.0000000    0.1817837
468280.0000000    0.1804418
468320.0000000    0.1748189
468360.0000000    0.1676169
468400.0000000    0.1629246
468440.0000000    0.1767904
468480.0000000    0.1723317
468520.0000000    0.1679675
468560.0000000    0.1631286
468600.0000000    0.1621208
468640.0000000    0.1635163
468680.0000000    0.1745451
468720.0000000    0.1734382
468760.0000000    0.1664039
468800.0000000    0.1721453
468840.0000000    0.1651724
468880.0000000    0.1674190
468920.0000000    0.1782718
468960.0000000    0.1614940
469000.0000000    0.1683773
469040.0000000    0.1706322
469080.0000000    0.1645347
469120.0000000    0.1675762
469160.0000000    0.1761672
469200.0000000    0.1671112
469240.0000000    0.1839729
469280.0000000    0.1780330
469320.0000000    0.1700951
469360.0000000    0.1703690
469400.0000000    0.1707382
469440.0000000    0.1667211
469480.0000000    0.1784170
469520.0000000    0.1755976
469560.0000000    0.1607523
469600.0000000    0.1644613
469640.0000000    0.1638976
469680.0000000    0.1692094
469720.0000000    0.1715293
469760.0000000    0.1638325
469800.0000000    0.1736298
469840.0000000    0.1668811
469880.0000000    0.1624787
469920.0000000    0.1673547
469960.0000000    0.1593733
470000.0000000    0.1705914
470040.0000000    0.1750311
470080.0000000    0.1602714
470120.0000000    0.1574955
470160.0000000    0.1694216
470200.0000000    0.1717345
470240.0000000    0.1646017
470280.0000000    0.1585785
470320.0000000    0.1625158
470360.0000000    0.1578712
470400.0000000    0.1612983
470440.0000000    0.1630624
470480.0000000    0.1781210
470520.0000000    0.1736249
470560.0000000    0.1673434
470600.0000000    0.1753814
470640.0000000    0.1777174
470680.0000000    0.1768481
470720.0000000    0.1695304
470760.0000000    0.1696283
470800.0000000    0.1762906
470840.0000000    0.1793588
470880.0000000    0.1715918
470920.0000000    0.1754037
470960.0000000    0.1773330
471000.0000000    0.1747558
471040.0000000    0.1762528
471080.0000000    0.1843397
471120.0000000    0.1734534
471160.0000000    0.1753677
471200.0000000    0.1710196
471240.0000000    0.1714038
471280.0000000    0.1724834
471320.0000000    0.1585087
471360.0000000    0.1675821
471400.0000000    0.1657541
471440.0000000    0.1766443
471480.0000000    0.1681681
471520.0000000    0.1683654
471560.0000000    0.1652060
471600.0000000    0.1622417
471640.0000000    0.1649223
471680.0000000    0.1688837
471720.0000000    0.1690920
471760.0000000    0.1689098
471800.0000000    0.1725194
471840.0000000    0.1681056
471880.0000000    0.1652217
471920.0000000    0.1688389
471960.0000000    0.1720940
472000.0000000    0.1709904
472040.0000000    0.1775630
472080.0000000    0.1742011
472120.0000000    0.1652430
472160.0000000    0.1613666
472200.0000000    0.1680444
472240.0000000    0.1722001
472280.0000000    0.1737539
472320.0000000    0.1738726
472360.0000000    0.1645012
472400.0000000    0.1670070
472440.0000000    0.1680653
472480.0000000    0.1694942
472520.0000000    0.1641552
472560.0000000    0.1761552
472600.0000000    0.1598856
472640.0000000    0.1652935
472680.0000000    0.1593672
472720.0000000    0.1631207
472760.0000000    0.1603810
472800.0000000    0.1575360
472840.0000000    0.1619322
472880.0000000    0.1594019
472920.0000000    0.1593701
472960.0000000    0.1714275
473000.0000000    0.1681779
473040.0000000    0.1698907
473080.0000000    0.1551268
473120.0000000    0.1655954
473160.0000000    0.1659895
473200.0000000    0.1606436
473240.0000000    0.1586574
473280.0000000    0.1550507
473320.0000000    0.1605700
473360.0000000    0.1619578
473400.0000000    0.1692583
473440.0000000    0.1650085
473480.0000000    0.1660693
473520.0000000    0.1754641
473560.0000000    0.1618338
473600.0000000    0.1577391
473640.0000000    0.1695784
473680.0000000    0.1600343
473720.0000000    0.1658934
473760.0000000    0.1739767
473800.0000000    0.1576049
473840.0000000    0.1624207
473880.0000000    0.1646978
473920.0000000    0.1621714
473960.0000000    0.1696615
474000.0000000    0.1606776
474040.0000000    0.1602908
474080.0000000    0.1560164
474120.0000000    0.1625077
474160.0000000    0.1678206
474200.0000000    0.1575545
474240.0000000    0.1568804
474280.0000000    0.1559516
474320.0000000    0.1676910
474360.0000000    0.1672727
474400.0000000    0.1634586
474440.0000000    0.1640585
474480.0000000    0.1600849
474520.0000000    0.1616215
474560.0000000    0.1619231
474600.0000000    0.1623946
474640.0000000    0.1628693
474680.0000000    0.1621572
474720.0000000    0.1672395
474760.0000000    0.1663346
474800.0000000    0.1653181
474840.0000000    0.1672954
474880.0000000    0.1640958
474920.0000000    0.1778069
474960.0000000    0.1714386
475000.0000000    0.1651932
475040.0000000    0.1614694
475080.0000000    0.1706548
475120.0000000    0.1663682
475160.0000000    0.1702549
475200.0000000    0.1738762
475240.0000000    0.1741145
475280.0000000    0.1692399
475320.0000000    0.1668977
475360.0000000    0.1756135
475400.0000000    0.1580252
475440.0000000    0.1665017
475480.0000000    0.1658553
475520.0000000    0.1651914
475560.0000000    0.1706060
475600.0000000    0.1661336
475640.0000000    0.1707648
475680.0000000    0.1641767
475720.0000000    0.1671163
475760.0000000    0.1598349
475800.0000000    0.1641531
475840.0000000    0.1738458
475880.0000000    0.1760890
475920.0000000    0.1659846
475960.0000000    0.1717738
476000.0000000    0.1723469
476040.0000000    0.1608348
476080.0000000    0.1731788
476120.0000000    0.1696103
476160.0000000    0.1642611
476200.0000000    0.1721539
476240.0000000    0.1625596
476280.0000000    0.1596956
476320.0000000    0.1563805
476360.0000000    0.1692662
476400.0000000    0.1724743
476440.0000000    0.1657788
476480.0000000    0.1568582
476520.0000000    0.1567804
476560.0000000    0.1657321
476600.0000000    0.1662681
476640.0000000    0.1606049
476680.0000000    0.1630874
476720.0000000    0.1611990
476760.0000000    0.1575432
476800.0000000    0.1556911
476840.0000000    0.1671165
476880.0000000    0.1663506
476920.0000000    0.1590665
476960.0000000    0.1682710
477000.0000000    0.1720811
477040.0000000    0.1645986
477080.0000000    0.1626592
477120.0000000    0.1578177
477160.0000000    0.1641946
477200.0000000    0.1566142
477240.0000000    0.1564916
477280.0000000    0.1613244
477320.0000000    0.1759848
477360.0000000    0.1643073
477400.0000000    0.1690358
477440.0000000    0.1807287
477480.0000000    0.1760860
477520.0000000    0.1788649
477560.0000000    0.1859778
477600.0000000    0.1829146
477640.0000000    0.1816635
477680.0000000    0.1899727
477720.0000000    0.1708464
477760.0000000    0.1801285
477800.0000000    0.1877716
477840.0000000    0.1950894
477880.0000000    0.1909037
477920.0000000    0.1827189
477960.0000000    0.1811364
478000.0000000    0.1715328
478040.0000000    0.1799595
478080.0000000    0.1852101
478120.0000000    0.1675126
478160.0000000    0.1695811
478200.0000000    0.1824606
478240.0000000    0.1848609
478280.0000000    0.1746768
478320.0000000    0.1743264
478360.0000000    0.1783701
478400.0000000    0.1849768
478440.0000000    0.1786484
478480.0000000    0.1853853
478520.0000000    0.1750128
478560.0000000    0.1778785
478600.0000000    0.1762471
478640.0000000    0.1698935
478680.0000000    0.1910897
478720.0000000    0.1909000
478760.0000000    0.1829536
478800.0000000    0.1878563
478840.0000000    0.1883110
478880.0000000    0.1866855
478920.0000000    0.1887723
478960.0000000    0.1743800
479000.0000000    0.1802118
479040.0000000    0.1833849
479080.0000000    0.1829442
479120.0000000    0.1732700
479160.0000000    0.1848603
479200.0000000    0.1760215
479240.0000000    0.1735244
479280.0000000    0.1737684
479320.0000000    0.1750179
479360.0000000    0.1697648
479400.0000000    0.1747707
479440.0000000    0.1723860
479480.0000000    0.1694427
479520.0000000    0.1700103
479560.0000000    0.1721171
479600.0000000    0.1752632
479640.0000000    0.1693969
479680.0000000    0.1738044
479720.0000000    0.1660570
479760.0000000    0.1652239
479800.0000000    0.1754436
479840.0000000    0.1748544
479880.0000000    0.1640657
479920.0000000    0.1573254
479960.0000000    0.1587124
480000.0000000    0.1594699
480040.0000000    0.1682857
480080.0000000    0.1737207
480120.0000000    0.1645439
480160.0000000    0.1653038
480200.0000000    0.1741069
480240.0000000    0.1732742
480280.0000000    0.1665284
480320.0000000    0.1615315
480360.0000000    0.1589973
480400.0000000    0.1576742
480440.0000000    0.1618427
480480.0000000    0.1566779
480520.0000000    0.1670783
480560.0000000    0.1764043
480600.0000000    0.1702560
480640.0000000    0.1663337
480680.0000000    0.1669828
480720.0000000    0.1705233
480760.0000000    0.1682563
480800.0000000    0.1690614
480840.0000000    0.1746640
480880.0000000    0.1762908
480920.0000000    0.1732134
480960.0000000    0.1731655
481000.0000000    0.1751127
481040.0000000    0.1655760
481080.0000000    0.1586951
481120.0000000    0.1765680
481160.0000000    0.1756168
481200.0000000    0.1645625
481240.0000000    0.1742169
481280.0000000    0.1659251
481320.0000000    0.1701221
481360.0000000    0.1677824
481400.0000000    0.1650295
481440.0000000    0.1685191
481480.0000000    0.1660551
481520.0000000    0.1690772
481560.0000000    0.1672641
481600.0000000    0.1758430
481640.0000000    0.1737569
481680.0000000    0.1732627
481720.0000000    0.1768610
481760.0000000    0.1899208
481800.0000000    0.1738658
481840.0000000    0.1796679
481880.0000000    0.1858081
481920.0000000    0.1913328
481960.0000000    0.1864341
482000.0000000    0.1851216
482040.0000000    0.1846571
482080.0000000    0.1862741
482120.0000000    0.1863096
482160.0000000    0.1810826
482200.0000000    0.1732776
482240.0000000    0.1842040
482280.0000000    0.1805688
482320.0000000    0.1865841
482360.0000000    0.1839200
482400.0000000    0.1906713
482440.0000000    0.1878680
482480.0000000    0.1840883
482520.0000000    0.1798710
482560.0000000    0.1776734
482600.0000000    0.1753671
482640.0000000    0.1875393
482680.0000000    0.1858593
482720.0000000    0.1833774
482760.0000000    0.1899405
482800.0000000    0.1810045
482840.0000000    0.1846916
482880.0000000    0.1854647
482920.0000000    0.1772915
482960.0000000    0.1820495
483000.0000000    0.1717611
483040.0000000    0.1834022
483080.0000000    0.1785490
483120.0000000    0.1842850
483160.0000000    0.1727872
483200.0000000    0.1816275
483240.0000000    0.1844363
483280.0000000    0.1808813
483320.0000000    0.1801437
483360.0000000    0.1889750
483400.0000000    0.1787197
483440.0000000    0.1864349
483480.0000000    0.1793780
483520.0000000    0.1749836
483560.0000000    0.1786497
483600.0000000    0.1775295
483640.0000000    0.1848245
483680.0000000    0.1717860
483720.0000000    0.1751382
483760.0000000    0.1779359
483800.0000000    0.1814679
483840.0000000    0.1759120
483880.0000000    0.1839591
483920.0000000    0.1861233
483960.0000000    0.1913878
484000.0000000    0.1753215
484040.0000000    0.1778745
484080.0000000    0.1785142
484120.0000000    0.1738638
484160.0000000    0.1786011
484200.0000000    0.1841702
484240.0000000    0.1761779
484280.0000000    0.1719624
484320.0000000    0.1748817
484360.0000000    0.1784877
484400.0000000    0.1878656
484440.0000000    0.1801619
484480.0000000    0.1812224
484520.0000000    0.1830201
484560.0000000    0.1883976
484600.0000000    0.1896641
484640.0000000    0.1919343
484680.0000000    0.1728872
484720.0000000    0.1802709
484760.0000000    0.1679291
484800.0000000    0.1815376
484840.0000000    0.1863398
484880.0000000    0.1925899
484920.0000000    0.1837700
484960.0000000    0.1749572
485000.0000000    0.1844729
485040.0000000    0.1844110
485080.0000000    0.1889717
485120.0000000    0.1828668
485160.0000000    0.1845161
485200.0000000    0.1798563
485240.0000000    0.1779069
485280.0000000    0.1892596
485320.0000000    0.1901210
485360.0000000    0.2093335
485400.0000000    0.1962185
485440.0000000    0.1797537
485480.0000000    0.1868638
485520.0000000    0.1793872
485560.0000000    0.1780847
485600.0000000    0.1781188
485640.0000000    0.1826701
485680.0000000    0.1830606
485720.0000000    0.1808642
485760.0000000    0.1852258
485800.0000000    0.1868760
485840.0000000    0.1993248
485880.0000000    0.1934438
485920.0000000    0.1927141
485960.0000000    0.1930041
486000.0000000    0.1961675
486040.0000000    0.1867195
486080.0000000    0.1816391
486120.0000000    0.1941111
486160.0000000    0.1905771
486200.0000000    0.1922660
486240.0000000    0.1930058
486280.0000000    0.1917526
486320.0000000    0.1881502
486360.0000000    0.1911902
486400.0000000    0.1953589
486440.0000000    0.1824835
486480.0000000    0.1959812
486520.0000000    0.1969081
486560.0000000    0.2037538
486600.0000000    0.1890140
486640.0000000    0.1914605
486680.0000000    0.1879843
486720.0000000    0.2012992
486760.0000000    0.1896317
486800.0000000    0.1889628
486840.0000000    0.1792700
486880.0000000    0.1788645
486920.0000000    0.1878965
486960.0000000    0.1912570
487000.0000000    0.1888470
487040.0000000    0.1903070
487080.0000000    0.1909422
487120.0000000    0.1979663
487160.0000000    0.1911769
487200.0000000    0.1999379
487240.0000000    0.1975222
487280.0000000    0.2033362
487320.0000000    0.1952876
487360.0000000    0.1959964
487400.0000000    0.1972274
487440.0000000    0.1925699
487480.0000000    0.2033824
487520.0000000    0.1957200
487560.0000000    0.1960190
487600.0000000    0.1913558
487640.0000000    0.1962913
487680.0000000    0.1980622
487720.0000000    0.2072027
487760.0000000    0.2020741
487800.0000000    0.1852571
487840.0000000    0.1994289
487880.0000000    0.2071680
487920.0000000    0.2026052
487960.0000000    0.1984190
488000.0000000    0.2007697
488040.0000000    0.1950560
488080.0000000    0.1956031
488120.0000000    0.1888946
488160.0000000    0.1917481
488200.0000000    0.1887587
488240.0000000    0.1836846
488280.0000000    0.1853932
488320.0000000    0.1890136
488360.0000000    0.1862967
488400.0000000    0.1824691
488440.0000000    0.2023232
488480.0000000    0.1894849
488520.0000000    0.1970782
488560.0000000    0.1872783
488600.0000000    0.1847186
488640.0000000    0.1945585
488680.0000000    0.1880619
488720.0000000    0.1912642
488760.0000000    0.1893436
488800.0000000    0.1878749
488840.0000000    0.1805816
488880.0000000    0.1908568
488920.0000000    0.1852124
488960.0000000    0.1880799
489000.0000000    0.1853147
489040.0000000    0.1912647
489080.0000000    0.1956682
489120.0000000    0.1889888
489160.0000000    0.1908485
489200.0000000    0.1875658
489240.0000000    0.1935118
489280.0000000    0.1843643
489320.0000000    0.1823574
489360.0000000    0.1817676
489400.0000000    0.1769077
489440.0000000    0.1831945
489480.0000000    0.1863699
489520.0000000    0.1856433
489560.0000000    0.1958283
489600.0000000    0.1979394
489640.0000000    0.1934972
489680.0000000    0.1778305
489720.0000000    0.1721466
489760.0000000    0.1974982
489800.0000000    0.1963710
489840.0000000    0.1812105
489880.0000000    0.1887731
489920.0000000    0.1914831
489960.0000000    0.1848742
490000.0000000    0.1924285
490040.0000000    0.2005244
490080.0000000    0.1991225
490120.0000000    0.2064723
490160.0000000    0.1941064
490200.0000000    0.1997784
490240.0000000    0.2073636
490280.0000000    0.2034205
490320.0000000    0.1914106
490360.0000000    0.1961597
490400.0000000    0.2020190
490440.0000000    0.2098647
490480.0000000    0.2006479
490520.0000000    0.2074698
490560.0000000    0.2000310
490600.0000000    0.1940885
490640.0000000    0.1989882
490680.0000000    0.1979930
490720.0000000    0.2080385
490760.0000000    0.2178684
490800.0000000    0.2188389
490840.0000000    0.2014133
490880.0000000    0.1931876
490920.0000000    0.2004214
490960.0000000    0.1940006
491000.0000000    0.2030597
491040.0000000    0.2002157
491080.0000000    0.1928657
491120.0000000    0.2051177
491160.0000000    0.2099591
491200.0000000    0.2064262
491240.0000000    0.2054288
491280.0000000    0.2032537
491320.0000000    0.2008295
491360.0000000    0.2147136
491400.0000000    0.2050255
491440.0000000    0.2128083
491480.0000000    0.1977879
491520.0000000    0.2079911
491560.0000000    0.1993816
491600.0000000    0.2064665
491640.0000000    0.2077723
491680.0000000    0.2001351
491720.0000000    0.2037586
491760.0000000    0.2052138
491800.0000000    0.1997663
491840.0000000    0.2058593
491880.0000000    0.1883751
491920.0000000    0.2046491
491960.0000000    0.2019145
492000.0000000    0.2036582
492040.0000000    0.2066911
492080.0000000    0.2074165
492120.0000000    0.2154776
492160.0000000    0.1979828
492200.0000000    0.1977497
492240.0000000    0.2002987
492280.0000000    0.1850082
492320.0000000    0.1926696
492360.0000000    0.2113636
492400.0000000    0.2047288
492440.0000000    0.2049960
492480.0000000    0.1874520
492520.0000000    0.2013152
492560.0000000    0.1925311
492600.0000000    0.1990331
492640.0000000    0.1927251
492680.0000000    0.2105735
492720.0000000    0.2143928
492760.0000000    0.2105523
492800.0000000    0.2118573
492840.0000000    0.2200691
492880.0000000    0.1934703
492920.0000000    0.2042035
492960.0000000    0.2102438
493000.0000000    0.1988039
493040.0000000    0.1972283
493080.0000000    0.2059323
493120.0000000    0.2014244
493160.0000000    0.1964317
493200.0000000    0.1998968
493240.0000000    0.1937808
493280.0000000    0.1999205
493320.0000000    0.2044341
493360.0000000    0.2110931
493400.0000000    0.2126900
493440.0000000    0.1959025
493480.0000000    0.1974449
493520.0000000    0.1980978
493560.0000000    0.2046430
493600.0000000    0.2019874
493640.0000000    0.2026817
493680.0000000    0.2088689
493720.0000000    0.2131365
493760.0000000    0.2054716
493800.0000000    0.2164410
493840.0000000    0.2119847
493880.0000000    0.2116624
493920.0000000    0.2099712
493960.0000000    0.2189247
494000.0000000    0.2118727
494040.0000000    0.2057559
494080.0000000    0.1962461
494120.0000000    0.2005819
494160.0000000    0.2037792
494200.0000000    0.2019355
494240.0000000    0.1969992
494280.0000000    0.2060502
494320.0000000    0.2095347
494360.0000000    0.2154809
494400.0000000    0.2015629
494440.0000000    0.2020354
494480.0000000    0.1951874
494520.0000000    0.2114004
494560.0000000    0.1877488
494600.0000000    0.2076546
494640.0000000    0.2041148
494680.0000000    0.2006685
494720.0000000    0.2029365
494760.0000000    0.2096428
494800.0000000    0.2027592
494840.0000000    0.1938237
494880.0000000    0.2184462
494920.0000000    0.2040847
494960.0000000    0.2044280
495000.0000000    0.2035310
495040.0000000    0.1899837
495080.0000000    0.1903617
495120.0000000    0.1880422
495160.0000000    0.1943049
495200.0000000    0.1800016
495240.0000000    0.1661648
495280.0000000    0.1789490
495320.0000000    0.1807219
495360.0000000    0.1760428
495400.0000000    0.1669120
495440.0000000    0.1811573
495480.0000000    0.1878729
495520.0000000    0.1948167
495560.0000000    0.1845801
495600.0000000    0.1777025
495640.0000000    0.1886365
495680.0000000    0.1736309
495720.0000000    0.1848233
495760.0000000    0.1767803
495800.0000000    0.1839261
495840.0000000    0.1833219
495880.0000000    0.1834234
495920.0000000    0.1685121
495960.0000000    0.1788096
496000.0000000    0.1724930
496040.0000000    0.1711864
496080.0000000    0.1740360
496120.0000000    0.1761585
496160.0000000    0.1794588
496200.0000000    0.1686614
496240.0000000    0.1675887
496280.0000000    0.1621552
496320.0000000    0.1694044
496360.0000000    0.1676323
496400.0000000    0.1699610
496440.0000000    0.1721888
496480.0000000    0.1808357
496520.0000000    0.1684200
496560.0000000    0.1664074
496600.0000000    0.1697106
496640.0000000    0.1749889
496680.0000000    0.1676233
496720.0000000    0.1626163
496760.0000000    0.1843359
496800.0000000    0.1803337
496840.0000000    0.1805676
496880.0000000    0.1796139
496920.0000000    0.1734712
496960.0000000    0.1913489
497000.0000000    0.1911402
497040.0000000    0.1822850
497080.0000000    0.1809453
497120.0000000    0.1829332
497160.0000000    0.1826232
497200.0000000    0.1890207
497240.0000000    0.1889693
497280.0000000    0.1995569
497320.0000000    0.1973494
497360.0000000    0.1940220
497400.0000000    0.1859480
497440.0000000    0.1726725
497480.0000000    0.1911051
497520.0000000    0.1897332
497560.0000000    0.1850068
497600.0000000    0.1839496
497640.0000000    0.2002522
497680.0000000    0.2039096
497720.0000000    0.1977390
497760.0000000    0.2068921
497800.0000000    0.2040630
497840.0000000    0.1981832
497880.0000000    0.2073790
497920.0000000    0.2149010
497960.0000000    0.2131594
498000.0000000    0.2073124
498040.0000000    0.2054339
498080.0000000    0.2030268
498120.0000000    0.2086872
498160.0000000    0.2096512
498200.0000000    0.2138615
498240.0000000    0.2204526
498280.0000000    0.2190830
498320.0000000    0.2145300
498360.0000000    0.2118319
498400.0000000    0.2075652
498440.0000000    0.2099708
498480.0000000    0.1985184
498520.0000000    0.1899033
498560.0000000    0.1985079
498600.0000000    0.2022762
498640.0000000    0.1786270
498680.0000000    0.1948016
498720.0000000    0.2033336
498760.0000000    0.1918542
498800.0000000    0.2033076
498840.0000000    0.1973778
498880.0000000    0.1970366
498920.0000000    0.2013556
498960.0000000    0.2144939
499000.0000000    0.2078845
499040.0000000    0.2073320
499080.0000000    0.2033578
499120.0000000    0.2017777
499160.0000000    0.1965884
499200.0000000    0.1938887
499240.0000000    0.2044409
499280.0000000    0.2067017
499320.0000000    0.2200376
499360.0000000    0.1991363
499400.0000000    0.2073845
499440.0000000    0.1982285
499480.0000000    0.2022818
499520.0000000    0.2057290
499560.0000000    0.1962090
499600.0000000    0.2032606
499640.0000000    0.2038738
499680.0000000    0.2013371
499720.0000000    0.1961157
499760.0000000    0.1940982
499800.0000000    0.1975837
499840.0000000    0.2007568
499880.0000000    0.1972927
499920.0000000    0.1981501
499960.0000000    0.1911029
500000.0000000    0.1933096
500040.0000000    0.1933010
500080.0000000    0.2044991
500120.0000000    0.1939706
500160.0000000    0.1962370
500200.0000000    0.2004990
500240.0000000    0.2107960
500280.0000000    0.2069864
500320.0000000    0.2015759
500360.0000000    0.2020440
500400.0000000    0.2017076
500440.0000000    0.2016933
500480.0000000    0.2138025
500520.0000000    0.1907664
500560.0000000    0.1993918
500600.0000000    0.2112242
500640.0000000    0.2094252
500680.0000000    0.2090530
500720.0000000    0.1994108
500760.0000000    0.2043532
500800.0000000    0.1933313
500840.0000000    0.1971850
500880.0000000    0.1976199
500920.0000000    0.1933927
500960.0000000    0.1891241
501000.0000000    0.2062994
501040.0000000    0.1927772
501080.0000000    0.1931117
501120.0000000    0.1892460
501160.0000000    0.1966982
501200.0000000    0.1888791
501240.0000000    0.2079607
501280.0000000    0.1973781
501320.0000000    0.2038230
501360.0000000    0.2073482
501400.0000000    0.2041714
501440.0000000    0.1986711
501480.0000000    0.1990432
501520.0000000    0.1948486
501560.0000000    0.1954570
501600.0000000    0.1928241
501640.0000000    0.2028441
501680.0000000    0.1958693
501720.0000000    0.1893748
501760.0000000    0.1840579
501800.0000000    0.1841178
501840.0000000    0.2018307
501880.0000000    0.1905272
501920.0000000    0.1834092
501960.0000000    0.1961556
502000.0000000    0.1987681
502040.0000000    0.1912871
502080.0000000    0.1774459
502120.0000000    0.1844828
502160.0000000    0.1880981
502200.0000000    0.2011274
502240.0000000    0.1957345
502280.0000000    0.1942953
502320.0000000    0.1969699
502360.0000000    0.1939083
502400.0000000    0.1950978
502440.0000000    0.1959714
502480.0000000    0.1995307
502520.0000000    0.1946133
502560.0000000    0.1882588
502600.0000000    0.2016294
502640.0000000    0.2007939
502680.0000000    0.1892761
502720.0000000    0.1899761
502760.0000000    0.1946990
502800.0000000    0.2075845
502840.0000000    0.2012514
502880.0000000    0.2054580
502920.0000000    0.2058354
502960.0000000    0.1964348
503000.0000000    0.2008359
503040.0000000    0.1975223
503080.0000000    0.1938925
503120.0000000    0.1912062
503160.0000000    0.2075706
503200.0000000    0.1876429
503240.0000000    0.1979535
503280.0000000    0.1916734
503320.0000000    0.1942522
503360.0000000    0.1931686
503400.0000000    0.1855846
503440.0000000    0.1937579
503480.0000000    0.1951211
503520.0000000    0.1944112
503560.0000000    0.1932050
503600.0000000    0.1976880
503640.0000000    0.1901717
503680.0000000    0.1997111
503720.0000000    0.1955863
503760.0000000    0.1891742
503800.0000000    0.1873422
503840.0000000    0.1885693
503880.0000000    0.1974473
503920.0000000    0.1793563
503960.0000000    0.2031803
504000.0000000    0.1984235
504040.0000000    0.1932862
504080.0000000    0.2021104
504120.0000000    0.1917073
504160.0000000    0.2064128
504200.0000000    0.1999080
504240.0000000    0.1992136
504280.0000000    0.2063135
504320.0000000    0.1918582
504360.0000000    0.1909444
504400.0000000    0.2013020
504440.0000000    0.2025855
504480.0000000    0.1945114
504520.0000000    0.1962954
504560.0000000    0.1982463
504600.0000000    0.1888846
504640.0000000    0.1974044
504680.0000000    0.1907009
504720.0000000    0.1979234
504760.0000000    0.2018090
504800.0000000    0.2110197
504840.0000000    0.2042105
504880.0000000    0.2273150
504920.0000000    0.2190729
504960.0000000    0.2064835
505000.0000000    0.2011294
505040.0000000    0.2060951
505080.0000000    0.2156715
505120.0000000    0.1931322
505160.0000000    0.2041351
505200.0000000    0.2055840
505240.0000000    0.2088166
505280.0000000    0.2108539
505320.0000000    0.2214927
505360.0000000    0.2047349
505400.0000000    0.2040700
505440.0000000    0.2009912
505480.0000000    0.2191127
505520.0000000    0.2033321
505560.0000000    0.2087928
505600.0000000    0.2002137
505640.0000000    0.2059654
505680.0000000    0.2086181
505720.0000000    0.2116206
505760.0000000    0.1999297
505800.0000000    0.1938929
505840.0000000    0.1802663
505880.0000000    0.1846834
505920.0000000    0.1970086
505960.0000000    0.1880439
506000.0000000    0.2034236
506040.0000000    0.1914285
506080.0000000    0.1903948
506120.0000000    0.2076670
506160.0000000    0.2127896
506200.0000000    0.2296397
506240.0000000    0.2195430
506280.0000000    0.2132594
506320.0000000    0.2045706
506360.0000000    0.1974585
506400.0000000    0.2180934
506440.0000000    0.2146325
506480.0000000    0.2031737
506520.0000000    0.2149252
506560.0000000    0.2095409
506600.0000000    0.2072159
506640.0000000    0.2018438
506680.0000000    0.2016785
506720.0000000    0.2136609
506760.0000000    0.2077656
506800.0000000    0.2089444
506840.0000000    0.2000412
506880.0000000    0.1906930
506920.0000000    0.1819881
506960.0000000    0.1861967
507000.0000000    0.1979149
507040.0000000    0.2039827
507080.0000000    0.2046748
507120.0000000    0.1790277
507160.0000000    0.1843469
507200.0000000    0.1758028
507240.0000000    0.1859314
507280.0000000    0.1803510
507320.0000000    0.1711469
507360.0000000    0.1692180
507400.0000000    0.1763612
507440.0000000    0.1807709
507480.0000000    0.1848767
507520.0000000    0.2027780
507560.0000000    0.1943911
507600.0000000    0.1954851
507640.0000000    0.1875086
507680.0000000    0.1917250
507720.0000000    0.1917329
507760.0000000    0.1914558
507800.0000000    0.1846489
507840.0000000    0.1813878
507880.0000000    0.1840493
507920.0000000    0.1753590
507960.0000000    0.1876959
508000.0000000    0.1916710
508040.0000000    0.1908778
508080.0000000    0.1770823
508120.0000000    0.1878474
508160.0000000    0.1944672
508200.0000000    0.1936901
508240.0000000    0.1975699
508280.0000000    0.2002593
508320.0000000    0.2049840
508360.0000000    0.2006098
508400.0000000    0.2130994
508440.0000000    0.2090317
508480.0000000    0.2094129
508520.0000000    0.2105843
508560.0000000    0.2045546
508600.0000000    0.2037428
508640.0000000    0.2075069
508680.0000000    0.2136867
508720.0000000    0.2102555
508760.0000000    0.2052964
508800.0000000    0.1911514
508840.0000000    0.1922658
508880.0000000    0.1823561
508920.0000000    0.1861814
508960.0000000    0.1891456
509000.0000000    0.1940586
509040.0000000    0.2056825
509080.0000000    0.2074253
509120.0000000    0.1979559
509160.0000000    0.2062422
509200.0000000    0.2009849
509240.0000000    0.2011791
509280.0000000    0.2060174
509320.0000000    0.1926353
509360.0000000    0.1958308
509400.0000000    0.2011074
509440.0000000    0.1992799
509480.0000000    0.2001271
509520.0000000    0.1862293
509560.0000000    0.1990792
509600.0000000    0.1859297
509640.0000000    0.1920536
509680.0000000    0.1966668
509720.0000000    0.2040955
509760.0000000    0.1914931
509800.0000000    0.1891258
509840.0000000    0.2065604
509880.0000000    0.2011283
509920.0000000    0.1800899
509960.0000000    0.2069402
510000.0000000    0.1946228
510040.0000000    0.2034520
510080.0000000    0.1885315
510120.0000000    0.1957097
510160.0000000    0.2088335
510200.0000000    0.1975434
510240.0000000    0.1980653
510280.0000000    0.1922629
510320.0000000    0.2009914
510360.0000000    0.2061761
510400.0000000    0.2055309
510440.0000000    0.2069620
510480.0000000    0.1927268
510520.0000000    0.1931384
510560.0000000    0.1983205
510600.0000000    0.1968553
510640.0000000    0.2000592
510680.0000000    0.2104548
510720.0000000    0.1981778
510760.0000000    0.1990365
510800.0000000    0.2115602
510840.0000000    0.2052687
510880.0000000    0.2141072
510920.0000000    0.2068269
510960.0000000    0.2072074
511000.0000000    0.1958371
511040.0000000    0.2038990
511080.0000000    0.1974417
511120.0000000    0.2052610
511160.0000000    0.2084273
511200.0000000    0.2094074
511240.0000000    0.2033467
511280.0000000    0.1989814
511320.0000000    0.2016869
511360.0000000    0.1984611
511400.0000000    0.2015916
511440.0000000    0.2046700
511480.0000000    0.2007944
511520.0000000    0.2120051
511560.0000000    0.2122891
511600.0000000    0.2228650
511640.0000000    0.2115683
511680.0000000    0.2179989
511720.0000000    0.2135097
511760.0000000    0.2125984
511800.0000000    0.2204554
511840.0000000    0.2162066
511880.0000000    0.2048879
511920.0000000    0.1969368
511960.0000000    0.2117376
512000.0000000    0.2137465
512040.0000000    0.2168415
512080.0000000    0.2107904
512120.0000000    0.2071838
512160.0000000    0.2093023
512200.0000000    0.2033122
512240.0000000    0.1973700
512280.0000000    0.1988873
512320.0000000    0.1942998
512360.0000000    0.1987243
512400.0000000    0.1873012
512440.0000000    0.2003609
512480.0000000    0.2018771
512520.0000000    0.2023450
512560.0000000    0.2010657
512600.0000000    0.2014374
512640.0000000    0.1951606
512680.0000000    0.2103782
512720.0000000    0.2021863
512760.0000000    0.2058267
512800.0000000    0.2098279
512840.0000000    0.1973510
512880.0000000    0.2096044
512920.0000000    0.2287138
512960.0000000    0.2175505
513000.0000000    0.2180638
513040.0000000    0.2155731
513080.0000000    0.2197141
513120.0000000    0.2163298
513160.0000000    0.2097152
513200.0000000    0.2064882
513240.0000000    0.2124015
513280.0000000    0.2103838
513320.0000000    0.2201721
513360.0000000    0.2171548
513400.0000000    0.2188055
513440.0000000    0.2055749
513480.0000000    0.2174008
513520.0000000    0.2143994
513560.0000000    0.2199226
513600.0000000    0.2036939
513640.0000000    0.2139627
513680.0000000    0.2247059
513720.0000000    0.2107141
513760.0000000    0.2209959
513800.0000000    0.2088826
513840.0000000    0.2096441
513880.0000000    0.2175727
513920.0000000    0.2225342
513960.0000000    0.2121145
514000.0000000    0.2134004
514040.0000000    0.2108807
514080.0000000    0.2037023
514120.0000000    0.2121175
514160.0000000    0.2108566
514200.0000000    0.2054896
514240.0000000    0.2095234
514280.0000000    0.2159555
514320.0000000    0.2181711
514360.0000000    0.2144996
514400.0000000    0.2098466
514440.0000000    0.2129231
514480.0000000    0.2191316
514520.0000000    0.2089354
514560.0000000    0.2099580
514600.0000000    0.2210078
514640.0000000    0.2272153
514680.0000000    0.2081205
514720.0000000    0.2133579
514760.0000000    0.2213897
514800.0000000    0.2242293
514840.0000000    0.2208759
514880.0000000    0.2293057
514920.0000000    0.2183937
514960.0000000    0.2272312
515000.0000000    0.2197951
515040.0000000    0.2291609
515080.0000000    0.2335417
515120.0000000    0.2281813
515160.0000000    0.2193948
515200.0000000    0.2237593
515240.0000000    0.2197069
515280.0000000    0.2145666
515320.0000000    0.2173849
515360.0000000    0.2171614
515400.0000000    0.2251545
515440.0000000    0.2203092
515480.0000000    0.2223075
515520.0000000    0.2237445
515560.0000000    0.2174736
515600.0000000    0.2135439
515640.0000000    0.2134693
515680.0000000    0.2175651
515720.0000000    0.2167077
515760.0000000    0.2227795
515800.0000000    0.2167971
515840.0000000    0.2223374
515880.0000000    0.2295188
515920.0000000    0.2231101
515960.0000000    0.2262323
516000.0000000    0.2189409
516040.0000000    0.2265853
516080.0000000    0.2194367
516120.0000000    0.2115124
516160.0000000    0.2237666
516200.0000000    0.2159231
516240.0000000    0.2180788
516280.0000000    0.2183245
516320.0000000    0.2249424
516360.0000000    0.2153923
516400.0000000    0.2264440
516440.0000000    0.2214129
516480.0000000    0.2163091
516520.0000000    0.2176862
516560.0000000    0.2222413
516600.0000000    0.2210157
516640.0000000    0.2130719
516680.0000000    0.2281417
516720.0000000    0.2197752
516760.0000000    0.2219770
516800.0000000    0.2265673
516840.0000000    0.2198285
516880.0000000    0.2190257
516920.0000000    0.2211148
516960.0000000    0.2277593
517000.0000000    0.2376101
517040.0000000    0.2275101
517080.0000000    0.2203802
517120.0000000    0.2119043
517160.0000000    0.2168875
517200.0000000    0.2258004
517240.0000000    0.2173183
517280.0000000    0.2150023
517320.0000000    0.2191508
517360.0000000    0.2162098
517400.0000000    0.2206514
517440.0000000    0.2161222
517480.0000000    0.2182672
517520.0000000    0.2144530
517560.0000000    0.2276657
517600.0000000    0.2232817
517640.0000000    0.2213406
517680.0000000    0.2173018
517720.0000000    0.2208579
517760.0000000    0.2159632
517800.0000000    0.2150678
517840.0000000    0.2140043
517880.0000000    0.2175448
517920.0000000    0.2221560
517960.0000000    0.2087128
518000.0000000    0.2090019
518040.0000000    0.2101008
518080.0000000    0.2236295
518120.0000000    0.2027637
518160.0000000    0.2212610
518200.0000000    0.2171660
518240.0000000    0.2216173
518280.0000000    0.2121138
518320.0000000    0.2158570
518360.0000000    0.2237195
518400.0000000    0.2137087
518440.0000000    0.2240871
518480.0000000    0.2153912
518520.0000000    0.2184679
518560.0000000    0.2191611
518600.0000000    0.2153736
518640.0000000    0.2186145
518680.0000000    0.2190757
518720.0000000    0.2178801
518760.0000000    0.2119531
518800.0000000    0.2159892
518840.0000000    0.2318569
518880.0000000    0.2238471
518920.0000000    0.2131129
518960.0000000    0.2206933
519000.0000000    0.2173422
519040.0000000    0.2128366
519080.0000000    0.2154721
519120.0000000    0.2068079
519160.0000000    0.2175965
519200.0000000    0.2104157
519240.0000000    0.2147110
519280.0000000    0.2058299
519320.0000000    0.2120565
519360.0000000    0.2175093
519400.0000000    0.2133696
519440.0000000    0.2099999
519480.0000000    0.2109321
519520.0000000    0.2093770
519560.0000000    0.2113276
519600.0000000    0.2148644
519640.0000000    0.2058463
519680.0000000    0.2166160
519720.0000000    0.2166458
519760.0000000    0.2158155
519800.0000000    0.2152086
519840.0000000    0.2088188
519880.0000000    0.2111308
519920.0000000    0.2119066
519960.0000000    0.2219937
520000.0000000    0.2133936
520040.0000000    0.2054542
520080.0000000    0.2121347
520120.0000000    0.2094212
520160.0000000    0.2051624
520200.0000000    0.2176420
520240.0000000    0.2109813
520280.0000000    0.2117204
520320.0000000    0.2048970
520360.0000000    0.2165391
520400.0000000    0.2128675
520440.0000000    0.2101320
520480.0000000    0.2063093
520520.0000000    0.2093831
520560.0000000    0.2100214
520600.0000000    0.2186604
520640.0000000    0.2107684
520680.0000000    0.2052050
520720.0000000    0.2145702
520760.0000000    0.2110830
520800.0000000    0.2129911
520840.0000000    0.2162976
520880.0000000    0.2099268
520920.0000000    0.2085727
520960.0000000    0.2197415
521000.0000000    0.2123183
521040.0000000    0.2190612
521080.0000000    0.2139810
521120.0000000    0.2137564
521160.0000000    0.2081853
521200.0000000    0.2197731
521240.0000000    0.2123155
521280.0000000    0.2111950
521320.0000000    0.2108903
521360.0000000    0.2094484
521400.0000000    0.2112256
521440.0000000    0.2122923
521480.0000000    0.2186885
521520.0000000    0.1944586
521560.0000000    0.1993768
521600.0000000    0.2110351
521640.0000000    0.2053043
521680.0000000    0.2055168
521720.0000000    0.1924646
521760.0000000    0.2089199
521800.0000000    0.2068965
521840.0000000    0.2015250
521880.0000000    0.2003025
521920.0000000    0.2058458
521960.0000000    0.2116311
522000.0000000    0.1969456
522040.0000000    0.2115338
522080.0000000    0.2042683
522120.0000000    0.2111985
522160.0000000    0.2102232
522200.0000000    0.2064106
522240.0000000    0.2075236
522280.0000000    0.2138334
522320.0000000    0.2159575
522360.0000000    0.2076348
522400.0000000    0.2134083
522440.0000000    0.2022925
522480.0000000    0.1988609
522520.0000000    0.2078928
522560.0000000    0.2043720
522600.0000000    0.2063336
522640.0000000    0.2063230
522680.0000000    0.2047873
522720.0000000    0.2025423
522760.0000000    0.2031928
522800.0000000    0.2094719
522840.0000000    0.2174761
522880.0000000    0.2101448
522920.0000000    0.2144945
522960.0000000    0.2053221
523000.0000000    0.2077834
523040.0000000    0.2096904
523080.0000000    0.2096250
523120.0000000    0.2024122
523160.0000000    0.2080302
523200.0000000    0.2203709
523240.0000000    0.2060092
523280.0000000    0.2092891
523320.0000000    0.2152051
523360.0000000    0.2107471
523400.0000000    0.2140773
523440.0000000    0.2178739
523480.0000000    0.2078743
523520.0000000    0.2154140
523560.0000000    0.2182732
523600.0000000    0.2088310
523640.0000000    0.2019911
523680.0000000    0.1980241
523720.0000000    0.2022617
523760.0000000    0.2074593
523800.0000000    0.2089036
523840.0000000    0.2087692
523880.0000000    0.2123989
523920.0000000    0.2103752
523960.0000000    0.2175525
524000.0000000    0.2104410
524040.0000000    0.2158440
524080.0000000    0.2101915
524120.0000000    0.2148453
524160.0000000    0.2210818
524200.0000000    0.2135837
524240.0000000    0.2217409
524280.0000000    0.2098886
524320.0000000    0.2111013
524360.0000000    0.2168321
524400.0000000    0.2063063
524440.0000000    0.2094526
524480.0000000    0.2073891
524520.0000000    0.2074718
524560.0000000    0.2158448
524600.0000000    0.1987156
524640.0000000    0.2072756
524680.0000000    0.2053769
524720.0000000    0.2021452
524760.0000000    0.2117340
524800.0000000    0.2164534
524840.0000000    0.2028665
524880.0000000    0.2111583
524920.0000000    0.2078614
524960.0000000    0.2111867
525000.0000000    0.2148751
525040.0000000    0.2165680
525080.0000000    0.2093413
525120.0000000    0.2097968
525160.0000000    0.2103362
525200.0000000    0.2165647
525240.0000000    0.2067395
525280.0000000    0.2167718
525320.0000000    0.2125980
525360.0000000    0.2129160
525400.0000000    0.2063324
525440.0000000    0.2145043
525480.0000000    0.2139229
525520.0000000    0.2159212
525560.0000000    0.2154173
525600.0000000    0.2072185
525640.0000000    0.2098708
525680.0000000    0.2117814
525720.0000000    0.2060061
525760.0000000    0.2107477
525800.0000000    0.2054698
525840.0000000    0.2164286
525880.0000000    0.2179919
525920.0000000    0.2249057
525960.0000000    0.2212009
526000.0000000    0.2090065
526040.0000000    0.2063446
526080.0000000    0.2130659
526120.0000000    0.2212174
526160.0000000    0.2101297
526200.0000000    0.2255277
526240.0000000    0.2136781
526280.0000000    0.2183837
526320.0000000    0.2170030
526360.0000000    0.2236228
526400.0000000    0.2255096
526440.0000000    0.2295066
526480.0000000    0.2158138
526520.0000000    0.2216195
526560.0000000    0.2237125
526600.0000000    0.2309904
526640.0000000    0.2240390
526680.0000000    0.2136858
526720.0000000    0.2140532
526760.0000000    0.2176461
526800.0000000    0.2039933
526840.0000000    0.2100128
526880.0000000    0.2108948
526920.0000000    0.2179877
526960.0000000    0.2252511
527000.0000000    0.2280427
527040.0000000    0.2247122
527080.0000000    0.2097330
527120.0000000    0.2096684
527160.0000000    0.2232881
527200.0000000    0.2122485
527240.0000000    0.2136882
527280.0000000    0.2185638
527320.0000000    0.2140324
527360.0000000    0.2051134
527400.0000000    0.2067747
527440.0000000    0.2034046
527480.0000000    0.2104704
527520.0000000    0.2143480
527560.0000000    0.1993520
527600.0000000    0.2119304
527640.0000000    0.2168416
527680.0000000    0.2142035
527720.0000000    0.2131613
527760.0000000    0.2031888
527800.0000000    0.2123109
527840.0000000    0.2137444
527880.0000000    0.2064524
527920.0000000    0.2086709
527960.0000000    0.2147977
528000.0000000    0.2053251
528040.0000000    0.2154049
528080.0000000    0.2170449
528120.0000000    0.2069770
528160.0000000    0.2136886
528200.0000000    0.2071909
528240.0000000    0.2125560
528280.0000000    0.2144286
528320.0000000    0.2091663
528360.0000000    0.2094215
528400.0000000    0.2073406
528440.0000000    0.2135607
528480.0000000    0.2169655
528520.0000000    0.2071448
528560.0000000    0.2025242
528600.0000000    0.2101153
528640.0000000    0.2088326
528680.0000000    0.2013304
528720.0000000    0.2066548
528760.0000000    0.2131892
528800.0000000    0.2053257
528840.0000000    0.2122526
528880.0000000    0.2109199
528920.0000000    0.2146756
528960.0000000    0.2067470
529000.0000000    0.2140427
529040.0000000    0.2161388
529080.0000000    0.2131343
529120.0000000    0.2101653
529160.0000000    0.2078800
529200.0000000    0.2143329
529240.0000000    0.2033300
529280.0000000    0.2135317
529320.0000000    0.2099616
529360.0000000    0.2128915
529400.0000000    0.2131139
529440.0000000    0.2206183
529480.0000000    0.2171621
529520.0000000    0.2200315
529560.0000000    0.2159409
529600.0000000    0.2064409
529640.0000000    0.2191744
529680.0000000    0.2193330
529720.0000000    0.2075148
529760.0000000    0.2122342
529800.0000000    0.2154289
529840.0000000    0.2130759
529880.0000000    0.2197706
529920.0000000    0.2127071
529960.0000000    0.2274775
530000.0000000    0.2100146
530040.0000000    0.2228135
530080.0000000    0.2147141
530120.0000000    0.2256660
530160.0000000    0.2258155
530200.0000000    0.2197770
530240.0000000    0.2210372
530280.0000000    0.2180081
530320.0000000    0.2138413
530360.0000000    0.2295155
530400.0000000    0.2117035
530440.0000000    0.2173294
530480.0000000    0.2068887
530520.0000000    0.2087269
530560.0000000    0.2160970
530600.0000000    0.2202583
530640.0000000    0.2070493
530680.0000000    0.2034829
530720.0000000    0.2103763
530760.0000000    0.2118752
530800.0000000    0.2146128
530840.0000000    0.2109131
530880.0000000    0.2093433
530920.0000000    0.2253602
530960.0000000    0.2224633
531000.0000000    0.2040912
531040.0000000    0.2043515
531080.0000000    0.2098353
531120.0000000    0.2098432
531160.0000000    0.2142432
531200.0000000    0.2128713
531240.0000000    0.2069360
531280.0000000    0.2084857
531320.0000000    0.2127283
531360.0000000    0.2165380
531400.0000000    0.2125075
531440.0000000    0.2042927
531480.0000000    0.2110212
531520.0000000    0.2068392
531560.0000000    0.2027267
531600.0000000    0.2180222
531640.0000000    0.2142792
531680.0000000    0.2054311
531720.0000000    0.2137492
531760.0000000    0.2067776
531800.0000000    0.2203050
531840.0000000    0.2058382
531880.0000000    0.2009457
531920.0000000    0.2103718
531960.0000000    0.1939729
532000.0000000    0.2047855
532040.0000000    0.2129461
532080.0000000    0.2071658
532120.0000000    0.2056092
532160.0000000    0.2052803
532200.0000000    0.2067982
532240.0000000    0.2087384
532280.0000000    0.2048429
532320.0000000    0.2180914
532360.0000000    0.2170714
532400.0000000    0.2233786
532440.0000000    0.2230339
532480.0000000    0.2103327
532520.0000000    0.2005429
532560.0000000    0.2085096
532600.0000000    0.2169104
532640.0000000    0.2135086
532680.0000000    0.2170001
532720.0000000    0.2137403
532760.0000000    0.2095761
532800.0000000    0.2136379
532840.0000000    0.2215084
532880.0000000    0.2082597
532920.0000000    0.2071869
532960.0000000    0.2049296
533000.0000000    0.2045480
533040.0000000    0.2303611
533080.0000000    0.2139812
533120.0000000    0.2220768
533160.0000000    0.2264242
533200.0000000    0.2115129
533240.0000000    0.2224857
533280.0000000    0.2047497
533320.0000000    0.2184801
533360.0000000    0.2132668
533400.0000000    0.2228690
533440.0000000    0.2153363
533480.0000000    0.2237829
533520.0000000    0.2202805
533560.0000000    0.2041777
533600.0000000    0.2256071
533640.0000000    0.2140003
533680.0000000    0.2247885
533720.0000000    0.2288215
533760.0000000    0.2211869
533800.0000000    0.2169923
533840.0000000    0.2122439
533880.0000000    0.2130614
533920.0000000    0.2044306
533960.0000000    0.2092088
534000.0000000    0.2082408
534040.0000000    0.2164832
534080.0000000    0.2178614
534120.0000000    0.2270231
534160.0000000    0.2170595
534200.0000000    0.2311378
534240.0000000    0.2095227
534280.0000000    0.2210517
534320.0000000    0.2318965
534360.0000000    0.2146428
534400.0000000    0.2212229
534440.0000000    0.2211878
534480.0000000    0.2260483
534520.0000000    0.2224280
534560.0000000    0.2293417
534600.0000000    0.2213251
534640.0000000    0.2180016
534680.0000000    0.2213665
534720.0000000    0.2306167
534760.0000000    0.2229997
534800.0000000    0.2207268
534840.0000000    0.2297310
534880.0000000    0.2259992
534920.0000000    0.2395074
534960.0000000    0.2297118
535000.0000000    0.2280870
535040.0000000    0.2342147
535080.0000000    0.2190268
535120.0000000    0.2264400
535160.0000000    0.2252735
535200.0000000    0.2266760
535240.0000000    0.2296310
535280.0000000    0.2325180
535320.0000000    0.2351066
535360.0000000    0.2340538
535400.0000000    0.2256055
535440.0000000    0.2295924
535480.0000000    0.2332103
535520.0000000    0.2261249
535560.0000000    0.2339150
535600.0000000    0.2357267
535640.0000000    0.2304334
535680.0000000    0.2272049
535720.0000000    0.2207484
535760.0000000    0.2233973
535800.0000000    0.2245488
535840.0000000    0.2181014
535880.0000000    0.2150385
535920.0000000    0.2232634
535960.0000000    0.2325531
536000.0000000    0.2239866
536040.0000000    0.2107904
536080.0000000    0.2067534
536120.0000000    0.2123109
536160.0000000    0.2165631
536200.0000000    0.2183816
536240.0000000    0.2219797
536280.0000000    0.2169481
536320.0000000    0.2224493
536360.0000000    0.2218085
536400.0000000    0.2240532
536440.0000000    0.2152748
536480.0000000    0.2161496
536520.0000000    0.2144137
536560.0000000    0.2180453
536600.0000000    0.2191224
536640.0000000    0.2065584
536680.0000000    0.2269851
536720.0000000    0.2221367
536760.0000000    0.2246839
536800.0000000    0.2206996
536840.0000000    0.2247283
536880.0000000    0.2239594
536920.0000000    0.2256715
536960.0000000    0.2175845
537000.0000000    0.2175344
537040.0000000    0.2168079
537080.0000000    0.2208395
537120.0000000    0.2207972
537160.0000000    0.2096400
537200.0000000    0.2189099
537240.0000000    0.2205350
537280.0000000    0.2236706
537320.0000000    0.2251866
537360.0000000    0.2271789
537400.0000000    0.2162488
537440.0000000    0.2283967
537480.0000000    0.2285226
537520.0000000    0.2195053
537560.0000000    0.2222288
537600.0000000    0.2183359
537640.0000000    0.2284443
537680.0000000    0.2358757
537720.0000000    0.2234386
537760.0000000    0.2232734
537800.0000000    0.2255108
537840.0000000    0.2268160
537880.0000000    0.2227957
537920.0000000    0.2135662
537960.0000000    0.2100646
538000.0000000    0.2107332
538040.0000000    0.2279237
538080.0000000    0.2237122
538120.0000000    0.2227969
538160.0000000    0.2147271
538200.0000000    0.2320535
538240.0000000    0.2381149
538280.0000000    0.2329734
538320.0000000    0.2218876
538360.0000000    0.2223552
538400.0000000    0.2321023
538440.0000000    0.2276816
538480.0000000    0.2161034
538520.0000000    0.2278457
538560.0000000    0.2250428
538600.0000000    0.2221984
538640.0000000    0.2209979
538680.0000000    0.2130752
538720.0000000    0.2216901
538760.0000000    0.2302421
538800.0000000    0.2207134
538840.0000000    0.2342417
538880.0000000    0.2260595
538920.0000000    0.2293436
538960.0000000    0.2347712
539000.0000000    0.2330400
539040.0000000    0.2340609
539080.0000000    0.2419467
539120.0000000    0.2396178
539160.0000000    0.2303802
539200.0000000    0.2322126
539240.0000000    0.2277850
539280.0000000    0.2316778
539320.0000000    0.2288035
539360.0000000    0.2271170
539400.0000000    0.2294106
539440.0000000    0.2236414
539480.0000000    0.2191340
539520.0000000    0.2182803
539560.0000000    0.2274253
539600.0000000    0.2231747
539640.0000000    0.2249823
539680.0000000    0.2236051
539720.0000000    0.2238656
539760.0000000    0.2218801
539800.0000000    0.2168038
539840.0000000    0.2242540
539880.0000000    0.2200681
539920.0000000    0.2134182
539960.0000000    0.2160557
540000.0000000    0.2056247
540040.0000000    0.2122753
540080.0000000    0.2118969
540120.0000000    0.2223480
540160.0000000    0.2230838
540200.0000000    0.2184608
540240.0000000    0.2090483
540280.0000000    0.2160742
540320.0000000    0.2177058
540360.0000000    0.2155388
540400.0000000    0.2231140
540440.0000000    0.2160816
540480.0000000    0.2250667
540520.0000000    0.2192682
540560.0000000    0.2235730
540600.0000000    0.2131754
540640.0000000    0.2216697
540680.0000000    0.2343248
540720.0000000    0.2262435
540760.0000000    0.2174397
540800.0000000    0.2315230
540840.0000000    0.2250222
540880.0000000    0.2200654
540920.0000000    0.2315974
540960.0000000    0.2282603
541000.0000000    0.2285693
541040.0000000    0.2299225
541080.0000000    0.2457759
541120.0000000    0.2231411
541160.0000000    0.2269385
541200.0000000    0.2150614
541240.0000000    0.2066528
541280.0000000    0.2194589
541320.0000000    0.2126179
541360.0000000    0.2215612
541400.0000000    0.2138273
541440.0000000    0.2230886
541480.0000000    0.2389684
541520.0000000    0.2142993
541560.0000000    0.2265282
541600.0000000    0.2147171
541640.0000000    0.2195636
541680.0000000    0.2327660
541720.0000000    0.2291029
541760.0000000    0.2249460
541800.0000000    0.2350358
541840.0000000    0.2233817
541880.0000000    0.2291734
541920.0000000    0.2350502
541960.0000000    0.2340612
542000.0000000    0.2275009
542040.0000000    0.2287161
542080.0000000    0.2296518
542120.0000000    0.2252843
542160.0000000    0.2189603
542200.0000000    0.2378176
542240.0000000    0.2251544
542280.0000000    0.2335135
542320.0000000    0.2352663
542360.0000000    0.2209509
542400.0000000    0.2240612
542440.0000000    0.2268146
542480.0000000    0.2205416
542520.0000000    0.2262625
542560.0000000    0.2375037
542600.0000000    0.2353058
542640.0000000    0.2282301
542680.0000000    0.2405722
542720.0000000    0.2256199
542760.0000000    0.2354689
542800.0000000    0.2242162
542840.0000000    0.2328331
542880.0000000    0.2326525
542920.0000000    0.2379182
542960.0000000    0.2172302
543000.0000000    0.2183053
543040.0000000    0.2436834
543080.0000000    0.2235050
543120.0000000    0.2371850
543160.0000000    0.2434133
543200.0000000    0.2397159
543240.0000000    0.2347564
543280.0000000    0.2460324
543320.0000000    0.2285165
543360.0000000    0.2293464
543400.0000000    0.2179972
543440.0000000    0.2220622
543480.0000000    0.2169422
543520.0000000    0.2093416
543560.0000000    0.2177641
543600.0000000    0.2400044
543640.0000000    0.2350191
543680.0000000    0.2318971
543720.0000000    0.2584110
543760.0000000    0.2373281
543800.0000000    0.2313944
543840.0000000    0.2231727
543880.0000000    0.2253124
543920.0000000    0.2234572
543960.0000000    0.2426184
544000.0000000    0.2342429
544040.0000000    0.2185921
544080.0000000    0.2348503
544120.0000000    0.2266269
544160.0000000    0.2268710
544200.0000000    0.2298331
544240.0000000    0.2168194
544280.0000000    0.2343242
544320.0000000    0.2307839
544360.0000000    0.2224601
544400.0000000    0.2281198
544440.0000000    0.2193524
544480.0000000    0.2308534
544520.0000000    0.2333423
544560.0000000    0.2148814
544600.0000000    0.2157604
544640.0000000    0.2217121
544680.0000000    0.2202889
544720.0000000    0.2043214
544760.0000000    0.2142576
544800.0000000    0.2121001
544840.0000000    0.2126490
544880.0000000    0.2208936
544920.0000000    0.2134658
544960.0000000    0.2104283
545000.0000000    0.2183310
545040.0000000    0.2132857
545080.0000000    0.2175083
545120.0000000    0.2154158
545160.0000000    0.2089375
545200.0000000    0.2094920
545240.0000000    0.2115565
545280.0000000    0.2174768
545320.0000000    0.2163326
545360.0000000    0.2186001
545400.0000000    0.2174525
545440.0000000    0.2277218
545480.0000000    0.2158120
545520.0000000    0.2231044
545560.0000000    0.2147139
545600.0000000    0.2169285
545640.0000000    0.2199327
545680.0000000    0.2201738
545720.0000000    0.2190169
545760.0000000    0.2294596
545800.0000000    0.2119806
545840.0000000    0.2131149
545880.0000000    0.2186307
545920.0000000    0.2267041
545960.0000000    0.2331597
546000.0000000    0.2165646
546040.0000000    0.2206730
546080.0000000    0.2194687
546120.0000000    0.2267910
546160.0000000    0.2176891
546200.0000000    0.2171810
546240.0000000    0.2139311
546280.0000000    0.2256146
546320.0000000    0.2194268
546360.0000000    0.2149488
546400.0000000    0.2179925
546440.0000000    0.2093819
546480.0000000    0.2213300
546520.0000000    0.2368472
546560.0000000    0.2162306
546600.0000000    0.2262081
546640.0000000    0.2260536
546680.0000000    0.2222647
546720.0000000    0.2200301
546760.0000000    0.2242353
546800.0000000    0.2393852
546840.0000000    0.2175107
546880.0000000    0.2293808
546920.0000000    0.2238887
546960.0000000    0.2243669
547000.0000000    0.2134933
547040.0000000    0.2235965
547080.0000000    0.2178388
547120.0000000    0.2153269
547160.0000000    0.2165584
547200.0000000    0.2174688
547240.0000000    0.2093379
547280.0000000    0.2141253
547320.0000000    0.2114777
547360.0000000    0.2170636
547400.0000000    0.2104980
547440.0000000    0.2176591
547480.0000000    0.2100594
547520.0000000    0.2104254
547560.0000000    0.2125115
547600.0000000    0.2204320
547640.0000000    0.2163014
547680.0000000    0.2250187
547720.0000000    0.2134051
547760.0000000    0.2208393
547800.0000000    0.2210759
547840.0000000    0.2174117
547880.0000000    0.2177899
547920.0000000    0.2057358
547960.0000000    0.2146069
548000.0000000    0.2123098
548040.0000000    0.2171180
548080.0000000    0.2286105
548120.0000000    0.2210255
548160.0000000    0.2206268
548200.0000000    0.2277068
548240.0000000    0.2351371
548280.0000000    0.2262605
548320.0000000    0.2130768
548360.0000000    0.2180112
548400.0000000    0.2291238
548440.0000000    0.2227280
548480.0000000    0.2288954
548520.0000000    0.2161653
548560.0000000    0.2059014
548600.0000000    0.2084913
548640.0000000    0.2222380
548680.0000000    0.2029544
548720.0000000    0.2165822
548760.0000000    0.2043984
548800.0000000    0.2255365
548840.0000000    0.2148928
548880.0000000    0.2030143
548920.0000000    0.2001744
548960.0000000    0.2109285
549000.0000000    0.2017424
549040.0000000    0.2135493
549080.0000000    0.2019635
549120.0000000    0.2004647
549160.0000000    0.1934561
549200.0000000    0.1964488
549240.0000000    0.2033681
549280.0000000    0.2010226
549320.0000000    0.2059751
549360.0000000    0.1992816
549400.0000000    0.1920985
549440.0000000    0.1985404
549480.0000000    0.2012817
549520.0000000    0.1943831
549560.0000000    0.2023350
549600.0000000    0.2091878
549640.0000000    0.2184830
549680.0000000    0.2144626
549720.0000000    0.2109386
549760.0000000    0.2059993
549800.0000000    0.2009809
549840.0000000    0.2073026
549880.0000000    0.2082404
549920.0000000    0.2126632
549960.0000000    0.2061345
550000.0000000    0.2079478
550040.0000000    0.2147158
550080.0000000    0.2247668
550120.0000000    0.2137305
550160.0000000    0.2194667
550200.0000000    0.2229047
550240.0000000    0.2213852
550280.0000000    0.2211416
550320.0000000    0.2170812
550360.0000000    0.2044269
550400.0000000    0.2000203
550440.0000000    0.2151647
550480.0000000    0.2061944
550520.0000000    0.2203078
550560.0000000    0.2283178
550600.0000000    0.2265927
550640.0000000    0.2187934
550680.0000000    0.2240143
550720.0000000    0.2200135
550760.0000000    0.2152045
550800.0000000    0.2196451
550840.0000000    0.2235177
550880.0000000    0.2243725
550920.0000000    0.2211684
550960.0000000    0.2093430
551000.0000000    0.2208524
551040.0000000    0.2143667
551080.0000000    0.2134465
551120.0000000    0.2275728
551160.0000000    0.2276336
551200.0000000    0.2234950
551240.0000000    0.2341856
551280.0000000    0.2102968
551320.0000000    0.2171083
551360.0000000    0.2175654
551400.0000000    0.2153563
551440.0000000    0.2144694
551480.0000000    0.2144473
551520.0000000    0.2070349
551560.0000000    0.2085455
551600.0000000    0.2172521
551640.0000000    0.2224551
551680.0000000    0.2211618
551720.0000000    0.2255374
551760.0000000    0.2182317
551800.0000000    0.2347093
551840.0000000    0.2246313
551880.0000000    0.2224695
551920.0000000    0.2142266
551960.0000000    0.2127307
552000.0000000    0.2201074
552040.0000000    0.2297930
552080.0000000    0.2260836
552120.0000000    0.2125969
552160.0000000    0.2263685
552200.0000000    0.2235516
552240.0000000    0.2243339
552280.0000000    0.2185723
552320.0000000    0.2300301
552360.0000000    0.2122579
552400.0000000    0.2162351
552440.0000000    0.2063068
552480.0000000    0.2038339
552520.0000000    0.2125314
552560.0000000    0.2001867
552600.0000000    0.2168616
552640.0000000    0.2136979
552680.0000000    0.2078262
552720.0000000    0.2016349
552760.0000000    0.2065794
552800.0000000    0.2059742
552840.0000000    0.2040690
552880.0000000    0.2111569
552920.0000000    0.2076771
552960.0000000    0.2065774
553000.0000000    0.2082377
553040.0000000    0.2040798
553080.0000000    0.1989897
553120.0000000    0.1969330
553160.0000000    0.2055449
553200.0000000    0.1967936
553240.0000000    0.1953711
553280.0000000    0.2030616
553320.0000000    0.2093311
553360.0000000    0.2086108
553400.0000000    0.2055635
553440.0000000    0.2100293
553480.0000000    0.2001543
553520.0000000    0.1979310
553560.0000000    0.2024505
553600.0000000    0.1998253
553640.0000000    0.2019880
553680.0000000    0.2042654
553720.0000000    0.2055933
553760.0000000    0.2025818
553800.0000000    0.2046406
553840.0000000    0.2081912
553880.0000000    0.1993877
553920.0000000    0.2036025
553960.0000000    0.2002110
554000.0000000    0.1967769
554040.0000000    0.1935047
554080.0000000    0.1956049
554120.0000000    0.1913201
554160.0000000    0.1943999
554200.0000000    0.1944214
554240.0000000    0.1954437
554280.0000000    0.2076679
554320.0000000    0.2099292
554360.0000000    0.1977882
554400.0000000    0.2046022
554440.0000000    0.1993769
554480.0000000    0.2065296
554520.0000000    0.2001815
554560.0000000    0.1975209
554600.0000000    0.2004080
554640.0000000    0.1917981
554680.0000000    0.1994387
554720.0000000    0.2049072
554760.0000000    0.1984210
554800.0000000    0.1911768
554840.0000000    0.1848726
554880.0000000    0.1843843
554920.0000000    0.1850158
554960.0000000    0.1872566
555000.0000000    0.1905915
555040.0000000    0.1870049
555080.0000000    0.1882372
555120.0000000    0.1988626
555160.0000000    0.1918166
555200.0000000    0.1926066
555240.0000000    0.1940992
555280.0000000    0.2000841
555320.0000000    0.1894032
555360.0000000    0.1876803
555400.0000000    0.1997153
555440.0000000    0.1920767
555480.0000000    0.1915973
555520.0000000    0.2049675
555560.0000000    0.2087317
555600.0000000    0.2012516
555640.0000000    0.2045535
555680.0000000    0.2037904
555720.0000000    0.2028277
555760.0000000    0.2119991
555800.0000000    0.2052394
555840.0000000    0.2112562
555880.0000000    0.2100514
555920.0000000    0.2097361
555960.0000000    0.2035085
556000.0000000    0.2088500
556040.0000000    0.2052906
556080.0000000    0.2102976
556120.0000000    0.1968522
556160.0000000    0.2114094
556200.0000000    0.1993461
556240.0000000    0.1950082
556280.0000000    0.2036626
556320.0000000    0.1917672
556360.0000000    0.1968065
556400.0000000    0.2059062
556440.0000000    0.1988643
556480.0000000    0.2015396
556520.0000000    0.1936292
556560.0000000    0.1927954
556600.0000000    0.1889624
556640.0000000    0.1949507
556680.0000000    0.2001249
556720.0000000    0.1860290
556760.0000000    0.1936765
556800.0000000    0.1817176
556840.0000000    0.1811664
556880.0000000    0.1987933
556920.0000000    0.1998054
556960.0000000    0.1905980
557000.0000000    0.2024297
557040.0000000    0.1900568
557080.0000000    0.2065673
557120.0000000    0.2043192
557160.0000000    0.2112817
557200.0000000    0.2104545
557240.0000000    0.2014808
557280.0000000    0.2122017
557320.0000000    0.2084821
557360.0000000    0.2153911
557400.0000000    0.2101260
557440.0000000    0.2058784
557480.0000000    0.2033302
557520.0000000    0.1916758
557560.0000000    0.1868467
557600.0000000    0.1834150
557640.0000000    0.1861714
557680.0000000    0.1827562
557720.0000000    0.1926788
557760.0000000    0.1920685
557800.0000000    0.1853408
557840.0000000    0.1957920
557880.0000000    0.1878456
557920.0000000    0.1951271
557960.0000000    0.1949122
558000.0000000    0.1868718
558040.0000000    0.1895735
558080.0000000    0.1898636
558120.0000000    0.1829044
558160.0000000    0.1889750
558200.0000000    0.1929322
558240.0000000    0.1938838
558280.0000000    0.1841955
558320.0000000    0.1965100
558360.0000000    0.1917022
558400.0000000    0.1918233
558440.0000000    0.1982657
558480.0000000    0.1951186
558520.0000000    0.1996737
558560.0000000    0.1841786
558600.0000000    0.1837740
558640.0000000    0.1855063
558680.0000000    0.1869100
558720.0000000    0.1964512
558760.0000000    0.2000735
558800.0000000    0.1919403
558840.0000000    0.1861638
558880.0000000    0.2001279
558920.0000000    0.1882252
558960.0000000    0.1933403
559000.0000000    0.1902464
559040.0000000    0.1896367
559080.0000000    0.1884438
559120.0000000    0.1980201
559160.0000000    0.1848018
559200.0000000    0.1903906
559240.0000000    0.1790756
559280.0000000    0.1781222
559320.0000000    0.1833479
559360.0000000    0.1915963
559400.0000000    0.1943353
559440.0000000    0.1901553
559480.0000000    0.1913149
559520.0000000    0.1944045
559560.0000000    0.1826052
559600.0000000    0.1813810
559640.0000000    0.1790078
559680.0000000    0.1760133
559720.0000000    0.1713726
559760.0000000    0.1802911
559800.0000000    0.1711769
559840.0000000    0.1768129
559880.0000000    0.1894569
559920.0000000    0.1964803
559960.0000000    0.1760592
560000.0000000    0.1740085
560040.0000000    0.1884014
560080.0000000    0.1931976
560120.0000000    0.1808486
560160.0000000    0.1892694
560200.0000000    0.1832021
560240.0000000    0.1865589
560280.0000000    0.1837796
560320.0000000    0.1817909
560360.0000000    0.1807699
560400.0000000    0.1761243
560440.0000000    0.1751316
560480.0000000    0.1886437
560520.0000000    0.1792462
560560.0000000    0.1858027
560600.0000000    0.1749140
560640.0000000    0.1856881
560680.0000000    0.1847983
560720.0000000    0.1887207
560760.0000000    0.1780473
560800.0000000    0.1940177
560840.0000000    0.1847668
560880.0000000    0.1974430
560920.0000000    0.2087139
560960.0000000    0.1941192
561000.0000000    0.1992941
561040.0000000    0.1818357
561080.0000000    0.1918339
561120.0000000    0.1980149
561160.0000000    0.1873289
561200.0000000    0.1922672
561240.0000000    0.1878700
561280.0000000    0.1905812
561320.0000000    0.1922912
561360.0000000    0.1949786
561400.0000000    0.1885012
561440.0000000    0.1934939
561480.0000000    0.1856727
561520.0000000    0.1996796
561560.0000000    0.2048753
561600.0000000    0.1902646
561640.0000000    0.1896549
561680.0000000    0.1874066
561720.0000000    0.1910384
561760.0000000    0.1982073
561800.0000000    0.1987150
561840.0000000    0.1956538
561880.0000000    0.2025191
561920.0000000    0.1992255
561960.0000000    0.2021262
562000.0000000    0.1997809
562040.0000000    0.2065949
562080.0000000    0.1904532
562120.0000000    0.1929216
562160.0000000    0.1975877
562200.0000000    0.2018098
562240.0000000    0.1958693
562280.0000000    0.2009864
562320.0000000    0.2031154
562360.0000000    0.2041288
562400.0000000    0.2039881
562440.0000000    0.2043220
562480.0000000    0.1983354
562520.0000000    0.2026200
562560.0000000    0.2019574
562600.0000000    0.1966157
562640.0000000    0.1972659
562680.0000000    0.1988941
562720.0000000    0.1947583
562760.0000000    0.1890545
562800.0000000    0.1950095
562840.0000000    0.1896555
562880.0000000    0.1943667
562920.0000000    0.1997734
562960.0000000    0.1996493
563000.0000000    0.2054199
563040.0000000    0.2072916
563080.0000000    0.2184506
563120.0000000    0.2175632
563160.0000000    0.2239609
563200.0000000    0.2197628
563240.0000000    0.2128249
563280.0000000    0.2119130
563320.0000000    0.2166189
563360.0000000    0.2111661
563400.0000000    0.2136003
563440.0000000    0.2228868
563480.0000000    0.2198328
563520.0000000    0.2292790
563560.0000000    0.2217688
563600.0000000    0.2239770
563640.0000000    0.2306607
563680.0000000    0.2275323
563720.0000000    0.2234900
563760.0000000    0.2255921
563800.0000000    0.2267527
563840.0000000    0.2283093
563880.0000000    0.2265606
563920.0000000    0.2384087
563960.0000000    0.2245495
564000.0000000    0.2340262
564040.0000000    0.2310874
564080.0000000    0.2320849
564120.0000000    0.2243952
564160.0000000    0.2328324
564200.0000000    0.2331219
564240.0000000    0.2158022
564280.0000000    0.2199016
564320.0000000    0.2158814
564360.0000000    0.2082390
564400.0000000    0.2305259
564440.0000000    0.2296117
564480.0000000    0.2347742
564520.0000000    0.2161804
564560.0000000    0.2154959
564600.0000000    0.2172568
564640.0000000    0.2157017
564680.0000000    0.2151778
564720.0000000    0.2244494
564760.0000000    0.2284777
564800.0000000    0.2252371
564840.0000000    0.2188119
564880.0000000    0.2275742
564920.0000000    0.2305639
564960.0000000    0.2308576
565000.0000000    0.2208719
565040.0000000    0.2225502
565080.0000000    0.2365161
565120.0000000    0.2313121
565160.0000000    0.2177564
565200.0000000    0.2324845
565240.0000000    0.2292483
565280.0000000    0.2306046
565320.0000000    0.2188196
565360.0000000    0.2229149
565400.0000000    0.2165261
565440.0000000    0.2356827
565480.0000000    0.2248294
565520.0000000    0.2329690
565560.0000000    0.2229467
565600.0000000    0.2215402
565640.0000000    0.2185657
565680.0000000    0.2231465
565720.0000000    0.2261996
565760.0000000    0.2250359
565800.0000000    0.2130696
565840.0000000    0.2180572
565880.0000000    0.2100215
565920.0000000    0.2202483
565960.0000000    0.2275133
566000.0000000    0.2109820
566040.0000000    0.2296618
566080.0000000    0.2232326
566120.0000000    0.2153836
566160.0000000    0.2219045
566200.0000000    0.2164335
566240.0000000    0.2110640
566280.0000000    0.2194550
566320.0000000    0.2219411
566360.0000000    0.2198528
566400.0000000    0.2175718
566440.0000000    0.2271614
566480.0000000    0.2177283
566520.0000000    0.2193228
566560.0000000    0.2264461
566600.0000000    0.2161725
566640.0000000    0.2151593
566680.0000000    0.2211479
566720.0000000    0.2134394
566760.0000000    0.2074465
566800.0000000    0.2105379
566840.0000000    0.2150273
566880.0000000    0.2100603
566920.0000000    0.2181598
566960.0000000    0.2107351
567000.0000000    0.2235408
567040.0000000    0.2131044
567080.0000000    0.2140520
567120.0000000    0.2111338
567160.0000000    0.2062804
567200.0000000    0.2159861
567240.0000000    0.2239493
567280.0000000    0.2236676
567320.0000000    0.2282548
567360.0000000    0.2126723
567400.0000000    0.2096759
567440.0000000    0.2173917
567480.0000000    0.2089719
567520.0000000    0.2029386
567560.0000000    0.2020725
567600.0000000    0.2064079
567640.0000000    0.2052159
567680.0000000    0.2067745
567720.0000000    0.2088952
567760.0000000    0.2172605
567800.0000000    0.2064295
567840.0000000    0.1956722
567880.0000000    0.2059040
567920.0000000    0.2063005
567960.0000000    0.2159247
568000.0000000    0.2034288
568040.0000000    0.2056864
568080.0000000    0.2045874
568120.0000000    0.2135036
568160.0000000    0.2112530
568200.0000000    0.2067293
568240.0000000    0.2140126
568280.0000000    0.2181360
568320.0000000    0.2083969
568360.0000000    0.2157712
568400.0000000    0.2243200
568440.0000000    0.2146869
568480.0000000    0.2159204
568520.0000000    0.2245240
568560.0000000    0.2213648
568600.0000000    0.2206030
568640.0000000    0.2231432
568680.0000000    0.2153908
568720.0000000    0.2285410
568760.0000000    0.2235005
568800.0000000    0.2108425
568840.0000000    0.2170400
568880.0000000    0.2238384
568920.0000000    0.2316236
568960.0000000    0.2219805
569000.0000000    0.2101609
569040.0000000    0.2127956
569080.0000000    0.2160862
569120.0000000    0.2258534
569160.0000000    0.2144051
569200.0000000    0.2205962
569240.0000000    0.2167499
569280.0000000    0.2197406
569320.0000000    0.2227957
569360.0000000    0.2220839
569400.0000000    0.2227457
569440.0000000    0.2211204
569480.0000000    0.2231790
569520.0000000    0.2249838
569560.0000000    0.2187367
569600.0000000    0.2261230
569640.0000000    0.2221861
569680.0000000    0.2193051
569720.0000000    0.2127922
569760.0000000    0.2163384
569800.0000000    0.2228480
569840.0000000    0.2264382
569880.0000000    0.2210354
569920.0000000    0.2291383
569960.0000000    0.2187796
570000.0000000    0.2246373
570040.0000000    0.2177206
570080.0000000    0.2250986
570120.0000000    0.2203779
570160.0000000    0.2152048
570200.0000000    0.2201939
570240.0000000    0.2178517
570280.0000000    0.2045682
570320.0000000    0.2145206
570360.0000000    0.2159607
570400.0000000    0.2133197
570440.0000000    0.2213321
570480.0000000    0.2122334
570520.0000000    0.2230793
570560.0000000    0.2071948
570600.0000000    0.2179040
570640.0000000    0.2252281
570680.0000000    0.2196024
570720.0000000    0.2237490
570760.0000000    0.2243054
570800.0000000    0.2296350
570840.0000000    0.2198257
570880.0000000    0.2159953
570920.0000000    0.2085471
570960.0000000    0.2311674
571000.0000000    0.2243242
571040.0000000    0.2180820
571080.0000000    0.2211135
571120.0000000    0.2190896
571160.0000000    0.2176592
571200.0000000    0.2188482
571240.0000000    0.2280533
571280.0000000    0.2169671
571320.0000000    0.2224144
571360.0000000    0.2231568
571400.0000000    0.2250315
571440.0000000    0.2141407
571480.0000000    0.2172090
571520.0000000    0.2016982
571560.0000000    0.2119723
571600.0000000    0.2110953
571640.0000000    0.2142368
571680.0000000    0.2036795
571720.0000000    0.2126613
571760.0000000    0.2151396
571800.0000000    0.2083654
571840.0000000    0.2020255
571880.0000000    0.1956735
571920.0000000    0.1975917
571960.0000000    0.2024223
572000.0000000    0.2159819
572040.0000000    0.2099297
572080.0000000    0.2117933
572120.0000000    0.2124965
572160.0000000    0.2185958
572200.0000000    0.2085490
572240.0000000    0.2137436
572280.0000000    0.1996191
572320.0000000    0.2015545
572360.0000000    0.1983325
572400.0000000    0.2028467
572440.0000000    0.2138375
572480.0000000    0.2144476
572520.0000000    0.2077327
572560.0000000    0.2146984
572600.0000000    0.2053515
572640.0000000    0.1947330
572680.0000000    0.2072977
572720.0000000    0.1990692
572760.0000000    0.2037205
572800.0000000    0.2047454
572840.0000000    0.1973253
572880.0000000    0.2032497
572920.0000000    0.2064550
572960.0000000    0.2063187
573000.0000000    0.1886724
573040.0000000    0.2033358
573080.0000000    0.2039505
573120.0000000    0.2014952
573160.0000000    0.1984376
573200.0000000    0.2016621
573240.0000000    0.2002560
573280.0000000    0.2143326
573320.0000000    0.2039371
573360.0000000    0.1977638
573400.0000000    0.2037994
573440.0000000    0.2029250
573480.0000000    0.1947302
573520.0000000    0.2005912
573560.0000000    0.2010175
573600.0000000    0.2054262
573640.0000000    0.1996380
573680.0000000    0.1995963
573720.0000000    0.2046059
573760.0000000    0.2027499
573800.0000000    0.2073033
573840.0000000    0.2030153
573880.0000000    0.2031820
573920.0000000    0.2005403
573960.0000000    0.1917957
574000.0000000    0.2091547
574040.0000000    0.1961400
574080.0000000    0.2076653
574120.0000000    0.2008376
574160.0000000    0.1972954
574200.0000000    0.1970320
574240.0000000    0.1938893
574280.0000000    0.1956396
574320.0000000    0.1957990
[truncated: 297,978 more chars]
