# Supplementary material for: Comment on 'Valid molecular dynamics simulations of human hemoglobin require a surprisingly large box size'
Source: eLife. 2019 Jun 20;8:e44718. doi: 10.7554/eLife.44718 (PMC6586461; doi:10.7554/eLife.44718)
Supplement: Figure 1—source data 1. — The zip archive contains a README file describing which source files correspond to the different panels. [file elife-44718-fig1-data1.zip › figure1/panels_AB/150A/7/rmsd_2dn2.xvg]

# This file was created Tue Jan 29 06:37:21 2019
# Created by:
#             :-) GROMACS - gmx rms, 2018.6-dev-20190123-eb3e487 (-:
# 
# Executable:   /usr/local/gromacs/2018/2018.5-impi2017-fftw337-gcc640-cuda91/bin/gmx
# Data prefix:  /usr/local/gromacs/2018/2018.5-impi2017-fftw337-gcc640-cuda91
# Working dir:  /home/degroot/hb/2dn2/Meuwly/150a-elife/7
# Command line:
#   gmx rms -s ../topol.tpr -f x.xtc -nice 0 -o rmsd_2dn2.xvg
# gmx rms is part of G R O M A C S:
#
# Good ROcking Metal Altar for Chronical Sinners
#
@    title "RMSD"
@    xaxis  label "Time (ps)"
@    yaxis  label "RMSD (nm)"
@TYPE xy
@ subtitle "Backbone after lsq fit to Backbone"
   0.0000000    0.0004973
  40.0000000    0.0786405
  80.0000000    0.0878838
 120.0000000    0.0870756
 160.0000000    0.0959105
 200.0000000    0.0921325
 240.0000000    0.0894741
 280.0000000    0.0925618
 320.0000000    0.0877608
 360.0000000    0.1027076
 400.0000000    0.0907084
 440.0000000    0.0894695
 480.0000000    0.0896073
 520.0000000    0.0977830
 560.0000000    0.0936237
 600.0000000    0.0837505
 640.0000000    0.0915998
 680.0000000    0.0958470
 720.0000000    0.1011871
 760.0000000    0.0902017
 800.0000000    0.1130415
 840.0000000    0.1180117
 880.0000000    0.1090706
 920.0000000    0.1241729
 960.0000000    0.1100423
1000.0000000    0.1031727
1040.0000000    0.0934024
1080.0000000    0.1116171
1120.0000000    0.1052753
1160.0000000    0.1012411
1200.0000000    0.0995265
1240.0000000    0.1042882
1280.0000000    0.0957041
1320.0000000    0.1071454
1360.0000000    0.0988768
1400.0000000    0.1068263
1440.0000000    0.1039382
1480.0000000    0.0949937
1520.0000000    0.1173217
1560.0000000    0.1103271
1600.0000000    0.1163029
1640.0000000    0.1061381
1680.0000000    0.1075975
1720.0000000    0.1094048
1760.0000000    0.1020393
1800.0000000    0.0959176
1840.0000000    0.1040266
1880.0000000    0.1058371
1920.0000000    0.1170117
1960.0000000    0.1094574
2000.0000000    0.1158565
2040.0000000    0.1153472
2080.0000000    0.1163935
2120.0000000    0.1108122
2160.0000000    0.0982920
2200.0000000    0.1075003
2240.0000000    0.0958605
2280.0000000    0.1007981
2320.0000000    0.0843798
2360.0000000    0.0878555
2400.0000000    0.0953958
2440.0000000    0.1018138
2480.0000000    0.1099616
2520.0000000    0.0985088
2560.0000000    0.0943442
2600.0000000    0.0960228
2640.0000000    0.1041368
2680.0000000    0.1119238
2720.0000000    0.1031414
2760.0000000    0.1135730
2800.0000000    0.1083682
2840.0000000    0.1141687
2880.0000000    0.1026783
2920.0000000    0.1161810
2960.0000000    0.1287181
3000.0000000    0.1165881
3040.0000000    0.1184839
3080.0000000    0.1136409
3120.0000000    0.1107202
3160.0000000    0.1195639
3200.0000000    0.1134453
3240.0000000    0.0991480
3280.0000000    0.0910789
3320.0000000    0.1190204
3360.0000000    0.1426944
3400.0000000    0.1143160
3440.0000000    0.0972484
3480.0000000    0.1039323
3520.0000000    0.1065089
3560.0000000    0.1059344
3600.0000000    0.1033608
3640.0000000    0.0973741
3680.0000000    0.1211170
3720.0000000    0.1284155
3760.0000000    0.1207152
3800.0000000    0.1221657
3840.0000000    0.1074927
3880.0000000    0.1135195
3920.0000000    0.1123125
3960.0000000    0.1148271
4000.0000000    0.1080931
4040.0000000    0.1115314
4080.0000000    0.1155431
4120.0000000    0.0971328
4160.0000000    0.1058763
4200.0000000    0.0994290
4240.0000000    0.1009667
4280.0000000    0.1090157
4320.0000000    0.1032230
4360.0000000    0.0948580
4400.0000000    0.0890723
4440.0000000    0.0994979
4480.0000000    0.1145765
4520.0000000    0.1077807
4560.0000000    0.1111700
4600.0000000    0.1084626
4640.0000000    0.1133935
4680.0000000    0.1196818
4720.0000000    0.1187973
4760.0000000    0.1237004
4800.0000000    0.1257247
4840.0000000    0.1225795
4880.0000000    0.1303479
4920.0000000    0.1184060
4960.0000000    0.1450757
5000.0000000    0.1267335
5040.0000000    0.1265287
5080.0000000    0.1066123
5120.0000000    0.1077606
5160.0000000    0.1177102
5200.0000000    0.1167894
5240.0000000    0.1148028
5280.0000000    0.1206432
5320.0000000    0.1120454
5360.0000000    0.1103387
5400.0000000    0.1025871
5440.0000000    0.0994696
5480.0000000    0.0993419
5520.0000000    0.1073783
5560.0000000    0.1147737
5600.0000000    0.1127722
5640.0000000    0.1065889
5680.0000000    0.1132935
5720.0000000    0.1074447
5760.0000000    0.1023509
5800.0000000    0.1050339
5840.0000000    0.1168968
5880.0000000    0.1162206
5920.0000000    0.0984282
5960.0000000    0.1004249
6000.0000000    0.1088166
6040.0000000    0.1016225
6080.0000000    0.1149659
6120.0000000    0.1041507
6160.0000000    0.1142423
6200.0000000    0.1224891
6240.0000000    0.1273751
6280.0000000    0.1140771
6320.0000000    0.1185849
6360.0000000    0.1107766
6400.0000000    0.1121599
6440.0000000    0.1008049
6480.0000000    0.1042404
6520.0000000    0.1073254
6560.0000000    0.1000717
6600.0000000    0.1091962
6640.0000000    0.1125198
6680.0000000    0.1265876
6720.0000000    0.1069073
6760.0000000    0.1140494
6800.0000000    0.1123019
6840.0000000    0.1091356
6880.0000000    0.1097277
6920.0000000    0.1112628
6960.0000000    0.1202559
7000.0000000    0.1111471
7040.0000000    0.1271292
7080.0000000    0.1107125
7120.0000000    0.1207834
7160.0000000    0.1215665
7200.0000000    0.1199681
7240.0000000    0.1106023
7280.0000000    0.1149627
7320.0000000    0.1073175
7360.0000000    0.1132173
7400.0000000    0.1121065
7440.0000000    0.1090022
7480.0000000    0.1023605
7520.0000000    0.1012786
7560.0000000    0.1039706
7600.0000000    0.1023038
7640.0000000    0.1046651
7680.0000000    0.1216480
7720.0000000    0.1093656
7760.0000000    0.0998452
7800.0000000    0.1160618
7840.0000000    0.1091024
7880.0000000    0.1063284
7920.0000000    0.1074921
7960.0000000    0.1165497
8000.0000000    0.1145049
8040.0000000    0.1155739
8080.0000000    0.1170162
8120.0000000    0.1088394
8160.0000000    0.1023803
8200.0000000    0.1042354
8240.0000000    0.1039702
8280.0000000    0.1054112
8320.0000000    0.1136491
8360.0000000    0.0989215
8400.0000000    0.1005441
8440.0000000    0.1165389
8480.0000000    0.1082528
8520.0000000    0.1066636
8560.0000000    0.1077530
8600.0000000    0.1196627
8640.0000000    0.1276883
8680.0000000    0.1027902
8720.0000000    0.1039927
8760.0000000    0.1126960
8800.0000000    0.1155501
8840.0000000    0.1053301
8880.0000000    0.1088835
8920.0000000    0.1178782
8960.0000000    0.1217640
9000.0000000    0.1158503
9040.0000000    0.1171889
9080.0000000    0.1008816
9120.0000000    0.1127040
9160.0000000    0.1187179
9200.0000000    0.1092093
9240.0000000    0.1107945
9280.0000000    0.1165373
9320.0000000    0.1220385
9360.0000000    0.1141427
9400.0000000    0.1081115
9440.0000000    0.1069283
9480.0000000    0.1169619
9520.0000000    0.1096513
9560.0000000    0.1127117
9600.0000000    0.1187706
9640.0000000    0.1107874
9680.0000000    0.1269528
9720.0000000    0.1152896
9760.0000000    0.1100925
9800.0000000    0.1080916
9840.0000000    0.1243470
9880.0000000    0.1066570
9920.0000000    0.1125719
9960.0000000    0.1056568
10000.0000000    0.1152464
10040.0000000    0.1123345
10080.0000000    0.1079477
10120.0000000    0.1148636
10160.0000000    0.1170716
10200.0000000    0.1084807
10240.0000000    0.1218892
10280.0000000    0.1178555
10320.0000000    0.1066083
10360.0000000    0.1197599
10400.0000000    0.1042048
10440.0000000    0.1175404
10480.0000000    0.1072691
10520.0000000    0.1176211
10560.0000000    0.1070911
10600.0000000    0.1110510
10640.0000000    0.1194125
10680.0000000    0.1295394
10720.0000000    0.1217125
10760.0000000    0.1280267
10800.0000000    0.1234689
10840.0000000    0.1208074
10880.0000000    0.1178463
10920.0000000    0.1135727
10960.0000000    0.1169560
11000.0000000    0.1125816
11040.0000000    0.1151108
11080.0000000    0.1112856
11120.0000000    0.1248277
11160.0000000    0.1233097
11200.0000000    0.1180610
11240.0000000    0.1234057
11280.0000000    0.1009572
11320.0000000    0.1226755
11360.0000000    0.1146441
11400.0000000    0.1028889
11440.0000000    0.1090104
11480.0000000    0.1179688
11520.0000000    0.1184696
11560.0000000    0.1182126
11600.0000000    0.1133542
11640.0000000    0.1116351
11680.0000000    0.0993417
11720.0000000    0.1152981
11760.0000000    0.1189695
11800.0000000    0.1407167
11840.0000000    0.1169230
11880.0000000    0.1184297
11920.0000000    0.1386033
11960.0000000    0.1242869
12000.0000000    0.1138294
12040.0000000    0.1135157
12080.0000000    0.1074878
12120.0000000    0.1131691
12160.0000000    0.1119581
12200.0000000    0.1134267
12240.0000000    0.1186943
12280.0000000    0.1063611
12320.0000000    0.1044884
12360.0000000    0.1232008
12400.0000000    0.1071258
12440.0000000    0.0988819
12480.0000000    0.1160180
12520.0000000    0.1196860
12560.0000000    0.1213533
12600.0000000    0.1129692
12640.0000000    0.1229969
12680.0000000    0.1227659
12720.0000000    0.1079096
12760.0000000    0.0946802
12800.0000000    0.1110300
12840.0000000    0.1165042
12880.0000000    0.1050389
12920.0000000    0.1013242
12960.0000000    0.1116902
13000.0000000    0.1115225
13040.0000000    0.1121653
13080.0000000    0.1143941
13120.0000000    0.1091539
13160.0000000    0.1116075
13200.0000000    0.1120014
13240.0000000    0.1054955
13280.0000000    0.1085032
13320.0000000    0.1035539
13360.0000000    0.1099540
13400.0000000    0.1094291
13440.0000000    0.1022050
13480.0000000    0.1034036
13520.0000000    0.1242955
13560.0000000    0.1120813
13600.0000000    0.1046544
13640.0000000    0.1036655
13680.0000000    0.1133684
13720.0000000    0.1180939
13760.0000000    0.1201931
13800.0000000    0.1404235
13840.0000000    0.1113797
13880.0000000    0.1215977
13920.0000000    0.1151984
13960.0000000    0.1062219
14000.0000000    0.1195231
14040.0000000    0.1221822
14080.0000000    0.1119064
14120.0000000    0.1251462
14160.0000000    0.1079526
14200.0000000    0.1155008
14240.0000000    0.1064379
14280.0000000    0.1072342
14320.0000000    0.1320323
14360.0000000    0.1399151
14400.0000000    0.1320847
14440.0000000    0.1187225
14480.0000000    0.1226084
14520.0000000    0.1093680
14560.0000000    0.1082653
14600.0000000    0.1338304
14640.0000000    0.1123656
14680.0000000    0.1120372
14720.0000000    0.1186268
14760.0000000    0.1175319
14800.0000000    0.1302353
14840.0000000    0.1165147
14880.0000000    0.1202141
14920.0000000    0.1290082
14960.0000000    0.1236185
15000.0000000    0.1176427
15040.0000000    0.1160965
15080.0000000    0.1159672
15120.0000000    0.1189619
15160.0000000    0.1075330
15200.0000000    0.1078228
15240.0000000    0.1192482
15280.0000000    0.1117532
15320.0000000    0.1124447
15360.0000000    0.1198888
15400.0000000    0.1158065
15440.0000000    0.1286721
15480.0000000    0.1173615
15520.0000000    0.1335057
15560.0000000    0.1232536
15600.0000000    0.1342192
15640.0000000    0.1111524
15680.0000000    0.1199825
15720.0000000    0.1044360
15760.0000000    0.1226579
15800.0000000    0.1145381
15840.0000000    0.1365840
15880.0000000    0.1125020
15920.0000000    0.1150441
15960.0000000    0.1165346
16000.0000000    0.1233080
16040.0000000    0.1095585
16080.0000000    0.1240085
16120.0000000    0.1253486
16160.0000000    0.1222378
16200.0000000    0.1246998
16240.0000000    0.1111716
16280.0000000    0.1216850
16320.0000000    0.1284491
16360.0000000    0.1183791
16400.0000000    0.1135468
16440.0000000    0.1173017
16480.0000000    0.1209900
16520.0000000    0.1274292
16560.0000000    0.1228588
16600.0000000    0.1165961
16640.0000000    0.1272091
16680.0000000    0.1248736
16720.0000000    0.1241782
16760.0000000    0.1113835
16800.0000000    0.1175840
16840.0000000    0.1231273
16880.0000000    0.1280614
16920.0000000    0.1277759
16960.0000000    0.1213294
17000.0000000    0.1279082
17040.0000000    0.1323029
17080.0000000    0.1466843
17120.0000000    0.1329570
17160.0000000    0.1229878
17200.0000000    0.1184318
17240.0000000    0.1245639
17280.0000000    0.1334912
17320.0000000    0.1213742
17360.0000000    0.1314472
17400.0000000    0.1182323
17440.0000000    0.1259931
17480.0000000    0.1375851
17520.0000000    0.1274109
17560.0000000    0.1220746
17600.0000000    0.1324245
17640.0000000    0.1177063
17680.0000000    0.1146818
17720.0000000    0.1194787
17760.0000000    0.1156397
17800.0000000    0.1270199
17840.0000000    0.1209728
17880.0000000    0.1080775
17920.0000000    0.1115504
17960.0000000    0.1138789
18000.0000000    0.1248390
18040.0000000    0.1179520
18080.0000000    0.1164069
18120.0000000    0.1272432
18160.0000000    0.1107666
18200.0000000    0.1131925
18240.0000000    0.1103513
18280.0000000    0.1090413
18320.0000000    0.1136511
18360.0000000    0.1226351
18400.0000000    0.1274308
18440.0000000    0.1203156
18480.0000000    0.1231262
18520.0000000    0.1179753
18560.0000000    0.1286781
18600.0000000    0.1194158
18640.0000000    0.1081251
18680.0000000    0.1105430
18720.0000000    0.1203965
18760.0000000    0.1127227
18800.0000000    0.1286228
18840.0000000    0.1221114
18880.0000000    0.1282043
18920.0000000    0.1252906
18960.0000000    0.1140467
19000.0000000    0.1063877
19040.0000000    0.1034218
19080.0000000    0.1068421
19120.0000000    0.1106393
19160.0000000    0.1010172
19200.0000000    0.1056792
19240.0000000    0.1104135
19280.0000000    0.1119799
19320.0000000    0.1025359
19360.0000000    0.0980652
19400.0000000    0.1082661
19440.0000000    0.1020239
19480.0000000    0.1106160
19520.0000000    0.1123884
19560.0000000    0.0970385
19600.0000000    0.0950339
19640.0000000    0.0899210
19680.0000000    0.0970825
19720.0000000    0.1045243
19760.0000000    0.1025258
19800.0000000    0.0948096
19840.0000000    0.0948417
19880.0000000    0.0945039
19920.0000000    0.0917462
19960.0000000    0.1034533
20000.0000000    0.1090023
20040.0000000    0.1037819
20080.0000000    0.0970050
20120.0000000    0.1003201
20160.0000000    0.0990392
20200.0000000    0.0942484
20240.0000000    0.0916724
20280.0000000    0.1025244
20320.0000000    0.0979836
20360.0000000    0.0897154
20400.0000000    0.0981604
20440.0000000    0.1005275
20480.0000000    0.1007944
20520.0000000    0.1070542
20560.0000000    0.1108952
20600.0000000    0.1036248
20640.0000000    0.0974368
20680.0000000    0.0985155
20720.0000000    0.1071535
20760.0000000    0.1033357
20800.0000000    0.1172474
20840.0000000    0.1019251
20880.0000000    0.1057974
20920.0000000    0.1022204
20960.0000000    0.0998367
21000.0000000    0.1103691
21040.0000000    0.1093696
21080.0000000    0.1010941
21120.0000000    0.1117427
21160.0000000    0.1142260
21200.0000000    0.1247246
21240.0000000    0.1070352
21280.0000000    0.1139989
21320.0000000    0.1109495
21360.0000000    0.1099225
21400.0000000    0.1112902
21440.0000000    0.1080423
21480.0000000    0.1021716
21520.0000000    0.0986086
21560.0000000    0.1075157
21600.0000000    0.1028370
21640.0000000    0.1124631
21680.0000000    0.0991795
21720.0000000    0.1020089
21760.0000000    0.1144369
21800.0000000    0.1054941
21840.0000000    0.1104800
21880.0000000    0.0964232
21920.0000000    0.1088690
21960.0000000    0.1058009
22000.0000000    0.1022896
22040.0000000    0.1035115
22080.0000000    0.1029296
22120.0000000    0.1064553
22160.0000000    0.0958407
22200.0000000    0.1140820
22240.0000000    0.1094407
22280.0000000    0.1013586
22320.0000000    0.0983466
22360.0000000    0.1039852
22400.0000000    0.1147453
22440.0000000    0.1103122
22480.0000000    0.1113018
22520.0000000    0.1144001
22560.0000000    0.1047188
22600.0000000    0.1099774
22640.0000000    0.1091388
22680.0000000    0.1047632
22720.0000000    0.0993065
22760.0000000    0.1054157
22800.0000000    0.1046398
22840.0000000    0.1177682
22880.0000000    0.1164892
22920.0000000    0.1048825
22960.0000000    0.1096695
23000.0000000    0.1119126
23040.0000000    0.1059576
23080.0000000    0.1084654
23120.0000000    0.1184152
23160.0000000    0.1238190
23200.0000000    0.1211488
23240.0000000    0.1216880
23280.0000000    0.1187929
23320.0000000    0.1101518
23360.0000000    0.1128994
23400.0000000    0.1035841
23440.0000000    0.1095588
23480.0000000    0.1116619
23520.0000000    0.1183570
23560.0000000    0.1202503
23600.0000000    0.1186371
23640.0000000    0.1197542
23680.0000000    0.1024589
23720.0000000    0.1098639
23760.0000000    0.1233827
23800.0000000    0.0965046
23840.0000000    0.1174064
23880.0000000    0.1280761
23920.0000000    0.1180161
23960.0000000    0.1148129
24000.0000000    0.1188642
24040.0000000    0.1078048
24080.0000000    0.1271504
24120.0000000    0.1182843
24160.0000000    0.1134471
24200.0000000    0.1077291
24240.0000000    0.1044388
24280.0000000    0.1027944
24320.0000000    0.1139365
24360.0000000    0.1161663
24400.0000000    0.1162811
24440.0000000    0.1138375
24480.0000000    0.1161070
24520.0000000    0.1110342
24560.0000000    0.1175234
24600.0000000    0.1135527
24640.0000000    0.1142845
24680.0000000    0.1076318
24720.0000000    0.1112685
24760.0000000    0.1135661
24800.0000000    0.1005667
24840.0000000    0.1195638
24880.0000000    0.1218000
24920.0000000    0.1068324
24960.0000000    0.1095591
25000.0000000    0.0964121
25040.0000000    0.1188223
25080.0000000    0.1135334
25120.0000000    0.1104669
25160.0000000    0.1099122
25200.0000000    0.1187337
25240.0000000    0.1073431
25280.0000000    0.1051821
25320.0000000    0.1160262
25360.0000000    0.0958897
25400.0000000    0.1028484
25440.0000000    0.0964191
25480.0000000    0.1021286
25520.0000000    0.1062108
25560.0000000    0.0990765
25600.0000000    0.0982997
25640.0000000    0.0923383
25680.0000000    0.0938528
25720.0000000    0.1019382
25760.0000000    0.1060971
25800.0000000    0.1027964
25840.0000000    0.1209160
25880.0000000    0.1218185
25920.0000000    0.1224886
25960.0000000    0.1181651
26000.0000000    0.1115344
26040.0000000    0.1124697
26080.0000000    0.1090951
26120.0000000    0.1105963
26160.0000000    0.0975472
26200.0000000    0.1127106
26240.0000000    0.1096577
26280.0000000    0.1137277
26320.0000000    0.1216587
26360.0000000    0.1122365
26400.0000000    0.0942160
26440.0000000    0.1204041
26480.0000000    0.1073610
26520.0000000    0.1102682
26560.0000000    0.1250880
26600.0000000    0.1138309
26640.0000000    0.1363649
26680.0000000    0.0946326
26720.0000000    0.1017030
26760.0000000    0.0946545
26800.0000000    0.1056361
26840.0000000    0.1109284
26880.0000000    0.1127960
26920.0000000    0.1090897
26960.0000000    0.1241986
27000.0000000    0.1134145
27040.0000000    0.1100014
27080.0000000    0.1184735
27120.0000000    0.1201073
27160.0000000    0.1164209
27200.0000000    0.1298040
27240.0000000    0.1155978
27280.0000000    0.1120244
27320.0000000    0.1050565
27360.0000000    0.0981160
27400.0000000    0.1042375
27440.0000000    0.1061925
27480.0000000    0.0978291
27520.0000000    0.0969501
27560.0000000    0.1048896
27600.0000000    0.1183404
27640.0000000    0.1130639
27680.0000000    0.1186152
27720.0000000    0.1029592
27760.0000000    0.1087674
27800.0000000    0.1100764
27840.0000000    0.1187670
27880.0000000    0.1043310
27920.0000000    0.1017496
27960.0000000    0.0944538
28000.0000000    0.0999625
28040.0000000    0.1011515
28080.0000000    0.1090895
28120.0000000    0.1134497
28160.0000000    0.1120731
28200.0000000    0.1231267
28240.0000000    0.1136975
28280.0000000    0.1104427
28320.0000000    0.1099020
28360.0000000    0.1063919
28400.0000000    0.1092638
28440.0000000    0.1243117
28480.0000000    0.1077093
28520.0000000    0.1140608
28560.0000000    0.1210194
28600.0000000    0.1087755
28640.0000000    0.1154659
28680.0000000    0.1067032
28720.0000000    0.1160869
28760.0000000    0.1119365
28800.0000000    0.1077187
28840.0000000    0.1003349
28880.0000000    0.1079929
28920.0000000    0.0999999
28960.0000000    0.1096329
29000.0000000    0.1053976
29040.0000000    0.1092180
29080.0000000    0.1103483
29120.0000000    0.1057863
29160.0000000    0.1209707
29200.0000000    0.1128418
29240.0000000    0.1150765
29280.0000000    0.1285680
29320.0000000    0.1126136
29360.0000000    0.1160652
29400.0000000    0.1084228
29440.0000000    0.1222143
29480.0000000    0.1179941
29520.0000000    0.1191175
29560.0000000    0.1121154
29600.0000000    0.0949342
29640.0000000    0.1158906
29680.0000000    0.1096473
29720.0000000    0.1188795
29760.0000000    0.1061660
29800.0000000    0.1154302
29840.0000000    0.1060458
29880.0000000    0.1035318
29920.0000000    0.1001128
29960.0000000    0.1033306
30000.0000000    0.1122487
30040.0000000    0.1144205
30080.0000000    0.1100388
30120.0000000    0.1111225
30160.0000000    0.1199518
30200.0000000    0.1127502
30240.0000000    0.1131569
30280.0000000    0.1058140
30320.0000000    0.1019631
30360.0000000    0.1124156
30400.0000000    0.1013862
30440.0000000    0.1101441
30480.0000000    0.1137714
30520.0000000    0.1178471
30560.0000000    0.1161803
30600.0000000    0.1178361
30640.0000000    0.1168459
30680.0000000    0.1114668
30720.0000000    0.1142840
30760.0000000    0.1174718
30800.0000000    0.1293995
30840.0000000    0.1139412
30880.0000000    0.1098987
30920.0000000    0.1086142
30960.0000000    0.1137169
31000.0000000    0.1057288
31040.0000000    0.1098447
31080.0000000    0.1029682
31120.0000000    0.1040751
31160.0000000    0.1077849
31200.0000000    0.0939588
31240.0000000    0.1096773
31280.0000000    0.1058455
31320.0000000    0.1068196
31360.0000000    0.1056191
31400.0000000    0.1115419
31440.0000000    0.1129152
31480.0000000    0.1046484
31520.0000000    0.1176294
31560.0000000    0.1134652
31600.0000000    0.1213169
31640.0000000    0.1139676
31680.0000000    0.1098766
31720.0000000    0.0992980
31760.0000000    0.1176364
31800.0000000    0.1171666
31840.0000000    0.1121799
31880.0000000    0.1218530
31920.0000000    0.1115133
31960.0000000    0.1083538
32000.0000000    0.1133475
32040.0000000    0.1096611
32080.0000000    0.1130248
32120.0000000    0.1163992
32160.0000000    0.1182039
32200.0000000    0.1173155
32240.0000000    0.1161416
32280.0000000    0.1237365
32320.0000000    0.1193952
32360.0000000    0.1195490
32400.0000000    0.1162838
32440.0000000    0.1113188
32480.0000000    0.1170975
32520.0000000    0.1212803
32560.0000000    0.1153672
32600.0000000    0.1182068
32640.0000000    0.1173737
32680.0000000    0.1210173
32720.0000000    0.1207175
32760.0000000    0.1419716
32800.0000000    0.1296779
32840.0000000    0.1316781
32880.0000000    0.1214839
32920.0000000    0.1488919
32960.0000000    0.1204830
33000.0000000    0.1265929
33040.0000000    0.1382532
33080.0000000    0.1329906
33120.0000000    0.1271431
33160.0000000    0.1229557
33200.0000000    0.1334884
33240.0000000    0.1210112
33280.0000000    0.1154867
33320.0000000    0.1310139
33360.0000000    0.1130172
33400.0000000    0.1178247
33440.0000000    0.1220810
33480.0000000    0.1215650
33520.0000000    0.1415916
33560.0000000    0.1102325
33600.0000000    0.1105069
33640.0000000    0.1187340
33680.0000000    0.1138336
33720.0000000    0.1264539
33760.0000000    0.1222397
33800.0000000    0.1196804
33840.0000000    0.1173335
33880.0000000    0.1236385
33920.0000000    0.1298441
33960.0000000    0.1156032
34000.0000000    0.1209532
34040.0000000    0.1100929
34080.0000000    0.1348597
34120.0000000    0.1286557
34160.0000000    0.1285683
34200.0000000    0.1130878
34240.0000000    0.1141820
34280.0000000    0.1169756
34320.0000000    0.1197907
34360.0000000    0.1005639
34400.0000000    0.1069811
34440.0000000    0.1043183
34480.0000000    0.1123502
34520.0000000    0.1051977
34560.0000000    0.1207499
34600.0000000    0.1212247
34640.0000000    0.1290324
34680.0000000    0.1281977
34720.0000000    0.1322101
34760.0000000    0.1377650
34800.0000000    0.1382802
34840.0000000    0.1336884
34880.0000000    0.1265592
34920.0000000    0.1377858
34960.0000000    0.1275186
35000.0000000    0.1252906
35040.0000000    0.1192082
35080.0000000    0.1345736
35120.0000000    0.1373401
35160.0000000    0.1245712
35200.0000000    0.1288711
35240.0000000    0.1337829
35280.0000000    0.1230234
35320.0000000    0.1167087
35360.0000000    0.1134529
35400.0000000    0.1241000
35440.0000000    0.1227220
35480.0000000    0.1076526
35520.0000000    0.1057137
35560.0000000    0.1083733
35600.0000000    0.1156911
35640.0000000    0.1151995
35680.0000000    0.1090576
35720.0000000    0.1133249
35760.0000000    0.1075212
35800.0000000    0.1102265
35840.0000000    0.1078565
35880.0000000    0.1050078
35920.0000000    0.1053062
35960.0000000    0.1061938
36000.0000000    0.1045128
36040.0000000    0.1126927
36080.0000000    0.1108021
36120.0000000    0.1127474
36160.0000000    0.1062443
36200.0000000    0.1190105
36240.0000000    0.1153908
36280.0000000    0.1094085
36320.0000000    0.1079463
36360.0000000    0.1140011
36400.0000000    0.1210105
36440.0000000    0.1115646
36480.0000000    0.1139375
36520.0000000    0.1100697
36560.0000000    0.1124464
36600.0000000    0.1173445
36640.0000000    0.1157129
36680.0000000    0.1118237
36720.0000000    0.1067683
36760.0000000    0.1147767
36800.0000000    0.1084715
36840.0000000    0.0977919
36880.0000000    0.1161888
36920.0000000    0.1148281
36960.0000000    0.1135416
37000.0000000    0.1077845
37040.0000000    0.1058238
37080.0000000    0.1088256
37120.0000000    0.1044346
37160.0000000    0.1053511
37200.0000000    0.1165526
37240.0000000    0.1127143
37280.0000000    0.1106318
37320.0000000    0.1103258
37360.0000000    0.1194874
37400.0000000    0.1128455
37440.0000000    0.1068957
37480.0000000    0.1205173
37520.0000000    0.1237519
37560.0000000    0.1124849
37600.0000000    0.1206220
37640.0000000    0.1286310
37680.0000000    0.1342138
37720.0000000    0.1169359
37760.0000000    0.1198416
37800.0000000    0.1162197
37840.0000000    0.1193856
37880.0000000    0.1352407
37920.0000000    0.1360491
37960.0000000    0.1240349
38000.0000000    0.1322638
38040.0000000    0.1371469
38080.0000000    0.1259262
38120.0000000    0.1306146
38160.0000000    0.1213460
38200.0000000    0.1255793
38240.0000000    0.1277989
38280.0000000    0.1195712
38320.0000000    0.1279788
38360.0000000    0.1228852
38400.0000000    0.1335495
38440.0000000    0.1479336
38480.0000000    0.1216125
38520.0000000    0.1249223
38560.0000000    0.1258739
38600.0000000    0.1242132
38640.0000000    0.1227920
38680.0000000    0.1186174
38720.0000000    0.1289180
38760.0000000    0.1173655
38800.0000000    0.1171851
38840.0000000    0.1195382
38880.0000000    0.1127164
38920.0000000    0.1202181
38960.0000000    0.1172002
39000.0000000    0.1226512
39040.0000000    0.1210705
39080.0000000    0.1166626
39120.0000000    0.1313637
39160.0000000    0.1115654
39200.0000000    0.1099710
39240.0000000    0.1117812
39280.0000000    0.1160826
39320.0000000    0.1006530
39360.0000000    0.1016206
39400.0000000    0.1233190
39440.0000000    0.1170988
39480.0000000    0.1181930
39520.0000000    0.1204456
39560.0000000    0.1242702
39600.0000000    0.1263701
39640.0000000    0.1164875
39680.0000000    0.1109340
39720.0000000    0.1195056
39760.0000000    0.1195399
39800.0000000    0.1205126
39840.0000000    0.1284932
39880.0000000    0.1164242
39920.0000000    0.1283290
39960.0000000    0.1308224
40000.0000000    0.1122100
40040.0000000    0.1283192
40080.0000000    0.1274978
40120.0000000    0.1265159
40160.0000000    0.1261423
40200.0000000    0.1219662
40240.0000000    0.1159493
40280.0000000    0.1309418
40320.0000000    0.1285926
40360.0000000    0.1267949
40400.0000000    0.1177353
40440.0000000    0.1214281
40480.0000000    0.1221584
40520.0000000    0.1277116
40560.0000000    0.1156888
40600.0000000    0.1086933
40640.0000000    0.1082514
40680.0000000    0.1208520
40720.0000000    0.1118273
40760.0000000    0.1312398
40800.0000000    0.1243819
40840.0000000    0.1123434
40880.0000000    0.1133783
40920.0000000    0.1163891
40960.0000000    0.1215018
41000.0000000    0.1161255
41040.0000000    0.1119238
41080.0000000    0.1218096
41120.0000000    0.1310589
41160.0000000    0.1193833
41200.0000000    0.1190972
41240.0000000    0.1188471
41280.0000000    0.1039564
41320.0000000    0.1132586
41360.0000000    0.1090191
41400.0000000    0.1251014
41440.0000000    0.1211043
41480.0000000    0.1156479
41520.0000000    0.1240213
41560.0000000    0.1194568
41600.0000000    0.1197798
41640.0000000    0.1152258
41680.0000000    0.1238131
41720.0000000    0.1168568
41760.0000000    0.1123613
41800.0000000    0.1177131
41840.0000000    0.1188186
41880.0000000    0.1245071
41920.0000000    0.1317563
41960.0000000    0.1289463
42000.0000000    0.1171038
42040.0000000    0.1263237
42080.0000000    0.1208219
42120.0000000    0.1132683
42160.0000000    0.1328222
42200.0000000    0.1288742
42240.0000000    0.1267575
42280.0000000    0.1322348
42320.0000000    0.1219320
42360.0000000    0.1278135
42400.0000000    0.1137567
42440.0000000    0.1208621
42480.0000000    0.1177606
42520.0000000    0.1341055
42560.0000000    0.1233376
42600.0000000    0.1221716
42640.0000000    0.1227269
42680.0000000    0.1317243
42720.0000000    0.1113488
42760.0000000    0.1286413
42800.0000000    0.1172729
42840.0000000    0.1198875
42880.0000000    0.1184194
42920.0000000    0.1312247
42960.0000000    0.1232382
43000.0000000    0.1177426
43040.0000000    0.1185824
43080.0000000    0.1262164
43120.0000000    0.1135217
43160.0000000    0.1183494
43200.0000000    0.1213654
43240.0000000    0.1207055
43280.0000000    0.1068216
43320.0000000    0.1290349
43360.0000000    0.1145899
43400.0000000    0.1167578
43440.0000000    0.1142758
43480.0000000    0.1136182
43520.0000000    0.1186429
43560.0000000    0.1196124
43600.0000000    0.1206801
43640.0000000    0.1126200
43680.0000000    0.1254736
43720.0000000    0.1249685
43760.0000000    0.1154202
43800.0000000    0.1196208
43840.0000000    0.1218049
43880.0000000    0.1197322
43920.0000000    0.1277056
43960.0000000    0.1204743
44000.0000000    0.1222844
44040.0000000    0.1255328
44080.0000000    0.1384670
44120.0000000    0.1365973
44160.0000000    0.1161860
44200.0000000    0.1259256
44240.0000000    0.1275217
44280.0000000    0.1354038
44320.0000000    0.1276417
44360.0000000    0.1145850
44400.0000000    0.1120040
44440.0000000    0.1211558
44480.0000000    0.1183343
44520.0000000    0.1190392
44560.0000000    0.1244636
44600.0000000    0.1209362
44640.0000000    0.1193534
44680.0000000    0.1268482
44720.0000000    0.1150817
44760.0000000    0.1263821
44800.0000000    0.1247737
44840.0000000    0.1226650
44880.0000000    0.1296777
44920.0000000    0.1231794
44960.0000000    0.1144202
45000.0000000    0.1129033
45040.0000000    0.1223266
45080.0000000    0.1228385
45120.0000000    0.1187780
45160.0000000    0.1166261
45200.0000000    0.1049327
45240.0000000    0.1061133
45280.0000000    0.1246124
45320.0000000    0.1258927
45360.0000000    0.1041227
45400.0000000    0.1165646
45440.0000000    0.1159502
45480.0000000    0.1144296
45520.0000000    0.1108163
45560.0000000    0.1336997
45600.0000000    0.1146948
45640.0000000    0.1218818
45680.0000000    0.1169601
45720.0000000    0.1062080
45760.0000000    0.1084167
45800.0000000    0.1137686
45840.0000000    0.1150751
45880.0000000    0.1225942
45920.0000000    0.0978988
45960.0000000    0.1098120
46000.0000000    0.1185418
46040.0000000    0.1054175
46080.0000000    0.1089839
46120.0000000    0.1122213
46160.0000000    0.1260306
46200.0000000    0.1150204
46240.0000000    0.1165736
46280.0000000    0.1197886
46320.0000000    0.1133360
46360.0000000    0.1194574
46400.0000000    0.1265424
46440.0000000    0.1172521
46480.0000000    0.1124411
46520.0000000    0.1109494
46560.0000000    0.1038788
46600.0000000    0.1169806
46640.0000000    0.1128862
46680.0000000    0.1241674
46720.0000000    0.1175313
46760.0000000    0.1175731
46800.0000000    0.1297925
46840.0000000    0.1407320
46880.0000000    0.1225021
46920.0000000    0.1286325
46960.0000000    0.1265197
47000.0000000    0.1265981
47040.0000000    0.1246544
47080.0000000    0.1153245
47120.0000000    0.1285280
47160.0000000    0.1216809
47200.0000000    0.1339088
47240.0000000    0.1537977
47280.0000000    0.1217678
47320.0000000    0.1172422
47360.0000000    0.1149063
47400.0000000    0.1224317
47440.0000000    0.1246759
47480.0000000    0.1202049
47520.0000000    0.1216316
47560.0000000    0.1054044
47600.0000000    0.1180116
47640.0000000    0.1185070
47680.0000000    0.1110812
47720.0000000    0.1122831
47760.0000000    0.1074917
47800.0000000    0.1111783
47840.0000000    0.1210753
47880.0000000    0.1056159
47920.0000000    0.1210792
47960.0000000    0.1122433
48000.0000000    0.1191068
48040.0000000    0.1206305
48080.0000000    0.1131695
48120.0000000    0.1111004
48160.0000000    0.1059168
48200.0000000    0.1082666
48240.0000000    0.1223162
48280.0000000    0.1181126
48320.0000000    0.1156201
48360.0000000    0.1275298
48400.0000000    0.1154580
48440.0000000    0.1300424
48480.0000000    0.1259380
48520.0000000    0.1129285
48560.0000000    0.1212233
48600.0000000    0.1124855
48640.0000000    0.1248666
48680.0000000    0.1164682
48720.0000000    0.1216234
48760.0000000    0.1090711
48800.0000000    0.1091142
48840.0000000    0.1109043
48880.0000000    0.1128296
48920.0000000    0.1020502
48960.0000000    0.1099203
49000.0000000    0.1136583
49040.0000000    0.1057678
49080.0000000    0.1240850
49120.0000000    0.1234414
49160.0000000    0.1135189
49200.0000000    0.1065768
49240.0000000    0.1005336
49280.0000000    0.1069856
49320.0000000    0.1115496
49360.0000000    0.1080728
49400.0000000    0.1160862
49440.0000000    0.1131011
49480.0000000    0.1263957
49520.0000000    0.1246467
49560.0000000    0.1231995
49600.0000000    0.1247951
49640.0000000    0.1163063
49680.0000000    0.1083666
49720.0000000    0.1272072
49760.0000000    0.1145739
49800.0000000    0.1247780
49840.0000000    0.1094753
49880.0000000    0.1160397
49920.0000000    0.1204330
49960.0000000    0.1124111
50000.0000000    0.1037683
50040.0000000    0.1202002
50080.0000000    0.1228089
50120.0000000    0.1245902
50160.0000000    0.1282600
50200.0000000    0.1159678
50240.0000000    0.1237335
50280.0000000    0.1171720
50320.0000000    0.1279761
50360.0000000    0.1135029
50400.0000000    0.1226652
50440.0000000    0.1332363
50480.0000000    0.1237727
50520.0000000    0.1027774
50560.0000000    0.1199077
50600.0000000    0.1174363
50640.0000000    0.1005425
50680.0000000    0.1032957
50720.0000000    0.1082155
50760.0000000    0.1136337
50800.0000000    0.1172072
50840.0000000    0.1065551
50880.0000000    0.1043859
50920.0000000    0.1157078
50960.0000000    0.1170520
51000.0000000    0.1105308
51040.0000000    0.1206958
51080.0000000    0.1201674
51120.0000000    0.1327796
51160.0000000    0.1109594
51200.0000000    0.1136749
51240.0000000    0.1290275
51280.0000000    0.1163045
51320.0000000    0.1040163
51360.0000000    0.1171366
51400.0000000    0.1282077
51440.0000000    0.1192291
51480.0000000    0.1087469
51520.0000000    0.1130249
51560.0000000    0.1186035
51600.0000000    0.1218411
51640.0000000    0.1335747
51680.0000000    0.1322082
51720.0000000    0.1183820
51760.0000000    0.1149843
51800.0000000    0.1141282
51840.0000000    0.1126319
51880.0000000    0.1248495
51920.0000000    0.1187570
51960.0000000    0.1296333
52000.0000000    0.1109668
52040.0000000    0.1167087
52080.0000000    0.1208242
52120.0000000    0.1160704
52160.0000000    0.1200716
52200.0000000    0.1157866
52240.0000000    0.1246221
52280.0000000    0.1279119
52320.0000000    0.1141195
52360.0000000    0.1021041
52400.0000000    0.1159638
52440.0000000    0.1284148
52480.0000000    0.1108343
52520.0000000    0.1219769
52560.0000000    0.1255404
52600.0000000    0.1251412
52640.0000000    0.1202269
52680.0000000    0.1299419
52720.0000000    0.1241097
52760.0000000    0.1130014
52800.0000000    0.1119604
52840.0000000    0.1178050
52880.0000000    0.1322143
52920.0000000    0.1215756
52960.0000000    0.1083366
53000.0000000    0.1092091
53040.0000000    0.1072714
53080.0000000    0.1156941
53120.0000000    0.1253681
53160.0000000    0.1247361
53200.0000000    0.1232739
53240.0000000    0.1257807
53280.0000000    0.1231588
53320.0000000    0.1278484
53360.0000000    0.1333120
53400.0000000    0.1286622
53440.0000000    0.1308705
53480.0000000    0.1313610
53520.0000000    0.1337533
53560.0000000    0.1031259
53600.0000000    0.1205084
53640.0000000    0.1141297
53680.0000000    0.1230084
53720.0000000    0.1269591
53760.0000000    0.1210943
53800.0000000    0.1253978
53840.0000000    0.1300173
53880.0000000    0.1302858
53920.0000000    0.1184649
53960.0000000    0.1264341
54000.0000000    0.1178426
54040.0000000    0.1121261
54080.0000000    0.1261723
54120.0000000    0.1213846
54160.0000000    0.1163255
54200.0000000    0.1186196
54240.0000000    0.1333246
54280.0000000    0.1351570
54320.0000000    0.1409059
54360.0000000    0.1280238
54400.0000000    0.1298462
54440.0000000    0.1197073
54480.0000000    0.1216545
54520.0000000    0.1226180
54560.0000000    0.1283620
54600.0000000    0.1192080
54640.0000000    0.1201900
54680.0000000    0.1327872
54720.0000000    0.1292927
54760.0000000    0.1403969
54800.0000000    0.1284100
54840.0000000    0.1377431
54880.0000000    0.1274853
54920.0000000    0.1317150
54960.0000000    0.1408279
55000.0000000    0.1204156
55040.0000000    0.1273018
55080.0000000    0.1160538
55120.0000000    0.1255796
55160.0000000    0.1252553
55200.0000000    0.1159800
55240.0000000    0.1296730
55280.0000000    0.1223698
55320.0000000    0.1191598
55360.0000000    0.1262079
55400.0000000    0.1239386
55440.0000000    0.1233706
55480.0000000    0.1140138
55520.0000000    0.1129117
55560.0000000    0.1253636
55600.0000000    0.1242038
55640.0000000    0.1337826
55680.0000000    0.1271434
55720.0000000    0.1275194
55760.0000000    0.1406960
55800.0000000    0.1174160
55840.0000000    0.1262444
55880.0000000    0.1187638
55920.0000000    0.1220582
55960.0000000    0.1128647
56000.0000000    0.1177767
56040.0000000    0.1335256
56080.0000000    0.1230562
56120.0000000    0.1173694
56160.0000000    0.1258922
56200.0000000    0.1231708
56240.0000000    0.1137011
56280.0000000    0.1287811
56320.0000000    0.1364606
56360.0000000    0.1409074
56400.0000000    0.1414772
56440.0000000    0.1321471
56480.0000000    0.1297437
56520.0000000    0.1221693
56560.0000000    0.1221739
56600.0000000    0.1244973
56640.0000000    0.1375676
56680.0000000    0.1426614
56720.0000000    0.1360414
56760.0000000    0.1278236
56800.0000000    0.1259897
56840.0000000    0.1154291
56880.0000000    0.1007575
56920.0000000    0.1163462
56960.0000000    0.1254512
57000.0000000    0.1170836
57040.0000000    0.1176834
57080.0000000    0.1132099
57120.0000000    0.1164349
57160.0000000    0.1174550
57200.0000000    0.1212108
57240.0000000    0.1171787
57280.0000000    0.1113087
57320.0000000    0.1026319
57360.0000000    0.1145744
57400.0000000    0.1242609
57440.0000000    0.1191153
57480.0000000    0.1120028
57520.0000000    0.1087888
57560.0000000    0.1088984
57600.0000000    0.1135744
57640.0000000    0.1153523
57680.0000000    0.1287626
57720.0000000    0.1214103
57760.0000000    0.1193489
57800.0000000    0.1195567
57840.0000000    0.1238189
57880.0000000    0.1133149
57920.0000000    0.1158359
57960.0000000    0.1112045
58000.0000000    0.1079922
58040.0000000    0.1197554
58080.0000000    0.1149104
58120.0000000    0.1154021
58160.0000000    0.1235450
58200.0000000    0.1283655
58240.0000000    0.1329221
58280.0000000    0.1313015
58320.0000000    0.1227891
58360.0000000    0.1263272
58400.0000000    0.1217007
58440.0000000    0.1202729
58480.0000000    0.1166132
58520.0000000    0.1130131
58560.0000000    0.1247588
58600.0000000    0.1138058
58640.0000000    0.1166555
58680.0000000    0.1228119
58720.0000000    0.1283065
58760.0000000    0.1140438
58800.0000000    0.1021204
58840.0000000    0.1099812
58880.0000000    0.1169790
58920.0000000    0.1210545
58960.0000000    0.1107487
59000.0000000    0.1156221
59040.0000000    0.1206194
59080.0000000    0.1138607
59120.0000000    0.1017644
59160.0000000    0.1098527
59200.0000000    0.1162067
59240.0000000    0.1047509
59280.0000000    0.1183305
59320.0000000    0.1134284
59360.0000000    0.1165494
59400.0000000    0.1149731
59440.0000000    0.1163495
59480.0000000    0.1098899
59520.0000000    0.1122543
59560.0000000    0.1102764
59600.0000000    0.1003351
59640.0000000    0.1034735
59680.0000000    0.1063534
59720.0000000    0.1054475
59760.0000000    0.1082773
59800.0000000    0.1045028
59840.0000000    0.1169381
59880.0000000    0.1064915
59920.0000000    0.1133436
59960.0000000    0.1032556
60000.0000000    0.1139366
60040.0000000    0.1023809
60080.0000000    0.1129839
60120.0000000    0.1186273
60160.0000000    0.1129876
60200.0000000    0.1168551
60240.0000000    0.1138499
60280.0000000    0.1241688
60320.0000000    0.1160862
60360.0000000    0.1124851
60400.0000000    0.1172305
60440.0000000    0.1210374
60480.0000000    0.1135241
60520.0000000    0.1058030
60560.0000000    0.1214300
60600.0000000    0.1060558
60640.0000000    0.1195526
60680.0000000    0.1057267
60720.0000000    0.1168146
60760.0000000    0.1154904
60800.0000000    0.1207741
60840.0000000    0.1284324
60880.0000000    0.1158140
60920.0000000    0.1276321
60960.0000000    0.1264293
61000.0000000    0.0982299
61040.0000000    0.1092175
61080.0000000    0.1012409
61120.0000000    0.1019217
61160.0000000    0.1140101
61200.0000000    0.1127615
61240.0000000    0.1063285
61280.0000000    0.1141773
61320.0000000    0.1322469
61360.0000000    0.1182604
61400.0000000    0.1272023
61440.0000000    0.1050077
61480.0000000    0.1204045
61520.0000000    0.1081597
61560.0000000    0.1059570
61600.0000000    0.1002041
61640.0000000    0.1055609
61680.0000000    0.1144378
61720.0000000    0.1136542
61760.0000000    0.0982444
61800.0000000    0.1237475
61840.0000000    0.1108867
61880.0000000    0.1046039
61920.0000000    0.1054979
61960.0000000    0.1094370
62000.0000000    0.1181606
62040.0000000    0.1139991
62080.0000000    0.1097890
62120.0000000    0.1102882
62160.0000000    0.0977759
62200.0000000    0.1113357
62240.0000000    0.1131803
62280.0000000    0.1135345
62320.0000000    0.1250325
62360.0000000    0.1150346
62400.0000000    0.1097565
62440.0000000    0.1065184
62480.0000000    0.0938473
62520.0000000    0.0943767
62560.0000000    0.1088667
62600.0000000    0.1021772
62640.0000000    0.0987773
62680.0000000    0.0948677
62720.0000000    0.1043040
62760.0000000    0.1036714
62800.0000000    0.0969063
62840.0000000    0.0934938
62880.0000000    0.1013882
62920.0000000    0.1046501
62960.0000000    0.1085804
63000.0000000    0.1217087
63040.0000000    0.1058304
63080.0000000    0.1247048
63120.0000000    0.1084949
63160.0000000    0.1066056
63200.0000000    0.1159585
63240.0000000    0.0999431
63280.0000000    0.1039059
63320.0000000    0.1135820
63360.0000000    0.1050660
63400.0000000    0.1096762
63440.0000000    0.1087557
63480.0000000    0.1146059
63520.0000000    0.1020151
63560.0000000    0.1049237
63600.0000000    0.1089007
63640.0000000    0.1106106
63680.0000000    0.1108213
63720.0000000    0.1109765
63760.0000000    0.1106287
63800.0000000    0.1104111
63840.0000000    0.1157740
63880.0000000    0.1034148
63920.0000000    0.1020260
63960.0000000    0.1041400
64000.0000000    0.0952058
64040.0000000    0.0975356
64080.0000000    0.1050484
64120.0000000    0.1084762
64160.0000000    0.1115562
64200.0000000    0.1082449
64240.0000000    0.1032979
64280.0000000    0.1064617
64320.0000000    0.0975621
64360.0000000    0.1023652
64400.0000000    0.1096936
64440.0000000    0.1170261
64480.0000000    0.1155538
64520.0000000    0.1093963
64560.0000000    0.1082531
64600.0000000    0.0969138
64640.0000000    0.1094591
64680.0000000    0.1045807
64720.0000000    0.0939223
64760.0000000    0.0987792
64800.0000000    0.0953744
64840.0000000    0.1076381
64880.0000000    0.1160759
64920.0000000    0.1173257
64960.0000000    0.1132145
65000.0000000    0.1075705
65040.0000000    0.0984119
65080.0000000    0.1057954
65120.0000000    0.1074342
65160.0000000    0.1222541
65200.0000000    0.1085367
65240.0000000    0.1034653
65280.0000000    0.0971187
65320.0000000    0.0956098
65360.0000000    0.1085330
65400.0000000    0.1016105
65440.0000000    0.1037628
65480.0000000    0.1020822
65520.0000000    0.0993304
65560.0000000    0.0990435
65600.0000000    0.0968398
65640.0000000    0.0975443
65680.0000000    0.1019216
65720.0000000    0.1017534
65760.0000000    0.0987961
65800.0000000    0.0927014
65840.0000000    0.0994168
65880.0000000    0.0953434
65920.0000000    0.1084141
65960.0000000    0.1026735
66000.0000000    0.1086915
66040.0000000    0.0991914
66080.0000000    0.0962954
66120.0000000    0.0904236
66160.0000000    0.0930723
66200.0000000    0.0970748
66240.0000000    0.1094589
66280.0000000    0.1100945
66320.0000000    0.1042579
66360.0000000    0.1016279
66400.0000000    0.0993885
66440.0000000    0.1080942
66480.0000000    0.1006336
66520.0000000    0.1049402
66560.0000000    0.1022210
66600.0000000    0.1072695
66640.0000000    0.1054763
66680.0000000    0.1148643
66720.0000000    0.1001656
66760.0000000    0.0932994
66800.0000000    0.1000964
66840.0000000    0.1041244
66880.0000000    0.1098529
66920.0000000    0.1055748
66960.0000000    0.1034563
67000.0000000    0.1099761
67040.0000000    0.1109939
67080.0000000    0.1017383
67120.0000000    0.1013225
67160.0000000    0.1061742
67200.0000000    0.1088191
67240.0000000    0.1061301
67280.0000000    0.1092937
67320.0000000    0.1095433
67360.0000000    0.1076966
67400.0000000    0.1085922
67440.0000000    0.0999680
67480.0000000    0.1059579
67520.0000000    0.1065900
67560.0000000    0.1060356
67600.0000000    0.1071963
67640.0000000    0.1119524
67680.0000000    0.1094512
67720.0000000    0.1077021
67760.0000000    0.1132999
67800.0000000    0.1027114
67840.0000000    0.1164093
67880.0000000    0.1085680
67920.0000000    0.1101036
67960.0000000    0.1075706
68000.0000000    0.1165880
68040.0000000    0.1183841
68080.0000000    0.1053014
68120.0000000    0.1152050
68160.0000000    0.1102967
68200.0000000    0.1070303
68240.0000000    0.1116053
68280.0000000    0.1160291
68320.0000000    0.1240575
68360.0000000    0.1247754
68400.0000000    0.1094360
68440.0000000    0.1215441
68480.0000000    0.1160189
68520.0000000    0.1253359
68560.0000000    0.1124346
68600.0000000    0.1067234
68640.0000000    0.1122834
68680.0000000    0.1059845
68720.0000000    0.1132625
68760.0000000    0.1132991
68800.0000000    0.1130388
68840.0000000    0.1103536
68880.0000000    0.1152591
68920.0000000    0.1137610
68960.0000000    0.1148154
69000.0000000    0.1099188
69040.0000000    0.1001610
69080.0000000    0.1050834
69120.0000000    0.1017834
69160.0000000    0.1121989
69200.0000000    0.1063202
69240.0000000    0.1127750
69280.0000000    0.1124958
69320.0000000    0.1099637
69360.0000000    0.1086824
69400.0000000    0.1051419
69440.0000000    0.1087657
69480.0000000    0.1123135
69520.0000000    0.1107171
69560.0000000    0.1128484
69600.0000000    0.1129422
69640.0000000    0.1197303
69680.0000000    0.1193533
69720.0000000    0.1165722
69760.0000000    0.1190129
69800.0000000    0.1053269
69840.0000000    0.1141523
69880.0000000    0.1212099
69920.0000000    0.1304782
69960.0000000    0.1175696
70000.0000000    0.1189922
70040.0000000    0.1205145
70080.0000000    0.1060852
70120.0000000    0.1081843
70160.0000000    0.1122670
70200.0000000    0.1091505
70240.0000000    0.1175667
70280.0000000    0.1193351
70320.0000000    0.1185330
70360.0000000    0.1105378
70400.0000000    0.1047027
70440.0000000    0.1114084
70480.0000000    0.1121135
70520.0000000    0.1258164
70560.0000000    0.1089754
70600.0000000    0.1058662
70640.0000000    0.1121179
70680.0000000    0.1072820
70720.0000000    0.1116569
70760.0000000    0.1090289
70800.0000000    0.1189650
70840.0000000    0.1023057
70880.0000000    0.1067654
70920.0000000    0.0951206
70960.0000000    0.0983135
71000.0000000    0.0947107
71040.0000000    0.1099623
71080.0000000    0.1032357
71120.0000000    0.1069616
71160.0000000    0.1169218
71200.0000000    0.1174168
71240.0000000    0.1058059
71280.0000000    0.1095687
71320.0000000    0.1008931
71360.0000000    0.1108730
71400.0000000    0.1046910
71440.0000000    0.1064485
71480.0000000    0.1140936
71520.0000000    0.0966394
71560.0000000    0.1050473
71600.0000000    0.1209962
71640.0000000    0.1212526
71680.0000000    0.1092548
71720.0000000    0.1218870
71760.0000000    0.1191394
71800.0000000    0.1128484
71840.0000000    0.1192521
71880.0000000    0.1088387
71920.0000000    0.1070348
71960.0000000    0.1040128
72000.0000000    0.1103410
72040.0000000    0.1183138
72080.0000000    0.1062723
72120.0000000    0.1110564
72160.0000000    0.1260442
72200.0000000    0.1219321
72240.0000000    0.1184741
72280.0000000    0.1221617
72320.0000000    0.1312620
72360.0000000    0.1195740
72400.0000000    0.1179631
72440.0000000    0.1199520
72480.0000000    0.1118193
72520.0000000    0.1211206
72560.0000000    0.1103294
72600.0000000    0.1097272
72640.0000000    0.1005450
72680.0000000    0.1073617
72720.0000000    0.1073025
72760.0000000    0.1142702
72800.0000000    0.1055223
72840.0000000    0.1080513
72880.0000000    0.1154772
72920.0000000    0.1124572
72960.0000000    0.1079371
73000.0000000    0.1034472
73040.0000000    0.1027758
73080.0000000    0.1037536
73120.0000000    0.1047337
73160.0000000    0.1201951
73200.0000000    0.1097515
73240.0000000    0.1149322
73280.0000000    0.1157282
73320.0000000    0.1005244
73360.0000000    0.1027417
73400.0000000    0.1131850
73440.0000000    0.1042949
73480.0000000    0.1083727
73520.0000000    0.1094223
73560.0000000    0.1176289
73600.0000000    0.1239136
73640.0000000    0.1099833
73680.0000000    0.1119829
73720.0000000    0.1220666
73760.0000000    0.1107361
73800.0000000    0.1129835
73840.0000000    0.1208364
73880.0000000    0.1236464
73920.0000000    0.1168097
73960.0000000    0.1141320
74000.0000000    0.1294772
74040.0000000    0.1248535
74080.0000000    0.1395040
74120.0000000    0.1197452
74160.0000000    0.1191728
74200.0000000    0.1178529
74240.0000000    0.1128933
74280.0000000    0.1092289
74320.0000000    0.1037338
74360.0000000    0.1143373
74400.0000000    0.1206645
74440.0000000    0.1123417
74480.0000000    0.1031244
74520.0000000    0.1218789
74560.0000000    0.1080943
74600.0000000    0.0985964
74640.0000000    0.1039880
74680.0000000    0.1096805
74720.0000000    0.1009899
74760.0000000    0.1272723
74800.0000000    0.1033347
74840.0000000    0.1092050
74880.0000000    0.1119685
74920.0000000    0.1260378
74960.0000000    0.1269025
75000.0000000    0.1156694
75040.0000000    0.1205015
75080.0000000    0.1057816
75120.0000000    0.1084438
75160.0000000    0.1325710
75200.0000000    0.1127103
75240.0000000    0.1216558
75280.0000000    0.1305410
75320.0000000    0.1223801
75360.0000000    0.1137567
75400.0000000    0.1204646
75440.0000000    0.1304729
75480.0000000    0.1177905
75520.0000000    0.1094313
75560.0000000    0.1183876
75600.0000000    0.1310871
75640.0000000    0.1022093
75680.0000000    0.1103839
75720.0000000    0.1214657
75760.0000000    0.1208872
75800.0000000    0.1222185
75840.0000000    0.1138830
75880.0000000    0.1231802
75920.0000000    0.1123680
75960.0000000    0.1130479
76000.0000000    0.1019919
76040.0000000    0.1079881
76080.0000000    0.0998080
76120.0000000    0.0986993
76160.0000000    0.1102337
76200.0000000    0.1120618
76240.0000000    0.1096397
76280.0000000    0.1095060
76320.0000000    0.1097580
76360.0000000    0.1238988
76400.0000000    0.1177246
76440.0000000    0.1063665
76480.0000000    0.1038773
76520.0000000    0.1009373
76560.0000000    0.1035797
76600.0000000    0.1087295
76640.0000000    0.1032415
76680.0000000    0.1116081
76720.0000000    0.0969961
76760.0000000    0.1094927
76800.0000000    0.1018430
76840.0000000    0.1044554
76880.0000000    0.0999324
76920.0000000    0.1074667
76960.0000000    0.1080609
77000.0000000    0.1111365
77040.0000000    0.1130756
77080.0000000    0.1033081
77120.0000000    0.1126714
77160.0000000    0.1034400
77200.0000000    0.1096092
77240.0000000    0.1050525
77280.0000000    0.1092354
77320.0000000    0.1047347
77360.0000000    0.1135887
77400.0000000    0.1050812
77440.0000000    0.1060179
77480.0000000    0.0937273
77520.0000000    0.1078079
77560.0000000    0.1088038
77600.0000000    0.0995555
77640.0000000    0.1054782
77680.0000000    0.1036230
77720.0000000    0.0936374
77760.0000000    0.1048727
77800.0000000    0.1056817
77840.0000000    0.0924765
77880.0000000    0.1019737
77920.0000000    0.0984106
77960.0000000    0.0999333
78000.0000000    0.1072963
78040.0000000    0.1068962
78080.0000000    0.1019743
78120.0000000    0.1017710
78160.0000000    0.1009143
78200.0000000    0.0939019
78240.0000000    0.1007429
78280.0000000    0.1133078
78320.0000000    0.0929890
78360.0000000    0.0904017
78400.0000000    0.1079750
78440.0000000    0.0980257
78480.0000000    0.1050337
78520.0000000    0.0966580
78560.0000000    0.1135181
78600.0000000    0.1011664
78640.0000000    0.1022839
78680.0000000    0.1085350
78720.0000000    0.1015541
78760.0000000    0.1096466
78800.0000000    0.1150604
78840.0000000    0.1174970
78880.0000000    0.1215471
78920.0000000    0.1312629
78960.0000000    0.1263742
79000.0000000    0.1234684
79040.0000000    0.1212237
79080.0000000    0.1055596
79120.0000000    0.0989028
79160.0000000    0.1105323
79200.0000000    0.1128950
79240.0000000    0.1041881
79280.0000000    0.1230423
79320.0000000    0.1027585
79360.0000000    0.1245841
79400.0000000    0.1149897
79440.0000000    0.1126243
79480.0000000    0.1225916
79520.0000000    0.1181434
79560.0000000    0.1163710
79600.0000000    0.1035301
79640.0000000    0.1116718
79680.0000000    0.1097296
79720.0000000    0.1082156
79760.0000000    0.1174922
79800.0000000    0.1088462
79840.0000000    0.1043205
79880.0000000    0.1083543
79920.0000000    0.1165190
79960.0000000    0.1066539
80000.0000000    0.1064561
80040.0000000    0.1048883
80080.0000000    0.1180879
80120.0000000    0.1130477
80160.0000000    0.1197263
80200.0000000    0.1078212
80240.0000000    0.1150643
80280.0000000    0.1041728
80320.0000000    0.1057006
80360.0000000    0.1168231
80400.0000000    0.1133433
80440.0000000    0.1044931
80480.0000000    0.1069586
80520.0000000    0.1042763
80560.0000000    0.1042174
80600.0000000    0.1058265
80640.0000000    0.1138498
80680.0000000    0.1145804
80720.0000000    0.1172029
80760.0000000    0.1178759
80800.0000000    0.1054763
80840.0000000    0.1141974
80880.0000000    0.0988936
80920.0000000    0.1171997
80960.0000000    0.1140816
81000.0000000    0.1138173
81040.0000000    0.1107242
81080.0000000    0.1193243
81120.0000000    0.1009288
81160.0000000    0.1010949
81200.0000000    0.1112797
81240.0000000    0.1058915
81280.0000000    0.1006193
81320.0000000    0.1033653
81360.0000000    0.1081890
81400.0000000    0.1174503
81440.0000000    0.1088956
81480.0000000    0.1113994
81520.0000000    0.1229642
81560.0000000    0.1196136
81600.0000000    0.1120895
81640.0000000    0.1287600
81680.0000000    0.1426529
81720.0000000    0.1359914
81760.0000000    0.1341930
81800.0000000    0.1396753
81840.0000000    0.1524358
81880.0000000    0.1284862
81920.0000000    0.1447190
81960.0000000    0.1266965
82000.0000000    0.1337000
82040.0000000    0.1126433
82080.0000000    0.1234434
82120.0000000    0.1439688
82160.0000000    0.1352256
82200.0000000    0.1330655
82240.0000000    0.1210410
82280.0000000    0.1277731
82320.0000000    0.1187670
82360.0000000    0.1208285
82400.0000000    0.1319807
82440.0000000    0.1285961
82480.0000000    0.1250591
82520.0000000    0.1253170
82560.0000000    0.1111119
82600.0000000    0.1234758
82640.0000000    0.1236457
82680.0000000    0.1114503
82720.0000000    0.1137823
82760.0000000    0.1312627
82800.0000000    0.1222756
82840.0000000    0.1205503
82880.0000000    0.1189345
82920.0000000    0.1213718
82960.0000000    0.1105837
83000.0000000    0.1252941
83040.0000000    0.1233827
83080.0000000    0.1202271
83120.0000000    0.1316969
83160.0000000    0.1185172
83200.0000000    0.1257759
83240.0000000    0.1175835
83280.0000000    0.1160674
83320.0000000    0.1239498
83360.0000000    0.1259092
83400.0000000    0.1085019
83440.0000000    0.1243838
83480.0000000    0.1329602
83520.0000000    0.1338590
83560.0000000    0.1227969
83600.0000000    0.1161550
83640.0000000    0.1341912
83680.0000000    0.1262449
83720.0000000    0.1233286
83760.0000000    0.1369151
83800.0000000    0.1256152
83840.0000000    0.1306290
83880.0000000    0.1282863
83920.0000000    0.1234426
83960.0000000    0.1180237
84000.0000000    0.1052911
84040.0000000    0.1054616
84080.0000000    0.1060907
84120.0000000    0.1012729
84160.0000000    0.1117505
84200.0000000    0.0993073
84240.0000000    0.0899067
84280.0000000    0.1015248
84320.0000000    0.0992370
84360.0000000    0.0982249
84400.0000000    0.1063697
84440.0000000    0.1099942
84480.0000000    0.0968302
84520.0000000    0.0967260
84560.0000000    0.0941784
84600.0000000    0.1030112
84640.0000000    0.1080223
84680.0000000    0.1117948
84720.0000000    0.1082717
84760.0000000    0.1183667
84800.0000000    0.1141617
84840.0000000    0.1153260
84880.0000000    0.1093149
84920.0000000    0.1132855
84960.0000000    0.1093821
85000.0000000    0.1263839
85040.0000000    0.1087520
85080.0000000    0.1349703
85120.0000000    0.1204922
85160.0000000    0.1126278
85200.0000000    0.1181201
85240.0000000    0.1129520
85280.0000000    0.0980877
85320.0000000    0.0955688
85360.0000000    0.1158053
85400.0000000    0.0972393
85440.0000000    0.1054042
85480.0000000    0.0996026
85520.0000000    0.1115795
85560.0000000    0.1047882
85600.0000000    0.1031122
85640.0000000    0.1100424
85680.0000000    0.1012594
85720.0000000    0.1167609
85760.0000000    0.1089883
85800.0000000    0.1105216
85840.0000000    0.1140577
85880.0000000    0.1015211
85920.0000000    0.1121240
85960.0000000    0.1062310
86000.0000000    0.1148315
86040.0000000    0.1075016
86080.0000000    0.1105870
86120.0000000    0.1093584
86160.0000000    0.1071697
86200.0000000    0.1136648
86240.0000000    0.1114269
86280.0000000    0.1060386
86320.0000000    0.1024823
86360.0000000    0.1112813
86400.0000000    0.1029887
86440.0000000    0.1055257
86480.0000000    0.1019813
86520.0000000    0.1200889
86560.0000000    0.1039289
86600.0000000    0.1146388
86640.0000000    0.1167881
86680.0000000    0.1278100
86720.0000000    0.1309765
86760.0000000    0.1251842
86800.0000000    0.1319557
86840.0000000    0.1186531
86880.0000000    0.1193459
86920.0000000    0.1003178
86960.0000000    0.0993702
87000.0000000    0.1160133
87040.0000000    0.1056673
87080.0000000    0.1051552
87120.0000000    0.0961104
87160.0000000    0.0991321
87200.0000000    0.1040797
87240.0000000    0.1023658
87280.0000000    0.1024276
87320.0000000    0.1152073
87360.0000000    0.1003513
87400.0000000    0.1175359
87440.0000000    0.1077621
87480.0000000    0.1016950
87520.0000000    0.0928739
87560.0000000    0.1055534
87600.0000000    0.1225647
87640.0000000    0.1141287
87680.0000000    0.1100990
87720.0000000    0.0972469
87760.0000000    0.0984818
87800.0000000    0.1054360
87840.0000000    0.0992656
87880.0000000    0.1059733
87920.0000000    0.1087657
87960.0000000    0.0965335
88000.0000000    0.0997907
88040.0000000    0.0930222
88080.0000000    0.0946923
88120.0000000    0.1066549
88160.0000000    0.0982484
88200.0000000    0.1027330
88240.0000000    0.0983969
88280.0000000    0.1000895
88320.0000000    0.0992290
88360.0000000    0.1134896
88400.0000000    0.0885832
88440.0000000    0.1004969
88480.0000000    0.0977556
88520.0000000    0.0986528
88560.0000000    0.1017266
88600.0000000    0.1066729
88640.0000000    0.1164850
88680.0000000    0.1061324
88720.0000000    0.1102857
88760.0000000    0.1152408
88800.0000000    0.1103002
88840.0000000    0.1078381
88880.0000000    0.1014778
88920.0000000    0.1068937
88960.0000000    0.1224117
89000.0000000    0.1142382
89040.0000000    0.1081141
89080.0000000    0.1170340
89120.0000000    0.1119738
89160.0000000    0.1344224
89200.0000000    0.1204702
89240.0000000    0.1232187
89280.0000000    0.1152013
89320.0000000    0.1065535
89360.0000000    0.1156365
89400.0000000    0.1347811
89440.0000000    0.1215279
89480.0000000    0.1188878
89520.0000000    0.1351182
89560.0000000    0.1163037
89600.0000000    0.1159697
89640.0000000    0.1193608
89680.0000000    0.1262341
89720.0000000    0.1239128
89760.0000000    0.1213722
89800.0000000    0.1206181
89840.0000000    0.1226104
89880.0000000    0.1250197
89920.0000000    0.1107429
89960.0000000    0.1106918
90000.0000000    0.1193178
90040.0000000    0.1062025
90080.0000000    0.1101506
90120.0000000    0.1169425
90160.0000000    0.1118752
90200.0000000    0.1134215
90240.0000000    0.1066532
90280.0000000    0.1054801
90320.0000000    0.1163590
90360.0000000    0.1028832
90400.0000000    0.1242058
90440.0000000    0.1093161
90480.0000000    0.1033562
90520.0000000    0.1130528
90560.0000000    0.1039901
90600.0000000    0.1038341
90640.0000000    0.1137608
90680.0000000    0.1066936
90720.0000000    0.0980742
90760.0000000    0.0994152
90800.0000000    0.1167813
90840.0000000    0.1265781
90880.0000000    0.1120107
90920.0000000    0.1273924
90960.0000000    0.1182423
91000.0000000    0.1148670
91040.0000000    0.1100531
91080.0000000    0.1077203
91120.0000000    0.1010532
91160.0000000    0.1095000
91200.0000000    0.1040779
91240.0000000    0.1172896
91280.0000000    0.1105938
91320.0000000    0.1065902
91360.0000000    0.1185024
91400.0000000    0.1138385
91440.0000000    0.1031263
91480.0000000    0.1113385
91520.0000000    0.1014712
91560.0000000    0.1143021
91600.0000000    0.1044447
91640.0000000    0.1084472
91680.0000000    0.1100265
91720.0000000    0.1070380
91760.0000000    0.1026297
91800.0000000    0.1007801
91840.0000000    0.1129306
91880.0000000    0.1137514
91920.0000000    0.1112325
91960.0000000    0.1060271
92000.0000000    0.1012894
92040.0000000    0.0985579
92080.0000000    0.1058088
92120.0000000    0.1137664
92160.0000000    0.1146248
92200.0000000    0.1198438
92240.0000000    0.1170873
92280.0000000    0.1124750
92320.0000000    0.1141407
92360.0000000    0.1243692
92400.0000000    0.1064266
92440.0000000    0.1164683
92480.0000000    0.1089973
92520.0000000    0.1099216
92560.0000000    0.1060433
92600.0000000    0.1031546
92640.0000000    0.1092721
92680.0000000    0.1146405
92720.0000000    0.1133569
92760.0000000    0.1080184
92800.0000000    0.1142606
92840.0000000    0.0994069
92880.0000000    0.1087049
92920.0000000    0.1141145
92960.0000000    0.1184557
93000.0000000    0.1107348
93040.0000000    0.1155836
93080.0000000    0.1127715
93120.0000000    0.1154106
93160.0000000    0.1206293
93200.0000000    0.1075380
93240.0000000    0.1062098
93280.0000000    0.1136447
93320.0000000    0.1036588
93360.0000000    0.1043252
93400.0000000    0.1053965
93440.0000000    0.1103318
93480.0000000    0.1030366
93520.0000000    0.1085863
93560.0000000    0.1009121
93600.0000000    0.1106872
93640.0000000    0.1097868
93680.0000000    0.1089371
93720.0000000    0.1119016
93760.0000000    0.1092915
93800.0000000    0.1129905
93840.0000000    0.1207887
93880.0000000    0.1142768
93920.0000000    0.1219575
93960.0000000    0.1259052
94000.0000000    0.1266564
94040.0000000    0.1147227
94080.0000000    0.1274769
94120.0000000    0.1145087
94160.0000000    0.1259992
94200.0000000    0.1234019
94240.0000000    0.1224656
94280.0000000    0.1081979
94320.0000000    0.1232782
94360.0000000    0.1131124
94400.0000000    0.1034412
94440.0000000    0.1250526
94480.0000000    0.1310618
94520.0000000    0.1221907
94560.0000000    0.1269140
94600.0000000    0.1205432
94640.0000000    0.1099557
94680.0000000    0.0986317
94720.0000000    0.1180472
94760.0000000    0.1203414
94800.0000000    0.1159811
94840.0000000    0.1125756
94880.0000000    0.1209661
94920.0000000    0.1066158
94960.0000000    0.1130711
95000.0000000    0.1112349
95040.0000000    0.1152167
95080.0000000    0.1142807
95120.0000000    0.1203512
95160.0000000    0.1138962
95200.0000000    0.1247020
95240.0000000    0.1246904
95280.0000000    0.1273908
95320.0000000    0.1212872
95360.0000000    0.1121880
95400.0000000    0.1127765
95440.0000000    0.1244219
95480.0000000    0.1277317
95520.0000000    0.1195936
95560.0000000    0.1139647
95600.0000000    0.1098574
95640.0000000    0.1143234
95680.0000000    0.1111667
95720.0000000    0.1231803
95760.0000000    0.1236406
95800.0000000    0.1223120
95840.0000000    0.1170665
95880.0000000    0.1259836
95920.0000000    0.1225237
95960.0000000    0.1223274
96000.0000000    0.1191869
96040.0000000    0.1122968
96080.0000000    0.1141176
96120.0000000    0.1347147
96160.0000000    0.1398438
96200.0000000    0.1220553
96240.0000000    0.1271462
96280.0000000    0.1396642
96320.0000000    0.1216729
96360.0000000    0.1164091
96400.0000000    0.1204543
96440.0000000    0.1087824
96480.0000000    0.1127803
96520.0000000    0.1308042
96560.0000000    0.1180649
96600.0000000    0.1179983
96640.0000000    0.1114581
96680.0000000    0.1147790
96720.0000000    0.1125929
96760.0000000    0.1174683
96800.0000000    0.1174731
96840.0000000    0.1313068
96880.0000000    0.1144570
96920.0000000    0.1128488
96960.0000000    0.1191470
97000.0000000    0.1093883
97040.0000000    0.1082003
97080.0000000    0.1164211
97120.0000000    0.1143186
97160.0000000    0.1062707
97200.0000000    0.1137862
97240.0000000    0.1067418
97280.0000000    0.1250017
97320.0000000    0.1084139
97360.0000000    0.1120733
97400.0000000    0.1153798
97440.0000000    0.1056864
97480.0000000    0.1145206
97520.0000000    0.1140024
97560.0000000    0.1225911
97600.0000000    0.1099141
97640.0000000    0.1119863
97680.0000000    0.1034493
97720.0000000    0.1146043
97760.0000000    0.0973637
97800.0000000    0.1089253
97840.0000000    0.1089149
97880.0000000    0.1100090
97920.0000000    0.1209874
97960.0000000    0.1200669
98000.0000000    0.1231246
98040.0000000    0.1175533
98080.0000000    0.1130709
98120.0000000    0.1106372
98160.0000000    0.1164981
98200.0000000    0.1158028
98240.0000000    0.1263636
98280.0000000    0.1187185
98320.0000000    0.1118688
98360.0000000    0.1140169
98400.0000000    0.1257558
98440.0000000    0.1241360
98480.0000000    0.1251661
98520.0000000    0.1182835
98560.0000000    0.1214257
98600.0000000    0.1115983
98640.0000000    0.1239765
98680.0000000    0.1293121
98720.0000000    0.1334899
98760.0000000    0.1298916
98800.0000000    0.1367584
98840.0000000    0.1245004
98880.0000000    0.1366624
98920.0000000    0.1243299
98960.0000000    0.1209661
99000.0000000    0.1082166
99040.0000000    0.1192712
99080.0000000    0.1263641
99120.0000000    0.1235936
99160.0000000    0.1199765
99200.0000000    0.1258042
99240.0000000    0.1217032
99280.0000000    0.1189132
99320.0000000    0.1131096
99360.0000000    0.1089377
99400.0000000    0.1175150
99440.0000000    0.1223747
99480.0000000    0.1179541
99520.0000000    0.1078831
99560.0000000    0.1222481
99600.0000000    0.1183586
99640.0000000    0.1173984
99680.0000000    0.1081476
99720.0000000    0.1157203
99760.0000000    0.1165987
99800.0000000    0.1136626
99840.0000000    0.1069315
99880.0000000    0.1138947
99920.0000000    0.1092989
99960.0000000    0.1149335
100000.0000000    0.1181325
100040.0000000    0.1191950
100080.0000000    0.1240251
100120.0000000    0.1126669
100160.0000000    0.0994918
100200.0000000    0.1085525
100240.0000000    0.1143392
100280.0000000    0.1138402
100320.0000000    0.1223898
100360.0000000    0.1229151
100400.0000000    0.1157742
100440.0000000    0.1295987
100480.0000000    0.1245937
100520.0000000    0.1406589
100560.0000000    0.1288912
100600.0000000    0.1162870
100640.0000000    0.1265755
100680.0000000    0.1210537
100720.0000000    0.1134190
100760.0000000    0.1279948
100800.0000000    0.1212107
100840.0000000    0.1160793
100880.0000000    0.1039370
100920.0000000    0.1156266
100960.0000000    0.1062497
101000.0000000    0.1031918
101040.0000000    0.1150616
101080.0000000    0.1096144
101120.0000000    0.1114272
101160.0000000    0.1102210
101200.0000000    0.1020469
101240.0000000    0.1047204
101280.0000000    0.1133904
101320.0000000    0.1109675
101360.0000000    0.1173071
101400.0000000    0.1160680
101440.0000000    0.1137297
101480.0000000    0.1184023
101520.0000000    0.1189053
101560.0000000    0.1255597
101600.0000000    0.1210009
101640.0000000    0.1349282
101680.0000000    0.1185826
101720.0000000    0.1125602
101760.0000000    0.1146922
101800.0000000    0.1152891
101840.0000000    0.1284908
101880.0000000    0.1140403
101920.0000000    0.1188368
101960.0000000    0.1182132
102000.0000000    0.1160401
102040.0000000    0.1089537
102080.0000000    0.1113105
102120.0000000    0.1146889
102160.0000000    0.1209308
102200.0000000    0.1067701
102240.0000000    0.1097993
102280.0000000    0.1088841
102320.0000000    0.1101279
102360.0000000    0.1069361
102400.0000000    0.1056405
102440.0000000    0.1123480
102480.0000000    0.1016036
102520.0000000    0.1040834
102560.0000000    0.1132686
102600.0000000    0.1012466
102640.0000000    0.1098882
102680.0000000    0.1044222
102720.0000000    0.1041806
102760.0000000    0.1237383
102800.0000000    0.1211701
102840.0000000    0.1154110
102880.0000000    0.1192768
102920.0000000    0.1146329
102960.0000000    0.1100792
103000.0000000    0.1130083
103040.0000000    0.1268657
103080.0000000    0.1107682
103120.0000000    0.1177026
103160.0000000    0.1303247
103200.0000000    0.1203074
103240.0000000    0.1116717
103280.0000000    0.1216634
103320.0000000    0.1162932
103360.0000000    0.1006608
103400.0000000    0.1068343
103440.0000000    0.1093541
103480.0000000    0.1173713
103520.0000000    0.1150957
103560.0000000    0.1169795
103600.0000000    0.1196473
103640.0000000    0.1228217
103680.0000000    0.1346800
103720.0000000    0.1185548
103760.0000000    0.1206912
103800.0000000    0.1163188
103840.0000000    0.1051253
103880.0000000    0.1082744
103920.0000000    0.0980715
103960.0000000    0.1143563
104000.0000000    0.1157470
104040.0000000    0.1224548
104080.0000000    0.1240330
104120.0000000    0.1187922
104160.0000000    0.1245772
104200.0000000    0.1431937
104240.0000000    0.1241714
104280.0000000    0.1365268
104320.0000000    0.1319715
104360.0000000    0.1270702
104400.0000000    0.1397151
104440.0000000    0.1263234
104480.0000000    0.1254729
104520.0000000    0.1206677
104560.0000000    0.1263015
104600.0000000    0.1270558
104640.0000000    0.1383480
104680.0000000    0.1436023
104720.0000000    0.1413334
104760.0000000    0.1221270
104800.0000000    0.1403038
104840.0000000    0.1232505
104880.0000000    0.1358069
104920.0000000    0.1347957
104960.0000000    0.1392664
105000.0000000    0.1171038
105040.0000000    0.1297411
105080.0000000    0.1214734
105120.0000000    0.1266727
105160.0000000    0.1178151
105200.0000000    0.1349487
105240.0000000    0.1384426
105280.0000000    0.1280568
105320.0000000    0.1224979
105360.0000000    0.1184953
105400.0000000    0.1195397
105440.0000000    0.1183328
105480.0000000    0.1281202
105520.0000000    0.1182841
105560.0000000    0.1264588
105600.0000000    0.0983718
105640.0000000    0.1221474
105680.0000000    0.1151904
105720.0000000    0.1141068
105760.0000000    0.1114728
105800.0000000    0.1055950
105840.0000000    0.1010904
105880.0000000    0.1265919
105920.0000000    0.1198734
105960.0000000    0.1235957
106000.0000000    0.1119643
106040.0000000    0.1316568
106080.0000000    0.1218104
106120.0000000    0.1108789
106160.0000000    0.1231828
106200.0000000    0.1233483
106240.0000000    0.1226805
106280.0000000    0.1213828
106320.0000000    0.1228243
106360.0000000    0.1133304
106400.0000000    0.1119865
106440.0000000    0.1161364
106480.0000000    0.1255438
106520.0000000    0.1080223
106560.0000000    0.1182963
106600.0000000    0.1167864
106640.0000000    0.1266509
106680.0000000    0.1111954
106720.0000000    0.1337813
106760.0000000    0.1181000
106800.0000000    0.1297792
106840.0000000    0.1315310
106880.0000000    0.1345277
106920.0000000    0.1287292
106960.0000000    0.1192389
107000.0000000    0.1152366
107040.0000000    0.1358193
107080.0000000    0.1296377
107120.0000000    0.1278227
107160.0000000    0.1317208
107200.0000000    0.1300920
107240.0000000    0.1294747
107280.0000000    0.1213463
107320.0000000    0.1194865
107360.0000000    0.1184720
107400.0000000    0.1275100
107440.0000000    0.1228219
107480.0000000    0.1247717
107520.0000000    0.1279961
107560.0000000    0.1186245
107600.0000000    0.1188297
107640.0000000    0.1137615
107680.0000000    0.1138654
107720.0000000    0.1187965
107760.0000000    0.1120911
107800.0000000    0.1142127
107840.0000000    0.1145076
107880.0000000    0.1265550
107920.0000000    0.1310546
107960.0000000    0.1228819
108000.0000000    0.1285046
108040.0000000    0.1195879
108080.0000000    0.1279158
108120.0000000    0.1348635
108160.0000000    0.1420244
108200.0000000    0.1304422
108240.0000000    0.1232362
108280.0000000    0.1297555
108320.0000000    0.1340592
108360.0000000    0.1228539
108400.0000000    0.1414854
108440.0000000    0.1275979
108480.0000000    0.1253450
108520.0000000    0.1399569
108560.0000000    0.1287700
108600.0000000    0.1232499
108640.0000000    0.1394442
108680.0000000    0.1326631
108720.0000000    0.1359112
108760.0000000    0.1413403
108800.0000000    0.1301437
108840.0000000    0.1127111
108880.0000000    0.1125991
108920.0000000    0.1252842
108960.0000000    0.1147803
109000.0000000    0.1241114
109040.0000000    0.1329873
109080.0000000    0.1158796
109120.0000000    0.1270830
109160.0000000    0.1144071
109200.0000000    0.1054806
109240.0000000    0.1226403
109280.0000000    0.1165372
109320.0000000    0.1187005
109360.0000000    0.1268794
109400.0000000    0.1028288
109440.0000000    0.1143413
109480.0000000    0.1092861
109520.0000000    0.1115745
109560.0000000    0.1161280
109600.0000000    0.1169921
109640.0000000    0.1092167
109680.0000000    0.1276760
109720.0000000    0.1111124
109760.0000000    0.1086517
109800.0000000    0.1008647
109840.0000000    0.1123106
109880.0000000    0.1061862
109920.0000000    0.1093099
109960.0000000    0.1234525
110000.0000000    0.1043837
110040.0000000    0.1183061
110080.0000000    0.1273169
110120.0000000    0.1353008
110160.0000000    0.1305006
110200.0000000    0.1209379
110240.0000000    0.1212087
110280.0000000    0.1253801
110320.0000000    0.1231786
110360.0000000    0.1099653
110400.0000000    0.1304691
110440.0000000    0.1152158
110480.0000000    0.1121554
110520.0000000    0.1294478
110560.0000000    0.1125538
110600.0000000    0.1121155
110640.0000000    0.1062667
110680.0000000    0.1085654
110720.0000000    0.1178340
110760.0000000    0.1092482
110800.0000000    0.1100952
110840.0000000    0.1267943
110880.0000000    0.1068869
110920.0000000    0.1182157
110960.0000000    0.1133809
111000.0000000    0.1138345
111040.0000000    0.0957008
111080.0000000    0.1046050
111120.0000000    0.1150184
111160.0000000    0.1150273
111200.0000000    0.1149837
111240.0000000    0.1007827
111280.0000000    0.1128776
111320.0000000    0.1214327
111360.0000000    0.1232182
111400.0000000    0.1204763
111440.0000000    0.1128437
111480.0000000    0.1248767
111520.0000000    0.1108880
111560.0000000    0.1360404
111600.0000000    0.1187066
111640.0000000    0.1205207
111680.0000000    0.1097006
111720.0000000    0.1053882
111760.0000000    0.1130364
111800.0000000    0.1062062
111840.0000000    0.1056921
111880.0000000    0.1036391
111920.0000000    0.0935165
111960.0000000    0.0907218
112000.0000000    0.1094007
112040.0000000    0.1037325
112080.0000000    0.0957838
112120.0000000    0.0976706
112160.0000000    0.0980925
112200.0000000    0.0949897
112240.0000000    0.0962072
112280.0000000    0.0976300
112320.0000000    0.0967878
112360.0000000    0.1038954
112400.0000000    0.1016771
112440.0000000    0.0966209
112480.0000000    0.0897304
112520.0000000    0.0922533
112560.0000000    0.0969805
112600.0000000    0.0994202
112640.0000000    0.0924040
112680.0000000    0.0972634
112720.0000000    0.0929653
112760.0000000    0.1087186
112800.0000000    0.0958309
112840.0000000    0.0987024
112880.0000000    0.1245848
112920.0000000    0.1014546
112960.0000000    0.1216540
113000.0000000    0.1071963
113040.0000000    0.1072406
113080.0000000    0.0990994
113120.0000000    0.0954768
113160.0000000    0.1091412
113200.0000000    0.0902696
113240.0000000    0.0968531
113280.0000000    0.0910295
113320.0000000    0.0963312
113360.0000000    0.1017165
113400.0000000    0.0949717
113440.0000000    0.0907098
113480.0000000    0.0935868
113520.0000000    0.0934602
113560.0000000    0.1078695
113600.0000000    0.1003285
113640.0000000    0.0956753
113680.0000000    0.1055515
113720.0000000    0.1027543
113760.0000000    0.0969647
113800.0000000    0.1010320
113840.0000000    0.1053852
113880.0000000    0.1073560
113920.0000000    0.1067101
113960.0000000    0.0950481
114000.0000000    0.1075358
114040.0000000    0.1062904
114080.0000000    0.1118727
114120.0000000    0.1007171
114160.0000000    0.1012572
114200.0000000    0.0852906
114240.0000000    0.1032002
114280.0000000    0.1037562
114320.0000000    0.0984867
114360.0000000    0.1102476
114400.0000000    0.1024544
114440.0000000    0.1004186
114480.0000000    0.1020456
114520.0000000    0.1045283
114560.0000000    0.1043018
114600.0000000    0.1057678
114640.0000000    0.1169306
114680.0000000    0.1136540
114720.0000000    0.1133717
114760.0000000    0.0995039
114800.0000000    0.0950801
114840.0000000    0.1023314
114880.0000000    0.0983321
114920.0000000    0.0947001
114960.0000000    0.0984187
115000.0000000    0.0911144
115040.0000000    0.0993529
115080.0000000    0.1004500
115120.0000000    0.0961010
115160.0000000    0.1131611
115200.0000000    0.1028867
115240.0000000    0.0979202
115280.0000000    0.0900178
115320.0000000    0.0905412
115360.0000000    0.0972103
115400.0000000    0.0965071
115440.0000000    0.0970214
115480.0000000    0.0998969
115520.0000000    0.1051789
115560.0000000    0.0987147
115600.0000000    0.0994049
115640.0000000    0.1069051
115680.0000000    0.0967294
115720.0000000    0.1107962
115760.0000000    0.1012738
115800.0000000    0.1057158
115840.0000000    0.1018431
115880.0000000    0.1025667
115920.0000000    0.1080521
115960.0000000    0.1075440
116000.0000000    0.1162659
116040.0000000    0.1128776
116080.0000000    0.1132400
116120.0000000    0.1190180
116160.0000000    0.1104838
116200.0000000    0.1102413
116240.0000000    0.1022938
116280.0000000    0.1144733
116320.0000000    0.0999494
116360.0000000    0.1082271
116400.0000000    0.1024452
116440.0000000    0.0999801
116480.0000000    0.1058630
116520.0000000    0.1058986
116560.0000000    0.1161291
116600.0000000    0.1053597
116640.0000000    0.0988252
116680.0000000    0.1014799
116720.0000000    0.0995470
116760.0000000    0.1131538
116800.0000000    0.1008971
116840.0000000    0.0987429
116880.0000000    0.0975355
116920.0000000    0.0981803
116960.0000000    0.1065713
117000.0000000    0.1005014
117040.0000000    0.1150058
117080.0000000    0.1125818
117120.0000000    0.1155066
117160.0000000    0.0975388
117200.0000000    0.0946664
117240.0000000    0.0978663
117280.0000000    0.1000678
117320.0000000    0.0978779
117360.0000000    0.1019721
117400.0000000    0.1005277
117440.0000000    0.1136931
117480.0000000    0.1168654
117520.0000000    0.1161008
117560.0000000    0.1069345
117600.0000000    0.1129320
117640.0000000    0.1120252
117680.0000000    0.1146488
117720.0000000    0.1201267
117760.0000000    0.1172275
117800.0000000    0.1069634
117840.0000000    0.1131064
117880.0000000    0.1218335
117920.0000000    0.1097145
117960.0000000    0.1247986
118000.0000000    0.1033057
118040.0000000    0.1122894
118080.0000000    0.1097882
118120.0000000    0.1124792
118160.0000000    0.1137030
118200.0000000    0.1095829
118240.0000000    0.1081096
118280.0000000    0.1120564
118320.0000000    0.1081235
118360.0000000    0.1106997
118400.0000000    0.1202663
118440.0000000    0.1198357
118480.0000000    0.1232459
118520.0000000    0.1136285
118560.0000000    0.1098594
118600.0000000    0.0980854
118640.0000000    0.0985826
118680.0000000    0.0988679
118720.0000000    0.0969891
118760.0000000    0.0934198
118800.0000000    0.0978425
118840.0000000    0.1042266
118880.0000000    0.1084445
118920.0000000    0.1009334
118960.0000000    0.1067502
119000.0000000    0.1137203
119040.0000000    0.1133003
119080.0000000    0.1229417
119120.0000000    0.1150502
119160.0000000    0.1156146
119200.0000000    0.1276753
119240.0000000    0.1228573
119280.0000000    0.1233664
119320.0000000    0.1248108
119360.0000000    0.1080131
119400.0000000    0.1154442
119440.0000000    0.1308923
119480.0000000    0.1160251
119520.0000000    0.1037814
119560.0000000    0.1001367
119600.0000000    0.1091280
119640.0000000    0.1023518
119680.0000000    0.1148914
119720.0000000    0.1154451
119760.0000000    0.1295221
119800.0000000    0.1259889
119840.0000000    0.1122776
119880.0000000    0.1094013
119920.0000000    0.1031587
119960.0000000    0.1139356
120000.0000000    0.1155967
120040.0000000    0.1238503
120080.0000000    0.1125287
120120.0000000    0.1024238
120160.0000000    0.1111763
120200.0000000    0.1201434
120240.0000000    0.1022118
120280.0000000    0.1008649
120320.0000000    0.1180054
120360.0000000    0.0958608
120400.0000000    0.0990858
120440.0000000    0.0981671
120480.0000000    0.1076050
120520.0000000    0.1102665
120560.0000000    0.1139706
120600.0000000    0.1182898
120640.0000000    0.1146386
120680.0000000    0.1097458
120720.0000000    0.1099893
120760.0000000    0.0953275
120800.0000000    0.1053573
120840.0000000    0.0997885
120880.0000000    0.1025751
120920.0000000    0.1168475
120960.0000000    0.1087881
121000.0000000    0.1062250
121040.0000000    0.1176936
121080.0000000    0.1135020
121120.0000000    0.1138922
121160.0000000    0.1116388
121200.0000000    0.1148313
121240.0000000    0.1124258
121280.0000000    0.1155592
121320.0000000    0.1205529
121360.0000000    0.1171739
121400.0000000    0.1178352
121440.0000000    0.1137596
121480.0000000    0.1112992
121520.0000000    0.1145675
121560.0000000    0.1058462
121600.0000000    0.1172664
121640.0000000    0.1132629
121680.0000000    0.1201210
121720.0000000    0.1125577
121760.0000000    0.1255222
121800.0000000    0.1163961
121840.0000000    0.1091666
121880.0000000    0.0968389
121920.0000000    0.1118566
121960.0000000    0.1104395
122000.0000000    0.1103541
122040.0000000    0.1003710
122080.0000000    0.1249372
122120.0000000    0.1208931
122160.0000000    0.1234315
122200.0000000    0.1204253
122240.0000000    0.1090570
122280.0000000    0.1008714
122320.0000000    0.1135582
122360.0000000    0.1304965
122400.0000000    0.1241300
122440.0000000    0.1242582
122480.0000000    0.1051752
122520.0000000    0.1141946
122560.0000000    0.1121988
122600.0000000    0.1163852
122640.0000000    0.1104916
122680.0000000    0.1192890
122720.0000000    0.1089834
122760.0000000    0.1076443
122800.0000000    0.1226381
122840.0000000    0.1173720
122880.0000000    0.1161556
122920.0000000    0.1093199
122960.0000000    0.1121994
123000.0000000    0.1244273
123040.0000000    0.1164601
123080.0000000    0.1300565
123120.0000000    0.1165853
123160.0000000    0.1236112
123200.0000000    0.1177448
123240.0000000    0.1138685
123280.0000000    0.1194538
123320.0000000    0.1296455
123360.0000000    0.1237282
123400.0000000    0.1301075
123440.0000000    0.1255407
123480.0000000    0.1248609
123520.0000000    0.1251851
123560.0000000    0.1147032
123600.0000000    0.1142093
123640.0000000    0.1056821
123680.0000000    0.1071343
123720.0000000    0.1311681
123760.0000000    0.1243644
123800.0000000    0.1259746
123840.0000000    0.1236317
123880.0000000    0.1320532
123920.0000000    0.1120642
123960.0000000    0.1218692
124000.0000000    0.1210402
124040.0000000    0.1219613
124080.0000000    0.1172338
124120.0000000    0.1214041
124160.0000000    0.1305087
124200.0000000    0.1288789
124240.0000000    0.1189873
124280.0000000    0.1202047
124320.0000000    0.1245767
124360.0000000    0.1150716
124400.0000000    0.1229445
124440.0000000    0.1158878
124480.0000000    0.1324799
124520.0000000    0.1251090
124560.0000000    0.1170258
124600.0000000    0.1258120
124640.0000000    0.1217030
124680.0000000    0.1220938
124720.0000000    0.1132359
124760.0000000    0.1271138
124800.0000000    0.1306847
124840.0000000    0.1248390
124880.0000000    0.1191281
124920.0000000    0.1264703
124960.0000000    0.1226676
125000.0000000    0.1250561
125040.0000000    0.1340037
125080.0000000    0.1265284
125120.0000000    0.1345841
125160.0000000    0.1292720
125200.0000000    0.1224652
125240.0000000    0.1261884
125280.0000000    0.1305237
125320.0000000    0.1210418
125360.0000000    0.1285875
125400.0000000    0.1232851
125440.0000000    0.1215057
125480.0000000    0.1178264
125520.0000000    0.1170673
125560.0000000    0.1134379
125600.0000000    0.1199545
125640.0000000    0.1163773
125680.0000000    0.1132896
125720.0000000    0.1122891
125760.0000000    0.1211018
125800.0000000    0.1176125
125840.0000000    0.1178401
125880.0000000    0.1069324
125920.0000000    0.1188290
125960.0000000    0.1046621
126000.0000000    0.1077181
126040.0000000    0.1139424
126080.0000000    0.1073286
126120.0000000    0.1210345
126160.0000000    0.1172086
126200.0000000    0.1145158
126240.0000000    0.1186172
126280.0000000    0.1111710
126320.0000000    0.1192924
126360.0000000    0.1392958
126400.0000000    0.1333724
126440.0000000    0.1260914
126480.0000000    0.1166680
126520.0000000    0.1318007
126560.0000000    0.1361817
126600.0000000    0.1270156
126640.0000000    0.1154495
126680.0000000    0.1093853
126720.0000000    0.1202610
126760.0000000    0.1237892
126800.0000000    0.1170382
126840.0000000    0.1091893
126880.0000000    0.1271120
126920.0000000    0.1148607
126960.0000000    0.1220863
127000.0000000    0.1280178
127040.0000000    0.1250941
127080.0000000    0.1198585
127120.0000000    0.1286661
127160.0000000    0.1211074
127200.0000000    0.1247507
127240.0000000    0.1200964
127280.0000000    0.1090045
127320.0000000    0.1061569
127360.0000000    0.1005027
127400.0000000    0.0971822
127440.0000000    0.1048262
127480.0000000    0.1001100
127520.0000000    0.1075750
127560.0000000    0.1094992
127600.0000000    0.1059905
127640.0000000    0.1023668
127680.0000000    0.1105254
127720.0000000    0.1129429
127760.0000000    0.1158574
127800.0000000    0.0999994
127840.0000000    0.1112744
127880.0000000    0.1056002
127920.0000000    0.0959768
127960.0000000    0.1020872
128000.0000000    0.1055527
128040.0000000    0.1009390
128080.0000000    0.1050438
128120.0000000    0.1110887
128160.0000000    0.1146576
128200.0000000    0.1211413
128240.0000000    0.1060315
128280.0000000    0.1158589
128320.0000000    0.1105291
128360.0000000    0.1105834
128400.0000000    0.1051015
128440.0000000    0.1093986
128480.0000000    0.0981888
128520.0000000    0.1061282
128560.0000000    0.1002802
128600.0000000    0.1111690
128640.0000000    0.0992047
128680.0000000    0.1028963
128720.0000000    0.0913181
128760.0000000    0.1107833
128800.0000000    0.1026907
128840.0000000    0.1103287
128880.0000000    0.1279703
128920.0000000    0.1088200
128960.0000000    0.1135835
129000.0000000    0.1171588
129040.0000000    0.1044179
129080.0000000    0.1146798
129120.0000000    0.1164696
129160.0000000    0.1056554
129200.0000000    0.1072822
129240.0000000    0.1265124
129280.0000000    0.1075047
129320.0000000    0.1190775
129360.0000000    0.1143292
129400.0000000    0.1234874
129440.0000000    0.1194466
129480.0000000    0.1132803
129520.0000000    0.1122921
129560.0000000    0.1138663
129600.0000000    0.1082034
129640.0000000    0.1421030
129680.0000000    0.1081703
129720.0000000    0.1064960
129760.0000000    0.1006136
129800.0000000    0.1160829
129840.0000000    0.1051499
129880.0000000    0.1039870
129920.0000000    0.0969173
129960.0000000    0.0932105
130000.0000000    0.0991315
130040.0000000    0.1005200
130080.0000000    0.1007292
130120.0000000    0.1043153
130160.0000000    0.1118223
130200.0000000    0.1055111
130240.0000000    0.1133923
130280.0000000    0.1083455
130320.0000000    0.1209127
130360.0000000    0.1194549
130400.0000000    0.1297723
130440.0000000    0.1186890
130480.0000000    0.1212553
130520.0000000    0.1340541
130560.0000000    0.1192211
130600.0000000    0.1128901
130640.0000000    0.1099032
130680.0000000    0.1155320
130720.0000000    0.1224557
130760.0000000    0.1209243
130800.0000000    0.1073323
130840.0000000    0.1125083
130880.0000000    0.1142563
130920.0000000    0.1069483
130960.0000000    0.1069866
131000.0000000    0.1082169
131040.0000000    0.1218789
131080.0000000    0.1027498
131120.0000000    0.1087983
131160.0000000    0.1114586
131200.0000000    0.1170514
131240.0000000    0.1151819
131280.0000000    0.1120840
131320.0000000    0.1124142
131360.0000000    0.1065315
131400.0000000    0.1129610
131440.0000000    0.1081950
131480.0000000    0.1185504
131520.0000000    0.1221729
131560.0000000    0.1222372
131600.0000000    0.1252581
131640.0000000    0.1363444
131680.0000000    0.1313255
131720.0000000    0.1305057
131760.0000000    0.1307931
131800.0000000    0.1272060
131840.0000000    0.1211471
131880.0000000    0.1193278
131920.0000000    0.1167291
131960.0000000    0.1217348
132000.0000000    0.1072059
132040.0000000    0.1138036
132080.0000000    0.1123922
132120.0000000    0.1210218
132160.0000000    0.1044900
132200.0000000    0.1120988
132240.0000000    0.1197166
132280.0000000    0.1030740
132320.0000000    0.1000624
132360.0000000    0.1049025
132400.0000000    0.0968466
132440.0000000    0.0981002
132480.0000000    0.1187777
132520.0000000    0.1044941
132560.0000000    0.1078746
132600.0000000    0.1051363
132640.0000000    0.0981287
132680.0000000    0.1036623
132720.0000000    0.1126862
132760.0000000    0.1159341
132800.0000000    0.1094081
132840.0000000    0.0909950
132880.0000000    0.0972298
132920.0000000    0.1035497
132960.0000000    0.0958154
133000.0000000    0.1065475
133040.0000000    0.0943969
133080.0000000    0.0961050
133120.0000000    0.0976523
133160.0000000    0.0977381
133200.0000000    0.0994851
133240.0000000    0.0995567
133280.0000000    0.0926403
133320.0000000    0.0999797
133360.0000000    0.0945695
133400.0000000    0.0990436
133440.0000000    0.1025692
133480.0000000    0.0858275
133520.0000000    0.0974836
133560.0000000    0.1104524
133600.0000000    0.1033508
133640.0000000    0.1047988
133680.0000000    0.0976492
133720.0000000    0.0954555
133760.0000000    0.0974683
133800.0000000    0.1093497
133840.0000000    0.1066753
133880.0000000    0.1085909
133920.0000000    0.1107609
133960.0000000    0.1416368
134000.0000000    0.1202665
134040.0000000    0.1157902
134080.0000000    0.1084001
134120.0000000    0.1049302
134160.0000000    0.1072536
134200.0000000    0.1218173
134240.0000000    0.1140708
134280.0000000    0.1101110
134320.0000000    0.1187683
134360.0000000    0.1222121
134400.0000000    0.1285485
134440.0000000    0.1273562
134480.0000000    0.1333773
134520.0000000    0.1414211
134560.0000000    0.1251470
134600.0000000    0.1287252
134640.0000000    0.1252238
134680.0000000    0.1251223
134720.0000000    0.1246699
134760.0000000    0.1262473
134800.0000000    0.1128092
134840.0000000    0.1150861
134880.0000000    0.1267050
134920.0000000    0.1193695
134960.0000000    0.1355310
135000.0000000    0.1330931
135040.0000000    0.1269135
135080.0000000    0.1251974
135120.0000000    0.1227864
135160.0000000    0.1359610
135200.0000000    0.1248597
135240.0000000    0.1292843
135280.0000000    0.1289672
135320.0000000    0.1199708
135360.0000000    0.1313315
135400.0000000    0.1275075
135440.0000000    0.1237770
135480.0000000    0.1234179
135520.0000000    0.1282565
135560.0000000    0.1257131
135600.0000000    0.1203641
135640.0000000    0.1410951
135680.0000000    0.1269184
135720.0000000    0.1442446
135760.0000000    0.1334910
135800.0000000    0.1177872
135840.0000000    0.1167044
135880.0000000    0.1197230
135920.0000000    0.1274874
135960.0000000    0.1215675
136000.0000000    0.1257486
136040.0000000    0.1193931
136080.0000000    0.1166186
136120.0000000    0.1138172
136160.0000000    0.1105403
136200.0000000    0.1100018
136240.0000000    0.1124112
136280.0000000    0.1296981
136320.0000000    0.1154316
136360.0000000    0.1197767
136400.0000000    0.1166267
136440.0000000    0.1118025
136480.0000000    0.1261024
136520.0000000    0.1152942
136560.0000000    0.1091313
136600.0000000    0.1131070
136640.0000000    0.1118617
136680.0000000    0.1091644
136720.0000000    0.1031497
136760.0000000    0.1059864
136800.0000000    0.1022404
136840.0000000    0.1148194
136880.0000000    0.1135101
136920.0000000    0.1145748
136960.0000000    0.1197448
137000.0000000    0.1172224
137040.0000000    0.1129238
137080.0000000    0.1178887
137120.0000000    0.1230325
137160.0000000    0.1245439
137200.0000000    0.1209416
137240.0000000    0.1184806
137280.0000000    0.1290897
137320.0000000    0.1234785
137360.0000000    0.1124585
137400.0000000    0.1094728
137440.0000000    0.1148896
137480.0000000    0.1147819
137520.0000000    0.1139149
137560.0000000    0.1138702
137600.0000000    0.1108805
137640.0000000    0.1023957
137680.0000000    0.1194234
137720.0000000    0.1123285
137760.0000000    0.1063144
137800.0000000    0.1057174
137840.0000000    0.1151434
137880.0000000    0.1110889
137920.0000000    0.1066675
137960.0000000    0.1067810
138000.0000000    0.1256983
138040.0000000    0.1257693
138080.0000000    0.1282301
138120.0000000    0.1287957
138160.0000000    0.1244947
138200.0000000    0.1269937
138240.0000000    0.1154425
138280.0000000    0.1205332
138320.0000000    0.1196688
138360.0000000    0.1082643
138400.0000000    0.1127893
138440.0000000    0.1233317
138480.0000000    0.1070495
138520.0000000    0.1112573
138560.0000000    0.1200268
138600.0000000    0.1039637
138640.0000000    0.1076747
138680.0000000    0.1149528
138720.0000000    0.1037381
138760.0000000    0.0955399
138800.0000000    0.1090568
138840.0000000    0.1090635
138880.0000000    0.1138619
138920.0000000    0.1137928
138960.0000000    0.1155107
139000.0000000    0.1078759
139040.0000000    0.1130076
139080.0000000    0.1198082
139120.0000000    0.1183806
139160.0000000    0.1152048
139200.0000000    0.1220970
139240.0000000    0.1135423
139280.0000000    0.1173167
139320.0000000    0.1100934
139360.0000000    0.1118724
139400.0000000    0.1124037
139440.0000000    0.1065676
139480.0000000    0.1198436
139520.0000000    0.1169438
139560.0000000    0.1133145
139600.0000000    0.1102872
139640.0000000    0.1081337
139680.0000000    0.1105312
139720.0000000    0.1189478
139760.0000000    0.1225652
139800.0000000    0.1292740
139840.0000000    0.1280139
139880.0000000    0.1243741
139920.0000000    0.1242553
139960.0000000    0.1240335
140000.0000000    0.1173696
140040.0000000    0.1144721
140080.0000000    0.1101673
140120.0000000    0.1149014
140160.0000000    0.1087143
140200.0000000    0.1150162
140240.0000000    0.1167011
140280.0000000    0.1168757
140320.0000000    0.1271448
140360.0000000    0.1218963
140400.0000000    0.1295156
140440.0000000    0.1258414
140480.0000000    0.1203473
140520.0000000    0.1231740
140560.0000000    0.1246717
140600.0000000    0.1072595
140640.0000000    0.1055358
140680.0000000    0.1078248
140720.0000000    0.1042891
140760.0000000    0.1088722
140800.0000000    0.1036413
140840.0000000    0.1107236
140880.0000000    0.1148816
140920.0000000    0.1169907
140960.0000000    0.1106768
141000.0000000    0.1089187
141040.0000000    0.1046666
141080.0000000    0.1238960
141120.0000000    0.1250586
141160.0000000    0.1295649
141200.0000000    0.1166810
141240.0000000    0.1186745
141280.0000000    0.1060695
141320.0000000    0.1139656
141360.0000000    0.1134619
141400.0000000    0.1228996
141440.0000000    0.1161564
141480.0000000    0.1179095
141520.0000000    0.1182047
141560.0000000    0.1205618
141600.0000000    0.1227472
141640.0000000    0.1233497
141680.0000000    0.1253522
141720.0000000    0.1133872
141760.0000000    0.1150789
141800.0000000    0.1273073
141840.0000000    0.1162201
141880.0000000    0.1148322
141920.0000000    0.1060994
141960.0000000    0.1210904
142000.0000000    0.1096093
142040.0000000    0.1185497
142080.0000000    0.1072454
142120.0000000    0.1013150
142160.0000000    0.1136751
142200.0000000    0.1172156
142240.0000000    0.1124453
142280.0000000    0.1087380
142320.0000000    0.1040220
142360.0000000    0.1197712
142400.0000000    0.1180088
142440.0000000    0.1085009
142480.0000000    0.1113632
142520.0000000    0.1102061
142560.0000000    0.1057312
142600.0000000    0.1093653
142640.0000000    0.1029819
142680.0000000    0.1081150
142720.0000000    0.1002713
142760.0000000    0.1065684
142800.0000000    0.1058596
142840.0000000    0.0948579
142880.0000000    0.1042244
142920.0000000    0.1012368
142960.0000000    0.1053914
143000.0000000    0.0968561
143040.0000000    0.0976864
143080.0000000    0.1083592
143120.0000000    0.1064418
143160.0000000    0.1055540
143200.0000000    0.1043142
143240.0000000    0.1095291
143280.0000000    0.1110976
143320.0000000    0.1120243
143360.0000000    0.1096768
143400.0000000    0.1058145
143440.0000000    0.1051009
143480.0000000    0.1135909
143520.0000000    0.1160900
143560.0000000    0.1134482
143600.0000000    0.1133669
143640.0000000    0.1090520
143680.0000000    0.1116828
143720.0000000    0.1086335
143760.0000000    0.1118891
143800.0000000    0.1058425
143840.0000000    0.1157480
143880.0000000    0.1113814
143920.0000000    0.1099183
143960.0000000    0.1257052
144000.0000000    0.1190635
144040.0000000    0.1312045
144080.0000000    0.1195804
144120.0000000    0.1245311
144160.0000000    0.1039519
144200.0000000    0.1273364
144240.0000000    0.1159344
144280.0000000    0.1201444
144320.0000000    0.1204439
144360.0000000    0.1112910
144400.0000000    0.1150473
144440.0000000    0.1126814
144480.0000000    0.1191291
144520.0000000    0.1136170
144560.0000000    0.1230704
144600.0000000    0.1153827
144640.0000000    0.1198366
144680.0000000    0.1157097
144720.0000000    0.1122430
144760.0000000    0.1108409
144800.0000000    0.1190298
144840.0000000    0.1134313
144880.0000000    0.1126746
144920.0000000    0.1202791
144960.0000000    0.1264634
145000.0000000    0.1082985
145040.0000000    0.1124149
145080.0000000    0.1235140
145120.0000000    0.1280654
145160.0000000    0.1141159
145200.0000000    0.1093985
145240.0000000    0.1255636
145280.0000000    0.1200895
145320.0000000    0.1263017
145360.0000000    0.1246450
145400.0000000    0.1154837
145440.0000000    0.1135141
145480.0000000    0.1095919
145520.0000000    0.1090878
145560.0000000    0.1194196
145600.0000000    0.1374239
145640.0000000    0.1167772
145680.0000000    0.1257936
145720.0000000    0.1121441
145760.0000000    0.1167490
145800.0000000    0.1103378
145840.0000000    0.1119890
145880.0000000    0.1130798
145920.0000000    0.1067537
145960.0000000    0.1021678
146000.0000000    0.1129656
146040.0000000    0.1096081
146080.0000000    0.1154926
146120.0000000    0.1135568
146160.0000000    0.1168397
146200.0000000    0.1143488
146240.0000000    0.1094813
146280.0000000    0.1188339
146320.0000000    0.1297630
146360.0000000    0.1296867
146400.0000000    0.1396631
146440.0000000    0.1292875
146480.0000000    0.1402825
146520.0000000    0.1329254
146560.0000000    0.1350567
146600.0000000    0.1174559
146640.0000000    0.1365244
146680.0000000    0.1253061
146720.0000000    0.1234437
146760.0000000    0.1282807
146800.0000000    0.1133574
146840.0000000    0.1101657
146880.0000000    0.1164851
146920.0000000    0.1161492
146960.0000000    0.1141238
147000.0000000    0.1153679
147040.0000000    0.1146771
147080.0000000    0.1140090
147120.0000000    0.1088433
147160.0000000    0.1116477
147200.0000000    0.1123436
147240.0000000    0.1139673
147280.0000000    0.1189263
147320.0000000    0.1063397
147360.0000000    0.1143304
147400.0000000    0.1135745
147440.0000000    0.1086886
147480.0000000    0.1120182
147520.0000000    0.1153443
147560.0000000    0.1072999
147600.0000000    0.1120633
147640.0000000    0.1014824
147680.0000000    0.1098637
147720.0000000    0.1118364
147760.0000000    0.1067781
147800.0000000    0.1102575
147840.0000000    0.1152183
147880.0000000    0.1159872
147920.0000000    0.1142678
147960.0000000    0.1165558
148000.0000000    0.1185807
148040.0000000    0.1314367
148080.0000000    0.1237672
148120.0000000    0.1238677
148160.0000000    0.1337357
148200.0000000    0.1236314
148240.0000000    0.1199578
148280.0000000    0.1144690
148320.0000000    0.1138522
148360.0000000    0.1103136
148400.0000000    0.1146608
148440.0000000    0.1100079
148480.0000000    0.1138824
148520.0000000    0.1085913
148560.0000000    0.1194160
148600.0000000    0.1105848
148640.0000000    0.1100616
148680.0000000    0.1099728
148720.0000000    0.1223640
148760.0000000    0.1211597
148800.0000000    0.1208345
148840.0000000    0.1163763
148880.0000000    0.1091583
148920.0000000    0.1119809
148960.0000000    0.1031939
149000.0000000    0.1286682
149040.0000000    0.1154951
149080.0000000    0.1165033
149120.0000000    0.1206878
149160.0000000    0.1122820
149200.0000000    0.1191333
149240.0000000    0.1147337
149280.0000000    0.1167266
149320.0000000    0.1128642
149360.0000000    0.1213759
149400.0000000    0.1417995
149440.0000000    0.1276702
149480.0000000    0.1331908
149520.0000000    0.1388866
149560.0000000    0.1202275
149600.0000000    0.1262785
149640.0000000    0.1184895
149680.0000000    0.1271300
149720.0000000    0.1110342
149760.0000000    0.1134446
149800.0000000    0.1161589
149840.0000000    0.1158639
149880.0000000    0.1177800
149920.0000000    0.1235285
149960.0000000    0.1200200
150000.0000000    0.1229101
150040.0000000    0.1106335
150080.0000000    0.1178186
150120.0000000    0.1030686
150160.0000000    0.1118291
150200.0000000    0.1055411
150240.0000000    0.1000256
150280.0000000    0.1105846
150320.0000000    0.1039054
150360.0000000    0.1154710
150400.0000000    0.1026534
150440.0000000    0.1037389
150480.0000000    0.1016763
150520.0000000    0.0939178
150560.0000000    0.1068906
150600.0000000    0.1012619
150640.0000000    0.0999141
150680.0000000    0.0984118
150720.0000000    0.1007176
150760.0000000    0.1117270
150800.0000000    0.1089659
150840.0000000    0.1087543
150880.0000000    0.1157760
150920.0000000    0.1149027
150960.0000000    0.1099323
151000.0000000    0.1126112
151040.0000000    0.0963996
151080.0000000    0.1051095
151120.0000000    0.1054204
151160.0000000    0.1129761
151200.0000000    0.1011861
151240.0000000    0.1159607
151280.0000000    0.1033990
151320.0000000    0.1007803
151360.0000000    0.1012683
151400.0000000    0.1073692
151440.0000000    0.1139572
151480.0000000    0.1145268
151520.0000000    0.1135397
151560.0000000    0.1238495
151600.0000000    0.1060933
151640.0000000    0.1259556
151680.0000000    0.1089989
151720.0000000    0.1180710
151760.0000000    0.1186171
151800.0000000    0.1185694
151840.0000000    0.1093132
151880.0000000    0.1204983
151920.0000000    0.1066073
151960.0000000    0.1080852
152000.0000000    0.1037762
152040.0000000    0.1035634
152080.0000000    0.1132773
152120.0000000    0.1063307
152160.0000000    0.1013226
152200.0000000    0.1082329
152240.0000000    0.1047749
152280.0000000    0.1054464
152320.0000000    0.1095146
152360.0000000    0.1153403
152400.0000000    0.1058141
152440.0000000    0.1056795
152480.0000000    0.1105069
152520.0000000    0.1121981
152560.0000000    0.1141075
152600.0000000    0.1106236
152640.0000000    0.1032936
152680.0000000    0.1093235
152720.0000000    0.1203448
152760.0000000    0.1176962
152800.0000000    0.1197176
152840.0000000    0.1101332
152880.0000000    0.0999770
152920.0000000    0.1100587
152960.0000000    0.1114493
153000.0000000    0.1122354
153040.0000000    0.1090252
153080.0000000    0.1113182
153120.0000000    0.1130259
153160.0000000    0.1201222
153200.0000000    0.1156243
153240.0000000    0.1113122
153280.0000000    0.1124590
153320.0000000    0.1077673
153360.0000000    0.1145091
153400.0000000    0.1162314
153440.0000000    0.1172209
153480.0000000    0.1143329
153520.0000000    0.1201441
153560.0000000    0.1090130
153600.0000000    0.1106538
153640.0000000    0.1106412
153680.0000000    0.1159099
153720.0000000    0.1057821
153760.0000000    0.1118821
153800.0000000    0.1024690
153840.0000000    0.1138848
153880.0000000    0.1135724
153920.0000000    0.1104812
153960.0000000    0.1151721
154000.0000000    0.1095301
154040.0000000    0.1075436
154080.0000000    0.1074910
154120.0000000    0.1094201
154160.0000000    0.1131685
154200.0000000    0.1198484
154240.0000000    0.1002428
154280.0000000    0.1155293
154320.0000000    0.1081336
154360.0000000    0.1013624
154400.0000000    0.0969685
154440.0000000    0.1013538
154480.0000000    0.1082169
154520.0000000    0.1067717
154560.0000000    0.1026449
154600.0000000    0.1226028
154640.0000000    0.1098806
154680.0000000    0.1097367
154720.0000000    0.1144498
154760.0000000    0.1117327
154800.0000000    0.1077985
154840.0000000    0.1035543
154880.0000000    0.1105880
154920.0000000    0.1100772
154960.0000000    0.1205421
155000.0000000    0.1243568
155040.0000000    0.1315497
155080.0000000    0.1409935
155120.0000000    0.1279059
155160.0000000    0.1202517
155200.0000000    0.1161908
155240.0000000    0.1229462
155280.0000000    0.1263030
155320.0000000    0.1120564
155360.0000000    0.1203739
155400.0000000    0.1263012
155440.0000000    0.1200124
155480.0000000    0.1190862
155520.0000000    0.1167523
155560.0000000    0.1089665
155600.0000000    0.1147044
155640.0000000    0.1090684
155680.0000000    0.1113797
155720.0000000    0.1104804
155760.0000000    0.1138232
155800.0000000    0.1082941
155840.0000000    0.0997536
155880.0000000    0.1084106
155920.0000000    0.0994106
155960.0000000    0.1021013
156000.0000000    0.1036460
156040.0000000    0.0988944
156080.0000000    0.1101962
156120.0000000    0.1097463
156160.0000000    0.1122501
156200.0000000    0.1064250
156240.0000000    0.1171386
156280.0000000    0.1241623
156320.0000000    0.1011635
156360.0000000    0.1134152
156400.0000000    0.1125203
156440.0000000    0.1094641
156480.0000000    0.1157069
156520.0000000    0.1064477
156560.0000000    0.0968463
156600.0000000    0.1066492
156640.0000000    0.1131392
156680.0000000    0.1130214
156720.0000000    0.1070786
156760.0000000    0.0973734
156800.0000000    0.1029148
156840.0000000    0.1063535
156880.0000000    0.1014967
156920.0000000    0.1087041
156960.0000000    0.1108902
157000.0000000    0.1037654
157040.0000000    0.1014063
157080.0000000    0.0971590
157120.0000000    0.1057025
157160.0000000    0.1117662
157200.0000000    0.1141531
157240.0000000    0.1151032
157280.0000000    0.1069645
157320.0000000    0.1077291
157360.0000000    0.1193377
157400.0000000    0.1107799
157440.0000000    0.1127893
157480.0000000    0.1008167
157520.0000000    0.1070458
157560.0000000    0.1067042
157600.0000000    0.1024365
157640.0000000    0.1101349
157680.0000000    0.1036674
157720.0000000    0.1022055
157760.0000000    0.1026064
157800.0000000    0.1006829
157840.0000000    0.0948085
157880.0000000    0.1059233
157920.0000000    0.1065859
157960.0000000    0.0997056
158000.0000000    0.1049985
158040.0000000    0.1070575
158080.0000000    0.1063090
158120.0000000    0.1071853
158160.0000000    0.1065894
158200.0000000    0.1089419
158240.0000000    0.1078919
158280.0000000    0.1084996
158320.0000000    0.1021506
158360.0000000    0.0936794
158400.0000000    0.1010966
158440.0000000    0.1042504
158480.0000000    0.1036836
158520.0000000    0.1077966
158560.0000000    0.1019742
158600.0000000    0.1084714
158640.0000000    0.1100868
158680.0000000    0.1092765
158720.0000000    0.1158379
158760.0000000    0.1139210
158800.0000000    0.1103735
158840.0000000    0.1086067
158880.0000000    0.1054747
158920.0000000    0.0940856
158960.0000000    0.1075059
159000.0000000    0.1063310
159040.0000000    0.1014257
159080.0000000    0.1003322
159120.0000000    0.0971854
159160.0000000    0.1095817
159200.0000000    0.1050558
159240.0000000    0.1162148
159280.0000000    0.1195858
159320.0000000    0.1074817
159360.0000000    0.1043811
159400.0000000    0.1062192
159440.0000000    0.1140677
159480.0000000    0.1172032
159520.0000000    0.1102924
159560.0000000    0.1042514
159600.0000000    0.1130970
159640.0000000    0.1006081
159680.0000000    0.1072215
159720.0000000    0.1048152
159760.0000000    0.1126979
159800.0000000    0.1135313
159840.0000000    0.1021875
159880.0000000    0.1018988
159920.0000000    0.0960778
159960.0000000    0.1022283
160000.0000000    0.0947652
160040.0000000    0.0932022
160080.0000000    0.0977007
160120.0000000    0.1137713
160160.0000000    0.1078897
160200.0000000    0.1004525
160240.0000000    0.0991020
160280.0000000    0.1030888
160320.0000000    0.0979997
160360.0000000    0.0989152
160400.0000000    0.1040249
160440.0000000    0.1163902
160480.0000000    0.1227462
160520.0000000    0.1020580
160560.0000000    0.1024235
160600.0000000    0.1037552
160640.0000000    0.1083784
160680.0000000    0.1033110
160720.0000000    0.1016824
160760.0000000    0.1035203
160800.0000000    0.1042661
160840.0000000    0.0985847
160880.0000000    0.1038148
160920.0000000    0.1149109
160960.0000000    0.1049617
161000.0000000    0.1028008
161040.0000000    0.1106101
161080.0000000    0.1015530
161120.0000000    0.1036261
161160.0000000    0.1021646
161200.0000000    0.1048276
161240.0000000    0.1091287
161280.0000000    0.1060703
161320.0000000    0.1036323
161360.0000000    0.1081152
161400.0000000    0.1010128
161440.0000000    0.1050636
161480.0000000    0.1048953
161520.0000000    0.1029970
161560.0000000    0.1049886
161600.0000000    0.1012721
161640.0000000    0.0969072
161680.0000000    0.1031124
161720.0000000    0.1021774
161760.0000000    0.0986212
161800.0000000    0.0956831
161840.0000000    0.1031713
161880.0000000    0.1073336
161920.0000000    0.0986021
161960.0000000    0.0972755
162000.0000000    0.1103140
162040.0000000    0.1075015
162080.0000000    0.1046450
162120.0000000    0.0945377
162160.0000000    0.1014926
162200.0000000    0.1016257
162240.0000000    0.0982244
162280.0000000    0.1041853
162320.0000000    0.1054238
162360.0000000    0.1071034
162400.0000000    0.1122563
162440.0000000    0.1146433
162480.0000000    0.1084244
162520.0000000    0.1067132
162560.0000000    0.1079814
162600.0000000    0.1121680
162640.0000000    0.1074264
162680.0000000    0.1066102
162720.0000000    0.1023653
162760.0000000    0.1097904
162800.0000000    0.1071469
162840.0000000    0.1026648
162880.0000000    0.0998429
162920.0000000    0.1110846
162960.0000000    0.1042110
163000.0000000    0.1086050
163040.0000000    0.1136875
163080.0000000    0.1135893
163120.0000000    0.0994247
163160.0000000    0.1008357
163200.0000000    0.1105317
163240.0000000    0.1019278
163280.0000000    0.1060389
163320.0000000    0.0944617
163360.0000000    0.1175571
163400.0000000    0.1031575
163440.0000000    0.1110105
163480.0000000    0.1145764
163520.0000000    0.1206002
163560.0000000    0.1140223
163600.0000000    0.1169714
163640.0000000    0.1116676
163680.0000000    0.1124865
163720.0000000    0.1023755
163760.0000000    0.1124091
163800.0000000    0.1107328
163840.0000000    0.1137508
163880.0000000    0.1156859
163920.0000000    0.1105861
163960.0000000    0.1113106
164000.0000000    0.1028701
164040.0000000    0.1111401
164080.0000000    0.1104496
164120.0000000    0.1295432
164160.0000000    0.1109994
164200.0000000    0.1073771
164240.0000000    0.1089494
164280.0000000    0.1169393
164320.0000000    0.1173185
164360.0000000    0.1153417
164400.0000000    0.1083482
164440.0000000    0.1183020
164480.0000000    0.1275718
164520.0000000    0.1040248
164560.0000000    0.1214324
164600.0000000    0.1185120
164640.0000000    0.1168526
164680.0000000    0.0920610
164720.0000000    0.0973604
164760.0000000    0.1092550
164800.0000000    0.1093379
164840.0000000    0.0926075
164880.0000000    0.1064299
164920.0000000    0.1013375
164960.0000000    0.0954486
165000.0000000    0.1033347
165040.0000000    0.1075574
165080.0000000    0.1115629
165120.0000000    0.1042868
165160.0000000    0.1090146
165200.0000000    0.1053683
165240.0000000    0.0999824
165280.0000000    0.0911305
165320.0000000    0.1013375
165360.0000000    0.1103093
165400.0000000    0.1026507
165440.0000000    0.1076777
165480.0000000    0.1018407
165520.0000000    0.1144650
165560.0000000    0.1075654
165600.0000000    0.1052184
165640.0000000    0.1045626
165680.0000000    0.1066334
165720.0000000    0.0986788
165760.0000000    0.1050133
165800.0000000    0.1047133
165840.0000000    0.1074064
165880.0000000    0.1028805
165920.0000000    0.1042940
165960.0000000    0.1081634
166000.0000000    0.1123799
166040.0000000    0.1129523
166080.0000000    0.1019244
166120.0000000    0.1090310
166160.0000000    0.1071541
166200.0000000    0.1061361
166240.0000000    0.1023640
166280.0000000    0.1089928
166320.0000000    0.1233623
166360.0000000    0.1157802
166400.0000000    0.1021247
166440.0000000    0.1163222
166480.0000000    0.1081869
166520.0000000    0.1260423
166560.0000000    0.1231488
166600.0000000    0.1170030
166640.0000000    0.1196392
166680.0000000    0.1350293
166720.0000000    0.1107963
166760.0000000    0.1158401
166800.0000000    0.1160176
166840.0000000    0.1072033
166880.0000000    0.1118547
166920.0000000    0.1018382
166960.0000000    0.0946791
167000.0000000    0.1138006
167040.0000000    0.1033167
167080.0000000    0.0980577
167120.0000000    0.1124256
167160.0000000    0.1117880
167200.0000000    0.1064286
167240.0000000    0.1090914
167280.0000000    0.1052672
167320.0000000    0.1095158
167360.0000000    0.1100508
167400.0000000    0.1041604
167440.0000000    0.1053169
167480.0000000    0.1020936
167520.0000000    0.1086837
167560.0000000    0.1089169
167600.0000000    0.1070291
167640.0000000    0.1068905
167680.0000000    0.0951528
167720.0000000    0.1110193
167760.0000000    0.1074386
167800.0000000    0.0964354
167840.0000000    0.1015300
167880.0000000    0.1102820
167920.0000000    0.1065416
167960.0000000    0.1064036
168000.0000000    0.1071714
168040.0000000    0.1012983
168080.0000000    0.0990053
168120.0000000    0.1099976
168160.0000000    0.1011096
168200.0000000    0.1004051
168240.0000000    0.1004079
168280.0000000    0.0999889
168320.0000000    0.0961552
168360.0000000    0.1117108
168400.0000000    0.1036927
168440.0000000    0.1039412
168480.0000000    0.1098459
168520.0000000    0.1066747
168560.0000000    0.1087883
168600.0000000    0.1138640
168640.0000000    0.1120719
168680.0000000    0.1086785
168720.0000000    0.1032018
168760.0000000    0.1070527
168800.0000000    0.1102595
168840.0000000    0.1151719
168880.0000000    0.1141903
168920.0000000    0.1090877
168960.0000000    0.1064506
169000.0000000    0.1012723
169040.0000000    0.1077178
169080.0000000    0.1056420
169120.0000000    0.1053316
169160.0000000    0.1121248
169200.0000000    0.1032917
169240.0000000    0.1038592
169280.0000000    0.1071267
169320.0000000    0.1064893
169360.0000000    0.1152656
169400.0000000    0.1096295
169440.0000000    0.1082717
169480.0000000    0.1093820
169520.0000000    0.1120524
169560.0000000    0.1115797
169600.0000000    0.1128057
169640.0000000    0.1193044
169680.0000000    0.1181799
169720.0000000    0.1065363
169760.0000000    0.1094888
169800.0000000    0.1153603
169840.0000000    0.1184127
169880.0000000    0.1137476
169920.0000000    0.1141951
169960.0000000    0.1161817
170000.0000000    0.1059884
170040.0000000    0.1085615
170080.0000000    0.1163214
170120.0000000    0.1185257
170160.0000000    0.1200293
170200.0000000    0.1116452
170240.0000000    0.1030846
170280.0000000    0.1117544
170320.0000000    0.1171101
170360.0000000    0.1055821
170400.0000000    0.1035616
170440.0000000    0.1120370
170480.0000000    0.1191718
170520.0000000    0.1116463
170560.0000000    0.1128833
170600.0000000    0.1167438
170640.0000000    0.1189168
170680.0000000    0.1126323
170720.0000000    0.1265712
170760.0000000    0.1219046
170800.0000000    0.1216415
170840.0000000    0.1097926
170880.0000000    0.1085698
170920.0000000    0.1104246
170960.0000000    0.1356829
171000.0000000    0.1113380
171040.0000000    0.1163781
171080.0000000    0.1102786
171120.0000000    0.1137304
171160.0000000    0.1123604
171200.0000000    0.1174015
171240.0000000    0.1111569
171280.0000000    0.1067124
171320.0000000    0.1041315
171360.0000000    0.1058975
171400.0000000    0.1047945
171440.0000000    0.1006029
171480.0000000    0.0975805
171520.0000000    0.0942262
171560.0000000    0.1121673
171600.0000000    0.1036537
171640.0000000    0.0974598
171680.0000000    0.1023632
171720.0000000    0.0978490
171760.0000000    0.1019769
171800.0000000    0.1055379
171840.0000000    0.1120675
171880.0000000    0.1112443
171920.0000000    0.1173675
171960.0000000    0.1182743
172000.0000000    0.1094305
172040.0000000    0.1110601
172080.0000000    0.1038778
172120.0000000    0.1049819
172160.0000000    0.1140720
172200.0000000    0.1094346
172240.0000000    0.1103680
172280.0000000    0.1169343
172320.0000000    0.1169682
172360.0000000    0.1179052
172400.0000000    0.1167765
172440.0000000    0.1124694
172480.0000000    0.1127052
172520.0000000    0.1251772
172560.0000000    0.1097248
172600.0000000    0.1186439
172640.0000000    0.1215126
172680.0000000    0.1166915
172720.0000000    0.1011278
172760.0000000    0.1005770
172800.0000000    0.1076176
172840.0000000    0.1093817
172880.0000000    0.1100988
172920.0000000    0.1077574
172960.0000000    0.1016652
173000.0000000    0.0959599
173040.0000000    0.0978030
173080.0000000    0.1119761
173120.0000000    0.1076458
173160.0000000    0.1139499
173200.0000000    0.0962659
173240.0000000    0.0991658
173280.0000000    0.1056651
173320.0000000    0.1061036
173360.0000000    0.1138690
173400.0000000    0.1198409
173440.0000000    0.1225110
173480.0000000    0.1237848
173520.0000000    0.1059008
173560.0000000    0.1129971
173600.0000000    0.1051715
173640.0000000    0.1065861
173680.0000000    0.0942575
173720.0000000    0.0979267
173760.0000000    0.1030943
173800.0000000    0.1034386
173840.0000000    0.1047524
173880.0000000    0.1004621
173920.0000000    0.0969071
173960.0000000    0.1046650
174000.0000000    0.0944706
174040.0000000    0.0989514
174080.0000000    0.1010927
174120.0000000    0.1050813
174160.0000000    0.1038727
174200.0000000    0.0963412
174240.0000000    0.1012298
174280.0000000    0.1071410
174320.0000000    0.1011186
174360.0000000    0.1029523
174400.0000000    0.0979133
174440.0000000    0.0982273
174480.0000000    0.1054751
174520.0000000    0.1113497
174560.0000000    0.0985837
174600.0000000    0.0980962
174640.0000000    0.0985649
174680.0000000    0.1053965
174720.0000000    0.1073614
174760.0000000    0.1072943
174800.0000000    0.0996258
174840.0000000    0.0931169
174880.0000000    0.0923536
174920.0000000    0.0922484
174960.0000000    0.1011283
175000.0000000    0.0921977
175040.0000000    0.1110722
175080.0000000    0.1112767
175120.0000000    0.0991949
175160.0000000    0.0962891
175200.0000000    0.1043634
175240.0000000    0.1049458
175280.0000000    0.1049920
175320.0000000    0.1017718
175360.0000000    0.1057173
175400.0000000    0.1052403
175440.0000000    0.1020172
175480.0000000    0.1014667
175520.0000000    0.1003204
175560.0000000    0.1109877
175600.0000000    0.0984851
175640.0000000    0.1070117
175680.0000000    0.1010972
175720.0000000    0.1055472
175760.0000000    0.1088825
175800.0000000    0.1187237
175840.0000000    0.1131808
175880.0000000    0.1076562
175920.0000000    0.1149836
175960.0000000    0.1110238
176000.0000000    0.1181019
176040.0000000    0.1191097
176080.0000000    0.1142665
176120.0000000    0.1179149
176160.0000000    0.1220624
176200.0000000    0.1205815
176240.0000000    0.1183046
176280.0000000    0.1139363
176320.0000000    0.1102224
176360.0000000    0.1098112
176400.0000000    0.1120246
176440.0000000    0.1104284
176480.0000000    0.1103341
176520.0000000    0.1002728
176560.0000000    0.1057284
176600.0000000    0.1022939
176640.0000000    0.0998554
176680.0000000    0.0990176
176720.0000000    0.1133489
176760.0000000    0.1036358
176800.0000000    0.1249343
176840.0000000    0.1107560
176880.0000000    0.1232587
176920.0000000    0.1109617
176960.0000000    0.1106278
177000.0000000    0.1171907
177040.0000000    0.1248253
177080.0000000    0.1122383
177120.0000000    0.1176040
177160.0000000    0.1231402
177200.0000000    0.1286417
177240.0000000    0.1252153
177280.0000000    0.1207553
177320.0000000    0.1217382
177360.0000000    0.1108571
177400.0000000    0.1066942
177440.0000000    0.1224741
177480.0000000    0.1171349
177520.0000000    0.1195754
177560.0000000    0.1137174
177600.0000000    0.1172647
177640.0000000    0.1134782
177680.0000000    0.1232392
177720.0000000    0.1046348
177760.0000000    0.1149811
177800.0000000    0.1158744
177840.0000000    0.1212971
177880.0000000    0.1033411
177920.0000000    0.1047301
177960.0000000    0.1130845
178000.0000000    0.1052126
178040.0000000    0.1070415
178080.0000000    0.1067218
178120.0000000    0.1058889
178160.0000000    0.1177046
178200.0000000    0.1077475
178240.0000000    0.1150367
178280.0000000    0.1090884
178320.0000000    0.1094750
178360.0000000    0.1137094
178400.0000000    0.1070575
178440.0000000    0.1198347
178480.0000000    0.1202596
178520.0000000    0.1137546
178560.0000000    0.1131754
178600.0000000    0.1155895
178640.0000000    0.1048363
178680.0000000    0.0994633
178720.0000000    0.1215055
178760.0000000    0.1002984
178800.0000000    0.1035661
178840.0000000    0.0979265
178880.0000000    0.1148621
178920.0000000    0.1084685
178960.0000000    0.1072536
179000.0000000    0.1067582
179040.0000000    0.1103660
179080.0000000    0.1083222
179120.0000000    0.1131804
179160.0000000    0.1104570
179200.0000000    0.1130271
179240.0000000    0.1047052
179280.0000000    0.1098971
179320.0000000    0.1036674
179360.0000000    0.1061543
179400.0000000    0.1112389
179440.0000000    0.1045007
179480.0000000    0.1091303
179520.0000000    0.1123591
179560.0000000    0.1119466
179600.0000000    0.1054285
179640.0000000    0.1075225
179680.0000000    0.1021061
179720.0000000    0.0992014
179760.0000000    0.1070546
179800.0000000    0.1084497
179840.0000000    0.1088731
179880.0000000    0.1030925
179920.0000000    0.0960215
179960.0000000    0.1020118
180000.0000000    0.1076306
180040.0000000    0.1146838
180080.0000000    0.1196649
180120.0000000    0.1144567
180160.0000000    0.1130597
180200.0000000    0.1068888
180240.0000000    0.1071770
180280.0000000    0.1240105
180320.0000000    0.0995620
180360.0000000    0.0928890
180400.0000000    0.1084709
180440.0000000    0.1083138
180480.0000000    0.1021768
180520.0000000    0.1058932
180560.0000000    0.1162029
180600.0000000    0.1092735
180640.0000000    0.1090333
180680.0000000    0.0990641
180720.0000000    0.1077881
180760.0000000    0.1015189
180800.0000000    0.1090308
180840.0000000    0.1128712
180880.0000000    0.1059444
180920.0000000    0.1117002
180960.0000000    0.1227840
181000.0000000    0.1106007
181040.0000000    0.1069478
181080.0000000    0.1064778
181120.0000000    0.1197162
181160.0000000    0.1158321
181200.0000000    0.1226014
181240.0000000    0.1142325
181280.0000000    0.1138243
181320.0000000    0.1153364
181360.0000000    0.1098403
181400.0000000    0.1170586
181440.0000000    0.1160730
181480.0000000    0.1199865
181520.0000000    0.1069028
181560.0000000    0.1172466
181600.0000000    0.1175267
181640.0000000    0.1086691
181680.0000000    0.1153874
181720.0000000    0.1107007
181760.0000000    0.1106569
181800.0000000    0.1050576
181840.0000000    0.1113930
181880.0000000    0.1060896
181920.0000000    0.1043002
181960.0000000    0.1217077
182000.0000000    0.1192626
182040.0000000    0.1077029
182080.0000000    0.1069385
182120.0000000    0.1077456
182160.0000000    0.1138054
182200.0000000    0.1091552
182240.0000000    0.1100088
182280.0000000    0.1054557
182320.0000000    0.1096673
182360.0000000    0.1087955
182400.0000000    0.1011639
182440.0000000    0.1073189
182480.0000000    0.1055869
182520.0000000    0.1024553
182560.0000000    0.1100626
182600.0000000    0.1149003
182640.0000000    0.1037071
182680.0000000    0.1163534
182720.0000000    0.1112019
182760.0000000    0.1165529
182800.0000000    0.1123819
182840.0000000    0.1103297
182880.0000000    0.1157734
182920.0000000    0.1071861
182960.0000000    0.1032596
183000.0000000    0.1145791
183040.0000000    0.1128293
183080.0000000    0.1078770
183120.0000000    0.1157831
183160.0000000    0.1225130
183200.0000000    0.1179942
183240.0000000    0.1336696
183280.0000000    0.1226990
183320.0000000    0.1145337
183360.0000000    0.1231372
183400.0000000    0.1210576
183440.0000000    0.1265234
183480.0000000    0.1194818
183520.0000000    0.1300774
183560.0000000    0.1123972
183600.0000000    0.1201881
183640.0000000    0.1201386
183680.0000000    0.1078871
183720.0000000    0.1111633
183760.0000000    0.1087255
183800.0000000    0.1094275
183840.0000000    0.1084551
183880.0000000    0.1083389
183920.0000000    0.1132535
183960.0000000    0.1140955
184000.0000000    0.1042580
184040.0000000    0.1030063
184080.0000000    0.1064139
184120.0000000    0.1139055
184160.0000000    0.1086884
184200.0000000    0.1196484
184240.0000000    0.1122537
184280.0000000    0.1157669
184320.0000000    0.1204476
184360.0000000    0.1188731
184400.0000000    0.1207921
184440.0000000    0.1048548
184480.0000000    0.1187582
184520.0000000    0.1136160
184560.0000000    0.1013031
184600.0000000    0.1040169
184640.0000000    0.1062773
184680.0000000    0.1135558
184720.0000000    0.1131238
184760.0000000    0.1115090
184800.0000000    0.1148260
184840.0000000    0.1240044
184880.0000000    0.1210525
184920.0000000    0.1144207
184960.0000000    0.1030968
185000.0000000    0.1102063
185040.0000000    0.1075705
185080.0000000    0.1233767
185120.0000000    0.1299318
185160.0000000    0.1063900
185200.0000000    0.1155962
185240.0000000    0.1105310
185280.0000000    0.1077194
185320.0000000    0.1130149
185360.0000000    0.1160269
185400.0000000    0.1111445
185440.0000000    0.1155982
185480.0000000    0.0979759
185520.0000000    0.1120748
185560.0000000    0.1139361
185600.0000000    0.1279869
185640.0000000    0.1089789
185680.0000000    0.1192429
185720.0000000    0.1254123
185760.0000000    0.1150438
185800.0000000    0.1277064
185840.0000000    0.1170259
185880.0000000    0.1057246
185920.0000000    0.1014244
185960.0000000    0.1043909
186000.0000000    0.1021845
186040.0000000    0.0980538
186080.0000000    0.1023664
186120.0000000    0.0997336
186160.0000000    0.1147588
186200.0000000    0.1130118
186240.0000000    0.1105989
186280.0000000    0.1244588
186320.0000000    0.1184745
186360.0000000    0.1130688
186400.0000000    0.1169218
186440.0000000    0.1224222
186480.0000000    0.1163586
186520.0000000    0.1157432
186560.0000000    0.1090519
186600.0000000    0.1175526
186640.0000000    0.1165303
186680.0000000    0.1149663
186720.0000000    0.1238505
186760.0000000    0.1278760
186800.0000000    0.1223473
186840.0000000    0.1188877
186880.0000000    0.1133539
186920.0000000    0.1134595
186960.0000000    0.1174061
187000.0000000    0.1089739
187040.0000000    0.1232833
187080.0000000    0.1253909
187120.0000000    0.1167724
187160.0000000    0.1217669
187200.0000000    0.1236382
187240.0000000    0.1158430
187280.0000000    0.1296225
187320.0000000    0.1138016
187360.0000000    0.1072957
187400.0000000    0.1209658
187440.0000000    0.1094026
187480.0000000    0.1068354
187520.0000000    0.1236386
187560.0000000    0.1093471
187600.0000000    0.1145735
187640.0000000    0.1106236
187680.0000000    0.1099808
187720.0000000    0.1169208
187760.0000000    0.1145210
187800.0000000    0.1078302
187840.0000000    0.1121719
187880.0000000    0.1114942
187920.0000000    0.1119111
187960.0000000    0.1125927
188000.0000000    0.1070393
188040.0000000    0.1054526
188080.0000000    0.1040982
188120.0000000    0.1043117
188160.0000000    0.1000034
188200.0000000    0.1027976
188240.0000000    0.1066502
188280.0000000    0.1103166
188320.0000000    0.1173345
188360.0000000    0.1110894
188400.0000000    0.1111874
188440.0000000    0.1135394
188480.0000000    0.1162989
188520.0000000    0.1171943
188560.0000000    0.1138129
188600.0000000    0.1164809
188640.0000000    0.1253449
188680.0000000    0.1100081
188720.0000000    0.1054697
188760.0000000    0.1088680
188800.0000000    0.1080166
188840.0000000    0.1015247
188880.0000000    0.1049893
188920.0000000    0.1149799
188960.0000000    0.0993966
189000.0000000    0.1037882
189040.0000000    0.1037039
189080.0000000    0.1071003
189120.0000000    0.0976241
189160.0000000    0.1096807
189200.0000000    0.1046663
189240.0000000    0.1099744
189280.0000000    0.1139269
189320.0000000    0.1152454
189360.0000000    0.1125504
189400.0000000    0.1159475
189440.0000000    0.1108932
189480.0000000    0.1165248
189520.0000000    0.1144529
189560.0000000    0.1196637
189600.0000000    0.1153553
189640.0000000    0.1063534
189680.0000000    0.1162379
189720.0000000    0.1114639
189760.0000000    0.1140192
189800.0000000    0.1087019
189840.0000000    0.1133750
189880.0000000    0.1021023
189920.0000000    0.1112611
189960.0000000    0.1156382
190000.0000000    0.1060384
190040.0000000    0.1130472
190080.0000000    0.1155432
190120.0000000    0.1090784
190160.0000000    0.1147820
190200.0000000    0.1161925
190240.0000000    0.1145246
190280.0000000    0.1126174
190320.0000000    0.1179093
190360.0000000    0.1228607
190400.0000000    0.1215425
190440.0000000    0.1191478
190480.0000000    0.1199611
190520.0000000    0.1250381
190560.0000000    0.1184437
190600.0000000    0.1150628
190640.0000000    0.1070221
190680.0000000    0.1050502
190720.0000000    0.1172447
190760.0000000    0.1063906
190800.0000000    0.1135312
190840.0000000    0.1128451
190880.0000000    0.1190339
190920.0000000    0.1112461
190960.0000000    0.1073327
191000.0000000    0.1051785
191040.0000000    0.1078380
191080.0000000    0.1113397
191120.0000000    0.1028456
191160.0000000    0.1081000
191200.0000000    0.1133242
191240.0000000    0.1152573
191280.0000000    0.1078136
191320.0000000    0.1160676
191360.0000000    0.1269536
191400.0000000    0.1345540
191440.0000000    0.1280176
191480.0000000    0.1454568
191520.0000000    0.1268734
191560.0000000    0.1165764
191600.0000000    0.1222958
191640.0000000    0.1422910
191680.0000000    0.1203477
191720.0000000    0.1124485
191760.0000000    0.1116172
191800.0000000    0.1092244
191840.0000000    0.1040144
191880.0000000    0.1051319
191920.0000000    0.1183397
191960.0000000    0.1210152
192000.0000000    0.1168150
192040.0000000    0.1261316
192080.0000000    0.1112992
192120.0000000    0.1297933
192160.0000000    0.1071850
192200.0000000    0.1079543
192240.0000000    0.1228060
192280.0000000    0.1040937
192320.0000000    0.1268006
192360.0000000    0.1211630
192400.0000000    0.1142108
192440.0000000    0.1208610
192480.0000000    0.1203267
192520.0000000    0.1146802
192560.0000000    0.1131830
192600.0000000    0.1248292
192640.0000000    0.1209677
192680.0000000    0.1266436
192720.0000000    0.1206689
192760.0000000    0.1103420
192800.0000000    0.1158054
192840.0000000    0.1237444
192880.0000000    0.1251739
192920.0000000    0.1181861
192960.0000000    0.1170683
193000.0000000    0.1157932
193040.0000000    0.1158503
193080.0000000    0.1338822
193120.0000000    0.1265511
193160.0000000    0.1189942
193200.0000000    0.1212340
193240.0000000    0.1147024
193280.0000000    0.1106045
193320.0000000    0.1241767
193360.0000000    0.1236355
193400.0000000    0.1238803
193440.0000000    0.1223992
193480.0000000    0.1251430
193520.0000000    0.1247480
193560.0000000    0.1233147
193600.0000000    0.1347947
193640.0000000    0.1359228
193680.0000000    0.1350143
193720.0000000    0.1327996
193760.0000000    0.1230859
193800.0000000    0.1315306
193840.0000000    0.1224772
193880.0000000    0.1120513
193920.0000000    0.1221884
193960.0000000    0.1257270
194000.0000000    0.1225483
194040.0000000    0.1160918
194080.0000000    0.1203188
194120.0000000    0.1025030
194160.0000000    0.1244267
194200.0000000    0.1172833
194240.0000000    0.1214903
194280.0000000    0.1169872
194320.0000000    0.1336091
194360.0000000    0.1221040
194400.0000000    0.1210543
194440.0000000    0.1286364
194480.0000000    0.1174534
194520.0000000    0.1145126
194560.0000000    0.1182435
194600.0000000    0.1043177
194640.0000000    0.1069956
194680.0000000    0.1186257
194720.0000000    0.1229036
194760.0000000    0.1172012
194800.0000000    0.1169341
194840.0000000    0.1055697
194880.0000000    0.1033012
194920.0000000    0.1129226
194960.0000000    0.1196601
195000.0000000    0.1083932
195040.0000000    0.1044172
195080.0000000    0.1036162
195120.0000000    0.1070372
195160.0000000    0.1068207
195200.0000000    0.1094166
195240.0000000    0.0956503
195280.0000000    0.1061905
195320.0000000    0.1044643
195360.0000000    0.1089041
195400.0000000    0.1083952
195440.0000000    0.1032149
195480.0000000    0.1028938
195520.0000000    0.1000892
195560.0000000    0.1033560
195600.0000000    0.1044320
195640.0000000    0.1109614
195680.0000000    0.1122872
195720.0000000    0.1166426
195760.0000000    0.1120335
195800.0000000    0.1120832
195840.0000000    0.1226642
195880.0000000    0.1097697
195920.0000000    0.1131614
195960.0000000    0.1011510
196000.0000000    0.1096612
196040.0000000    0.1355340
196080.0000000    0.1221885
196120.0000000    0.1147956
196160.0000000    0.1204839
196200.0000000    0.1098402
196240.0000000    0.1060198
196280.0000000    0.1129274
196320.0000000    0.1002964
196360.0000000    0.0995828
196400.0000000    0.1092347
196440.0000000    0.1040008
196480.0000000    0.1021819
196520.0000000    0.1069384
196560.0000000    0.1011450
196600.0000000    0.1046041
196640.0000000    0.0973337
196680.0000000    0.0962800
196720.0000000    0.1067925
196760.0000000    0.0992785
196800.0000000    0.1055009
196840.0000000    0.0941388
196880.0000000    0.1019130
196920.0000000    0.1084801
196960.0000000    0.1122577
197000.0000000    0.0973916
197040.0000000    0.0984710
197080.0000000    0.0985447
197120.0000000    0.0949336
197160.0000000    0.1193534
197200.0000000    0.1119210
197240.0000000    0.1087682
197280.0000000    0.1101222
197320.0000000    0.1072800
197360.0000000    0.1137491
197400.0000000    0.1139000
197440.0000000    0.0993788
197480.0000000    0.0956971
197520.0000000    0.1055197
197560.0000000    0.1066812
197600.0000000    0.1023450
197640.0000000    0.1032278
197680.0000000    0.1035342
197720.0000000    0.1016971
197760.0000000    0.1114086
197800.0000000    0.1031383
197840.0000000    0.1102026
197880.0000000    0.1047576
197920.0000000    0.1038576
197960.0000000    0.1117615
198000.0000000    0.1187457
198040.0000000    0.1220912
198080.0000000    0.1114662
198120.0000000    0.1212028
198160.0000000    0.1168359
198200.0000000    0.1233994
198240.0000000    0.1143827
198280.0000000    0.1156217
198320.0000000    0.1119034
198360.0000000    0.1170979
198400.0000000    0.1134485
198440.0000000    0.1122389
198480.0000000    0.1150405
198520.0000000    0.1121362
198560.0000000    0.1085823
198600.0000000    0.1156550
198640.0000000    0.1196605
198680.0000000    0.1246562
198720.0000000    0.1242669
198760.0000000    0.1221139
198800.0000000    0.1059483
198840.0000000    0.1076236
198880.0000000    0.1072158
198920.0000000    0.1191301
198960.0000000    0.1211785
199000.0000000    0.1097754
199040.0000000    0.1200093
199080.0000000    0.1080757
199120.0000000    0.1152366
199160.0000000    0.1160567
199200.0000000    0.1118043
199240.0000000    0.1188054
199280.0000000    0.1257605
199320.0000000    0.1148932
199360.0000000    0.1101111
199400.0000000    0.1157849
199440.0000000    0.1134183
199480.0000000    0.1216376
199520.0000000    0.1247617
199560.0000000    0.1144748
199600.0000000    0.1158450
199640.0000000    0.1228600
199680.0000000    0.1119086
199720.0000000    0.1117795
199760.0000000    0.1208905
199800.0000000    0.1232347
199840.0000000    0.1229113
199880.0000000    0.1088217
199920.0000000    0.1030320
199960.0000000    0.1110247
200000.0000000    0.1120540
200040.0000000    0.1124924
200080.0000000    0.1140752
200120.0000000    0.1084961
200160.0000000    0.1216342
200200.0000000    0.1067937
200240.0000000    0.1181931
200280.0000000    0.1125746
200320.0000000    0.1082838
200360.0000000    0.1123673
200400.0000000    0.1127445
200440.0000000    0.1074329
200480.0000000    0.1033079
200520.0000000    0.1025769
200560.0000000    0.0981007
200600.0000000    0.1062379
200640.0000000    0.1038647
200680.0000000    0.1097762
200720.0000000    0.1075005
200760.0000000    0.1084056
200800.0000000    0.1250372
200840.0000000    0.1237435
200880.0000000    0.1172777
200920.0000000    0.1259218
200960.0000000    0.1008167
201000.0000000    0.1017040
201040.0000000    0.1082215
201080.0000000    0.1090916
201120.0000000    0.1035379
201160.0000000    0.1203007
201200.0000000    0.1025768
201240.0000000    0.1066373
201280.0000000    0.1061464
201320.0000000    0.1031044
201360.0000000    0.1037543
201400.0000000    0.1099987
201440.0000000    0.0989598
201480.0000000    0.1187940
201520.0000000    0.1061393
201560.0000000    0.1137892
201600.0000000    0.1259645
201640.0000000    0.1188983
201680.0000000    0.1139328
201720.0000000    0.1260018
201760.0000000    0.1422639
201800.0000000    0.1345187
201840.0000000    0.1334092
201880.0000000    0.1256427
201920.0000000    0.1125083
201960.0000000    0.0977496
202000.0000000    0.1149273
202040.0000000    0.1066271
202080.0000000    0.1119117
202120.0000000    0.1115226
202160.0000000    0.1124304
202200.0000000    0.1039614
202240.0000000    0.1035979
202280.0000000    0.1005818
202320.0000000    0.1178316
202360.0000000    0.1083266
202400.0000000    0.1130846
202440.0000000    0.1021421
202480.0000000    0.1032392
202520.0000000    0.1056079
202560.0000000    0.1070057
202600.0000000    0.1152673
202640.0000000    0.1131476
202680.0000000    0.1070903
202720.0000000    0.1114129
202760.0000000    0.1181525
202800.0000000    0.1216199
202840.0000000    0.1074546
202880.0000000    0.1019652
202920.0000000    0.1113432
202960.0000000    0.1093970
203000.0000000    0.1233793
203040.0000000    0.1070035
203080.0000000    0.1068954
203120.0000000    0.1282032
203160.0000000    0.1141454
203200.0000000    0.1134018
203240.0000000    0.1228178
203280.0000000    0.1157963
203320.0000000    0.1197598
203360.0000000    0.1193415
203400.0000000    0.1131045
203440.0000000    0.1192742
203480.0000000    0.1104339
203520.0000000    0.1139619
203560.0000000    0.1102456
203600.0000000    0.0991935
203640.0000000    0.1208494
203680.0000000    0.1182372
203720.0000000    0.1168746
203760.0000000    0.1146904
203800.0000000    0.1087290
203840.0000000    0.1154036
203880.0000000    0.1121383
203920.0000000    0.1208462
203960.0000000    0.1145646
204000.0000000    0.1110786
204040.0000000    0.1097320
204080.0000000    0.1041116
204120.0000000    0.1230371
204160.0000000    0.1094713
204200.0000000    0.1126741
204240.0000000    0.1071955
204280.0000000    0.1174565
204320.0000000    0.1092253
204360.0000000    0.1119153
204400.0000000    0.1142587
204440.0000000    0.1087904
204480.0000000    0.1155077
204520.0000000    0.1188116
204560.0000000    0.1102077
204600.0000000    0.1236720
204640.0000000    0.1175160
204680.0000000    0.1189564
204720.0000000    0.1115150
204760.0000000    0.1121727
204800.0000000    0.0956709
204840.0000000    0.0988680
204880.0000000    0.1099160
204920.0000000    0.1057189
204960.0000000    0.1135732
205000.0000000    0.1056755
205040.0000000    0.1043123
205080.0000000    0.1071788
205120.0000000    0.1065299
205160.0000000    0.1075512
205200.0000000    0.1027699
205240.0000000    0.1047168
205280.0000000    0.1127752
205320.0000000    0.1090288
205360.0000000    0.1258356
205400.0000000    0.1162632
205440.0000000    0.1189631
205480.0000000    0.1147870
205520.0000000    0.1077530
205560.0000000    0.1131113
205600.0000000    0.1096964
205640.0000000    0.1245685
205680.0000000    0.1217411
205720.0000000    0.1107110
205760.0000000    0.1070374
205800.0000000    0.1120521
205840.0000000    0.1063730
205880.0000000    0.1167388
205920.0000000    0.1187437
205960.0000000    0.1182308
206000.0000000    0.1126065
206040.0000000    0.1107685
206080.0000000    0.1239139
206120.0000000    0.1165509
206160.0000000    0.1117638
206200.0000000    0.1152768
206240.0000000    0.1283186
206280.0000000    0.1245941
206320.0000000    0.1298918
206360.0000000    0.1277848
206400.0000000    0.1149231
206440.0000000    0.1178224
206480.0000000    0.1213822
206520.0000000    0.1254730
206560.0000000    0.1238498
206600.0000000    0.1257269
206640.0000000    0.1260175
206680.0000000    0.1173547
206720.0000000    0.1318747
206760.0000000    0.1138654
206800.0000000    0.1222553
206840.0000000    0.1165505
206880.0000000    0.1256409
206920.0000000    0.1264455
206960.0000000    0.1131908
207000.0000000    0.1245148
207040.0000000    0.1163940
207080.0000000    0.1203787
207120.0000000    0.1168464
207160.0000000    0.1135964
207200.0000000    0.1215644
207240.0000000    0.1265445
207280.0000000    0.1143900
207320.0000000    0.1199161
207360.0000000    0.1174873
207400.0000000    0.1226623
207440.0000000    0.1241756
207480.0000000    0.1235283
207520.0000000    0.1062432
207560.0000000    0.1149696
207600.0000000    0.1124852
207640.0000000    0.1108698
207680.0000000    0.1188144
207720.0000000    0.1137815
207760.0000000    0.1247161
207800.0000000    0.1187129
207840.0000000    0.1051010
207880.0000000    0.1031837
207920.0000000    0.1120583
207960.0000000    0.1117686
208000.0000000    0.1085769
208040.0000000    0.1072138
208080.0000000    0.1028682
208120.0000000    0.1162259
208160.0000000    0.1009279
208200.0000000    0.1070233
208240.0000000    0.1060934
208280.0000000    0.1092666
208320.0000000    0.1070568
208360.0000000    0.1055179
208400.0000000    0.1171919
208440.0000000    0.1141900
208480.0000000    0.1186990
208520.0000000    0.1081747
208560.0000000    0.1019973
208600.0000000    0.1102574
208640.0000000    0.1219844
208680.0000000    0.1141642
208720.0000000    0.1112809
208760.0000000    0.1011925
208800.0000000    0.1118608
208840.0000000    0.1147320
208880.0000000    0.1181522
208920.0000000    0.1226092
208960.0000000    0.1320941
209000.0000000    0.1300078
209040.0000000    0.1377633
209080.0000000    0.1402019
209120.0000000    0.1407587
209160.0000000    0.1419301
209200.0000000    0.1293838
209240.0000000    0.1462897
209280.0000000    0.1371737
209320.0000000    0.1352587
209360.0000000    0.1430304
209400.0000000    0.1434869
209440.0000000    0.1298115
209480.0000000    0.1321377
209520.0000000    0.1338647
209560.0000000    0.1341458
209600.0000000    0.1411406
209640.0000000    0.1430864
209680.0000000    0.1316229
209720.0000000    0.1291703
209760.0000000    0.1298354
209800.0000000    0.1331979
209840.0000000    0.1363361
209880.0000000    0.1410719
209920.0000000    0.1347583
209960.0000000    0.1234387
210000.0000000    0.1234800
210040.0000000    0.1322455
210080.0000000    0.1241770
210120.0000000    0.1468077
210160.0000000    0.1238827
210200.0000000    0.1268489
210240.0000000    0.1375854
210280.0000000    0.1418558
210320.0000000    0.1351753
210360.0000000    0.1263042
210400.0000000    0.1360945
210440.0000000    0.1275110
210480.0000000    0.1413588
210520.0000000    0.1478010
210560.0000000    0.1430750
210600.0000000    0.1257558
210640.0000000    0.1579612
210680.0000000    0.1743449
210720.0000000    0.1381401
210760.0000000    0.1240536
210800.0000000    0.1413798
210840.0000000    0.1324166
210880.0000000    0.1321894
210920.0000000    0.1414058
210960.0000000    0.1365030
211000.0000000    0.1471354
211040.0000000    0.1599262
211080.0000000    0.1405951
211120.0000000    0.1509622
211160.0000000    0.1522170
211200.0000000    0.1500775
211240.0000000    0.1550631
211280.0000000    0.1687606
211320.0000000    0.1529024
211360.0000000    0.1583419
211400.0000000    0.1567726
211440.0000000    0.1572981
211480.0000000    0.1488867
211520.0000000    0.1737762
211560.0000000    0.1643375
211600.0000000    0.1480166
211640.0000000    0.1610586
211680.0000000    0.1508167
211720.0000000    0.1366014
211760.0000000    0.1345729
211800.0000000    0.1548996
211840.0000000    0.1611088
211880.0000000    0.1684445
211920.0000000    0.1362053
211960.0000000    0.1494157
212000.0000000    0.1563757
212040.0000000    0.1318372
212080.0000000    0.1431305
212120.0000000    0.1261500
212160.0000000    0.1341258
212200.0000000    0.1246905
212240.0000000    0.1301320
212280.0000000    0.1264253
212320.0000000    0.1373430
212360.0000000    0.1346136
212400.0000000    0.1244259
212440.0000000    0.1181261
212480.0000000    0.1226386
212520.0000000    0.1418586
212560.0000000    0.1599652
212600.0000000    0.1876846
212640.0000000    0.1684281
212680.0000000    0.2005894
212720.0000000    0.1859883
212760.0000000    0.1719773
212800.0000000    0.1412674
212840.0000000    0.1558084
212880.0000000    0.1602505
212920.0000000    0.1679173
212960.0000000    0.1707083
213000.0000000    0.1601234
213040.0000000    0.1682514
213080.0000000    0.1657087
213120.0000000    0.1582326
213160.0000000    0.1928077
213200.0000000    0.1819554
213240.0000000    0.1994862
213280.0000000    0.2037367
213320.0000000    0.1757484
213360.0000000    0.1774780
213400.0000000    0.1974473
213440.0000000    0.1866494
213480.0000000    0.1745271
213520.0000000    0.1818363
213560.0000000    0.1822771
213600.0000000    0.1618539
213640.0000000    0.1582788
213680.0000000    0.1675395
213720.0000000    0.1722230
213760.0000000    0.1737448
213800.0000000    0.1744598
213840.0000000    0.1807995
213880.0000000    0.1790918
213920.0000000    0.1739836
213960.0000000    0.1818513
214000.0000000    0.1811864
214040.0000000    0.1647239
214080.0000000    0.1775170
214120.0000000    0.1833546
214160.0000000    0.1661423
214200.0000000    0.1713171
214240.0000000    0.1750419
214280.0000000    0.1635012
214320.0000000    0.1673788
214360.0000000    0.1656390
214400.0000000    0.1795827
214440.0000000    0.1618258
214480.0000000    0.1659715
214520.0000000    0.1787526
214560.0000000    0.1861608
214600.0000000    0.1924395
214640.0000000    0.1786289
214680.0000000    0.2077535
214720.0000000    0.1942416
214760.0000000    0.1940426
214800.0000000    0.1824477
214840.0000000    0.1958916
214880.0000000    0.1974357
214920.0000000    0.1696487
214960.0000000    0.1722789
215000.0000000    0.1859341
215040.0000000    0.1748081
215080.0000000    0.1694152
215120.0000000    0.1516398
215160.0000000    0.1665650
215200.0000000    0.1885952
215240.0000000    0.1944838
215280.0000000    0.1765102
215320.0000000    0.1726720
215360.0000000    0.1783536
215400.0000000    0.1727632
215440.0000000    0.1770629
215480.0000000    0.1773470
215520.0000000    0.2003781
215560.0000000    0.1843435
215600.0000000    0.1960042
215640.0000000    0.1992761
215680.0000000    0.1874858
215720.0000000    0.2004454
215760.0000000    0.1920557
215800.0000000    0.1825676
215840.0000000    0.1921073
215880.0000000    0.2083191
215920.0000000    0.1856168
215960.0000000    0.2167676
216000.0000000    0.1981294
216040.0000000    0.2141001
216080.0000000    0.2017332
216120.0000000    0.2318009
216160.0000000    0.2278184
216200.0000000    0.2207201
216240.0000000    0.2247518
216280.0000000    0.2466284
216320.0000000    0.2225265
216360.0000000    0.2207338
216400.0000000    0.2107056
216440.0000000    0.2220791
216480.0000000    0.2378243
216520.0000000    0.2046096
216560.0000000    0.2686107
216600.0000000    0.2883949
216640.0000000    0.2715719
216680.0000000    0.2566094
216720.0000000    0.2605062
216760.0000000    0.2544433
216800.0000000    0.2598616
216840.0000000    0.2311303
216880.0000000    0.2445767
216920.0000000    0.2393249
216960.0000000    0.2347227
217000.0000000    0.2297449
217040.0000000    0.2265469
217080.0000000    0.2487525
217120.0000000    0.2512055
217160.0000000    0.2542819
217200.0000000    0.2346403
217240.0000000    0.2325856
217280.0000000    0.2315766
217320.0000000    0.2456904
217360.0000000    0.2383078
217400.0000000    0.2590616
217440.0000000    0.2484648
217480.0000000    0.2501546
217520.0000000    0.2460994
217560.0000000    0.2304279
217600.0000000    0.2589839
217640.0000000    0.2708643
217680.0000000    0.2363291
217720.0000000    0.2471214
217760.0000000    0.2177694
217800.0000000    0.2233192
217840.0000000    0.2458122
217880.0000000    0.2334704
217920.0000000    0.2231641
217960.0000000    0.2135466
218000.0000000    0.2508780
218040.0000000    0.2641336
218080.0000000    0.2379235
218120.0000000    0.2280292
218160.0000000    0.2452096
218200.0000000    0.2452688
218240.0000000    0.2595015
218280.0000000    0.2422716
218320.0000000    0.2541669
218360.0000000    0.2302262
218400.0000000    0.2015402
218440.0000000    0.2177432
218480.0000000    0.2249176
218520.0000000    0.2355311
218560.0000000    0.2424535
218600.0000000    0.2228826
218640.0000000    0.2301177
218680.0000000    0.2265813
218720.0000000    0.2380171
218760.0000000    0.2326561
218800.0000000    0.2381398
218840.0000000    0.2570506
218880.0000000    0.2352368
218920.0000000    0.2629916
218960.0000000    0.2593291
219000.0000000    0.2486315
219040.0000000    0.2556963
219080.0000000    0.2145823
219120.0000000    0.2432963
219160.0000000    0.2099103
219200.0000000    0.2553441
219240.0000000    0.2574322
219280.0000000    0.2622177
219320.0000000    0.2675060
219360.0000000    0.2138668
219400.0000000    0.2206502
219440.0000000    0.2051446
219480.0000000    0.2149906
219520.0000000    0.2197482
219560.0000000    0.2358408
219600.0000000    0.2183147
219640.0000000    0.2193984
219680.0000000    0.1908360
219720.0000000    0.2016477
219760.0000000    0.2017192
219800.0000000    0.2017249
219840.0000000    0.2015223
219880.0000000    0.1979135
219920.0000000    0.1796496
219960.0000000    0.1734710
220000.0000000    0.1938088
220040.0000000    0.1906986
220080.0000000    0.1859725
220120.0000000    0.1881713
220160.0000000    0.1752304
220200.0000000    0.1654509
220240.0000000    0.1834641
220280.0000000    0.1976863
220320.0000000    0.1944304
220360.0000000    0.1984266
220400.0000000    0.1925569
220440.0000000    0.1848331
220480.0000000    0.1834709
220520.0000000    0.1753611
220560.0000000    0.1962267
220600.0000000    0.2047310
220640.0000000    0.1916909
220680.0000000    0.1953623
220720.0000000    0.1931919
220760.0000000    0.1964646
220800.0000000    0.2073580
220840.0000000    0.2021157
220880.0000000    0.1984526
220920.0000000    0.1933379
220960.0000000    0.2111831
221000.0000000    0.1978330
221040.0000000    0.2067469
221080.0000000    0.2058138
221120.0000000    0.2205374
221160.0000000    0.2020563
221200.0000000    0.1934062
221240.0000000    0.1946273
221280.0000000    0.2075311
221320.0000000    0.2053825
221360.0000000    0.2057065
221400.0000000    0.2049377
221440.0000000    0.1849932
221480.0000000    0.1967373
221520.0000000    0.1935735
221560.0000000    0.1967695
221600.0000000    0.2047519
221640.0000000    0.1941739
221680.0000000    0.1960698
221720.0000000    0.1943861
221760.0000000    0.2049686
221800.0000000    0.2008087
221840.0000000    0.2050793
221880.0000000    0.2071668
221920.0000000    0.2041576
221960.0000000    0.1906407
222000.0000000    0.2152236
222040.0000000    0.2050073
222080.0000000    0.2236608
222120.0000000    0.2238639
222160.0000000    0.2044568
222200.0000000    0.1901679
222240.0000000    0.2020112
222280.0000000    0.1909948
222320.0000000    0.1681084
222360.0000000    0.1707841
222400.0000000    0.1684404
222440.0000000    0.1798808
222480.0000000    0.1856437
222520.0000000    0.1829926
222560.0000000    0.1896490
222600.0000000    0.2053841
222640.0000000    0.1899035
222680.0000000    0.1921486
222720.0000000    0.1916510
222760.0000000    0.1831352
222800.0000000    0.1839648
222840.0000000    0.1799716
222880.0000000    0.1849643
222920.0000000    0.1907010
222960.0000000    0.2022709
223000.0000000    0.1869512
223040.0000000    0.1844611
223080.0000000    0.1953664
223120.0000000    0.1942861
223160.0000000    0.1759790
223200.0000000    0.1979070
223240.0000000    0.1904792
223280.0000000    0.2096025
223320.0000000    0.2099744
223360.0000000    0.1972913
223400.0000000    0.2060124
223440.0000000    0.1971286
223480.0000000    0.2217028
223520.0000000    0.2028179
223560.0000000    0.2071214
223600.0000000    0.2044390
223640.0000000    0.1975285
223680.0000000    0.2014636
223720.0000000    0.2038902
223760.0000000    0.2067833
223800.0000000    0.2028871
223840.0000000    0.1923124
223880.0000000    0.1937794
223920.0000000    0.2004486
223960.0000000    0.1940131
224000.0000000    0.1934787
224040.0000000    0.1905902
224080.0000000    0.2151754
224120.0000000    0.1923050
224160.0000000    0.1893075
224200.0000000    0.2031966
224240.0000000    0.2027458
224280.0000000    0.2086643
224320.0000000    0.2090722
224360.0000000    0.2067203
224400.0000000    0.2007813
224440.0000000    0.1952969
224480.0000000    0.1998057
224520.0000000    0.1950434
224560.0000000    0.1827937
224600.0000000    0.1865852
224640.0000000    0.2032421
224680.0000000    0.2059350
224720.0000000    0.1971239
224760.0000000    0.1934473
224800.0000000    0.2141190
224840.0000000    0.1953570
224880.0000000    0.1981738
224920.0000000    0.1962161
224960.0000000    0.1996262
225000.0000000    0.1970209
225040.0000000    0.1952971
225080.0000000    0.1934330
225120.0000000    0.1846549
225160.0000000    0.1857260
225200.0000000    0.1872920
225240.0000000    0.1901619
225280.0000000    0.2112303
225320.0000000    0.2038012
225360.0000000    0.1937486
225400.0000000    0.2081865
225440.0000000    0.2128274
225480.0000000    0.2001951
225520.0000000    0.2123869
225560.0000000    0.2084033
225600.0000000    0.2066684
225640.0000000    0.2062956
225680.0000000    0.2098406
225720.0000000    0.1996506
225760.0000000    0.2031994
225800.0000000    0.2012321
225840.0000000    0.2104843
225880.0000000    0.1948954
225920.0000000    0.1827064
225960.0000000    0.1889045
226000.0000000    0.1948857
226040.0000000    0.1807954
226080.0000000    0.1887912
226120.0000000    0.1903880
226160.0000000    0.1815584
226200.0000000    0.1957221
226240.0000000    0.1828084
226280.0000000    0.1866178
226320.0000000    0.1785055
226360.0000000    0.1805342
226400.0000000    0.1890798
226440.0000000    0.2043502
226480.0000000    0.1863978
226520.0000000    0.1858080
226560.0000000    0.2001303
226600.0000000    0.1994025
226640.0000000    0.1884715
226680.0000000    0.1766659
226720.0000000    0.1888142
226760.0000000    0.1909271
226800.0000000    0.2077380
226840.0000000    0.1944708
226880.0000000    0.1962233
226920.0000000    0.1950755
226960.0000000    0.1968371
227000.0000000    0.1990402
227040.0000000    0.1930775
227080.0000000    0.1926699
227120.0000000    0.1867596
227160.0000000    0.2004291
227200.0000000    0.1910087
227240.0000000    0.1903454
227280.0000000    0.1790422
227320.0000000    0.1972736
227360.0000000    0.1942214
227400.0000000    0.1993950
227440.0000000    0.2006607
227480.0000000    0.1949649
227520.0000000    0.2018735
227560.0000000    0.1995554
227600.0000000    0.1928215
227640.0000000    0.1957622
227680.0000000    0.2099005
227720.0000000    0.2136254
227760.0000000    0.2020380
227800.0000000    0.1942545
227840.0000000    0.2019859
227880.0000000    0.2039073
227920.0000000    0.2011918
227960.0000000    0.1934373
228000.0000000    0.2058594
228040.0000000    0.1995867
228080.0000000    0.1955234
228120.0000000    0.2012289
228160.0000000    0.1933020
228200.0000000    0.2009278
228240.0000000    0.1991191
228280.0000000    0.2121243
228320.0000000    0.1996097
228360.0000000    0.2071494
228400.0000000    0.2093726
228440.0000000    0.2131556
228480.0000000    0.2206316
228520.0000000    0.2061694
228560.0000000    0.2161971
228600.0000000    0.1945794
228640.0000000    0.2171408
228680.0000000    0.2163603
228720.0000000    0.1957756
228760.0000000    0.2032859
228800.0000000    0.2034322
228840.0000000    0.1915069
228880.0000000    0.2214121
228920.0000000    0.2064442
228960.0000000    0.2159233
229000.0000000    0.2071473
229040.0000000    0.2069116
229080.0000000    0.2094216
229120.0000000    0.1988877
229160.0000000    0.2001301
229200.0000000    0.1967455
229240.0000000    0.1957463
229280.0000000    0.2019311
229320.0000000    0.2000254
229360.0000000    0.1890779
229400.0000000    0.1987797
229440.0000000    0.2053855
229480.0000000    0.2005029
229520.0000000    0.2179428
229560.0000000    0.1975414
229600.0000000    0.2050078
229640.0000000    0.1913451
229680.0000000    0.2076828
229720.0000000    0.1976775
229760.0000000    0.2190089
229800.0000000    0.2125291
229840.0000000    0.1966217
229880.0000000    0.1865896
229920.0000000    0.2123879
229960.0000000    0.2090801
230000.0000000    0.2172586
230040.0000000    0.2200663
230080.0000000    0.2039765
230120.0000000    0.1975911
230160.0000000    0.1974323
230200.0000000    0.2066813
230240.0000000    0.2053112
230280.0000000    0.2030012
230320.0000000    0.2059976
230360.0000000    0.2055070
230400.0000000    0.2014594
230440.0000000    0.1967006
230480.0000000    0.2019069
230520.0000000    0.2085966
230560.0000000    0.2130803
230600.0000000    0.2121774
230640.0000000    0.2229670
230680.0000000    0.2134191
230720.0000000    0.2043653
230760.0000000    0.2031839
230800.0000000    0.1962518
230840.0000000    0.1955184
230880.0000000    0.2083768
230920.0000000    0.2116270
230960.0000000    0.2187838
231000.0000000    0.2210470
231040.0000000    0.2202225
231080.0000000    0.2104903
231120.0000000    0.2154236
231160.0000000    0.2135964
231200.0000000    0.2333537
231240.0000000    0.2079862
231280.0000000    0.2083988
231320.0000000    0.2105428
231360.0000000    0.2097706
231400.0000000    0.2050358
231440.0000000    0.2177593
231480.0000000    0.2234624
231520.0000000    0.2150619
231560.0000000    0.2124592
231600.0000000    0.2174257
231640.0000000    0.2221595
231680.0000000    0.2111928
231720.0000000    0.2285814
231760.0000000    0.2271615
231800.0000000    0.2223314
231840.0000000    0.2199285
231880.0000000    0.2190215
231920.0000000    0.2129484
231960.0000000    0.2042939
232000.0000000    0.2234068
232040.0000000    0.2086041
232080.0000000    0.2226418
232120.0000000    0.2166228
232160.0000000    0.2208981
232200.0000000    0.2070290
232240.0000000    0.2216548
232280.0000000    0.2138630
232320.0000000    0.2049399
232360.0000000    0.2070328
232400.0000000    0.2075123
232440.0000000    0.2068805
232480.0000000    0.2033852
232520.0000000    0.2243323
232560.0000000    0.2074654
232600.0000000    0.2209813
232640.0000000    0.2143041
232680.0000000    0.1949011
232720.0000000    0.2110308
232760.0000000    0.2146965
232800.0000000    0.1981140
232840.0000000    0.1985297
232880.0000000    0.2125441
232920.0000000    0.2130285
232960.0000000    0.2128246
233000.0000000    0.2131621
233040.0000000    0.2162438
233080.0000000    0.1967811
233120.0000000    0.1984045
233160.0000000    0.1973851
233200.0000000    0.1972743
233240.0000000    0.1914725
233280.0000000    0.1763066
233320.0000000    0.1924251
233360.0000000    0.1874203
233400.0000000    0.1969068
233440.0000000    0.1896180
233480.0000000    0.1949314
233520.0000000    0.1988180
233560.0000000    0.1943857
233600.0000000    0.1974222
233640.0000000    0.2023385
233680.0000000    0.1890842
233720.0000000    0.1984624
233760.0000000    0.1957046
233800.0000000    0.1931694
233840.0000000    0.1797911
233880.0000000    0.1945237
233920.0000000    0.1736043
233960.0000000    0.1671201
234000.0000000    0.1755656
234040.0000000    0.1760271
234080.0000000    0.1691242
234120.0000000    0.1923129
234160.0000000    0.1966760
234200.0000000    0.1998608
234240.0000000    0.1963981
234280.0000000    0.1881035
234320.0000000    0.1983905
234360.0000000    0.1891325
234400.0000000    0.1979650
234440.0000000    0.1746271
234480.0000000    0.1897441
234520.0000000    0.2073761
234560.0000000    0.1914847
234600.0000000    0.1962118
234640.0000000    0.1978531
234680.0000000    0.1988108
234720.0000000    0.1983681
234760.0000000    0.2052167
234800.0000000    0.2195166
234840.0000000    0.2186907
234880.0000000    0.1922923
234920.0000000    0.2049138
234960.0000000    0.2070673
235000.0000000    0.2013437
235040.0000000    0.2105257
235080.0000000    0.2237154
235120.0000000    0.2017154
235160.0000000    0.2103136
235200.0000000    0.2175823
235240.0000000    0.2061435
235280.0000000    0.2088453
235320.0000000    0.2062921
235360.0000000    0.2063648
235400.0000000    0.2123991
235440.0000000    0.2087213
235480.0000000    0.1911655
235520.0000000    0.2002358
235560.0000000    0.2068421
235600.0000000    0.2046716
235640.0000000    0.2002806
235680.0000000    0.2070334
235720.0000000    0.2116815
235760.0000000    0.2030519
235800.0000000    0.2062727
235840.0000000    0.2182880
235880.0000000    0.1981697
235920.0000000    0.2203958
235960.0000000    0.2164558
236000.0000000    0.2141849
236040.0000000    0.2351764
236080.0000000    0.2143204
236120.0000000    0.2240648
236160.0000000    0.2135638
236200.0000000    0.2067586
236240.0000000    0.2156539
236280.0000000    0.2226868
236320.0000000    0.2129003
236360.0000000    0.2238526
236400.0000000    0.2131426
236440.0000000    0.2088432
236480.0000000    0.2247676
236520.0000000    0.2058360
236560.0000000    0.2124359
236600.0000000    0.2094823
236640.0000000    0.2184756
236680.0000000    0.2139678
236720.0000000    0.2186442
236760.0000000    0.2099367
236800.0000000    0.2200018
236840.0000000    0.2033699
236880.0000000    0.2038796
236920.0000000    0.2130657
236960.0000000    0.2095298
237000.0000000    0.2146303
237040.0000000    0.2138295
237080.0000000    0.2140467
237120.0000000    0.2194481
237160.0000000    0.2325193
237200.0000000    0.2189891
237240.0000000    0.2186281
237280.0000000    0.2074103
237320.0000000    0.2436641
237360.0000000    0.2215298
237400.0000000    0.2225211
237440.0000000    0.2329392
237480.0000000    0.2100911
237520.0000000    0.2213866
237560.0000000    0.2108505
237600.0000000    0.2086036
237640.0000000    0.2350192
237680.0000000    0.2288124
237720.0000000    0.2148450
237760.0000000    0.2200936
237800.0000000    0.2174849
237840.0000000    0.2264963
237880.0000000    0.2240105
237920.0000000    0.2143650
237960.0000000    0.2159558
238000.0000000    0.2017793
238040.0000000    0.2081098
238080.0000000    0.2063738
238120.0000000    0.2158705
238160.0000000    0.2169657
238200.0000000    0.2023041
238240.0000000    0.2099678
238280.0000000    0.2145435
238320.0000000    0.2158227
238360.0000000    0.2253631
238400.0000000    0.2140926
238440.0000000    0.2253798
238480.0000000    0.2060982
238520.0000000    0.2146133
238560.0000000    0.2102779
238600.0000000    0.2131409
238640.0000000    0.2060148
238680.0000000    0.2038201
238720.0000000    0.2084082
238760.0000000    0.2148309
238800.0000000    0.2182713
238840.0000000    0.1969966
238880.0000000    0.2023928
238920.0000000    0.2119240
238960.0000000    0.2128382
239000.0000000    0.2271687
239040.0000000    0.2072867
239080.0000000    0.2236515
239120.0000000    0.2192954
239160.0000000    0.2333656
239200.0000000    0.2111987
239240.0000000    0.2230860
239280.0000000    0.2091899
239320.0000000    0.2149923
239360.0000000    0.2303663
239400.0000000    0.2161611
239440.0000000    0.2144651
239480.0000000    0.2213644
239520.0000000    0.2263476
239560.0000000    0.2299643
239600.0000000    0.2212948
239640.0000000    0.2369428
239680.0000000    0.2381396
239720.0000000    0.2209768
239760.0000000    0.2323370
239800.0000000    0.2293931
239840.0000000    0.2192986
239880.0000000    0.2268011
239920.0000000    0.2133593
239960.0000000    0.2316267
240000.0000000    0.2195278
240040.0000000    0.2260443
240080.0000000    0.2197017
240120.0000000    0.2365865
240160.0000000    0.2142259
240200.0000000    0.2114711
240240.0000000    0.2118734
240280.0000000    0.2150896
240320.0000000    0.2154204
240360.0000000    0.2108196
240400.0000000    0.2278067
240440.0000000    0.2234945
240480.0000000    0.2165273
240520.0000000    0.2193584
240560.0000000    0.2072459
240600.0000000    0.2085111
240640.0000000    0.2174307
240680.0000000    0.2194693
240720.0000000    0.2137399
240760.0000000    0.2023971
240800.0000000    0.2048857
240840.0000000    0.2109821
240880.0000000    0.1954405
240920.0000000    0.2075800
240960.0000000    0.1970713
241000.0000000    0.2095024
241040.0000000    0.1988968
241080.0000000    0.2067495
241120.0000000    0.2127872
241160.0000000    0.2178196
241200.0000000    0.2082278
241240.0000000    0.2038065
241280.0000000    0.2132905
241320.0000000    0.2090169
241360.0000000    0.2269121
241400.0000000    0.2105276
241440.0000000    0.2000656
241480.0000000    0.2032093
241520.0000000    0.2065303
241560.0000000    0.2003047
241600.0000000    0.2083518
241640.0000000    0.2192879
241680.0000000    0.2087457
241720.0000000    0.2026885
241760.0000000    0.2215517
241800.0000000    0.2222347
241840.0000000    0.2097641
241880.0000000    0.2127455
241920.0000000    0.1996225
241960.0000000    0.1972918
242000.0000000    0.1947865
242040.0000000    0.1997725
242080.0000000    0.1968268
242120.0000000    0.1989841
242160.0000000    0.2052110
242200.0000000    0.1939601
242240.0000000    0.1959758
242280.0000000    0.1986879
242320.0000000    0.1911656
242360.0000000    0.2034162
242400.0000000    0.1929253
242440.0000000    0.2079257
242480.0000000    0.1877088
242520.0000000    0.1854726
242560.0000000    0.1922074
242600.0000000    0.1938042
242640.0000000    0.1924362
242680.0000000    0.1962859
242720.0000000    0.1932581
242760.0000000    0.1999020
242800.0000000    0.2159658
242840.0000000    0.2010935
242880.0000000    0.1981225
242920.0000000    0.1921584
242960.0000000    0.1970560
243000.0000000    0.1966694
243040.0000000    0.2211840
243080.0000000    0.2066398
243120.0000000    0.1924564
243160.0000000    0.2002203
243200.0000000    0.1965412
243240.0000000    0.1889510
243280.0000000    0.1964047
243320.0000000    0.1873320
243360.0000000    0.2166329
243400.0000000    0.2128278
243440.0000000    0.2050441
243480.0000000    0.2037497
243520.0000000    0.2002716
243560.0000000    0.1901664
243600.0000000    0.2034946
243640.0000000    0.2083087
243680.0000000    0.2023059
243720.0000000    0.2070689
243760.0000000    0.1972450
243800.0000000    0.1875267
243840.0000000    0.1938148
243880.0000000    0.1947487
243920.0000000    0.2144503
243960.0000000    0.1963865
244000.0000000    0.1872264
244040.0000000    0.1981366
244080.0000000    0.1830927
244120.0000000    0.2107311
244160.0000000    0.1843869
244200.0000000    0.1905943
244240.0000000    0.1957168
244280.0000000    0.1899775
244320.0000000    0.2107684
244360.0000000    0.2012424
244400.0000000    0.2039383
244440.0000000    0.1941060
244480.0000000    0.1883969
244520.0000000    0.1973276
244560.0000000    0.2042486
244600.0000000    0.1956939
244640.0000000    0.1997023
244680.0000000    0.1956686
244720.0000000    0.1986723
244760.0000000    0.1982433
244800.0000000    0.1943680
244840.0000000    0.2093096
244880.0000000    0.2014469
244920.0000000    0.2025579
244960.0000000    0.2043725
245000.0000000    0.1946959
245040.0000000    0.2015511
245080.0000000    0.1985660
245120.0000000    0.1910954
245160.0000000    0.2070379
245200.0000000    0.2046670
245240.0000000    0.2083220
245280.0000000    0.2127701
245320.0000000    0.1973291
245360.0000000    0.1995505
245400.0000000    0.1932488
245440.0000000    0.1928974
245480.0000000    0.2085176
245520.0000000    0.1991458
245560.0000000    0.2142338
245600.0000000    0.2040264
245640.0000000    0.2059481
245680.0000000    0.1990721
245720.0000000    0.2201039
245760.0000000    0.2094912
245800.0000000    0.2097776
245840.0000000    0.2174492
245880.0000000    0.2181318
245920.0000000    0.2075039
245960.0000000    0.2065398
246000.0000000    0.2195432
246040.0000000    0.2096104
246080.0000000    0.2058885
246120.0000000    0.2181720
246160.0000000    0.2219146
246200.0000000    0.2221682
246240.0000000    0.2102819
246280.0000000    0.2180368
246320.0000000    0.2135911
246360.0000000    0.2202499
246400.0000000    0.2042873
246440.0000000    0.2164203
246480.0000000    0.2050772
246520.0000000    0.2024387
246560.0000000    0.2131158
246600.0000000    0.2262733
246640.0000000    0.2131480
246680.0000000    0.2061665
246720.0000000    0.2128592
246760.0000000    0.2083957
246800.0000000    0.2212429
246840.0000000    0.2278202
246880.0000000    0.2156660
246920.0000000    0.2175032
246960.0000000    0.2251818
247000.0000000    0.2234028
247040.0000000    0.2293332
247080.0000000    0.2331320
247120.0000000    0.2085672
247160.0000000    0.2300732
247200.0000000    0.2240662
247240.0000000    0.2125532
247280.0000000    0.2239857
247320.0000000    0.2180669
247360.0000000    0.2219312
247400.0000000    0.2222167
247440.0000000    0.2335631
247480.0000000    0.2191413
247520.0000000    0.2247085
247560.0000000    0.2368233
247600.0000000    0.2263882
247640.0000000    0.2323432
247680.0000000    0.2160823
247720.0000000    0.2180125
247760.0000000    0.2322720
247800.0000000    0.2266984
247840.0000000    0.2236358
247880.0000000    0.2165847
247920.0000000    0.2248843
247960.0000000    0.2212254
248000.0000000    0.2261577
248040.0000000    0.2054042
248080.0000000    0.2298873
248120.0000000    0.2274618
248160.0000000    0.2200505
248200.0000000    0.2176846
248240.0000000    0.2236756
248280.0000000    0.2240426
248320.0000000    0.2139236
248360.0000000    0.2014860
248400.0000000    0.2239807
248440.0000000    0.2323253
248480.0000000    0.2184984
248520.0000000    0.2357052
248560.0000000    0.2322405
248600.0000000    0.2202626
248640.0000000    0.2338775
248680.0000000    0.2169007
248720.0000000    0.2172550
248760.0000000    0.2247736
248800.0000000    0.2256145
248840.0000000    0.2241187
248880.0000000    0.2178928
248920.0000000    0.2318793
248960.0000000    0.2251968
249000.0000000    0.2280309
249040.0000000    0.2250154
249080.0000000    0.2138588
249120.0000000    0.2085399
249160.0000000    0.2255915
249200.0000000    0.2116010
249240.0000000    0.2163511
249280.0000000    0.2170670
249320.0000000    0.2202833
249360.0000000    0.2246689
249400.0000000    0.2211834
249440.0000000    0.2356380
249480.0000000    0.2214276
249520.0000000    0.2301079
249560.0000000    0.2193511
249600.0000000    0.2174418
249640.0000000    0.2383134
249680.0000000    0.2259990
249720.0000000    0.2300168
249760.0000000    0.2226136
249800.0000000    0.2245003
249840.0000000    0.2285371
249880.0000000    0.2325953
249920.0000000    0.2399116
249960.0000000    0.2239208
250000.0000000    0.2405476
250040.0000000    0.2329493
250080.0000000    0.2212195
250120.0000000    0.2343442
250160.0000000    0.2301721
250200.0000000    0.2246538
250240.0000000    0.2192476
250280.0000000    0.2292344
250320.0000000    0.2118187
250360.0000000    0.2244247
250400.0000000    0.2127108
250440.0000000    0.2099520
250480.0000000    0.2073186
250520.0000000    0.2193878
250560.0000000    0.2174760
250600.0000000    0.2222876
250640.0000000    0.2237212
250680.0000000    0.2234086
250720.0000000    0.2277017
250760.0000000    0.2292503
250800.0000000    0.2278310
250840.0000000    0.2166423
250880.0000000    0.2296969
250920.0000000    0.2256672
250960.0000000    0.2183689
251000.0000000    0.2249742
251040.0000000    0.2254647
251080.0000000    0.2185341
251120.0000000    0.2219847
251160.0000000    0.2139662
251200.0000000    0.2240461
251240.0000000    0.2244544
251280.0000000    0.2316735
251320.0000000    0.2054732
251360.0000000    0.2285111
251400.0000000    0.2324245
251440.0000000    0.2295135
251480.0000000    0.2318820
251520.0000000    0.2344175
251560.0000000    0.2350131
251600.0000000    0.2300155
251640.0000000    0.2184040
251680.0000000    0.2261293
251720.0000000    0.2314621
251760.0000000    0.2139475
251800.0000000    0.2171980
251840.0000000    0.2211928
251880.0000000    0.2153911
251920.0000000    0.2216592
251960.0000000    0.2288278
252000.0000000    0.2146269
252040.0000000    0.2200510
252080.0000000    0.2231569
252120.0000000    0.2247537
252160.0000000    0.2234462
252200.0000000    0.2251421
252240.0000000    0.2029635
252280.0000000    0.2122406
252320.0000000    0.2128171
252360.0000000    0.2114325
252400.0000000    0.2160670
252440.0000000    0.2240192
252480.0000000    0.2211485
252520.0000000    0.2151178
252560.0000000    0.2136389
252600.0000000    0.2058220
252640.0000000    0.2170822
252680.0000000    0.2196188
252720.0000000    0.2152839
252760.0000000    0.2331366
252800.0000000    0.2199001
252840.0000000    0.2044323
252880.0000000    0.2152720
252920.0000000    0.2287361
252960.0000000    0.2284229
253000.0000000    0.2198544
253040.0000000    0.2122683
253080.0000000    0.2149455
253120.0000000    0.2287891
253160.0000000    0.1971042
253200.0000000    0.2145355
253240.0000000    0.2228824
253280.0000000    0.2188096
253320.0000000    0.2262449
253360.0000000    0.2286138
253400.0000000    0.2307812
253440.0000000    0.2325725
253480.0000000    0.2233900
253520.0000000    0.2277231
253560.0000000    0.2272294
253600.0000000    0.2403015
253640.0000000    0.2229839
253680.0000000    0.2099423
253720.0000000    0.2089228
253760.0000000    0.2124961
253800.0000000    0.2195206
253840.0000000    0.2116912
253880.0000000    0.2199195
253920.0000000    0.2205975
253960.0000000    0.2186124
254000.0000000    0.2211830
254040.0000000    0.2176478
254080.0000000    0.2158656
254120.0000000    0.2088224
254160.0000000    0.2206600
254200.0000000    0.2156271
254240.0000000    0.2166804
254280.0000000    0.2281876
254320.0000000    0.2152391
254360.0000000    0.2255243
254400.0000000    0.2371789
254440.0000000    0.2291488
254480.0000000    0.2186347
254520.0000000    0.2156726
254560.0000000    0.2269419
254600.0000000    0.2166420
254640.0000000    0.2319031
254680.0000000    0.2240181
254720.0000000    0.2102876
254760.0000000    0.2186843
254800.0000000    0.2165496
254840.0000000    0.2271203
254880.0000000    0.2228475
254920.0000000    0.2242063
254960.0000000    0.2276715
255000.0000000    0.2242187
255040.0000000    0.2190868
255080.0000000    0.2189574
255120.0000000    0.2230808
255160.0000000    0.2270812
255200.0000000    0.2348718
255240.0000000    0.2112109
255280.0000000    0.2221169
255320.0000000    0.2235361
255360.0000000    0.2187612
255400.0000000    0.2222347
255440.0000000    0.2285604
255480.0000000    0.2269400
255520.0000000    0.2185167
255560.0000000    0.2277846
255600.0000000    0.2328746
255640.0000000    0.2241414
255680.0000000    0.2316939
255720.0000000    0.2314001
255760.0000000    0.2420121
255800.0000000    0.2291206
255840.0000000    0.2201952
255880.0000000    0.2309043
255920.0000000    0.2353939
255960.0000000    0.2359548
256000.0000000    0.2227504
256040.0000000    0.2173840
256080.0000000    0.2169810
256120.0000000    0.2409257
256160.0000000    0.2274730
256200.0000000    0.2200564
256240.0000000    0.2248489
256280.0000000    0.2326345
256320.0000000    0.2257641
256360.0000000    0.2208501
256400.0000000    0.2239274
256440.0000000    0.2235656
256480.0000000    0.2268982
256520.0000000    0.2182639
256560.0000000    0.2224716
256600.0000000    0.2273768
256640.0000000    0.2305458
256680.0000000    0.2234477
256720.0000000    0.2234306
256760.0000000    0.2166197
256800.0000000    0.2288742
256840.0000000    0.2191152
256880.0000000    0.2159316
256920.0000000    0.2181297
256960.0000000    0.2176235
257000.0000000    0.2237469
257040.0000000    0.2174455
257080.0000000    0.2304708
257120.0000000    0.2302541
257160.0000000    0.2274614
257200.0000000    0.2339786
257240.0000000    0.2348224
257280.0000000    0.2263386
257320.0000000    0.2204390
257360.0000000    0.2270602
257400.0000000    0.2312445
257440.0000000    0.2345090
257480.0000000    0.2292364
257520.0000000    0.2235389
257560.0000000    0.2203740
257600.0000000    0.2345656
257640.0000000    0.2251330
257680.0000000    0.2282684
257720.0000000    0.2363514
257760.0000000    0.2301468
257800.0000000    0.2358787
257840.0000000    0.2304759
257880.0000000    0.2298084
257920.0000000    0.2178534
257960.0000000    0.2300224
258000.0000000    0.2222788
258040.0000000    0.2373735
258080.0000000    0.2261973
258120.0000000    0.2305757
258160.0000000    0.2136188
258200.0000000    0.2253758
258240.0000000    0.2245871
258280.0000000    0.2354438
258320.0000000    0.2214910
258360.0000000    0.2445679
258400.0000000    0.2355124
258440.0000000    0.2390700
258480.0000000    0.2248392
258520.0000000    0.2307330
258560.0000000    0.2313215
258600.0000000    0.2290261
258640.0000000    0.2251043
258680.0000000    0.2258979
258720.0000000    0.2241445
258760.0000000    0.2276712
258800.0000000    0.2395365
258840.0000000    0.2354918
258880.0000000    0.2301538
258920.0000000    0.2381241
258960.0000000    0.2324309
259000.0000000    0.2260247
259040.0000000    0.2222724
259080.0000000    0.2244926
259120.0000000    0.2207613
259160.0000000    0.2394121
259200.0000000    0.2192269
259240.0000000    0.2194870
259280.0000000    0.2238067
259320.0000000    0.2248990
259360.0000000    0.2246639
259400.0000000    0.2086939
259440.0000000    0.2208964
259480.0000000    0.2225728
259520.0000000    0.2169531
259560.0000000    0.2124384
259600.0000000    0.2159789
259640.0000000    0.2256476
259680.0000000    0.2272781
259720.0000000    0.2119527
259760.0000000    0.2186125
259800.0000000    0.2254177
259840.0000000    0.2180498
259880.0000000    0.2148661
259920.0000000    0.2137608
259960.0000000    0.2164110
260000.0000000    0.2197404
260040.0000000    0.2209589
260080.0000000    0.2145300
260120.0000000    0.2122731
260160.0000000    0.2080945
260200.0000000    0.2113551
260240.0000000    0.2168953
260280.0000000    0.2322393
260320.0000000    0.2280288
260360.0000000    0.2252355
260400.0000000    0.2182504
260440.0000000    0.2274434
260480.0000000    0.2204189
260520.0000000    0.2229229
260560.0000000    0.2257869
260600.0000000    0.2311986
260640.0000000    0.2317993
260680.0000000    0.2275006
260720.0000000    0.2381353
260760.0000000    0.2333172
260800.0000000    0.2350205
260840.0000000    0.2312898
260880.0000000    0.2147580
260920.0000000    0.2189411
260960.0000000    0.2272870
261000.0000000    0.2323547
261040.0000000    0.2327962
261080.0000000    0.2381464
261120.0000000    0.2334661
261160.0000000    0.2335515
261200.0000000    0.2445632
261240.0000000    0.2298638
261280.0000000    0.2297463
261320.0000000    0.2299548
261360.0000000    0.2385411
261400.0000000    0.2371964
261440.0000000    0.2367845
261480.0000000    0.2257181
261520.0000000    0.2395874
261560.0000000    0.2484502
261600.0000000    0.2326343
261640.0000000    0.2248174
261680.0000000    0.2247401
261720.0000000    0.2370356
261760.0000000    0.2350099
261800.0000000    0.2439894
261840.0000000    0.2308492
261880.0000000    0.2308265
261920.0000000    0.2290887
261960.0000000    0.2361132
262000.0000000    0.2286560
262040.0000000    0.2309958
262080.0000000    0.2341585
262120.0000000    0.2276839
262160.0000000    0.2321885
262200.0000000    0.2132795
262240.0000000    0.2320569
262280.0000000    0.2372700
262320.0000000    0.2361187
262360.0000000    0.2238157
262400.0000000    0.2501485
262440.0000000    0.2305609
262480.0000000    0.2366594
262520.0000000    0.2296618
262560.0000000    0.2309681
262600.0000000    0.2189088
262640.0000000    0.2224126
262680.0000000    0.2170477
262720.0000000    0.2330859
262760.0000000    0.2325267
262800.0000000    0.2276770
262840.0000000    0.2128163
262880.0000000    0.2276663
262920.0000000    0.2283759
262960.0000000    0.2344788
263000.0000000    0.2397790
263040.0000000    0.2237136
263080.0000000    0.2330654
263120.0000000    0.2220480
263160.0000000    0.2236885
263200.0000000    0.2261553
263240.0000000    0.2260912
263280.0000000    0.2217781
263320.0000000    0.2266515
263360.0000000    0.2267339
263400.0000000    0.2365093
263440.0000000    0.2220847
263480.0000000    0.2256220
263520.0000000    0.2244781
263560.0000000    0.2239619
263600.0000000    0.2176890
263640.0000000    0.2440140
263680.0000000    0.2367806
263720.0000000    0.2316145
263760.0000000    0.2167086
263800.0000000    0.2245609
263840.0000000    0.2202943
263880.0000000    0.2296518
263920.0000000    0.2154591
263960.0000000    0.2297761
264000.0000000    0.2137799
264040.0000000    0.2125387
264080.0000000    0.2215795
264120.0000000    0.2290977
264160.0000000    0.2247288
264200.0000000    0.2178666
264240.0000000    0.2335857
264280.0000000    0.2242910
264320.0000000    0.2309579
264360.0000000    0.2287877
264400.0000000    0.2325070
264440.0000000    0.2279453
264480.0000000    0.2348763
264520.0000000    0.2235805
264560.0000000    0.2255012
264600.0000000    0.2278017
264640.0000000    0.2417247
264680.0000000    0.2224338
264720.0000000    0.2261896
264760.0000000    0.2390046
264800.0000000    0.2244816
264840.0000000    0.2294102
264880.0000000    0.2198690
264920.0000000    0.2328022
264960.0000000    0.2177261
265000.0000000    0.2369808
265040.0000000    0.2335021
265080.0000000    0.2284328
265120.0000000    0.2229765
265160.0000000    0.2252529
265200.0000000    0.2306066
265240.0000000    0.2308284
265280.0000000    0.2196377
265320.0000000    0.2274600
265360.0000000    0.2392552
265400.0000000    0.2259521
265440.0000000    0.2287905
265480.0000000    0.2314890
265520.0000000    0.2309801
265560.0000000    0.2254665
265600.0000000    0.2108501
265640.0000000    0.2207170
265680.0000000    0.2293780
265720.0000000    0.2257393
265760.0000000    0.2212598
265800.0000000    0.2171055
265840.0000000    0.2275351
265880.0000000    0.2211655
265920.0000000    0.2232634
265960.0000000    0.2139696
266000.0000000    0.2223994
266040.0000000    0.2279928
266080.0000000    0.2217697
266120.0000000    0.2149907
266160.0000000    0.2269506
266200.0000000    0.2138615
266240.0000000    0.2188751
266280.0000000    0.2169840
266320.0000000    0.2164139
266360.0000000    0.2201915
266400.0000000    0.2292387
266440.0000000    0.2107082
266480.0000000    0.2261707
266520.0000000    0.2269525
266560.0000000    0.2338658
266600.0000000    0.2148589
266640.0000000    0.2295293
266680.0000000    0.2276465
266720.0000000    0.2113968
266760.0000000    0.2140649
266800.0000000    0.2237734
266840.0000000    0.2251782
266880.0000000    0.2183363
266920.0000000    0.2208436
266960.0000000    0.2201387
267000.0000000    0.2220995
267040.0000000    0.2339278
267080.0000000    0.2381760
267120.0000000    0.2266709
267160.0000000    0.2253665
267200.0000000    0.2255208
267240.0000000    0.2324584
267280.0000000    0.2280377
267320.0000000    0.2237374
267360.0000000    0.2274198
267400.0000000    0.2205870
267440.0000000    0.2347821
267480.0000000    0.2264852
267520.0000000    0.2160355
267560.0000000    0.2265681
267600.0000000    0.2152857
267640.0000000    0.2304945
267680.0000000    0.2183216
267720.0000000    0.2384651
267760.0000000    0.2223122
267800.0000000    0.2310785
267840.0000000    0.2267534
267880.0000000    0.2260100
267920.0000000    0.2438087
267960.0000000    0.2383707
268000.0000000    0.2424273
268040.0000000    0.2211979
268080.0000000    0.2219036
268120.0000000    0.2261454
268160.0000000    0.2304905
268200.0000000    0.2280472
268240.0000000    0.2308513
268280.0000000    0.2230535
268320.0000000    0.2315070
268360.0000000    0.2252624
268400.0000000    0.2227796
268440.0000000    0.2235547
268480.0000000    0.2171390
268520.0000000    0.2256021
268560.0000000    0.2233169
268600.0000000    0.2191139
268640.0000000    0.2143856
268680.0000000    0.2195230
268720.0000000    0.2185007
268760.0000000    0.2161721
268800.0000000    0.2244155
268840.0000000    0.2193123
268880.0000000    0.2227606
268920.0000000    0.2266633
268960.0000000    0.2276093
269000.0000000    0.2232203
269040.0000000    0.2348657
269080.0000000    0.2182877
269120.0000000    0.2114389
269160.0000000    0.2265437
269200.0000000    0.2262963
269240.0000000    0.2251441
269280.0000000    0.2257565
269320.0000000    0.2321753
269360.0000000    0.2271916
269400.0000000    0.2307703
269440.0000000    0.2404497
269480.0000000    0.2128344
269520.0000000    0.2259581
269560.0000000    0.2317038
269600.0000000    0.2292587
269640.0000000    0.2261541
269680.0000000    0.2303196
269720.0000000    0.2196069
269760.0000000    0.2273410
269800.0000000    0.2402830
269840.0000000    0.2250526
269880.0000000    0.2369948
269920.0000000    0.2257714
269960.0000000    0.2396950
270000.0000000    0.2402359
270040.0000000    0.2319848
270080.0000000    0.2289598
270120.0000000    0.2190719
270160.0000000    0.2286034
270200.0000000    0.2161637
270240.0000000    0.2358716
270280.0000000    0.2269661
270320.0000000    0.2289671
270360.0000000    0.2272162
270400.0000000    0.2305312
270440.0000000    0.2309106
270480.0000000    0.2225940
270520.0000000    0.2298845
270560.0000000    0.2329485
270600.0000000    0.2364655
270640.0000000    0.2377242
270680.0000000    0.2416787
270720.0000000    0.2292126
270760.0000000    0.2274680
270800.0000000    0.2374308
270840.0000000    0.2324040
270880.0000000    0.2262446
270920.0000000    0.2193797
270960.0000000    0.2167854
271000.0000000    0.2357880
271040.0000000    0.2251821
271080.0000000    0.2297620
271120.0000000    0.2324825
271160.0000000    0.2317192
271200.0000000    0.2156748
271240.0000000    0.2209120
271280.0000000    0.2150686
271320.0000000    0.2192532
271360.0000000    0.2179176
271400.0000000    0.2200545
271440.0000000    0.2206350
271480.0000000    0.2202869
271520.0000000    0.2379861
271560.0000000    0.2309248
271600.0000000    0.2399146
271640.0000000    0.2313030
271680.0000000    0.2297363
271720.0000000    0.2193567
271760.0000000    0.2298417
271800.0000000    0.2196829
271840.0000000    0.2317496
271880.0000000    0.2316678
271920.0000000    0.2297065
271960.0000000    0.2239120
272000.0000000    0.2315747
272040.0000000    0.2260991
272080.0000000    0.2300983
272120.0000000    0.2280908
272160.0000000    0.2278993
272200.0000000    0.2215737
272240.0000000    0.2287270
272280.0000000    0.2394534
272320.0000000    0.2172317
272360.0000000    0.2400528
272400.0000000    0.2386056
272440.0000000    0.2400153
272480.0000000    0.2294410
272520.0000000    0.2172637
272560.0000000    0.2278782
272600.0000000    0.2313206
272640.0000000    0.2253002
272680.0000000    0.2216892
272720.0000000    0.2208037
272760.0000000    0.2339252
272800.0000000    0.2199047
272840.0000000    0.2331076
272880.0000000    0.2202751
272920.0000000    0.2199098
272960.0000000    0.2169676
273000.0000000    0.2228415
273040.0000000    0.2177500
273080.0000000    0.2207194
273120.0000000    0.2178766
273160.0000000    0.2161888
273200.0000000    0.2107806
273240.0000000    0.2306909
273280.0000000    0.2222833
273320.0000000    0.2108058
273360.0000000    0.2183137
273400.0000000    0.2097331
273440.0000000    0.2137872
273480.0000000    0.2200468
273520.0000000    0.2117276
273560.0000000    0.2192216
273600.0000000    0.2164692
273640.0000000    0.2096755
273680.0000000    0.2136285
273720.0000000    0.2209842
273760.0000000    0.2212663
273800.0000000    0.2240895
273840.0000000    0.2371922
273880.0000000    0.2176915
273920.0000000    0.2258748
273960.0000000    0.2252995
274000.0000000    0.2318291
274040.0000000    0.2134407
274080.0000000    0.2302617
274120.0000000    0.2189968
274160.0000000    0.2236713
274200.0000000    0.2178496
274240.0000000    0.2274676
274280.0000000    0.2129626
274320.0000000    0.2325283
274360.0000000    0.2352105
274400.0000000    0.2319202
274440.0000000    0.2321479
274480.0000000    0.2278456
274520.0000000    0.2246349
274560.0000000    0.2248286
274600.0000000    0.2258294
274640.0000000    0.2292971
274680.0000000    0.2408984
274720.0000000    0.2326767
274760.0000000    0.2295186
274800.0000000    0.2280037
274840.0000000    0.2319383
274880.0000000    0.2382431
274920.0000000    0.2331502
274960.0000000    0.2246799
275000.0000000    0.2239444
275040.0000000    0.2336090
275080.0000000    0.2312148
275120.0000000    0.2269368
275160.0000000    0.2313641
275200.0000000    0.2343299
275240.0000000    0.2326873
275280.0000000    0.2352341
275320.0000000    0.2311630
275360.0000000    0.2274208
275400.0000000    0.2408962
275440.0000000    0.2400720
275480.0000000    0.2245039
275520.0000000    0.2275342
275560.0000000    0.2326849
275600.0000000    0.2291213
275640.0000000    0.2244671
275680.0000000    0.2396485
275720.0000000    0.2180867
275760.0000000    0.2260030
275800.0000000    0.2232390
275840.0000000    0.2287500
275880.0000000    0.2238650
275920.0000000    0.2337578
275960.0000000    0.2252004
276000.0000000    0.2443854
276040.0000000    0.2356548
276080.0000000    0.2307118
276120.0000000    0.2421074
276160.0000000    0.2404299
276200.0000000    0.2411740
276240.0000000    0.2349347
276280.0000000    0.2358096
276320.0000000    0.2330462
276360.0000000    0.2265334
276400.0000000    0.2261180
276440.0000000    0.2168864
276480.0000000    0.2278602
276520.0000000    0.2345458
276560.0000000    0.2359528
276600.0000000    0.2258169
276640.0000000    0.2257085
276680.0000000    0.2282680
276720.0000000    0.2301437
276760.0000000    0.2226164
276800.0000000    0.2259770
276840.0000000    0.2230837
276880.0000000    0.2130081
276920.0000000    0.2221188
276960.0000000    0.2212141
277000.0000000    0.2296963
277040.0000000    0.2341599
277080.0000000    0.2279851
277120.0000000    0.2234801
277160.0000000    0.2279777
277200.0000000    0.2279528
277240.0000000    0.2150753
277280.0000000    0.2292513
277320.0000000    0.2293962
277360.0000000    0.2313282
277400.0000000    0.2228884
277440.0000000    0.2328898
277480.0000000    0.2324849
277520.0000000    0.2221609
277560.0000000    0.2137956
277600.0000000    0.2299636
277640.0000000    0.2193031
277680.0000000    0.2195184
277720.0000000    0.2230356
277760.0000000    0.2222442
277800.0000000    0.2190217
277840.0000000    0.2242598
277880.0000000    0.2202941
277920.0000000    0.2218583
277960.0000000    0.2226437
278000.0000000    0.2231771
278040.0000000    0.2198685
278080.0000000    0.2154777
278120.0000000    0.2233849
278160.0000000    0.2044334
278200.0000000    0.2112722
278240.0000000    0.2070053
278280.0000000    0.2188347
278320.0000000    0.2127938
278360.0000000    0.2166643
278400.0000000    0.2224033
278440.0000000    0.2159155
278480.0000000    0.2058697
278520.0000000    0.2151634
278560.0000000    0.2050986
278600.0000000    0.2260707
278640.0000000    0.2266664
278680.0000000    0.2269877
278720.0000000    0.2155481
278760.0000000    0.2129595
278800.0000000    0.2068819
278840.0000000    0.2100265
278880.0000000    0.2149172
278920.0000000    0.1964906
278960.0000000    0.2100906
279000.0000000    0.2275048
279040.0000000    0.2151448
279080.0000000    0.2143105
279120.0000000    0.2043611
279160.0000000    0.2101960
279200.0000000    0.2176630
279240.0000000    0.2190396
279280.0000000    0.2189562
279320.0000000    0.2169701
279360.0000000    0.2220243
279400.0000000    0.2360519
279440.0000000    0.2196307
279480.0000000    0.2052840
279520.0000000    0.2199042
279560.0000000    0.2130633
279600.0000000    0.2141306
279640.0000000    0.2091686
279680.0000000    0.2023021
279720.0000000    0.2284431
279760.0000000    0.2179138
279800.0000000    0.2263603
279840.0000000    0.2307235
279880.0000000    0.2311989
279920.0000000    0.2348004
279960.0000000    0.2146566
280000.0000000    0.2274958
280040.0000000    0.2170499
280080.0000000    0.2203834
280120.0000000    0.2198785
280160.0000000    0.2257100
280200.0000000    0.2266070
280240.0000000    0.2072855
280280.0000000    0.2100908
280320.0000000    0.2221506
280360.0000000    0.2200421
280400.0000000    0.2023496
280440.0000000    0.2132233
280480.0000000    0.2166538
280520.0000000    0.2091200
280560.0000000    0.2103646
280600.0000000    0.2179884
280640.0000000    0.2110997
280680.0000000    0.2207334
280720.0000000    0.2222400
280760.0000000    0.2231728
280800.0000000    0.2309802
280840.0000000    0.2436912
280880.0000000    0.2297132
280920.0000000    0.2338608
280960.0000000    0.2229099
281000.0000000    0.2251626
281040.0000000    0.2257062
281080.0000000    0.2158881
281120.0000000    0.2123420
281160.0000000    0.2234020
281200.0000000    0.2229423
281240.0000000    0.2147119
281280.0000000    0.2230699
281320.0000000    0.2234769
281360.0000000    0.2169568
281400.0000000    0.2206276
281440.0000000    0.2139439
281480.0000000    0.2064886
281520.0000000    0.2021970
281560.0000000    0.2108517
281600.0000000    0.1985773
281640.0000000    0.2161743
281680.0000000    0.2200826
281720.0000000    0.2118532
281760.0000000    0.2198753
281800.0000000    0.2219118
281840.0000000    0.2217472
281880.0000000    0.2266231
281920.0000000    0.2084121
281960.0000000    0.2323858
282000.0000000    0.2156845
282040.0000000    0.2260357
282080.0000000    0.2310834
282120.0000000    0.2322273
282160.0000000    0.2351340
282200.0000000    0.2141350
282240.0000000    0.2111593
282280.0000000    0.2245229
282320.0000000    0.2399794
282360.0000000    0.2365278
282400.0000000    0.2363375
282440.0000000    0.2249035
282480.0000000    0.2500362
282520.0000000    0.2168163
282560.0000000    0.2166422
282600.0000000    0.2169684
282640.0000000    0.2209810
282680.0000000    0.2225132
282720.0000000    0.2219119
282760.0000000    0.2301296
282800.0000000    0.2223721
282840.0000000    0.2239208
282880.0000000    0.2225164
282920.0000000    0.2353886
282960.0000000    0.2411882
283000.0000000    0.2324204
283040.0000000    0.2253116
283080.0000000    0.2285859
283120.0000000    0.2206497
283160.0000000    0.2320095
283200.0000000    0.2279611
283240.0000000    0.2338805
283280.0000000    0.2222253
283320.0000000    0.2300600
283360.0000000    0.2187618
283400.0000000    0.2336891
283440.0000000    0.2335954
283480.0000000    0.2197359
283520.0000000    0.2200366
283560.0000000    0.2101037
283600.0000000    0.2170238
283640.0000000    0.2262252
283680.0000000    0.2310319
283720.0000000    0.2288703
283760.0000000    0.2252940
283800.0000000    0.2235565
283840.0000000    0.2384108
283880.0000000    0.2226407
283920.0000000    0.2243133
283960.0000000    0.2247242
284000.0000000    0.2344060
284040.0000000    0.2164997
284080.0000000    0.2163149
284120.0000000    0.2216463
284160.0000000    0.2120221
284200.0000000    0.2283193
284240.0000000    0.2297456
284280.0000000    0.2284269
284320.0000000    0.2285798
284360.0000000    0.2324092
284400.0000000    0.2248097
284440.0000000    0.2297469
284480.0000000    0.2181990
284520.0000000    0.2187107
284560.0000000    0.2169468
284600.0000000    0.2339044
284640.0000000    0.2239028
284680.0000000    0.2340192
284720.0000000    0.2227490
284760.0000000    0.2177638
284800.0000000    0.2306562
284840.0000000    0.2285567
284880.0000000    0.2360189
284920.0000000    0.2353960
284960.0000000    0.2323448
285000.0000000    0.2173145
285040.0000000    0.2347605
285080.0000000    0.2235616
285120.0000000    0.2180428
285160.0000000    0.2296486
285200.0000000    0.2216107
285240.0000000    0.2265005
285280.0000000    0.2101950
285320.0000000    0.2126123
285360.0000000    0.2217759
285400.0000000    0.2340404
285440.0000000    0.2212292
285480.0000000    0.2229576
285520.0000000    0.2334821
285560.0000000    0.2253857
285600.0000000    0.2262044
285640.0000000    0.2313352
285680.0000000    0.2212706
285720.0000000    0.2232767
285760.0000000    0.2259249
285800.0000000    0.2276403
285840.0000000    0.2190323
285880.0000000    0.2212096
285920.0000000    0.2148710
285960.0000000    0.2210450
286000.0000000    0.2262680
286040.0000000    0.2202553
286080.0000000    0.2247806
286120.0000000    0.2231620
286160.0000000    0.2127376
286200.0000000    0.2305467
286240.0000000    0.2404143
286280.0000000    0.2451876
286320.0000000    0.2218913
286360.0000000    0.2241598
286400.0000000    0.2327409
286440.0000000    0.2265606
286480.0000000    0.2365830
286520.0000000    0.2237183
286560.0000000    0.2244532
286600.0000000    0.2193086
286640.0000000    0.2277381
286680.0000000    0.2331288
286720.0000000    0.2342449
286760.0000000    0.2322659
286800.0000000    0.2167387
286840.0000000    0.2079916
286880.0000000    0.2238280
286920.0000000    0.2184633
286960.0000000    0.2299481
287000.0000000    0.2109102
287040.0000000    0.2173459
287080.0000000    0.2326241
287120.0000000    0.2140379
287160.0000000    0.2208885
287200.0000000    0.2282621
287240.0000000    0.2330165
287280.0000000    0.2261661
287320.0000000    0.2188230
287360.0000000    0.2213082
287400.0000000    0.2242021
287440.0000000    0.2156132
287480.0000000    0.2330804
287520.0000000    0.2263753
287560.0000000    0.2331178
287600.0000000    0.2254638
287640.0000000    0.2228962
287680.0000000    0.2146106
287720.0000000    0.2321464
287760.0000000    0.2151096
287800.0000000    0.2192561
287840.0000000    0.2260025
287880.0000000    0.2282138
287920.0000000    0.2114799
287960.0000000    0.2234650
288000.0000000    0.2089851
288040.0000000    0.2234785
288080.0000000    0.2215407
288120.0000000    0.2331798
288160.0000000    0.2258388
288200.0000000    0.2241146
288240.0000000    0.2127512
288280.0000000    0.2255782
288320.0000000    0.2342901
288360.0000000    0.2320111
288400.0000000    0.2316017
288440.0000000    0.2285426
288480.0000000    0.2252621
288520.0000000    0.2236964
288560.0000000    0.2214852
288600.0000000    0.2162877
288640.0000000    0.2177776
288680.0000000    0.2192045
288720.0000000    0.2276672
288760.0000000    0.2314659
288800.0000000    0.2237819
288840.0000000    0.2260842
288880.0000000    0.2295249
288920.0000000    0.2237718
288960.0000000    0.2138746
289000.0000000    0.2259808
289040.0000000    0.2217707
289080.0000000    0.2281729
289120.0000000    0.2259975
289160.0000000    0.2343932
289200.0000000    0.2256129
289240.0000000    0.2240775
289280.0000000    0.2180932
289320.0000000    0.2336143
289360.0000000    0.2290774
289400.0000000    0.2281988
289440.0000000    0.2235990
289480.0000000    0.2190071
289520.0000000    0.2055283
289560.0000000    0.2135147
289600.0000000    0.2093801
289640.0000000    0.2144450
289680.0000000    0.2301767
289720.0000000    0.2261702
289760.0000000    0.2193943
289800.0000000    0.2348901
289840.0000000    0.2109894
289880.0000000    0.2326025
289920.0000000    0.2300019
289960.0000000    0.2366385
290000.0000000    0.2211241
290040.0000000    0.2293630
290080.0000000    0.2236517
290120.0000000    0.2445195
290160.0000000    0.2319425
290200.0000000    0.2281438
290240.0000000    0.2294765
290280.0000000    0.2236401
290320.0000000    0.2275979
290360.0000000    0.2225624
290400.0000000    0.2303807
290440.0000000    0.2387939
290480.0000000    0.2316728
290520.0000000    0.2262806
290560.0000000    0.2322490
290600.0000000    0.2242432
290640.0000000    0.2367636
290680.0000000    0.2205200
290720.0000000    0.2254902
290760.0000000    0.2248953
290800.0000000    0.2498717
290840.0000000    0.2304718
290880.0000000    0.2315732
290920.0000000    0.2366401
290960.0000000    0.2273843
291000.0000000    0.2240619
291040.0000000    0.2288995
291080.0000000    0.2293258
291120.0000000    0.2191211
291160.0000000    0.2307636
291200.0000000    0.2314848
291240.0000000    0.2265515
291280.0000000    0.2348097
291320.0000000    0.2418825
291360.0000000    0.2362785
291400.0000000    0.2427558
291440.0000000    0.2434770
291480.0000000    0.2358918
291520.0000000    0.2513354
291560.0000000    0.2504341
291600.0000000    0.2411670
291640.0000000    0.2418870
291680.0000000    0.2403342
291720.0000000    0.2355362
291760.0000000    0.2417459
291800.0000000    0.2383101
291840.0000000    0.2480122
291880.0000000    0.2531340
291920.0000000    0.2423242
291960.0000000    0.2370089
292000.0000000    0.2340260
292040.0000000    0.2433960
292080.0000000    0.2405910
292120.0000000    0.2453826
292160.0000000    0.2487567
292200.0000000    0.2428453
292240.0000000    0.2403386
292280.0000000    0.2413899
292320.0000000    0.2330683
292360.0000000    0.2438243
292400.0000000    0.2340188
292440.0000000    0.2438335
292480.0000000    0.2310321
292520.0000000    0.2326667
292560.0000000    0.2331980
292600.0000000    0.2193609
292640.0000000    0.2213791
292680.0000000    0.2307084
292720.0000000    0.2176023
292760.0000000    0.2264026
292800.0000000    0.2310633
292840.0000000    0.2453249
292880.0000000    0.2344956
292920.0000000    0.2414204
292960.0000000    0.2443515
293000.0000000    0.2450642
293040.0000000    0.2435493
293080.0000000    0.2432824
293120.0000000    0.2430425
293160.0000000    0.2542757
293200.0000000    0.2488188
293240.0000000    0.2384343
293280.0000000    0.2294771
293320.0000000    0.2349761
293360.0000000    0.2373065
293400.0000000    0.2529754
293440.0000000    0.2306197
293480.0000000    0.2387563
293520.0000000    0.2286588
293560.0000000    0.2215944
293600.0000000    0.2278246
293640.0000000    0.2269324
293680.0000000    0.2269075
293720.0000000    0.2335369
293760.0000000    0.2322600
293800.0000000    0.2416310
293840.0000000    0.2351917
293880.0000000    0.2272944
293920.0000000    0.2285942
293960.0000000    0.2349834
294000.0000000    0.2306926
294040.0000000    0.2318056
294080.0000000    0.2244901
294120.0000000    0.2368357
294160.0000000    0.2371293
294200.0000000    0.2281719
294240.0000000    0.2385380
294280.0000000    0.2345385
294320.0000000    0.2361091
294360.0000000    0.2319242
294400.0000000    0.2451630
294440.0000000    0.2237311
294480.0000000    0.2398408
294520.0000000    0.2319929
294560.0000000    0.2254686
294600.0000000    0.2319648
294640.0000000    0.2254556
294680.0000000    0.2392760
294720.0000000    0.2395062
294760.0000000    0.2348459
294800.0000000    0.2379385
294840.0000000    0.2514911
294880.0000000    0.2432509
294920.0000000    0.2461806
294960.0000000    0.2418270
295000.0000000    0.2505850
295040.0000000    0.2499624
295080.0000000    0.2422977
295120.0000000    0.2393658
295160.0000000    0.2406712
295200.0000000    0.2371507
295240.0000000    0.2355877
295280.0000000    0.2345878
295320.0000000    0.2344236
295360.0000000    0.2454791
295400.0000000    0.2404075
295440.0000000    0.2505729
295480.0000000    0.2352462
295520.0000000    0.2373586
295560.0000000    0.2359186
295600.0000000    0.2450609
295640.0000000    0.2507809
295680.0000000    0.2415496
295720.0000000    0.2491322
295760.0000000    0.2465316
295800.0000000    0.2411994
295840.0000000    0.2450962
295880.0000000    0.2385635
295920.0000000    0.2411432
295960.0000000    0.2286051
296000.0000000    0.2432001
296040.0000000    0.2387430
296080.0000000    0.2313652
296120.0000000    0.2442015
296160.0000000    0.2475909
296200.0000000    0.2406813
296240.0000000    0.2413988
296280.0000000    0.2350669
296320.0000000    0.2362832
296360.0000000    0.2384920
296400.0000000    0.2385652
296440.0000000    0.2452587
296480.0000000    0.2421917
296520.0000000    0.2325763
296560.0000000    0.2470066
296600.0000000    0.2385933
296640.0000000    0.2358375
296680.0000000    0.2310597
296720.0000000    0.2400528
296760.0000000    0.2398921
296800.0000000    0.2404972
296840.0000000    0.2483091
296880.0000000    0.2490201
296920.0000000    0.2345393
296960.0000000    0.2458443
297000.0000000    0.2339258
297040.0000000    0.2403773
297080.0000000    0.2345187
297120.0000000    0.2319693
297160.0000000    0.2504906
297200.0000000    0.2383851
297240.0000000    0.2443795
297280.0000000    0.2408452
297320.0000000    0.2418551
297360.0000000    0.2205477
297400.0000000    0.2397581
297440.0000000    0.2442365
297480.0000000    0.2353292
297520.0000000    0.2297929
297560.0000000    0.2402281
297600.0000000    0.2327075
297640.0000000    0.2436302
297680.0000000    0.2369042
297720.0000000    0.2414234
297760.0000000    0.2405649
297800.0000000    0.2346377
297840.0000000    0.2402676
297880.0000000    0.2496699
297920.0000000    0.2566238
297960.0000000    0.2288436
298000.0000000    0.2439049
298040.0000000    0.2406059
298080.0000000    0.2253728
298120.0000000    0.2299574
298160.0000000    0.2252151
298200.0000000    0.2214476
298240.0000000    0.2478479
298280.0000000    0.2346424
298320.0000000    0.2413857
298360.0000000    0.2279592
298400.0000000    0.2372294
298440.0000000    0.2424636
298480.0000000    0.2461294
298520.0000000    0.2432503
298560.0000000    0.2314714
298600.0000000    0.2492967
298640.0000000    0.2454632
298680.0000000    0.2418802
298720.0000000    0.2324573
298760.0000000    0.2221184
298800.0000000    0.2231429
298840.0000000    0.2292259
298880.0000000    0.2195862
298920.0000000    0.2381460
298960.0000000    0.2276733
299000.0000000    0.2264460
299040.0000000    0.2247663
299080.0000000    0.2381091
299120.0000000    0.2271506
299160.0000000    0.2345529
299200.0000000    0.2353826
299240.0000000    0.2311373
299280.0000000    0.2341172
299320.0000000    0.2351122
299360.0000000    0.2224320
299400.0000000    0.2288811
299440.0000000    0.2333281
299480.0000000    0.2359645
299520.0000000    0.2316056
299560.0000000    0.2175452
299600.0000000    0.2148922
299640.0000000    0.2402719
299680.0000000    0.2423673
299720.0000000    0.2402392
299760.0000000    0.2325545
299800.0000000    0.2437105
299840.0000000    0.2416668
299880.0000000    0.2370657
299920.0000000    0.2311741
299960.0000000    0.2391146
300000.0000000    0.2387552
300040.0000000    0.2286702
300080.0000000    0.2431224
300120.0000000    0.2328174
300160.0000000    0.2482827
300200.0000000    0.2416643
300240.0000000    0.2450273
300280.0000000    0.2541356
300320.0000000    0.2540918
300360.0000000    0.2353713
300400.0000000    0.2526186
300440.0000000    0.2483650
300480.0000000    0.2432725
300520.0000000    0.2328410
300560.0000000    0.2335749
300600.0000000    0.2379867
300640.0000000    0.2355007
300680.0000000    0.2597214
300720.0000000    0.2282867
300760.0000000    0.2368565
300800.0000000    0.2444758
300840.0000000    0.2441146
300880.0000000    0.2388424
300920.0000000    0.2343689
300960.0000000    0.2273284
301000.0000000    0.2288671
301040.0000000    0.2306661
301080.0000000    0.2317666
301120.0000000    0.2480785
301160.0000000    0.2385048
301200.0000000    0.2233167
301240.0000000    0.2320793
301280.0000000    0.2136727
301320.0000000    0.2344195
301360.0000000    0.2236408
301400.0000000    0.2357961
301440.0000000    0.2387786
301480.0000000    0.2355066
301520.0000000    0.2442180
301560.0000000    0.2221827
301600.0000000    0.2329124
301640.0000000    0.2318816
301680.0000000    0.2434921
301720.0000000    0.2306131
301760.0000000    0.2317839
301800.0000000    0.2279943
301840.0000000    0.2349828
301880.0000000    0.2381137
301920.0000000    0.2531492
301960.0000000    0.2314631
302000.0000000    0.2417920
302040.0000000    0.2450150
302080.0000000    0.2453394
302120.0000000    0.2396151
302160.0000000    0.2385119
302200.0000000    0.2263565
302240.0000000    0.2385411
302280.0000000    0.2621017
302320.0000000    0.2366319
302360.0000000    0.2416178
302400.0000000    0.2395118
302440.0000000    0.2343552
302480.0000000    0.2492804
302520.0000000    0.2427015
302560.0000000    0.2423325
302600.0000000    0.2395643
302640.0000000    0.2326569
302680.0000000    0.2362276
302720.0000000    0.2346358
302760.0000000    0.2186513
302800.0000000    0.2326434
302840.0000000    0.2242154
302880.0000000    0.2397190
302920.0000000    0.2241971
302960.0000000    0.2346958
303000.0000000    0.2375853
303040.0000000    0.2335324
303080.0000000    0.2252886
303120.0000000    0.2288412
303160.0000000    0.2311955
303200.0000000    0.2231120
303240.0000000    0.2267598
303280.0000000    0.2454314
303320.0000000    0.2397621
303360.0000000    0.2431189
303400.0000000    0.2300477
303440.0000000    0.2362268
303480.0000000    0.2296557
303520.0000000    0.2249661
303560.0000000    0.2338077
303600.0000000    0.2270434
303640.0000000    0.2284073
303680.0000000    0.2287017
303720.0000000    0.2288816
303760.0000000    0.2208814
303800.0000000    0.2242128
303840.0000000    0.2294534
303880.0000000    0.2374827
303920.0000000    0.2324275
303960.0000000    0.2346236
304000.0000000    0.2316690
304040.0000000    0.2398038
304080.0000000    0.2371818
304120.0000000    0.2271535
304160.0000000    0.2355237
304200.0000000    0.2184496
304240.0000000    0.2412073
304280.0000000    0.2387863
304320.0000000    0.2492397
304360.0000000    0.2240134
304400.0000000    0.2353590
304440.0000000    0.2343300
304480.0000000    0.2364071
304520.0000000    0.2336360
304560.0000000    0.2416826
304600.0000000    0.2277398
304640.0000000    0.2471441
304680.0000000    0.2421078
304720.0000000    0.2355829
304760.0000000    0.2205417
304800.0000000    0.2370141
304840.0000000    0.2303462
304880.0000000    0.2445254
304920.0000000    0.2372443
304960.0000000    0.2393415
305000.0000000    0.2352006
305040.0000000    0.2362789
305080.0000000    0.2255614
305120.0000000    0.2328883
305160.0000000    0.2375317
305200.0000000    0.2334713
305240.0000000    0.2386170
305280.0000000    0.2443867
305320.0000000    0.2591800
305360.0000000    0.2492366
305400.0000000    0.2256392
305440.0000000    0.2312799
305480.0000000    0.2302741
305520.0000000    0.2210135
305560.0000000    0.2258171
305600.0000000    0.2380809
305640.0000000    0.2283434
305680.0000000    0.2326697
305720.0000000    0.2355076
305760.0000000    0.2304209
305800.0000000    0.2425153
305840.0000000    0.2296157
305880.0000000    0.2433873
305920.0000000    0.2328886
305960.0000000    0.2192968
306000.0000000    0.2384036
306040.0000000    0.2310084
306080.0000000    0.2295281
306120.0000000    0.2322963
306160.0000000    0.2396801
306200.0000000    0.2216746
306240.0000000    0.2285414
306280.0000000    0.2360182
306320.0000000    0.2447460
306360.0000000    0.2354578
306400.0000000    0.2280736
306440.0000000    0.2311032
306480.0000000    0.2391095
306520.0000000    0.2451114
306560.0000000    0.2303433
306600.0000000    0.2237106
306640.0000000    0.2396033
306680.0000000    0.2229935
306720.0000000    0.2502781
306760.0000000    0.2488007
306800.0000000    0.2270477
306840.0000000    0.2300490
306880.0000000    0.2259552
306920.0000000    0.2248518
306960.0000000    0.2375166
307000.0000000    0.2216358
307040.0000000    0.2310448
307080.0000000    0.2432850
307120.0000000    0.2337611
307160.0000000    0.2272643
307200.0000000    0.2153908
307240.0000000    0.2276079
307280.0000000    0.2239016
307320.0000000    0.2216056
307360.0000000    0.2391810
307400.0000000    0.2306062
307440.0000000    0.2332961
307480.0000000    0.2389213
307520.0000000    0.2290900
307560.0000000    0.2381775
307600.0000000    0.2345702
307640.0000000    0.2270187
307680.0000000    0.2315086
307720.0000000    0.2314589
307760.0000000    0.2320771
307800.0000000    0.2504827
307840.0000000    0.2376751
307880.0000000    0.2507073
307920.0000000    0.2443803
307960.0000000    0.2233919
308000.0000000    0.2434352
308040.0000000    0.2197517
308080.0000000    0.2141574
308120.0000000    0.2299252
308160.0000000    0.2248436
308200.0000000    0.2413872
308240.0000000    0.2281512
308280.0000000    0.2225720
308320.0000000    0.2305244
308360.0000000    0.2240619
308400.0000000    0.2364980
308440.0000000    0.2342734
308480.0000000    0.2389294
308520.0000000    0.2297287
308560.0000000    0.2333972
308600.0000000    0.2259564
308640.0000000    0.2298534
308680.0000000    0.2310851
308720.0000000    0.2232663
308760.0000000    0.2335303
308800.0000000    0.2300110
308840.0000000    0.2333814
308880.0000000    0.2144500
308920.0000000    0.2258548
308960.0000000    0.2279768
309000.0000000    0.2340813
309040.0000000    0.2379575
309080.0000000    0.2443299
309120.0000000    0.2267177
309160.0000000    0.2384440
309200.0000000    0.2338706
309240.0000000    0.2319584
309280.0000000    0.2416747
309320.0000000    0.2315438
309360.0000000    0.2287864
309400.0000000    0.2192960
309440.0000000    0.2396092
309480.0000000    0.2358460
309520.0000000    0.2376808
309560.0000000    0.2304302
309600.0000000    0.2376702
309640.0000000    0.2296757
309680.0000000    0.2445945
309720.0000000    0.2346730
309760.0000000    0.2483227
309800.0000000    0.2473545
309840.0000000    0.2435835
309880.0000000    0.2388643
309920.0000000    0.2364008
309960.0000000    0.2307436
310000.0000000    0.2394677
310040.0000000    0.2272936
310080.0000000    0.2315109
310120.0000000    0.2343749
310160.0000000    0.2308683
310200.0000000    0.2300925
310240.0000000    0.2332539
310280.0000000    0.2312482
310320.0000000    0.2281848
310360.0000000    0.2200921
310400.0000000    0.2405904
310440.0000000    0.2437957
310480.0000000    0.2338110
310520.0000000    0.2330234
310560.0000000    0.2392667
310600.0000000    0.2249693
310640.0000000    0.2462329
310680.0000000    0.2365195
310720.0000000    0.2357877
310760.0000000    0.2315170
310800.0000000    0.2404867
310840.0000000    0.2311044
310880.0000000    0.2374069
310920.0000000    0.2345900
310960.0000000    0.2175513
311000.0000000    0.2311965
311040.0000000    0.2268317
311080.0000000    0.2301483
311120.0000000    0.2177650
311160.0000000    0.2241939
311200.0000000    0.2222104
311240.0000000    0.2282771
311280.0000000    0.2291434
311320.0000000    0.2363411
311360.0000000    0.2341759
311400.0000000    0.2209673
311440.0000000    0.2323595
311480.0000000    0.2378694
311520.0000000    0.2237381
311560.0000000    0.2350491
311600.0000000    0.2427395
311640.0000000    0.2184652
311680.0000000    0.2191343
311720.0000000    0.2206810
311760.0000000    0.2274301
311800.0000000    0.2201836
311840.0000000    0.2411995
311880.0000000    0.2292747
311920.0000000    0.2259870
311960.0000000    0.2295670
312000.0000000    0.2331144
312040.0000000    0.2245332
312080.0000000    0.2291064
312120.0000000    0.2178369
312160.0000000    0.2299438
312200.0000000    0.2139485
312240.0000000    0.2254577
312280.0000000    0.2304883
312320.0000000    0.2266345
312360.0000000    0.2225996
312400.0000000    0.2355632
312440.0000000    0.2257050
312480.0000000    0.2297027
312520.0000000    0.2291384
312560.0000000    0.2274335
312600.0000000    0.2318662
312640.0000000    0.2342208
312680.0000000    0.2311060
312720.0000000    0.2179742
312760.0000000    0.2334578
312800.0000000    0.2361371
312840.0000000    0.2401448
312880.0000000    0.2375776
312920.0000000    0.2396321
312960.0000000    0.2343926
313000.0000000    0.2357934
313040.0000000    0.2270016
313080.0000000    0.2205327
313120.0000000    0.2335692
313160.0000000    0.2318956
313200.0000000    0.2283933
313240.0000000    0.2274677
313280.0000000    0.2210982
313320.0000000    0.2148634
313360.0000000    0.2225806
313400.0000000    0.2340807
313440.0000000    0.2378209
313480.0000000    0.2384962
313520.0000000    0.2419108
313560.0000000    0.2309911
313600.0000000    0.2348679
313640.0000000    0.2246608
313680.0000000    0.2263539
313720.0000000    0.2237444
313760.0000000    0.2308086
313800.0000000    0.2330255
313840.0000000    0.2326000
313880.0000000    0.2409836
313920.0000000    0.2438120
313960.0000000    0.2293546
314000.0000000    0.2359838
314040.0000000    0.2380778
314080.0000000    0.2381427
314120.0000000    0.2302433
314160.0000000    0.2279824
314200.0000000    0.2409448
314240.0000000    0.2337819
314280.0000000    0.2359476
314320.0000000    0.2184357
314360.0000000    0.2230195
314400.0000000    0.2334391
314440.0000000    0.2268488
314480.0000000    0.2375298
314520.0000000    0.2466332
314560.0000000    0.2454810
314600.0000000    0.2481675
314640.0000000    0.2468209
314680.0000000    0.2503116
314720.0000000    0.2493806
314760.0000000    0.2256874
314800.0000000    0.2387754
314840.0000000    0.2375203
314880.0000000    0.2452910
314920.0000000    0.2452313
314960.0000000    0.2317573
315000.0000000    0.2525126
315040.0000000    0.2454291
315080.0000000    0.2291757
315120.0000000    0.2388350
315160.0000000    0.2455484
315200.0000000    0.2378964
315240.0000000    0.2346871
315280.0000000    0.2422343
315320.0000000    0.2400697
315360.0000000    0.2349950
315400.0000000    0.2262073
315440.0000000    0.2569765
315480.0000000    0.2339118
315520.0000000    0.2447337
315560.0000000    0.2438838
315600.0000000    0.2421585
315640.0000000    0.2433929
315680.0000000    0.2368171
315720.0000000    0.2457010
315760.0000000    0.2369442
315800.0000000    0.2427313
315840.0000000    0.2329624
315880.0000000    0.2167646
315920.0000000    0.2292942
315960.0000000    0.2351002
316000.0000000    0.2303800
316040.0000000    0.2535753
316080.0000000    0.2387779
316120.0000000    0.2454440
316160.0000000    0.2597596
316200.0000000    0.2418149
316240.0000000    0.2445251
316280.0000000    0.2446845
316320.0000000    0.2410972
316360.0000000    0.2433071
316400.0000000    0.2347796
316440.0000000    0.2436714
316480.0000000    0.2393164
316520.0000000    0.2464996
316560.0000000    0.2408294
316600.0000000    0.2442922
316640.0000000    0.2442418
316680.0000000    0.2359042
316720.0000000    0.2362221
316760.0000000    0.2438314
316800.0000000    0.2331668
316840.0000000    0.2433646
316880.0000000    0.2361841
316920.0000000    0.2375958
316960.0000000    0.2307894
317000.0000000    0.2327376
317040.0000000    0.2329358
317080.0000000    0.2406907
317120.0000000    0.2537649
317160.0000000    0.2431038
317200.0000000    0.2515580
317240.0000000    0.2480497
317280.0000000    0.2414166
317320.0000000    0.2383994
317360.0000000    0.2439657
317400.0000000    0.2351484
317440.0000000    0.2381065
317480.0000000    0.2378046
317520.0000000    0.2446613
317560.0000000    0.2423294
317600.0000000    0.2448321
317640.0000000    0.2514532
317680.0000000    0.2543098
317720.0000000    0.2317836
317760.0000000    0.2593722
317800.0000000    0.2417717
317840.0000000    0.2474458
317880.0000000    0.2469501
317920.0000000    0.2479340
317960.0000000    0.2341173
318000.0000000    0.2546018
318040.0000000    0.2399515
318080.0000000    0.2451680
318120.0000000    0.2369418
318160.0000000    0.2440946
318200.0000000    0.2299880
318240.0000000    0.2418452
318280.0000000    0.2373784
318320.0000000    0.2358816
318360.0000000    0.2338726
318400.0000000    0.2329410
318440.0000000    0.2209054
318480.0000000    0.2356905
318520.0000000    0.2306802
318560.0000000    0.2407094
318600.0000000    0.2290937
318640.0000000    0.2159169
318680.0000000    0.2235603
318720.0000000    0.2290110
318760.0000000    0.2343541
318800.0000000    0.2320290
318840.0000000    0.2475211
318880.0000000    0.2344977
318920.0000000    0.2433605
318960.0000000    0.2298955
319000.0000000    0.2399971
319040.0000000    0.2280242
319080.0000000    0.2320347
319120.0000000    0.2266062
319160.0000000    0.2337232
319200.0000000    0.2257215
319240.0000000    0.2364311
319280.0000000    0.2218804
319320.0000000    0.2216234
319360.0000000    0.2335282
319400.0000000    0.2354251
319440.0000000    0.2336538
319480.0000000    0.2478564
319520.0000000    0.2378159
319560.0000000    0.2407413
319600.0000000    0.2345126
319640.0000000    0.2162337
319680.0000000    0.2265334
319720.0000000    0.2168501
319760.0000000    0.2434223
319800.0000000    0.2362658
319840.0000000    0.2454190
319880.0000000    0.2357705
319920.0000000    0.2199072
319960.0000000    0.2360632
320000.0000000    0.2361290
320040.0000000    0.2339771
320080.0000000    0.2238461
320120.0000000    0.2308918
320160.0000000    0.2417067
320200.0000000    0.2329286
320240.0000000    0.2252178
320280.0000000    0.2283713
320320.0000000    0.2347149
320360.0000000    0.2310635
320400.0000000    0.2352588
320440.0000000    0.2279987
320480.0000000    0.2406205
320520.0000000    0.2303616
320560.0000000    0.2270257
320600.0000000    0.2359653
320640.0000000    0.2336815
320680.0000000    0.2251413
320720.0000000    0.2305607
320760.0000000    0.2399134
320800.0000000    0.2343652
320840.0000000    0.2420383
320880.0000000    0.2280677
320920.0000000    0.2191494
320960.0000000    0.2251850
321000.0000000    0.2348827
321040.0000000    0.2409281
321080.0000000    0.2397535
321120.0000000    0.2259534
321160.0000000    0.2304919
321200.0000000    0.2425858
321240.0000000    0.2469763
321280.0000000    0.2371651
321320.0000000    0.2339999
321360.0000000    0.2394265
321400.0000000    0.2265903
321440.0000000    0.2412075
321480.0000000    0.2378111
321520.0000000    0.2276473
321560.0000000    0.2319165
321600.0000000    0.2402351
321640.0000000    0.2434278
321680.0000000    0.2433401
321720.0000000    0.2530995
321760.0000000    0.2484407
321800.0000000    0.2521986
321840.0000000    0.2492031
321880.0000000    0.2389258
321920.0000000    0.2428652
321960.0000000    0.2502986
322000.0000000    0.2425004
322040.0000000    0.2426293
322080.0000000    0.2383961
322120.0000000    0.2424700
322160.0000000    0.2408277
322200.0000000    0.2475162
322240.0000000    0.2547956
322280.0000000    0.2433208
322320.0000000    0.2453592
322360.0000000    0.2327396
322400.0000000    0.2381884
322440.0000000    0.2467700
322480.0000000    0.2307446
322520.0000000    0.2417109
322560.0000000    0.2334304
322600.0000000    0.2413610
322640.0000000    0.2346567
322680.0000000    0.2208831
322720.0000000    0.2288495
322760.0000000    0.2323486
322800.0000000    0.2383520
322840.0000000    0.2377400
322880.0000000    0.2219027
322920.0000000    0.2320361
322960.0000000    0.2192344
323000.0000000    0.2335885
323040.0000000    0.2439435
323080.0000000    0.2410832
323120.0000000    0.2387225
323160.0000000    0.2438544
323200.0000000    0.2376394
323240.0000000    0.2436637
323280.0000000    0.2381176
323320.0000000    0.2267478
323360.0000000    0.2362141
323400.0000000    0.2320008
323440.0000000    0.2288092
323480.0000000    0.2405210
323520.0000000    0.2341299
323560.0000000    0.2313745
323600.0000000    0.2419111
323640.0000000    0.2357291
323680.0000000    0.2420397
323720.0000000    0.2404888
323760.0000000    0.2494335
323800.0000000    0.2409353
323840.0000000    0.2414825
323880.0000000    0.2263878
323920.0000000    0.2481302
323960.0000000    0.2372866
324000.0000000    0.2253738
324040.0000000    0.2404615
324080.0000000    0.2255468
324120.0000000    0.2434566
324160.0000000    0.2265299
324200.0000000    0.2420890
324240.0000000    0.2468743
324280.0000000    0.2479460
324320.0000000    0.2454379
324360.0000000    0.2347616
324400.0000000    0.2374780
324440.0000000    0.2283451
324480.0000000    0.2154012
324520.0000000    0.2197902
324560.0000000    0.2274636
324600.0000000    0.2375659
324640.0000000    0.2347004
324680.0000000    0.2282697
324720.0000000    0.2315778
324760.0000000    0.2492318
324800.0000000    0.2434665
324840.0000000    0.2345204
324880.0000000    0.2438064
324920.0000000    0.2378340
324960.0000000    0.2349016
325000.0000000    0.2461893
325040.0000000    0.2361535
325080.0000000    0.2488631
325120.0000000    0.2398566
325160.0000000    0.2289851
325200.0000000    0.2347415
325240.0000000    0.2297832
325280.0000000    0.2301403
325320.0000000    0.2337100
325360.0000000    0.2467985
325400.0000000    0.2368062
325440.0000000    0.2328532
325480.0000000    0.2370822
325520.0000000    0.2434142
325560.0000000    0.2375760
325600.0000000    0.2204698
325640.0000000    0.2406364
325680.0000000    0.2414918
325720.0000000    0.2428507
325760.0000000    0.2376198
325800.0000000    0.2350728
325840.0000000    0.2426078
325880.0000000    0.2401138
325920.0000000    0.2432700
325960.0000000    0.2486587
326000.0000000    0.2177779
326040.0000000    0.2418524
326080.0000000    0.2344659
326120.0000000    0.2429272
326160.0000000    0.2432330
326200.0000000    0.2387619
326240.0000000    0.2425833
326280.0000000    0.2333334
326320.0000000    0.2355082
326360.0000000    0.2400284
326400.0000000    0.2372331
326440.0000000    0.2407942
326480.0000000    0.2252717
326520.0000000    0.2346455
326560.0000000    0.2263976
326600.0000000    0.2263974
326640.0000000    0.2283885
326680.0000000    0.2391863
326720.0000000    0.2405930
326760.0000000    0.2421432
326800.0000000    0.2308992
326840.0000000    0.2234080
326880.0000000    0.2420083
326920.0000000    0.2373868
326960.0000000    0.2460302
327000.0000000    0.2329284
327040.0000000    0.2335143
327080.0000000    0.2397406
327120.0000000    0.2299452
327160.0000000    0.2343028
327200.0000000    0.2313636
327240.0000000    0.2355427
327280.0000000    0.2418345
327320.0000000    0.2418937
327360.0000000    0.2440998
327400.0000000    0.2326300
327440.0000000    0.2351153
327480.0000000    0.2289575
327520.0000000    0.2555948
327560.0000000    0.2364217
327600.0000000    0.2357574
327640.0000000    0.2378293
327680.0000000    0.2306567
327720.0000000    0.2373761
327760.0000000    0.2281536
327800.0000000    0.2342698
327840.0000000    0.2431655
327880.0000000    0.2314185
327920.0000000    0.2451130
327960.0000000    0.2429029
328000.0000000    0.2479068
328040.0000000    0.2410510
328080.0000000    0.2406687
328120.0000000    0.2440499
328160.0000000    0.2338364
328200.0000000    0.2272121
328240.0000000    0.2241302
328280.0000000    0.2178284
328320.0000000    0.2326512
328360.0000000    0.2442762
328400.0000000    0.2334818
328440.0000000    0.2323810
328480.0000000    0.2343083
328520.0000000    0.2275940
328560.0000000    0.2349160
328600.0000000    0.2423772
328640.0000000    0.2322681
328680.0000000    0.2278026
328720.0000000    0.2602217
328760.0000000    0.2344773
328800.0000000    0.2301078
328840.0000000    0.2326355
328880.0000000    0.2339865
328920.0000000    0.2370297
328960.0000000    0.2395672
329000.0000000    0.2403477
329040.0000000    0.2386293
329080.0000000    0.2483401
329120.0000000    0.2399023
329160.0000000    0.2328191
329200.0000000    0.2314862
329240.0000000    0.2327721
329280.0000000    0.2440550
329320.0000000    0.2412307
329360.0000000    0.2373520
329400.0000000    0.2341511
329440.0000000    0.2383454
329480.0000000    0.2430258
329520.0000000    0.2410457
329560.0000000    0.2311821
329600.0000000    0.2314119
329640.0000000    0.2377605
329680.0000000    0.2461270
329720.0000000    0.2294372
329760.0000000    0.2364011
329800.0000000    0.2352763
329840.0000000    0.2382833
329880.0000000    0.2347664
329920.0000000    0.2407146
329960.0000000    0.2203663
330000.0000000    0.2399750
330040.0000000    0.2350504
330080.0000000    0.2377287
330120.0000000    0.2398715
330160.0000000    0.2519009
330200.0000000    0.2308308
330240.0000000    0.2285132
330280.0000000    0.2370759
330320.0000000    0.2308166
330360.0000000    0.2354766
330400.0000000    0.2356025
330440.0000000    0.2305154
330480.0000000    0.2205700
330520.0000000    0.2315231
330560.0000000    0.2401278
330600.0000000    0.2277575
330640.0000000    0.2165327
330680.0000000    0.2200999
330720.0000000    0.2368022
330760.0000000    0.2310905
330800.0000000    0.2381192
330840.0000000    0.2278798
330880.0000000    0.2265497
330920.0000000    0.2355611
330960.0000000    0.2351628
331000.0000000    0.2427155
331040.0000000    0.2403199
331080.0000000    0.2324792
331120.0000000    0.2352449
331160.0000000    0.2422461
331200.0000000    0.2245511
331240.0000000    0.2270918
331280.0000000    0.2373210
331320.0000000    0.2431635
331360.0000000    0.2265345
331400.0000000    0.2433513
331440.0000000    0.2277619
331480.0000000    0.2398367
331520.0000000    0.2261663
331560.0000000    0.2371020
331600.0000000    0.2446648
331640.0000000    0.2373999
331680.0000000    0.2395095
331720.0000000    0.2266939
331760.0000000    0.2189025
331800.0000000    0.2309147
331840.0000000    0.2294537
331880.0000000    0.2482540
331920.0000000    0.2354330
331960.0000000    0.2305386
332000.0000000    0.2322923
332040.0000000    0.2391858
332080.0000000    0.2332338
332120.0000000    0.2368158
332160.0000000    0.2373374
332200.0000000    0.2470557
332240.0000000    0.2271992
332280.0000000    0.2280242
332320.0000000    0.2317302
332360.0000000    0.2267140
332400.0000000    0.2399254
332440.0000000    0.2325519
332480.0000000    0.2387022
332520.0000000    0.2347549
332560.0000000    0.2376912
332600.0000000    0.2329074
332640.0000000    0.2397521
332680.0000000    0.2334265
332720.0000000    0.2232598
332760.0000000    0.2354064
332800.0000000    0.2250652
332840.0000000    0.2331440
332880.0000000    0.2377068
332920.0000000    0.2366288
332960.0000000    0.2280335
333000.0000000    0.2313351
333040.0000000    0.2335984
333080.0000000    0.2431937
333120.0000000    0.2358314
333160.0000000    0.2496374
333200.0000000    0.2319994
333240.0000000    0.2464984
333280.0000000    0.2360652
333320.0000000    0.2409356
333360.0000000    0.2497893
333400.0000000    0.2390876
333440.0000000    0.2354191
333480.0000000    0.2433084
333520.0000000    0.2358421
333560.0000000    0.2403330
333600.0000000    0.2338621
333640.0000000    0.2378142
333680.0000000    0.2230183
333720.0000000    0.2227577
333760.0000000    0.2401834
333800.0000000    0.2345084
333840.0000000    0.2238349
333880.0000000    0.2298185
333920.0000000    0.2272279
333960.0000000    0.2396697
334000.0000000    0.2295384
334040.0000000    0.2330699
334080.0000000    0.2356333
334120.0000000    0.2282938
334160.0000000    0.2421753
334200.0000000    0.2568347
334240.0000000    0.2485833
334280.0000000    0.2436223
334320.0000000    0.2336583
334360.0000000    0.2455439
334400.0000000    0.2368036
334440.0000000    0.2432660
334480.0000000    0.2319737
334520.0000000    0.2478293
334560.0000000    0.2392244
334600.0000000    0.2403632
334640.0000000    0.2257809
334680.0000000    0.2263138
334720.0000000    0.2329477
334760.0000000    0.2284191
334800.0000000    0.2210975
334840.0000000    0.2161454
334880.0000000    0.2338538
334920.0000000    0.2345667
334960.0000000    0.2281478
335000.0000000    0.2291688
335040.0000000    0.2391224
335080.0000000    0.2330295
335120.0000000    0.2314938
335160.0000000    0.2252967
335200.0000000    0.2313127
335240.0000000    0.2378848
335280.0000000    0.2303868
335320.0000000    0.2427896
335360.0000000    0.2424139
335400.0000000    0.2396555
335440.0000000    0.2406587
335480.0000000    0.2413496
335520.0000000    0.2637454
335560.0000000    0.2445053
335600.0000000    0.2360134
335640.0000000    0.2327383
335680.0000000    0.2354881
335720.0000000    0.2342220
335760.0000000    0.2340077
335800.0000000    0.2387724
335840.0000000    0.2329509
335880.0000000    0.2276837
335920.0000000    0.2329738
335960.0000000    0.2377404
336000.0000000    0.2424393
336040.0000000    0.2289221
336080.0000000    0.2352936
336120.0000000    0.2308443
336160.0000000    0.2387921
336200.0000000    0.2273346
336240.0000000    0.2354458
336280.0000000    0.2339029
336320.0000000    0.2280888
336360.0000000    0.2432608
336400.0000000    0.2366474
336440.0000000    0.2343928
336480.0000000    0.2394194
336520.0000000    0.2341277
336560.0000000    0.2357430
336600.0000000    0.2346358
336640.0000000    0.2333058
336680.0000000    0.2388825
336720.0000000    0.2344472
336760.0000000    0.2339761
336800.0000000    0.2439185
336840.0000000    0.2355151
336880.0000000    0.2340904
336920.0000000    0.2308999
336960.0000000    0.2429763
337000.0000000    0.2362083
337040.0000000    0.2379365
337080.0000000    0.2490775
337120.0000000    0.2359270
337160.0000000    0.2446602
337200.0000000    0.2437809
337240.0000000    0.2468879
337280.0000000    0.2335630
337320.0000000    0.2324417
337360.0000000    0.2342195
337400.0000000    0.2326249
337440.0000000    0.2411236
337480.0000000    0.2427091
337520.0000000    0.2270670
337560.0000000    0.2350446
337600.0000000    0.2378816
337640.0000000    0.2278056
337680.0000000    0.2392569
337720.0000000    0.2399886
337760.0000000    0.2339429
337800.0000000    0.2435329
337840.0000000    0.2408526
337880.0000000    0.2318218
337920.0000000    0.2366311
337960.0000000    0.2366508
338000.0000000    0.2449879
338040.0000000    0.2378878
338080.0000000    0.2387782
338120.0000000    0.2334182
338160.0000000    0.2349188
338200.0000000    0.2435359
338240.0000000    0.2512513
338280.0000000    0.2470901
338320.0000000    0.2362766
338360.0000000    0.2366385
338400.0000000    0.2336131
338440.0000000    0.2400791
338480.0000000    0.2483237
338520.0000000    0.2372451
338560.0000000    0.2351018
338600.0000000    0.2314450
338640.0000000    0.2290478
338680.0000000    0.2413187
338720.0000000    0.2446810
338760.0000000    0.2307210
338800.0000000    0.2337570
338840.0000000    0.2405722
338880.0000000    0.2457369
338920.0000000    0.2484180
338960.0000000    0.2504449
339000.0000000    0.2242317
339040.0000000    0.2437177
339080.0000000    0.2361436
339120.0000000    0.2376990
339160.0000000    0.2446415
339200.0000000    0.2485249
339240.0000000    0.2450608
339280.0000000    0.2417163
339320.0000000    0.2335304
339360.0000000    0.2397536
339400.0000000    0.2441480
339440.0000000    0.2468659
339480.0000000    0.2346663
339520.0000000    0.2496813
339560.0000000    0.2436829
339600.0000000    0.2457345
339640.0000000    0.2329506
339680.0000000    0.2314560
339720.0000000    0.2403364
339760.0000000    0.2394067
339800.0000000    0.2387830
339840.0000000    0.2329467
339880.0000000    0.2401554
339920.0000000    0.2391384
339960.0000000    0.2432635
340000.0000000    0.2470850
340040.0000000    0.2408015
340080.0000000    0.2603828
340120.0000000    0.2398347
340160.0000000    0.2502256
340200.0000000    0.2432010
340240.0000000    0.2508413
340280.0000000    0.2345662
340320.0000000    0.2245074
340360.0000000    0.2381703
340400.0000000    0.2452753
340440.0000000    0.2363039
340480.0000000    0.2380826
340520.0000000    0.2552205
340560.0000000    0.2436856
340600.0000000    0.2397252
340640.0000000    0.2422096
340680.0000000    0.2360269
340720.0000000    0.2321263
340760.0000000    0.2367691
340800.0000000    0.2500425
340840.0000000    0.2384545
340880.0000000    0.2382869
340920.0000000    0.2489225
340960.0000000    0.2457124
341000.0000000    0.2418306
341040.0000000    0.2356424
341080.0000000    0.2315155
341120.0000000    0.2349880
341160.0000000    0.2420450
341200.0000000    0.2339544
341240.0000000    0.2395201
341280.0000000    0.2489663
341320.0000000    0.2384630
341360.0000000    0.2383785
341400.0000000    0.2397336
341440.0000000    0.2401762
341480.0000000    0.2507417
341520.0000000    0.2393238
341560.0000000    0.2234638
341600.0000000    0.2405441
341640.0000000    0.2483264
341680.0000000    0.2421387
341720.0000000    0.2385114
341760.0000000    0.2395655
341800.0000000    0.2545481
341840.0000000    0.2368660
341880.0000000    0.2438249
341920.0000000    0.2432217
341960.0000000    0.2522900
342000.0000000    0.2384107
342040.0000000    0.2340703
342080.0000000    0.2298171
342120.0000000    0.2452786
342160.0000000    0.2405127
342200.0000000    0.2448185
342240.0000000    0.2315602
342280.0000000    0.2459623
342320.0000000    0.2377803
342360.0000000    0.2472670
342400.0000000    0.2421204
342440.0000000    0.2370030
342480.0000000    0.2333109
342520.0000000    0.2322714
342560.0000000    0.2445574
342600.0000000    0.2518048
342640.0000000    0.2408403
342680.0000000    0.2254584
342720.0000000    0.2306058
342760.0000000    0.2266503
342800.0000000    0.2312432
342840.0000000    0.2499313
342880.0000000    0.2458928
342920.0000000    0.2363756
342960.0000000    0.2369319
343000.0000000    0.2333845
343040.0000000    0.2328863
343080.0000000    0.2376326
343120.0000000    0.2289640
343160.0000000    0.2287170
343200.0000000    0.2308782
343240.0000000    0.2456766
343280.0000000    0.2396077
343320.0000000    0.2463771
343360.0000000    0.2392974
343400.0000000    0.2399900
343440.0000000    0.2203135
343480.0000000    0.2345773
343520.0000000    0.2395530
343560.0000000    0.2350746
343600.0000000    0.2430724
343640.0000000    0.2521486
343680.0000000    0.2303330
343720.0000000    0.2401783
343760.0000000    0.2377399
343800.0000000    0.2339133
343840.0000000    0.2329778
343880.0000000    0.2438068
343920.0000000    0.2308065
343960.0000000    0.2344100
344000.0000000    0.2255833
344040.0000000    0.2344755
344080.0000000    0.2278733
344120.0000000    0.2315522
344160.0000000    0.2277803
344200.0000000    0.2459653
344240.0000000    0.2298525
344280.0000000    0.2390198
344320.0000000    0.2358585
344360.0000000    0.2453309
344400.0000000    0.2371385
344440.0000000    0.2488232
344480.0000000    0.2310186
344520.0000000    0.2164843
344560.0000000    0.2317534
344600.0000000    0.2295295
344640.0000000    0.2422938
344680.0000000    0.2379014
344720.0000000    0.2310380
344760.0000000    0.2312649
344800.0000000    0.2371921
344840.0000000    0.2392042
344880.0000000    0.2291947
344920.0000000    0.2444820
344960.0000000    0.2488148
345000.0000000    0.2363906
345040.0000000    0.2389715
345080.0000000    0.2327687
345120.0000000    0.2401248
345160.0000000    0.2356950
345200.0000000    0.2314699
345240.0000000    0.2466952
345280.0000000    0.2383080
345320.0000000    0.2394544
345360.0000000    0.2304124
345400.0000000    0.2405884
345440.0000000    0.2465221
345480.0000000    0.2426699
345520.0000000    0.2422541
345560.0000000    0.2281533
345600.0000000    0.2291919
345640.0000000    0.2395937
345680.0000000    0.2443667
345720.0000000    0.2272554
345760.0000000    0.2262919
345800.0000000    0.2260360
345840.0000000    0.2283405
345880.0000000    0.2312010
345920.0000000    0.2384417
345960.0000000    0.2230148
346000.0000000    0.2383983
346040.0000000    0.2359863
346080.0000000    0.2332386
346120.0000000    0.2484725
346160.0000000    0.2382141
346200.0000000    0.2387316
346240.0000000    0.2343756
346280.0000000    0.2387555
346320.0000000    0.2452090
346360.0000000    0.2440394
346400.0000000    0.2280783
346440.0000000    0.2460507
346480.0000000    0.2303584
346520.0000000    0.2445986
346560.0000000    0.2448257
346600.0000000    0.2408199
346640.0000000    0.2464873
346680.0000000    0.2371008
346720.0000000    0.2446939
346760.0000000    0.2296053
346800.0000000    0.2475319
346840.0000000    0.2379460
346880.0000000    0.2426689
346920.0000000    0.2534752
346960.0000000    0.2367814
347000.0000000    0.2441522
347040.0000000    0.2294578
347080.0000000    0.2438062
347120.0000000    0.2386794
347160.0000000    0.2276800
347200.0000000    0.2386958
347240.0000000    0.2413360
347280.0000000    0.2320132
347320.0000000    0.2461657
347360.0000000    0.2488528
347400.0000000    0.2386219
347440.0000000    0.2413739
347480.0000000    0.2263142
347520.0000000    0.2286155
347560.0000000    0.2302887
347600.0000000    0.2534212
347640.0000000    0.2516572
347680.0000000    0.2494593
347720.0000000    0.2556734
347760.0000000    0.2422329
347800.0000000    0.2507851
347840.0000000    0.2510375
347880.0000000    0.2290513
347920.0000000    0.2363565
347960.0000000    0.2361719
348000.0000000    0.2278936
348040.0000000    0.2352366
348080.0000000    0.2355512
348120.0000000    0.2396297
348160.0000000    0.2383314
348200.0000000    0.2474169
348240.0000000    0.2279395
348280.0000000    0.2281244
348320.0000000    0.2274170
348360.0000000    0.2356650
348400.0000000    0.2308744
348440.0000000    0.2299888
348480.0000000    0.2274256
348520.0000000    0.2326295
348560.0000000    0.2311549
348600.0000000    0.2400337
348640.0000000    0.2203093
348680.0000000    0.2259994
348720.0000000    0.2226791
348760.0000000    0.2260613
348800.0000000    0.2225981
348840.0000000    0.2290189
348880.0000000    0.2343540
348920.0000000    0.2344137
348960.0000000    0.2562049
349000.0000000    0.2270519
349040.0000000    0.2362089
349080.0000000    0.2315652
349120.0000000    0.2316859
349160.0000000    0.2407227
349200.0000000    0.2272173
349240.0000000    0.2242092
349280.0000000    0.2303918
349320.0000000    0.2337971
349360.0000000    0.2398969
349400.0000000    0.2208631
349440.0000000    0.2452171
349480.0000000    0.2384717
349520.0000000    0.2281504
349560.0000000    0.2395058
349600.0000000    0.2251582
349640.0000000    0.2260797
349680.0000000    0.2239211
349720.0000000    0.2384821
349760.0000000    0.2388143
349800.0000000    0.2346287
349840.0000000    0.2378692
349880.0000000    0.2340191
349920.0000000    0.2368071
349960.0000000    0.2457753
350000.0000000    0.2371575
350040.0000000    0.2371654
350080.0000000    0.2376756
350120.0000000    0.2298473
350160.0000000    0.2229810
350200.0000000    0.2265165
350240.0000000    0.2380458
350280.0000000    0.2355145
350320.0000000    0.2318744
350360.0000000    0.2325951
350400.0000000    0.2255323
350440.0000000    0.2247784
350480.0000000    0.2307412
350520.0000000    0.2412350
350560.0000000    0.2440178
350600.0000000    0.2365221
350640.0000000    0.2447682
350680.0000000    0.2424265
350720.0000000    0.2354386
350760.0000000    0.2360842
350800.0000000    0.2351513
350840.0000000    0.2236341
350880.0000000    0.2312368
350920.0000000    0.2329435
350960.0000000    0.2218534
351000.0000000    0.2329477
351040.0000000    0.2252908
351080.0000000    0.2293309
351120.0000000    0.2331815
351160.0000000    0.2356413
351200.0000000    0.2394872
351240.0000000    0.2317517
351280.0000000    0.2365973
351320.0000000    0.2375939
351360.0000000    0.2238400
351400.0000000    0.2293913
351440.0000000    0.2209173
351480.0000000    0.2292281
351520.0000000    0.2214608
351560.0000000    0.2314413
351600.0000000    0.2232507
351640.0000000    0.2350847
351680.0000000    0.2165940
351720.0000000    0.2183630
351760.0000000    0.2243876
351800.0000000    0.2230026
351840.0000000    0.2206490
351880.0000000    0.2247938
351920.0000000    0.2261507
351960.0000000    0.2297953
352000.0000000    0.2327692
352040.0000000    0.2449052
352080.0000000    0.2310573
352120.0000000    0.2287725
352160.0000000    0.2435530
352200.0000000    0.2495140
352240.0000000    0.2454390
352280.0000000    0.2429044
352320.0000000    0.2562550
352360.0000000    0.2553577
352400.0000000    0.2409791
352440.0000000    0.2402146
352480.0000000    0.2319220
352520.0000000    0.2387855
352560.0000000    0.2301793
352600.0000000    0.2447195
352640.0000000    0.2463458
352680.0000000    0.2323159
352720.0000000    0.2377790
352760.0000000    0.2476795
352800.0000000    0.2411235
352840.0000000    0.2419013
352880.0000000    0.2419816
352920.0000000    0.2472519
352960.0000000    0.2360145
353000.0000000    0.2371285
353040.0000000    0.2401541
353080.0000000    0.2429415
353120.0000000    0.2192806
353160.0000000    0.2390615
353200.0000000    0.2331206
353240.0000000    0.2298632
353280.0000000    0.2253289
353320.0000000    0.2406524
353360.0000000    0.2395957
353400.0000000    0.2289104
353440.0000000    0.2233991
353480.0000000    0.2213036
353520.0000000    0.2342345
353560.0000000    0.2359921
353600.0000000    0.2225028
353640.0000000    0.2355527
353680.0000000    0.2258621
353720.0000000    0.2206128
353760.0000000    0.2409091
353800.0000000    0.2335453
353840.0000000    0.2216106
353880.0000000    0.2338318
353920.0000000    0.2286606
353960.0000000    0.2213852
354000.0000000    0.2249796
354040.0000000    0.2192841
354080.0000000    0.2206772
354120.0000000    0.2206875
354160.0000000    0.2280614
354200.0000000    0.2223441
354240.0000000    0.2241241
354280.0000000    0.2193540
354320.0000000    0.2273354
354360.0000000    0.2281104
354400.0000000    0.2273818
354440.0000000    0.2303145
354480.0000000    0.2387742
354520.0000000    0.2283085
354560.0000000    0.2235891
354600.0000000    0.2334809
354640.0000000    0.2439401
354680.0000000    0.2258031
354720.0000000    0.2303843
354760.0000000    0.2227111
354800.0000000    0.2285993
354840.0000000    0.2183757
354880.0000000    0.2283406
354920.0000000    0.2285932
354960.0000000    0.2186964
355000.0000000    0.2246097
355040.0000000    0.2268641
355080.0000000    0.2321907
355120.0000000    0.2344963
355160.0000000    0.2418282
355200.0000000    0.2464660
355240.0000000    0.2316574
355280.0000000    0.2321434
355320.0000000    0.2436058
355360.0000000    0.2296815
355400.0000000    0.2267026
355440.0000000    0.2321471
355480.0000000    0.2326305
355520.0000000    0.2148417
355560.0000000    0.2147367
355600.0000000    0.2175213
355640.0000000    0.2260496
355680.0000000    0.2336186
355720.0000000    0.2276875
355760.0000000    0.2278836
355800.0000000    0.2370673
355840.0000000    0.2336620
355880.0000000    0.2409297
355920.0000000    0.2226310
355960.0000000    0.2298062
356000.0000000    0.2282853
356040.0000000    0.2214866
356080.0000000    0.2260146
356120.0000000    0.2255248
356160.0000000    0.2142116
356200.0000000    0.2161592
356240.0000000    0.2142277
356280.0000000    0.2203948
356320.0000000    0.2194477
356360.0000000    0.2356225
356400.0000000    0.2290077
356440.0000000    0.2286292
356480.0000000    0.2337659
356520.0000000    0.2215907
356560.0000000    0.2221185
356600.0000000    0.2279738
356640.0000000    0.2349852
356680.0000000    0.2287429
356720.0000000    0.2395699
356760.0000000    0.2306283
356800.0000000    0.2385716
356840.0000000    0.2337152
356880.0000000    0.2288513
356920.0000000    0.2371508
356960.0000000    0.2340191
357000.0000000    0.2261643
357040.0000000    0.2313963
357080.0000000    0.2194059
357120.0000000    0.2303921
357160.0000000    0.2322460
357200.0000000    0.2256882
357240.0000000    0.2361045
357280.0000000    0.2208990
357320.0000000    0.2155509
357360.0000000    0.2325623
357400.0000000    0.2205098
357440.0000000    0.2333906
357480.0000000    0.2245268
357520.0000000    0.2167285
357560.0000000    0.2209495
357600.0000000    0.2342947
357640.0000000    0.2242473
357680.0000000    0.2356654
357720.0000000    0.2342140
357760.0000000    0.2138187
357800.0000000    0.2184597
357840.0000000    0.2131622
357880.0000000    0.2083462
357920.0000000    0.2255763
357960.0000000    0.2234640
358000.0000000    0.2288324
358040.0000000    0.2173816
358080.0000000    0.2311905
358120.0000000    0.2182294
358160.0000000    0.2133905
358200.0000000    0.2117074
358240.0000000    0.2122433
358280.0000000    0.2079531
358320.0000000    0.2121140
358360.0000000    0.2164843
358400.0000000    0.2304047
358440.0000000    0.2259529
358480.0000000    0.2111731
358520.0000000    0.2146577
358560.0000000    0.2157953
358600.0000000    0.2305381
358640.0000000    0.2227850
358680.0000000    0.2204379
358720.0000000    0.2211846
358760.0000000    0.2211657
358800.0000000    0.2226543
358840.0000000    0.2216727
358880.0000000    0.2180890
358920.0000000    0.2270379
358960.0000000    0.2213823
359000.0000000    0.2104332
359040.0000000    0.2329944
359080.0000000    0.2376389
359120.0000000    0.2209100
359160.0000000    0.2156803
359200.0000000    0.2203827
359240.0000000    0.2098033
359280.0000000    0.2138992
359320.0000000    0.2344621
359360.0000000    0.2142586
359400.0000000    0.2210927
359440.0000000    0.2125014
359480.0000000    0.2097338
359520.0000000    0.2071710
359560.0000000    0.1960945
359600.0000000    0.2243169
359640.0000000    0.2225574
359680.0000000    0.2119564
359720.0000000    0.2146847
359760.0000000    0.2253724
359800.0000000    0.2150020
359840.0000000    0.2152900
359880.0000000    0.2212763
359920.0000000    0.2066238
359960.0000000    0.2150309
360000.0000000    0.2145514
360040.0000000    0.2250595
360080.0000000    0.2236531
360120.0000000    0.2164856
360160.0000000    0.2168964
360200.0000000    0.2186001
360240.0000000    0.2219691
360280.0000000    0.2097746
360320.0000000    0.2138653
360360.0000000    0.2245340
360400.0000000    0.2120382
360440.0000000    0.2099691
360480.0000000    0.2210596
360520.0000000    0.2217362
360560.0000000    0.2334061
360600.0000000    0.2139445
360640.0000000    0.2303959
360680.0000000    0.2200837
360720.0000000    0.2170915
360760.0000000    0.2186634
360800.0000000    0.2238237
360840.0000000    0.2203033
360880.0000000    0.2222371
360920.0000000    0.2259067
360960.0000000    0.2445569
361000.0000000    0.2239338
361040.0000000    0.2212454
361080.0000000    0.2221430
361120.0000000    0.2103321
361160.0000000    0.2149642
361200.0000000    0.2100674
361240.0000000    0.2111793
361280.0000000    0.1987457
361320.0000000    0.2148526
361360.0000000    0.2142445
361400.0000000    0.2124738
361440.0000000    0.2164980
361480.0000000    0.2209070
361520.0000000    0.2176393
361560.0000000    0.2188135
361600.0000000    0.2173852
361640.0000000    0.2217979
361680.0000000    0.2166622
361720.0000000    0.2035020
361760.0000000    0.2170652
361800.0000000    0.2201731
361840.0000000    0.2229919
361880.0000000    0.2258518
361920.0000000    0.2263894
361960.0000000    0.2200465
362000.0000000    0.2249620
362040.0000000    0.2260512
362080.0000000    0.2242566
362120.0000000    0.2210880
362160.0000000    0.2141489
362200.0000000    0.2106769
362240.0000000    0.2132919
362280.0000000    0.2241246
362320.0000000    0.2339612
362360.0000000    0.2212100
362400.0000000    0.2198464
362440.0000000    0.2232942
362480.0000000    0.2283087
362520.0000000    0.2276283
362560.0000000    0.2269896
362600.0000000    0.2149211
362640.0000000    0.2330721
362680.0000000    0.2407777
362720.0000000    0.2225605
362760.0000000    0.2156813
362800.0000000    0.2214459
362840.0000000    0.2226118
362880.0000000    0.2264912
362920.0000000    0.2262234
362960.0000000    0.2258419
363000.0000000    0.2109209
363040.0000000    0.2201569
363080.0000000    0.2240074
363120.0000000    0.2278192
363160.0000000    0.2286839
363200.0000000    0.2189881
363240.0000000    0.2198357
363280.0000000    0.2269020
363320.0000000    0.2213251
363360.0000000    0.2261206
363400.0000000    0.2312702
363440.0000000    0.2382493
363480.0000000    0.2279677
363520.0000000    0.2272390
363560.0000000    0.2284506
363600.0000000    0.2209653
363640.0000000    0.2193464
363680.0000000    0.2282762
363720.0000000    0.2143096
363760.0000000    0.2141522
363800.0000000    0.2234132
363840.0000000    0.2115899
363880.0000000    0.2234142
363920.0000000    0.2207818
363960.0000000    0.2255655
364000.0000000    0.2316282
364040.0000000    0.2321520
364080.0000000    0.2276326
364120.0000000    0.2275813
364160.0000000    0.2246403
364200.0000000    0.2255645
364240.0000000    0.2193308
364280.0000000    0.2234942
364320.0000000    0.2064388
364360.0000000    0.2082416
364400.0000000    0.2151809
364440.0000000    0.2061763
364480.0000000    0.2241742
364520.0000000    0.2282333
364560.0000000    0.2187253
364600.0000000    0.2298058
364640.0000000    0.2240655
364680.0000000    0.2304164
364720.0000000    0.2320577
364760.0000000    0.2232302
364800.0000000    0.2212124
364840.0000000    0.2036742
364880.0000000    0.2155631
364920.0000000    0.2251008
364960.0000000    0.2118300
365000.0000000    0.2140160
365040.0000000    0.2132705
365080.0000000    0.2153268
365120.0000000    0.2053147
365160.0000000    0.2178609
365200.0000000    0.2334868
365240.0000000    0.2214156
365280.0000000    0.2133037
365320.0000000    0.2189885
365360.0000000    0.2255035
365400.0000000    0.2132960
365440.0000000    0.2190015
365480.0000000    0.2203129
365520.0000000    0.2178092
365560.0000000    0.2121056
365600.0000000    0.2083990
365640.0000000    0.2044698
365680.0000000    0.2110962
365720.0000000    0.2118729
365760.0000000    0.2176985
365800.0000000    0.2106674
365840.0000000    0.2200999
365880.0000000    0.2116737
365920.0000000    0.2147797
365960.0000000    0.2207396
366000.0000000    0.2241959
366040.0000000    0.2187186
366080.0000000    0.2126276
366120.0000000    0.2219468
366160.0000000    0.2153555
366200.0000000    0.2201495
366240.0000000    0.2073463
366280.0000000    0.2158303
366320.0000000    0.2263728
366360.0000000    0.2145934
366400.0000000    0.2107605
366440.0000000    0.2023493
366480.0000000    0.2109339
366520.0000000    0.2053176
366560.0000000    0.2096914
366600.0000000    0.2096516
366640.0000000    0.2127563
366680.0000000    0.2200217
366720.0000000    0.2250420
366760.0000000    0.2126016
366800.0000000    0.2194625
366840.0000000    0.2079009
366880.0000000    0.2155323
366920.0000000    0.2287529
366960.0000000    0.2192790
367000.0000000    0.2193392
367040.0000000    0.2257787
367080.0000000    0.2170725
367120.0000000    0.2192815
367160.0000000    0.2119023
367200.0000000    0.2093200
367240.0000000    0.2141671
367280.0000000    0.2248165
367320.0000000    0.2169820
367360.0000000    0.2044614
367400.0000000    0.2129316
367440.0000000    0.2083030
367480.0000000    0.2157945
367520.0000000    0.2247657
367560.0000000    0.2122588
367600.0000000    0.2081895
367640.0000000    0.2208014
367680.0000000    0.2216600
367720.0000000    0.2201784
367760.0000000    0.2124996
367800.0000000    0.2169715
367840.0000000    0.2145768
367880.0000000    0.2131744
367920.0000000    0.2118762
367960.0000000    0.2196903
368000.0000000    0.2108445
368040.0000000    0.2106925
368080.0000000    0.2147615
368120.0000000    0.1943636
368160.0000000    0.2101923
368200.0000000    0.2225870
368240.0000000    0.2133667
368280.0000000    0.2197338
368320.0000000    0.2140357
368360.0000000    0.2162445
368400.0000000    0.2138342
368440.0000000    0.2199898
368480.0000000    0.2327463
368520.0000000    0.2200744
368560.0000000    0.2194153
368600.0000000    0.2256021
368640.0000000    0.2262208
368680.0000000    0.2313761
368720.0000000    0.2326559
368760.0000000    0.2345851
368800.0000000    0.2229537
368840.0000000    0.2375190
368880.0000000    0.2334297
368920.0000000    0.2284392
368960.0000000    0.2212200
369000.0000000    0.2181484
369040.0000000    0.2217270
369080.0000000    0.2231293
369120.0000000    0.2409794
369160.0000000    0.2367144
369200.0000000    0.2223937
369240.0000000    0.2167396
369280.0000000    0.2264847
369320.0000000    0.2236409
369360.0000000    0.2260890
369400.0000000    0.2293729
369440.0000000    0.2210337
369480.0000000    0.2285338
369520.0000000    0.2319978
369560.0000000    0.2290620
369600.0000000    0.2358534
369640.0000000    0.2292777
369680.0000000    0.2319820
369720.0000000    0.2247910
369760.0000000    0.2260928
369800.0000000    0.2361175
369840.0000000    0.2278463
369880.0000000    0.2318768
369920.0000000    0.2307589
369960.0000000    0.2358835
370000.0000000    0.2416547
370040.0000000    0.2190787
370080.0000000    0.2314536
370120.0000000    0.2292731
370160.0000000    0.2158951
370200.0000000    0.2384055
370240.0000000    0.2172358
370280.0000000    0.2226385
370320.0000000    0.2315419
370360.0000000    0.2179854
370400.0000000    0.2186184
370440.0000000    0.2337280
370480.0000000    0.2245797
370520.0000000    0.2200647
370560.0000000    0.2233247
370600.0000000    0.2362763
370640.0000000    0.2268120
370680.0000000    0.2160474
370720.0000000    0.2264596
370760.0000000    0.2195687
370800.0000000    0.2070006
370840.0000000    0.2250659
370880.0000000    0.2408950
370920.0000000    0.2263982
370960.0000000    0.2146987
371000.0000000    0.2102561
371040.0000000    0.2256042
371080.0000000    0.2224177
371120.0000000    0.2162458
371160.0000000    0.2101583
371200.0000000    0.2150600
371240.0000000    0.2167796
371280.0000000    0.2102101
371320.0000000    0.2188348
371360.0000000    0.2302522
371400.0000000    0.2221591
371440.0000000    0.2140156
371480.0000000    0.2107334
371520.0000000    0.2276036
371560.0000000    0.2127615
371600.0000000    0.2196021
371640.0000000    0.2395747
371680.0000000    0.2219363
371720.0000000    0.2308871
371760.0000000    0.2220836
371800.0000000    0.2095562
371840.0000000    0.2226034
371880.0000000    0.2247666
371920.0000000    0.2279524
371960.0000000    0.2239766
372000.0000000    0.2298326
372040.0000000    0.2393954
372080.0000000    0.2260257
372120.0000000    0.2144408
372160.0000000    0.2242369
372200.0000000    0.2184250
372240.0000000    0.2255922
372280.0000000    0.2189940
372320.0000000    0.2161023
372360.0000000    0.2067682
372400.0000000    0.2186965
372440.0000000    0.2237252
372480.0000000    0.2315359
372520.0000000    0.2263302
372560.0000000    0.2196642
372600.0000000    0.2167587
372640.0000000    0.2215489
372680.0000000    0.2098457
372720.0000000    0.2139311
372760.0000000    0.2188095
372800.0000000    0.2333165
372840.0000000    0.2211147
372880.0000000    0.2329206
372920.0000000    0.2270918
372960.0000000    0.2139204
373000.0000000    0.2197489
373040.0000000    0.2252265
373080.0000000    0.2177051
373120.0000000    0.2206162
373160.0000000    0.2173187
373200.0000000    0.2283022
373240.0000000    0.2230280
373280.0000000    0.2090223
373320.0000000    0.2239097
373360.0000000    0.2217410
373400.0000000    0.2106164
373440.0000000    0.2066188
373480.0000000    0.2154630
373520.0000000    0.2242175
373560.0000000    0.2114712
373600.0000000    0.2176873
373640.0000000    0.2236220
373680.0000000    0.2250094
373720.0000000    0.2190204
373760.0000000    0.2285964
373800.0000000    0.2235964
373840.0000000    0.2260483
373880.0000000    0.2138869
373920.0000000    0.2196590
373960.0000000    0.2169848
374000.0000000    0.2037037
374040.0000000    0.2116555
374080.0000000    0.2294582
374120.0000000    0.2116730
374160.0000000    0.2142076
374200.0000000    0.2288959
374240.0000000    0.2200078
374280.0000000    0.2169349
374320.0000000    0.2268944
374360.0000000    0.2190297
374400.0000000    0.2246392
374440.0000000    0.2362501
374480.0000000    0.2171996
374520.0000000    0.2234849
374560.0000000    0.2139021
374600.0000000    0.2001633
374640.0000000    0.2082402
374680.0000000    0.2250291
374720.0000000    0.2085227
374760.0000000    0.2117886
374800.0000000    0.2119220
374840.0000000    0.2220350
374880.0000000    0.2132109
374920.0000000    0.2218711
374960.0000000    0.2223622
375000.0000000    0.2166091
375040.0000000    0.2214584
375080.0000000    0.2133975
375120.0000000    0.2099435
375160.0000000    0.2087567
375200.0000000    0.2141991
375240.0000000    0.2168194
375280.0000000    0.1966909
375320.0000000    0.2218170
375360.0000000    0.2106914
375400.0000000    0.2292332
375440.0000000    0.2143931
375480.0000000    0.2232550
375520.0000000    0.2127924
375560.0000000    0.2069983
375600.0000000    0.2007837
375640.0000000    0.2006544
375680.0000000    0.2004444
375720.0000000    0.2122809
375760.0000000    0.2039540
375800.0000000    0.2129150
375840.0000000    0.1975836
375880.0000000    0.2014747
375920.0000000    0.2181886
375960.0000000    0.2018765
376000.0000000    0.2102724
376040.0000000    0.2114492
376080.0000000    0.2162823
376120.0000000    0.2188419
376160.0000000    0.2200172
376200.0000000    0.2166120
376240.0000000    0.2310440
376280.0000000    0.2075166
376320.0000000    0.2120613
376360.0000000    0.2176979
376400.0000000    0.1982968
376440.0000000    0.2064685
376480.0000000    0.2114584
376520.0000000    0.2217044
376560.0000000    0.2064387
376600.0000000    0.2117775
376640.0000000    0.2143252
376680.0000000    0.2157930
376720.0000000    0.2102604
376760.0000000    0.2280511
376800.0000000    0.2101905
376840.0000000    0.2154486
376880.0000000    0.2234404
376920.0000000    0.2255720
376960.0000000    0.2202772
377000.0000000    0.2259311
377040.0000000    0.2271361
377080.0000000    0.2248893
377120.0000000    0.2128084
377160.0000000    0.2130922
377200.0000000    0.2073926
377240.0000000    0.2195441
377280.0000000    0.2184858
377320.0000000    0.2152630
377360.0000000    0.2125000
377400.0000000    0.2242785
377440.0000000    0.2265305
377480.0000000    0.2219771
377520.0000000    0.2185721
377560.0000000    0.2204632
377600.0000000    0.2153945
377640.0000000    0.2264673
377680.0000000    0.2262106
377720.0000000    0.2119526
377760.0000000    0.2165843
377800.0000000    0.2276179
377840.0000000    0.2113646
377880.0000000    0.2060796
377920.0000000    0.2212045
377960.0000000    0.2277195
378000.0000000    0.2132928
378040.0000000    0.2069210
378080.0000000    0.2264155
378120.0000000    0.2235993
378160.0000000    0.2176885
378200.0000000    0.2130223
378240.0000000    0.2097989
378280.0000000    0.2122523
378320.0000000    0.2035921
378360.0000000    0.2109226
378400.0000000    0.2047199
378440.0000000    0.1919200
378480.0000000    0.2055801
378520.0000000    0.2098110
378560.0000000    0.2157870
378600.0000000    0.2138257
378640.0000000    0.2110101
378680.0000000    0.2136904
378720.0000000    0.2244249
378760.0000000    0.2095893
378800.0000000    0.2145392
378840.0000000    0.2072953
378880.0000000    0.2115578
378920.0000000    0.1999586
378960.0000000    0.2089641
379000.0000000    0.1983732
379040.0000000    0.2074157
379080.0000000    0.2192647
379120.0000000    0.2177204
379160.0000000    0.2110583
379200.0000000    0.1982099
379240.0000000    0.2030186
379280.0000000    0.2054013
379320.0000000    0.2207253
379360.0000000    0.2137403
379400.0000000    0.2056637
379440.0000000    0.2160476
379480.0000000    0.2148708
379520.0000000    0.2155596
379560.0000000    0.2136070
379600.0000000    0.2256256
379640.0000000    0.2147581
379680.0000000    0.2182752
379720.0000000    0.2251725
379760.0000000    0.2131314
379800.0000000    0.2089840
379840.0000000    0.2074396
379880.0000000    0.2075299
379920.0000000    0.1922031
379960.0000000    0.1955160
380000.0000000    0.2056011
380040.0000000    0.1968773
380080.0000000    0.2094980
380120.0000000    0.2073725
380160.0000000    0.2011453
380200.0000000    0.2000830
380240.0000000    0.1975816
380280.0000000    0.2046155
380320.0000000    0.2112473
380360.0000000    0.1981964
380400.0000000    0.2067334
380440.0000000    0.1968915
380480.0000000    0.2014859
380520.0000000    0.2129984
380560.0000000    0.1970820
380600.0000000    0.2026704
380640.0000000    0.2094627
380680.0000000    0.2004548
380720.0000000    0.2208934
380760.0000000    0.2075597
380800.0000000    0.2097615
380840.0000000    0.2181440
380880.0000000    0.2150423
380920.0000000    0.2058091
380960.0000000    0.2203234
381000.0000000    0.2195464
381040.0000000    0.1990779
381080.0000000    0.2133373
381120.0000000    0.2051204
381160.0000000    0.2052929
381200.0000000    0.2007363
381240.0000000    0.2050295
381280.0000000    0.2086560
381320.0000000    0.2091526
381360.0000000    0.2009667
381400.0000000    0.2083776
381440.0000000    0.2194976
381480.0000000    0.2157012
381520.0000000    0.2012955
381560.0000000    0.2054306
381600.0000000    0.1846621
381640.0000000    0.2052094
381680.0000000    0.2163334
381720.0000000    0.2094468
381760.0000000    0.2120993
381800.0000000    0.2088636
381840.0000000    0.2237460
381880.0000000    0.2185642
381920.0000000    0.2132424
381960.0000000    0.2086161
382000.0000000    0.2216568
382040.0000000    0.2090383
382080.0000000    0.2105809
382120.0000000    0.2203451
382160.0000000    0.2072262
382200.0000000    0.2076005
382240.0000000    0.2114468
382280.0000000    0.2098600
382320.0000000    0.2136148
382360.0000000    0.2194863
382400.0000000    0.2069556
382440.0000000    0.2156800
382480.0000000    0.2203010
382520.0000000    0.2273512
382560.0000000    0.2216934
382600.0000000    0.2242835
382640.0000000    0.2223694
382680.0000000    0.2275632
382720.0000000    0.2110066
382760.0000000    0.2075597
382800.0000000    0.2168175
382840.0000000    0.2154883
382880.0000000    0.2023002
382920.0000000    0.2095698
382960.0000000    0.2104488
383000.0000000    0.2181141
383040.0000000    0.2149844
383080.0000000    0.2094826
383120.0000000    0.2272393
383160.0000000    0.2121820
383200.0000000    0.2175643
383240.0000000    0.2212185
383280.0000000    0.2239790
383320.0000000    0.2103943
383360.0000000    0.2136164
383400.0000000    0.2216791
383440.0000000    0.2194952
383480.0000000    0.2097499
383520.0000000    0.2143146
383560.0000000    0.2088453
383600.0000000    0.2158270
383640.0000000    0.2174335
383680.0000000    0.2175135
383720.0000000    0.2230961
383760.0000000    0.2196359
383800.0000000    0.2181388
383840.0000000    0.2227516
383880.0000000    0.2295094
383920.0000000    0.2213895
383960.0000000    0.2215147
384000.0000000    0.2343789
384040.0000000    0.2231163
384080.0000000    0.2206556
384120.0000000    0.2099301
384160.0000000    0.2144379
384200.0000000    0.2094161
384240.0000000    0.2009397
384280.0000000    0.2184846
384320.0000000    0.2233997
384360.0000000    0.2239341
384400.0000000    0.2110094
384440.0000000    0.2278827
384480.0000000    0.2265862
384520.0000000    0.2233510
384560.0000000    0.2256767
384600.0000000    0.2199900
384640.0000000    0.2093732
384680.0000000    0.2111106
384720.0000000    0.2211348
384760.0000000    0.2108178
384800.0000000    0.2135862
384840.0000000    0.2094376
384880.0000000    0.1966362
384920.0000000    0.2230497
384960.0000000    0.2204726
385000.0000000    0.2174206
385040.0000000    0.2179338
385080.0000000    0.2180778
385120.0000000    0.2186868
385160.0000000    0.2232993
385200.0000000    0.2178859
385240.0000000    0.2155308
385280.0000000    0.2170366
385320.0000000    0.2144731
385360.0000000    0.2238977
385400.0000000    0.2090588
385440.0000000    0.2135045
385480.0000000    0.2018739
385520.0000000    0.2135585
385560.0000000    0.2170309
385600.0000000    0.2170804
385640.0000000    0.2252852
385680.0000000    0.2162400
385720.0000000    0.2181155
385760.0000000    0.2100212
385800.0000000    0.2166060
385840.0000000    0.2181157
385880.0000000    0.2120088
385920.0000000    0.2313121
385960.0000000    0.2015205
386000.0000000    0.2144121
386040.0000000    0.2145214
386080.0000000    0.2112353
386120.0000000    0.2151363
386160.0000000    0.2221820
386200.0000000    0.2174583
386240.0000000    0.2142380
386280.0000000    0.2113072
386320.0000000    0.2077733
386360.0000000    0.2137340
386400.0000000    0.2155635
386440.0000000    0.2057806
386480.0000000    0.2134404
386520.0000000    0.2104206
386560.0000000    0.2197349
386600.0000000    0.2231055
386640.0000000    0.2098519
386680.0000000    0.2117918
386720.0000000    0.2252787
386760.0000000    0.2110093
386800.0000000    0.2164736
386840.0000000    0.2236600
386880.0000000    0.2232975
386920.0000000    0.2234740
386960.0000000    0.2185081
387000.0000000    0.2245212
387040.0000000    0.2276379
387080.0000000    0.2249632
387120.0000000    0.2322142
387160.0000000    0.2342474
387200.0000000    0.2240638
387240.0000000    0.2267566
387280.0000000    0.2158063
387320.0000000    0.2221496
387360.0000000    0.2286000
387400.0000000    0.2219430
387440.0000000    0.2291508
387480.0000000    0.2318525
387520.0000000    0.2214657
387560.0000000    0.2438861
387600.0000000    0.2213119
387640.0000000    0.2190992
387680.0000000    0.2157427
387720.0000000    0.2275936
387760.0000000    0.2147783
387800.0000000    0.2225351
387840.0000000    0.2204705
387880.0000000    0.2281768
387920.0000000    0.2208493
387960.0000000    0.2197737
388000.0000000    0.2204575
388040.0000000    0.2251879
388080.0000000    0.2252564
388120.0000000    0.2245389
388160.0000000    0.2293483
388200.0000000    0.2210829
388240.0000000    0.2186658
388280.0000000    0.2328273
388320.0000000    0.2089485
388360.0000000    0.2171343
388400.0000000    0.2168115
388440.0000000    0.2249055
388480.0000000    0.2081770
388520.0000000    0.2161653
388560.0000000    0.2105298
388600.0000000    0.2030432
388640.0000000    0.2146602
388680.0000000    0.2157026
388720.0000000    0.2151089
388760.0000000    0.2161705
388800.0000000    0.2291810
388840.0000000    0.2266594
388880.0000000    0.2319322
388920.0000000    0.2232865
388960.0000000    0.2355975
389000.0000000    0.2222080
389040.0000000    0.2355123
389080.0000000    0.2131855
389120.0000000    0.2180793
389160.0000000    0.2243643
389200.0000000    0.2178141
389240.0000000    0.2182053
389280.0000000    0.2222957
389320.0000000    0.2134695
389360.0000000    0.2171055
389400.0000000    0.2247200
389440.0000000    0.2236900
389480.0000000    0.2213847
389520.0000000    0.2114706
389560.0000000    0.2232939
389600.0000000    0.2124975
389640.0000000    0.2212987
389680.0000000    0.2278229
389720.0000000    0.2145360
389760.0000000    0.2169885
389800.0000000    0.2198068
389840.0000000    0.2227030
389880.0000000    0.2283989
389920.0000000    0.2138034
389960.0000000    0.2218679
390000.0000000    0.2136190
390040.0000000    0.2219830
390080.0000000    0.2194707
390120.0000000    0.2271573
390160.0000000    0.2229797
390200.0000000    0.2356908
390240.0000000    0.2237049
390280.0000000    0.2190390
390320.0000000    0.2307006
390360.0000000    0.2276512
390400.0000000    0.2252584
390440.0000000    0.2222571
390480.0000000    0.2183952
390520.0000000    0.2227878
390560.0000000    0.2195794
390600.0000000    0.2183124
390640.0000000    0.2271435
390680.0000000    0.2298739
390720.0000000    0.2197242
390760.0000000    0.2311516
390800.0000000    0.2237685
390840.0000000    0.2194963
390880.0000000    0.2176086
390920.0000000    0.2149046
390960.0000000    0.2128608
391000.0000000    0.2195928
391040.0000000    0.2087539
391080.0000000    0.2091087
391120.0000000    0.2162221
391160.0000000    0.2183964
391200.0000000    0.2147623
391240.0000000    0.2016075
391280.0000000    0.2206490
391320.0000000    0.2196356
391360.0000000    0.2045515
391400.0000000    0.2032813
391440.0000000    0.2156439
391480.0000000    0.2262847
391520.0000000    0.2193999
391560.0000000    0.2178155
391600.0000000    0.2289612
391640.0000000    0.2134119
391680.0000000    0.2129141
391720.0000000    0.2162075
391760.0000000    0.2099267
391800.0000000    0.2195542
391840.0000000    0.2169734
391880.0000000    0.2301358
391920.0000000    0.2232469
391960.0000000    0.2184267
392000.0000000    0.2151193
392040.0000000    0.2142958
392080.0000000    0.2086418
392120.0000000    0.2100787
392160.0000000    0.2106629
392200.0000000    0.2078008
392240.0000000    0.2117145
392280.0000000    0.2328290
392320.0000000    0.2222927
392360.0000000    0.2226989
392400.0000000    0.2199133
392440.0000000    0.2283197
392480.0000000    0.2111596
392520.0000000    0.2205922
392560.0000000    0.2269794
392600.0000000    0.2135772
392640.0000000    0.2267493
392680.0000000    0.2134122
392720.0000000    0.2140783
392760.0000000    0.2159242
392800.0000000    0.2207700
392840.0000000    0.2170832
392880.0000000    0.2084571
392920.0000000    0.2362774
392960.0000000    0.2232012
393000.0000000    0.2233609
393040.0000000    0.2283716
393080.0000000    0.2262971
393120.0000000    0.2148776
393160.0000000    0.2292998
393200.0000000    0.2332387
393240.0000000    0.2233465
393280.0000000    0.2177545
393320.0000000    0.2221448
393360.0000000    0.2130984
393400.0000000    0.2273150
393440.0000000    0.2171613
393480.0000000    0.2263574
393520.0000000    0.2119814
393560.0000000    0.2182702
393600.0000000    0.2185589
393640.0000000    0.2169313
393680.0000000    0.2282752
393720.0000000    0.2251760
393760.0000000    0.2219653
393800.0000000    0.2223055
393840.0000000    0.2295493
393880.0000000    0.2200225
393920.0000000    0.2345777
393960.0000000    0.2269205
394000.0000000    0.2153036
394040.0000000    0.2218588
394080.0000000    0.2143749
394120.0000000    0.2168216
394160.0000000    0.2206642
394200.0000000    0.2218561
394240.0000000    0.2190481
394280.0000000    0.2177738
394320.0000000    0.2280625
394360.0000000    0.2154346
394400.0000000    0.2081440
394440.0000000    0.2114469
394480.0000000    0.2111202
394520.0000000    0.2124635
394560.0000000    0.2041148
394600.0000000    0.2199592
394640.0000000    0.2121707
394680.0000000    0.2125709
394720.0000000    0.2217599
394760.0000000    0.2106466
394800.0000000    0.2220395
394840.0000000    0.2058729
394880.0000000    0.2055994
394920.0000000    0.2131986
394960.0000000    0.2067843
395000.0000000    0.2214958
395040.0000000    0.2216556
395080.0000000    0.2146824
395120.0000000    0.2136185
395160.0000000    0.2186141
395200.0000000    0.2123313
395240.0000000    0.2204658
395280.0000000    0.2159631
395320.0000000    0.2090401
395360.0000000    0.2113106
395400.0000000    0.2151527
395440.0000000    0.2195430
395480.0000000    0.2149417
395520.0000000    0.2037278
395560.0000000    0.2158354
395600.0000000    0.2168075
395640.0000000    0.2015226
395680.0000000    0.2114715
395720.0000000    0.2176708
395760.0000000    0.2147174
395800.0000000    0.2161494
395840.0000000    0.2044480
395880.0000000    0.2142767
395920.0000000    0.2086642
395960.0000000    0.2073044
396000.0000000    0.2173986
396040.0000000    0.2096476
396080.0000000    0.2226534
396120.0000000    0.2218151
396160.0000000    0.2075262
396200.0000000    0.2224770
396240.0000000    0.2152352
396280.0000000    0.2259685
396320.0000000    0.2165238
396360.0000000    0.2133318
396400.0000000    0.2060673
396440.0000000    0.2235624
396480.0000000    0.2072279
396520.0000000    0.2117352
396560.0000000    0.2067465
396600.0000000    0.2036631
396640.0000000    0.2045013
396680.0000000    0.2214414
396720.0000000    0.2210433
396760.0000000    0.2099024
396800.0000000    0.2158509
396840.0000000    0.2215484
396880.0000000    0.2272903
396920.0000000    0.2035425
396960.0000000    0.2097358
397000.0000000    0.2096557
397040.0000000    0.2022375
397080.0000000    0.2044174
397120.0000000    0.2195461
397160.0000000    0.2192881
397200.0000000    0.2135748
397240.0000000    0.2177420
397280.0000000    0.2192798
397320.0000000    0.2112425
397360.0000000    0.2206853
397400.0000000    0.2278233
397440.0000000    0.2163850
397480.0000000    0.2115394
397520.0000000    0.2286711
397560.0000000    0.2223814
397600.0000000    0.2203974
397640.0000000    0.2337523
397680.0000000    0.2280405
397720.0000000    0.2203186
397760.0000000    0.2236463
397800.0000000    0.2376914
397840.0000000    0.2285138
397880.0000000    0.2252915
397920.0000000    0.2289552
397960.0000000    0.2178112
398000.0000000    0.2268139
398040.0000000    0.2200289
398080.0000000    0.2313623
398120.0000000    0.2365552
398160.0000000    0.2357183
398200.0000000    0.2201731
398240.0000000    0.2201190
398280.0000000    0.2219369
398320.0000000    0.2299026
398360.0000000    0.2305852
398400.0000000    0.2296818
398440.0000000    0.2365920
398480.0000000    0.2334999
398520.0000000    0.2180064
398560.0000000    0.2106724
398600.0000000    0.2286205
398640.0000000    0.2230380
398680.0000000    0.2325968
398720.0000000    0.2398156
398760.0000000    0.2323806
398800.0000000    0.2083682
398840.0000000    0.2374206
398880.0000000    0.2209312
398920.0000000    0.2248695
398960.0000000    0.2188439
399000.0000000    0.2278018
399040.0000000    0.2022219
399080.0000000    0.2151919
399120.0000000    0.2236783
399160.0000000    0.2277831
399200.0000000    0.2170622
399240.0000000    0.2129810
399280.0000000    0.2132633
399320.0000000    0.2253122
399360.0000000    0.2169652
399400.0000000    0.2142311
399440.0000000    0.2134765
399480.0000000    0.2159012
399520.0000000    0.2174943
399560.0000000    0.2209055
399600.0000000    0.2049660
399640.0000000    0.2092682
399680.0000000    0.2106125
399720.0000000    0.2190425
399760.0000000    0.2222319
399800.0000000    0.2238544
399840.0000000    0.2231029
399880.0000000    0.2329928
399920.0000000    0.2173465
399960.0000000    0.1988585
400000.0000000    0.2043758
400040.0000000    0.2186600
400080.0000000    0.2184878
400120.0000000    0.2156509
400160.0000000    0.2283900
400200.0000000    0.2190968
400240.0000000    0.2236937
400280.0000000    0.2140252
400320.0000000    0.2119436
400360.0000000    0.2181183
400400.0000000    0.2254891
400440.0000000    0.2252196
400480.0000000    0.2123734
400520.0000000    0.2089246
400560.0000000    0.2016181
400600.0000000    0.2239224
400640.0000000    0.2105128
400680.0000000    0.2178287
400720.0000000    0.2245600
400760.0000000    0.2158354
400800.0000000    0.2225806
400840.0000000    0.2162352
400880.0000000    0.2132929
400920.0000000    0.2135748
400960.0000000    0.2070404
401000.0000000    0.2149179
401040.0000000    0.2213844
401080.0000000    0.2148573
401120.0000000    0.2173619
401160.0000000    0.2293893
401200.0000000    0.2324280
401240.0000000    0.2322698
401280.0000000    0.2101538
401320.0000000    0.2073547
401360.0000000    0.2228734
401400.0000000    0.2234679
401440.0000000    0.2137528
401480.0000000    0.2116105
401520.0000000    0.2284730
401560.0000000    0.2210196
401600.0000000    0.2149879
401640.0000000    0.2250234
401680.0000000    0.2095119
401720.0000000    0.2062319
401760.0000000    0.2114076
401800.0000000    0.2023842
401840.0000000    0.2195338
401880.0000000    0.2097969
401920.0000000    0.2111517
401960.0000000    0.2070090
402000.0000000    0.2126418
402040.0000000    0.2165276
402080.0000000    0.2159763
402120.0000000    0.1994025
402160.0000000    0.2047789
402200.0000000    0.2082327
402240.0000000    0.2007065
402280.0000000    0.1941049
402320.0000000    0.2034097
402360.0000000    0.2043021
402400.0000000    0.2176154
402440.0000000    0.2118774
402480.0000000    0.2173352
402520.0000000    0.2154683
402560.0000000    0.2153644
402600.0000000    0.2120644
402640.0000000    0.2123885
402680.0000000    0.2167698
402720.0000000    0.2098637
402760.0000000    0.2189730
402800.0000000    0.2133075
402840.0000000    0.2168608
402880.0000000    0.2185248
402920.0000000    0.2216285
402960.0000000    0.2226592
403000.0000000    0.2193957
403040.0000000    0.2161839
403080.0000000    0.2169348
403120.0000000    0.2210714
403160.0000000    0.2234115
403200.0000000    0.2167747
403240.0000000    0.2112371
403280.0000000    0.2081876
403320.0000000    0.2215829
403360.0000000    0.2098150
403400.0000000    0.2269627
403440.0000000    0.2204925
403480.0000000    0.2150259
403520.0000000    0.2182882
403560.0000000    0.2146898
403600.0000000    0.2178439
403640.0000000    0.2157985
403680.0000000    0.2279881
403720.0000000    0.2141426
403760.0000000    0.2048486
403800.0000000    0.2113754
403840.0000000    0.2147063
403880.0000000    0.2158813
403920.0000000    0.2083953
403960.0000000    0.2067511
404000.0000000    0.2141060
404040.0000000    0.2038196
404080.0000000    0.2162458
404120.0000000    0.2055152
404160.0000000    0.2179781
404200.0000000    0.2109081
404240.0000000    0.2172424
404280.0000000    0.2151853
404320.0000000    0.2135381
404360.0000000    0.2162853
404400.0000000    0.2175061
404440.0000000    0.2258848
404480.0000000    0.2248876
404520.0000000    0.2234797
404560.0000000    0.2122238
404600.0000000    0.2210082
404640.0000000    0.2252626
404680.0000000    0.2188925
404720.0000000    0.2241451
404760.0000000    0.2243208
404800.0000000    0.2087085
404840.0000000    0.2173474
404880.0000000    0.2269712
404920.0000000    0.2095065
404960.0000000    0.2128688
405000.0000000    0.2200294
405040.0000000    0.2289918
405080.0000000    0.2042648
405120.0000000    0.2168173
405160.0000000    0.2123344
405200.0000000    0.2096144
405240.0000000    0.2201116
405280.0000000    0.2115392
405320.0000000    0.2081487
405360.0000000    0.2258448
405400.0000000    0.2146859
405440.0000000    0.2211123
405480.0000000    0.2059800
405520.0000000    0.2187199
405560.0000000    0.2202412
405600.0000000    0.2202599
405640.0000000    0.2067153
405680.0000000    0.2137217
405720.0000000    0.2119582
405760.0000000    0.2128954
405800.0000000    0.2196753
405840.0000000    0.2004652
405880.0000000    0.2220319
405920.0000000    0.2132501
405960.0000000    0.2169776
406000.0000000    0.2204055
406040.0000000    0.2295463
406080.0000000    0.2181189
406120.0000000    0.2268883
406160.0000000    0.2157591
406200.0000000    0.2308467
406240.0000000    0.2180552
406280.0000000    0.2229686
406320.0000000    0.2094279
406360.0000000    0.2107394
406400.0000000    0.2136341
406440.0000000    0.2170905
406480.0000000    0.2215080
406520.0000000    0.2226409
406560.0000000    0.2313328
406600.0000000    0.2171142
406640.0000000    0.2207134
406680.0000000    0.2192175
406720.0000000    0.2144420
406760.0000000    0.2224285
406800.0000000    0.2182597
406840.0000000    0.2181303
406880.0000000    0.2184893
406920.0000000    0.2178448
406960.0000000    0.2152366
407000.0000000    0.2299711
407040.0000000    0.2271996
407080.0000000    0.2225779
407120.0000000    0.2245461
407160.0000000    0.2121797
407200.0000000    0.2212072
407240.0000000    0.2112375
407280.0000000    0.2244074
407320.0000000    0.2148577
407360.0000000    0.2080132
407400.0000000    0.2176782
407440.0000000    0.2320557
407480.0000000    0.2305223
407520.0000000    0.2250390
407560.0000000    0.2303832
407600.0000000    0.2153486
407640.0000000    0.2418697
407680.0000000    0.2294030
407720.0000000    0.2207680
407760.0000000    0.2206711
407800.0000000    0.2277636
407840.0000000    0.2148521
407880.0000000    0.2237231
407920.0000000    0.2220551
407960.0000000    0.2176097
408000.0000000    0.2179145
408040.0000000    0.2173682
408080.0000000    0.2186673
408120.0000000    0.2273967
408160.0000000    0.2273922
408200.0000000    0.2274566
408240.0000000    0.2103356
408280.0000000    0.2158300
408320.0000000    0.2054527
408360.0000000    0.2086280
408400.0000000    0.2078877
408440.0000000    0.2130969
408480.0000000    0.2214630
408520.0000000    0.2354707
408560.0000000    0.2208353
408600.0000000    0.2264010
408640.0000000    0.2285874
408680.0000000    0.2337517
408720.0000000    0.2217714
408760.0000000    0.2105461
408800.0000000    0.2199111
408840.0000000    0.2348911
408880.0000000    0.2247033
408920.0000000    0.2255608
408960.0000000    0.2208657
409000.0000000    0.2248993
409040.0000000    0.2280507
409080.0000000    0.2315582
409120.0000000    0.2460083
409160.0000000    0.2259386
409200.0000000    0.2320554
409240.0000000    0.2306988
409280.0000000    0.2431948
409320.0000000    0.2236515
409360.0000000    0.2305010
409400.0000000    0.2248931
409440.0000000    0.2299781
409480.0000000    0.2284155
409520.0000000    0.2195287
409560.0000000    0.2257023
409600.0000000    0.2283825
409640.0000000    0.2320614
409680.0000000    0.2478107
409720.0000000    0.2177607
409760.0000000    0.2316590
409800.0000000    0.2330277
409840.0000000    0.2270350
409880.0000000    0.2458648
409920.0000000    0.2418361
409960.0000000    0.2304085
410000.0000000    0.2255771
410040.0000000    0.2341815
410080.0000000    0.2395997
410120.0000000    0.2360620
410160.0000000    0.2256684
410200.0000000    0.2291958
410240.0000000    0.2242527
410280.0000000    0.2228122
410320.0000000    0.2222622
410360.0000000    0.2217667
410400.0000000    0.2137496
410440.0000000    0.2319899
410480.0000000    0.2160777
410520.0000000    0.2191069
410560.0000000    0.2168332
410600.0000000    0.2259396
410640.0000000    0.2357408
410680.0000000    0.2269902
410720.0000000    0.2326013
410760.0000000    0.2313696
410800.0000000    0.2337413
410840.0000000    0.2449075
410880.0000000    0.2378809
410920.0000000    0.2376838
410960.0000000    0.2281038
411000.0000000    0.2323237
411040.0000000    0.2430797
411080.0000000    0.2316735
411120.0000000    0.2385656
411160.0000000    0.2453247
411200.0000000    0.2402186
411240.0000000    0.2387925
411280.0000000    0.2308793
411320.0000000    0.2342044
411360.0000000    0.2344113
411400.0000000    0.2315439
411440.0000000    0.2371332
411480.0000000    0.2249410
411520.0000000    0.2268278
411560.0000000    0.2089276
411600.0000000    0.2139927
411640.0000000    0.2196182
411680.0000000    0.2043200
411720.0000000    0.2128037
411760.0000000    0.2242796
411800.0000000    0.2420166
411840.0000000    0.2252967
411880.0000000    0.2322436
411920.0000000    0.2392969
411960.0000000    0.2376541
412000.0000000    0.2353930
412040.0000000    0.2342525
412080.0000000    0.2307959
412120.0000000    0.2320228
412160.0000000    0.2374095
412200.0000000    0.2214247
412240.0000000    0.2273540
412280.0000000    0.2276566
412320.0000000    0.2194113
412360.0000000    0.2316054
412400.0000000    0.2258023
412440.0000000    0.2191139
412480.0000000    0.2199521
412520.0000000    0.2190215
412560.0000000    0.2290882
412600.0000000    0.2315305
412640.0000000    0.2159392
412680.0000000    0.2377922
412720.0000000    0.2393079
412760.0000000    0.2288188
412800.0000000    0.2354415
412840.0000000    0.2254876
412880.0000000    0.2279633
412920.0000000    0.2203823
412960.0000000    0.2306030
413000.0000000    0.2361894
413040.0000000    0.2279670
413080.0000000    0.2275035
413120.0000000    0.2180213
413160.0000000    0.2127721
413200.0000000    0.2212629
413240.0000000    0.2142248
413280.0000000    0.2293326
413320.0000000    0.2294277
413360.0000000    0.2329651
413400.0000000    0.2217828
413440.0000000    0.2206177
413480.0000000    0.2270798
413520.0000000    0.2204758
413560.0000000    0.2212518
413600.0000000    0.2236459
413640.0000000    0.2389682
413680.0000000    0.2150873
413720.0000000    0.2131062
413760.0000000    0.2179414
413800.0000000    0.2227029
413840.0000000    0.2126846
413880.0000000    0.2203279
413920.0000000    0.2259011
413960.0000000    0.2498751
414000.0000000    0.2303337
414040.0000000    0.2308800
414080.0000000    0.2155379
414120.0000000    0.2192514
414160.0000000    0.2263548
414200.0000000    0.2244213
414240.0000000    0.2416745
414280.0000000    0.2432174
414320.0000000    0.2288627
414360.0000000    0.2324595
414400.0000000    0.2329296
414440.0000000    0.2386742
414480.0000000    0.2361959
414520.0000000    0.2177117
414560.0000000    0.2351961
414600.0000000    0.2374842
414640.0000000    0.2344138
414680.0000000    0.2250929
414720.0000000    0.2143947
414760.0000000    0.2254329
414800.0000000    0.2225096
414840.0000000    0.2196418
414880.0000000    0.2143560
414920.0000000    0.2232080
414960.0000000    0.2297051
415000.0000000    0.2097368
415040.0000000    0.2255005
415080.0000000    0.2109921
415120.0000000    0.2204116
415160.0000000    0.2196335
415200.0000000    0.2188012
415240.0000000    0.2282412
415280.0000000    0.2395575
415320.0000000    0.2370791
415360.0000000    0.2274483
415400.0000000    0.2274237
415440.0000000    0.2355127
415480.0000000    0.2226605
415520.0000000    0.2228019
415560.0000000    0.2267072
415600.0000000    0.2238071
415640.0000000    0.2245716
415680.0000000    0.2310550
415720.0000000    0.2391959
415760.0000000    0.2329518
415800.0000000    0.2258021
415840.0000000    0.2357965
415880.0000000    0.2433079
415920.0000000    0.2426086
415960.0000000    0.2400340
416000.0000000    0.2325028
416040.0000000    0.2333395
416080.0000000    0.2339687
416120.0000000    0.2370351
416160.0000000    0.2427819
416200.0000000    0.2252094
416240.0000000    0.2390210
416280.0000000    0.2387441
416320.0000000    0.2374926
416360.0000000    0.2281426
416400.0000000    0.2338049
416440.0000000    0.2346088
416480.0000000    0.2174361
416520.0000000    0.2452585
416560.0000000    0.2308921
416600.0000000    0.2224532
416640.0000000    0.2290449
416680.0000000    0.2239255
416720.0000000    0.2390078
416760.0000000    0.2315634
416800.0000000    0.2292359
416840.0000000    0.2263368
416880.0000000    0.2214234
416920.0000000    0.2239885
416960.0000000    0.2265192
417000.0000000    0.2206601
417040.0000000    0.2257715
417080.0000000    0.2144012
417120.0000000    0.2302136
417160.0000000    0.2303541
417200.0000000    0.2229141
417240.0000000    0.2279754
417280.0000000    0.2307509
417320.0000000    0.2353905
417360.0000000    0.2401076
417400.0000000    0.2225979
417440.0000000    0.2307273
417480.0000000    0.2226655
417520.0000000    0.2445719
417560.0000000    0.2285033
417600.0000000    0.2305229
417640.0000000    0.2261920
417680.0000000    0.2302078
417720.0000000    0.2300331
417760.0000000    0.2349725
417800.0000000    0.2260111
417840.0000000    0.2385935
417880.0000000    0.2241657
417920.0000000    0.2184309
417960.0000000    0.2253007
418000.0000000    0.2250295
418040.0000000    0.2214538
418080.0000000    0.2103614
418120.0000000    0.2229759
418160.0000000    0.2207015
418200.0000000    0.2315042
418240.0000000    0.2148035
418280.0000000    0.2199759
418320.0000000    0.2205103
418360.0000000    0.2396943
418400.0000000    0.2286205
418440.0000000    0.2268590
418480.0000000    0.2189932
418520.0000000    0.2261286
418560.0000000    0.2328190
418600.0000000    0.2255475
418640.0000000    0.2274044
418680.0000000    0.2412827
418720.0000000    0.2280773
418760.0000000    0.2251497
418800.0000000    0.2211883
418840.0000000    0.2185223
418880.0000000    0.2213306
418920.0000000    0.2344523
418960.0000000    0.2362204
419000.0000000    0.2242225
419040.0000000    0.2202070
419080.0000000    0.2329245
419120.0000000    0.2326012
419160.0000000    0.2258717
419200.0000000    0.2220652
419240.0000000    0.2211202
419280.0000000    0.2347368
419320.0000000    0.2228481
419360.0000000    0.2258994
419400.0000000    0.2249309
419440.0000000    0.2404997
419480.0000000    0.2286762
419520.0000000    0.2319558
419560.0000000    0.2340292
419600.0000000    0.2335275
419640.0000000    0.2399728
419680.0000000    0.2269915
419720.0000000    0.2254991
419760.0000000    0.2318286
419800.0000000    0.2381811
419840.0000000    0.2443859
419880.0000000    0.2357316
419920.0000000    0.2395769
419960.0000000    0.2317796
420000.0000000    0.2280884
420040.0000000    0.2216832
420080.0000000    0.2302941
420120.0000000    0.2333976
420160.0000000    0.2397046
420200.0000000    0.2268200
420240.0000000    0.2378308
420280.0000000    0.2344014
420320.0000000    0.2242973
420360.0000000    0.2288325
420400.0000000    0.2386860
420440.0000000    0.2275729
420480.0000000    0.2237301
420520.0000000    0.2197272
420560.0000000    0.2275328
420600.0000000    0.2273905
420640.0000000    0.2171059
420680.0000000    0.2201032
420720.0000000    0.2259647
420760.0000000    0.2212671
420800.0000000    0.2249359
420840.0000000    0.2184006
420880.0000000    0.2230523
420920.0000000    0.2191423
420960.0000000    0.2208254
421000.0000000    0.2182103
421040.0000000    0.2089062
421080.0000000    0.2219730
421120.0000000    0.2135766
421160.0000000    0.2246565
421200.0000000    0.2051316
421240.0000000    0.2193346
421280.0000000    0.2183701
421320.0000000    0.2133857
421360.0000000    0.2102201
421400.0000000    0.2161964
421440.0000000    0.2172797
421480.0000000    0.2181223
421520.0000000    0.2236674
421560.0000000    0.2247053
421600.0000000    0.2248538
421640.0000000    0.2396653
421680.0000000    0.2326947
421720.0000000    0.2444107
421760.0000000    0.2332573
421800.0000000    0.2497819
421840.0000000    0.2350693
421880.0000000    0.2322271
421920.0000000    0.2359238
421960.0000000    0.2349284
422000.0000000    0.2370021
422040.0000000    0.2324958
422080.0000000    0.2285429
422120.0000000    0.2316924
422160.0000000    0.2249620
422200.0000000    0.2321521
422240.0000000    0.2182951
422280.0000000    0.2130949
422320.0000000    0.2283902
422360.0000000    0.2202740
422400.0000000    0.2245597
422440.0000000    0.2322822
422480.0000000    0.2433394
422520.0000000    0.2366287
422560.0000000    0.2298871
422600.0000000    0.2350543
422640.0000000    0.2353668
422680.0000000    0.2306386
422720.0000000    0.2229859
422760.0000000    0.2203796
422800.0000000    0.2338805
422840.0000000    0.2339575
422880.0000000    0.2379159
422920.0000000    0.2275622
422960.0000000    0.2293851
423000.0000000    0.2264461
423040.0000000    0.2387545
423080.0000000    0.2350789
423120.0000000    0.2381681
423160.0000000    0.2476958
423200.0000000    0.2397519
423240.0000000    0.2386203
423280.0000000    0.2350384
423320.0000000    0.2326215
423360.0000000    0.2368822
423400.0000000    0.2281269
423440.0000000    0.2462858
423480.0000000    0.2375160
423520.0000000    0.2288157
423560.0000000    0.2427245
423600.0000000    0.2245205
423640.0000000    0.2279497
423680.0000000    0.2223345
423720.0000000    0.2346716
423760.0000000    0.2294665
423800.0000000    0.2221100
423840.0000000    0.2235849
423880.0000000    0.2362968
423920.0000000    0.2347080
423960.0000000    0.2282967
424000.0000000    0.2413467
424040.0000000    0.2434760
424080.0000000    0.2422812
424120.0000000    0.2313689
424160.0000000    0.2439221
424200.0000000    0.2328085
424240.0000000    0.2153721
424280.0000000    0.2379974
424320.0000000    0.2416704
424360.0000000    0.2224713
424400.0000000    0.2204073
424440.0000000    0.2351501
424480.0000000    0.2340511
424520.0000000    0.2325016
424560.0000000    0.2322066
424600.0000000    0.2306848
424640.0000000    0.2378749
424680.0000000    0.2340445
424720.0000000    0.2365438
424760.0000000    0.2292769
424800.0000000    0.2385392
424840.0000000    0.2314682
424880.0000000    0.2406168
424920.0000000    0.2397375
424960.0000000    0.2300424
425000.0000000    0.2294511
425040.0000000    0.2322277
425080.0000000    0.2293366
425120.0000000    0.2421458
425160.0000000    0.2366662
425200.0000000    0.2283044
425240.0000000    0.2228243
425280.0000000    0.2366955
425320.0000000    0.2373035
425360.0000000    0.2385059
425400.0000000    0.2299424
425440.0000000    0.2346434
425480.0000000    0.2340667
425520.0000000    0.2388054
425560.0000000    0.2305495
425600.0000000    0.2308638
425640.0000000    0.2277382
425680.0000000    0.2405134
425720.0000000    0.2473120
425760.0000000    0.2337563
425800.0000000    0.2333797
425840.0000000    0.2423611
425880.0000000    0.2352812
425920.0000000    0.2353558
425960.0000000    0.2346415
426000.0000000    0.2294377
426040.0000000    0.2437727
426080.0000000    0.2334082
426120.0000000    0.2367914
426160.0000000    0.2315627
426200.0000000    0.2292632
426240.0000000    0.2221539
426280.0000000    0.2429779
426320.0000000    0.2406384
426360.0000000    0.2211362
426400.0000000    0.2289254
426440.0000000    0.2228077
426480.0000000    0.2276750
426520.0000000    0.2242229
426560.0000000    0.2338217
426600.0000000    0.2215644
426640.0000000    0.2257263
426680.0000000    0.2275530
426720.0000000    0.2360208
426760.0000000    0.2268373
426800.0000000    0.2356567
426840.0000000    0.2393794
426880.0000000    0.2370598
426920.0000000    0.2212741
426960.0000000    0.2185341
427000.0000000    0.2245871
427040.0000000    0.2263792
427080.0000000    0.2283069
427120.0000000    0.2479392
427160.0000000    0.2344329
427200.0000000    0.2338560
427240.0000000    0.2332928
427280.0000000    0.2296213
427320.0000000    0.2331404
427360.0000000    0.2267702
427400.0000000    0.2288527
427440.0000000    0.2282968
427480.0000000    0.2368343
427520.0000000    0.2260041
427560.0000000    0.2234408
427600.0000000    0.2154532
427640.0000000    0.2253638
427680.0000000    0.2242456
427720.0000000    0.2494444
427760.0000000    0.2280826
427800.0000000    0.2203039
427840.0000000    0.2236441
427880.0000000    0.2274942
427920.0000000    0.2366419
427960.0000000    0.2366821
428000.0000000    0.2365681
428040.0000000    0.2385266
428080.0000000    0.2415877
428120.0000000    0.2406073
428160.0000000    0.2408912
428200.0000000    0.2480789
428240.0000000    0.2355762
428280.0000000    0.2489509
428320.0000000    0.2344517
428360.0000000    0.2358921
428400.0000000    0.2353255
428440.0000000    0.2462720
428480.0000000    0.2367793
428520.0000000    0.2377652
428560.0000000    0.2287339
428600.0000000    0.2251701
428640.0000000    0.2332764
428680.0000000    0.2326565
428720.0000000    0.2277362
428760.0000000    0.2340097
428800.0000000    0.2399681
428840.0000000    0.2298904
428880.0000000    0.2227036
428920.0000000    0.2206573
428960.0000000    0.2226512
429000.0000000    0.2200713
429040.0000000    0.2195626
429080.0000000    0.2410293
429120.0000000    0.2319765
429160.0000000    0.2436422
429200.0000000    0.2336922
429240.0000000    0.2221446
429280.0000000    0.2321722
429320.0000000    0.2302129
429360.0000000    0.2345055
429400.0000000    0.2401482
429440.0000000    0.2348548
429480.0000000    0.2155957
429520.0000000    0.2240924
429560.0000000    0.2300982
429600.0000000    0.2296311
429640.0000000    0.2453177
429680.0000000    0.2350256
429720.0000000    0.2318625
429760.0000000    0.2468164
429800.0000000    0.2483044
429840.0000000    0.2414521
429880.0000000    0.2309017
429920.0000000    0.2358751
429960.0000000    0.2431501
430000.0000000    0.2385096
430040.0000000    0.2270234
430080.0000000    0.2400800
430120.0000000    0.2280347
430160.0000000    0.2356445
430200.0000000    0.2386971
430240.0000000    0.2340198
430280.0000000    0.2346339
430320.0000000    0.2305036
430360.0000000    0.2376156
430400.0000000    0.2403011
430440.0000000    0.2468329
430480.0000000    0.2320819
430520.0000000    0.2333796
430560.0000000    0.2369904
430600.0000000    0.2206227
430640.0000000    0.2272894
430680.0000000    0.2353743
430720.0000000    0.2327931
430760.0000000    0.2314094
430800.0000000    0.2238416
430840.0000000    0.2255817
430880.0000000    0.2254496
430920.0000000    0.2190319
430960.0000000    0.2162087
431000.0000000    0.2237310
431040.0000000    0.2397987
431080.0000000    0.2322266
431120.0000000    0.2323278
431160.0000000    0.2361369
431200.0000000    0.2334554
431240.0000000    0.2391623
431280.0000000    0.2430258
431320.0000000    0.2276782
431360.0000000    0.2306338
431400.0000000    0.2317127
431440.0000000    0.2317514
431480.0000000    0.2367224
431520.0000000    0.2400163
431560.0000000    0.2383256
431600.0000000    0.2457229
431640.0000000    0.2365449
431680.0000000    0.2364814
431720.0000000    0.2281594
431760.0000000    0.2453183
431800.0000000    0.2322205
431840.0000000    0.2382163
431880.0000000    0.2217216
431920.0000000    0.2363599
431960.0000000    0.2393361
432000.0000000    0.2335165
432040.0000000    0.2293528
432080.0000000    0.2253510
432120.0000000    0.2514458
432160.0000000    0.2572175
432200.0000000    0.2409226
432240.0000000    0.2404904
432280.0000000    0.2474018
432320.0000000    0.2491802
432360.0000000    0.2382683
432400.0000000    0.2419374
432440.0000000    0.2423384
432480.0000000    0.2709069
432520.0000000    0.2492752
432560.0000000    0.2545797
432600.0000000    0.2534974
432640.0000000    0.2347422
432680.0000000    0.2357624
432720.0000000    0.2472316
432760.0000000    0.2336417
432800.0000000    0.2405180
432840.0000000    0.2346440
432880.0000000    0.2347730
432920.0000000    0.2465270
432960.0000000    0.2423143
433000.0000000    0.2422508
433040.0000000    0.2312890
433080.0000000    0.2337206
433120.0000000    0.2324988
433160.0000000    0.2289192
433200.0000000    0.2352419
433240.0000000    0.2337034
433280.0000000    0.2512600
433320.0000000    0.2412986
433360.0000000    0.2375743
433400.0000000    0.2387815
433440.0000000    0.2322173
433480.0000000    0.2318230
433520.0000000    0.2323430
433560.0000000    0.2333007
433600.0000000    0.2440796
433640.0000000    0.2450109
433680.0000000    0.2369710
433720.0000000    0.2412606
433760.0000000    0.2378065
433800.0000000    0.2466758
433840.0000000    0.2232419
433880.0000000    0.2271815
433920.0000000    0.2160295
433960.0000000    0.2231292
434000.0000000    0.2265477
434040.0000000    0.2258338
434080.0000000    0.2228993
434120.0000000    0.2263751
434160.0000000    0.2210652
434200.0000000    0.2200660
434240.0000000    0.2295646
434280.0000000    0.2261309
434320.0000000    0.2340318
434360.0000000    0.2274208
434400.0000000    0.2207353
434440.0000000    0.2114608
434480.0000000    0.2212448
434520.0000000    0.2392227
434560.0000000    0.2371474
434600.0000000    0.2243993
434640.0000000    0.2097560
434680.0000000    0.2220053
434720.0000000    0.2275580
434760.0000000    0.2269976
434800.0000000    0.2264602
434840.0000000    0.2159571
434880.0000000    0.2257839
434920.0000000    0.2144814
434960.0000000    0.2168471
435000.0000000    0.2252790
435040.0000000    0.2251819
435080.0000000    0.2273035
435120.0000000    0.2342807
435160.0000000    0.2252880
435200.0000000    0.2153770
435240.0000000    0.2233132
435280.0000000    0.2290171
435320.0000000    0.2165877
435360.0000000    0.2232744
435400.0000000    0.2212155
435440.0000000    0.2082391
435480.0000000    0.2125099
435520.0000000    0.2209456
435560.0000000    0.2114429
435600.0000000    0.2192898
435640.0000000    0.2217143
435680.0000000    0.2169116
435720.0000000    0.2284682
435760.0000000    0.2218445
435800.0000000    0.2351199
435840.0000000    0.2245530
435880.0000000    0.2240001
435920.0000000    0.2443916
435960.0000000    0.2205421
436000.0000000    0.2255550
436040.0000000    0.2227205
436080.0000000    0.2302463
436120.0000000    0.2339559
436160.0000000    0.2196235
436200.0000000    0.2157507
436240.0000000    0.2220833
436280.0000000    0.2266845
436320.0000000    0.2229484
436360.0000000    0.2253540
436400.0000000    0.2195558
436440.0000000    0.2282494
436480.0000000    0.2284325
436520.0000000    0.2286004
436560.0000000    0.2336645
436600.0000000    0.2256582
436640.0000000    0.2345594
436680.0000000    0.2337457
436720.0000000    0.2369719
436760.0000000    0.2220046
436800.0000000    0.2217830
436840.0000000    0.2323653
436880.0000000    0.2281866
436920.0000000    0.2309709
436960.0000000    0.2234942
437000.0000000    0.2167457
437040.0000000    0.2427631
437080.0000000    0.2342889
437120.0000000    0.2079502
437160.0000000    0.2207425
437200.0000000    0.2366668
437240.0000000    0.2190530
437280.0000000    0.2211356
437320.0000000    0.2156433
437360.0000000    0.2443367
437400.0000000    0.2283316
437440.0000000    0.2276313
437480.0000000    0.2320852
437520.0000000    0.2302815
437560.0000000    0.2355822
437600.0000000    0.2195584
437640.0000000    0.2241703
437680.0000000    0.2214807
437720.0000000    0.2295948
437760.0000000    0.2253918
437800.0000000    0.2194080
437840.0000000    0.2098954
437880.0000000    0.2142854
437920.0000000    0.2268026
437960.0000000    0.2202041
438000.0000000    0.2101751
438040.0000000    0.2161682
438080.0000000    0.2178841
438120.0000000    0.2358152
438160.0000000    0.2175484
438200.0000000    0.2226369
438240.0000000    0.2082328
438280.0000000    0.2160361
438320.0000000    0.2181402
438360.0000000    0.2166078
438400.0000000    0.2279602
438440.0000000    0.2188078
438480.0000000    0.2219273
438520.0000000    0.2135951
438560.0000000    0.2249683
438600.0000000    0.2124532
438640.0000000    0.2190640
438680.0000000    0.2202742
438720.0000000    0.2194965
438760.0000000    0.2172945
438800.0000000    0.2218018
438840.0000000    0.2106950
438880.0000000    0.2211908
438920.0000000    0.2104809
438960.0000000    0.2217317
439000.0000000    0.2281912
439040.0000000    0.2363407
439080.0000000    0.2376879
439120.0000000    0.2287138
439160.0000000    0.2258355
439200.0000000    0.2273422
439240.0000000    0.2179037
439280.0000000    0.2282203
439320.0000000    0.2263159
439360.0000000    0.2304862
439400.0000000    0.2230681
439440.0000000    0.2129643
439480.0000000    0.2258308
439520.0000000    0.2229041
439560.0000000    0.2181725
439600.0000000    0.2110729
439640.0000000    0.2244482
439680.0000000    0.2227508
439720.0000000    0.2263178
439760.0000000    0.2216217
439800.0000000    0.2304498
439840.0000000    0.2332240
439880.0000000    0.2258639
439920.0000000    0.2268252
439960.0000000    0.2311975
440000.0000000    0.2249721
440040.0000000    0.2259054
440080.0000000    0.2138993
440120.0000000    0.2329017
440160.0000000    0.2169203
440200.0000000    0.2183653
440240.0000000    0.2242183
440280.0000000    0.2233356
440320.0000000    0.2362971
440360.0000000    0.2200118
440400.0000000    0.2455384
440440.0000000    0.2438688
440480.0000000    0.2264195
440520.0000000    0.2158771
440560.0000000    0.2178829
440600.0000000    0.2293480
440640.0000000    0.2255626
440680.0000000    0.2260441
440720.0000000    0.2156066
440760.0000000    0.2183513
440800.0000000    0.2299701
440840.0000000    0.2116367
440880.0000000    0.2167798
440920.0000000    0.2193689
440960.0000000    0.2397265
441000.0000000    0.2460859
441040.0000000    0.2246254
441080.0000000    0.2360208
441120.0000000    0.2185058
441160.0000000    0.2354304
441200.0000000    0.2346823
441240.0000000    0.2302868
441280.0000000    0.2194018
441320.0000000    0.2315937
441360.0000000    0.2356499
441400.0000000    0.2353006
441440.0000000    0.2302884
441480.0000000    0.2333238
441520.0000000    0.2279439
441560.0000000    0.2210484
441600.0000000    0.2392263
441640.0000000    0.2256737
441680.0000000    0.2363633
441720.0000000    0.2401394
441760.0000000    0.2410908
441800.0000000    0.2271652
441840.0000000    0.2202913
441880.0000000    0.2454985
441920.0000000    0.2422867
441960.0000000    0.2318427
442000.0000000    0.2274848
442040.0000000    0.2196924
442080.0000000    0.2387514
442120.0000000    0.2281149
442160.0000000    0.2366974
442200.0000000    0.2384505
442240.0000000    0.2344441
442280.0000000    0.2286956
442320.0000000    0.2302163
442360.0000000    0.2335915
442400.0000000    0.2397278
442440.0000000    0.2357153
442480.0000000    0.2429965
442520.0000000    0.2285426
442560.0000000    0.2328835
442600.0000000    0.2242513
442640.0000000    0.2364546
442680.0000000    0.2321822
442720.0000000    0.2255267
442760.0000000    0.2269806
442800.0000000    0.2267996
442840.0000000    0.2192283
442880.0000000    0.2184665
442920.0000000    0.2230152
442960.0000000    0.2320070
443000.0000000    0.2164190
443040.0000000    0.2139487
443080.0000000    0.2401559
443120.0000000    0.2302675
443160.0000000    0.2249776
443200.0000000    0.2271974
443240.0000000    0.2170913
443280.0000000    0.2154190
443320.0000000    0.2369994
443360.0000000    0.2159105
443400.0000000    0.2330216
443440.0000000    0.2338817
443480.0000000    0.2208303
443520.0000000    0.2365844
443560.0000000    0.2251220
443600.0000000    0.2345203
443640.0000000    0.2300317
443680.0000000    0.2215898
443720.0000000    0.2299709
443760.0000000    0.2240030
443800.0000000    0.2294061
443840.0000000    0.2243191
443880.0000000    0.2321506
443920.0000000    0.2293217
443960.0000000    0.2225238
444000.0000000    0.2222445
444040.0000000    0.2096878
444080.0000000    0.2121234
444120.0000000    0.2205604
444160.0000000    0.2403496
444200.0000000    0.2411126
444240.0000000    0.2205317
444280.0000000    0.2159906
444320.0000000    0.2243313
444360.0000000    0.2223215
444400.0000000    0.2076740
444440.0000000    0.2173821
444480.0000000    0.2310761
444520.0000000    0.2153425
444560.0000000    0.2324599
444600.0000000    0.2165080
444640.0000000    0.2271523
444680.0000000    0.2395570
444720.0000000    0.2203255
444760.0000000    0.2290524
444800.0000000    0.2262793
444840.0000000    0.2280453
444880.0000000    0.2210502
444920.0000000    0.2265360
444960.0000000    0.2207904
445000.0000000    0.2285953
445040.0000000    0.2301597
445080.0000000    0.2341324
445120.0000000    0.2173456
445160.0000000    0.2220633
445200.0000000    0.2160142
445240.0000000    0.2227258
445280.0000000    0.2355065
445320.0000000    0.2290706
445360.0000000    0.2116739
445400.0000000    0.2122616
445440.0000000    0.2275772
445480.0000000    0.2112506
445520.0000000    0.2321101
445560.0000000    0.2155456
445600.0000000    0.2195818
445640.0000000    0.2310103
445680.0000000    0.2430910
445720.0000000    0.2292131
445760.0000000    0.2300029
445800.0000000    0.2219366
445840.0000000    0.2298722
445880.0000000    0.2255985
445920.0000000    0.2290491
445960.0000000    0.2275288
446000.0000000    0.2259735
446040.0000000    0.2266504
446080.0000000    0.2390108
446120.0000000    0.2357453
446160.0000000    0.2470460
446200.0000000    0.2261238
446240.0000000    0.2434279
446280.0000000    0.2489719
446320.0000000    0.2341068
446360.0000000    0.2291582
446400.0000000    0.2402949
446440.0000000    0.2406872
446480.0000000    0.2264052
446520.0000000    0.2302457
446560.0000000    0.2178159
446600.0000000    0.2260256
446640.0000000    0.2238240
446680.0000000    0.2357989
446720.0000000    0.2339396
446760.0000000    0.2464153
446800.0000000    0.2440151
446840.0000000    0.2467468
446880.0000000    0.2554813
446920.0000000    0.2424732
446960.0000000    0.2493907
447000.0000000    0.2566972
447040.0000000    0.2497534
447080.0000000    0.2451350
447120.0000000    0.2502478
447160.0000000    0.2621488
447200.0000000    0.2382730
447240.0000000    0.2433598
447280.0000000    0.2544765
447320.0000000    0.2413702
447360.0000000    0.2442055
447400.0000000    0.2431061
447440.0000000    0.2433661
447480.0000000    0.2348386
447520.0000000    0.2521420
447560.0000000    0.2410856
447600.0000000    0.2369398
447640.0000000    0.2404756
447680.0000000    0.2447207
447720.0000000    0.2356956
447760.0000000    0.2553844
447800.0000000    0.2479967
447840.0000000    0.2611377
447880.0000000    0.2580948
447920.0000000    0.2424089
447960.0000000    0.2342518
448000.0000000    0.2371848
448040.0000000    0.2359923
448080.0000000    0.2330080
448120.0000000    0.2405047
448160.0000000    0.2437699
448200.0000000    0.2411254
448240.0000000    0.2317526
448280.0000000    0.2376537
448320.0000000    0.2423861
448360.0000000    0.2366309
448400.0000000    0.2438972
448440.0000000    0.2475071
448480.0000000    0.2398443
448520.0000000    0.2579815
448560.0000000    0.2527046
448600.0000000    0.2474765
448640.0000000    0.2464332
448680.0000000    0.2449957
448720.0000000    0.2444705
448760.0000000    0.2589188
448800.0000000    0.2420393
448840.0000000    0.2458072
448880.0000000    0.2470065
448920.0000000    0.2457523
448960.0000000    0.2570667
449000.0000000    0.2483052
449040.0000000    0.2559323
449080.0000000    0.2592962
449120.0000000    0.2535099
449160.0000000    0.2407478
449200.0000000    0.2368478
449240.0000000    0.2529428
449280.0000000    0.2527161
449320.0000000    0.2563446
449360.0000000    0.2351911
449400.0000000    0.2540341
449440.0000000    0.2360099
449480.0000000    0.2455215
449520.0000000    0.2337668
449560.0000000    0.2394013
449600.0000000    0.2462528
449640.0000000    0.2402713
449680.0000000    0.2359725
449720.0000000    0.2365038
449760.0000000    0.2375517
449800.0000000    0.2410461
449840.0000000    0.2419693
449880.0000000    0.2379384
449920.0000000    0.2303568
449960.0000000    0.2421618
450000.0000000    0.2389029
450040.0000000    0.2437877
450080.0000000    0.2256842
450120.0000000    0.2381931
450160.0000000    0.2458136
450200.0000000    0.2545171
450240.0000000    0.2414676
450280.0000000    0.2393490
450320.0000000    0.2441009
450360.0000000    0.2327329
450400.0000000    0.2363586
450440.0000000    0.2399304
450480.0000000    0.2360916
450520.0000000    0.2479423
450560.0000000    0.2372145
450600.0000000    0.2323887
450640.0000000    0.2398854
450680.0000000    0.2542689
450720.0000000    0.2408866
450760.0000000    0.2458859
450800.0000000    0.2591053
450840.0000000    0.2481846
450880.0000000    0.2382636
450920.0000000    0.2475400
450960.0000000    0.2295962
451000.0000000    0.2583337
451040.0000000    0.2463555
451080.0000000    0.2383922
451120.0000000    0.2505130
451160.0000000    0.2476822
451200.0000000    0.2488098
451240.0000000    0.2402319
451280.0000000    0.2361319
451320.0000000    0.2491119
451360.0000000    0.2424890
451400.0000000    0.2391683
451440.0000000    0.2353929
451480.0000000    0.2530034
451520.0000000    0.2610607
451560.0000000    0.2614924
451600.0000000    0.2365968
451640.0000000    0.2576572
451680.0000000    0.2457834
451720.0000000    0.2505139
451760.0000000    0.2478039
451800.0000000    0.2480429
451840.0000000    0.2478954
451880.0000000    0.2359806
451920.0000000    0.2370533
451960.0000000    0.2445681
452000.0000000    0.2398383
452040.0000000    0.2407839
452080.0000000    0.2484121
452120.0000000    0.2525831
452160.0000000    0.2476678
452200.0000000    0.2434669
452240.0000000    0.2569552
452280.0000000    0.2488137
452320.0000000    0.2815780
452360.0000000    0.2641188
452400.0000000    0.2607245
452440.0000000    0.2536702
452480.0000000    0.2541911
452520.0000000    0.2612043
452560.0000000    0.2497171
452600.0000000    0.2505433
452640.0000000    0.2610332
452680.0000000    0.2649051
452720.0000000    0.2533003
452760.0000000    0.2375046
452800.0000000    0.2551115
452840.0000000    0.2495563
452880.0000000    0.2333573
452920.0000000    0.2596021
452960.0000000    0.2589236
453000.0000000    0.2412540
453040.0000000    0.2501594
453080.0000000    0.2441158
453120.0000000    0.2409475
453160.0000000    0.2551394
453200.0000000    0.2479859
453240.0000000    0.2616920
453280.0000000    0.2545745
453320.0000000    0.2503323
453360.0000000    0.2324358
453400.0000000    0.2484147
453440.0000000    0.2497033
453480.0000000    0.2516501
453520.0000000    0.2398347
453560.0000000    0.2286709
453600.0000000    0.2394114
453640.0000000    0.2568130
453680.0000000    0.2314079
453720.0000000    0.2391273
453760.0000000    0.2277973
453800.0000000    0.2525998
453840.0000000    0.2618182
453880.0000000    0.2461689
453920.0000000    0.2471023
453960.0000000    0.2477400
454000.0000000    0.2458966
454040.0000000    0.2405491
454080.0000000    0.2505544
454120.0000000    0.2464059
454160.0000000    0.2556857
454200.0000000    0.2583071
454240.0000000    0.2623032
454280.0000000    0.2421428
454320.0000000    0.2491022
454360.0000000    0.2315902
454400.0000000    0.2599716
454440.0000000    0.2469770
454480.0000000    0.2403172
454520.0000000    0.2563686
454560.0000000    0.2398316
454600.0000000    0.2408559
454640.0000000    0.2559627
454680.0000000    0.2493727
454720.0000000    0.2449604
454760.0000000    0.2417663
454800.0000000    0.2442456
454840.0000000    0.2368470
454880.0000000    0.2618891
454920.0000000    0.2415596
454960.0000000    0.2525769
455000.0000000    0.2436476
455040.0000000    0.2407040
455080.0000000    0.2277721
455120.0000000    0.2319138
455160.0000000    0.2295838
455200.0000000    0.2382897
455240.0000000    0.2430262
455280.0000000    0.2463132
455320.0000000    0.2401275
455360.0000000    0.2407309
455400.0000000    0.2488978
455440.0000000    0.2325292
455480.0000000    0.2392266
455520.0000000    0.2434640
455560.0000000    0.2461640
455600.0000000    0.2529402
455640.0000000    0.2514491
455680.0000000    0.2557392
455720.0000000    0.2430283
455760.0000000    0.2520109
455800.0000000    0.2588719
455840.0000000    0.2392388
455880.0000000    0.2463001
455920.0000000    0.2455247
455960.0000000    0.2425942
456000.0000000    0.2517115
456040.0000000    0.2424453
456080.0000000    0.2448242
456120.0000000    0.2534650
456160.0000000    0.2550229
456200.0000000    0.2568716
456240.0000000    0.2513815
456280.0000000    0.2505226
456320.0000000    0.2587830
456360.0000000    0.2579173
456400.0000000    0.2468041
456440.0000000    0.2429991
456480.0000000    0.2480296
456520.0000000    0.2652155
456560.0000000    0.2535518
456600.0000000    0.2605960
456640.0000000    0.2488061
456680.0000000    0.2420809
456720.0000000    0.2403809
456760.0000000    0.2462442
456800.0000000    0.2401880
456840.0000000    0.2424589
456880.0000000    0.2493340
456920.0000000    0.2467402
456960.0000000    0.2523854
457000.0000000    0.2524512
457040.0000000    0.2650126
457080.0000000    0.2446096
457120.0000000    0.2579845
457160.0000000    0.2542265
457200.0000000    0.2481361
457240.0000000    0.2415145
457280.0000000    0.2485246
457320.0000000    0.2492945
457360.0000000    0.2479510
457400.0000000    0.2444218
457440.0000000    0.2410144
457480.0000000    0.2575363
457520.0000000    0.2671856
457560.0000000    0.2615192
457600.0000000    0.2626859
457640.0000000    0.2613045
457680.0000000    0.2552010
457720.0000000    0.2475155
457760.0000000    0.2662071
457800.0000000    0.2595099
457840.0000000    0.2756110
457880.0000000    0.2599826
457920.0000000    0.2604005
457960.0000000    0.2588843
458000.0000000    0.2549685
458040.0000000    0.2616509
458080.0000000    0.2693489
458120.0000000    0.2577598
458160.0000000    0.2697768
458200.0000000    0.2598763
458240.0000000    0.2580359
458280.0000000    0.2561731
458320.0000000    0.2526352
458360.0000000    0.2443105
458400.0000000    0.2578772
458440.0000000    0.2599137
458480.0000000    0.2737896
458520.0000000    0.2700267
458560.0000000    0.2744214
458600.0000000    0.2628244
458640.0000000    0.2758828
458680.0000000    0.2651347
458720.0000000    0.2738330
458760.0000000    0.2594219
458800.0000000    0.2625410
458840.0000000    0.2446175
458880.0000000    0.2580186
458920.0000000    0.2594602
458960.0000000    0.2577549
459000.0000000    0.2588497
459040.0000000    0.2584931
459080.0000000    0.2635368
459120.0000000    0.2531621
459160.0000000    0.2597830
459200.0000000    0.2569617
459240.0000000    0.2486519
459280.0000000    0.2630261
459320.0000000    0.2532346
459360.0000000    0.2536641
459400.0000000    0.2587851
459440.0000000    0.2604999
459480.0000000    0.2796636
459520.0000000    0.2824463
459560.0000000    0.2623967
459600.0000000    0.2740363
459640.0000000    0.2621610
459680.0000000    0.2697512
459720.0000000    0.2818857
459760.0000000    0.2756464
459800.0000000    0.2543217
459840.0000000    0.2703951
459880.0000000    0.2783197
459920.0000000    0.2779694
459960.0000000    0.2770554
460000.0000000    0.2880863
460040.0000000    0.2816319
460080.0000000    0.2638969
460120.0000000    0.2800363
460160.0000000    0.2744489
460200.0000000    0.2824902
460240.0000000    0.2740785
460280.0000000    0.2650346
460320.0000000    0.2436378
460360.0000000    0.2468817
460400.0000000    0.2601207
460440.0000000    0.2518441
460480.0000000    0.2584365
460520.0000000    0.2824591
460560.0000000    0.2626553
460600.0000000    0.2561164
460640.0000000    0.2627342
460680.0000000    0.2611841
460720.0000000    0.2654124
460760.0000000    0.2676889
460800.0000000    0.2584763
460840.0000000    0.2629502
460880.0000000    0.2622932
460920.0000000    0.2609697
460960.0000000    0.2609165
461000.0000000    0.2715325
461040.0000000    0.2625199
461080.0000000    0.2672748
461120.0000000    0.2553804
461160.0000000    0.2545939
461200.0000000    0.2560065
461240.0000000    0.2600001
461280.0000000    0.2561214
461320.0000000    0.2781000
461360.0000000    0.2607709
461400.0000000    0.2539034
461440.0000000    0.2532443
461480.0000000    0.2571565
461520.0000000    0.2707004
461560.0000000    0.2658412
461600.0000000    0.2534759
461640.0000000    0.2532269
461680.0000000    0.2430856
461720.0000000    0.2478629
461760.0000000    0.2581516
461800.0000000    0.2570869
461840.0000000    0.2574210
461880.0000000    0.2615037
461920.0000000    0.2580721
461960.0000000    0.2434357
462000.0000000    0.2389107
462040.0000000    0.2411697
462080.0000000    0.2314748
462120.0000000    0.2487449
462160.0000000    0.2493164
462200.0000000    0.2562049
462240.0000000    0.2402973
462280.0000000    0.2242191
462320.0000000    0.2474879
462360.0000000    0.2562815
462400.0000000    0.2550991
462440.0000000    0.2649387
462480.0000000    0.2531480
462520.0000000    0.2588373
462560.0000000    0.2567818
462600.0000000    0.2413971
462640.0000000    0.2592543
462680.0000000    0.2658780
462720.0000000    0.2485054
462760.0000000    0.2530967
462800.0000000    0.2654269
462840.0000000    0.2515271
462880.0000000    0.2400551
462920.0000000    0.2562943
462960.0000000    0.2411201
463000.0000000    0.2635671
463040.0000000    0.2569242
463080.0000000    0.2672725
463120.0000000    0.2556308
463160.0000000    0.2666532
463200.0000000    0.2626901
463240.0000000    0.2682057
463280.0000000    0.2708369
463320.0000000    0.2670321
463360.0000000    0.2734388
463400.0000000    0.2741884
463440.0000000    0.2765305
463480.0000000    0.2624561
463520.0000000    0.2470188
463560.0000000    0.2564442
463600.0000000    0.2390478
463640.0000000    0.2465937
463680.0000000    0.2548845
463720.0000000    0.2657492
463760.0000000    0.2775103
463800.0000000    0.2646603
463840.0000000    0.2622755
463880.0000000    0.2595935
463920.0000000    0.2462560
463960.0000000    0.2509710
464000.0000000    0.2461349
464040.0000000    0.2485932
464080.0000000    0.2605687
464120.0000000    0.2589156
464160.0000000    0.2592066
464200.0000000    0.2628024
464240.0000000    0.2441806
464280.0000000    0.2527256
464320.0000000    0.2460147
464360.0000000    0.2673225
464400.0000000    0.2441957
464440.0000000    0.2526086
464480.0000000    0.2590318
464520.0000000    0.2600553
464560.0000000    0.2709272
464600.0000000    0.2743386
464640.0000000    0.2754006
464680.0000000    0.2592869
464720.0000000    0.2721975
464760.0000000    0.2659461
464800.0000000    0.2600725
464840.0000000    0.2602834
464880.0000000    0.2535815
464920.0000000    0.2556915
464960.0000000    0.2565333
465000.0000000    0.2485120
465040.0000000    0.2462515
465080.0000000    0.2552422
465120.0000000    0.2565968
465160.0000000    0.2549754
465200.0000000    0.2524693
465240.0000000    0.2598435
465280.0000000    0.2565182
465320.0000000    0.2602775
465360.0000000    0.2648072
465400.0000000    0.2557047
465440.0000000    0.2681167
465480.0000000    0.2580189
465520.0000000    0.2516240
465560.0000000    0.2454831
465600.0000000    0.2550353
465640.0000000    0.2692353
465680.0000000    0.2501552
465720.0000000    0.2476709
465760.0000000    0.2461108
465800.0000000    0.2508003
465840.0000000    0.2575155
465880.0000000    0.2558922
465920.0000000    0.2400803
465960.0000000    0.2470794
466000.0000000    0.2582659
466040.0000000    0.2505057
466080.0000000    0.2326168
466120.0000000    0.2564659
466160.0000000    0.2483744
466200.0000000    0.2493131
466240.0000000    0.2616530
466280.0000000    0.2425744
466320.0000000    0.2378512
466360.0000000    0.2513720
466400.0000000    0.2481915
466440.0000000    0.2443042
466480.0000000    0.2494477
466520.0000000    0.2462020
466560.0000000    0.2601949
466600.0000000    0.2505080
466640.0000000    0.2478470
466680.0000000    0.2408679
466720.0000000    0.2481732
466760.0000000    0.2476805
466800.0000000    0.2442849
466840.0000000    0.2570801
466880.0000000    0.2480986
466920.0000000    0.2499565
466960.0000000    0.2432098
467000.0000000    0.2456120
467040.0000000    0.2484896
467080.0000000    0.2422043
467120.0000000    0.2433392
467160.0000000    0.2388989
467200.0000000    0.2388148
467240.0000000    0.2556970
467280.0000000    0.2440729
467320.0000000    0.2570468
467360.0000000    0.2563435
467400.0000000    0.2424268
467440.0000000    0.2488643
467480.0000000    0.2361524
467520.0000000    0.2379983
467560.0000000    0.2148459
467600.0000000    0.2370698
467640.0000000    0.2349563
467680.0000000    0.2348234
467720.0000000    0.2264414
467760.0000000    0.2477714
467800.0000000    0.2409699
467840.0000000    0.2340189
467880.0000000    0.2436756
467920.0000000    0.2478669
467960.0000000    0.2496975
468000.0000000    0.2382437
468040.0000000    0.2346712
468080.0000000    0.2448733
468120.0000000    0.2433055
468160.0000000    0.2377563
468200.0000000    0.2332193
468240.0000000    0.2412311
468280.0000000    0.2556714
468320.0000000    0.2550286
468360.0000000    0.2413814
468400.0000000    0.2293399
468440.0000000    0.2443431
468480.0000000    0.2311597
468520.0000000    0.2553657
468560.0000000    0.2455945
468600.0000000    0.2492564
468640.0000000    0.2464970
468680.0000000    0.2358185
468720.0000000    0.2495009
468760.0000000    0.2358865
468800.0000000    0.2438681
468840.0000000    0.2359598
468880.0000000    0.2381371
468920.0000000    0.2384644
468960.0000000    0.2282760
469000.0000000    0.2427927
469040.0000000    0.2424766
469080.0000000    0.2403995
469120.0000000    0.2313153
469160.0000000    0.2245957
469200.0000000    0.2383233
469240.0000000    0.2315010
469280.0000000    0.2378073
469320.0000000    0.2449998
469360.0000000    0.2450950
469400.0000000    0.2368073
469440.0000000    0.2407828
469480.0000000    0.2434678
469520.0000000    0.2276227
469560.0000000    0.2376093
469600.0000000    0.2369904
469640.0000000    0.2568278
469680.0000000    0.2372356
469720.0000000    0.2405855
469760.0000000    0.2273362
469800.0000000    0.2270365
469840.0000000    0.2355353
469880.0000000    0.2533199
469920.0000000    0.2400952
469960.0000000    0.2430353
470000.0000000    0.2423376
470040.0000000    0.2333675
470080.0000000    0.2418278
470120.0000000    0.2454755
470160.0000000    0.2466934
470200.0000000    0.2497617
470240.0000000    0.2457741
470280.0000000    0.2385020
470320.0000000    0.2389708
470360.0000000    0.2379428
470400.0000000    0.2311107
470440.0000000    0.2454529
470480.0000000    0.2334156
470520.0000000    0.2331746
470560.0000000    0.2398070
470600.0000000    0.2392496
470640.0000000    0.2551810
470680.0000000    0.2429675
470720.0000000    0.2503241
470760.0000000    0.2584338
470800.0000000    0.2430698
470840.0000000    0.2531678
470880.0000000    0.2463499
470920.0000000    0.2443344
470960.0000000    0.2455678
471000.0000000    0.2448080
471040.0000000    0.2496726
471080.0000000    0.2448941
471120.0000000    0.2413667
471160.0000000    0.2446946
471200.0000000    0.2414433
471240.0000000    0.2411390
471280.0000000    0.2397711
471320.0000000    0.2416435
471360.0000000    0.2299883
471400.0000000    0.2282150
471440.0000000    0.2264861
471480.0000000    0.2384362
471520.0000000    0.2348189
471560.0000000    0.2360475
471600.0000000    0.2565566
471640.0000000    0.2429290
471680.0000000    0.2509622
471720.0000000    0.2467049
471760.0000000    0.2547353
471800.0000000    0.2447868
471840.0000000    0.2325699
471880.0000000    0.2363393
471920.0000000    0.2426278
471960.0000000    0.2249969
472000.0000000    0.2437230
472040.0000000    0.2428937
472080.0000000    0.2274509
472120.0000000    0.2376104
472160.0000000    0.2315176
472200.0000000    0.2290787
472240.0000000    0.2271523
472280.0000000    0.2329577
472320.0000000    0.2458625
472360.0000000    0.2426254
472400.0000000    0.2343438
472440.0000000    0.2369104
472480.0000000    0.2349796
472520.0000000    0.2462937
472560.0000000    0.2376855
472600.0000000    0.2454905
472640.0000000    0.2493731
472680.0000000    0.2488358
472720.0000000    0.2407543
472760.0000000    0.2409743
472800.0000000    0.2417701
472840.0000000    0.2406309
472880.0000000    0.2370200
472920.0000000    0.2516471
472960.0000000    0.2357545
473000.0000000    0.2351669
473040.0000000    0.2337797
473080.0000000    0.2370126
473120.0000000    0.2465262
473160.0000000    0.2247456
473200.0000000    0.2334380
473240.0000000    0.2285265
473280.0000000    0.2297621
473320.0000000    0.2301354
473360.0000000    0.2280189
473400.0000000    0.2434202
473440.0000000    0.2478760
473480.0000000    0.2368991
473520.0000000    0.2366026
473560.0000000    0.2330777
473600.0000000    0.2412708
473640.0000000    0.2359648
473680.0000000    0.2354889
473720.0000000    0.2378141
473760.0000000    0.2433384
473800.0000000    0.2421070
473840.0000000    0.2271784
473880.0000000    0.2272641
473920.0000000    0.2466861
473960.0000000    0.2408544
474000.0000000    0.2363003
474040.0000000    0.2409488
474080.0000000    0.2572070
474120.0000000    0.2428194
474160.0000000    0.2347347
474200.0000000    0.2481299
474240.0000000    0.2512610
474280.0000000    0.2510971
474320.0000000    0.2386929
474360.0000000    0.2356181
474400.0000000    0.2390441
474440.0000000    0.2471388
474480.0000000    0.2330270
474520.0000000    0.2354417
474560.0000000    0.2256334
474600.0000000    0.2278269
474640.0000000    0.2255062
474680.0000000    0.2381461
474720.0000000    0.2380990
474760.0000000    0.2375315
474800.0000000    0.2230403
474840.0000000    0.2388026
474880.0000000    0.2296959
474920.0000000    0.2384975
474960.0000000    0.2319567
475000.0000000    0.2278877
475040.0000000    0.2322372
475080.0000000    0.2230891
475120.0000000    0.2269500
475160.0000000    0.2395816
475200.0000000    0.2296170
475240.0000000    0.2330132
475280.0000000    0.2255449
475320.0000000    0.2208457
475360.0000000    0.2245070
475400.0000000    0.2304439
475440.0000000    0.2320505
475480.0000000    0.2179254
475520.0000000    0.2278641
475560.0000000    0.2338786
475600.0000000    0.2237820
475640.0000000    0.2332808
475680.0000000    0.2295178
475720.0000000    0.2372876
475760.0000000    0.2335094
475800.0000000    0.2307195
475840.0000000    0.2350368
475880.0000000    0.2336455
475920.0000000    0.2362209
475960.0000000    0.2423138
476000.0000000    0.2392642
476040.0000000    0.2389932
476080.0000000    0.2226242
476120.0000000    0.2294430
476160.0000000    0.2256220
476200.0000000    0.2234413
476240.0000000    0.2396983
476280.0000000    0.2294104
476320.0000000    0.2228378
476360.0000000    0.2298436
476400.0000000    0.2383884
476440.0000000    0.2231900
476480.0000000    0.2308183
476520.0000000    0.2274624
476560.0000000    0.2279232
476600.0000000    0.2342315
476640.0000000    0.2270945
476680.0000000    0.2464738
476720.0000000    0.2308298
476760.0000000    0.2409557
476800.0000000    0.2205666
476840.0000000    0.2316573
476880.0000000    0.2278595
476920.0000000    0.2289858
476960.0000000    0.2270448
477000.0000000    0.2267171
477040.0000000    0.2275830
477080.0000000    0.2183937
477120.0000000    0.2343641
477160.0000000    0.2330151
477200.0000000    0.2421746
477240.0000000    0.2466537
477280.0000000    0.2397224
477320.0000000    0.2251934
477360.0000000    0.2260375
477400.0000000    0.2318034
477440.0000000    0.2413085
477480.0000000    0.2290345
477520.0000000    0.2336000
477560.0000000    0.2250657
477600.0000000    0.2392441
477640.0000000    0.2353445
477680.0000000    0.2354760
477720.0000000    0.2311165
477760.0000000    0.2255663
477800.0000000    0.2272454
477840.0000000    0.2337245
477880.0000000    0.2356527
477920.0000000    0.2497749
477960.0000000    0.2479314
478000.0000000    0.2420896
478040.0000000    0.2407915
478080.0000000    0.2422993
478120.0000000    0.2379455
478160.0000000    0.2278930
478200.0000000    0.2416482
478240.0000000    0.2428745
478280.0000000    0.2344792
478320.0000000    0.2359080
478360.0000000    0.2309418
478400.0000000    0.2334553
478440.0000000    0.2447707
478480.0000000    0.2203272
478520.0000000    0.2387152
478560.0000000    0.2298314
478600.0000000    0.2338132
478640.0000000    0.2324849
478680.0000000    0.2449294
478720.0000000    0.2305276
478760.0000000    0.2355841
478800.0000000    0.2416577
478840.0000000    0.2475859
478880.0000000    0.2516787
478920.0000000    0.2487836
478960.0000000    0.2502427
479000.0000000    0.2508591
479040.0000000    0.2471372
479080.0000000    0.2417103
479120.0000000    0.2271588
479160.0000000    0.2535805
479200.0000000    0.2452998
479240.0000000    0.2455222
479280.0000000    0.2410025
479320.0000000    0.2517112
479360.0000000    0.2513237
479400.0000000    0.2621522
479440.0000000    0.2435649
479480.0000000    0.2467847
479520.0000000    0.2321607
479560.0000000    0.2343477
479600.0000000    0.2379813
479640.0000000    0.2385988
479680.0000000    0.2451590
479720.0000000    0.2498874
479760.0000000    0.2394208
479800.0000000    0.2474035
479840.0000000    0.2202528
479880.0000000    0.2318004
479920.0000000    0.2301119
479960.0000000    0.2398073
480000.0000000    0.2314876
480040.0000000    0.2282188
480080.0000000    0.2253224
480120.0000000    0.2292698
480160.0000000    0.2401688
480200.0000000    0.2518022
480240.0000000    0.2326174
480280.0000000    0.2351549
480320.0000000    0.2329405
480360.0000000    0.2217957
480400.0000000    0.2432746
480440.0000000    0.2368731
480480.0000000    0.2323721
480520.0000000    0.2382599
480560.0000000    0.2461203
480600.0000000    0.2340841
480640.0000000    0.2298400
480680.0000000    0.2494190
480720.0000000    0.2301496
480760.0000000    0.2340107
480800.0000000    0.2360068
480840.0000000    0.2284522
480880.0000000    0.2396889
480920.0000000    0.2381656
480960.0000000    0.2327622
481000.0000000    0.2300709
481040.0000000    0.2267093
481080.0000000    0.2427096
481120.0000000    0.2413192
481160.0000000    0.2402654
481200.0000000    0.2373125
481240.0000000    0.2396159
481280.0000000    0.2298681
481320.0000000    0.2369549
481360.0000000    0.2299858
481400.0000000    0.2212963
481440.0000000    0.2295359
481480.0000000    0.2367015
481520.0000000    0.2409426
481560.0000000    0.2410289
481600.0000000    0.2410267
481640.0000000    0.2395680
481680.0000000    0.2420120
481720.0000000    0.2296734
481760.0000000    0.2259457
481800.0000000    0.2304261
481840.0000000    0.2456324
481880.0000000    0.2346550
481920.0000000    0.2279206
481960.0000000    0.2232543
482000.0000000    0.2408044
482040.0000000    0.2238442
482080.0000000    0.2402712
482120.0000000    0.2331675
482160.0000000    0.2270136
482200.0000000    0.2298319
482240.0000000    0.2271549
482280.0000000    0.2356239
482320.0000000    0.2414373
482360.0000000    0.2268496
482400.0000000    0.2363079
482440.0000000    0.2472798
482480.0000000    0.2260324
482520.0000000    0.2364619
482560.0000000    0.2288121
482600.0000000    0.2363219
482640.0000000    0.2419043
482680.0000000    0.2344687
482720.0000000    0.2307104
482760.0000000    0.2281105
482800.0000000    0.2401247
482840.0000000    0.2388216
482880.0000000    0.2265611
482920.0000000    0.2255210
482960.0000000    0.2325265
483000.0000000    0.2330202
483040.0000000    0.2290619
483080.0000000    0.2241935
483120.0000000    0.2405948
483160.0000000    0.2389362
483200.0000000    0.2373902
483240.0000000    0.2175252
483280.0000000    0.2254955
483320.0000000    0.2310902
483360.0000000    0.2311232
483400.0000000    0.2228784
483440.0000000    0.2328896
483480.0000000    0.2204110
483520.0000000    0.2295080
483560.0000000    0.2418959
483600.0000000    0.2264367
483640.0000000    0.2353442
483680.0000000    0.2235561
483720.0000000    0.2305870
483760.0000000    0.2288744
483800.0000000    0.2231766
483840.0000000    0.2292849
483880.0000000    0.2376201
483920.0000000    0.2303523
483960.0000000    0.2228826
484000.0000000    0.2214458
484040.0000000    0.2258730
484080.0000000    0.2314325
484120.0000000    0.2259672
484160.0000000    0.2328589
484200.0000000    0.2380600
484240.0000000    0.2221786
484280.0000000    0.2315569
484320.0000000    0.2267217
484360.0000000    0.2337502
484400.0000000    0.2392519
484440.0000000    0.2477151
484480.0000000    0.2358467
484520.0000000    0.2385117
484560.0000000    0.2317560
484600.0000000    0.2304170
484640.0000000    0.2515949
484680.0000000    0.2392851
484720.0000000    0.2409312
484760.0000000    0.2364422
484800.0000000    0.2351578
484840.0000000    0.2473054
484880.0000000    0.2409275
484920.0000000    0.2333392
484960.0000000    0.2222336
485000.0000000    0.2374529
485040.0000000    0.2316611
485080.0000000    0.2272900
485120.0000000    0.2326388
485160.0000000    0.2412424
485200.0000000    0.2368199
485240.0000000    0.2346278
485280.0000000    0.2286512
485320.0000000    0.2317446
485360.0000000    0.2189125
485400.0000000    0.2237681
485440.0000000    0.2220903
485480.0000000    0.2265416
485520.0000000    0.2349017
485560.0000000    0.2362577
485600.0000000    0.2311696
485640.0000000    0.2324180
485680.0000000    0.2274319
485720.0000000    0.2164542
485760.0000000    0.2301825
485800.0000000    0.2211348
485840.0000000    0.2234863
485880.0000000    0.2206465
485920.0000000    0.2124799
485960.0000000    0.2184363
486000.0000000    0.2261861
486040.0000000    0.2192717
486080.0000000    0.2194215
486120.0000000    0.2218263
486160.0000000    0.2112598
486200.0000000    0.2237541
486240.0000000    0.2137317
486280.0000000    0.2152191
486320.0000000    0.2336656
486360.0000000    0.2208161
486400.0000000    0.2158878
486440.0000000    0.2321673
486480.0000000    0.2207981
486520.0000000    0.2311302
486560.0000000    0.2318990
486600.0000000    0.2235214
486640.0000000    0.2212106
486680.0000000    0.2251700
486720.0000000    0.2302679
486760.0000000    0.2204072
486800.0000000    0.2284334
486840.0000000    0.2135309
486880.0000000    0.2112473
486920.0000000    0.2085080
486960.0000000    0.2197197
487000.0000000    0.2124828
487040.0000000    0.2244166
487080.0000000    0.2191493
487120.0000000    0.2199471
487160.0000000    0.2255962
487200.0000000    0.2227981
487240.0000000    0.2284336
487280.0000000    0.2338957
487320.0000000    0.2291835
487360.0000000    0.2269905
487400.0000000    0.2304707
487440.0000000    0.2204607
487480.0000000    0.2378658
487520.0000000    0.2318150
487560.0000000    0.2262863
487600.0000000    0.2200807
487640.0000000    0.2272223
487680.0000000    0.2250836
487720.0000000    0.2267569
487760.0000000    0.2160474
487800.0000000    0.2204837
487840.0000000    0.2173095
487880.0000000    0.2392235
487920.0000000    0.2227776
487960.0000000    0.2330952
488000.0000000    0.2319175
488040.0000000    0.2212192
488080.0000000    0.2281886
488120.0000000    0.2188798
488160.0000000    0.2346847
488200.0000000    0.2268327
488240.0000000    0.2344753
488280.0000000    0.2294912
488320.0000000    0.2207361
488360.0000000    0.2249534
488400.0000000    0.2229422
488440.0000000    0.2176549
488480.0000000    0.2288999
488520.0000000    0.2345418
488560.0000000    0.2215206
488600.0000000    0.2347568
488640.0000000    0.2248062
488680.0000000    0.2237722
488720.0000000    0.2286944
488760.0000000    0.2268975
488800.0000000    0.2429060
488840.0000000    0.2185385
488880.0000000    0.2224150
488920.0000000    0.2357951
488960.0000000    0.2271397
489000.0000000    0.2243610
489040.0000000    0.2268887
489080.0000000    0.2325472
489120.0000000    0.2272268
489160.0000000    0.2344970
489200.0000000    0.2253886
489240.0000000    0.2419250
489280.0000000    0.2285379
489320.0000000    0.2279246
489360.0000000    0.2266867
489400.0000000    0.2364027
489440.0000000    0.2251899
489480.0000000    0.2253072
489520.0000000    0.2082091
489560.0000000    0.2210671
489600.0000000    0.2161997
489640.0000000    0.2034285
489680.0000000    0.2170679
489720.0000000    0.2172908
489760.0000000    0.2172950
489800.0000000    0.2133824
489840.0000000    0.2265206
489880.0000000    0.2284962
489920.0000000    0.2289556
489960.0000000    0.2241280
490000.0000000    0.2186084
490040.0000000    0.2198138
490080.0000000    0.2284661
490120.0000000    0.2240830
490160.0000000    0.2293067
490200.0000000    0.2306984
490240.0000000    0.2090462
490280.0000000    0.2134726
490320.0000000    0.2168050
490360.0000000    0.2139524
490400.0000000    0.2095234
490440.0000000    0.2115098
490480.0000000    0.2155890
490520.0000000    0.2219324
490560.0000000    0.2154916
490600.0000000    0.2347386
490640.0000000    0.2391477
490680.0000000    0.2166023
490720.0000000    0.2245813
490760.0000000    0.2228392
490800.0000000    0.2233509
490840.0000000    0.2306014
490880.0000000    0.2287092
490920.0000000    0.2265452
490960.0000000    0.2259321
491000.0000000    0.2301153
491040.0000000    0.2206805
491080.0000000    0.2148666
491120.0000000    0.2396771
491160.0000000    0.2184255
491200.0000000    0.2273657
491240.0000000    0.2433699
491280.0000000    0.2275769
491320.0000000    0.2378610
491360.0000000    0.2267119
491400.0000000    0.2361911
491440.0000000    0.2341220
491480.0000000    0.2466021
491520.0000000    0.2339355
491560.0000000    0.2223997
491600.0000000    0.2369888
491640.0000000    0.2135156
491680.0000000    0.2297921
491720.0000000    0.2266501
491760.0000000    0.2357623
491800.0000000    0.2268126
491840.0000000    0.2261755
491880.0000000    0.2280062
491920.0000000    0.2387375
491960.0000000    0.2316180
492000.0000000    0.2417711
492040.0000000    0.2321051
492080.0000000    0.2319065
492120.0000000    0.2198627
492160.0000000    0.2273280
492200.0000000    0.2378622
492240.0000000    0.2233945
492280.0000000    0.2180026
492320.0000000    0.2309777
492360.0000000    0.2185235
492400.0000000    0.2102323
492440.0000000    0.2280976
492480.0000000    0.2273655
492520.0000000    0.2343219
492560.0000000    0.2284959
492600.0000000    0.2323467
492640.0000000    0.2353354
492680.0000000    0.2396151
492720.0000000    0.2344353
492760.0000000    0.2392281
492800.0000000    0.2370785
492840.0000000    0.2439786
492880.0000000    0.2335542
492920.0000000    0.2236853
492960.0000000    0.2332574
493000.0000000    0.2314980
493040.0000000    0.2274435
493080.0000000    0.2241351
493120.0000000    0.2276135
493160.0000000    0.2334369
493200.0000000    0.2245911
493240.0000000    0.2171352
493280.0000000    0.2449924
493320.0000000    0.2294113
493360.0000000    0.2424271
493400.0000000    0.2250230
493440.0000000    0.2365858
493480.0000000    0.2328343
493520.0000000    0.2329184
493560.0000000    0.2348360
493600.0000000    0.2378369
493640.0000000    0.2287117
493680.0000000    0.2342240
493720.0000000    0.2247580
493760.0000000    0.2369165
493800.0000000    0.2435106
493840.0000000    0.2354502
493880.0000000    0.2290334
493920.0000000    0.2220548
493960.0000000    0.2342580
494000.0000000    0.2308551
494040.0000000    0.2281552
494080.0000000    0.2220390
494120.0000000    0.2290160
494160.0000000    0.2291605
494200.0000000    0.2274449
494240.0000000    0.2200597
494280.0000000    0.2215537
494320.0000000    0.2197591
494360.0000000    0.2315426
494400.0000000    0.2326463
494440.0000000    0.2249117
494480.0000000    0.2134761
494520.0000000    0.2270148
494560.0000000    0.2181341
494600.0000000    0.2288266
494640.0000000    0.2212875
494680.0000000    0.2166684
494720.0000000    0.2155809
494760.0000000    0.2206717
494800.0000000    0.2218088
494840.0000000    0.2149708
494880.0000000    0.2143255
494920.0000000    0.2184659
494960.0000000    0.2215027
495000.0000000    0.2221484
495040.0000000    0.2278467
495080.0000000    0.2222219
495120.0000000    0.2197485
495160.0000000    0.2240449
495200.0000000    0.2284529
495240.0000000    0.2357901
495280.0000000    0.2238613
495320.0000000    0.2364246
495360.0000000    0.2238126
495400.0000000    0.2301636
495440.0000000    0.2238256
495480.0000000    0.2248710
495520.0000000    0.2178126
495560.0000000    0.2195821
495600.0000000    0.2209206
495640.0000000    0.2278425
495680.0000000    0.2148130
495720.0000000    0.2090989
495760.0000000    0.2130180
495800.0000000    0.2172875
495840.0000000    0.2159786
495880.0000000    0.2207777
495920.0000000    0.2257394
495960.0000000    0.2155967
496000.0000000    0.2255160
496040.0000000    0.2226716
496080.0000000    0.2222947
496120.0000000    0.2205813
496160.0000000    0.2158727
496200.0000000    0.2227977
496240.0000000    0.2156807
496280.0000000    0.2211618
496320.0000000    0.2260695
496360.0000000    0.2253310
496400.0000000    0.2231015
496440.0000000    0.2280215
496480.0000000    0.2155048
496520.0000000    0.2283061
496560.0000000    0.2085376
496600.0000000    0.2226505
496640.0000000    0.2096792
496680.0000000    0.2129246
496720.0000000    0.2140320
496760.0000000    0.2168990
496800.0000000    0.2092205
496840.0000000    0.2113116
496880.0000000    0.2138091
496920.0000000    0.2100028
496960.0000000    0.2202885
497000.0000000    0.2274075
497040.0000000    0.2252228
497080.0000000    0.2256459
497120.0000000    0.2310713
497160.0000000    0.2304465
497200.0000000    0.2435374
497240.0000000    0.2208723
497280.0000000    0.2210052
497320.0000000    0.2205939
497360.0000000    0.2237853
497400.0000000    0.2100945
497440.0000000    0.2123006
497480.0000000    0.2160684
497520.0000000    0.2223839
497560.0000000    0.2160093
497600.0000000    0.2173878
497640.0000000    0.2089467
497680.0000000    0.2214250
497720.0000000    0.2199218
497760.0000000    0.2198898
497800.0000000    0.2201679
497840.0000000    0.2139126
497880.0000000    0.2154078
497920.0000000    0.2192584
497960.0000000    0.2155007
498000.0000000    0.2072126
498040.0000000    0.2231064
498080.0000000    0.2185262
498120.0000000    0.2235935
498160.0000000    0.2258224
498200.0000000    0.2203361
498240.0000000    0.2274604
498280.0000000    0.2241559
498320.0000000    0.2233945
498360.0000000    0.2207864
498400.0000000    0.2246156
498440.0000000    0.2197707
498480.0000000    0.2204542
498520.0000000    0.2171736
498560.0000000    0.2065487
498600.0000000    0.2083170
498640.0000000    0.2189421
498680.0000000    0.2274975
498720.0000000    0.2265206
498760.0000000    0.2121746
498800.0000000    0.2163205
498840.0000000    0.2123388
498880.0000000    0.2278858
498920.0000000    0.2144977
498960.0000000    0.2194113
499000.0000000    0.2295466
499040.0000000    0.2083371
499080.0000000    0.2101153
499120.0000000    0.2280303
499160.0000000    0.2257791
499200.0000000    0.2262914
499240.0000000    0.2175140
499280.0000000    0.2137633
499320.0000000    0.2319265
499360.0000000    0.2253079
499400.0000000    0.2109801
499440.0000000    0.2154794
499480.0000000    0.2193329
499520.0000000    0.2208095
499560.0000000    0.2198920
499600.0000000    0.2094179
499640.0000000    0.2226923
499680.0000000    0.2193861
499720.0000000    0.2241708
499760.0000000    0.2272537
499800.0000000    0.2161356
499840.0000000    0.2157512
499880.0000000    0.2182406
499920.0000000    0.2096483
499960.0000000    0.2049504
500000.0000000    0.2007119
500040.0000000    0.2266542
500080.0000000    0.2197056
500120.0000000    0.2125101
500160.0000000    0.2014639
500200.0000000    0.2134331
500240.0000000    0.2093261
500280.0000000    0.2094236
500320.0000000    0.2224587
500360.0000000    0.2131811
500400.0000000    0.2036900
500440.0000000    0.2149924
500480.0000000    0.2221588
500520.0000000    0.2082889
500560.0000000    0.2139616
500600.0000000    0.2135075
500640.0000000    0.2150261
500680.0000000    0.2183530
500720.0000000    0.2085103
500760.0000000    0.2305305
500800.0000000    0.2115750
500840.0000000    0.2161883
500880.0000000    0.2230236
500920.0000000    0.2266104
500960.0000000    0.2162385
501000.0000000    0.2202619
501040.0000000    0.2180957
501080.0000000    0.2271771
501120.0000000    0.2188875
501160.0000000    0.2168671
501200.0000000    0.2183802
501240.0000000    0.2137480
501280.0000000    0.2214189
501320.0000000    0.2185572
501360.0000000    0.2182283
501400.0000000    0.2156087
501440.0000000    0.2139555
501480.0000000    0.2209724
501520.0000000    0.2176251
501560.0000000    0.2055200
501600.0000000    0.2135955
501640.0000000    0.2258117
501680.0000000    0.2138800
501720.0000000    0.2124907
501760.0000000    0.2176547
501800.0000000    0.2280639
501840.0000000    0.2228372
501880.0000000    0.2346290
501920.0000000    0.2113284
501960.0000000    0.2056910
502000.0000000    0.2201780
502040.0000000    0.2029715
502080.0000000    0.2079585
502120.0000000    0.2073972
502160.0000000    0.1983808
502200.0000000    0.2025943
502240.0000000    0.2068803
502280.0000000    0.2124410
502320.0000000    0.2021520
502360.0000000    0.2133579
502400.0000000    0.2081389
502440.0000000    0.2053286
502480.0000000    0.2048845
502520.0000000    0.2025547
502560.0000000    0.2021145
502600.0000000    0.2063268
502640.0000000    0.2071467
502680.0000000    0.2067251
502720.0000000    0.2231989
502760.0000000    0.2087662
502800.0000000    0.2097643
502840.0000000    0.2078008
502880.0000000    0.2051553
502920.0000000    0.2194204
502960.0000000    0.2141533
503000.0000000    0.2216393
503040.0000000    0.2118156
503080.0000000    0.2201416
503120.0000000    0.2109704
503160.0000000    0.2199250
503200.0000000    0.2125844
503240.0000000    0.2148002
503280.0000000    0.2190122
503320.0000000    0.2178440
503360.0000000    0.2265653
503400.0000000    0.2149911
503440.0000000    0.2049376
503480.0000000    0.2167466
503520.0000000    0.2094715
503560.0000000    0.2118291
503600.0000000    0.2122917
503640.0000000    0.2120230
503680.0000000    0.2079203
503720.0000000    0.2138930
503760.0000000    0.2046693
503800.0000000    0.2109922
503840.0000000    0.2193009
503880.0000000    0.2201684
503920.0000000    0.2194492
503960.0000000    0.2145958
504000.0000000    0.2116076
504040.0000000    0.2348159
504080.0000000    0.2156372
504120.0000000    0.2116527
504160.0000000    0.2215660
504200.0000000    0.2188683
504240.0000000    0.2148669
504280.0000000    0.2297565
504320.0000000    0.2350308
504360.0000000    0.2159704
504400.0000000    0.2249169
504440.0000000    0.2241859
504480.0000000    0.2189942
504520.0000000    0.2291551
504560.0000000    0.1995660
504600.0000000    0.2266245
504640.0000000    0.2294880
504680.0000000    0.2305768
504720.0000000    0.2289850
504760.0000000    0.2129156
504800.0000000    0.2194724
504840.0000000    0.2116537
504880.0000000    0.2091065
504920.0000000    0.1994195
504960.0000000    0.2235006
505000.0000000    0.2151433
505040.0000000    0.2057212
505080.0000000    0.2119962
505120.0000000    0.2127527
505160.0000000    0.2106886
505200.0000000    0.2090216
505240.0000000    0.2272473
505280.0000000    0.2266987
505320.0000000    0.2209244
505360.0000000    0.2117935
505400.0000000    0.2186965
505440.0000000    0.2152493
505480.0000000    0.2251651
505520.0000000    0.2255049
505560.0000000    0.2270991
505600.0000000    0.2062350
505640.0000000    0.2169016
505680.0000000    0.2084132
505720.0000000    0.2074955
505760.0000000    0.2082612
505800.0000000    0.2208717
505840.0000000    0.2027780
505880.0000000    0.2103649
505920.0000000    0.2056092
505960.0000000    0.2034814
506000.0000000    0.2174307
506040.0000000    0.2112610
506080.0000000    0.2234246
506120.0000000    0.2255440
506160.0000000    0.2129197
506200.0000000    0.2136477
506240.0000000    0.2195931
506280.0000000    0.2177840
506320.0000000    0.2137733
506360.0000000    0.2137752
506400.0000000    0.2209707
506440.0000000    0.2183449
506480.0000000    0.2189866
506520.0000000    0.2377743
506560.0000000    0.2300760
506600.0000000    0.2254055
506640.0000000    0.2163665
506680.0000000    0.2176872
506720.0000000    0.2099704
506760.0000000    0.2147097
506800.0000000    0.2207621
506840.0000000    0.2161861
506880.0000000    0.2142253
506920.0000000    0.2202513
506960.0000000    0.2129067
507000.0000000    0.2189931
507040.0000000    0.2175577
507080.0000000    0.2173294
507120.0000000    0.2167560
507160.0000000    0.2096070
507200.0000000    0.2211650
507240.0000000    0.2236500
507280.0000000    0.2220405
507320.0000000    0.2277484
507360.0000000    0.2293170
507400.0000000    0.2196799
507440.0000000    0.2179329
507480.0000000    0.2191269
507520.0000000    0.2268974
507560.0000000    0.2262790
507600.0000000    0.2107947
507640.0000000    0.2181572
507680.0000000    0.2121508
507720.0000000    0.2169163
507760.0000000    0.2261104
507800.0000000    0.2183417
507840.0000000    0.2164664
507880.0000000    0.2116277
507920.0000000    0.2251762
507960.0000000    0.2250074
508000.0000000    0.2152989
508040.0000000    0.2193508
508080.0000000    0.2208971
508120.0000000    0.2174798
508160.0000000    0.2247447
508200.0000000    0.2138050
508240.0000000    0.2372320
508280.0000000    0.2209295
508320.0000000    0.2178271
508360.0000000    0.2197589
508400.0000000    0.2164171
508440.0000000    0.2293361
508480.0000000    0.2218553
508520.0000000    0.2124008
508560.0000000    0.2195910
508600.0000000    0.2062247
508640.0000000    0.2133837
508680.0000000    0.2046769
508720.0000000    0.2193178
508760.0000000    0.2111410
508800.0000000    0.2095620
508840.0000000    0.2160260
508880.0000000    0.2219903
508920.0000000    0.2190736
508960.0000000    0.2233553
509000.0000000    0.2180012
509040.0000000    0.2162053
509080.0000000    0.2089055
509120.0000000    0.2082303
509160.0000000    0.2140998
509200.0000000    0.2207626
509240.0000000    0.2180160
509280.0000000    0.2364293
509320.0000000    0.2174614
509360.0000000    0.2259204
509400.0000000    0.2233065
509440.0000000    0.2121839
509480.0000000    0.2206612
509520.0000000    0.2078934
509560.0000000    0.2095591
509600.0000000    0.2157494
509640.0000000    0.2088093
509680.0000000    0.2118691
509720.0000000    0.2212801
509760.0000000    0.2312404
509800.0000000    0.2071502
509840.0000000    0.1983974
509880.0000000    0.2095253
509920.0000000    0.2073619
509960.0000000    0.2198896
510000.0000000    0.2072003
510040.0000000    0.2156403
510080.0000000    0.2159701
510120.0000000    0.2092356
510160.0000000    0.2052435
510200.0000000    0.2208098
510240.0000000    0.2050901
510280.0000000    0.2153333
510320.0000000    0.2153217
510360.0000000    0.2086978
510400.0000000    0.2209948
510440.0000000    0.2065666
510480.0000000    0.2336188
510520.0000000    0.2181007
510560.0000000    0.2175151
510600.0000000    0.2180863
510640.0000000    0.2182765
510680.0000000    0.2215487
510720.0000000    0.2220052
510760.0000000    0.2144029
510800.0000000    0.2266138
510840.0000000    0.2250063
510880.0000000    0.2178758
510920.0000000    0.2195451
510960.0000000    0.2147332
511000.0000000    0.2145750
511040.0000000    0.2245343
511080.0000000    0.2311044
511120.0000000    0.2404413
511160.0000000    0.2381543
511200.0000000    0.2268103
511240.0000000    0.2293162
511280.0000000    0.2251352
511320.0000000    0.2243071
511360.0000000    0.2283999
511400.0000000    0.2278470
511440.0000000    0.2241788
511480.0000000    0.2249404
511520.0000000    0.2308064
511560.0000000    0.2309070
511600.0000000    0.2215563
511640.0000000    0.2315517
511680.0000000    0.2252447
511720.0000000    0.2327575
511760.0000000    0.2420409
511800.0000000    0.2282637
511840.0000000    0.2186372
511880.0000000    0.2228377
511920.0000000    0.2236305
511960.0000000    0.2255151
512000.0000000    0.2232890
512040.0000000    0.2334900
512080.0000000    0.2276215
512120.0000000    0.2314018
512160.0000000    0.2225334
512200.0000000    0.2225105
512240.0000000    0.2278155
512280.0000000    0.2214206
512320.0000000    0.2136520
512360.0000000    0.2241938
512400.0000000    0.2217141
512440.0000000    0.2309338
512480.0000000    0.2246536
512520.0000000    0.2224750
512560.0000000    0.2360259
512600.0000000    0.2326460
512640.0000000    0.2249992
512680.0000000    0.2309461
512720.0000000    0.2235993
512760.0000000    0.2221631
512800.0000000    0.2256092
512840.0000000    0.2208508
512880.0000000    0.2180244
512920.0000000    0.2225479
512960.0000000    0.2239474
513000.0000000    0.2272004
513040.0000000    0.2197900
513080.0000000    0.2380323
513120.0000000    0.2348550
513160.0000000    0.2277858
513200.0000000    0.2353638
513240.0000000    0.2273584
513280.0000000    0.2138308
513320.0000000    0.2195531
513360.0000000    0.2208414
513400.0000000    0.2200859
513440.0000000    0.2085719
513480.0000000    0.2114079
513520.0000000    0.2159777
513560.0000000    0.2086198
513600.0000000    0.2147242
513640.0000000    0.2304276
513680.0000000    0.2213250
513720.0000000    0.2333333
513760.0000000    0.2229171
513800.0000000    0.2212324
513840.0000000    0.2258922
513880.0000000    0.2203797
513920.0000000    0.2248080
513960.0000000    0.2194996
514000.0000000    0.2151773
514040.0000000    0.2327899
514080.0000000    0.2270964
514120.0000000    0.2178335
514160.0000000    0.2310434
514200.0000000    0.2235418
514240.0000000    0.2076614
514280.0000000    0.2282456
514320.0000000    0.2234137
514360.0000000    0.2127317
514400.0000000    0.2123354
514440.0000000    0.2143105
514480.0000000    0.2241461
514520.0000000    0.2264075
514560.0000000    0.2271547
514600.0000000    0.2375054
514640.0000000    0.2192604
514680.0000000    0.2241042
514720.0000000    0.2199587
514760.0000000    0.2446526
514800.0000000    0.2147241
514840.0000000    0.2186432
514880.0000000    0.2223925
514920.0000000    0.2169037
514960.0000000    0.2309441
515000.0000000    0.2375368
515040.0000000    0.2221113
515080.0000000    0.2239535
515120.0000000    0.2239073
515160.0000000    0.2323023
515200.0000000    0.2210384
515240.0000000    0.2260875
515280.0000000    0.2314074
515320.0000000    0.2326437
515360.0000000    0.2317239
515400.0000000    0.2291158
515440.0000000    0.2236689
515480.0000000    0.2328405
515520.0000000    0.2364263
515560.0000000    0.2299652
515600.0000000    0.2354076
515640.0000000    0.2348064
515680.0000000    0.2292074
515720.0000000    0.2297442
515760.0000000    0.2304778
515800.0000000    0.2212762
515840.0000000    0.2228728
515880.0000000    0.2372330
515920.0000000    0.2346646
515960.0000000    0.2197634
516000.0000000    0.2207341
516040.0000000    0.2190835
516080.0000000    0.2272449
516120.0000000    0.2243994
516160.0000000    0.2280720
516200.0000000    0.2215777
516240.0000000    0.2331064
516280.0000000    0.2378531
516320.0000000    0.2257245
516360.0000000    0.2384894
516400.0000000    0.2330229
516440.0000000    0.2381134
516480.0000000    0.2326329
516520.0000000    0.2311649
516560.0000000    0.2303204
516600.0000000    0.2279704
516640.0000000    0.2213223
516680.0000000    0.2287892
516720.0000000    0.2381071
516760.0000000    0.2271765
516800.0000000    0.2418748
516840.0000000    0.2349643
516880.0000000    0.2163191
516920.0000000    0.2254766
516960.0000000    0.2293272
517000.0000000    0.2204532
517040.0000000    0.2255985
517080.0000000    0.2208053
517120.0000000    0.2373226
517160.0000000    0.2318687
517200.0000000    0.2233408
517240.0000000    0.2181231
517280.0000000    0.2274278
517320.0000000    0.2422944
517360.0000000    0.2322930
517400.0000000    0.2273820
517440.0000000    0.2303466
517480.0000000    0.2326265
517520.0000000    0.2425109
517560.0000000    0.2392304
517600.0000000    0.2326841
517640.0000000    0.2356814
517680.0000000    0.2430375
517720.0000000    0.2339648
517760.0000000    0.2354813
517800.0000000    0.2294434
517840.0000000    0.2308101
517880.0000000    0.2307471
517920.0000000    0.2372139
517960.0000000    0.2255454
518000.0000000    0.2290431
518040.0000000    0.2170544
518080.0000000    0.2216572
518120.0000000    0.2239972
518160.0000000    0.2264890
518200.0000000    0.2224636
518240.0000000    0.2393930
518280.0000000    0.2394711
518320.0000000    0.2204459
518360.0000000    0.2242845
518400.0000000    0.2321171
518440.0000000    0.2086477
518480.0000000    0.2183472
518520.0000000    0.2222974
518560.0000000    0.2281336
518600.0000000    0.2209731
518640.0000000    0.2255322
518680.0000000    0.2307952
518720.0000000    0.2142116
518760.0000000    0.2193880
518800.0000000    0.2328461
518840.0000000    0.2272383
518880.0000000    0.2227190
518920.0000000    0.2109932
518960.0000000    0.2327923
519000.0000000    0.2231915
519040.0000000    0.2253217
519080.0000000    0.2167683
519120.0000000    0.2275235
519160.0000000    0.2171827
519200.0000000    0.2205079
519240.0000000    0.2135273
519280.0000000    0.2236971
519320.0000000    0.2273041
519360.0000000    0.2261732
519400.0000000    0.2239520
519440.0000000    0.2227346
519480.0000000    0.2267091
519520.0000000    0.2129424
519560.0000000    0.2274973
519600.0000000    0.2275710
519640.0000000    0.2279080
519680.0000000    0.2246992
519720.0000000    0.2432897
519760.0000000    0.2260201
519800.0000000    0.2177300
519840.0000000    0.2226902
519880.0000000    0.2299096
519920.0000000    0.2356123
519960.0000000    0.2288142
520000.0000000    0.2261511
520040.0000000    0.2246342
520080.0000000    0.2231869
520120.0000000    0.2390475
520160.0000000    0.2160480
520200.0000000    0.2281138
520240.0000000    0.2266053
520280.0000000    0.2242639
520320.0000000    0.2246021
520360.0000000    0.2154847
520400.0000000    0.2247819
520440.0000000    0.2198918
520480.0000000    0.2318394
520520.0000000    0.2226555
520560.0000000    0.2181181
520600.0000000    0.2165217
520640.0000000    0.2083019
520680.0000000    0.2259758
520720.0000000    0.2331444
520760.0000000    0.2184181
520800.0000000    0.2186671
520840.0000000    0.2268878
520880.0000000    0.2126546
520920.0000000    0.2360122
520960.0000000    0.2393478
521000.0000000    0.2223232
521040.0000000    0.2196512
521080.0000000    0.2183895
521120.0000000    0.2233495
521160.0000000    0.2305648
521200.0000000    0.2350675
521240.0000000    0.2390914
521280.0000000    0.2231762
521320.0000000    0.2148271
521360.0000000    0.2263792
521400.0000000    0.2176065
521440.0000000    0.2204136
521480.0000000    0.2297080
521520.0000000    0.2192668
521560.0000000    0.2282016
521600.0000000    0.2390276
521640.0000000    0.2251828
521680.0000000    0.2450168
521720.0000000    0.2369815
521760.0000000    0.2405878
521800.0000000    0.2351920
521840.0000000    0.2359417
521880.0000000    0.2214264
521920.0000000    0.2221620
521960.0000000    0.2199987
522000.0000000    0.2316940
522040.0000000    0.2223903
522080.0000000    0.2215140
522120.0000000    0.2233876
522160.0000000    0.2383338
522200.0000000    0.2400148
522240.0000000    0.2225149
522280.0000000    0.2377765
522320.0000000    0.2308571
522360.0000000    0.2251783
522400.0000000    0.2216331
522440.0000000    0.2254411
522480.0000000    0.2189637
522520.0000000    0.2103397
522560.0000000    0.2327389
522600.0000000    0.2300025
522640.0000000    0.2271786
522680.0000000    0.2246668
522720.0000000    0.2176290
522760.0000000    0.2308520
522800.0000000    0.2323430
522840.0000000    0.2236280
522880.0000000    0.2116706
522920.0000000    0.2177362
522960.0000000    0.2198063
523000.0000000    0.2298889
523040.0000000    0.2246028
523080.0000000    0.2248450
523120.0000000    0.2185267
523160.0000000    0.2163385
523200.0000000    0.2285109
523240.0000000    0.2337081
523280.0000000    0.2111424
523320.0000000    0.2200656
523360.0000000    0.2180529
523400.0000000    0.2183396
523440.0000000    0.2199585
523480.0000000    0.2234965
523520.0000000    0.2121106
523560.0000000    0.2288867
523600.0000000    0.2217509
523640.0000000    0.2158174
523680.0000000    0.2198903
523720.0000000    0.2299168
523760.0000000    0.2194286
523800.0000000    0.2171872
523840.0000000    0.2105375
523880.0000000    0.2160336
523920.0000000    0.2204901
523960.0000000    0.2190215
524000.0000000    0.2223116
524040.0000000    0.2159608
524080.0000000    0.2135756
524120.0000000    0.2192352
524160.0000000    0.2195543
524200.0000000    0.2233752
524240.0000000    0.2249352
524280.0000000    0.2155565
524320.0000000    0.2148215
524360.0000000    0.2176373
524400.0000000    0.2192405
524440.0000000    0.2200905
524480.0000000    0.2284263
524520.0000000    0.2212003
524560.0000000    0.2239423
524600.0000000    0.2233485
524640.0000000    0.2401188
524680.0000000    0.2224503
524720.0000000    0.2338920
524760.0000000    0.2339620
524800.0000000    0.2250179
524840.0000000    0.2091337
524880.0000000    0.2318429
524920.0000000    0.2319468
524960.0000000    0.2305317
525000.0000000    0.2291984
525040.0000000    0.2245555
525080.0000000    0.2310541
525120.0000000    0.2304687
525160.0000000    0.2161497
525200.0000000    0.2298047
525240.0000000    0.2172678
525280.0000000    0.2219340
525320.0000000    0.2269344
525360.0000000    0.2318949
525400.0000000    0.2191781
525440.0000000    0.2206286
525480.0000000    0.2278091
525520.0000000    0.2235108
525560.0000000    0.2220176
525600.0000000    0.2174111
525640.0000000    0.2116318
525680.0000000    0.2198007
525720.0000000    0.2166209
525760.0000000    0.2241048
525800.0000000    0.2229449
525840.0000000    0.2281972
525880.0000000    0.2277671
525920.0000000    0.2272843
525960.0000000    0.2323336
526000.0000000    0.2137341
526040.0000000    0.2224413
526080.0000000    0.2337264
526120.0000000    0.2200010
526160.0000000    0.2048305
526200.0000000    0.2291653
526240.0000000    0.2118427
526280.0000000    0.2144785
526320.0000000    0.2230519
526360.0000000    0.2264455
526400.0000000    0.2191418
526440.0000000    0.2119492
526480.0000000    0.2208567
526520.0000000    0.2236169
526560.0000000    0.2141462
526600.0000000    0.2109851
526640.0000000    0.2183102
526680.0000000    0.2336121
526720.0000000    0.2196940
526760.0000000    0.2213202
526800.0000000    0.2205482
526840.0000000    0.2154037
526880.0000000    0.2220424
526920.0000000    0.2365196
526960.0000000    0.2234960
527000.0000000    0.2164315
527040.0000000    0.2209359
527080.0000000    0.2124231
527120.0000000    0.2255570
527160.0000000    0.2233097
527200.0000000    0.2167927
527240.0000000    0.2181851
527280.0000000    0.2192789
527320.0000000    0.2230668
527360.0000000    0.2208671
527400.0000000    0.2199008
527440.0000000    0.2163329
527480.0000000    0.2354695
527520.0000000    0.2217199
527560.0000000    0.2252600
527600.0000000    0.2252045
527640.0000000    0.2359095
527680.0000000    0.2374500
527720.0000000    0.2437883
527760.0000000    0.2334746
527800.0000000    0.2358935
527840.0000000    0.2328987
527880.0000000    0.2379332
527920.0000000    0.2303212
527960.0000000    0.2260270
528000.0000000    0.2358499
528040.0000000    0.2378222
528080.0000000    0.2305001
528120.0000000    0.2150777
528160.0000000    0.2207484
528200.0000000    0.2176518
528240.0000000    0.2155531
528280.0000000    0.2163855
528320.0000000    0.2256164
528360.0000000    0.2097669
528400.0000000    0.2069801
528440.0000000    0.2137373
528480.0000000    0.2111712
528520.0000000    0.2182409
528560.0000000    0.2195775
528600.0000000    0.2283185
528640.0000000    0.2255355
528680.0000000    0.2210935
528720.0000000    0.2175114
528760.0000000    0.2144665
528800.0000000    0.2088478
528840.0000000    0.2231281
528880.0000000    0.2149557
528920.0000000    0.2145845
528960.0000000    0.2213469
529000.0000000    0.2263526
529040.0000000    0.2174792
529080.0000000    0.2280389
529120.0000000    0.2348502
529160.0000000    0.2170876
529200.0000000    0.2191267
529240.0000000    0.2118733
529280.0000000    0.2242301
529320.0000000    0.2241084
529360.0000000    0.2358168
529400.0000000    0.2309252
529440.0000000    0.2323342
529480.0000000    0.2360729
529520.0000000    0.2315118
529560.0000000    0.2285069
529600.0000000    0.2243181
529640.0000000    0.2293556
529680.0000000    0.2378450
529720.0000000    0.2362405
529760.0000000    0.2287717
529800.0000000    0.2251110
529840.0000000    0.2269187
529880.0000000    0.2184573
529920.0000000    0.2266378
529960.0000000    0.2348903
530000.0000000    0.2232476
530040.0000000    0.2307592
530080.0000000    0.2294226
530120.0000000    0.2348606
530160.0000000    0.2265169
530200.0000000    0.2299702
530240.0000000    0.2261909
530280.0000000    0.2131853
530320.0000000    0.2235585
530360.0000000    0.2341667
530400.0000000    0.2350302
530440.0000000    0.2168149
530480.0000000    0.2304504
530520.0000000    0.2287765
530560.0000000    0.2305026
530600.0000000    0.2409072
530640.0000000    0.2304881
530680.0000000    0.2325413
530720.0000000    0.2394425
530760.0000000    0.2293157
530800.0000000    0.2355988
530840.0000000    0.2336265
530880.0000000    0.2203362
530920.0000000    0.2315058
530960.0000000    0.2344871
531000.0000000    0.2518864
531040.0000000    0.2343841
531080.0000000    0.2372500
531120.0000000    0.2495088
531160.0000000    0.2401748
531200.0000000    0.2406487
531240.0000000    0.2417469
531280.0000000    0.2245186
531320.0000000    0.2462470
531360.0000000    0.2348481
531400.0000000    0.2386276
531440.0000000    0.2284397
531480.0000000    0.2194980
531520.0000000    0.2177868
531560.0000000    0.2197674
531600.0000000    0.2259763
531640.0000000    0.2324462
531680.0000000    0.2265846
531720.0000000    0.2340047
531760.0000000    0.2420695
531800.0000000    0.2156459
531840.0000000    0.2151681
531880.0000000    0.2147754
531920.0000000    0.2245374
531960.0000000    0.2204139
532000.0000000    0.2284021
532040.0000000    0.2134056
532080.0000000    0.2276950
532120.0000000    0.2195419
532160.0000000    0.2265544
532200.0000000    0.2201026
532240.0000000    0.2213119
532280.0000000    0.2318605
532320.0000000    0.2116242
532360.0000000    0.2160330
532400.0000000    0.2097023
532440.0000000    0.2382762
532480.0000000    0.2268065
532520.0000000    0.2215448
532560.0000000    0.2285613
532600.0000000    0.2240758
532640.0000000    0.2204645
532680.0000000    0.2410497
532720.0000000    0.2404926
532760.0000000    0.2360567
532800.0000000    0.2245991
532840.0000000    0.2290634
532880.0000000    0.2239835
532920.0000000    0.2259962
532960.0000000    0.2227361
533000.0000000    0.2298014
533040.0000000    0.2309954
533080.0000000    0.2365389
533120.0000000    0.2311265
533160.0000000    0.2310767
533200.0000000    0.2294234
533240.0000000    0.2321832
533280.0000000    0.2328802
533320.0000000    0.2418203
533360.0000000    0.2299289
533400.0000000    0.2375041
533440.0000000    0.2267074
533480.0000000    0.2168428
533520.0000000    0.2268195
533560.0000000    0.2304824
533600.0000000    0.2223393
533640.0000000    0.2214479
533680.0000000    0.2235700
533720.0000000    0.2311358
533760.0000000    0.2213271
533800.0000000    0.2288399
533840.0000000    0.2249985
533880.0000000    0.2343270
533920.0000000    0.2174694
533960.0000000    0.2198083
534000.0000000    0.2251053
534040.0000000    0.2267875
534080.0000000    0.2257419
534120.0000000    0.2212798
534160.0000000    0.2478990
534200.0000000    0.2274254
534240.0000000    0.2190263
534280.0000000    0.2279347
534320.0000000    0.2232368
534360.0000000    0.2322453
534400.0000000    0.2406381
534440.0000000    0.2247240
534480.0000000    0.2204410
534520.0000000    0.2177540
534560.0000000    0.2225959
534600.0000000    0.2243425
534640.0000000    0.2231690
534680.0000000    0.2231099
534720.0000000    0.2203051
534760.0000000    0.2248055
534800.0000000    0.2143303
534840.0000000    0.2220731
534880.0000000    0.2334023
534920.0000000    0.2377992
534960.0000000    0.2170462
535000.0000000    0.2203887
535040.0000000    0.2329192
535080.0000000    0.2249610
535120.0000000    0.2168802
535160.0000000    0.2360690
535200.0000000    0.2251941
535240.0000000    0.2293060
535280.0000000    0.2322841
535320.0000000    0.2270912
535360.0000000    0.2308707
535400.0000000    0.2178399
535440.0000000    0.2418604
535480.0000000    0.2261952
535520.0000000    0.2216914
535560.0000000    0.2295136
535600.0000000    0.2284286
535640.0000000    0.2307562
535680.0000000    0.2408152
535720.0000000    0.2290495
535760.0000000    0.2289911
535800.0000000    0.2339074
535840.0000000    0.2226690
535880.0000000    0.2322192
535920.0000000    0.2317925
535960.0000000    0.2374695
536000.0000000    0.2260564
536040.0000000    0.2363976
536080.0000000    0.2342159
536120.0000000    0.2334280
536160.0000000    0.2239794
536200.0000000    0.2293162
536240.0000000    0.2414769
536280.0000000    0.2335077
536320.0000000    0.2327680
536360.0000000    0.2311214
536400.0000000    0.2331528
536440.0000000    0.2364837
536480.0000000    0.2390145
536520.0000000    0.2230223
536560.0000000    0.2399864
536600.0000000    0.2251540
536640.0000000    0.2289789
536680.0000000    0.2339823
536720.0000000    0.2281150
536760.0000000    0.2294396
536800.0000000    0.2264814
536840.0000000    0.2236183
536880.0000000    0.2264222
536920.0000000    0.2139243
536960.0000000    0.2205867
537000.0000000    0.2253860
537040.0000000    0.2227034
537080.0000000    0.2277640
537120.0000000    0.2291737
537160.0000000    0.2351211
537200.0000000    0.2294432
537240.0000000    0.2324688
537280.0000000    0.2280465
537320.0000000    0.2242409
537360.0000000    0.2347158
537400.0000000    0.2440957
537440.0000000    0.2429093
537480.0000000    0.2393418
537520.0000000    0.2301229
537560.0000000    0.2499973
537600.0000000    0.2460714
537640.0000000    0.2469781
537680.0000000    0.2350872
537720.0000000    0.2419085
537760.0000000    0.2353973
537800.0000000    0.2285171
537840.0000000    0.2286083
537880.0000000    0.2416457
537920.0000000    0.2334114
537960.0000000    0.2367820
538000.0000000    0.2274058
538040.0000000    0.2409652
538080.0000000    0.2296709
538120.0000000    0.2399775
538160.0000000    0.2410727
538200.0000000    0.2396090
538240.0000000    0.2341432
538280.0000000    0.2271830
538320.0000000    0.2392791
538360.0000000    0.2346521
538400.0000000    0.2352262
538440.0000000    0.2408649
538480.0000000    0.2344078
538520.0000000    0.2332056
538560.0000000    0.2456025
538600.0000000    0.2451310
538640.0000000    0.2333418
538680.0000000    0.2372677
538720.0000000    0.2343983
538760.0000000    0.2481822
538800.0000000    0.2395838
538840.0000000    0.2492027
538880.0000000    0.2432399
538920.0000000    0.2458908
538960.0000000    0.2369568
539000.0000000    0.2390286
539040.0000000    0.2360492
539080.0000000    0.2318538
539120.0000000    0.2374076
539160.0000000    0.2370788
539200.0000000    0.2453384
539240.0000000    0.2562489
539280.0000000    0.2396367
539320.0000000    0.2361503
539360.0000000    0.2334018
539400.0000000    0.2489873
539440.0000000    0.2348221
539480.0000000    0.2356275
539520.0000000    0.2272561
539560.0000000    0.2289172
539600.0000000    0.2393480
539640.0000000    0.2339357
539680.0000000    0.2315222
539720.0000000    0.2301423
539760.0000000    0.2285369
539800.0000000    0.2246059
539840.0000000    0.2402916
539880.0000000    0.2286773
539920.0000000    0.2364823
539960.0000000    0.2475669
540000.0000000    0.2469998
540040.0000000    0.2304701
540080.0000000    0.2311099
540120.0000000    0.2245703
540160.0000000    0.2307390
540200.0000000    0.2521815
540240.0000000    0.2562454
540280.0000000    0.2398290
540320.0000000    0.2365097
540360.0000000    0.2403309
540400.0000000    0.2518452
540440.0000000    0.2391690
540480.0000000    0.2348285
540520.0000000    0.2381714
540560.0000000    0.2335075
540600.0000000    0.2269965
540640.0000000    0.2370840
540680.0000000    0.2242403
540720.0000000    0.2277055
540760.0000000    0.2456088
540800.0000000    0.2248331
540840.0000000    0.2211808
540880.0000000    0.2177875
540920.0000000    0.2302121
540960.0000000    0.2225255
541000.0000000    0.2151315
541040.0000000    0.2283593
541080.0000000    0.2384103
541120.0000000    0.2284812
541160.0000000    0.2444224
541200.0000000    0.2311861
541240.0000000    0.2346940
541280.0000000    0.2315369
541320.0000000    0.2256618
541360.0000000    0.2255479
541400.0000000    0.2291025
541440.0000000    0.2275303
541480.0000000    0.2361307
541520.0000000    0.2420418
541560.0000000    0.2517025
541600.0000000    0.2406695
541640.0000000    0.2363419
541680.0000000    0.2359262
541720.0000000    0.2247879
541760.0000000    0.2412385
541800.0000000    0.2351483
541840.0000000    0.2346137
541880.0000000    0.2288140
541920.0000000    0.2341296
541960.0000000    0.2467213
542000.0000000    0.2337891
542040.0000000    0.2411822
542080.0000000    0.2520717
542120.0000000    0.2405444
542160.0000000    0.2463736
542200.0000000    0.2460241
542240.0000000    0.2475631
542280.0000000    0.2408755
542320.0000000    0.2480949
542360.0000000    0.2472544
542400.0000000    0.2463407
542440.0000000    0.2352287
542480.0000000    0.2469894
542520.0000000    0.2479911
542560.0000000    0.2456584
542600.0000000    0.2558193
542640.0000000    0.2583664
542680.0000000    0.2522804
542720.0000000    0.2416761
542760.0000000    0.2375855
542800.0000000    0.2394657
542840.0000000    0.2398872
542880.0000000    0.2226401
542920.0000000    0.2535553
542960.0000000    0.2349777
543000.0000000    0.2265610
543040.0000000    0.2305705
543080.0000000    0.2384484
543120.0000000    0.2264498
543160.0000000    0.2212773
543200.0000000    0.2330856
543240.0000000    0.2325374
543280.0000000    0.2358572
543320.0000000    0.2443599
543360.0000000    0.2311732
543400.0000000    0.2346858
543440.0000000    0.2218986
543480.0000000    0.2443596
543520.0000000    0.2261257
543560.0000000    0.2324407
543600.0000000    0.2436230
543640.0000000    0.2339644
543680.0000000    0.2333836
543720.0000000    0.2424658
543760.0000000    0.2393378
543800.0000000    0.2365931
543840.0000000    0.2357637
543880.0000000    0.2273819
543920.0000000    0.2390953
543960.0000000    0.2333366
544000.0000000    0.2322511
544040.0000000    0.2380415
544080.0000000    0.2414678
544120.0000000    0.2224036
544160.0000000    0.2324601
544200.0000000    0.2469435
544240.0000000    0.2321569
544280.0000000    0.2377261
544320.0000000    0.2337255
544360.0000000    0.2401432
544400.0000000    0.2463513
544440.0000000    0.2435352
544480.0000000    0.2530130
544520.0000000    0.2481686
544560.0000000    0.2644839
544600.0000000    0.2456769
544640.0000000    0.2455254
544680.0000000    0.2616731
544720.0000000    0.2513290
544760.0000000    0.2506116
544800.0000000    0.2470925
544840.0000000    0.2376436
544880.0000000    0.2531001
544920.0000000    0.2429941
544960.0000000    0.2572811
545000.0000000    0.2539768
545040.0000000    0.2540482
545080.0000000    0.2461018
545120.0000000    0.2348762
545160.0000000    0.2433655
545200.0000000    0.2512051
545240.0000000    0.2504729
545280.0000000    0.2375079
545320.0000000    0.2481345
545360.0000000    0.2394839
545400.0000000    0.2451650
545440.0000000    0.2546083
545480.0000000    0.2515883
545520.0000000    0.2385227
545560.0000000    0.2579054
545600.0000000    0.2484168
545640.0000000    0.2418078
545680.0000000    0.2419368
545720.0000000    0.2410574
545760.0000000    0.2471765
545800.0000000    0.2282997
545840.0000000    0.2455257
545880.0000000    0.2418884
545920.0000000    0.2299030
545960.0000000    0.2351789
546000.0000000    0.2451678
546040.0000000    0.2525362
546080.0000000    0.2443705
546120.0000000    0.2476983
546160.0000000    0.2365385
546200.0000000    0.2446615
546240.0000000    0.2336408
546280.0000000    0.2325562
546320.0000000    0.2323086
546360.0000000    0.2440548
546400.0000000    0.2469891
546440.0000000    0.2511694
546480.0000000    0.2531645
546520.0000000    0.2474758
546560.0000000    0.2431167
546600.0000000    0.2475557
546640.0000000    0.2464519
546680.0000000    0.2405640
546720.0000000    0.2397828
546760.0000000    0.2341763
546800.0000000    0.2384616
546840.0000000    0.2459071
546880.0000000    0.2351079
546920.0000000    0.2345860
546960.0000000    0.2351992
547000.0000000    0.2349694
547040.0000000    0.2391191
547080.0000000    0.2435182
547120.0000000    0.2536719
547160.0000000    0.2585931
547200.0000000    0.2578156
547240.0000000    0.2453517
547280.0000000    0.2261119
547320.0000000    0.2369667
547360.0000000    0.2440095
547400.0000000    0.2421772
547440.0000000    0.2523544
547480.0000000    0.2432401
547520.0000000    0.2376085
547560.0000000    0.2364375
547600.0000000    0.2473784
547640.0000000    0.2291694
547680.0000000    0.2336935
547720.0000000    0.2553775
547760.0000000    0.2376714
547800.0000000    0.2306025
547840.0000000    0.2194622
547880.0000000    0.2361868
547920.0000000    0.2272241
547960.0000000    0.2322264
548000.0000000    0.2273206
548040.0000000    0.2321697
548080.0000000    0.2371741
548120.0000000    0.2455040
548160.0000000    0.2314223
548200.0000000    0.2386811
548240.0000000    0.2441736
548280.0000000    0.2413016
548320.0000000    0.2318836
548360.0000000    0.2448780
548400.0000000    0.2382835
548440.0000000    0.2495888
548480.0000000    0.2585365
548520.0000000    0.2567330
548560.0000000    0.2475840
548600.0000000    0.2514792
548640.0000000    0.2498766
548680.0000000    0.2389949
548720.0000000    0.2402250
548760.0000000    0.2411292
548800.0000000    0.2455624
548840.0000000    0.2462393
548880.0000000    0.2522519
548920.0000000    0.2511237
548960.0000000    0.2435229
549000.0000000    0.2470853
549040.0000000    0.2471832
549080.0000000    0.2650020
549120.0000000    0.2514587
549160.0000000    0.2512633
549200.0000000    0.2438702
549240.0000000    0.2464202
549280.0000000    0.2502623
549320.0000000    0.2538852
549360.0000000    0.2603514
549400.0000000    0.2539313
549440.0000000    0.2484336
549480.0000000    0.2624329
549520.0000000    0.2465163
549560.0000000    0.2471974
549600.0000000    0.2607409
549640.0000000    0.2452648
549680.0000000    0.2577503
549720.0000000    0.2426138
549760.0000000    0.2536861
549800.0000000    0.2553617
549840.0000000    0.2448912
549880.0000000    0.2537048
549920.0000000    0.2561417
549960.0000000    0.2542118
550000.0000000    0.2525518
550040.0000000    0.2461934
550080.0000000    0.2493294
550120.0000000    0.2527655
550160.0000000    0.2579065
550200.0000000    0.2572342
550240.0000000    0.2586886
550280.0000000    0.2589681
550320.0000000    0.2607878
550360.0000000    0.2497799
550400.0000000    0.2500814
550440.0000000    0.2611823
550480.0000000    0.2523600
550520.0000000    0.2520857
550560.0000000    0.2744689
550600.0000000    0.2539533
550640.0000000    0.2672251
550680.0000000    0.2610635
550720.0000000    0.2547549
550760.0000000    0.2709774
550800.0000000    0.2688070
550840.0000000    0.2631332
550880.0000000    0.2708914
550920.0000000    0.2704610
550960.0000000    0.2614799
551000.0000000    0.2592859
551040.0000000    0.2533715
551080.0000000    0.2582958
551120.0000000    0.2647372
551160.0000000    0.2655237
551200.0000000    0.2716534
551240.0000000    0.2659826
551280.0000000    0.2655719
551320.0000000    0.2737365
551360.0000000    0.2569824
551400.0000000    0.2523864
551440.0000000    0.2515208
551480.0000000    0.2597396
551520.0000000    0.2538299
551560.0000000    0.2600993
551600.0000000    0.2563831
551640.0000000    0.2590769
551680.0000000    0.2625019
551720.0000000    0.2446026
551760.0000000    0.2530345
551800.0000000    0.2563389
551840.0000000    0.2535217
551880.0000000    0.2480265
551920.0000000    0.2519540
551960.0000000    0.2444815
552000.0000000    0.2354920
552040.0000000    0.2441626
552080.0000000    0.2579563
552120.0000000    0.2493548
552160.0000000    0.2528367
552200.0000000    0.2514116
552240.0000000    0.2560513
552280.0000000    0.2527373
552320.0000000    0.2498321
552360.0000000    0.2526780
552400.0000000    0.2433312
552440.0000000    0.2458433
552480.0000000    0.2512963
552520.0000000    0.2407340
552560.0000000    0.2641577
552600.0000000    0.2471770
552640.0000000    0.2438501
552680.0000000    0.2473022
552720.0000000    0.2310516
552760.0000000    0.2444894
552800.0000000    0.2482228
552840.0000000    0.2501268
552880.0000000    0.2344241
552920.0000000    0.2438478
552960.0000000    0.2446419
553000.0000000    0.2470009
553040.0000000    0.2573801
553080.0000000    0.2562913
553120.0000000    0.2676766
553160.0000000    0.2440697
553200.0000000    0.2461040
553240.0000000    0.2410046
553280.0000000    0.2448143
553320.0000000    0.2495018
553360.0000000    0.2339999
553400.0000000    0.2283991
553440.0000000    0.2504855
553480.0000000    0.2455577
553520.0000000    0.2318537
553560.0000000    0.2401246
553600.0000000    0.2389876
553640.0000000    0.2478693
553680.0000000    0.2323961
553720.0000000    0.2353128
553760.0000000    0.2461983
553800.0000000    0.2362340
553840.0000000    0.2477705
553880.0000000    0.2486699
553920.0000000    0.2405506
553960.0000000    0.2428036
554000.0000000    0.2375968
554040.0000000    0.2295884
554080.0000000    0.2325384
554120.0000000    0.2282410
554160.0000000    0.2298220
554200.0000000    0.2408936
554240.0000000    0.2210388
554280.0000000    0.2428661
554320.0000000    0.2448081
554360.0000000    0.2319581
554400.0000000    0.2341858
554440.0000000    0.2402778
554480.0000000    0.2422662
554520.0000000    0.2284524
554560.0000000    0.2416735
554600.0000000    0.2351495
554640.0000000    0.2418605
554680.0000000    0.2403976
554720.0000000    0.2379306
554760.0000000    0.2280445
554800.0000000    0.2389495
554840.0000000    0.2388978
554880.0000000    0.2359137
554920.0000000    0.2358662
554960.0000000    0.2496011
555000.0000000    0.2367502
555040.0000000    0.2503703
555080.0000000    0.2390070
555120.0000000    0.2347005
555160.0000000    0.2419716
555200.0000000    0.2422676
555240.0000000    0.2374130
555280.0000000    0.2396998
555320.0000000    0.2248831
555360.0000000    0.2235323
555400.0000000    0.2174971
555440.0000000    0.2290487
555480.0000000    0.2364158
555520.0000000    0.2335330
555560.0000000    0.2402720
555600.0000000    0.2404670
555640.0000000    0.2356411
555680.0000000    0.2345683
555720.0000000    0.2408203
555760.0000000    0.2337221
555800.0000000    0.2220803
555840.0000000    0.2442603
555880.0000000    0.2282947
555920.0000000    0.2472539
555960.0000000    0.2353349
556000.0000000    0.2453277
556040.0000000    0.2293335
556080.0000000    0.2430618
556120.0000000    0.2297390
556160.0000000    0.2263079
556200.0000000    0.2318769
556240.0000000    0.2409648
556280.0000000    0.2562391
556320.0000000    0.2535623
556360.0000000    0.2343491
556400.0000000    0.2391290
556440.0000000    0.2456990
556480.0000000    0.2417343
556520.0000000    0.2485112
556560.0000000    0.2374756
556600.0000000    0.2277414
556640.0000000    0.2259607
556680.0000000    0.2255683
556720.0000000    0.2494255
556760.0000000    0.2375712
556800.0000000    0.2351569
556840.0000000    0.2315969
556880.0000000    0.2247792
556920.0000000    0.2512105
556960.0000000    0.2140189
557000.0000000    0.2412395
557040.0000000    0.2341207
557080.0000000    0.2371816
557120.0000000    0.2344977
557160.0000000    0.2260368
557200.0000000    0.2325478
557240.0000000    0.2422316
557280.0000000    0.2340513
557320.0000000    0.2354958
557360.0000000    0.2390051
557400.0000000    0.2198959
557440.0000000    0.2303692
557480.0000000    0.2282820
557520.0000000    0.2348531
557560.0000000    0.2214401
557600.0000000    0.2166755
557640.0000000    0.2277684
557680.0000000    0.2317218
557720.0000000    0.2453127
557760.0000000    0.2301865
557800.0000000    0.2313660
557840.0000000    0.2269973
557880.0000000    0.2282474
557920.0000000    0.2279021
557960.0000000    0.2224940
558000.0000000    0.2217700
558040.0000000    0.2304633
558080.0000000    0.2087711
558120.0000000    0.2128051
558160.0000000    0.2212246
558200.0000000    0.2150933
558240.0000000    0.2233271
558280.0000000    0.2331786
558320.0000000    0.2173086
558360.0000000    0.2284693
558400.0000000    0.2152946
558440.0000000    0.2107884
558480.0000000    0.2156270
558520.0000000    0.2136458
558560.0000000    0.2203488
558600.0000000    0.2154378
558640.0000000    0.2146711
558680.0000000    0.2377463
558720.0000000    0.2290172
558760.0000000    0.2210026
558800.0000000    0.2300255
558840.0000000    0.2239720
558880.0000000    0.2214745
558920.0000000    0.2220366
558960.0000000    0.2218143
559000.0000000    0.2159645
559040.0000000    0.2179680
559080.0000000    0.2209721
559120.0000000    0.2194600
559160.0000000    0.2122653
559200.0000000    0.2219945
559240.0000000    0.2148293
559280.0000000    0.2158855
559320.0000000    0.2185130
559360.0000000    0.2125736
559400.0000000    0.2199186
559440.0000000    0.2191755
559480.0000000    0.2113671
559520.0000000    0.2153578
559560.0000000    0.2214928
559600.0000000    0.2271590
559640.0000000    0.2283193
559680.0000000    0.2260570
559720.0000000    0.2188250
559760.0000000    0.2335867
559800.0000000    0.2219845
559840.0000000    0.2260960
559880.0000000    0.2477043
559920.0000000    0.2403393
559960.0000000    0.2257111
560000.0000000    0.2387063
560040.0000000    0.2423119
560080.0000000    0.2385778
560120.0000000    0.2328229
560160.0000000    0.2370639
560200.0000000    0.2390575
560240.0000000    0.2530867
560280.0000000    0.2410043
560320.0000000    0.2339890
560360.0000000    0.2298447
560400.0000000    0.2187266
560440.0000000    0.2335767
560480.0000000    0.2314836
560520.0000000    0.2299524
560560.0000000    0.2430229
560600.0000000    0.2544160
560640.0000000    0.2375361
560680.0000000    0.2401305
560720.0000000    0.2320148
560760.0000000    0.2392690
560800.0000000    0.2366855
560840.0000000    0.2410880
560880.0000000    0.2398801
560920.0000000    0.2473316
560960.0000000    0.2373897
561000.0000000    0.2343762
561040.0000000    0.2278289
561080.0000000    0.2391944
561120.0000000    0.2339927
561160.0000000    0.2322607
561200.0000000    0.2319502
561240.0000000    0.2287756
561280.0000000    0.2275975
561320.0000000    0.2350253
561360.0000000    0.2314628
561400.0000000    0.2317912
561440.0000000    0.2233461
561480.0000000    0.2104530
561520.0000000    0.2239502
561560.0000000    0.2150012
561600.0000000    0.2232936
561640.0000000    0.2204519
561680.0000000    0.2216267
561720.0000000    0.2241927
561760.0000000    0.2193917
561800.0000000    0.2303166
561840.0000000    0.2368805
561880.0000000    0.2254500
561920.0000000    0.2325793
561960.0000000    0.2446470
562000.0000000    0.2418007
562040.0000000    0.2328993
562080.0000000    0.2382236
562120.0000000    0.2388505
562160.0000000    0.2280421
562200.0000000    0.2320577
562240.0000000    0.2203061
562280.0000000    0.2319751
562320.0000000    0.2238939
562360.0000000    0.2203414
562400.0000000    0.2323128
562440.0000000    0.2352471
562480.0000000    0.2415558
562520.0000000    0.2309963
562560.0000000    0.2498932
562600.0000000    0.2408204
562640.0000000    0.2354374
562680.0000000    0.2208611
562720.0000000    0.2091041
562760.0000000    0.2292403
562800.0000000    0.2337690
562840.0000000    0.2326921
562880.0000000    0.2235420
562920.0000000    0.2223250
562960.0000000    0.2214482
563000.0000000    0.2377804
563040.0000000    0.2262420
563080.0000000    0.2326710
563120.0000000    0.2165233
563160.0000000    0.2254872
563200.0000000    0.2207476
563240.0000000    0.2349041
563280.0000000    0.2306011
563320.0000000    0.2168077
563360.0000000    0.2316881
563400.0000000    0.2276798
563440.0000000    0.2213248
563480.0000000    0.2255526
563520.0000000    0.2231488
563560.0000000    0.2272886
563600.0000000    0.2341046
563640.0000000    0.2229815
563680.0000000    0.2321382
563720.0000000    0.2403971
563760.0000000    0.2287449
563800.0000000    0.2298812
563840.0000000    0.2255109
563880.0000000    0.2289990
563920.0000000    0.2237214
563960.0000000    0.2175307
564000.0000000    0.2357802
564040.0000000    0.2322024
564080.0000000    0.2231050
564120.0000000    0.2349192
564160.0000000    0.2243181
564200.0000000    0.2142041
564240.0000000    0.2189488
564280.0000000    0.2347348
564320.0000000    0.2404935
564360.0000000    0.2377691
564400.0000000    0.2309975
564440.0000000    0.2231291
564480.0000000    0.2221484
564520.0000000    0.2309783
564560.0000000    0.2281790
564600.0000000    0.2186597
564640.0000000    0.2275886
564680.0000000    0.2288134
564720.0000000    0.2219335
564760.0000000    0.2324388
564800.0000000    0.2187199
564840.0000000    0.2262948
564880.0000000    0.2213350
564920.0000000    0.2236593
564960.0000000    0.2171574
565000.0000000    0.2369568
565040.0000000    0.2328380
565080.0000000    0.2194263
565120.0000000    0.2131871
565160.0000000    0.2139525
565200.0000000    0.2163426
565240.0000000    0.2169281
565280.0000000    0.2137895
565320.0000000    0.2069966
565360.0000000    0.2167763
565400.0000000    0.2230564
565440.0000000    0.2249532
565480.0000000    0.2228639
565520.0000000    0.2125255
565560.0000000    0.2171274
565600.0000000    0.2168813
565640.0000000    0.2146770
565680.0000000    0.2143002
565720.0000000    0.2179901
565760.0000000    0.2100015
565800.0000000    0.2185375
565840.0000000    0.2022086
565880.0000000    0.2143601
565920.0000000    0.2131435
565960.0000000    0.2255552
566000.0000000    0.2214744
566040.0000000    0.2032068
566080.0000000    0.2013855
566120.0000000    0.2082110
566160.0000000    0.2121373
566200.0000000    0.2178393
566240.0000000    0.2123786
566280.0000000    0.2062639
566320.0000000    0.2153622
566360.0000000    0.2133470
566400.0000000    0.2014597
566440.0000000    0.1965413
566480.0000000    0.2098392
566520.0000000    0.2051819
566560.0000000    0.2185075
566600.0000000    0.2311884
566640.0000000    0.2062696
566680.0000000    0.2352384
566720.0000000    0.2110219
566760.0000000    0.2086461
566800.0000000    0.2118558
566840.0000000    0.2001065
566880.0000000    0.2067893
566920.0000000    0.2063804
566960.0000000    0.2103313
567000.0000000    0.2151415
567040.0000000    0.2174645
567080.0000000    0.2209833
567120.0000000    0.2166250
567160.0000000    0.2138371
567200.0000000    0.2240981
567240.0000000    0.2074797
567280.0000000    0.2225027
567320.0000000    0.2132941
567360.0000000    0.2079453
567400.0000000    0.2112035
567440.0000000    0.2092204
567480.0000000    0.2177325
567520.0000000    0.2142786
567560.0000000    0.2090945
567600.0000000    0.2104374
567640.0000000    0.2078297
567680.0000000    0.2237151
567720.0000000    0.2137881
567760.0000000    0.2186451
567800.0000000    0.2217765
567840.0000000    0.2139941
567880.0000000    0.2217857
567920.0000000    0.2206489
567960.0000000    0.2171994
568000.0000000    0.2234493
568040.0000000    0.2279040
568080.0000000    0.2222107
568120.0000000    0.2094118
568160.0000000    0.2209934
568200.0000000    0.2289787
568240.0000000    0.2314481
568280.0000000    0.2269535
568320.0000000    0.2302698
568360.0000000    0.2149443
568400.0000000    0.2157988
568440.0000000    0.2225802
568480.0000000    0.2158698
568520.0000000    0.2134711
568560.0000000    0.2116553
568600.0000000    0.2078956
568640.0000000    0.2259381
568680.0000000    0.2143704
568720.0000000    0.2147925
568760.0000000    0.2176606
568800.0000000    0.2158849
568840.0000000    0.2102094
568880.0000000    0.2069182
568920.0000000    0.2291354
568960.0000000    0.2292716
569000.0000000    0.2287616
569040.0000000    0.2352861
569080.0000000    0.2107761
569120.0000000    0.2172873
569160.0000000    0.2089564
569200.0000000    0.2150446
569240.0000000    0.2114917
569280.0000000    0.2066325
569320.0000000    0.2022423
569360.0000000    0.2109021
569400.0000000    0.2241933
569440.0000000    0.2214232
569480.0000000    0.2282129
569520.0000000    0.2302086
569560.0000000    0.2175582
569600.0000000    0.2325021
569640.0000000    0.2214630
569680.0000000    0.2246791
569720.0000000    0.2148531
569760.0000000    0.2284800
569800.0000000    0.2240346
569840.0000000    0.2304815
569880.0000000    0.2296842
569920.0000000    0.2313787
569960.0000000    0.2410988
570000.0000000    0.2327410
570040.0000000    0.2350059
570080.0000000    0.2387510
570120.0000000    0.2219100
570160.0000000    0.2189388
570200.0000000    0.2224973
570240.0000000    0.2321017
570280.0000000    0.2255470
570320.0000000    0.2261889
570360.0000000    0.2144692
570400.0000000    0.2164229
570440.0000000    0.2089893
570480.0000000    0.2171989
570520.0000000    0.2233571
570560.0000000    0.2297359
570600.0000000    0.2204877
570640.0000000    0.2307133
570680.0000000    0.2332494
570720.0000000    0.2171139
570760.0000000    0.2177371
570800.0000000    0.2216701
570840.0000000    0.2258022
570880.0000000    0.2242606
570920.0000000    0.2319299
570960.0000000    0.2325470
571000.0000000    0.2297406
571040.0000000    0.2325611
571080.0000000    0.2245845
571120.0000000    0.2107114
571160.0000000    0.2097777
571200.0000000    0.2235349
571240.0000000    0.2195411
571280.0000000    0.2121610
571320.0000000    0.2025960
571360.0000000    0.2307716
571400.0000000    0.2268205
571440.0000000    0.2219139
571480.0000000    0.2170889
571520.0000000    0.2094819
571560.0000000    0.2155626
571600.0000000    0.2127321
571640.0000000    0.2236652
571680.0000000    0.2173396
571720.0000000    0.2189731
571760.0000000    0.2195443
571800.0000000    0.2173041
571840.0000000    0.2256015
571880.0000000    0.2257736
571920.0000000    0.2236224
571960.0000000    0.2256785
572000.0000000    0.2290795
572040.0000000    0.2108138
572080.0000000    0.2183435
572120.0000000    0.1978717
572160.0000000    0.2263001
572200.0000000    0.2190301
572240.0000000    0.2135707
572280.0000000    0.2329352
572320.0000000    0.2284117
572360.0000000    0.2161630
572400.0000000    0.2261551
572440.0000000    0.2249055
572480.0000000    0.2279297
572520.0000000    0.2358895
572560.0000000    0.2264990
572600.0000000    0.2262453
572640.0000000    0.2237503
572680.0000000    0.2173292
572720.0000000    0.2117339
572760.0000000    0.2042468
572800.0000000    0.2108758
572840.0000000    0.2046010
572880.0000000    0.2147173
572920.0000000    0.2120349
572960.0000000    0.2097543
573000.0000000    0.2084023
573040.0000000    0.1960348
573080.0000000    0.1854120
573120.0000000    0.1992034
573160.0000000    0.1881744
573200.0000000    0.2065642
573240.0000000    0.2070170
573280.0000000    0.2113419
573320.0000000    0.2014264
573360.0000000    0.1938277
573400.0000000    0.2038943
573440.0000000    0.2008681
573480.0000000    0.2111752
573520.0000000    0.2151966
573560.0000000    0.2136703
573600.0000000    0.2037512
573640.0000000    0.2115732
573680.0000000    0.1977589
573720.0000000    0.1968209
573760.0000000    0.1961400
573800.0000000    0.2007421
573840.0000000    0.2043687
573880.0000000    0.2133542
573920.0000000    0.2136266
573960.0000000    0.2018743
574000.0000000    0.1970911
574040.0000000    0.2081966
574080.0000000    0.2048677
574120.0000000    0.2082524
574160.0000000    0.2076160
574200.0000000    0.2070436
574240.0000000    0.2104723
574280.0000000    0.2011744
574320.0000000    0.2078331
574360.0000000    0.1988412
[truncated: 297,950 more chars]
