# Supplementary material for: Comment on 'Valid molecular dynamics simulations of human hemoglobin require a surprisingly large box size'
Source: eLife. 2019 Jun 20;8:e44718. doi: 10.7554/eLife.44718 (PMC6586461; doi:10.7554/eLife.44718)
Supplement: Figure 1—source data 1. — The zip archive contains a README file describing which source files correspond to the different panels. [file elife-44718-fig1-data1.zip › figure1/panels_AB/150A/7/rmsd_2dn3.xvg]

# This file was created Tue Jan 29 06:36:55 2019
# Created by:
#             :-) GROMACS - gmx rms, 2018.6-dev-20190123-eb3e487 (-:
# 
# Executable:   /usr/local/gromacs/2018/2018.5-impi2017-fftw337-gcc640-cuda91/bin/gmx
# Data prefix:  /usr/local/gromacs/2018/2018.5-impi2017-fftw337-gcc640-cuda91
# Working dir:  /home/degroot/hb/2dn2/Meuwly/150a-elife/7
# Command line:
#   gmx rms -s ../../../2dn3/conf.pdb -f xx.xtc -o rmsd_2dn3.xvg -nice 0
# gmx rms is part of G R O M A C S:
#
# Gnomes, ROck Monsters And Chili Sauce
#
@    title "RMSD"
@    xaxis  label "Time (ps)"
@    yaxis  label "RMSD (nm)"
@TYPE xy
@ subtitle "Backbone after lsq fit to Backbone"
   0.0000000    0.2454058
  40.0000000    0.2542213
  80.0000000    0.2453818
 120.0000000    0.2781706
 160.0000000    0.2734945
 200.0000000    0.2736562
 240.0000000    0.2693307
 280.0000000    0.2638231
 320.0000000    0.2645070
 360.0000000    0.2884176
 400.0000000    0.2831295
 440.0000000    0.2669016
 480.0000000    0.2832233
 520.0000000    0.2552262
 560.0000000    0.2779577
 600.0000000    0.2682926
 640.0000000    0.2774357
 680.0000000    0.2958900
 720.0000000    0.2736857
 760.0000000    0.2807290
 800.0000000    0.2955891
 840.0000000    0.2975166
 880.0000000    0.2892031
 920.0000000    0.3137605
 960.0000000    0.3033286
1000.0000000    0.2740104
1040.0000000    0.2738534
1080.0000000    0.2658120
1120.0000000    0.2820003
1160.0000000    0.2720023
1200.0000000    0.2745943
1240.0000000    0.2913312
1280.0000000    0.2888136
1320.0000000    0.2852492
1360.0000000    0.2787367
1400.0000000    0.2971165
1440.0000000    0.2765704
1480.0000000    0.2871867
1520.0000000    0.3089286
1560.0000000    0.3096367
1600.0000000    0.3117151
1640.0000000    0.3051133
1680.0000000    0.2939173
1720.0000000    0.3089293
1760.0000000    0.2935421
1800.0000000    0.2901209
1840.0000000    0.2731993
1880.0000000    0.2919386
1920.0000000    0.3014591
1960.0000000    0.2948871
2000.0000000    0.3123672
2040.0000000    0.3058948
2080.0000000    0.3047081
2120.0000000    0.2997825
2160.0000000    0.2854354
2200.0000000    0.3010233
2240.0000000    0.2730769
2280.0000000    0.2730193
2320.0000000    0.2705155
2360.0000000    0.2633207
2400.0000000    0.2958248
2440.0000000    0.2982333
2480.0000000    0.2993939
2520.0000000    0.2810931
2560.0000000    0.2805969
2600.0000000    0.2714646
2640.0000000    0.2930980
2680.0000000    0.2990429
2720.0000000    0.2977675
2760.0000000    0.3089336
2800.0000000    0.2955964
2840.0000000    0.3139012
2880.0000000    0.2911806
2920.0000000    0.3046330
2960.0000000    0.3228601
3000.0000000    0.2865439
3040.0000000    0.3074679
3080.0000000    0.2940366
3120.0000000    0.2892434
3160.0000000    0.2926550
3200.0000000    0.2927327
3240.0000000    0.2758637
3280.0000000    0.2742248
3320.0000000    0.3080322
3360.0000000    0.3406967
3400.0000000    0.2972097
3440.0000000    0.2981009
3480.0000000    0.2795791
3520.0000000    0.2856007
3560.0000000    0.2755825
3600.0000000    0.2755516
3640.0000000    0.2804112
3680.0000000    0.3091525
3720.0000000    0.3145576
3760.0000000    0.3056060
3800.0000000    0.2944364
3840.0000000    0.3036123
3880.0000000    0.2971838
3920.0000000    0.2828562
3960.0000000    0.3028222
4000.0000000    0.2657056
4040.0000000    0.2877726
4080.0000000    0.3115382
4120.0000000    0.2659405
4160.0000000    0.2990722
4200.0000000    0.2967930
4240.0000000    0.2834050
4280.0000000    0.2849858
4320.0000000    0.2827688
4360.0000000    0.2851688
4400.0000000    0.2736599
4440.0000000    0.2777070
4480.0000000    0.2950385
4520.0000000    0.2869105
4560.0000000    0.2929796
4600.0000000    0.2939614
4640.0000000    0.2955649
4680.0000000    0.3138308
4720.0000000    0.3013149
4760.0000000    0.3034943
4800.0000000    0.3219380
4840.0000000    0.3075773
4880.0000000    0.3275394
4920.0000000    0.3043542
4960.0000000    0.3275845
5000.0000000    0.2978237
5040.0000000    0.3022082
5080.0000000    0.2922897
5120.0000000    0.2667573
5160.0000000    0.2996739
5200.0000000    0.2795411
5240.0000000    0.2861042
5280.0000000    0.2901023
5320.0000000    0.2897178
5360.0000000    0.2972090
5400.0000000    0.2778379
5440.0000000    0.2927787
5480.0000000    0.2647924
5520.0000000    0.2618072
5560.0000000    0.2983166
5600.0000000    0.2962433
5640.0000000    0.2796399
5680.0000000    0.3041836
5720.0000000    0.2845564
5760.0000000    0.2737120
5800.0000000    0.2736793
5840.0000000    0.2773844
5880.0000000    0.3036935
5920.0000000    0.2833961
5960.0000000    0.2845421
6000.0000000    0.2861844
6040.0000000    0.2766667
6080.0000000    0.2900804
6120.0000000    0.2912416
6160.0000000    0.2993136
6200.0000000    0.2898927
6240.0000000    0.3089848
6280.0000000    0.2920162
6320.0000000    0.2910176
6360.0000000    0.2763931
6400.0000000    0.2826619
6440.0000000    0.2716368
6480.0000000    0.2943187
6520.0000000    0.2862794
6560.0000000    0.2913299
6600.0000000    0.2921488
6640.0000000    0.2997970
6680.0000000    0.3067003
6720.0000000    0.2773840
6760.0000000    0.2910826
6800.0000000    0.2739115
6840.0000000    0.2860665
6880.0000000    0.2906991
6920.0000000    0.2965107
6960.0000000    0.3088281
7000.0000000    0.2902026
7040.0000000    0.3130851
7080.0000000    0.2945357
7120.0000000    0.3073774
7160.0000000    0.3088068
7200.0000000    0.3105909
7240.0000000    0.2784570
7280.0000000    0.2630386
7320.0000000    0.2682795
7360.0000000    0.2870882
7400.0000000    0.2905463
7440.0000000    0.2867537
7480.0000000    0.2645203
7520.0000000    0.2778494
7560.0000000    0.2727588
7600.0000000    0.2759708
7640.0000000    0.2702723
7680.0000000    0.2880382
7720.0000000    0.2774590
7760.0000000    0.2699833
7800.0000000    0.2809496
7840.0000000    0.2856592
7880.0000000    0.2974666
7920.0000000    0.2941365
7960.0000000    0.2932247
8000.0000000    0.2932423
8040.0000000    0.2884181
8080.0000000    0.2943307
8120.0000000    0.2769094
8160.0000000    0.2427535
8200.0000000    0.2779493
8240.0000000    0.2445915
8280.0000000    0.2618643
8320.0000000    0.2596904
8360.0000000    0.2606828
8400.0000000    0.2535149
8440.0000000    0.2821681
8480.0000000    0.2742278
8520.0000000    0.2732460
8560.0000000    0.2874790
8600.0000000    0.3013325
8640.0000000    0.3034462
8680.0000000    0.2727305
8720.0000000    0.2801773
8760.0000000    0.2738731
8800.0000000    0.2828264
8840.0000000    0.2715038
8880.0000000    0.2578533
8920.0000000    0.2667701
8960.0000000    0.2866296
9000.0000000    0.2815061
9040.0000000    0.2788968
9080.0000000    0.2567827
9120.0000000    0.2848553
9160.0000000    0.2904959
9200.0000000    0.2671208
9240.0000000    0.2831093
9280.0000000    0.2968322
9320.0000000    0.3006098
9360.0000000    0.2735849
9400.0000000    0.2663243
9440.0000000    0.2562744
9480.0000000    0.2766193
9520.0000000    0.2595451
9560.0000000    0.2707067
9600.0000000    0.2695796
9640.0000000    0.2692647
9680.0000000    0.2612846
9720.0000000    0.2728806
9760.0000000    0.2653996
9800.0000000    0.2628100
9840.0000000    0.2755526
9880.0000000    0.2557471
9920.0000000    0.2311780
9960.0000000    0.2503229
10000.0000000    0.2911164
10040.0000000    0.2759154
10080.0000000    0.2658525
10120.0000000    0.2715220
10160.0000000    0.2877499
10200.0000000    0.2756477
10240.0000000    0.2942602
10280.0000000    0.2783027
10320.0000000    0.2828717
10360.0000000    0.2899064
10400.0000000    0.2845894
10440.0000000    0.2866588
10480.0000000    0.2864582
10520.0000000    0.3050236
10560.0000000    0.2835608
10600.0000000    0.2946826
10640.0000000    0.2881616
10680.0000000    0.3170398
10720.0000000    0.2958930
10760.0000000    0.3069039
10800.0000000    0.3115969
10840.0000000    0.2971668
10880.0000000    0.3022249
10920.0000000    0.2915122
10960.0000000    0.2843306
11000.0000000    0.2758327
11040.0000000    0.2774810
11080.0000000    0.2678747
11120.0000000    0.2895988
11160.0000000    0.2827991
11200.0000000    0.2896908
11240.0000000    0.2938017
11280.0000000    0.2793850
11320.0000000    0.3130437
11360.0000000    0.2864833
11400.0000000    0.2810485
11440.0000000    0.2554282
11480.0000000    0.2683783
11520.0000000    0.3035533
11560.0000000    0.2941002
11600.0000000    0.2889513
11640.0000000    0.2867878
11680.0000000    0.2920413
11720.0000000    0.2876190
11760.0000000    0.2791012
11800.0000000    0.3089526
11840.0000000    0.2844801
11880.0000000    0.2876956
11920.0000000    0.3166868
11960.0000000    0.2953220
12000.0000000    0.2967297
12040.0000000    0.2862506
12080.0000000    0.2841453
12120.0000000    0.2953996
12160.0000000    0.2932539
12200.0000000    0.2885697
12240.0000000    0.2926752
12280.0000000    0.2655001
12320.0000000    0.2841978
12360.0000000    0.3081246
12400.0000000    0.2867955
12440.0000000    0.2740681
12480.0000000    0.2887251
12520.0000000    0.3042250
12560.0000000    0.3009734
12600.0000000    0.3011392
12640.0000000    0.3093411
12680.0000000    0.2988193
12720.0000000    0.2775681
12760.0000000    0.2673837
12800.0000000    0.2812802
12840.0000000    0.2799887
12880.0000000    0.2693444
12920.0000000    0.2743139
12960.0000000    0.2778209
13000.0000000    0.2609294
13040.0000000    0.2589019
13080.0000000    0.2733110
13120.0000000    0.2607542
13160.0000000    0.2640860
13200.0000000    0.2639611
13240.0000000    0.2554482
13280.0000000    0.2688716
13320.0000000    0.2633718
13360.0000000    0.2529728
13400.0000000    0.2617864
13440.0000000    0.2553592
13480.0000000    0.2558921
13520.0000000    0.2916388
13560.0000000    0.2686073
13600.0000000    0.2648933
13640.0000000    0.2770415
13680.0000000    0.2791555
13720.0000000    0.2945437
13760.0000000    0.2987139
13800.0000000    0.3114720
13840.0000000    0.3016124
13880.0000000    0.2919462
13920.0000000    0.2756394
13960.0000000    0.2676200
14000.0000000    0.2990726
14040.0000000    0.2978620
14080.0000000    0.3032135
14120.0000000    0.2941884
14160.0000000    0.2925126
14200.0000000    0.2976108
14240.0000000    0.2834419
14280.0000000    0.2718807
14320.0000000    0.2920220
14360.0000000    0.3123035
14400.0000000    0.3185181
14440.0000000    0.3020152
14480.0000000    0.2887104
14520.0000000    0.2528693
14560.0000000    0.2800327
14600.0000000    0.2708379
14640.0000000    0.2812606
14680.0000000    0.2836168
14720.0000000    0.2756934
14760.0000000    0.2781729
14800.0000000    0.2863941
14840.0000000    0.2653998
14880.0000000    0.2847295
14920.0000000    0.2831110
14960.0000000    0.2861495
15000.0000000    0.2952947
15040.0000000    0.2901483
15080.0000000    0.2917112
15120.0000000    0.2997851
15160.0000000    0.2628128
15200.0000000    0.2633016
15240.0000000    0.2782046
15280.0000000    0.2911971
15320.0000000    0.2841875
15360.0000000    0.2682459
15400.0000000    0.2965719
15440.0000000    0.2805563
15480.0000000    0.2725773
15520.0000000    0.2856169
15560.0000000    0.3004555
15600.0000000    0.3183365
15640.0000000    0.2938561
15680.0000000    0.2810470
15720.0000000    0.2571297
15760.0000000    0.2952861
15800.0000000    0.2635075
15840.0000000    0.2914088
15880.0000000    0.2820212
15920.0000000    0.2824773
15960.0000000    0.2891617
16000.0000000    0.2978714
16040.0000000    0.2840396
16080.0000000    0.2848693
16120.0000000    0.2694278
16160.0000000    0.2892640
16200.0000000    0.2821948
16240.0000000    0.2865880
16280.0000000    0.2941919
16320.0000000    0.3010807
16360.0000000    0.2735141
16400.0000000    0.2702031
16440.0000000    0.2785646
16480.0000000    0.2750434
16520.0000000    0.3022620
16560.0000000    0.2739986
16600.0000000    0.2830823
16640.0000000    0.2973667
16680.0000000    0.2897380
16720.0000000    0.2877801
16760.0000000    0.2804808
16800.0000000    0.2882865
16840.0000000    0.2677345
16880.0000000    0.2572112
16920.0000000    0.2806989
16960.0000000    0.2747142
17000.0000000    0.2808594
17040.0000000    0.3028483
17080.0000000    0.3236706
17120.0000000    0.3077972
17160.0000000    0.2935244
17200.0000000    0.2866735
17240.0000000    0.2860355
17280.0000000    0.2993575
17320.0000000    0.2903835
17360.0000000    0.2857446
17400.0000000    0.3034514
17440.0000000    0.3145593
17480.0000000    0.3203097
17520.0000000    0.2979942
17560.0000000    0.2837166
17600.0000000    0.3097700
17640.0000000    0.3024966
17680.0000000    0.3038616
17720.0000000    0.2943394
17760.0000000    0.2914060
17800.0000000    0.3112532
17840.0000000    0.2929803
17880.0000000    0.2861794
17920.0000000    0.2920521
17960.0000000    0.2744536
18000.0000000    0.2866227
18040.0000000    0.2998477
18080.0000000    0.2852964
18120.0000000    0.3160406
18160.0000000    0.2840191
18200.0000000    0.2865350
18240.0000000    0.2807504
18280.0000000    0.2964422
18320.0000000    0.2839046
18360.0000000    0.2987648
18400.0000000    0.2933427
18440.0000000    0.2706648
18480.0000000    0.2812015
18520.0000000    0.2928706
18560.0000000    0.3009863
18600.0000000    0.2840028
18640.0000000    0.2692093
18680.0000000    0.2554682
18720.0000000    0.2800198
18760.0000000    0.2815542
18800.0000000    0.2855012
18840.0000000    0.2746252
18880.0000000    0.2889007
18920.0000000    0.2731765
18960.0000000    0.2571516
19000.0000000    0.2603296
19040.0000000    0.2641038
19080.0000000    0.2871545
19120.0000000    0.2829123
19160.0000000    0.2543881
19200.0000000    0.2793352
19240.0000000    0.2918364
19280.0000000    0.2715089
19320.0000000    0.2786617
19360.0000000    0.2724123
19400.0000000    0.2876517
19440.0000000    0.2784940
19480.0000000    0.2933519
19520.0000000    0.3047574
19560.0000000    0.2783272
19600.0000000    0.2822253
19640.0000000    0.2718006
19680.0000000    0.2832878
19720.0000000    0.2768239
19760.0000000    0.2621257
19800.0000000    0.2542892
19840.0000000    0.2634506
19880.0000000    0.2726461
19920.0000000    0.2725564
19960.0000000    0.2765355
20000.0000000    0.2869736
20040.0000000    0.2789973
20080.0000000    0.2562691
20120.0000000    0.2730893
20160.0000000    0.2966478
20200.0000000    0.2846537
20240.0000000    0.2768362
20280.0000000    0.2845297
20320.0000000    0.2922035
20360.0000000    0.2663696
20400.0000000    0.2836314
20440.0000000    0.2886411
20480.0000000    0.2957150
20520.0000000    0.2998981
20560.0000000    0.2883006
20600.0000000    0.2998762
20640.0000000    0.2850968
20680.0000000    0.2789543
20720.0000000    0.2917093
20760.0000000    0.2913965
20800.0000000    0.3044284
20840.0000000    0.2820692
20880.0000000    0.2893108
20920.0000000    0.2950391
20960.0000000    0.2862165
21000.0000000    0.2975432
21040.0000000    0.2946248
21080.0000000    0.2704810
21120.0000000    0.2870416
21160.0000000    0.3000349
21200.0000000    0.3157819
21240.0000000    0.2937787
21280.0000000    0.2999566
21320.0000000    0.2933972
21360.0000000    0.2858196
21400.0000000    0.2839447
21440.0000000    0.2798886
21480.0000000    0.2728922
21520.0000000    0.2675725
21560.0000000    0.2641208
21600.0000000    0.2641253
21640.0000000    0.2861357
21680.0000000    0.2677023
21720.0000000    0.2751701
21760.0000000    0.2916137
21800.0000000    0.2926677
21840.0000000    0.2866435
21880.0000000    0.2950010
21920.0000000    0.3002973
21960.0000000    0.2964055
22000.0000000    0.2929986
22040.0000000    0.2792943
22080.0000000    0.2864574
22120.0000000    0.2942908
22160.0000000    0.2724065
22200.0000000    0.3057753
22240.0000000    0.2938469
22280.0000000    0.2705459
22320.0000000    0.2619804
22360.0000000    0.2894010
22400.0000000    0.3035952
22440.0000000    0.2870213
22480.0000000    0.2667561
22520.0000000    0.2927701
22560.0000000    0.2777197
22600.0000000    0.2909203
22640.0000000    0.2831973
22680.0000000    0.2766300
22720.0000000    0.2743158
22760.0000000    0.2862127
22800.0000000    0.2811193
22840.0000000    0.3050174
22880.0000000    0.2941673
22920.0000000    0.2827528
22960.0000000    0.2961748
23000.0000000    0.3028814
23040.0000000    0.2896113
23080.0000000    0.3021017
23120.0000000    0.3045154
23160.0000000    0.3022429
23200.0000000    0.3008109
23240.0000000    0.3068413
23280.0000000    0.2958078
23320.0000000    0.2879850
23360.0000000    0.2852633
23400.0000000    0.2801524
23440.0000000    0.2943763
23480.0000000    0.3014497
23520.0000000    0.3115942
23560.0000000    0.3017667
23600.0000000    0.2965220
23640.0000000    0.3055970
23680.0000000    0.2817750
23720.0000000    0.2917558
23760.0000000    0.3158084
23800.0000000    0.2721930
23840.0000000    0.2777249
23880.0000000    0.3107994
23920.0000000    0.3029778
23960.0000000    0.2911332
24000.0000000    0.2815730
24040.0000000    0.2954947
24080.0000000    0.2917622
24120.0000000    0.2865851
24160.0000000    0.2762567
24200.0000000    0.2598462
24240.0000000    0.2608484
24280.0000000    0.2932918
24320.0000000    0.3062303
24360.0000000    0.3051426
24400.0000000    0.3027494
24440.0000000    0.3068696
24480.0000000    0.3097718
24520.0000000    0.3001527
24560.0000000    0.3071833
24600.0000000    0.2842166
24640.0000000    0.3052083
24680.0000000    0.2810051
24720.0000000    0.3070686
24760.0000000    0.3064389
24800.0000000    0.2825455
24840.0000000    0.3124591
24880.0000000    0.3228528
24920.0000000    0.2916586
24960.0000000    0.2945726
25000.0000000    0.2714730
25040.0000000    0.3073916
25080.0000000    0.3138825
25120.0000000    0.2898359
25160.0000000    0.2997264
25200.0000000    0.3159460
25240.0000000    0.2890872
25280.0000000    0.2883548
25320.0000000    0.2975429
25360.0000000    0.2819885
25400.0000000    0.2927461
25440.0000000    0.2878091
25480.0000000    0.2846043
25520.0000000    0.2897813
25560.0000000    0.2782537
25600.0000000    0.2591613
25640.0000000    0.2765844
25680.0000000    0.2778890
25720.0000000    0.2850980
25760.0000000    0.2966498
25800.0000000    0.2869735
25840.0000000    0.3061832
25880.0000000    0.3142396
25920.0000000    0.3144054
25960.0000000    0.3041756
26000.0000000    0.2969632
26040.0000000    0.3016148
26080.0000000    0.3058300
26120.0000000    0.3010401
26160.0000000    0.2891789
26200.0000000    0.2947062
26240.0000000    0.3030345
26280.0000000    0.2937439
26320.0000000    0.3086990
26360.0000000    0.3037149
26400.0000000    0.2864585
26440.0000000    0.3199678
26480.0000000    0.3016879
26520.0000000    0.3060603
26560.0000000    0.3157587
26600.0000000    0.3047924
26640.0000000    0.3371968
26680.0000000    0.2816722
26720.0000000    0.2853950
26760.0000000    0.2798736
26800.0000000    0.2925472
26840.0000000    0.2949361
26880.0000000    0.3005245
26920.0000000    0.2892387
26960.0000000    0.3134384
27000.0000000    0.3083021
27040.0000000    0.3084074
27080.0000000    0.3145533
27120.0000000    0.3195457
27160.0000000    0.3113549
27200.0000000    0.3244596
27240.0000000    0.3072072
27280.0000000    0.2951688
27320.0000000    0.2769385
27360.0000000    0.2642123
27400.0000000    0.2892443
27440.0000000    0.2992474
27480.0000000    0.2708992
27520.0000000    0.2572851
27560.0000000    0.2574876
27600.0000000    0.2774777
27640.0000000    0.2661477
27680.0000000    0.2867890
27720.0000000    0.2742430
27760.0000000    0.2807017
27800.0000000    0.2787385
27840.0000000    0.3010024
27880.0000000    0.2784266
27920.0000000    0.2742438
27960.0000000    0.2636872
28000.0000000    0.2669868
28040.0000000    0.2399699
28080.0000000    0.2784500
28120.0000000    0.2614690
28160.0000000    0.2716468
28200.0000000    0.2920350
28240.0000000    0.2839600
28280.0000000    0.2827001
28320.0000000    0.2984240
28360.0000000    0.2916915
28400.0000000    0.2916194
28440.0000000    0.3043839
28480.0000000    0.2800331
28520.0000000    0.2842792
28560.0000000    0.3016657
28600.0000000    0.2866979
28640.0000000    0.2710930
28680.0000000    0.2880118
28720.0000000    0.2823122
28760.0000000    0.2869667
28800.0000000    0.2819724
28840.0000000    0.2691117
28880.0000000    0.2942488
28920.0000000    0.2776687
28960.0000000    0.2583954
29000.0000000    0.2779307
29040.0000000    0.2834653
29080.0000000    0.2998904
29120.0000000    0.2769128
29160.0000000    0.2885766
29200.0000000    0.2705797
29240.0000000    0.2805272
29280.0000000    0.2919753
29320.0000000    0.2656072
29360.0000000    0.2873566
29400.0000000    0.2716288
29440.0000000    0.2972053
29480.0000000    0.2565531
29520.0000000    0.2652380
29560.0000000    0.2858657
29600.0000000    0.2869530
29640.0000000    0.2944391
29680.0000000    0.2896333
29720.0000000    0.2962610
29760.0000000    0.2752404
29800.0000000    0.2861933
29840.0000000    0.2793036
29880.0000000    0.2780621
29920.0000000    0.2821592
29960.0000000    0.2901535
30000.0000000    0.2936420
30040.0000000    0.2950737
30080.0000000    0.2811285
30120.0000000    0.2773304
30160.0000000    0.2982864
30200.0000000    0.2842575
30240.0000000    0.2850093
30280.0000000    0.2634884
30320.0000000    0.2738629
30360.0000000    0.2896001
30400.0000000    0.2626323
30440.0000000    0.2669942
30480.0000000    0.2891846
30520.0000000    0.2846626
30560.0000000    0.2759328
30600.0000000    0.2788118
30640.0000000    0.2954815
30680.0000000    0.2846609
30720.0000000    0.2912351
30760.0000000    0.2848594
30800.0000000    0.2859055
30840.0000000    0.2833090
30880.0000000    0.2879056
30920.0000000    0.2727811
30960.0000000    0.2803223
31000.0000000    0.2868849
31040.0000000    0.2730320
31080.0000000    0.2778486
31120.0000000    0.2709560
31160.0000000    0.2740854
31200.0000000    0.2560804
31240.0000000    0.2648235
31280.0000000    0.2647221
31320.0000000    0.2565560
31360.0000000    0.2569170
31400.0000000    0.2588852
31440.0000000    0.2552997
31480.0000000    0.2503060
31520.0000000    0.2700355
31560.0000000    0.2706872
31600.0000000    0.2627350
31640.0000000    0.2784745
31680.0000000    0.2532140
31720.0000000    0.2695793
31760.0000000    0.2600369
31800.0000000    0.2722654
31840.0000000    0.2582945
31880.0000000    0.2675279
31920.0000000    0.2591040
31960.0000000    0.2439963
32000.0000000    0.2659451
32040.0000000    0.2682433
32080.0000000    0.2743357
32120.0000000    0.2793759
32160.0000000    0.2724754
32200.0000000    0.2785426
32240.0000000    0.2615753
32280.0000000    0.2715218
32320.0000000    0.2583056
32360.0000000    0.2873835
32400.0000000    0.2655879
32440.0000000    0.2710019
32480.0000000    0.2854617
32520.0000000    0.2846638
32560.0000000    0.2679333
32600.0000000    0.2629773
32640.0000000    0.2667643
32680.0000000    0.2432826
32720.0000000    0.2641725
32760.0000000    0.2970438
32800.0000000    0.2862194
32840.0000000    0.2888384
32880.0000000    0.2923380
32920.0000000    0.3071158
32960.0000000    0.2894315
33000.0000000    0.2867564
33040.0000000    0.3023775
33080.0000000    0.2998166
33120.0000000    0.2851866
33160.0000000    0.2647274
33200.0000000    0.3089410
33240.0000000    0.2872460
33280.0000000    0.2905225
33320.0000000    0.2960335
33360.0000000    0.2706472
33400.0000000    0.2609957
33440.0000000    0.2628981
33480.0000000    0.2926956
33520.0000000    0.2856980
33560.0000000    0.2752001
33600.0000000    0.2529785
33640.0000000    0.2622079
33680.0000000    0.2831796
33720.0000000    0.2822537
33760.0000000    0.2590592
33800.0000000    0.2452308
33840.0000000    0.2649039
33880.0000000    0.2664259
33920.0000000    0.2631334
33960.0000000    0.2710325
34000.0000000    0.2485093
34040.0000000    0.2565272
34080.0000000    0.2640861
34120.0000000    0.2795122
34160.0000000    0.2504016
34200.0000000    0.2691222
34240.0000000    0.2694229
34280.0000000    0.2654065
34320.0000000    0.2816625
34360.0000000    0.2694824
34400.0000000    0.2771772
34440.0000000    0.2696729
34480.0000000    0.2576426
34520.0000000    0.2609015
34560.0000000    0.2468497
34600.0000000    0.2533797
34640.0000000    0.2660844
34680.0000000    0.2610567
34720.0000000    0.2831451
34760.0000000    0.2869522
34800.0000000    0.2766629
34840.0000000    0.2666901
34880.0000000    0.2857141
34920.0000000    0.2710195
34960.0000000    0.2554358
35000.0000000    0.2693560
35040.0000000    0.2582227
35080.0000000    0.2653376
35120.0000000    0.2707821
35160.0000000    0.2682451
35200.0000000    0.2472495
35240.0000000    0.2520153
35280.0000000    0.2555072
35320.0000000    0.2481284
35360.0000000    0.2558606
35400.0000000    0.2636627
35440.0000000    0.2529704
35480.0000000    0.2505007
35520.0000000    0.2671416
35560.0000000    0.2617336
35600.0000000    0.2488483
35640.0000000    0.2628203
35680.0000000    0.2603207
35720.0000000    0.2594697
35760.0000000    0.2465506
35800.0000000    0.2582347
35840.0000000    0.2525393
35880.0000000    0.2766896
35920.0000000    0.2637632
35960.0000000    0.2670907
36000.0000000    0.2559288
36040.0000000    0.2464320
36080.0000000    0.2472528
36120.0000000    0.2578800
36160.0000000    0.2574493
36200.0000000    0.2683221
36240.0000000    0.2667625
36280.0000000    0.2745210
36320.0000000    0.2547038
36360.0000000    0.2470226
36400.0000000    0.2583615
36440.0000000    0.2692136
36480.0000000    0.2549398
36520.0000000    0.2659591
36560.0000000    0.2327299
36600.0000000    0.2413550
36640.0000000    0.2435952
36680.0000000    0.2466183
36720.0000000    0.2548178
36760.0000000    0.2588682
36800.0000000    0.2539576
36840.0000000    0.2594430
36880.0000000    0.2750506
36920.0000000    0.2575873
36960.0000000    0.2331985
37000.0000000    0.2611484
37040.0000000    0.2583905
37080.0000000    0.2792079
37120.0000000    0.2563015
37160.0000000    0.2617251
37200.0000000    0.2424755
37240.0000000    0.2534497
37280.0000000    0.2670811
37320.0000000    0.2708871
37360.0000000    0.2693323
37400.0000000    0.2854443
37440.0000000    0.2677157
37480.0000000    0.2490025
37520.0000000    0.2817630
37560.0000000    0.2619141
37600.0000000    0.2643047
37640.0000000    0.2842633
37680.0000000    0.2726517
37720.0000000    0.2734919
37760.0000000    0.2757145
37800.0000000    0.2744501
37840.0000000    0.2830465
37880.0000000    0.2927550
37920.0000000    0.2769802
37960.0000000    0.2646829
38000.0000000    0.2609576
38040.0000000    0.2659475
38080.0000000    0.2534526
38120.0000000    0.2732787
38160.0000000    0.2612613
38200.0000000    0.2753603
38240.0000000    0.2819982
38280.0000000    0.2748607
38320.0000000    0.2806301
38360.0000000    0.2599025
38400.0000000    0.2760917
38440.0000000    0.3102632
38480.0000000    0.2702344
38520.0000000    0.2830462
38560.0000000    0.2681066
38600.0000000    0.2746591
38640.0000000    0.2761811
38680.0000000    0.2800046
38720.0000000    0.2808721
38760.0000000    0.2872385
38800.0000000    0.2776342
38840.0000000    0.2901315
38880.0000000    0.2755135
38920.0000000    0.2838160
38960.0000000    0.2713568
39000.0000000    0.2830185
39040.0000000    0.2863460
39080.0000000    0.2856970
39120.0000000    0.2862850
39160.0000000    0.2748651
39200.0000000    0.2658896
39240.0000000    0.2705402
39280.0000000    0.2531257
39320.0000000    0.2665195
39360.0000000    0.2553314
39400.0000000    0.2900315
39440.0000000    0.2761782
39480.0000000    0.2897331
39520.0000000    0.2750324
39560.0000000    0.2863721
39600.0000000    0.2776604
39640.0000000    0.2765121
39680.0000000    0.2478709
39720.0000000    0.2492982
39760.0000000    0.2443853
39800.0000000    0.2572426
39840.0000000    0.2694372
39880.0000000    0.2758660
39920.0000000    0.2864435
39960.0000000    0.2937829
40000.0000000    0.2701629
40040.0000000    0.2854810
40080.0000000    0.2911646
40120.0000000    0.2898122
40160.0000000    0.2977655
40200.0000000    0.2976348
40240.0000000    0.2729211
40280.0000000    0.2953713
40320.0000000    0.2627739
40360.0000000    0.2777735
40400.0000000    0.2660078
40440.0000000    0.2550187
40480.0000000    0.2926871
40520.0000000    0.2979304
40560.0000000    0.2779091
40600.0000000    0.2823732
40640.0000000    0.2842372
40680.0000000    0.2973053
40720.0000000    0.2735202
40760.0000000    0.2977204
40800.0000000    0.2956263
40840.0000000    0.2920254
40880.0000000    0.2793307
40920.0000000    0.2720107
40960.0000000    0.2891482
41000.0000000    0.2797930
41040.0000000    0.2868033
41080.0000000    0.2966871
41120.0000000    0.3109607
41160.0000000    0.2973270
41200.0000000    0.2926078
41240.0000000    0.3002928
41280.0000000    0.2805289
41320.0000000    0.2833931
41360.0000000    0.2954530
41400.0000000    0.2914148
41440.0000000    0.2941242
41480.0000000    0.2898346
41520.0000000    0.2924523
41560.0000000    0.2938581
41600.0000000    0.3033191
41640.0000000    0.3016711
41680.0000000    0.3061897
41720.0000000    0.2933616
41760.0000000    0.2925154
41800.0000000    0.2932953
41840.0000000    0.2994184
41880.0000000    0.3135599
41920.0000000    0.3101951
41960.0000000    0.3026406
42000.0000000    0.2926011
42040.0000000    0.3106452
42080.0000000    0.3022739
42120.0000000    0.2694135
42160.0000000    0.2916796
42200.0000000    0.2822627
42240.0000000    0.2865143
42280.0000000    0.3105669
42320.0000000    0.3021618
42360.0000000    0.2934545
42400.0000000    0.2936145
42440.0000000    0.2878723
42480.0000000    0.2849618
42520.0000000    0.3041054
42560.0000000    0.3016213
42600.0000000    0.3044289
42640.0000000    0.2837670
42680.0000000    0.2913433
42720.0000000    0.2825054
42760.0000000    0.2931276
42800.0000000    0.2829020
42840.0000000    0.2889524
42880.0000000    0.2915247
42920.0000000    0.3094947
42960.0000000    0.2867397
43000.0000000    0.2839762
43040.0000000    0.2796921
43080.0000000    0.3007204
43120.0000000    0.2883131
43160.0000000    0.2824425
43200.0000000    0.2939367
43240.0000000    0.2988836
43280.0000000    0.2907942
43320.0000000    0.3017819
43360.0000000    0.2936179
43400.0000000    0.2910105
43440.0000000    0.2914876
43480.0000000    0.2962777
43520.0000000    0.2780694
43560.0000000    0.2923959
43600.0000000    0.2820855
43640.0000000    0.2855209
43680.0000000    0.2984308
43720.0000000    0.2895072
43760.0000000    0.2693126
43800.0000000    0.2807194
43840.0000000    0.2851310
43880.0000000    0.2813315
43920.0000000    0.2993757
43960.0000000    0.2845175
44000.0000000    0.2618775
44040.0000000    0.2759124
44080.0000000    0.3030159
44120.0000000    0.2998125
44160.0000000    0.2858765
44200.0000000    0.2931217
44240.0000000    0.2951222
44280.0000000    0.2636529
44320.0000000    0.2552205
44360.0000000    0.2753855
44400.0000000    0.2890909
44440.0000000    0.3005158
44480.0000000    0.2778417
44520.0000000    0.2899151
44560.0000000    0.3034796
44600.0000000    0.2899986
44640.0000000    0.2655022
44680.0000000    0.3030051
44720.0000000    0.2886663
44760.0000000    0.2910614
44800.0000000    0.3010244
44840.0000000    0.2958878
44880.0000000    0.2950683
44920.0000000    0.2818100
44960.0000000    0.2932265
45000.0000000    0.2955781
45040.0000000    0.2915420
45080.0000000    0.2985043
45120.0000000    0.2957912
45160.0000000    0.2645083
45200.0000000    0.2649865
45240.0000000    0.2822505
45280.0000000    0.2940279
45320.0000000    0.2854839
45360.0000000    0.2774817
45400.0000000    0.2790117
45440.0000000    0.2921810
45480.0000000    0.2967560
45520.0000000    0.2806929
45560.0000000    0.3180420
45600.0000000    0.2952539
45640.0000000    0.2932760
45680.0000000    0.3002518
45720.0000000    0.2695374
45760.0000000    0.2574906
45800.0000000    0.2698136
45840.0000000    0.2862192
45880.0000000    0.2912156
45920.0000000    0.2666193
45960.0000000    0.2914023
46000.0000000    0.3012928
46040.0000000    0.2875758
46080.0000000    0.2873882
46120.0000000    0.2770955
46160.0000000    0.3160281
46200.0000000    0.2756431
46240.0000000    0.2692975
46280.0000000    0.2791102
46320.0000000    0.2921959
46360.0000000    0.2911505
46400.0000000    0.3106787
46440.0000000    0.3066605
46480.0000000    0.2970043
46520.0000000    0.2719423
46560.0000000    0.2689462
46600.0000000    0.2677688
46640.0000000    0.2837216
46680.0000000    0.3086512
46720.0000000    0.2974623
46760.0000000    0.2797050
46800.0000000    0.2866024
46840.0000000    0.3023037
46880.0000000    0.2775992
46920.0000000    0.2992614
46960.0000000    0.2942368
47000.0000000    0.2780374
47040.0000000    0.2682381
47080.0000000    0.2831954
47120.0000000    0.2796732
47160.0000000    0.2688648
47200.0000000    0.3009848
47240.0000000    0.3237930
47280.0000000    0.2812677
47320.0000000    0.2884882
47360.0000000    0.2874515
47400.0000000    0.2801117
47440.0000000    0.2885408
47480.0000000    0.2951638
47520.0000000    0.2914087
47560.0000000    0.2699804
47600.0000000    0.2770459
47640.0000000    0.2722711
47680.0000000    0.2559449
47720.0000000    0.2834595
47760.0000000    0.2593613
47800.0000000    0.2854293
47840.0000000    0.2780282
47880.0000000    0.2944638
47920.0000000    0.2879567
47960.0000000    0.2744549
48000.0000000    0.2836453
48040.0000000    0.3037860
48080.0000000    0.2991864
48120.0000000    0.2861749
48160.0000000    0.2807542
48200.0000000    0.2755704
48240.0000000    0.3050861
48280.0000000    0.2835922
48320.0000000    0.2922794
48360.0000000    0.2879212
48400.0000000    0.2864761
48440.0000000    0.3019639
48480.0000000    0.2873561
48520.0000000    0.2829809
48560.0000000    0.2823202
48600.0000000    0.2938493
48640.0000000    0.2737284
48680.0000000    0.2765428
48720.0000000    0.2891504
48760.0000000    0.2673227
48800.0000000    0.2770623
48840.0000000    0.2797633
48880.0000000    0.2873256
48920.0000000    0.2757332
48960.0000000    0.2763973
49000.0000000    0.2734967
49040.0000000    0.2850319
49080.0000000    0.2668595
49120.0000000    0.2897623
49160.0000000    0.2685944
49200.0000000    0.2620748
49240.0000000    0.2641668
49280.0000000    0.2735254
49320.0000000    0.2524332
49360.0000000    0.2560772
49400.0000000    0.2698463
49440.0000000    0.2708341
49480.0000000    0.2863540
49520.0000000    0.3099031
49560.0000000    0.3039388
49600.0000000    0.2864154
49640.0000000    0.2940255
49680.0000000    0.2843308
49720.0000000    0.3090003
49760.0000000    0.2869587
49800.0000000    0.3071834
49840.0000000    0.2633055
49880.0000000    0.2632012
49920.0000000    0.2829900
49960.0000000    0.2823403
50000.0000000    0.2612158
50040.0000000    0.2828816
50080.0000000    0.2813342
50120.0000000    0.2772657
50160.0000000    0.3073836
50200.0000000    0.2946980
50240.0000000    0.2884741
50280.0000000    0.2772545
50320.0000000    0.2772192
50360.0000000    0.2872736
50400.0000000    0.2942342
50440.0000000    0.2906455
50480.0000000    0.2717991
50520.0000000    0.2733821
50560.0000000    0.2905300
50600.0000000    0.2734547
50640.0000000    0.2732755
50680.0000000    0.2695478
50720.0000000    0.2781035
50760.0000000    0.2849913
50800.0000000    0.2884416
50840.0000000    0.2535319
50880.0000000    0.2501889
50920.0000000    0.2774896
50960.0000000    0.2991593
51000.0000000    0.2772842
51040.0000000    0.2789811
51080.0000000    0.2787880
51120.0000000    0.2875762
51160.0000000    0.2723449
51200.0000000    0.2759675
51240.0000000    0.2923517
51280.0000000    0.2871729
51320.0000000    0.2797408
51360.0000000    0.2922538
51400.0000000    0.3010270
51440.0000000    0.2861823
51480.0000000    0.2877024
51520.0000000    0.2775027
51560.0000000    0.2881256
51600.0000000    0.2786311
51640.0000000    0.2740114
51680.0000000    0.2948512
51720.0000000    0.2720059
51760.0000000    0.2785065
51800.0000000    0.2882172
51840.0000000    0.2864888
51880.0000000    0.2832607
51920.0000000    0.2899186
51960.0000000    0.2848252
52000.0000000    0.2829000
52040.0000000    0.2901956
52080.0000000    0.2777939
52120.0000000    0.2545745
52160.0000000    0.2660020
52200.0000000    0.2691796
52240.0000000    0.2892300
52280.0000000    0.2867466
52320.0000000    0.2576093
52360.0000000    0.2417711
52400.0000000    0.2789028
52440.0000000    0.2800044
52480.0000000    0.2830218
52520.0000000    0.2895365
52560.0000000    0.2808240
52600.0000000    0.2905341
52640.0000000    0.2932881
52680.0000000    0.3031068
52720.0000000    0.2959077
52760.0000000    0.2848919
52800.0000000    0.2797927
52840.0000000    0.2992946
52880.0000000    0.3138881
52920.0000000    0.2946067
52960.0000000    0.2811938
53000.0000000    0.2916977
53040.0000000    0.2366257
53080.0000000    0.2714637
53120.0000000    0.2924062
53160.0000000    0.2893661
53200.0000000    0.2935859
53240.0000000    0.2926213
53280.0000000    0.2953791
53320.0000000    0.3041872
53360.0000000    0.3106136
53400.0000000    0.3031051
53440.0000000    0.3129588
53480.0000000    0.3087081
53520.0000000    0.3091438
53560.0000000    0.2670827
53600.0000000    0.2847614
53640.0000000    0.2763769
53680.0000000    0.2890033
53720.0000000    0.3103195
53760.0000000    0.2907914
53800.0000000    0.3069250
53840.0000000    0.3139947
53880.0000000    0.3076039
53920.0000000    0.3040181
53960.0000000    0.2968698
54000.0000000    0.2804853
54040.0000000    0.2924705
54080.0000000    0.2940763
54120.0000000    0.2815076
54160.0000000    0.2679990
54200.0000000    0.2829398
54240.0000000    0.2957204
54280.0000000    0.2936575
54320.0000000    0.3059372
54360.0000000    0.3015653
54400.0000000    0.3089703
54440.0000000    0.2921186
54480.0000000    0.2953638
54520.0000000    0.2796078
54560.0000000    0.2854491
54600.0000000    0.2853563
54640.0000000    0.2868114
54680.0000000    0.2911014
54720.0000000    0.3036650
54760.0000000    0.3258443
54800.0000000    0.3182625
54840.0000000    0.3198442
54880.0000000    0.3015732
54920.0000000    0.3034000
54960.0000000    0.3041829
55000.0000000    0.2795148
55040.0000000    0.2860211
55080.0000000    0.2848126
55120.0000000    0.2949737
55160.0000000    0.3077857
55200.0000000    0.3034050
55240.0000000    0.2980579
55280.0000000    0.2993044
55320.0000000    0.2973527
55360.0000000    0.3065180
55400.0000000    0.2914049
55440.0000000    0.2904720
55480.0000000    0.2706438
55520.0000000    0.2878762
55560.0000000    0.3107203
55600.0000000    0.2862841
55640.0000000    0.2931944
55680.0000000    0.3037733
55720.0000000    0.3015565
55760.0000000    0.3137709
55800.0000000    0.2883280
55840.0000000    0.3087804
55880.0000000    0.3044899
55920.0000000    0.2786862
55960.0000000    0.2958344
56000.0000000    0.2927228
56040.0000000    0.2993204
56080.0000000    0.3029059
56120.0000000    0.2784648
56160.0000000    0.2901729
56200.0000000    0.2969078
56240.0000000    0.2848617
56280.0000000    0.2864548
56320.0000000    0.3044244
56360.0000000    0.3204991
56400.0000000    0.2992797
56440.0000000    0.3066594
56480.0000000    0.3101523
56520.0000000    0.2974149
56560.0000000    0.3177314
56600.0000000    0.3050362
56640.0000000    0.3071155
56680.0000000    0.3162587
56720.0000000    0.3015111
56760.0000000    0.2830292
56800.0000000    0.2942592
56840.0000000    0.2898369
56880.0000000    0.2732118
56920.0000000    0.2982147
56960.0000000    0.2961037
57000.0000000    0.2747392
57040.0000000    0.2917778
57080.0000000    0.2698707
57120.0000000    0.2877272
57160.0000000    0.3069450
57200.0000000    0.2970141
57240.0000000    0.2858476
57280.0000000    0.2823836
57320.0000000    0.2850976
57360.0000000    0.2969542
57400.0000000    0.2765953
57440.0000000    0.2721408
57480.0000000    0.2703002
57520.0000000    0.2878348
57560.0000000    0.2733827
57600.0000000    0.2602999
57640.0000000    0.2948953
57680.0000000    0.3039059
57720.0000000    0.2870071
57760.0000000    0.2848422
57800.0000000    0.2700572
57840.0000000    0.2799135
57880.0000000    0.2639895
57920.0000000    0.2797570
57960.0000000    0.2801653
58000.0000000    0.2663971
58040.0000000    0.2881962
58080.0000000    0.2699080
58120.0000000    0.2748324
58160.0000000    0.2741105
58200.0000000    0.2787743
58240.0000000    0.2915466
58280.0000000    0.3036808
58320.0000000    0.2786399
58360.0000000    0.2781083
58400.0000000    0.2842946
58440.0000000    0.2757009
58480.0000000    0.2833081
58520.0000000    0.2646063
58560.0000000    0.2985584
58600.0000000    0.2787620
58640.0000000    0.2771688
58680.0000000    0.3093385
58720.0000000    0.2960256
58760.0000000    0.2787463
58800.0000000    0.2865316
58840.0000000    0.2809848
58880.0000000    0.2760905
58920.0000000    0.2751146
58960.0000000    0.2667709
59000.0000000    0.2743369
59040.0000000    0.2776453
59080.0000000    0.2790853
59120.0000000    0.2909323
59160.0000000    0.2774528
59200.0000000    0.2872243
59240.0000000    0.2794831
59280.0000000    0.2868580
59320.0000000    0.2759591
59360.0000000    0.2855890
59400.0000000    0.2723506
59440.0000000    0.2522377
59480.0000000    0.2787795
59520.0000000    0.2881170
59560.0000000    0.2862205
59600.0000000    0.2525445
59640.0000000    0.2599625
59680.0000000    0.2715033
59720.0000000    0.2894332
59760.0000000    0.2899694
59800.0000000    0.2910062
59840.0000000    0.3029264
59880.0000000    0.2829050
59920.0000000    0.2827144
59960.0000000    0.2895477
60000.0000000    0.3052486
60040.0000000    0.2866747
60080.0000000    0.2992167
60120.0000000    0.2898253
60160.0000000    0.2722341
60200.0000000    0.2895507
60240.0000000    0.2760381
60280.0000000    0.3114383
60320.0000000    0.2709147
60360.0000000    0.2845367
60400.0000000    0.2827854
60440.0000000    0.2873592
60480.0000000    0.2851149
60520.0000000    0.2805399
60560.0000000    0.3023527
60600.0000000    0.2791074
60640.0000000    0.2994129
60680.0000000    0.2553047
60720.0000000    0.2964310
60760.0000000    0.2779318
60800.0000000    0.2993830
60840.0000000    0.2863854
60880.0000000    0.2799685
60920.0000000    0.2994096
60960.0000000    0.3067036
61000.0000000    0.2672183
61040.0000000    0.2582470
61080.0000000    0.2760399
61120.0000000    0.2710121
61160.0000000    0.2933197
61200.0000000    0.3005439
61240.0000000    0.2804258
61280.0000000    0.2988054
61320.0000000    0.3122990
61360.0000000    0.2919717
61400.0000000    0.3087812
61440.0000000    0.2750826
61480.0000000    0.2960366
61520.0000000    0.2896268
61560.0000000    0.2898717
61600.0000000    0.2832319
61640.0000000    0.2899427
61680.0000000    0.2885732
61720.0000000    0.2838998
61760.0000000    0.2812802
61800.0000000    0.2838297
61840.0000000    0.2636044
61880.0000000    0.2765856
61920.0000000    0.2779031
61960.0000000    0.2860923
62000.0000000    0.3063432
62040.0000000    0.2951302
62080.0000000    0.3117279
62120.0000000    0.3032304
62160.0000000    0.2805088
62200.0000000    0.2907263
62240.0000000    0.2918749
62280.0000000    0.2812890
62320.0000000    0.3097606
62360.0000000    0.3069764
62400.0000000    0.2879814
62440.0000000    0.2857911
62480.0000000    0.2573794
62520.0000000    0.2698450
62560.0000000    0.2628441
62600.0000000    0.2832934
62640.0000000    0.2697167
62680.0000000    0.2720245
62720.0000000    0.2689628
62760.0000000    0.2857134
62800.0000000    0.2696119
62840.0000000    0.2648690
62880.0000000    0.2459623
62920.0000000    0.2618186
62960.0000000    0.2508225
63000.0000000    0.2839386
63040.0000000    0.2822709
63080.0000000    0.2740142
63120.0000000    0.2711226
63160.0000000    0.2715102
63200.0000000    0.2853249
63240.0000000    0.2689662
63280.0000000    0.2759732
63320.0000000    0.2848426
63360.0000000    0.2585994
63400.0000000    0.2810071
63440.0000000    0.2788169
63480.0000000    0.2752924
63520.0000000    0.2619340
63560.0000000    0.2742383
63600.0000000    0.2834995
63640.0000000    0.2750780
63680.0000000    0.2784342
63720.0000000    0.2896189
63760.0000000    0.2712601
63800.0000000    0.2840935
63840.0000000    0.2879628
63880.0000000    0.2745510
63920.0000000    0.2471096
63960.0000000    0.2381628
64000.0000000    0.2604550
64040.0000000    0.2696658
64080.0000000    0.2623326
64120.0000000    0.2517970
64160.0000000    0.2520309
64200.0000000    0.2446106
64240.0000000    0.2661740
64280.0000000    0.2502691
64320.0000000    0.2443638
64360.0000000    0.2500133
64400.0000000    0.2791603
64440.0000000    0.2898479
64480.0000000    0.2633869
64520.0000000    0.2469382
64560.0000000    0.2580185
64600.0000000    0.2459031
64640.0000000    0.2594165
64680.0000000    0.2535433
64720.0000000    0.2598155
64760.0000000    0.2448651
64800.0000000    0.2512437
64840.0000000    0.2615406
64880.0000000    0.2736947
64920.0000000    0.2695819
64960.0000000    0.2554699
65000.0000000    0.2351590
65040.0000000    0.2442447
65080.0000000    0.2459459
65120.0000000    0.2561997
65160.0000000    0.2500844
65200.0000000    0.2528636
65240.0000000    0.2583402
65280.0000000    0.2475019
65320.0000000    0.2653756
65360.0000000    0.2657115
65400.0000000    0.2694091
65440.0000000    0.2555800
65480.0000000    0.2726071
65520.0000000    0.2500329
65560.0000000    0.2504304
65600.0000000    0.2699133
65640.0000000    0.2626822
65680.0000000    0.2849871
65720.0000000    0.2656824
65760.0000000    0.2746935
65800.0000000    0.2478396
65840.0000000    0.2524647
65880.0000000    0.2572239
65920.0000000    0.2656770
65960.0000000    0.2735224
66000.0000000    0.2920876
66040.0000000    0.2610583
66080.0000000    0.2484720
66120.0000000    0.2558828
66160.0000000    0.2477781
66200.0000000    0.2644669
66240.0000000    0.2404611
66280.0000000    0.2542506
66320.0000000    0.2569610
66360.0000000    0.2566491
66400.0000000    0.2438821
66440.0000000    0.2534225
66480.0000000    0.2485091
66520.0000000    0.2470592
66560.0000000    0.2530547
66600.0000000    0.2529867
66640.0000000    0.2472691
66680.0000000    0.2649423
66720.0000000    0.2597889
66760.0000000    0.2572704
66800.0000000    0.2549295
66840.0000000    0.2596903
66880.0000000    0.2545362
66920.0000000    0.2700427
66960.0000000    0.2716588
67000.0000000    0.2652765
67040.0000000    0.2786963
67080.0000000    0.2624086
67120.0000000    0.2674284
67160.0000000    0.2592562
67200.0000000    0.2378312
67240.0000000    0.2519690
67280.0000000    0.2451721
67320.0000000    0.2539286
67360.0000000    0.2521898
67400.0000000    0.2412455
67440.0000000    0.2531790
67480.0000000    0.2527137
67520.0000000    0.2423121
67560.0000000    0.2661191
67600.0000000    0.2542146
67640.0000000    0.2426444
67680.0000000    0.2619962
67720.0000000    0.2578564
67760.0000000    0.2789086
67800.0000000    0.2808896
67840.0000000    0.2505315
67880.0000000    0.2443816
67920.0000000    0.2459462
67960.0000000    0.2800124
68000.0000000    0.2807307
68040.0000000    0.2756886
68080.0000000    0.2673087
68120.0000000    0.2474709
68160.0000000    0.2504358
68200.0000000    0.2669832
68240.0000000    0.2529101
68280.0000000    0.2610031
68320.0000000    0.2792422
68360.0000000    0.2728951
68400.0000000    0.2830360
68440.0000000    0.2853283
68480.0000000    0.2659419
68520.0000000    0.2596637
68560.0000000    0.2638192
68600.0000000    0.2695650
68640.0000000    0.2737127
68680.0000000    0.2830950
68720.0000000    0.2628857
68760.0000000    0.2754772
68800.0000000    0.2614326
68840.0000000    0.2674907
68880.0000000    0.2871844
68920.0000000    0.2791404
68960.0000000    0.2888821
69000.0000000    0.2800215
69040.0000000    0.2682181
69080.0000000    0.2554973
69120.0000000    0.2538111
69160.0000000    0.2756748
69200.0000000    0.2616342
69240.0000000    0.2793692
69280.0000000    0.2641176
69320.0000000    0.2379198
69360.0000000    0.2799822
69400.0000000    0.2742760
69440.0000000    0.2765137
69480.0000000    0.2756212
69520.0000000    0.2766522
69560.0000000    0.2697982
69600.0000000    0.2710725
69640.0000000    0.2781374
69680.0000000    0.2850202
69720.0000000    0.2733264
69760.0000000    0.2744243
69800.0000000    0.2697068
69840.0000000    0.2976003
69880.0000000    0.2881505
69920.0000000    0.3037246
69960.0000000    0.2881713
70000.0000000    0.2973938
70040.0000000    0.2862782
70080.0000000    0.2817392
70120.0000000    0.2764717
70160.0000000    0.2967693
70200.0000000    0.2715826
70240.0000000    0.2885725
70280.0000000    0.2931015
70320.0000000    0.2916362
70360.0000000    0.2884554
70400.0000000    0.2845170
70440.0000000    0.2851519
70480.0000000    0.2910804
70520.0000000    0.2820364
70560.0000000    0.2938916
70600.0000000    0.2785183
70640.0000000    0.2615911
70680.0000000    0.2773335
70720.0000000    0.2787074
70760.0000000    0.2784647
70800.0000000    0.2811777
70840.0000000    0.2556067
70880.0000000    0.2625922
70920.0000000    0.2630892
70960.0000000    0.2579314
71000.0000000    0.2731699
71040.0000000    0.2734174
71080.0000000    0.2864374
71120.0000000    0.2664741
71160.0000000    0.2860743
71200.0000000    0.2723983
71240.0000000    0.2802641
71280.0000000    0.2865932
71320.0000000    0.2617912
71360.0000000    0.2821856
71400.0000000    0.2785562
71440.0000000    0.2777071
71480.0000000    0.2955749
71520.0000000    0.2725294
71560.0000000    0.2836343
71600.0000000    0.2934700
71640.0000000    0.3033560
71680.0000000    0.2785718
71720.0000000    0.2712193
71760.0000000    0.2981121
71800.0000000    0.2668779
71840.0000000    0.2807184
71880.0000000    0.2723481
71920.0000000    0.2773029
71960.0000000    0.2561804
72000.0000000    0.2535082
72040.0000000    0.2764553
72080.0000000    0.2759386
72120.0000000    0.2631998
72160.0000000    0.2829255
72200.0000000    0.2855408
72240.0000000    0.2930730
72280.0000000    0.3098573
72320.0000000    0.2995195
72360.0000000    0.2679450
72400.0000000    0.2889456
72440.0000000    0.2857413
72480.0000000    0.2803223
72520.0000000    0.3035848
72560.0000000    0.2967974
72600.0000000    0.2852474
72640.0000000    0.2679889
72680.0000000    0.2825814
72720.0000000    0.2872046
72760.0000000    0.3038666
72800.0000000    0.2844099
72840.0000000    0.2651574
72880.0000000    0.2966112
72920.0000000    0.3032026
72960.0000000    0.2789193
73000.0000000    0.2845486
73040.0000000    0.2630425
73080.0000000    0.2668068
73120.0000000    0.2681471
73160.0000000    0.2976594
73200.0000000    0.2600502
73240.0000000    0.2873471
73280.0000000    0.2963379
73320.0000000    0.2734759
73360.0000000    0.2586223
73400.0000000    0.2827391
73440.0000000    0.2641867
73480.0000000    0.2630581
73520.0000000    0.2867118
73560.0000000    0.2714480
73600.0000000    0.3009760
73640.0000000    0.2625548
73680.0000000    0.2782512
73720.0000000    0.3013872
73760.0000000    0.2995734
73800.0000000    0.2881996
73840.0000000    0.2995764
73880.0000000    0.3055142
73920.0000000    0.2763543
73960.0000000    0.2960320
74000.0000000    0.2897111
74040.0000000    0.3051390
74080.0000000    0.3169562
74120.0000000    0.2922094
74160.0000000    0.2752915
74200.0000000    0.2916787
74240.0000000    0.3008927
74280.0000000    0.3033809
74320.0000000    0.2815948
74360.0000000    0.2928387
74400.0000000    0.3104856
74440.0000000    0.2976883
74480.0000000    0.2835679
74520.0000000    0.3009649
74560.0000000    0.2769824
74600.0000000    0.2746377
74640.0000000    0.2736136
74680.0000000    0.2864518
74720.0000000    0.2867556
74760.0000000    0.3041234
74800.0000000    0.2818713
74840.0000000    0.2881226
74880.0000000    0.2848465
74920.0000000    0.2933494
74960.0000000    0.2639830
75000.0000000    0.2726826
75040.0000000    0.2794133
75080.0000000    0.2904130
75120.0000000    0.2863446
75160.0000000    0.3092860
75200.0000000    0.2851074
75240.0000000    0.2833897
75280.0000000    0.2843182
75320.0000000    0.2998783
75360.0000000    0.2815770
75400.0000000    0.2839797
75440.0000000    0.2918617
75480.0000000    0.2628614
75520.0000000    0.2724036
75560.0000000    0.2687294
75600.0000000    0.2838829
75640.0000000    0.2635618
75680.0000000    0.2679998
75720.0000000    0.2756545
75760.0000000    0.2767116
75800.0000000    0.2932698
75840.0000000    0.2785260
75880.0000000    0.2682835
75920.0000000    0.2703235
75960.0000000    0.2923986
76000.0000000    0.2852771
76040.0000000    0.2807148
76080.0000000    0.2696084
76120.0000000    0.2646979
76160.0000000    0.2591575
76200.0000000    0.2749422
76240.0000000    0.2656204
76280.0000000    0.2954097
76320.0000000    0.2632944
76360.0000000    0.2825300
76400.0000000    0.2582124
76440.0000000    0.2666320
76480.0000000    0.2601157
76520.0000000    0.2652732
76560.0000000    0.2643494
76600.0000000    0.2485165
76640.0000000    0.2674640
76680.0000000    0.2672744
76720.0000000    0.2633936
76760.0000000    0.2776373
76800.0000000    0.2601476
76840.0000000    0.2494216
76880.0000000    0.2684308
76920.0000000    0.2572635
76960.0000000    0.2787600
77000.0000000    0.2766267
77040.0000000    0.3116149
77080.0000000    0.2905756
77120.0000000    0.2894261
77160.0000000    0.2780122
77200.0000000    0.2804001
77240.0000000    0.2761211
77280.0000000    0.2933987
77320.0000000    0.2753390
77360.0000000    0.2823369
77400.0000000    0.2984439
77440.0000000    0.2906944
77480.0000000    0.2797309
77520.0000000    0.2841530
77560.0000000    0.3027377
77600.0000000    0.2707147
77640.0000000    0.2917819
77680.0000000    0.2890302
77720.0000000    0.2556595
77760.0000000    0.2540561
77800.0000000    0.2910519
77840.0000000    0.2639858
77880.0000000    0.2653365
77920.0000000    0.2786295
77960.0000000    0.2789074
78000.0000000    0.2793073
78040.0000000    0.2640674
78080.0000000    0.2530064
78120.0000000    0.2666598
78160.0000000    0.2789429
78200.0000000    0.2652671
78240.0000000    0.2691481
78280.0000000    0.2924944
78320.0000000    0.2551045
78360.0000000    0.2747281
78400.0000000    0.2785134
78440.0000000    0.2671325
78480.0000000    0.2752208
78520.0000000    0.2822361
78560.0000000    0.2965360
78600.0000000    0.2637140
78640.0000000    0.2466922
78680.0000000    0.2534001
78720.0000000    0.2751502
78760.0000000    0.2691541
78800.0000000    0.2662778
78840.0000000    0.2680747
78880.0000000    0.2812048
78920.0000000    0.2776726
78960.0000000    0.2727520
79000.0000000    0.2690788
79040.0000000    0.2663537
79080.0000000    0.2649644
79120.0000000    0.2508170
79160.0000000    0.2898708
79200.0000000    0.2988436
79240.0000000    0.2731533
79280.0000000    0.2855562
79320.0000000    0.2595449
79360.0000000    0.3029232
79400.0000000    0.2946587
79440.0000000    0.2951715
79480.0000000    0.3099498
79520.0000000    0.3025092
79560.0000000    0.2930881
79600.0000000    0.2694976
79640.0000000    0.2591759
79680.0000000    0.2918046
79720.0000000    0.2834481
79760.0000000    0.3002855
79800.0000000    0.2881444
79840.0000000    0.2868711
79880.0000000    0.2894023
79920.0000000    0.2581577
79960.0000000    0.2652147
80000.0000000    0.2550769
80040.0000000    0.2595688
80080.0000000    0.2616675
80120.0000000    0.2286747
80160.0000000    0.2521231
80200.0000000    0.2680473
80240.0000000    0.2685535
80280.0000000    0.2570322
80320.0000000    0.2439035
80360.0000000    0.2205179
80400.0000000    0.2363915
80440.0000000    0.2496358
80480.0000000    0.2468264
80520.0000000    0.2528021
80560.0000000    0.2571928
80600.0000000    0.2786462
80640.0000000    0.2865480
80680.0000000    0.2781624
80720.0000000    0.2819488
80760.0000000    0.2753428
80800.0000000    0.2741366
80840.0000000    0.2863115
80880.0000000    0.2656837
80920.0000000    0.2860433
80960.0000000    0.2810380
81000.0000000    0.2954262
81040.0000000    0.2884966
81080.0000000    0.2855275
81120.0000000    0.2593369
81160.0000000    0.2639905
81200.0000000    0.2698497
81240.0000000    0.2811942
81280.0000000    0.2772202
81320.0000000    0.2771471
81360.0000000    0.2732988
81400.0000000    0.2730476
81440.0000000    0.2549401
81480.0000000    0.2684061
81520.0000000    0.2623166
81560.0000000    0.2633842
81600.0000000    0.2736979
81640.0000000    0.2778861
81680.0000000    0.2736951
81720.0000000    0.2681868
81760.0000000    0.2700443
81800.0000000    0.2794854
81840.0000000    0.2791213
81880.0000000    0.2770841
81920.0000000    0.2775502
81960.0000000    0.2581531
82000.0000000    0.2643024
82040.0000000    0.2595089
82080.0000000    0.2590760
82120.0000000    0.2773455
82160.0000000    0.2666585
82200.0000000    0.2796569
82240.0000000    0.2613306
82280.0000000    0.2466904
82320.0000000    0.2614270
82360.0000000    0.2481106
82400.0000000    0.2613093
82440.0000000    0.2810315
82480.0000000    0.2677334
82520.0000000    0.2663840
82560.0000000    0.2442670
82600.0000000    0.2554637
82640.0000000    0.2646687
82680.0000000    0.2457429
82720.0000000    0.2563705
82760.0000000    0.2603780
82800.0000000    0.2624191
82840.0000000    0.2604215
82880.0000000    0.2527944
82920.0000000    0.2571108
82960.0000000    0.2717568
83000.0000000    0.2661916
83040.0000000    0.2647059
83080.0000000    0.2630238
83120.0000000    0.2644142
83160.0000000    0.2779791
83200.0000000    0.2767000
83240.0000000    0.2729294
83280.0000000    0.2719351
83320.0000000    0.2827387
83360.0000000    0.3036607
83400.0000000    0.2736790
83440.0000000    0.2779412
83480.0000000    0.2785749
83520.0000000    0.2629279
83560.0000000    0.2614170
83600.0000000    0.2724406
83640.0000000    0.2758529
83680.0000000    0.2704673
83720.0000000    0.2774534
83760.0000000    0.2761360
83800.0000000    0.2795248
83840.0000000    0.2729164
83880.0000000    0.2699813
83920.0000000    0.2802500
83960.0000000    0.2804237
84000.0000000    0.2670506
84040.0000000    0.2718516
84080.0000000    0.2747791
84120.0000000    0.2603767
84160.0000000    0.2500017
84200.0000000    0.2570592
84240.0000000    0.2448639
84280.0000000    0.2418785
84320.0000000    0.2624651
84360.0000000    0.2543079
84400.0000000    0.2785199
84440.0000000    0.2667581
84480.0000000    0.2614091
84520.0000000    0.2636201
84560.0000000    0.2804756
84600.0000000    0.2371601
84640.0000000    0.2515863
84680.0000000    0.2717436
84720.0000000    0.2655931
84760.0000000    0.2434193
84800.0000000    0.2654989
84840.0000000    0.2758124
84880.0000000    0.2418718
84920.0000000    0.2790572
84960.0000000    0.2648519
85000.0000000    0.2634768
85040.0000000    0.2614167
85080.0000000    0.2605182
85120.0000000    0.2430366
85160.0000000    0.2562278
85200.0000000    0.2366747
85240.0000000    0.2430184
85280.0000000    0.2510078
85320.0000000    0.2632539
85360.0000000    0.2775945
85400.0000000    0.2701547
85440.0000000    0.2663038
85480.0000000    0.2584205
85520.0000000    0.2700533
85560.0000000    0.2738764
85600.0000000    0.2651519
85640.0000000    0.2596331
85680.0000000    0.2636493
85720.0000000    0.2502097
85760.0000000    0.2569334
85800.0000000    0.2516770
85840.0000000    0.2727515
85880.0000000    0.2786049
85920.0000000    0.2730597
85960.0000000    0.2783362
86000.0000000    0.2845739
86040.0000000    0.2704736
86080.0000000    0.2722287
86120.0000000    0.2787780
86160.0000000    0.2629107
86200.0000000    0.2505955
86240.0000000    0.2642764
86280.0000000    0.2868477
86320.0000000    0.2782013
86360.0000000    0.2748908
86400.0000000    0.2843717
86440.0000000    0.2475332
86480.0000000    0.2613846
86520.0000000    0.2640130
86560.0000000    0.2640750
86600.0000000    0.2766229
86640.0000000    0.2527657
86680.0000000    0.2907213
86720.0000000    0.2802473
86760.0000000    0.2840185
86800.0000000    0.2986187
86840.0000000    0.2823816
86880.0000000    0.3031390
86920.0000000    0.2866803
86960.0000000    0.2725753
87000.0000000    0.2974004
87040.0000000    0.2771268
87080.0000000    0.2916850
87120.0000000    0.2805636
87160.0000000    0.2632208
87200.0000000    0.2729785
87240.0000000    0.2757048
87280.0000000    0.2736112
87320.0000000    0.2817853
87360.0000000    0.2630825
87400.0000000    0.2862200
87440.0000000    0.2650205
87480.0000000    0.2659935
87520.0000000    0.2703601
87560.0000000    0.2878023
87600.0000000    0.3066479
87640.0000000    0.2905389
87680.0000000    0.2845231
87720.0000000    0.2815088
87760.0000000    0.2796136
87800.0000000    0.2659625
87840.0000000    0.2688576
87880.0000000    0.2751142
87920.0000000    0.2677073
87960.0000000    0.2781142
88000.0000000    0.2780371
88040.0000000    0.2555939
88080.0000000    0.2666522
88120.0000000    0.2761392
88160.0000000    0.2546383
88200.0000000    0.2845410
88240.0000000    0.2498649
88280.0000000    0.2671822
88320.0000000    0.2672774
88360.0000000    0.2916978
88400.0000000    0.2706493
88440.0000000    0.2681123
88480.0000000    0.2812536
88520.0000000    0.2578178
88560.0000000    0.2648217
88600.0000000    0.2698068
88640.0000000    0.2887434
88680.0000000    0.2799149
88720.0000000    0.2665797
88760.0000000    0.2691434
88800.0000000    0.2798680
88840.0000000    0.2656454
88880.0000000    0.2416030
88920.0000000    0.2796164
88960.0000000    0.2701350
89000.0000000    0.2608995
89040.0000000    0.2623184
89080.0000000    0.2428624
89120.0000000    0.2349533
89160.0000000    0.2381409
89200.0000000    0.2600946
89240.0000000    0.2705521
89280.0000000    0.2601499
89320.0000000    0.2443328
89360.0000000    0.2543631
89400.0000000    0.2838494
89440.0000000    0.2671208
89480.0000000    0.2441785
89520.0000000    0.2633585
89560.0000000    0.2433954
89600.0000000    0.2672137
89640.0000000    0.2642080
89680.0000000    0.2580274
89720.0000000    0.2509368
89760.0000000    0.2781010
89800.0000000    0.2759798
89840.0000000    0.2572197
89880.0000000    0.2694950
89920.0000000    0.2651764
89960.0000000    0.2619169
90000.0000000    0.2701865
90040.0000000    0.2436579
90080.0000000    0.2657121
90120.0000000    0.2547210
90160.0000000    0.2698577
90200.0000000    0.2647564
90240.0000000    0.2692208
90280.0000000    0.2655511
90320.0000000    0.2774279
90360.0000000    0.2675369
90400.0000000    0.2645978
90440.0000000    0.2796819
90480.0000000    0.2599258
90520.0000000    0.2537114
90560.0000000    0.2518426
90600.0000000    0.2439980
90640.0000000    0.2588096
90680.0000000    0.2661065
90720.0000000    0.2674126
90760.0000000    0.2581143
90800.0000000    0.2582157
90840.0000000    0.2608178
90880.0000000    0.2621329
90920.0000000    0.2573251
90960.0000000    0.2624444
91000.0000000    0.2599894
91040.0000000    0.2643415
91080.0000000    0.2578254
91120.0000000    0.2613836
91160.0000000    0.2428301
91200.0000000    0.2659296
91240.0000000    0.2673708
91280.0000000    0.2448509
91320.0000000    0.2530707
91360.0000000    0.2666675
91400.0000000    0.2442463
91440.0000000    0.2420030
91480.0000000    0.2525564
91520.0000000    0.2445867
91560.0000000    0.2423149
91600.0000000    0.2453957
91640.0000000    0.2420069
91680.0000000    0.2399918
91720.0000000    0.2731032
91760.0000000    0.2448699
91800.0000000    0.2626806
91840.0000000    0.2548458
91880.0000000    0.2471077
91920.0000000    0.2590143
91960.0000000    0.2527193
92000.0000000    0.2565291
92040.0000000    0.2588283
92080.0000000    0.2660688
92120.0000000    0.2732572
92160.0000000    0.2515556
92200.0000000    0.2518158
92240.0000000    0.2525404
92280.0000000    0.2449937
92320.0000000    0.2484867
92360.0000000    0.2730037
92400.0000000    0.2531499
92440.0000000    0.2577361
92480.0000000    0.2640936
92520.0000000    0.2720571
92560.0000000    0.2606578
92600.0000000    0.2568224
92640.0000000    0.2581187
92680.0000000    0.2594578
92720.0000000    0.2636639
92760.0000000    0.2712670
92800.0000000    0.2655394
92840.0000000    0.2623834
92880.0000000    0.2537113
92920.0000000    0.2597570
92960.0000000    0.2424874
93000.0000000    0.2354307
93040.0000000    0.2449572
93080.0000000    0.2398473
93120.0000000    0.2440194
93160.0000000    0.2461598
93200.0000000    0.2486902
93240.0000000    0.2526252
93280.0000000    0.2581055
93320.0000000    0.2545011
93360.0000000    0.2674355
93400.0000000    0.2524566
93440.0000000    0.2674911
93480.0000000    0.2575622
93520.0000000    0.2469637
93560.0000000    0.2713837
93600.0000000    0.2726573
93640.0000000    0.2723842
93680.0000000    0.2714227
93720.0000000    0.2545217
93760.0000000    0.2572196
93800.0000000    0.2797027
93840.0000000    0.2775316
93880.0000000    0.2639971
93920.0000000    0.2422797
93960.0000000    0.2455885
94000.0000000    0.2634087
94040.0000000    0.2578980
94080.0000000    0.2438911
94120.0000000    0.2434098
94160.0000000    0.2443576
94200.0000000    0.2430712
94240.0000000    0.2308485
94280.0000000    0.2456839
94320.0000000    0.2545647
94360.0000000    0.2525685
94400.0000000    0.2550387
94440.0000000    0.2440475
94480.0000000    0.2714017
94520.0000000    0.2610254
94560.0000000    0.2817329
94600.0000000    0.2700537
94640.0000000    0.2628061
94680.0000000    0.2595150
94720.0000000    0.2647755
94760.0000000    0.2498486
94800.0000000    0.2484623
94840.0000000    0.2525970
94880.0000000    0.2685854
94920.0000000    0.2433469
94960.0000000    0.2548543
95000.0000000    0.2340559
95040.0000000    0.2512611
95080.0000000    0.2514658
95120.0000000    0.2360678
95160.0000000    0.2623187
95200.0000000    0.2442883
95240.0000000    0.2551982
95280.0000000    0.2548284
95320.0000000    0.2655203
95360.0000000    0.2547446
95400.0000000    0.2399753
95440.0000000    0.2457913
95480.0000000    0.2551622
95520.0000000    0.2760763
95560.0000000    0.2516070
95600.0000000    0.2605076
95640.0000000    0.2707112
95680.0000000    0.2673141
95720.0000000    0.2901595
95760.0000000    0.2930685
95800.0000000    0.2948358
95840.0000000    0.2785985
95880.0000000    0.2734557
95920.0000000    0.2701862
95960.0000000    0.2766754
96000.0000000    0.2672199
96040.0000000    0.2565603
96080.0000000    0.2622436
96120.0000000    0.2679435
96160.0000000    0.2725617
96200.0000000    0.2785909
96240.0000000    0.2737530
96280.0000000    0.2792618
96320.0000000    0.2773349
96360.0000000    0.2653818
96400.0000000    0.2589026
96440.0000000    0.2646558
96480.0000000    0.2606396
96520.0000000    0.2447394
96560.0000000    0.2517381
96600.0000000    0.2620473
96640.0000000    0.2507967
96680.0000000    0.2468140
96720.0000000    0.2249569
96760.0000000    0.2412669
96800.0000000    0.2334357
96840.0000000    0.2318952
96880.0000000    0.2448855
96920.0000000    0.2647658
96960.0000000    0.2686532
97000.0000000    0.2668876
97040.0000000    0.2483312
97080.0000000    0.2643906
97120.0000000    0.2736382
97160.0000000    0.2716342
97200.0000000    0.2778569
97240.0000000    0.2727063
97280.0000000    0.3080899
97320.0000000    0.2781189
97360.0000000    0.2844125
97400.0000000    0.2812924
97440.0000000    0.2877559
97480.0000000    0.2845033
97520.0000000    0.2887125
97560.0000000    0.2986567
97600.0000000    0.2737420
97640.0000000    0.2800792
97680.0000000    0.2786350
97720.0000000    0.2827415
97760.0000000    0.2705424
97800.0000000    0.2779968
97840.0000000    0.2720242
97880.0000000    0.2754427
97920.0000000    0.2652404
97960.0000000    0.2611005
98000.0000000    0.2736971
98040.0000000    0.2598889
98080.0000000    0.2644209
98120.0000000    0.2555718
98160.0000000    0.2411693
98200.0000000    0.2444781
98240.0000000    0.2486328
98280.0000000    0.2471932
98320.0000000    0.2594411
98360.0000000    0.2508999
98400.0000000    0.2587493
98440.0000000    0.2542433
98480.0000000    0.2540027
98520.0000000    0.2889253
98560.0000000    0.2784180
98600.0000000    0.2526980
98640.0000000    0.2644072
98680.0000000    0.2608998
98720.0000000    0.2647837
98760.0000000    0.2717948
98800.0000000    0.2893522
98840.0000000    0.2609988
98880.0000000    0.2900013
98920.0000000    0.2767023
98960.0000000    0.2807410
99000.0000000    0.2694545
99040.0000000    0.2770736
99080.0000000    0.2769650
99120.0000000    0.2650554
99160.0000000    0.2745674
99200.0000000    0.2797273
99240.0000000    0.2891420
99280.0000000    0.2744155
99320.0000000    0.2760808
99360.0000000    0.2726851
99400.0000000    0.2633062
99440.0000000    0.2590698
99480.0000000    0.2591353
99520.0000000    0.2698155
99560.0000000    0.2860786
99600.0000000    0.2708160
99640.0000000    0.2737556
99680.0000000    0.2555194
99720.0000000    0.2430304
99760.0000000    0.2621328
99800.0000000    0.2750522
99840.0000000    0.2689296
99880.0000000    0.2844942
99920.0000000    0.2621456
99960.0000000    0.2484753
100000.0000000    0.2595117
100040.0000000    0.2560154
100080.0000000    0.2566926
100120.0000000    0.2617323
100160.0000000    0.2750092
100200.0000000    0.2665403
100240.0000000    0.2796322
100280.0000000    0.2723953
100320.0000000    0.2821868
100360.0000000    0.2904254
100400.0000000    0.2891171
100440.0000000    0.2964215
100480.0000000    0.2807892
100520.0000000    0.3139617
100560.0000000    0.2939987
100600.0000000    0.2818896
100640.0000000    0.2831205
100680.0000000    0.2884087
100720.0000000    0.2984160
100760.0000000    0.2956969
100800.0000000    0.3064625
100840.0000000    0.2860422
100880.0000000    0.2699980
100920.0000000    0.2949592
100960.0000000    0.2673272
101000.0000000    0.2653702
101040.0000000    0.2744923
101080.0000000    0.2757966
101120.0000000    0.2844645
101160.0000000    0.2779238
101200.0000000    0.2752831
101240.0000000    0.2760443
101280.0000000    0.2692953
101320.0000000    0.2541282
101360.0000000    0.2544959
101400.0000000    0.2759353
101440.0000000    0.2774858
101480.0000000    0.2795309
101520.0000000    0.2891882
101560.0000000    0.3044015
101600.0000000    0.2872301
101640.0000000    0.3106602
101680.0000000    0.2629380
101720.0000000    0.2685975
101760.0000000    0.2661476
101800.0000000    0.2800698
101840.0000000    0.2809910
101880.0000000    0.2507892
101920.0000000    0.2982405
101960.0000000    0.2936514
102000.0000000    0.3123813
102040.0000000    0.2908739
102080.0000000    0.2987981
102120.0000000    0.3019978
102160.0000000    0.3140861
102200.0000000    0.2856188
102240.0000000    0.2853061
102280.0000000    0.2712270
102320.0000000    0.2819898
102360.0000000    0.2722443
102400.0000000    0.2795787
102440.0000000    0.2847174
102480.0000000    0.2795310
102520.0000000    0.2933131
102560.0000000    0.2961122
102600.0000000    0.2824553
102640.0000000    0.2890184
102680.0000000    0.2835561
102720.0000000    0.2844110
102760.0000000    0.3155232
102800.0000000    0.2920735
102840.0000000    0.2817431
102880.0000000    0.2941373
102920.0000000    0.2843576
102960.0000000    0.2904755
103000.0000000    0.2873142
103040.0000000    0.2959018
103080.0000000    0.2871563
103120.0000000    0.2904656
103160.0000000    0.3077335
103200.0000000    0.3060797
103240.0000000    0.2922035
103280.0000000    0.2698835
103320.0000000    0.2911543
103360.0000000    0.2665337
103400.0000000    0.2738890
103440.0000000    0.2882165
103480.0000000    0.2842667
103520.0000000    0.2780859
103560.0000000    0.2670605
103600.0000000    0.2603778
103640.0000000    0.2801431
103680.0000000    0.2935660
103720.0000000    0.2769167
103760.0000000    0.2912394
103800.0000000    0.2835626
103840.0000000    0.2768577
103880.0000000    0.2859285
103920.0000000    0.2508716
103960.0000000    0.2588237
104000.0000000    0.2565677
104040.0000000    0.2799037
104080.0000000    0.2827572
104120.0000000    0.2776369
104160.0000000    0.2880673
104200.0000000    0.3083116
104240.0000000    0.2834980
104280.0000000    0.2896919
104320.0000000    0.2810924
104360.0000000    0.2872805
104400.0000000    0.3118849
104440.0000000    0.3024619
104480.0000000    0.3033974
104520.0000000    0.2879471
104560.0000000    0.2898989
104600.0000000    0.2992451
104640.0000000    0.2900616
104680.0000000    0.2917885
104720.0000000    0.3069504
104760.0000000    0.2809440
104800.0000000    0.2936458
104840.0000000    0.2943482
104880.0000000    0.2997330
104920.0000000    0.2929571
104960.0000000    0.2959619
105000.0000000    0.2866818
105040.0000000    0.2880580
105080.0000000    0.2831546
105120.0000000    0.2842737
105160.0000000    0.2787576
105200.0000000    0.3150077
105240.0000000    0.3059239
105280.0000000    0.3072494
105320.0000000    0.2914467
105360.0000000    0.2792118
105400.0000000    0.2834333
105440.0000000    0.2795595
105480.0000000    0.2899788
105520.0000000    0.2772141
105560.0000000    0.2978532
105600.0000000    0.2691628
105640.0000000    0.2853428
105680.0000000    0.2884516
105720.0000000    0.2696323
105760.0000000    0.2888388
105800.0000000    0.2702412
105840.0000000    0.2717274
105880.0000000    0.2789881
105920.0000000    0.2784427
105960.0000000    0.2901932
106000.0000000    0.2797820
106040.0000000    0.2909643
106080.0000000    0.2907782
106120.0000000    0.2930695
106160.0000000    0.2747921
106200.0000000    0.2680764
106240.0000000    0.2788851
106280.0000000    0.2884062
106320.0000000    0.2903699
106360.0000000    0.2785390
106400.0000000    0.2905372
106440.0000000    0.2450059
106480.0000000    0.2853788
106520.0000000    0.2916203
106560.0000000    0.2814237
106600.0000000    0.2962385
106640.0000000    0.2981708
106680.0000000    0.2883784
106720.0000000    0.3105228
106760.0000000    0.2936277
106800.0000000    0.2940438
106840.0000000    0.2800359
106880.0000000    0.2777666
106920.0000000    0.2764153
106960.0000000    0.2542843
107000.0000000    0.2651276
107040.0000000    0.2751232
107080.0000000    0.2794113
107120.0000000    0.2715724
107160.0000000    0.2832205
107200.0000000    0.2641622
107240.0000000    0.2470404
107280.0000000    0.2637477
107320.0000000    0.2618332
107360.0000000    0.2754273
107400.0000000    0.2777379
107440.0000000    0.2634138
107480.0000000    0.2729304
107520.0000000    0.2682258
107560.0000000    0.2740463
107600.0000000    0.2435379
107640.0000000    0.2645489
107680.0000000    0.2576078
107720.0000000    0.2543127
107760.0000000    0.2652062
107800.0000000    0.2511035
107840.0000000    0.2703302
107880.0000000    0.2582940
107920.0000000    0.2544530
107960.0000000    0.2494339
108000.0000000    0.2585441
108040.0000000    0.2722675
108080.0000000    0.2783945
108120.0000000    0.2554378
108160.0000000    0.2748281
108200.0000000    0.2683571
108240.0000000    0.2695155
108280.0000000    0.2830597
108320.0000000    0.2996323
108360.0000000    0.2608679
108400.0000000    0.2966273
108440.0000000    0.2947906
108480.0000000    0.2940564
108520.0000000    0.2860481
108560.0000000    0.2976623
108600.0000000    0.2913634
108640.0000000    0.2739515
108680.0000000    0.2861183
108720.0000000    0.2872934
108760.0000000    0.2884201
108800.0000000    0.2796551
108840.0000000    0.2853583
108880.0000000    0.2787576
108920.0000000    0.2539843
108960.0000000    0.2917752
109000.0000000    0.2907295
109040.0000000    0.3011946
109080.0000000    0.2766958
109120.0000000    0.2760237
109160.0000000    0.2881352
109200.0000000    0.2702190
109240.0000000    0.2906936
109280.0000000    0.2978025
109320.0000000    0.2815547
109360.0000000    0.2990222
109400.0000000    0.2739986
109440.0000000    0.2705415
109480.0000000    0.2714913
109520.0000000    0.2760583
109560.0000000    0.2884719
109600.0000000    0.2710253
109640.0000000    0.2816052
109680.0000000    0.2961745
109720.0000000    0.2798313
109760.0000000    0.2839806
109800.0000000    0.2626005
109840.0000000    0.2800755
109880.0000000    0.2774048
109920.0000000    0.2794424
109960.0000000    0.3068280
110000.0000000    0.2779109
110040.0000000    0.3012740
110080.0000000    0.3105487
110120.0000000    0.3083630
110160.0000000    0.2856683
110200.0000000    0.2811731
110240.0000000    0.2987517
110280.0000000    0.2847265
110320.0000000    0.3121108
110360.0000000    0.3044701
110400.0000000    0.3113553
110440.0000000    0.3055797
110480.0000000    0.3018526
110520.0000000    0.3157969
110560.0000000    0.2932849
110600.0000000    0.2748512
110640.0000000    0.2733451
110680.0000000    0.2902139
110720.0000000    0.3044043
110760.0000000    0.2830658
110800.0000000    0.3046132
110840.0000000    0.2909643
110880.0000000    0.2848402
110920.0000000    0.3064352
110960.0000000    0.2942221
111000.0000000    0.2997905
111040.0000000    0.2607301
111080.0000000    0.2740279
111120.0000000    0.2800572
111160.0000000    0.2884102
111200.0000000    0.2867289
111240.0000000    0.2729881
111280.0000000    0.2815060
111320.0000000    0.2960893
111360.0000000    0.2922893
111400.0000000    0.2721877
111440.0000000    0.2819277
111480.0000000    0.2802096
111520.0000000    0.2843160
111560.0000000    0.2757813
111600.0000000    0.2916525
111640.0000000    0.3064685
111680.0000000    0.2867298
111720.0000000    0.2901510
111760.0000000    0.2802872
111800.0000000    0.2835453
111840.0000000    0.2890821
111880.0000000    0.2835563
111920.0000000    0.2916232
111960.0000000    0.2753755
112000.0000000    0.2873081
112040.0000000    0.2764839
112080.0000000    0.2715167
112120.0000000    0.2721272
112160.0000000    0.2561073
112200.0000000    0.2562712
112240.0000000    0.2671303
112280.0000000    0.2636637
112320.0000000    0.2675636
112360.0000000    0.2802553
112400.0000000    0.2580306
112440.0000000    0.2753068
112480.0000000    0.2721694
112520.0000000    0.2433873
112560.0000000    0.2533076
112600.0000000    0.2882051
112640.0000000    0.2797987
112680.0000000    0.2678096
112720.0000000    0.2684251
112760.0000000    0.3045531
112800.0000000    0.2719467
112840.0000000    0.2547865
112880.0000000    0.2959771
112920.0000000    0.2722555
112960.0000000    0.2954334
113000.0000000    0.2864397
113040.0000000    0.2682666
113080.0000000    0.2723876
113120.0000000    0.2671210
113160.0000000    0.2464750
113200.0000000    0.2654012
113240.0000000    0.2664106
113280.0000000    0.2532887
113320.0000000    0.2571766
113360.0000000    0.2551629
113400.0000000    0.2557954
113440.0000000    0.2478037
113480.0000000    0.2576290
113520.0000000    0.2655960
113560.0000000    0.2719035
113600.0000000    0.2829167
113640.0000000    0.2708094
113680.0000000    0.2600389
113720.0000000    0.2563211
113760.0000000    0.2596407
113800.0000000    0.2507064
113840.0000000    0.2649347
113880.0000000    0.2709373
113920.0000000    0.2591535
113960.0000000    0.2655803
114000.0000000    0.2528017
114040.0000000    0.2680780
114080.0000000    0.2631858
114120.0000000    0.2614135
114160.0000000    0.2624979
114200.0000000    0.2598216
114240.0000000    0.2809012
114280.0000000    0.2413030
114320.0000000    0.2685782
114360.0000000    0.2892393
114400.0000000    0.2833915
114440.0000000    0.2705694
114480.0000000    0.2901463
114520.0000000    0.2587296
114560.0000000    0.2642333
114600.0000000    0.2606927
114640.0000000    0.2803743
114680.0000000    0.2713605
114720.0000000    0.2857904
114760.0000000    0.2726438
114800.0000000    0.2720152
114840.0000000    0.2738363
114880.0000000    0.2541007
114920.0000000    0.2743861
114960.0000000    0.2644678
115000.0000000    0.2590620
115040.0000000    0.2661549
115080.0000000    0.2518893
115120.0000000    0.2672991
115160.0000000    0.2592738
115200.0000000    0.2507676
115240.0000000    0.2615486
115280.0000000    0.2511165
115320.0000000    0.2570855
115360.0000000    0.2468396
115400.0000000    0.2699828
115440.0000000    0.2506597
115480.0000000    0.2501731
115520.0000000    0.2568139
115560.0000000    0.2652757
115600.0000000    0.2795575
115640.0000000    0.2882857
115680.0000000    0.2590502
115720.0000000    0.2908337
115760.0000000    0.2627978
115800.0000000    0.2501293
115840.0000000    0.2654191
115880.0000000    0.2593481
115920.0000000    0.2629102
115960.0000000    0.2641500
116000.0000000    0.2847956
116040.0000000    0.2715116
116080.0000000    0.2780887
116120.0000000    0.2689095
116160.0000000    0.2879913
116200.0000000    0.2787549
116240.0000000    0.2669615
116280.0000000    0.2717004
116320.0000000    0.2647911
116360.0000000    0.2759220
116400.0000000    0.2602595
116440.0000000    0.2565412
116480.0000000    0.2681340
116520.0000000    0.2464777
116560.0000000    0.2699877
116600.0000000    0.2657038
116640.0000000    0.2667268
116680.0000000    0.2642209
116720.0000000    0.2560620
116760.0000000    0.2680814
116800.0000000    0.2657993
116840.0000000    0.2646163
116880.0000000    0.2623655
116920.0000000    0.2645956
116960.0000000    0.2770364
117000.0000000    0.2667852
117040.0000000    0.2844466
117080.0000000    0.2877263
117120.0000000    0.2861220
117160.0000000    0.2788629
117200.0000000    0.2597610
117240.0000000    0.2816204
117280.0000000    0.2711112
117320.0000000    0.2894261
117360.0000000    0.2808133
117400.0000000    0.2816732
117440.0000000    0.2927477
117480.0000000    0.2730867
117520.0000000    0.2839851
117560.0000000    0.2750268
117600.0000000    0.2920426
117640.0000000    0.2792072
117680.0000000    0.2738236
117720.0000000    0.2974369
117760.0000000    0.2948033
117800.0000000    0.2702395
117840.0000000    0.2742299
117880.0000000    0.2810851
117920.0000000    0.2810220
117960.0000000    0.2841580
118000.0000000    0.2703403
118040.0000000    0.2612468
118080.0000000    0.2616302
118120.0000000    0.2760218
118160.0000000    0.2752494
118200.0000000    0.2715693
118240.0000000    0.2797549
118280.0000000    0.2705942
118320.0000000    0.2796218
118360.0000000    0.2793410
118400.0000000    0.2885618
118440.0000000    0.2915433
118480.0000000    0.2779779
118520.0000000    0.2587262
118560.0000000    0.2715801
118600.0000000    0.2655832
118640.0000000    0.2745721
118680.0000000    0.2615506
118720.0000000    0.2506388
118760.0000000    0.2778325
118800.0000000    0.2619379
118840.0000000    0.2420436
118880.0000000    0.2680591
118920.0000000    0.2709670
118960.0000000    0.2609832
119000.0000000    0.2765794
119040.0000000    0.2548276
119080.0000000    0.2772099
119120.0000000    0.2771226
119160.0000000    0.2862413
119200.0000000    0.3059514
119240.0000000    0.2936189
119280.0000000    0.2913791
119320.0000000    0.2843841
119360.0000000    0.2515735
119400.0000000    0.2663645
119440.0000000    0.2691614
119480.0000000    0.2629929
119520.0000000    0.2565231
119560.0000000    0.2516015
119600.0000000    0.2826427
119640.0000000    0.2658630
119680.0000000    0.2827150
119720.0000000    0.2765762
119760.0000000    0.2914082
119800.0000000    0.2963963
119840.0000000    0.2870852
119880.0000000    0.2968888
119920.0000000    0.2896993
119960.0000000    0.2745806
120000.0000000    0.2848623
120040.0000000    0.2811550
120080.0000000    0.2833715
120120.0000000    0.2629160
120160.0000000    0.2730009
120200.0000000    0.2954014
120240.0000000    0.2839248
120280.0000000    0.2652732
120320.0000000    0.2634851
120360.0000000    0.2568058
120400.0000000    0.2625763
120440.0000000    0.2872350
120480.0000000    0.2554286
120520.0000000    0.2887861
120560.0000000    0.2737105
120600.0000000    0.2597221
120640.0000000    0.2577129
120680.0000000    0.2565185
120720.0000000    0.2891157
120760.0000000    0.2660937
120800.0000000    0.2817905
120840.0000000    0.2874466
120880.0000000    0.2741992
120920.0000000    0.2692245
120960.0000000    0.2812082
121000.0000000    0.2634422
121040.0000000    0.2780472
121080.0000000    0.2611401
121120.0000000    0.2663140
121160.0000000    0.2705589
121200.0000000    0.2810597
121240.0000000    0.2606494
121280.0000000    0.2748747
121320.0000000    0.2474933
121360.0000000    0.2752411
121400.0000000    0.2508838
121440.0000000    0.2624873
121480.0000000    0.2623247
121520.0000000    0.2608971
121560.0000000    0.2722455
121600.0000000    0.2717985
121640.0000000    0.2419249
121680.0000000    0.2476847
121720.0000000    0.2458033
121760.0000000    0.2745841
121800.0000000    0.2948337
121840.0000000    0.2642756
121880.0000000    0.2688107
121920.0000000    0.2795840
121960.0000000    0.2746336
122000.0000000    0.2859103
122040.0000000    0.2738603
122080.0000000    0.3180002
122120.0000000    0.2870601
122160.0000000    0.2926396
122200.0000000    0.3015801
122240.0000000    0.2862476
122280.0000000    0.2669232
122320.0000000    0.2848914
122360.0000000    0.2962275
122400.0000000    0.2752998
122440.0000000    0.3025105
122480.0000000    0.2844088
122520.0000000    0.2928712
122560.0000000    0.2790993
122600.0000000    0.2949497
122640.0000000    0.2826560
122680.0000000    0.2921567
122720.0000000    0.2693580
122760.0000000    0.2811016
122800.0000000    0.2909971
122840.0000000    0.2849326
122880.0000000    0.2887316
122920.0000000    0.2812704
122960.0000000    0.2793016
123000.0000000    0.2854404
123040.0000000    0.2762075
123080.0000000    0.2757331
123120.0000000    0.2720245
123160.0000000    0.2822513
123200.0000000    0.2673158
123240.0000000    0.2696871
123280.0000000    0.2648161
123320.0000000    0.2848513
123360.0000000    0.2788061
123400.0000000    0.2897666
123440.0000000    0.2926883
123480.0000000    0.3008280
123520.0000000    0.2914511
123560.0000000    0.2762209
123600.0000000    0.2641076
123640.0000000    0.2685884
123680.0000000    0.2632158
123720.0000000    0.2822596
123760.0000000    0.2934092
123800.0000000    0.2828853
123840.0000000    0.2977711
123880.0000000    0.3013443
123920.0000000    0.2985186
123960.0000000    0.2977690
124000.0000000    0.2904223
124040.0000000    0.2830117
124080.0000000    0.2667710
124120.0000000    0.2744355
124160.0000000    0.2949072
124200.0000000    0.2816277
124240.0000000    0.2905665
124280.0000000    0.2845380
124320.0000000    0.2930175
124360.0000000    0.2758234
124400.0000000    0.2838143
124440.0000000    0.2787038
124480.0000000    0.3052123
124520.0000000    0.2792673
124560.0000000    0.2757388
124600.0000000    0.2834083
124640.0000000    0.2849325
124680.0000000    0.2971188
124720.0000000    0.2673842
124760.0000000    0.2900751
124800.0000000    0.2950094
124840.0000000    0.2875437
124880.0000000    0.2791798
124920.0000000    0.2788526
124960.0000000    0.2723744
125000.0000000    0.2807784
125040.0000000    0.2879725
125080.0000000    0.2915074
125120.0000000    0.2962725
125160.0000000    0.2803783
125200.0000000    0.2828650
125240.0000000    0.2914542
125280.0000000    0.2829977
125320.0000000    0.2861431
125360.0000000    0.2915264
125400.0000000    0.2696801
125440.0000000    0.2802854
125480.0000000    0.2704070
125520.0000000    0.2812265
125560.0000000    0.2715872
125600.0000000    0.2703678
125640.0000000    0.2737139
125680.0000000    0.2573170
125720.0000000    0.2545603
125760.0000000    0.2381103
125800.0000000    0.2362049
125840.0000000    0.2438483
125880.0000000    0.2461744
125920.0000000    0.2530311
125960.0000000    0.2579584
126000.0000000    0.2523321
126040.0000000    0.2492032
126080.0000000    0.2374561
126120.0000000    0.2446122
126160.0000000    0.2421779
126200.0000000    0.2387171
126240.0000000    0.2692022
126280.0000000    0.2456988
126320.0000000    0.2481152
126360.0000000    0.2639894
126400.0000000    0.2404093
126440.0000000    0.2520781
126480.0000000    0.2640636
126520.0000000    0.2759593
126560.0000000    0.2535707
126600.0000000    0.2797550
126640.0000000    0.2920080
126680.0000000    0.2596632
126720.0000000    0.2750620
126760.0000000    0.2954202
126800.0000000    0.2686947
126840.0000000    0.2753211
126880.0000000    0.2978112
126920.0000000    0.2671931
126960.0000000    0.2741714
127000.0000000    0.2881970
127040.0000000    0.2693914
127080.0000000    0.2716940
127120.0000000    0.2563311
127160.0000000    0.2678624
127200.0000000    0.2906614
127240.0000000    0.2666504
127280.0000000    0.2472817
127320.0000000    0.2820022
127360.0000000    0.2594290
127400.0000000    0.2452474
127440.0000000    0.2639174
127480.0000000    0.2709935
127520.0000000    0.2793309
127560.0000000    0.2810906
127600.0000000    0.2550181
127640.0000000    0.2655944
127680.0000000    0.2927160
127720.0000000    0.2939567
127760.0000000    0.3013352
127800.0000000    0.2750785
127840.0000000    0.2890751
127880.0000000    0.2820885
127920.0000000    0.2786621
127960.0000000    0.2674023
128000.0000000    0.2583090
128040.0000000    0.2661461
128080.0000000    0.2597390
128120.0000000    0.2699158
128160.0000000    0.2789435
128200.0000000    0.2885895
128240.0000000    0.2561901
128280.0000000    0.2910044
128320.0000000    0.2554413
128360.0000000    0.2403649
128400.0000000    0.2640497
128440.0000000    0.2712622
128480.0000000    0.2472208
128520.0000000    0.2497403
128560.0000000    0.2583909
128600.0000000    0.2779806
128640.0000000    0.2468163
128680.0000000    0.2743814
128720.0000000    0.2501943
128760.0000000    0.2800191
128800.0000000    0.2500466
128840.0000000    0.2610684
128880.0000000    0.2632079
128920.0000000    0.2617426
128960.0000000    0.2670602
129000.0000000    0.2674091
129040.0000000    0.2766842
129080.0000000    0.2806339
129120.0000000    0.2630789
129160.0000000    0.2600168
129200.0000000    0.2720796
129240.0000000    0.2937275
129280.0000000    0.2589166
129320.0000000    0.2519230
129360.0000000    0.2609589
129400.0000000    0.2668632
129440.0000000    0.2793789
129480.0000000    0.2792812
129520.0000000    0.2591566
129560.0000000    0.2634420
129600.0000000    0.2651797
129640.0000000    0.2697873
129680.0000000    0.2772363
129720.0000000    0.2540301
129760.0000000    0.2575116
129800.0000000    0.2634433
129840.0000000    0.2705868
129880.0000000    0.2564254
129920.0000000    0.2519749
129960.0000000    0.2642444
130000.0000000    0.2454784
130040.0000000    0.2608893
130080.0000000    0.2530105
130120.0000000    0.2650512
130160.0000000    0.2739445
130200.0000000    0.2781301
130240.0000000    0.2821470
130280.0000000    0.2655769
130320.0000000    0.2818490
130360.0000000    0.2797675
130400.0000000    0.2722592
130440.0000000    0.2847468
130480.0000000    0.2771468
130520.0000000    0.2791592
130560.0000000    0.2833790
130600.0000000    0.2637686
130640.0000000    0.2650036
130680.0000000    0.2564872
130720.0000000    0.2681051
130760.0000000    0.2804410
130800.0000000    0.2471869
130840.0000000    0.2725586
130880.0000000    0.2744869
130920.0000000    0.2607834
130960.0000000    0.2586326
131000.0000000    0.2487554
131040.0000000    0.2764840
131080.0000000    0.2481392
131120.0000000    0.2703664
131160.0000000    0.2704707
131200.0000000    0.2931356
131240.0000000    0.2913768
131280.0000000    0.2814460
131320.0000000    0.2775750
131360.0000000    0.2574855
131400.0000000    0.2630501
131440.0000000    0.2624101
131480.0000000    0.2793989
131520.0000000    0.2621529
131560.0000000    0.2515778
131600.0000000    0.2529920
131640.0000000    0.2627975
131680.0000000    0.2644298
131720.0000000    0.2584538
131760.0000000    0.2633767
131800.0000000    0.2720725
131840.0000000    0.2586636
131880.0000000    0.2845452
131920.0000000    0.2633311
131960.0000000    0.2762971
132000.0000000    0.2601018
132040.0000000    0.2761807
132080.0000000    0.2602735
132120.0000000    0.2549263
132160.0000000    0.2684474
132200.0000000    0.2739480
132240.0000000    0.2840105
132280.0000000    0.2641220
132320.0000000    0.2507612
132360.0000000    0.2663355
132400.0000000    0.2715971
132440.0000000    0.2689986
132480.0000000    0.2501075
132520.0000000    0.2507861
132560.0000000    0.2568784
132600.0000000    0.2701471
132640.0000000    0.2473257
132680.0000000    0.2739380
132720.0000000    0.2627480
132760.0000000    0.2637616
132800.0000000    0.2646613
132840.0000000    0.2449432
132880.0000000    0.2437898
132920.0000000    0.2480934
132960.0000000    0.2468314
133000.0000000    0.2434002
133040.0000000    0.2605526
133080.0000000    0.2400941
133120.0000000    0.2494761
133160.0000000    0.2542523
133200.0000000    0.2353564
133240.0000000    0.2726920
133280.0000000    0.2642558
133320.0000000    0.2549596
133360.0000000    0.2556161
133400.0000000    0.2634884
133440.0000000    0.2610768
133480.0000000    0.2548906
133520.0000000    0.2426825
133560.0000000    0.2282439
133600.0000000    0.2261395
133640.0000000    0.2393253
133680.0000000    0.2560172
133720.0000000    0.2426622
133760.0000000    0.2540239
133800.0000000    0.2546785
133840.0000000    0.2274881
133880.0000000    0.2211962
133920.0000000    0.2243365
133960.0000000    0.2017409
134000.0000000    0.2374905
134040.0000000    0.2418603
134080.0000000    0.2395924
134120.0000000    0.2365419
134160.0000000    0.2196133
134200.0000000    0.2110187
134240.0000000    0.2259715
134280.0000000    0.2513140
134320.0000000    0.2538548
134360.0000000    0.2460810
134400.0000000    0.2553495
134440.0000000    0.2731183
134480.0000000    0.2756082
134520.0000000    0.2748543
134560.0000000    0.2428087
134600.0000000    0.2534890
134640.0000000    0.2699707
134680.0000000    0.2660031
134720.0000000    0.2475828
134760.0000000    0.2649969
134800.0000000    0.2505504
134840.0000000    0.2702339
134880.0000000    0.2661749
134920.0000000    0.2671241
134960.0000000    0.2586426
135000.0000000    0.2575479
135040.0000000    0.2564029
135080.0000000    0.2401345
135120.0000000    0.2524366
135160.0000000    0.2506460
135200.0000000    0.2608235
135240.0000000    0.2483514
135280.0000000    0.2427593
135320.0000000    0.2605006
135360.0000000    0.2467221
135400.0000000    0.2570867
135440.0000000    0.2626398
135480.0000000    0.2535490
135520.0000000    0.2584441
135560.0000000    0.2579484
135600.0000000    0.2397521
135640.0000000    0.2497101
135680.0000000    0.2568605
135720.0000000    0.2443856
135760.0000000    0.2485313
135800.0000000    0.2536490
135840.0000000    0.2301996
135880.0000000    0.2532216
135920.0000000    0.2539252
135960.0000000    0.2441468
136000.0000000    0.2426911
136040.0000000    0.2272052
136080.0000000    0.2446312
136120.0000000    0.2380690
136160.0000000    0.2608781
136200.0000000    0.2523108
136240.0000000    0.2521998
136280.0000000    0.2346979
136320.0000000    0.2485007
136360.0000000    0.2516122
136400.0000000    0.2268991
136440.0000000    0.2459506
136480.0000000    0.2459670
136520.0000000    0.2374377
136560.0000000    0.2408950
136600.0000000    0.2743539
136640.0000000    0.2429945
136680.0000000    0.2672074
136720.0000000    0.2670498
136760.0000000    0.2645453
136800.0000000    0.2601525
136840.0000000    0.2417771
136880.0000000    0.2623038
136920.0000000    0.2637400
136960.0000000    0.2469500
137000.0000000    0.2594215
137040.0000000    0.2430915
137080.0000000    0.2538288
137120.0000000    0.2706643
137160.0000000    0.2541313
137200.0000000    0.2593028
137240.0000000    0.2584679
137280.0000000    0.2621397
137320.0000000    0.2538467
137360.0000000    0.2577224
137400.0000000    0.2739233
137440.0000000    0.2586775
137480.0000000    0.2501254
137520.0000000    0.2496559
137560.0000000    0.2346935
137600.0000000    0.2380008
137640.0000000    0.2452299
137680.0000000    0.2465443
137720.0000000    0.2491811
137760.0000000    0.2434413
137800.0000000    0.2502045
137840.0000000    0.2423326
137880.0000000    0.2509833
137920.0000000    0.2390105
137960.0000000    0.2492815
138000.0000000    0.2396656
138040.0000000    0.2253006
138080.0000000    0.2307161
138120.0000000    0.2261000
138160.0000000    0.2391309
138200.0000000    0.2459308
138240.0000000    0.2452196
138280.0000000    0.2523405
138320.0000000    0.2602427
138360.0000000    0.2707115
138400.0000000    0.2683586
138440.0000000    0.2596817
138480.0000000    0.2609915
138520.0000000    0.2581722
138560.0000000    0.2451163
138600.0000000    0.2554821
138640.0000000    0.2601191
138680.0000000    0.2567055
138720.0000000    0.2546788
138760.0000000    0.2386800
138800.0000000    0.2286023
138840.0000000    0.2481768
138880.0000000    0.2560805
138920.0000000    0.2714316
138960.0000000    0.2618654
139000.0000000    0.2389660
139040.0000000    0.2353197
139080.0000000    0.2538587
139120.0000000    0.2492142
139160.0000000    0.2666884
139200.0000000    0.2502877
139240.0000000    0.2440127
139280.0000000    0.2519589
139320.0000000    0.2647141
139360.0000000    0.2645623
139400.0000000    0.2596636
139440.0000000    0.2546226
139480.0000000    0.2658806
139520.0000000    0.2788154
139560.0000000    0.2637163
139600.0000000    0.2648531
139640.0000000    0.2584502
139680.0000000    0.2639046
139720.0000000    0.2673185
139760.0000000    0.2617441
139800.0000000    0.2843150
139840.0000000    0.2739963
139880.0000000    0.2621785
139920.0000000    0.2618571
139960.0000000    0.2605588
140000.0000000    0.2626444
140040.0000000    0.2519396
140080.0000000    0.2595932
140120.0000000    0.2639745
140160.0000000    0.2618813
140200.0000000    0.2692457
140240.0000000    0.2603179
140280.0000000    0.2560796
140320.0000000    0.2843114
140360.0000000    0.2775828
140400.0000000    0.2933158
140440.0000000    0.2806043
140480.0000000    0.2709075
140520.0000000    0.2614956
140560.0000000    0.2635217
140600.0000000    0.2485613
140640.0000000    0.2438475
140680.0000000    0.2359968
140720.0000000    0.2365685
140760.0000000    0.2505094
140800.0000000    0.2556483
140840.0000000    0.2501988
140880.0000000    0.2434991
140920.0000000    0.2270699
140960.0000000    0.2289674
141000.0000000    0.2212543
141040.0000000    0.2414644
141080.0000000    0.2168829
141120.0000000    0.2220281
141160.0000000    0.2183694
141200.0000000    0.2216817
141240.0000000    0.2261215
141280.0000000    0.2328095
141320.0000000    0.2336953
141360.0000000    0.2308327
141400.0000000    0.2146845
141440.0000000    0.2149368
141480.0000000    0.2379330
141520.0000000    0.2233967
141560.0000000    0.2383354
141600.0000000    0.2255236
141640.0000000    0.2224335
141680.0000000    0.2065012
141720.0000000    0.2325624
141760.0000000    0.2337938
141800.0000000    0.2171060
141840.0000000    0.2278964
141880.0000000    0.2332017
141920.0000000    0.2439725
141960.0000000    0.2176160
142000.0000000    0.2360293
142040.0000000    0.2621493
142080.0000000    0.2473251
142120.0000000    0.2384083
142160.0000000    0.2372653
142200.0000000    0.2252576
142240.0000000    0.2504018
142280.0000000    0.2424596
142320.0000000    0.2404743
142360.0000000    0.2477992
142400.0000000    0.2592621
142440.0000000    0.2544121
142480.0000000    0.2396266
142520.0000000    0.2636898
142560.0000000    0.2463355
142600.0000000    0.2507751
142640.0000000    0.2464760
142680.0000000    0.2340017
142720.0000000    0.2383293
142760.0000000    0.2578001
142800.0000000    0.2797975
142840.0000000    0.2506445
142880.0000000    0.2522260
142920.0000000    0.2734250
142960.0000000    0.2479484
143000.0000000    0.2413661
143040.0000000    0.2477103
143080.0000000    0.2523336
143120.0000000    0.2600931
143160.0000000    0.2644883
143200.0000000    0.2550978
143240.0000000    0.2355371
143280.0000000    0.2331884
143320.0000000    0.2491490
143360.0000000    0.2460771
143400.0000000    0.2475983
143440.0000000    0.2423595
143480.0000000    0.2524415
143520.0000000    0.2313942
143560.0000000    0.2307105
143600.0000000    0.2234121
143640.0000000    0.2518714
143680.0000000    0.2448254
143720.0000000    0.2647952
143760.0000000    0.2577165
143800.0000000    0.2547706
143840.0000000    0.2404671
143880.0000000    0.2535409
143920.0000000    0.2552940
143960.0000000    0.2505018
144000.0000000    0.2476421
144040.0000000    0.2331303
144080.0000000    0.2422185
144120.0000000    0.2817622
144160.0000000    0.2483431
144200.0000000    0.2752718
144240.0000000    0.2509398
144280.0000000    0.2408577
144320.0000000    0.2494318
144360.0000000    0.2590343
144400.0000000    0.2562555
144440.0000000    0.2530972
144480.0000000    0.2521069
144520.0000000    0.2572155
144560.0000000    0.2548375
144600.0000000    0.2548092
144640.0000000    0.2454987
144680.0000000    0.2579286
144720.0000000    0.2694874
144760.0000000    0.2688428
144800.0000000    0.2672446
144840.0000000    0.2554899
144880.0000000    0.2496096
144920.0000000    0.2752057
144960.0000000    0.2441818
145000.0000000    0.2376324
145040.0000000    0.2414298
145080.0000000    0.2426209
145120.0000000    0.2173201
145160.0000000    0.2465410
145200.0000000    0.2458288
145240.0000000    0.2787938
145280.0000000    0.2810805
145320.0000000    0.2861955
145360.0000000    0.2576887
145400.0000000    0.2531568
145440.0000000    0.2641472
145480.0000000    0.2799496
145520.0000000    0.2715034
145560.0000000    0.2831040
145600.0000000    0.2717310
145640.0000000    0.2774573
145680.0000000    0.2738803
145720.0000000    0.2701086
145760.0000000    0.2637691
145800.0000000    0.2499572
145840.0000000    0.2537269
145880.0000000    0.2617615
145920.0000000    0.2725208
145960.0000000    0.2519906
146000.0000000    0.2609436
146040.0000000    0.2608168
146080.0000000    0.2666487
146120.0000000    0.2645229
146160.0000000    0.2780753
146200.0000000    0.2768269
146240.0000000    0.2604097
146280.0000000    0.2696804
146320.0000000    0.2902624
146360.0000000    0.2943889
146400.0000000    0.2796278
146440.0000000    0.2788021
146480.0000000    0.2801379
146520.0000000    0.2821819
146560.0000000    0.2799438
146600.0000000    0.2722680
146640.0000000    0.2775696
146680.0000000    0.2706305
146720.0000000    0.2618321
146760.0000000    0.2715542
146800.0000000    0.2738767
146840.0000000    0.2701810
146880.0000000    0.2591901
146920.0000000    0.2645207
146960.0000000    0.2534745
147000.0000000    0.2517481
147040.0000000    0.2365737
147080.0000000    0.2525216
147120.0000000    0.2607039
147160.0000000    0.2413274
147200.0000000    0.2451311
147240.0000000    0.2677612
147280.0000000    0.2541545
147320.0000000    0.2663667
147360.0000000    0.2602581
147400.0000000    0.2409579
147440.0000000    0.2456342
147480.0000000    0.2475727
147520.0000000    0.2439343
147560.0000000    0.2547951
147600.0000000    0.2508649
147640.0000000    0.2611289
147680.0000000    0.2669560
147720.0000000    0.2436582
147760.0000000    0.2598484
147800.0000000    0.2441161
147840.0000000    0.2609018
147880.0000000    0.2568990
147920.0000000    0.2513609
147960.0000000    0.2613484
148000.0000000    0.2655695
148040.0000000    0.2507179
148080.0000000    0.2642052
148120.0000000    0.2635208
148160.0000000    0.2496409
148200.0000000    0.2607129
148240.0000000    0.2485972
148280.0000000    0.2617289
148320.0000000    0.2434876
148360.0000000    0.2859459
148400.0000000    0.2567166
148440.0000000    0.2578161
148480.0000000    0.2529427
148520.0000000    0.2485323
148560.0000000    0.2562037
148600.0000000    0.2553793
148640.0000000    0.2506450
148680.0000000    0.2481341
148720.0000000    0.2574635
148760.0000000    0.2627872
148800.0000000    0.2498339
148840.0000000    0.2687632
148880.0000000    0.2560687
148920.0000000    0.2702976
148960.0000000    0.2628275
149000.0000000    0.2816634
149040.0000000    0.2554366
149080.0000000    0.2602384
149120.0000000    0.2470353
149160.0000000    0.2473969
149200.0000000    0.2365737
149240.0000000    0.2403779
149280.0000000    0.2483040
149320.0000000    0.2418745
149360.0000000    0.2578886
149400.0000000    0.2623162
149440.0000000    0.2574451
149480.0000000    0.2491073
149520.0000000    0.2800443
149560.0000000    0.2717931
149600.0000000    0.2638191
149640.0000000    0.2579547
149680.0000000    0.2568111
149720.0000000    0.2431985
149760.0000000    0.2405484
149800.0000000    0.2523960
149840.0000000    0.2504212
149880.0000000    0.2443885
149920.0000000    0.2800761
149960.0000000    0.2756021
150000.0000000    0.2701494
150040.0000000    0.2683803
150080.0000000    0.2658256
150120.0000000    0.2547694
150160.0000000    0.2571614
150200.0000000    0.2548591
150240.0000000    0.2500686
150280.0000000    0.2490028
150320.0000000    0.2495488
150360.0000000    0.2460007
150400.0000000    0.2652718
150440.0000000    0.2620424
150480.0000000    0.2419300
150520.0000000    0.2519648
150560.0000000    0.2618580
150600.0000000    0.2637319
150640.0000000    0.2529116
150680.0000000    0.2504649
150720.0000000    0.2647731
150760.0000000    0.2513258
150800.0000000    0.2376035
150840.0000000    0.2705817
150880.0000000    0.2633646
150920.0000000    0.2486057
150960.0000000    0.2667395
151000.0000000    0.2842412
151040.0000000    0.2858766
151080.0000000    0.2683047
151120.0000000    0.2845182
151160.0000000    0.2581936
151200.0000000    0.2510319
151240.0000000    0.2609079
151280.0000000    0.2666605
151320.0000000    0.2455536
151360.0000000    0.2432436
151400.0000000    0.2407050
151440.0000000    0.2597814
151480.0000000    0.2657776
151520.0000000    0.2518246
151560.0000000    0.2570686
151600.0000000    0.2679427
151640.0000000    0.2825084
151680.0000000    0.2653320
151720.0000000    0.2777084
151760.0000000    0.2751675
151800.0000000    0.2931403
151840.0000000    0.2673373
151880.0000000    0.2844895
151920.0000000    0.2617553
151960.0000000    0.2537509
152000.0000000    0.2592613
152040.0000000    0.2632416
152080.0000000    0.2207414
152120.0000000    0.2510470
152160.0000000    0.2353665
152200.0000000    0.2476815
152240.0000000    0.2528693
152280.0000000    0.2633020
152320.0000000    0.2522273
152360.0000000    0.2193549
152400.0000000    0.2407315
152440.0000000    0.2425734
152480.0000000    0.2386942
152520.0000000    0.2380194
152560.0000000    0.2571318
152600.0000000    0.2602924
152640.0000000    0.2422192
152680.0000000    0.2657614
152720.0000000    0.2372276
152760.0000000    0.2643944
152800.0000000    0.2697898
152840.0000000    0.2440558
152880.0000000    0.2485053
152920.0000000    0.2487984
152960.0000000    0.2549812
153000.0000000    0.2700508
153040.0000000    0.2406538
153080.0000000    0.2596830
153120.0000000    0.2407751
153160.0000000    0.2283557
153200.0000000    0.2405954
153240.0000000    0.2559520
153280.0000000    0.2444273
153320.0000000    0.2527255
153360.0000000    0.2731604
153400.0000000    0.2453376
153440.0000000    0.2530069
153480.0000000    0.2535701
153520.0000000    0.2432152
153560.0000000    0.2519139
153600.0000000    0.2420756
153640.0000000    0.2494359
153680.0000000    0.2535602
153720.0000000    0.2603064
153760.0000000    0.2484444
153800.0000000    0.2418369
153840.0000000    0.2581660
153880.0000000    0.2393010
153920.0000000    0.2432491
153960.0000000    0.2389936
154000.0000000    0.2465299
154040.0000000    0.2256857
154080.0000000    0.2307810
154120.0000000    0.2365553
154160.0000000    0.2264561
154200.0000000    0.2632503
154240.0000000    0.2305798
154280.0000000    0.2225264
154320.0000000    0.2548179
154360.0000000    0.2394425
154400.0000000    0.2530500
154440.0000000    0.2523263
154480.0000000    0.2567514
154520.0000000    0.2349286
154560.0000000    0.2527115
154600.0000000    0.2484826
154640.0000000    0.2559916
154680.0000000    0.2310577
154720.0000000    0.2530845
154760.0000000    0.2530918
154800.0000000    0.2466507
154840.0000000    0.2510213
154880.0000000    0.2411790
154920.0000000    0.2531860
154960.0000000    0.2483158
155000.0000000    0.2525801
155040.0000000    0.2653799
155080.0000000    0.2390294
155120.0000000    0.2450227
155160.0000000    0.2557814
155200.0000000    0.2541066
155240.0000000    0.2259722
155280.0000000    0.2359931
155320.0000000    0.2486912
155360.0000000    0.2592472
155400.0000000    0.2550211
155440.0000000    0.2581531
155480.0000000    0.2656371
155520.0000000    0.2442620
155560.0000000    0.2578416
155600.0000000    0.2589565
155640.0000000    0.2816700
155680.0000000    0.2739275
155720.0000000    0.2570972
155760.0000000    0.2556120
155800.0000000    0.2565121
155840.0000000    0.2452829
155880.0000000    0.2482582
155920.0000000    0.2554364
155960.0000000    0.2502425
156000.0000000    0.2590605
156040.0000000    0.2553585
156080.0000000    0.2769386
156120.0000000    0.2588559
156160.0000000    0.2721784
156200.0000000    0.2566896
156240.0000000    0.2453204
156280.0000000    0.2696135
156320.0000000    0.2562161
156360.0000000    0.2614286
156400.0000000    0.2479621
156440.0000000    0.2396695
156480.0000000    0.2453530
156520.0000000    0.2433901
156560.0000000    0.2577501
156600.0000000    0.2454633
156640.0000000    0.2408983
156680.0000000    0.2420354
156720.0000000    0.2595149
156760.0000000    0.2438107
156800.0000000    0.2728971
156840.0000000    0.2546342
156880.0000000    0.2531538
156920.0000000    0.2459266
156960.0000000    0.2401332
157000.0000000    0.2540416
157040.0000000    0.2478138
157080.0000000    0.2593212
157120.0000000    0.2642123
157160.0000000    0.2428134
157200.0000000    0.2594147
157240.0000000    0.2565228
157280.0000000    0.2519804
157320.0000000    0.2428673
157360.0000000    0.2347631
157400.0000000    0.2341684
157440.0000000    0.2455108
157480.0000000    0.2515592
157520.0000000    0.2577079
157560.0000000    0.2600145
157600.0000000    0.2586396
157640.0000000    0.2464688
157680.0000000    0.2464830
157720.0000000    0.2638888
157760.0000000    0.2611020
157800.0000000    0.2392788
157840.0000000    0.2452450
157880.0000000    0.2564703
157920.0000000    0.2626751
157960.0000000    0.2573748
158000.0000000    0.2679864
158040.0000000    0.2498763
158080.0000000    0.2677567
158120.0000000    0.2723679
158160.0000000    0.2541969
158200.0000000    0.2610211
158240.0000000    0.2476162
158280.0000000    0.2525552
158320.0000000    0.2469290
158360.0000000    0.2487937
158400.0000000    0.2526949
158440.0000000    0.2713921
158480.0000000    0.2495016
158520.0000000    0.2357044
158560.0000000    0.2506330
158600.0000000    0.2468936
158640.0000000    0.2350131
158680.0000000    0.2486431
158720.0000000    0.2228400
158760.0000000    0.2353378
158800.0000000    0.2420098
158840.0000000    0.2420614
158880.0000000    0.2278664
158920.0000000    0.2404220
158960.0000000    0.2279631
159000.0000000    0.2391526
159040.0000000    0.2330236
159080.0000000    0.2434004
159120.0000000    0.2528659
159160.0000000    0.2732790
159200.0000000    0.2561054
159240.0000000    0.2644987
159280.0000000    0.2393188
159320.0000000    0.2553931
159360.0000000    0.2436302
159400.0000000    0.2633703
159440.0000000    0.2362378
159480.0000000    0.2441419
159520.0000000    0.2383362
159560.0000000    0.2521800
159600.0000000    0.2748334
159640.0000000    0.2391912
159680.0000000    0.2587124
159720.0000000    0.2742849
159760.0000000    0.2718246
159800.0000000    0.2938205
159840.0000000    0.2659861
159880.0000000    0.2591562
159920.0000000    0.2500322
159960.0000000    0.2569300
160000.0000000    0.2574261
160040.0000000    0.2456526
160080.0000000    0.2390427
160120.0000000    0.2409841
160160.0000000    0.2509917
160200.0000000    0.2621421
160240.0000000    0.2443859
160280.0000000    0.2618476
160320.0000000    0.2482354
160360.0000000    0.2421736
160400.0000000    0.2600036
160440.0000000    0.2578231
160480.0000000    0.2275285
160520.0000000    0.2309319
160560.0000000    0.2304043
160600.0000000    0.2605456
160640.0000000    0.2520308
160680.0000000    0.2485817
160720.0000000    0.2606886
160760.0000000    0.2468981
160800.0000000    0.2494652
160840.0000000    0.2439734
160880.0000000    0.2412400
160920.0000000    0.2525008
160960.0000000    0.2481772
161000.0000000    0.2529450
161040.0000000    0.2488136
161080.0000000    0.2646754
161120.0000000    0.2449641
161160.0000000    0.2496050
161200.0000000    0.2474612
161240.0000000    0.2675761
161280.0000000    0.2402062
161320.0000000    0.2470807
161360.0000000    0.2441423
161400.0000000    0.2513244
161440.0000000    0.2520100
161480.0000000    0.2490440
161520.0000000    0.2381388
161560.0000000    0.2661089
161600.0000000    0.2527106
161640.0000000    0.2408299
161680.0000000    0.2496235
161720.0000000    0.2301130
161760.0000000    0.2459951
161800.0000000    0.2427088
161840.0000000    0.2622095
161880.0000000    0.2463938
161920.0000000    0.2409264
161960.0000000    0.2450747
162000.0000000    0.2380603
162040.0000000    0.2449226
162080.0000000    0.2435998
162120.0000000    0.2537773
162160.0000000    0.2535547
162200.0000000    0.2606971
162240.0000000    0.2847681
162280.0000000    0.2423871
162320.0000000    0.2365509
162360.0000000    0.2368562
162400.0000000    0.2317467
162440.0000000    0.2517891
162480.0000000    0.2458439
162520.0000000    0.2536948
162560.0000000    0.2433962
162600.0000000    0.2412114
162640.0000000    0.2449355
162680.0000000    0.2577791
162720.0000000    0.2438927
162760.0000000    0.2460649
162800.0000000    0.2545862
162840.0000000    0.2611612
162880.0000000    0.2439434
162920.0000000    0.2293492
162960.0000000    0.2238074
163000.0000000    0.2472674
163040.0000000    0.2360308
163080.0000000    0.2366804
163120.0000000    0.2439210
163160.0000000    0.2414897
163200.0000000    0.2586384
163240.0000000    0.2624742
163280.0000000    0.2369403
163320.0000000    0.2554688
163360.0000000    0.2539584
163400.0000000    0.2588970
163440.0000000    0.2434139
163480.0000000    0.2642056
163520.0000000    0.2634895
163560.0000000    0.2615622
163600.0000000    0.2679597
163640.0000000    0.2754661
163680.0000000    0.2429906
163720.0000000    0.2598475
163760.0000000    0.2470892
163800.0000000    0.2555367
163840.0000000    0.2501997
163880.0000000    0.2421652
163920.0000000    0.2508895
163960.0000000    0.2562719
164000.0000000    0.2477888
164040.0000000    0.2428438
164080.0000000    0.2469402
164120.0000000    0.2601562
164160.0000000    0.2258801
164200.0000000    0.2556898
164240.0000000    0.2578331
164280.0000000    0.2396079
164320.0000000    0.2306596
164360.0000000    0.2305828
164400.0000000    0.2460195
164440.0000000    0.2478319
164480.0000000    0.2399804
164520.0000000    0.2354213
164560.0000000    0.2522334
164600.0000000    0.2425277
164640.0000000    0.2363221
164680.0000000    0.2427957
164720.0000000    0.2549523
164760.0000000    0.2378926
164800.0000000    0.2236976
164840.0000000    0.2354740
164880.0000000    0.2309200
164920.0000000    0.2326412
164960.0000000    0.2400407
165000.0000000    0.2396085
165040.0000000    0.2335027
165080.0000000    0.2259998
165120.0000000    0.2262591
165160.0000000    0.2404112
165200.0000000    0.2581684
165240.0000000    0.2308642
165280.0000000    0.2578425
165320.0000000    0.2373175
165360.0000000    0.2362337
165400.0000000    0.2434818
165440.0000000    0.2441398
165480.0000000    0.2374752
165520.0000000    0.2324503
165560.0000000    0.2445055
165600.0000000    0.2470656
165640.0000000    0.2530834
165680.0000000    0.2430698
165720.0000000    0.2523838
165760.0000000    0.2343535
165800.0000000    0.2272298
165840.0000000    0.2342310
165880.0000000    0.2459147
165920.0000000    0.2295780
165960.0000000    0.2281106
166000.0000000    0.2359634
166040.0000000    0.2493963
166080.0000000    0.2330160
166120.0000000    0.2345789
166160.0000000    0.2410079
166200.0000000    0.2433424
166240.0000000    0.2491018
166280.0000000    0.2704493
166320.0000000    0.2830656
166360.0000000    0.2736142
166400.0000000    0.2453371
166440.0000000    0.2557890
166480.0000000    0.2536963
166520.0000000    0.2508534
166560.0000000    0.2414497
166600.0000000    0.2495866
166640.0000000    0.2469103
166680.0000000    0.2528577
166720.0000000    0.2419277
166760.0000000    0.2485751
166800.0000000    0.2629053
166840.0000000    0.2542301
166880.0000000    0.2248959
166920.0000000    0.2556055
166960.0000000    0.2529094
167000.0000000    0.2401047
167040.0000000    0.2415205
167080.0000000    0.2545844
167120.0000000    0.2552004
167160.0000000    0.2458738
167200.0000000    0.2394128
167240.0000000    0.2311049
167280.0000000    0.2385204
167320.0000000    0.2374520
167360.0000000    0.2262756
167400.0000000    0.2436915
167440.0000000    0.2392665
167480.0000000    0.2559036
167520.0000000    0.2352671
167560.0000000    0.2502281
167600.0000000    0.2576397
167640.0000000    0.2491446
167680.0000000    0.2437974
167720.0000000    0.2334511
167760.0000000    0.2275025
167800.0000000    0.2474446
167840.0000000    0.2426788
167880.0000000    0.2613995
167920.0000000    0.2527677
167960.0000000    0.2661412
168000.0000000    0.2555798
168040.0000000    0.2661766
168080.0000000    0.2661738
168120.0000000    0.2486820
168160.0000000    0.2502625
168200.0000000    0.2579550
168240.0000000    0.2347575
168280.0000000    0.2454094
168320.0000000    0.2515554
168360.0000000    0.2367744
168400.0000000    0.2659511
168440.0000000    0.2419357
168480.0000000    0.2400264
168520.0000000    0.2522513
168560.0000000    0.2500242
168600.0000000    0.2372035
168640.0000000    0.2419599
168680.0000000    0.2416172
168720.0000000    0.2525953
168760.0000000    0.2713875
168800.0000000    0.2439412
168840.0000000    0.2370959
168880.0000000    0.2377701
168920.0000000    0.2481930
168960.0000000    0.2506729
169000.0000000    0.2493598
169040.0000000    0.2403777
169080.0000000    0.2324670
169120.0000000    0.2442662
169160.0000000    0.2578336
169200.0000000    0.2437426
169240.0000000    0.2496396
169280.0000000    0.2454517
169320.0000000    0.2290318
169360.0000000    0.2275879
169400.0000000    0.2300030
169440.0000000    0.2244235
169480.0000000    0.2423477
169520.0000000    0.2413696
169560.0000000    0.2263476
169600.0000000    0.2265657
169640.0000000    0.2302418
169680.0000000    0.2141683
169720.0000000    0.2442998
169760.0000000    0.2387122
169800.0000000    0.2500496
169840.0000000    0.2325763
169880.0000000    0.2518243
169920.0000000    0.2278750
169960.0000000    0.2500654
170000.0000000    0.2394626
170040.0000000    0.2449283
170080.0000000    0.2414096
170120.0000000    0.2486129
170160.0000000    0.2336628
170200.0000000    0.2395336
170240.0000000    0.2486154
170280.0000000    0.2281596
170320.0000000    0.2274581
170360.0000000    0.2486024
170400.0000000    0.2283952
170440.0000000    0.2465181
170480.0000000    0.2394339
170520.0000000    0.2457821
170560.0000000    0.2402975
170600.0000000    0.2516671
170640.0000000    0.2373373
170680.0000000    0.2416819
170720.0000000    0.2467001
170760.0000000    0.2308679
170800.0000000    0.2651895
170840.0000000    0.2564541
170880.0000000    0.2521288
170920.0000000    0.2423499
170960.0000000    0.2099391
171000.0000000    0.2445101
171040.0000000    0.2497370
171080.0000000    0.2603515
171120.0000000    0.2452293
171160.0000000    0.2393222
171200.0000000    0.2352195
171240.0000000    0.2388356
171280.0000000    0.2428603
171320.0000000    0.2302111
171360.0000000    0.2335256
171400.0000000    0.2402064
171440.0000000    0.2496076
171480.0000000    0.2377999
171520.0000000    0.2591824
171560.0000000    0.2262611
171600.0000000    0.2409836
171640.0000000    0.2289886
171680.0000000    0.2408294
171720.0000000    0.2610322
171760.0000000    0.2391119
171800.0000000    0.2370018
171840.0000000    0.2610717
171880.0000000    0.2474624
171920.0000000    0.2315694
171960.0000000    0.2385367
172000.0000000    0.2461420
172040.0000000    0.2450652
172080.0000000    0.2387612
172120.0000000    0.2412148
172160.0000000    0.2369972
172200.0000000    0.2683516
172240.0000000    0.2491759
172280.0000000    0.2553308
172320.0000000    0.2348488
172360.0000000    0.2407755
172400.0000000    0.2520757
172440.0000000    0.2433685
172480.0000000    0.2335398
172520.0000000    0.2379902
172560.0000000    0.2186201
172600.0000000    0.2239701
172640.0000000    0.2432333
172680.0000000    0.2310561
172720.0000000    0.2396345
172760.0000000    0.2696131
172800.0000000    0.2482351
172840.0000000    0.2581343
172880.0000000    0.2424680
172920.0000000    0.2464103
172960.0000000    0.2476450
173000.0000000    0.2434006
173040.0000000    0.2347056
173080.0000000    0.2465579
173120.0000000    0.2501612
173160.0000000    0.2554452
173200.0000000    0.2462282
173240.0000000    0.2561667
173280.0000000    0.2455372
173320.0000000    0.2516142
173360.0000000    0.2620625
173400.0000000    0.2609150
173440.0000000    0.2489614
173480.0000000    0.2273742
173520.0000000    0.2416529
173560.0000000    0.2492390
173600.0000000    0.2493360
173640.0000000    0.2267843
173680.0000000    0.2361524
173720.0000000    0.2533463
173760.0000000    0.2721215
173800.0000000    0.2590402
173840.0000000    0.2686721
173880.0000000    0.2576742
173920.0000000    0.2556310
173960.0000000    0.2776496
174000.0000000    0.2674403
174040.0000000    0.2581261
174080.0000000    0.2624629
174120.0000000    0.2624123
174160.0000000    0.2803416
174200.0000000    0.2611532
174240.0000000    0.2645875
174280.0000000    0.2457049
174320.0000000    0.2506832
174360.0000000    0.2708676
174400.0000000    0.2452393
174440.0000000    0.2571681
174480.0000000    0.2630337
174520.0000000    0.2565266
174560.0000000    0.2761611
174600.0000000    0.2577773
174640.0000000    0.2546654
174680.0000000    0.2379802
174720.0000000    0.2609276
174760.0000000    0.2610295
174800.0000000    0.2394536
174840.0000000    0.2489088
174880.0000000    0.2710515
174920.0000000    0.2543345
174960.0000000    0.2508686
175000.0000000    0.2638519
175040.0000000    0.2494709
175080.0000000    0.2398038
175120.0000000    0.2534851
175160.0000000    0.2557458
175200.0000000    0.2487289
175240.0000000    0.2446367
175280.0000000    0.2616242
175320.0000000    0.2523680
175360.0000000    0.2559300
175400.0000000    0.2572500
175440.0000000    0.2522372
175480.0000000    0.2554389
175520.0000000    0.2612078
175560.0000000    0.2637208
175600.0000000    0.2623627
175640.0000000    0.2501966
175680.0000000    0.2475234
175720.0000000    0.2612260
175760.0000000    0.2503421
175800.0000000    0.2512562
175840.0000000    0.2567281
175880.0000000    0.2679399
175920.0000000    0.2562720
175960.0000000    0.2516596
176000.0000000    0.2677171
176040.0000000    0.2824654
176080.0000000    0.2475162
176120.0000000    0.2669148
176160.0000000    0.2544765
176200.0000000    0.2600125
176240.0000000    0.2635609
176280.0000000    0.2704661
176320.0000000    0.2810425
176360.0000000    0.2682427
176400.0000000    0.2526019
176440.0000000    0.2393466
176480.0000000    0.2598064
176520.0000000    0.2515800
176560.0000000    0.2537658
176600.0000000    0.2352493
176640.0000000    0.2382260
176680.0000000    0.2482695
176720.0000000    0.2351644
176760.0000000    0.2542930
176800.0000000    0.2221891
176840.0000000    0.2369163
176880.0000000    0.2413791
176920.0000000    0.2371681
176960.0000000    0.2262565
177000.0000000    0.2422661
177040.0000000    0.2427747
177080.0000000    0.2460911
177120.0000000    0.2295758
177160.0000000    0.2125044
177200.0000000    0.2261462
177240.0000000    0.2330752
177280.0000000    0.2367630
177320.0000000    0.2444724
177360.0000000    0.2318145
177400.0000000    0.2439673
177440.0000000    0.2245850
177480.0000000    0.2418621
177520.0000000    0.2327144
177560.0000000    0.2356352
177600.0000000    0.2302011
177640.0000000    0.2368036
177680.0000000    0.2615547
177720.0000000    0.2446499
177760.0000000    0.2311781
177800.0000000    0.2330667
177840.0000000    0.2505119
177880.0000000    0.2537763
177920.0000000    0.2556312
177960.0000000    0.2184397
178000.0000000    0.2331087
178040.0000000    0.2347135
178080.0000000    0.2529323
178120.0000000    0.2481730
178160.0000000    0.2274590
178200.0000000    0.2574183
178240.0000000    0.2384061
178280.0000000    0.2329990
178320.0000000    0.2366627
178360.0000000    0.2321457
178400.0000000    0.2365471
178440.0000000    0.2233166
178480.0000000    0.2277683
178520.0000000    0.2211303
178560.0000000    0.2354718
178600.0000000    0.2237474
178640.0000000    0.2441823
178680.0000000    0.2430759
178720.0000000    0.2251088
178760.0000000    0.2352776
178800.0000000    0.2319976
178840.0000000    0.2340936
178880.0000000    0.2402505
178920.0000000    0.2354005
178960.0000000    0.2395980
179000.0000000    0.2461906
179040.0000000    0.2261914
179080.0000000    0.2400195
179120.0000000    0.2358533
179160.0000000    0.2349943
179200.0000000    0.2465346
179240.0000000    0.2335587
179280.0000000    0.2382663
179320.0000000    0.2500563
179360.0000000    0.2528905
179400.0000000    0.2201616
179440.0000000    0.2404240
179480.0000000    0.2610165
179520.0000000    0.2638526
179560.0000000    0.2611881
179600.0000000    0.2727906
179640.0000000    0.2754944
179680.0000000    0.2548391
179720.0000000    0.2445983
179760.0000000    0.2447795
179800.0000000    0.2326811
179840.0000000    0.2389377
179880.0000000    0.2434833
179920.0000000    0.2397118
179960.0000000    0.2365375
180000.0000000    0.2393421
180040.0000000    0.2158888
180080.0000000    0.2114904
180120.0000000    0.2136881
180160.0000000    0.2252987
180200.0000000    0.2299040
180240.0000000    0.2245965
180280.0000000    0.2162340
180320.0000000    0.2307854
180360.0000000    0.2284124
180400.0000000    0.2195524
180440.0000000    0.2521952
180480.0000000    0.2338495
180520.0000000    0.2412505
180560.0000000    0.2200352
180600.0000000    0.2292048
180640.0000000    0.2396809
180680.0000000    0.2406855
180720.0000000    0.2381615
180760.0000000    0.2524325
180800.0000000    0.2294055
180840.0000000    0.2400548
180880.0000000    0.2551151
180920.0000000    0.2438784
180960.0000000    0.2165920
181000.0000000    0.2232042
181040.0000000    0.2410302
181080.0000000    0.2371332
181120.0000000    0.2223017
181160.0000000    0.2152685
181200.0000000    0.2129157
181240.0000000    0.2134020
181280.0000000    0.2327764
181320.0000000    0.2352030
181360.0000000    0.2185774
181400.0000000    0.2188504
181440.0000000    0.2088680
181480.0000000    0.2135287
181520.0000000    0.2397080
181560.0000000    0.2322863
181600.0000000    0.2107413
181640.0000000    0.2276094
181680.0000000    0.2307571
181720.0000000    0.2236850
181760.0000000    0.2309603
181800.0000000    0.2306077
181840.0000000    0.2342373
181880.0000000    0.2582513
181920.0000000    0.2380075
181960.0000000    0.2345954
182000.0000000    0.2489567
182040.0000000    0.2629484
182080.0000000    0.2591019
182120.0000000    0.2398006
182160.0000000    0.2494157
182200.0000000    0.2444858
182240.0000000    0.2652652
182280.0000000    0.2345851
182320.0000000    0.2304428
182360.0000000    0.2584131
182400.0000000    0.2696226
182440.0000000    0.2781564
182480.0000000    0.2676244
182520.0000000    0.2488730
182560.0000000    0.2646957
182600.0000000    0.2387479
182640.0000000    0.2585545
182680.0000000    0.2603990
182720.0000000    0.2465847
182760.0000000    0.2519825
182800.0000000    0.2334904
182840.0000000    0.2469458
182880.0000000    0.2415360
182920.0000000    0.2582603
182960.0000000    0.2373458
183000.0000000    0.2238219
183040.0000000    0.2424666
183080.0000000    0.2423925
183120.0000000    0.2352092
183160.0000000    0.2176093
183200.0000000    0.2230106
183240.0000000    0.2236751
183280.0000000    0.2154559
183320.0000000    0.2255283
183360.0000000    0.2172296
183400.0000000    0.2108502
183440.0000000    0.2125901
183480.0000000    0.2156961
183520.0000000    0.2128486
183560.0000000    0.2398219
183600.0000000    0.2248919
183640.0000000    0.2187723
183680.0000000    0.2264642
183720.0000000    0.2272456
183760.0000000    0.2268130
183800.0000000    0.2265513
183840.0000000    0.2292048
183880.0000000    0.2518307
183920.0000000    0.2572902
183960.0000000    0.2685497
184000.0000000    0.2574473
184040.0000000    0.2427721
184080.0000000    0.2629319
184120.0000000    0.2239740
184160.0000000    0.2341839
184200.0000000    0.2210882
184240.0000000    0.2321175
184280.0000000    0.2411641
184320.0000000    0.2142518
184360.0000000    0.2094858
184400.0000000    0.2041847
184440.0000000    0.2257624
184480.0000000    0.2143180
184520.0000000    0.2104099
184560.0000000    0.2344590
184600.0000000    0.2432429
184640.0000000    0.2240993
184680.0000000    0.2141981
184720.0000000    0.2167716
184760.0000000    0.2184145
184800.0000000    0.2149949
184840.0000000    0.2147143
184880.0000000    0.2226136
184920.0000000    0.2379439
184960.0000000    0.2314599
185000.0000000    0.2326756
185040.0000000    0.2415909
185080.0000000    0.2331876
185120.0000000    0.2078672
185160.0000000    0.2345883
185200.0000000    0.2226193
185240.0000000    0.2206851
185280.0000000    0.2286286
185320.0000000    0.2419467
185360.0000000    0.2261766
185400.0000000    0.2195688
185440.0000000    0.2189415
185480.0000000    0.2401387
185520.0000000    0.2455571
185560.0000000    0.2265549
185600.0000000    0.2134326
185640.0000000    0.2151457
185680.0000000    0.2135808
185720.0000000    0.2023507
185760.0000000    0.2266147
185800.0000000    0.2144468
185840.0000000    0.2190301
185880.0000000    0.2333178
185920.0000000    0.2382420
185960.0000000    0.2430360
186000.0000000    0.2335794
186040.0000000    0.2458354
186080.0000000    0.2326270
186120.0000000    0.2246974
186160.0000000    0.2160029
186200.0000000    0.2015693
186240.0000000    0.2193449
186280.0000000    0.2140273
186320.0000000    0.2280319
186360.0000000    0.2258841
186400.0000000    0.2400136
186440.0000000    0.2137291
186480.0000000    0.2286326
186520.0000000    0.2235672
186560.0000000    0.2507379
186600.0000000    0.2315448
186640.0000000    0.2166203
186680.0000000    0.2141497
186720.0000000    0.2089430
186760.0000000    0.2100884
186800.0000000    0.2205087
186840.0000000    0.2068144
186880.0000000    0.2161634
186920.0000000    0.2179856
186960.0000000    0.2114966
187000.0000000    0.2237757
187040.0000000    0.2128210
187080.0000000    0.2123618
187120.0000000    0.2159077
187160.0000000    0.2092510
187200.0000000    0.2059260
187240.0000000    0.2180058
187280.0000000    0.2042638
187320.0000000    0.2146652
187360.0000000    0.2307968
187400.0000000    0.2185883
187440.0000000    0.2382310
187480.0000000    0.2352267
187520.0000000    0.2177742
187560.0000000    0.2426684
187600.0000000    0.2329012
187640.0000000    0.2225740
187680.0000000    0.2318662
187720.0000000    0.2133736
187760.0000000    0.2243637
187800.0000000    0.2235776
187840.0000000    0.2080563
187880.0000000    0.2240838
187920.0000000    0.2226192
187960.0000000    0.2511770
188000.0000000    0.2297451
188040.0000000    0.2395896
188080.0000000    0.2310895
188120.0000000    0.2409038
188160.0000000    0.2470721
188200.0000000    0.2371668
188240.0000000    0.2363423
188280.0000000    0.2296784
188320.0000000    0.2627047
188360.0000000    0.2420622
188400.0000000    0.2390455
188440.0000000    0.2414274
188480.0000000    0.2406759
188520.0000000    0.2301176
188560.0000000    0.2331822
188600.0000000    0.2234948
188640.0000000    0.2172223
188680.0000000    0.2228747
188720.0000000    0.2369013
188760.0000000    0.2396677
188800.0000000    0.2463448
188840.0000000    0.2601796
188880.0000000    0.2629865
188920.0000000    0.2777660
188960.0000000    0.2480720
189000.0000000    0.2615012
189040.0000000    0.2263855
189080.0000000    0.2498201
189120.0000000    0.2359113
189160.0000000    0.2217402
189200.0000000    0.2403549
189240.0000000    0.2391333
189280.0000000    0.2265668
189320.0000000    0.2214138
189360.0000000    0.2345751
189400.0000000    0.2214888
189440.0000000    0.2349060
189480.0000000    0.2328929
189520.0000000    0.2299091
189560.0000000    0.2432121
189600.0000000    0.2586150
189640.0000000    0.2368690
189680.0000000    0.2288778
189720.0000000    0.2330865
189760.0000000    0.2333401
189800.0000000    0.2309016
189840.0000000    0.2395491
189880.0000000    0.2308376
189920.0000000    0.2175192
189960.0000000    0.2259355
190000.0000000    0.2299600
190040.0000000    0.2151490
190080.0000000    0.2375737
190120.0000000    0.2329184
190160.0000000    0.2103206
190200.0000000    0.2109147
190240.0000000    0.2317576
190280.0000000    0.2416280
190320.0000000    0.2261244
190360.0000000    0.2251436
190400.0000000    0.2158775
190440.0000000    0.2004863
190480.0000000    0.2086178
190520.0000000    0.2186770
190560.0000000    0.2194587
190600.0000000    0.2341432
190640.0000000    0.2278291
190680.0000000    0.2435810
190720.0000000    0.2194108
190760.0000000    0.2304873
190800.0000000    0.2246011
190840.0000000    0.2170039
190880.0000000    0.2460302
190920.0000000    0.2307810
190960.0000000    0.2497136
191000.0000000    0.2469407
191040.0000000    0.2325105
191080.0000000    0.2352371
191120.0000000    0.2466226
191160.0000000    0.2093029
191200.0000000    0.2254438
191240.0000000    0.2178108
191280.0000000    0.2306195
191320.0000000    0.2190535
191360.0000000    0.2149456
191400.0000000    0.2196578
191440.0000000    0.1975779
191480.0000000    0.1865275
191520.0000000    0.2067157
191560.0000000    0.2181046
191600.0000000    0.1973615
191640.0000000    0.2008018
191680.0000000    0.2225874
191720.0000000    0.2216658
191760.0000000    0.2188955
191800.0000000    0.2369692
191840.0000000    0.2319240
191880.0000000    0.2265816
191920.0000000    0.2062057
191960.0000000    0.2054521
192000.0000000    0.2051763
192040.0000000    0.2131830
192080.0000000    0.2146313
192120.0000000    0.2146040
192160.0000000    0.2304435
192200.0000000    0.2154795
192240.0000000    0.1986702
192280.0000000    0.2117969
192320.0000000    0.2167324
192360.0000000    0.2198341
192400.0000000    0.2298083
192440.0000000    0.2127002
192480.0000000    0.2197355
192520.0000000    0.2145110
192560.0000000    0.2106003
192600.0000000    0.1937401
192640.0000000    0.2030986
192680.0000000    0.2026731
192720.0000000    0.2141740
192760.0000000    0.2197181
192800.0000000    0.2237875
192840.0000000    0.2170861
192880.0000000    0.2043354
192920.0000000    0.2110758
192960.0000000    0.2059256
193000.0000000    0.2111134
193040.0000000    0.2176342
193080.0000000    0.1885216
193120.0000000    0.2098777
193160.0000000    0.2185085
193200.0000000    0.2018367
193240.0000000    0.2171890
193280.0000000    0.2184314
193320.0000000    0.2223988
193360.0000000    0.2179410
193400.0000000    0.2144778
193440.0000000    0.2160991
193480.0000000    0.2116919
193520.0000000    0.2122927
193560.0000000    0.2276381
193600.0000000    0.2089598
193640.0000000    0.1940706
193680.0000000    0.2156468
193720.0000000    0.2117864
193760.0000000    0.2165037
193800.0000000    0.2071716
193840.0000000    0.2091209
193880.0000000    0.2266324
193920.0000000    0.2193481
193960.0000000    0.2159600
194000.0000000    0.2155019
194040.0000000    0.2228208
194080.0000000    0.2203528
194120.0000000    0.2293448
194160.0000000    0.2133853
194200.0000000    0.2391575
194240.0000000    0.2399532
194280.0000000    0.2225751
194320.0000000    0.2072211
194360.0000000    0.2167815
194400.0000000    0.2353754
194440.0000000    0.2358532
194480.0000000    0.2143621
194520.0000000    0.2328139
194560.0000000    0.2187497
194600.0000000    0.2416607
194640.0000000    0.2427582
194680.0000000    0.2276531
194720.0000000    0.2273052
194760.0000000    0.2290279
194800.0000000    0.2307200
194840.0000000    0.2536136
194880.0000000    0.2372543
194920.0000000    0.2229525
194960.0000000    0.2332871
195000.0000000    0.2591104
195040.0000000    0.2579935
195080.0000000    0.2614737
195120.0000000    0.2642686
195160.0000000    0.2539489
195200.0000000    0.2642672
195240.0000000    0.2406335
195280.0000000    0.2633071
195320.0000000    0.2654035
195360.0000000    0.2656998
195400.0000000    0.2632776
195440.0000000    0.2618810
195480.0000000    0.2551650
195520.0000000    0.2354771
195560.0000000    0.2322226
195600.0000000    0.2326995
195640.0000000    0.2508886
195680.0000000    0.2319719
195720.0000000    0.2179685
195760.0000000    0.2384097
195800.0000000    0.2454925
195840.0000000    0.2241902
195880.0000000    0.2237285
195920.0000000    0.2371377
195960.0000000    0.2465898
196000.0000000    0.2216808
196040.0000000    0.2220240
196080.0000000    0.2165947
196120.0000000    0.2326189
196160.0000000    0.2417443
196200.0000000    0.2400716
196240.0000000    0.2357145
196280.0000000    0.2366382
196320.0000000    0.2386038
196360.0000000    0.2467951
196400.0000000    0.2180967
196440.0000000    0.2375588
196480.0000000    0.2456205
196520.0000000    0.2437989
196560.0000000    0.2527882
196600.0000000    0.2530206
196640.0000000    0.2426473
196680.0000000    0.2398145
196720.0000000    0.2437709
196760.0000000    0.2311625
196800.0000000    0.2429844
196840.0000000    0.2385429
196880.0000000    0.2307776
196920.0000000    0.2367593
196960.0000000    0.2240113
197000.0000000    0.2432121
197040.0000000    0.2267144
197080.0000000    0.2372541
197120.0000000    0.2457526
197160.0000000    0.2092135
197200.0000000    0.2164036
197240.0000000    0.2340072
197280.0000000    0.2334237
197320.0000000    0.2380732
197360.0000000    0.2417069
197400.0000000    0.2271430
197440.0000000    0.2390728
197480.0000000    0.2488919
197520.0000000    0.2351674
197560.0000000    0.2260762
197600.0000000    0.2328245
197640.0000000    0.2276681
197680.0000000    0.2400822
197720.0000000    0.2413104
197760.0000000    0.2318169
197800.0000000    0.2312049
197840.0000000    0.2460638
197880.0000000    0.2346930
197920.0000000    0.2618491
197960.0000000    0.2525692
198000.0000000    0.2574866
198040.0000000    0.2430869
198080.0000000    0.2337675
198120.0000000    0.2519393
198160.0000000    0.2611629
198200.0000000    0.2514562
198240.0000000    0.2544917
198280.0000000    0.2553177
198320.0000000    0.2562200
198360.0000000    0.2619725
198400.0000000    0.2345960
198440.0000000    0.2542364
198480.0000000    0.2505501
198520.0000000    0.2644897
198560.0000000    0.2670124
198600.0000000    0.2608792
198640.0000000    0.2598837
198680.0000000    0.2760706
198720.0000000    0.2877464
198760.0000000    0.2644589
198800.0000000    0.2724209
198840.0000000    0.2640533
198880.0000000    0.2608299
198920.0000000    0.2313996
198960.0000000    0.2374806
199000.0000000    0.2502999
199040.0000000    0.2490833
199080.0000000    0.2549852
199120.0000000    0.2393058
199160.0000000    0.2649583
199200.0000000    0.2650972
199240.0000000    0.2598494
199280.0000000    0.2575606
199320.0000000    0.2686010
199360.0000000    0.2691262
199400.0000000    0.2747377
199440.0000000    0.2579434
199480.0000000    0.2476943
199520.0000000    0.2478534
199560.0000000    0.2491889
199600.0000000    0.2409083
199640.0000000    0.2484314
199680.0000000    0.2381662
199720.0000000    0.2526830
199760.0000000    0.2691704
199800.0000000    0.2649801
199840.0000000    0.2719287
199880.0000000    0.2699648
199920.0000000    0.2661751
199960.0000000    0.2576359
200000.0000000    0.2488168
200040.0000000    0.2651136
200080.0000000    0.2515439
200120.0000000    0.2472628
200160.0000000    0.2469750
200200.0000000    0.2447953
200240.0000000    0.2616337
200280.0000000    0.2680379
200320.0000000    0.2738520
200360.0000000    0.2667527
200400.0000000    0.2705822
200440.0000000    0.2540796
200480.0000000    0.2453665
200520.0000000    0.2645082
200560.0000000    0.2427549
200600.0000000    0.2630021
200640.0000000    0.2552510
200680.0000000    0.2768037
200720.0000000    0.2802947
200760.0000000    0.2754663
200800.0000000    0.2716197
200840.0000000    0.2768895
200880.0000000    0.2738314
200920.0000000    0.2872157
200960.0000000    0.2718452
201000.0000000    0.2630380
201040.0000000    0.2574196
201080.0000000    0.2485858
201120.0000000    0.2515041
201160.0000000    0.2752534
201200.0000000    0.2621297
201240.0000000    0.2572166
201280.0000000    0.2568270
201320.0000000    0.2631662
201360.0000000    0.2769842
201400.0000000    0.2606080
201440.0000000    0.2559592
201480.0000000    0.2848435
201520.0000000    0.2599388
201560.0000000    0.2403972
201600.0000000    0.2613926
201640.0000000    0.2499331
201680.0000000    0.2411832
201720.0000000    0.2535189
201760.0000000    0.2602281
201800.0000000    0.2405376
201840.0000000    0.2367577
201880.0000000    0.2348449
201920.0000000    0.2559620
201960.0000000    0.2326931
202000.0000000    0.2357753
202040.0000000    0.2472303
202080.0000000    0.2386490
202120.0000000    0.2344647
202160.0000000    0.2099697
202200.0000000    0.2334417
202240.0000000    0.2291368
202280.0000000    0.2305644
202320.0000000    0.2143863
202360.0000000    0.2277874
202400.0000000    0.2333991
202440.0000000    0.2593449
202480.0000000    0.2483572
202520.0000000    0.2412972
202560.0000000    0.2651573
202600.0000000    0.2822934
202640.0000000    0.2681716
202680.0000000    0.2523485
202720.0000000    0.2412005
202760.0000000    0.2453488
202800.0000000    0.2465804
202840.0000000    0.2401120
202880.0000000    0.2503582
202920.0000000    0.2526873
202960.0000000    0.2613218
203000.0000000    0.2503700
203040.0000000    0.2417345
203080.0000000    0.2509736
203120.0000000    0.2149726
203160.0000000    0.2241997
203200.0000000    0.2263052
203240.0000000    0.2189710
203280.0000000    0.2441626
203320.0000000    0.2332053
203360.0000000    0.2352933
203400.0000000    0.2443351
203440.0000000    0.2342669
203480.0000000    0.2494308
203520.0000000    0.2395231
203560.0000000    0.2513389
203600.0000000    0.2315734
203640.0000000    0.2292051
203680.0000000    0.2521037
203720.0000000    0.2183190
203760.0000000    0.2311456
203800.0000000    0.2435349
203840.0000000    0.2333632
203880.0000000    0.2400784
203920.0000000    0.2573739
203960.0000000    0.2379801
204000.0000000    0.2507581
204040.0000000    0.2352852
204080.0000000    0.2498910
204120.0000000    0.2491814
204160.0000000    0.2537664
204200.0000000    0.2494290
204240.0000000    0.2692092
204280.0000000    0.2852559
204320.0000000    0.2670093
204360.0000000    0.2514929
204400.0000000    0.2305484
204440.0000000    0.2438042
204480.0000000    0.2324236
204520.0000000    0.2662627
204560.0000000    0.2491861
204600.0000000    0.2457392
204640.0000000    0.2290798
204680.0000000    0.2158317
204720.0000000    0.2408531
204760.0000000    0.2473820
204800.0000000    0.2385309
204840.0000000    0.2321691
204880.0000000    0.2495225
204920.0000000    0.2496661
204960.0000000    0.2394690
205000.0000000    0.2432807
205040.0000000    0.2539402
205080.0000000    0.2389145
205120.0000000    0.2568086
205160.0000000    0.2445966
205200.0000000    0.2542088
205240.0000000    0.2601120
205280.0000000    0.2599423
205320.0000000    0.2649655
205360.0000000    0.2691777
205400.0000000    0.2274910
205440.0000000    0.2671331
205480.0000000    0.2653172
205520.0000000    0.2645485
205560.0000000    0.2444278
205600.0000000    0.2493785
205640.0000000    0.2762504
205680.0000000    0.2986515
205720.0000000    0.2675667
205760.0000000    0.2687463
205800.0000000    0.2755390
205840.0000000    0.2549459
205880.0000000    0.2693156
205920.0000000    0.2507302
205960.0000000    0.2598025
206000.0000000    0.2749229
206040.0000000    0.2501746
206080.0000000    0.2650479
206120.0000000    0.2592468
206160.0000000    0.2462730
206200.0000000    0.2677293
206240.0000000    0.2740718
206280.0000000    0.2787644
206320.0000000    0.2911532
206360.0000000    0.2571088
206400.0000000    0.2710135
206440.0000000    0.2693450
206480.0000000    0.2450447
206520.0000000    0.2566555
206560.0000000    0.2438594
206600.0000000    0.2493596
206640.0000000    0.2498920
206680.0000000    0.2647931
206720.0000000    0.2737109
206760.0000000    0.2536606
206800.0000000    0.2687231
206840.0000000    0.2726562
206880.0000000    0.2713347
206920.0000000    0.2896926
206960.0000000    0.2678410
207000.0000000    0.2791879
207040.0000000    0.2568154
207080.0000000    0.2762775
207120.0000000    0.2728476
207160.0000000    0.2537736
207200.0000000    0.2486811
207240.0000000    0.2454474
207280.0000000    0.2505975
207320.0000000    0.2583571
207360.0000000    0.2621100
207400.0000000    0.2588069
207440.0000000    0.2692410
207480.0000000    0.2659481
207520.0000000    0.2548589
207560.0000000    0.2656557
207600.0000000    0.2637003
207640.0000000    0.2651504
207680.0000000    0.2343699
207720.0000000    0.2484929
207760.0000000    0.2217886
207800.0000000    0.2487208
207840.0000000    0.2381995
207880.0000000    0.2602685
207920.0000000    0.2449730
207960.0000000    0.2512162
208000.0000000    0.2592138
208040.0000000    0.2403644
208080.0000000    0.2591037
208120.0000000    0.2725471
208160.0000000    0.2510782
208200.0000000    0.2597680
208240.0000000    0.2684976
208280.0000000    0.2393443
208320.0000000    0.2491576
208360.0000000    0.2235647
208400.0000000    0.2243033
208440.0000000    0.2468101
208480.0000000    0.2324401
208520.0000000    0.2315125
208560.0000000    0.2556305
208600.0000000    0.2685684
208640.0000000    0.2385854
208680.0000000    0.2371624
208720.0000000    0.2514679
208760.0000000    0.2520127
208800.0000000    0.2423013
208840.0000000    0.2274401
208880.0000000    0.2464595
208920.0000000    0.2287104
208960.0000000    0.2331461
209000.0000000    0.2319328
209040.0000000    0.2556850
209080.0000000    0.2441289
209120.0000000    0.2511154
209160.0000000    0.2374313
209200.0000000    0.2520806
209240.0000000    0.2727642
209280.0000000    0.2618177
209320.0000000    0.2700762
209360.0000000    0.2850247
209400.0000000    0.2917298
209440.0000000    0.2796958
209480.0000000    0.2658616
209520.0000000    0.2767654
209560.0000000    0.2756711
209600.0000000    0.2589670
209640.0000000    0.2598215
209680.0000000    0.2647841
209720.0000000    0.2648117
209760.0000000    0.2521840
209800.0000000    0.2692981
209840.0000000    0.2497081
209880.0000000    0.2513343
209920.0000000    0.2399021
209960.0000000    0.2679900
210000.0000000    0.2618945
210040.0000000    0.2565703
210080.0000000    0.2524607
210120.0000000    0.2552463
210160.0000000    0.2642289
210200.0000000    0.2660753
210240.0000000    0.2575411
210280.0000000    0.2581054
210320.0000000    0.2662362
210360.0000000    0.2592495
210400.0000000    0.2283151
210440.0000000    0.2542471
210480.0000000    0.2435461
210520.0000000    0.2377340
210560.0000000    0.2696492
210600.0000000    0.2568736
210640.0000000    0.2427849
210680.0000000    0.2253304
210720.0000000    0.2358016
210760.0000000    0.2356341
210800.0000000    0.2328136
210840.0000000    0.2508072
210880.0000000    0.2399498
210920.0000000    0.2330662
210960.0000000    0.2366757
211000.0000000    0.2497780
211040.0000000    0.2449938
211080.0000000    0.2464653
211120.0000000    0.2399103
211160.0000000    0.2612249
211200.0000000    0.2473891
211240.0000000    0.2279735
211280.0000000    0.2553669
211320.0000000    0.2526439
211360.0000000    0.2546020
211400.0000000    0.2506927
211440.0000000    0.2710649
211480.0000000    0.2610393
211520.0000000    0.2633561
211560.0000000    0.2185239
211600.0000000    0.2379303
211640.0000000    0.2511593
211680.0000000    0.2582649
211720.0000000    0.2562126
211760.0000000    0.2577981
211800.0000000    0.2497160
211840.0000000    0.2644971
211880.0000000    0.2840471
211920.0000000    0.2600397
211960.0000000    0.2473683
212000.0000000    0.2471974
212040.0000000    0.2456554
212080.0000000    0.2515689
212120.0000000    0.2752428
212160.0000000    0.2570789
212200.0000000    0.2469646
212240.0000000    0.2274883
212280.0000000    0.2553991
212320.0000000    0.2435362
212360.0000000    0.2708708
212400.0000000    0.2259315
212440.0000000    0.2288884
212480.0000000    0.2269085
212520.0000000    0.2230488
212560.0000000    0.2118736
212600.0000000    0.1935211
212640.0000000    0.2002398
212680.0000000    0.1692013
212720.0000000    0.1542382
212760.0000000    0.1643352
212800.0000000    0.1843515
212840.0000000    0.1796077
212880.0000000    0.1700543
212920.0000000    0.1651343
212960.0000000    0.1759482
213000.0000000    0.1694516
213040.0000000    0.1874708
213080.0000000    0.1823179
213120.0000000    0.1747118
213160.0000000    0.1724453
213200.0000000    0.1711845
213240.0000000    0.1519236
213280.0000000    0.1704444
213320.0000000    0.1743065
213360.0000000    0.1563992
213400.0000000    0.1544971
213440.0000000    0.1614230
213480.0000000    0.1526229
213520.0000000    0.1607560
213560.0000000    0.1542072
213600.0000000    0.1580207
213640.0000000    0.1879066
213680.0000000    0.1737328
213720.0000000    0.1669028
213760.0000000    0.1652672
213800.0000000    0.1693260
213840.0000000    0.1590258
213880.0000000    0.1546793
213920.0000000    0.1597515
213960.0000000    0.1436506
214000.0000000    0.1455851
214040.0000000    0.1648061
214080.0000000    0.1656881
214120.0000000    0.1786972
214160.0000000    0.1741747
214200.0000000    0.1697550
214240.0000000    0.1642794
214280.0000000    0.1843704
214320.0000000    0.1712402
214360.0000000    0.1813230
214400.0000000    0.1719026
214440.0000000    0.1738948
214480.0000000    0.1673449
214520.0000000    0.1714374
214560.0000000    0.1746014
214600.0000000    0.1713729
214640.0000000    0.1620963
214680.0000000    0.1596554
214720.0000000    0.1561105
214760.0000000    0.1509832
214800.0000000    0.1800393
214840.0000000    0.1635335
214880.0000000    0.1526137
214920.0000000    0.1699261
214960.0000000    0.1638805
215000.0000000    0.1627726
215040.0000000    0.1670010
215080.0000000    0.1629713
215120.0000000    0.1830920
215160.0000000    0.1596259
215200.0000000    0.1521155
215240.0000000    0.1553345
215280.0000000    0.1586093
215320.0000000    0.1509430
215360.0000000    0.1527566
215400.0000000    0.1501961
215440.0000000    0.1519752
215480.0000000    0.1460016
215520.0000000    0.1337436
215560.0000000    0.1354868
215600.0000000    0.1354084
215640.0000000    0.1350515
215680.0000000    0.1427273
215720.0000000    0.1463992
215760.0000000    0.1549728
215800.0000000    0.1569405
215840.0000000    0.1436437
215880.0000000    0.1419575
215920.0000000    0.1581389
215960.0000000    0.1511958
216000.0000000    0.1466392
216040.0000000    0.1543563
216080.0000000    0.1428840
216120.0000000    0.1355107
216160.0000000    0.1436480
216200.0000000    0.1377316
216240.0000000    0.1327323
216280.0000000    0.1347221
216320.0000000    0.1354879
216360.0000000    0.1339998
216400.0000000    0.1356138
216440.0000000    0.1392618
216480.0000000    0.1469371
216520.0000000    0.1564803
216560.0000000    0.1561774
216600.0000000    0.1658855
216640.0000000    0.1770008
216680.0000000    0.1735253
216720.0000000    0.1623625
216760.0000000    0.2099889
216800.0000000    0.1960157
216840.0000000    0.1968767
216880.0000000    0.1636876
216920.0000000    0.1617833
216960.0000000    0.1700094
217000.0000000    0.1682923
217040.0000000    0.1384511
217080.0000000    0.1476790
217120.0000000    0.1533215
217160.0000000    0.1386147
217200.0000000    0.1552376
217240.0000000    0.1380275
217280.0000000    0.1472331
217320.0000000    0.1368863
217360.0000000    0.1290430
217400.0000000    0.1504240
217440.0000000    0.1436538
217480.0000000    0.1344417
217520.0000000    0.1427593
217560.0000000    0.1330173
217600.0000000    0.1386609
217640.0000000    0.1311051
217680.0000000    0.1277804
217720.0000000    0.1296837
217760.0000000    0.1280312
217800.0000000    0.1270387
217840.0000000    0.1295701
217880.0000000    0.1291045
217920.0000000    0.1385560
217960.0000000    0.1333397
218000.0000000    0.1340946
218040.0000000    0.1318047
218080.0000000    0.1247819
218120.0000000    0.1276291
218160.0000000    0.1310391
218200.0000000    0.1303053
218240.0000000    0.1244902
218280.0000000    0.1256553
218320.0000000    0.1225763
218360.0000000    0.1254897
218400.0000000    0.1408937
218440.0000000    0.1313346
218480.0000000    0.1257075
218520.0000000    0.1352587
218560.0000000    0.1304018
218600.0000000    0.1371514
218640.0000000    0.1316493
218680.0000000    0.1334089
218720.0000000    0.1245140
218760.0000000    0.1340952
218800.0000000    0.1282827
218840.0000000    0.1379812
218880.0000000    0.1317762
218920.0000000    0.1428420
218960.0000000    0.1334274
219000.0000000    0.1348630
219040.0000000    0.1341118
219080.0000000    0.1446202
219120.0000000    0.1391150
219160.0000000    0.1413306
219200.0000000    0.1481238
219240.0000000    0.1414820
219280.0000000    0.1328547
219320.0000000    0.1419670
219360.0000000    0.1373002
219400.0000000    0.1394987
219440.0000000    0.1367706
219480.0000000    0.1373700
219520.0000000    0.1392352
219560.0000000    0.1475170
219600.0000000    0.1553626
219640.0000000    0.1373593
219680.0000000    0.1640828
219720.0000000    0.1481507
219760.0000000    0.1540716
219800.0000000    0.1475013
219840.0000000    0.1707812
219880.0000000    0.1621986
219920.0000000    0.1641267
219960.0000000    0.1862923
220000.0000000    0.1801375
220040.0000000    0.1661346
220080.0000000    0.1594474
220120.0000000    0.1582717
220160.0000000    0.1833928
220200.0000000    0.1946798
220240.0000000    0.1757959
220280.0000000    0.1834669
220320.0000000    0.1812367
220360.0000000    0.1852445
220400.0000000    0.1858509
220440.0000000    0.1882718
220480.0000000    0.2031489
220520.0000000    0.1904029
220560.0000000    0.1777175
220600.0000000    0.1715100
220640.0000000    0.1814460
220680.0000000    0.1826521
220720.0000000    0.1835441
220760.0000000    0.1883218
220800.0000000    0.1638444
220840.0000000    0.1812208
220880.0000000    0.1783082
220920.0000000    0.1699154
220960.0000000    0.1830457
221000.0000000    0.1914423
221040.0000000    0.1844049
221080.0000000    0.1767688
221120.0000000    0.1773763
221160.0000000    0.1856881
221200.0000000    0.1861444
221240.0000000    0.1795598
221280.0000000    0.1692113
221320.0000000    0.1815453
221360.0000000    0.1621253
221400.0000000    0.1760968
221440.0000000    0.1788069
221480.0000000    0.1746460
221520.0000000    0.1889034
221560.0000000    0.1849614
221600.0000000    0.1653799
221640.0000000    0.1757893
221680.0000000    0.1709327
221720.0000000    0.1778444
221760.0000000    0.1675411
221800.0000000    0.1747075
221840.0000000    0.1813409
221880.0000000    0.1787229
221920.0000000    0.1673648
221960.0000000    0.1648168
222000.0000000    0.1671847
222040.0000000    0.1658591
222080.0000000    0.1717831
222120.0000000    0.1785776
222160.0000000    0.1693243
222200.0000000    0.1606422
222240.0000000    0.1779433
222280.0000000    0.1901832
222320.0000000    0.1940115
222360.0000000    0.1850260
222400.0000000    0.1980944
222440.0000000    0.2152913
222480.0000000    0.1884361
222520.0000000    0.2101698
222560.0000000    0.1991737
222600.0000000    0.1957633
222640.0000000    0.1932734
222680.0000000    0.1933215
222720.0000000    0.1820660
222760.0000000    0.1768791
222800.0000000    0.1706047
222840.0000000    0.1735827
222880.0000000    0.1642857
222920.0000000    0.1646804
222960.0000000    0.1592313
223000.0000000    0.1691521
223040.0000000    0.1713118
223080.0000000    0.1650201
223120.0000000    0.1714896
223160.0000000    0.1847537
223200.0000000    0.1648420
223240.0000000    0.1568784
223280.0000000    0.1453228
223320.0000000    0.1506744
223360.0000000    0.1470171
223400.0000000    0.1522514
223440.0000000    0.1482645
223480.0000000    0.1446885
223520.0000000    0.1519145
223560.0000000    0.1547946
223600.0000000    0.1547116
223640.0000000    0.1650289
223680.0000000    0.1705868
223720.0000000    0.1591851
223760.0000000    0.1570493
223800.0000000    0.1625166
223840.0000000    0.1626711
223880.0000000    0.1636101
223920.0000000    0.1610679
223960.0000000    0.1727822
224000.0000000    0.1654280
224040.0000000    0.1705264
224080.0000000    0.1668242
224120.0000000    0.1763155
224160.0000000    0.1647063
224200.0000000    0.1718156
224240.0000000    0.1860079
224280.0000000    0.1645165
224320.0000000    0.1805430
224360.0000000    0.1778383
224400.0000000    0.1798042
224440.0000000    0.1832337
224480.0000000    0.1885939
224520.0000000    0.1735322
224560.0000000    0.1746526
224600.0000000    0.1831201
224640.0000000    0.1759909
224680.0000000    0.1756164
224720.0000000    0.1864586
224760.0000000    0.1796111
224800.0000000    0.1861653
224840.0000000    0.1761223
224880.0000000    0.1852631
224920.0000000    0.1671687
224960.0000000    0.1706350
225000.0000000    0.1793680
225040.0000000    0.1875713
225080.0000000    0.1801333
225120.0000000    0.1822761
225160.0000000    0.1823336
225200.0000000    0.1837979
225240.0000000    0.1838265
225280.0000000    0.1645009
225320.0000000    0.1661012
225360.0000000    0.1686535
225400.0000000    0.1653315
225440.0000000    0.1795317
225480.0000000    0.1681595
225520.0000000    0.1626525
225560.0000000    0.1579573
225600.0000000    0.1700913
225640.0000000    0.1756747
225680.0000000    0.1897099
225720.0000000    0.1882634
225760.0000000    0.1821601
225800.0000000    0.1776894
225840.0000000    0.1639385
225880.0000000    0.1789730
225920.0000000    0.1809816
225960.0000000    0.1877786
226000.0000000    0.1900427
226040.0000000    0.1784448
226080.0000000    0.1891304
226120.0000000    0.1819453
226160.0000000    0.1986345
226200.0000000    0.1859322
226240.0000000    0.1832169
226280.0000000    0.1916754
226320.0000000    0.1904239
226360.0000000    0.1934623
226400.0000000    0.1897857
226440.0000000    0.1840853
226480.0000000    0.1808312
226520.0000000    0.1928103
226560.0000000    0.1827530
226600.0000000    0.1685902
226640.0000000    0.1850164
226680.0000000    0.1982812
226720.0000000    0.1878659
226760.0000000    0.1868640
226800.0000000    0.1962258
226840.0000000    0.1883132
226880.0000000    0.1912218
226920.0000000    0.1897894
226960.0000000    0.1852242
227000.0000000    0.1808923
227040.0000000    0.1814277
227080.0000000    0.1884543
227120.0000000    0.1909863
227160.0000000    0.1746287
227200.0000000    0.1728067
227240.0000000    0.1766601
227280.0000000    0.1875889
227320.0000000    0.1731639
227360.0000000    0.1776514
227400.0000000    0.1769888
227440.0000000    0.1715450
227480.0000000    0.1803643
227520.0000000    0.1860918
227560.0000000    0.1918198
227600.0000000    0.2026659
227640.0000000    0.1774912
227680.0000000    0.1734698
227720.0000000    0.1670896
227760.0000000    0.1600250
227800.0000000    0.1762398
227840.0000000    0.1775100
227880.0000000    0.1848687
227920.0000000    0.1904470
227960.0000000    0.1739642
228000.0000000    0.1864466
228040.0000000    0.1905945
228080.0000000    0.1826430
228120.0000000    0.1760597
228160.0000000    0.1775669
228200.0000000    0.1785810
228240.0000000    0.1812625
228280.0000000    0.1722738
228320.0000000    0.1858250
228360.0000000    0.1869300
228400.0000000    0.1794416
228440.0000000    0.1863185
228480.0000000    0.1851675
228520.0000000    0.1782886
228560.0000000    0.1832184
228600.0000000    0.1807086
228640.0000000    0.1794512
228680.0000000    0.1892895
228720.0000000    0.1907580
228760.0000000    0.1814701
228800.0000000    0.1821748
228840.0000000    0.1807984
228880.0000000    0.1852660
228920.0000000    0.1826410
228960.0000000    0.1930580
229000.0000000    0.1769449
229040.0000000    0.1880649
229080.0000000    0.1928864
229120.0000000    0.1927665
229160.0000000    0.1811133
229200.0000000    0.1921945
229240.0000000    0.1821193
229280.0000000    0.1723442
229320.0000000    0.1851878
229360.0000000    0.1885650
229400.0000000    0.1732450
229440.0000000    0.1643467
229480.0000000    0.1761589
229520.0000000    0.1665738
229560.0000000    0.1747860
229600.0000000    0.1616900
229640.0000000    0.1853531
229680.0000000    0.1836118
229720.0000000    0.1934229
229760.0000000    0.1921188
229800.0000000    0.1694365
229840.0000000    0.1685974
229880.0000000    0.1768218
229920.0000000    0.1724189
229960.0000000    0.1782863
230000.0000000    0.1716242
230040.0000000    0.1701111
230080.0000000    0.1692739
230120.0000000    0.1781019
230160.0000000    0.1770156
230200.0000000    0.1913179
230240.0000000    0.1817492
230280.0000000    0.1910676
230320.0000000    0.1926036
230360.0000000    0.1702980
230400.0000000    0.1846685
230440.0000000    0.1886222
230480.0000000    0.1765878
230520.0000000    0.1812309
230560.0000000    0.1813932
230600.0000000    0.1765524
230640.0000000    0.1727715
230680.0000000    0.1878655
230720.0000000    0.1936232
230760.0000000    0.1861497
230800.0000000    0.1892424
230840.0000000    0.1916240
230880.0000000    0.1808459
230920.0000000    0.1667462
230960.0000000    0.1711960
231000.0000000    0.1820603
231040.0000000    0.1812001
231080.0000000    0.1784103
231120.0000000    0.1855938
231160.0000000    0.1730195
231200.0000000    0.1793268
231240.0000000    0.1894416
231280.0000000    0.1764884
231320.0000000    0.1803098
231360.0000000    0.1839836
231400.0000000    0.1878746
231440.0000000    0.1904189
231480.0000000    0.1827344
231520.0000000    0.1911365
231560.0000000    0.1982190
231600.0000000    0.1789750
231640.0000000    0.1836289
231680.0000000    0.1783812
231720.0000000    0.1752378
231760.0000000    0.1863967
231800.0000000    0.1882417
231840.0000000    0.1782002
231880.0000000    0.1790449
231920.0000000    0.1866425
231960.0000000    0.1764845
232000.0000000    0.1777989
232040.0000000    0.1784015
232080.0000000    0.1748390
232120.0000000    0.1821838
232160.0000000    0.1705597
232200.0000000    0.1611454
232240.0000000    0.1821807
232280.0000000    0.1761742
232320.0000000    0.1824313
232360.0000000    0.1766907
232400.0000000    0.1743841
232440.0000000    0.1667204
232480.0000000    0.1812973
232520.0000000    0.1787975
232560.0000000    0.1901360
232600.0000000    0.1847025
232640.0000000    0.1796623
232680.0000000    0.1872250
232720.0000000    0.1853106
232760.0000000    0.1822961
232800.0000000    0.1783873
232840.0000000    0.1761086
232880.0000000    0.1793251
232920.0000000    0.1786670
232960.0000000    0.1726000
233000.0000000    0.1832175
233040.0000000    0.1870643
233080.0000000    0.1878503
233120.0000000    0.1984587
233160.0000000    0.1912076
233200.0000000    0.1933391
233240.0000000    0.2012429
233280.0000000    0.2062579
233320.0000000    0.1894406
233360.0000000    0.1973132
233400.0000000    0.1875852
233440.0000000    0.2078988
233480.0000000    0.1845245
233520.0000000    0.2004119
233560.0000000    0.1888803
233600.0000000    0.1815406
233640.0000000    0.1980477
233680.0000000    0.1956633
233720.0000000    0.1998778
233760.0000000    0.1912227
233800.0000000    0.1944250
233840.0000000    0.1955484
233880.0000000    0.1926154
233920.0000000    0.1900560
233960.0000000    0.1987193
234000.0000000    0.2038076
234040.0000000    0.1972287
234080.0000000    0.2032738
234120.0000000    0.1765168
234160.0000000    0.1917854
234200.0000000    0.1762191
234240.0000000    0.1923972
234280.0000000    0.1839271
234320.0000000    0.1783738
234360.0000000    0.2039910
234400.0000000    0.1843348
234440.0000000    0.1906699
234480.0000000    0.1997244
234520.0000000    0.1800349
234560.0000000    0.1771870
234600.0000000    0.1932750
234640.0000000    0.1805620
234680.0000000    0.1834486
234720.0000000    0.1863738
234760.0000000    0.1762629
234800.0000000    0.1812793
234840.0000000    0.1811800
234880.0000000    0.1909132
234920.0000000    0.1873539
234960.0000000    0.1819884
235000.0000000    0.1855686
235040.0000000    0.1732490
235080.0000000    0.1753080
235120.0000000    0.1864647
235160.0000000    0.1747247
235200.0000000    0.1780328
235240.0000000    0.1829216
235280.0000000    0.1826059
235320.0000000    0.1890639
235360.0000000    0.1831277
235400.0000000    0.1773147
235440.0000000    0.1676826
235480.0000000    0.1717052
235520.0000000    0.1707615
235560.0000000    0.1678984
235600.0000000    0.1772022
235640.0000000    0.1862094
235680.0000000    0.1862321
235720.0000000    0.1858047
235760.0000000    0.2128201
235800.0000000    0.1843862
235840.0000000    0.1912747
235880.0000000    0.1950815
235920.0000000    0.1817580
235960.0000000    0.1955159
236000.0000000    0.2034473
236040.0000000    0.1923445
236080.0000000    0.1953462
236120.0000000    0.2094704
236160.0000000    0.2017787
236200.0000000    0.1910758
236240.0000000    0.2173523
236280.0000000    0.1951889
236320.0000000    0.1927250
236360.0000000    0.1850722
236400.0000000    0.1921451
236440.0000000    0.1793822
236480.0000000    0.1888300
236520.0000000    0.1787379
236560.0000000    0.1846640
236600.0000000    0.1826848
236640.0000000    0.1935178
236680.0000000    0.1793542
236720.0000000    0.1787246
236760.0000000    0.1721634
236800.0000000    0.1769895
236840.0000000    0.1849141
236880.0000000    0.1802566
236920.0000000    0.1743115
236960.0000000    0.1944548
237000.0000000    0.1904039
237040.0000000    0.1820084
237080.0000000    0.1827078
237120.0000000    0.1841841
237160.0000000    0.1899221
237200.0000000    0.1853321
237240.0000000    0.1892559
237280.0000000    0.1865606
237320.0000000    0.1774117
237360.0000000    0.1775947
237400.0000000    0.1824298
237440.0000000    0.1853511
237480.0000000    0.1902378
237520.0000000    0.1881895
237560.0000000    0.1870177
237600.0000000    0.1910568
237640.0000000    0.1857289
237680.0000000    0.1948304
237720.0000000    0.1951628
237760.0000000    0.1844032
237800.0000000    0.1822857
237840.0000000    0.1777694
237880.0000000    0.1752005
237920.0000000    0.1783011
237960.0000000    0.1677000
238000.0000000    0.1811705
238040.0000000    0.1792059
238080.0000000    0.1857878
238120.0000000    0.1800646
238160.0000000    0.1771944
238200.0000000    0.1795819
238240.0000000    0.1904610
238280.0000000    0.1846438
238320.0000000    0.1960211
238360.0000000    0.1973162
238400.0000000    0.1925364
238440.0000000    0.1872148
238480.0000000    0.2025818
238520.0000000    0.1869036
238560.0000000    0.1912072
238600.0000000    0.1974826
238640.0000000    0.2017287
238680.0000000    0.1915978
238720.0000000    0.1829849
238760.0000000    0.1874215
238800.0000000    0.1890365
238840.0000000    0.1930739
238880.0000000    0.1996815
238920.0000000    0.1894146
238960.0000000    0.1733747
239000.0000000    0.1690199
239040.0000000    0.1685292
239080.0000000    0.1720962
239120.0000000    0.1854967
239160.0000000    0.1829019
239200.0000000    0.1910188
239240.0000000    0.1820225
239280.0000000    0.1822626
239320.0000000    0.1813573
239360.0000000    0.1686387
239400.0000000    0.1975502
239440.0000000    0.1881124
239480.0000000    0.1894068
239520.0000000    0.1912142
239560.0000000    0.1839628
239600.0000000    0.1836654
239640.0000000    0.1798193
239680.0000000    0.1830322
239720.0000000    0.1921829
239760.0000000    0.1858732
239800.0000000    0.1843120
239840.0000000    0.1931918
239880.0000000    0.1868820
239920.0000000    0.1999661
239960.0000000    0.1920137
240000.0000000    0.2049577
240040.0000000    0.1967391
240080.0000000    0.2038575
240120.0000000    0.1986713
240160.0000000    0.1857342
240200.0000000    0.1844465
240240.0000000    0.1896729
240280.0000000    0.1860375
240320.0000000    0.1934092
240360.0000000    0.1996149
240400.0000000    0.2030745
240440.0000000    0.1937681
240480.0000000    0.2020918
240520.0000000    0.2004019
240560.0000000    0.1848008
240600.0000000    0.1911187
240640.0000000    0.2049659
240680.0000000    0.2009493
240720.0000000    0.2111716
240760.0000000    0.2069811
240800.0000000    0.2133970
240840.0000000    0.2064651
240880.0000000    0.2016004
240920.0000000    0.1930079
240960.0000000    0.1933058
241000.0000000    0.1940313
241040.0000000    0.1905865
241080.0000000    0.1970937
241120.0000000    0.1990580
241160.0000000    0.2153548
241200.0000000    0.1971966
241240.0000000    0.1845907
241280.0000000    0.1847055
241320.0000000    0.1963867
241360.0000000    0.2047779
241400.0000000    0.2045961
241440.0000000    0.2059237
241480.0000000    0.1995025
241520.0000000    0.1895786
241560.0000000    0.1963663
241600.0000000    0.1953441
241640.0000000    0.1958807
241680.0000000    0.1868232
241720.0000000    0.1958464
241760.0000000    0.1943071
241800.0000000    0.1881773
241840.0000000    0.1920972
241880.0000000    0.2017277
241920.0000000    0.1981177
241960.0000000    0.1784487
242000.0000000    0.1906146
242040.0000000    0.1928880
242080.0000000    0.2015310
242120.0000000    0.1835629
242160.0000000    0.1849223
242200.0000000    0.1935145
242240.0000000    0.1997936
242280.0000000    0.1930179
242320.0000000    0.1826350
242360.0000000    0.1836029
242400.0000000    0.1775397
242440.0000000    0.1965832
242480.0000000    0.1886420
242520.0000000    0.2076788
242560.0000000    0.1925122
242600.0000000    0.1940867
242640.0000000    0.1982713
242680.0000000    0.1799793
242720.0000000    0.1937726
242760.0000000    0.1887894
242800.0000000    0.2055661
242840.0000000    0.1876520
242880.0000000    0.2136979
242920.0000000    0.1843198
242960.0000000    0.1950442
243000.0000000    0.1909150
243040.0000000    0.1873818
243080.0000000    0.1726023
243120.0000000    0.1878373
243160.0000000    0.1934001
243200.0000000    0.1722042
243240.0000000    0.1889830
243280.0000000    0.1727626
243320.0000000    0.1864558
243360.0000000    0.1889727
243400.0000000    0.1821585
243440.0000000    0.1730142
243480.0000000    0.1797527
243520.0000000    0.1851579
243560.0000000    0.1925412
243600.0000000    0.1839550
243640.0000000    0.1741702
243680.0000000    0.1855569
243720.0000000    0.1846356
243760.0000000    0.1951339
243800.0000000    0.1876304
243840.0000000    0.1814433
243880.0000000    0.1929381
243920.0000000    0.1920475
243960.0000000    0.1925042
244000.0000000    0.1997255
244040.0000000    0.1810347
244080.0000000    0.1806197
244120.0000000    0.1956108
244160.0000000    0.1954006
244200.0000000    0.1866250
244240.0000000    0.1975985
244280.0000000    0.1861801
244320.0000000    0.1968839
244360.0000000    0.1860421
244400.0000000    0.1949176
244440.0000000    0.1867056
244480.0000000    0.1949631
244520.0000000    0.1906705
244560.0000000    0.1991813
244600.0000000    0.1938675
244640.0000000    0.1905332
244680.0000000    0.1914088
244720.0000000    0.1908754
244760.0000000    0.2031181
244800.0000000    0.2062338
244840.0000000    0.1941766
244880.0000000    0.1934769
244920.0000000    0.1988038
244960.0000000    0.1987321
245000.0000000    0.2033575
245040.0000000    0.1970973
245080.0000000    0.1942951
245120.0000000    0.2027089
245160.0000000    0.2041724
245200.0000000    0.2065896
245240.0000000    0.2032229
245280.0000000    0.2055845
245320.0000000    0.2113507
245360.0000000    0.2096878
245400.0000000    0.2072490
245440.0000000    0.2011246
245480.0000000    0.2095566
245520.0000000    0.1971493
245560.0000000    0.1986150
245600.0000000    0.2173606
245640.0000000    0.2103587
245680.0000000    0.2091677
245720.0000000    0.2078930
245760.0000000    0.2010252
245800.0000000    0.2010732
245840.0000000    0.1971167
245880.0000000    0.2076099
245920.0000000    0.1997751
245960.0000000    0.1942980
246000.0000000    0.1805281
246040.0000000    0.1938673
246080.0000000    0.2011883
246120.0000000    0.1970654
246160.0000000    0.1988027
246200.0000000    0.2029007
246240.0000000    0.1997985
246280.0000000    0.1980127
246320.0000000    0.2002912
246360.0000000    0.1974567
246400.0000000    0.1895390
246440.0000000    0.2005019
246480.0000000    0.1937663
246520.0000000    0.2001641
246560.0000000    0.2049604
246600.0000000    0.2139009
246640.0000000    0.1994772
246680.0000000    0.2168233
246720.0000000    0.2044759
246760.0000000    0.2137922
246800.0000000    0.2118216
246840.0000000    0.2167420
246880.0000000    0.1985841
246920.0000000    0.2042202
246960.0000000    0.2093188
247000.0000000    0.2121560
247040.0000000    0.2155925
247080.0000000    0.2253170
247120.0000000    0.2063282
247160.0000000    0.2147270
247200.0000000    0.2113349
247240.0000000    0.2230613
247280.0000000    0.2075934
247320.0000000    0.2118230
247360.0000000    0.2068162
247400.0000000    0.2229613
247440.0000000    0.2116743
247480.0000000    0.2277921
247520.0000000    0.2277544
247560.0000000    0.2307073
247600.0000000    0.2284262
247640.0000000    0.2248324
247680.0000000    0.2150642
247720.0000000    0.2289313
247760.0000000    0.2260289
247800.0000000    0.2126454
247840.0000000    0.2228091
247880.0000000    0.2151274
247920.0000000    0.2274778
247960.0000000    0.2201271
248000.0000000    0.2247556
248040.0000000    0.2352025
248080.0000000    0.2310016
248120.0000000    0.2332119
248160.0000000    0.2275875
248200.0000000    0.2231133
248240.0000000    0.2120278
248280.0000000    0.2246424
248320.0000000    0.2283547
248360.0000000    0.2202751
248400.0000000    0.2093288
248440.0000000    0.2105562
248480.0000000    0.2170482
248520.0000000    0.2211756
248560.0000000    0.2198823
248600.0000000    0.2148756
248640.0000000    0.2208710
248680.0000000    0.2191401
248720.0000000    0.2191211
248760.0000000    0.2110227
248800.0000000    0.2272429
248840.0000000    0.2297417
248880.0000000    0.2224610
248920.0000000    0.2159449
248960.0000000    0.2125993
249000.0000000    0.2145124
249040.0000000    0.2216381
249080.0000000    0.2195505
249120.0000000    0.2298069
249160.0000000    0.2247465
249200.0000000    0.2254679
249240.0000000    0.2305511
249280.0000000    0.2340408
249320.0000000    0.2201208
249360.0000000    0.2305526
249400.0000000    0.2239333
249440.0000000    0.2373390
249480.0000000    0.2240777
249520.0000000    0.2302310
249560.0000000    0.2383075
249600.0000000    0.2303551
249640.0000000    0.2326917
249680.0000000    0.2295436
249720.0000000    0.2282597
249760.0000000    0.2253754
249800.0000000    0.2300418
249840.0000000    0.2275986
249880.0000000    0.2378261
249920.0000000    0.2296960
249960.0000000    0.2276437
250000.0000000    0.2187632
250040.0000000    0.2216686
250080.0000000    0.2114032
250120.0000000    0.2277431
250160.0000000    0.2224037
250200.0000000    0.2316997
250240.0000000    0.2344277
250280.0000000    0.2279777
250320.0000000    0.2290456
250360.0000000    0.2269215
250400.0000000    0.2248413
250440.0000000    0.2318044
250480.0000000    0.2208899
250520.0000000    0.2379412
250560.0000000    0.2221854
250600.0000000    0.2374177
250640.0000000    0.2213568
250680.0000000    0.2287438
250720.0000000    0.2278844
250760.0000000    0.2146701
250800.0000000    0.2319498
250840.0000000    0.2180136
250880.0000000    0.2142832
250920.0000000    0.2212710
250960.0000000    0.2274023
251000.0000000    0.2252734
251040.0000000    0.2292840
251080.0000000    0.2235337
251120.0000000    0.2388338
251160.0000000    0.2174710
251200.0000000    0.2234329
251240.0000000    0.2257121
251280.0000000    0.2201660
251320.0000000    0.2283725
251360.0000000    0.2322810
251400.0000000    0.2399622
251440.0000000    0.2229284
251480.0000000    0.2287049
251520.0000000    0.2360483
251560.0000000    0.2409129
251600.0000000    0.2339113
251640.0000000    0.2317531
251680.0000000    0.2333919
251720.0000000    0.2444571
251760.0000000    0.2324026
251800.0000000    0.2250207
251840.0000000    0.2281738
251880.0000000    0.2341683
251920.0000000    0.2386715
251960.0000000    0.2442391
252000.0000000    0.2370107
252040.0000000    0.2364302
252080.0000000    0.2420068
252120.0000000    0.2263718
252160.0000000    0.2303360
252200.0000000    0.2230007
252240.0000000    0.2296867
252280.0000000    0.2356981
252320.0000000    0.2405128
252360.0000000    0.2324019
252400.0000000    0.2371800
252440.0000000    0.2343354
252480.0000000    0.2387711
252520.0000000    0.2311305
252560.0000000    0.2229584
252600.0000000    0.2359852
252640.0000000    0.2307977
252680.0000000    0.2336792
252720.0000000    0.2258758
252760.0000000    0.2367284
252800.0000000    0.2304074
252840.0000000    0.2345763
252880.0000000    0.2318483
252920.0000000    0.2276887
252960.0000000    0.2271426
253000.0000000    0.2181718
253040.0000000    0.2282830
253080.0000000    0.2282148
253120.0000000    0.2173866
253160.0000000    0.2219685
253200.0000000    0.2290887
253240.0000000    0.2308996
253280.0000000    0.2306975
253320.0000000    0.2186500
253360.0000000    0.2291605
253400.0000000    0.2217814
253440.0000000    0.2204084
253480.0000000    0.2173334
253520.0000000    0.2241201
253560.0000000    0.2192435
253600.0000000    0.2271971
253640.0000000    0.2301780
253680.0000000    0.2229045
253720.0000000    0.2228810
253760.0000000    0.2204427
253800.0000000    0.2143197
253840.0000000    0.2334140
253880.0000000    0.2222220
253920.0000000    0.2247251
253960.0000000    0.2225416
254000.0000000    0.2175320
254040.0000000    0.2170024
254080.0000000    0.2215884
254120.0000000    0.2351800
254160.0000000    0.2244295
254200.0000000    0.2152870
254240.0000000    0.2172480
254280.0000000    0.2290520
254320.0000000    0.2214106
254360.0000000    0.2309007
254400.0000000    0.2176869
254440.0000000    0.2143017
254480.0000000    0.2232003
254520.0000000    0.2327956
254560.0000000    0.2242329
254600.0000000    0.2277266
254640.0000000    0.2281867
254680.0000000    0.2381176
254720.0000000    0.2272342
254760.0000000    0.2278345
254800.0000000    0.2212345
254840.0000000    0.2394267
254880.0000000    0.2321856
254920.0000000    0.2216870
254960.0000000    0.2358157
255000.0000000    0.2364955
255040.0000000    0.2328142
255080.0000000    0.2216268
255120.0000000    0.2254110
255160.0000000    0.2350935
255200.0000000    0.2277956
255240.0000000    0.2187726
255280.0000000    0.2291815
255320.0000000    0.2233694
255360.0000000    0.2325979
255400.0000000    0.2288976
255440.0000000    0.2290949
255480.0000000    0.2456996
255520.0000000    0.2300738
255560.0000000    0.2460329
255600.0000000    0.2302249
255640.0000000    0.2350952
255680.0000000    0.2292219
255720.0000000    0.2312201
255760.0000000    0.2203629
255800.0000000    0.2311428
255840.0000000    0.2226626
255880.0000000    0.2313714
255920.0000000    0.2383452
255960.0000000    0.2252716
256000.0000000    0.2282417
256040.0000000    0.2244897
256080.0000000    0.2227580
256120.0000000    0.2262547
256160.0000000    0.2278643
256200.0000000    0.2299034
256240.0000000    0.2327554
256280.0000000    0.2351049
256320.0000000    0.2305311
256360.0000000    0.2158728
256400.0000000    0.2221596
256440.0000000    0.2248190
256480.0000000    0.2199949
256520.0000000    0.2230867
256560.0000000    0.2255351
256600.0000000    0.2306037
256640.0000000    0.2321846
256680.0000000    0.2167565
256720.0000000    0.2337393
256760.0000000    0.2135651
256800.0000000    0.2316229
256840.0000000    0.2296613
256880.0000000    0.2148852
256920.0000000    0.2186425
256960.0000000    0.2092877
257000.0000000    0.2232395
257040.0000000    0.2178406
257080.0000000    0.2410686
257120.0000000    0.2095784
257160.0000000    0.2253963
257200.0000000    0.2267670
257240.0000000    0.2282670
257280.0000000    0.2248461
257320.0000000    0.2197224
257360.0000000    0.2202582
257400.0000000    0.2264249
257440.0000000    0.2306811
257480.0000000    0.2284324
257520.0000000    0.2225094
257560.0000000    0.2241371
257600.0000000    0.2199428
257640.0000000    0.2149537
257680.0000000    0.2123807
257720.0000000    0.2213830
257760.0000000    0.2176283
257800.0000000    0.2273355
257840.0000000    0.2311340
257880.0000000    0.2238559
257920.0000000    0.2228679
257960.0000000    0.2294720
258000.0000000    0.2247283
258040.0000000    0.2407449
258080.0000000    0.2285059
258120.0000000    0.2352825
258160.0000000    0.2272114
258200.0000000    0.2333916
258240.0000000    0.2222435
258280.0000000    0.2193918
258320.0000000    0.2366514
258360.0000000    0.2300774
258400.0000000    0.2281213
258440.0000000    0.2275430
258480.0000000    0.2220290
258520.0000000    0.2310703
258560.0000000    0.2219508
258600.0000000    0.2151810
258640.0000000    0.2217257
258680.0000000    0.2216172
258720.0000000    0.2290320
258760.0000000    0.2117374
258800.0000000    0.2206345
258840.0000000    0.2330572
258880.0000000    0.2241451
258920.0000000    0.2154156
258960.0000000    0.2198334
259000.0000000    0.2315708
259040.0000000    0.2294048
259080.0000000    0.2247643
259120.0000000    0.2223340
259160.0000000    0.2287328
259200.0000000    0.2174705
259240.0000000    0.2208799
259280.0000000    0.2279729
259320.0000000    0.2295739
259360.0000000    0.2246105
259400.0000000    0.2254431
259440.0000000    0.2292376
259480.0000000    0.2336899
259520.0000000    0.2349900
259560.0000000    0.2218174
259600.0000000    0.2469694
259640.0000000    0.2334277
259680.0000000    0.2332357
259720.0000000    0.2341537
259760.0000000    0.2310107
259800.0000000    0.2233215
259840.0000000    0.2448950
259880.0000000    0.2281473
259920.0000000    0.2225835
259960.0000000    0.2347695
260000.0000000    0.2310155
260040.0000000    0.2358353
260080.0000000    0.2309469
260120.0000000    0.2241700
260160.0000000    0.2275568
260200.0000000    0.2255335
260240.0000000    0.2196040
260280.0000000    0.2327220
260320.0000000    0.2327778
260360.0000000    0.2163774
260400.0000000    0.2145098
260440.0000000    0.2224699
260480.0000000    0.2101457
260520.0000000    0.2289610
260560.0000000    0.2246615
260600.0000000    0.2281775
260640.0000000    0.2265646
260680.0000000    0.2262775
260720.0000000    0.2042098
260760.0000000    0.2102459
260800.0000000    0.2060273
260840.0000000    0.2095457
260880.0000000    0.2185205
260920.0000000    0.2222177
260960.0000000    0.2192561
261000.0000000    0.2200879
261040.0000000    0.2124807
261080.0000000    0.2071571
261120.0000000    0.2109751
261160.0000000    0.2188107
261200.0000000    0.1996371
261240.0000000    0.2049529
261280.0000000    0.2050048
261320.0000000    0.1994782
261360.0000000    0.2068416
261400.0000000    0.2042269
261440.0000000    0.1987707
261480.0000000    0.2061975
261520.0000000    0.1997059
261560.0000000    0.2165631
261600.0000000    0.2099068
261640.0000000    0.2031669
261680.0000000    0.2057493
261720.0000000    0.2065222
261760.0000000    0.2103083
261800.0000000    0.2147384
261840.0000000    0.2231480
261880.0000000    0.2163165
261920.0000000    0.2110030
261960.0000000    0.2304401
262000.0000000    0.2207866
262040.0000000    0.2192231
262080.0000000    0.2088455
262120.0000000    0.2138032
262160.0000000    0.2197339
262200.0000000    0.2230649
262240.0000000    0.2274879
262280.0000000    0.2069809
262320.0000000    0.2123143
262360.0000000    0.2199394
262400.0000000    0.2197884
262440.0000000    0.2107717
262480.0000000    0.2117154
262520.0000000    0.2215634
262560.0000000    0.2267940
262600.0000000    0.2254552
262640.0000000    0.2144798
262680.0000000    0.2205277
262720.0000000    0.2266079
262760.0000000    0.2197392
262800.0000000    0.2368589
262840.0000000    0.2287970
262880.0000000    0.2313472
262920.0000000    0.2200643
262960.0000000    0.2195741
263000.0000000    0.2043089
263040.0000000    0.2172024
263080.0000000    0.2272775
263120.0000000    0.2115397
263160.0000000    0.2223630
263200.0000000    0.2265439
263240.0000000    0.2160178
263280.0000000    0.2173591
263320.0000000    0.2163335
263360.0000000    0.2343317
263400.0000000    0.2246730
263440.0000000    0.2126220
263480.0000000    0.2293617
263520.0000000    0.2199238
263560.0000000    0.2210377
263600.0000000    0.2231182
263640.0000000    0.2231036
263680.0000000    0.2300726
263720.0000000    0.2200873
263760.0000000    0.2159536
263800.0000000    0.2206710
263840.0000000    0.2252802
263880.0000000    0.2395497
263920.0000000    0.2258794
263960.0000000    0.2229257
264000.0000000    0.2226823
264040.0000000    0.2151228
264080.0000000    0.2297685
264120.0000000    0.2336187
264160.0000000    0.2264173
264200.0000000    0.2291941
264240.0000000    0.2192173
264280.0000000    0.2387853
264320.0000000    0.2220715
264360.0000000    0.2316533
264400.0000000    0.2302620
264440.0000000    0.2384064
264480.0000000    0.2241460
264520.0000000    0.2236455
264560.0000000    0.2137004
264600.0000000    0.2147698
264640.0000000    0.2153317
264680.0000000    0.2162483
264720.0000000    0.2266682
264760.0000000    0.2114681
264800.0000000    0.2130416
264840.0000000    0.2082463
264880.0000000    0.2209517
264920.0000000    0.2103140
264960.0000000    0.2050993
265000.0000000    0.2174370
265040.0000000    0.2135405
265080.0000000    0.2311411
265120.0000000    0.2330941
265160.0000000    0.2285658
265200.0000000    0.2342856
265240.0000000    0.2364578
265280.0000000    0.2147333
265320.0000000    0.2229503
265360.0000000    0.2106186
265400.0000000    0.2118764
265440.0000000    0.2118343
265480.0000000    0.2165886
265520.0000000    0.2133495
265560.0000000    0.2064459
265600.0000000    0.2121915
265640.0000000    0.2081385
265680.0000000    0.2159300
265720.0000000    0.2064504
265760.0000000    0.2097874
265800.0000000    0.2160900
265840.0000000    0.2134140
265880.0000000    0.2097328
265920.0000000    0.2150248
265960.0000000    0.2084484
266000.0000000    0.2202540
266040.0000000    0.2116649
266080.0000000    0.2210017
266120.0000000    0.2230282
266160.0000000    0.2190057
266200.0000000    0.1987766
266240.0000000    0.2163268
266280.0000000    0.2247501
266320.0000000    0.2064685
266360.0000000    0.2281596
266400.0000000    0.2384708
266440.0000000    0.2280972
266480.0000000    0.2277419
266520.0000000    0.2178578
266560.0000000    0.2183048
266600.0000000    0.2103173
266640.0000000    0.2065051
266680.0000000    0.2155840
266720.0000000    0.2162511
266760.0000000    0.2121374
266800.0000000    0.2161559
266840.0000000    0.2213650
266880.0000000    0.2249651
266920.0000000    0.2273030
266960.0000000    0.2204602
267000.0000000    0.2107681
267040.0000000    0.2235009
267080.0000000    0.2134366
267120.0000000    0.2213980
267160.0000000    0.2100866
267200.0000000    0.2060468
267240.0000000    0.2208626
267280.0000000    0.2069556
267320.0000000    0.2116985
267360.0000000    0.2156363
267400.0000000    0.2083071
267440.0000000    0.2122378
267480.0000000    0.2162086
267520.0000000    0.2165081
267560.0000000    0.2315769
267600.0000000    0.2164243
267640.0000000    0.2216187
267680.0000000    0.2220297
267720.0000000    0.2222869
267760.0000000    0.2056758
267800.0000000    0.1988516
267840.0000000    0.2051920
267880.0000000    0.2211661
267920.0000000    0.2398021
267960.0000000    0.2173322
268000.0000000    0.2307290
268040.0000000    0.2311372
268080.0000000    0.2152334
268120.0000000    0.2206178
268160.0000000    0.2074126
268200.0000000    0.2232246
268240.0000000    0.2245790
268280.0000000    0.2270815
268320.0000000    0.2323717
268360.0000000    0.2259689
268400.0000000    0.2175379
268440.0000000    0.2232937
268480.0000000    0.2223428
268520.0000000    0.2355259
268560.0000000    0.2313289
268600.0000000    0.2263552
268640.0000000    0.2201811
268680.0000000    0.2271055
268720.0000000    0.2331311
268760.0000000    0.2425686
268800.0000000    0.2266753
268840.0000000    0.2265966
268880.0000000    0.2227665
268920.0000000    0.2173816
268960.0000000    0.2141553
269000.0000000    0.2294685
269040.0000000    0.2310562
269080.0000000    0.2345574
269120.0000000    0.2226290
269160.0000000    0.2378097
269200.0000000    0.2276049
269240.0000000    0.2180800
269280.0000000    0.2350975
269320.0000000    0.2213731
269360.0000000    0.2244025
269400.0000000    0.2198190
269440.0000000    0.2298029
269480.0000000    0.2239187
269520.0000000    0.2138279
269560.0000000    0.2285282
269600.0000000    0.2217912
269640.0000000    0.2185802
269680.0000000    0.2188325
269720.0000000    0.2184975
269760.0000000    0.2191641
269800.0000000    0.2347595
269840.0000000    0.2069242
269880.0000000    0.2196831
269920.0000000    0.2216504
269960.0000000    0.2100829
270000.0000000    0.2347540
270040.0000000    0.2231576
270080.0000000    0.2211622
270120.0000000    0.2248402
270160.0000000    0.2304083
270200.0000000    0.2292731
270240.0000000    0.2381480
270280.0000000    0.2257169
270320.0000000    0.2401814
270360.0000000    0.2229605
270400.0000000    0.2252545
270440.0000000    0.2192733
270480.0000000    0.2189337
270520.0000000    0.2295073
270560.0000000    0.2255551
270600.0000000    0.2358891
270640.0000000    0.2426799
270680.0000000    0.2275102
270720.0000000    0.2266122
270760.0000000    0.2379628
270800.0000000    0.2335488
270840.0000000    0.2167872
270880.0000000    0.2229989
270920.0000000    0.2352336
270960.0000000    0.2175610
271000.0000000    0.2313973
271040.0000000    0.2316919
271080.0000000    0.2252863
271120.0000000    0.2272984
271160.0000000    0.2324075
271200.0000000    0.2270553
271240.0000000    0.2285444
271280.0000000    0.2308038
271320.0000000    0.2355131
271360.0000000    0.2349489
271400.0000000    0.2219198
271440.0000000    0.2135174
271480.0000000    0.2270797
271520.0000000    0.2197146
271560.0000000    0.2203237
271600.0000000    0.2182921
271640.0000000    0.2101643
271680.0000000    0.2207322
271720.0000000    0.2298156
271760.0000000    0.2188780
271800.0000000    0.2171383
271840.0000000    0.2105851
271880.0000000    0.2350561
271920.0000000    0.2241321
271960.0000000    0.2177058
272000.0000000    0.2207436
272040.0000000    0.2249317
272080.0000000    0.2228182
272120.0000000    0.2154421
272160.0000000    0.2178804
272200.0000000    0.2189883
272240.0000000    0.2195150
272280.0000000    0.2185877
272320.0000000    0.2203784
272360.0000000    0.2240465
272400.0000000    0.2195474
272440.0000000    0.2330381
272480.0000000    0.2149963
272520.0000000    0.2127330
272560.0000000    0.2187391
272600.0000000    0.2224776
272640.0000000    0.2188591
272680.0000000    0.2281299
272720.0000000    0.2281971
272760.0000000    0.2373520
272800.0000000    0.2387659
272840.0000000    0.2222658
272880.0000000    0.2267107
272920.0000000    0.2521878
272960.0000000    0.2323767
273000.0000000    0.2118628
273040.0000000    0.2191894
273080.0000000    0.2086726
273120.0000000    0.2201588
273160.0000000    0.2238255
273200.0000000    0.2168171
273240.0000000    0.2328231
273280.0000000    0.2278266
273320.0000000    0.2261007
273360.0000000    0.2192351
273400.0000000    0.2241859
273440.0000000    0.2182444
273480.0000000    0.2244610
273520.0000000    0.2087449
273560.0000000    0.2228946
273600.0000000    0.2285893
273640.0000000    0.2244800
273680.0000000    0.2125061
273720.0000000    0.2226295
273760.0000000    0.2209346
273800.0000000    0.2291323
273840.0000000    0.2030549
273880.0000000    0.1976045
273920.0000000    0.2060656
273960.0000000    0.2133747
274000.0000000    0.2121829
274040.0000000    0.2363976
274080.0000000    0.2388755
274120.0000000    0.2281759
274160.0000000    0.2280335
274200.0000000    0.2311504
274240.0000000    0.2468923
274280.0000000    0.2273800
274320.0000000    0.2344997
274360.0000000    0.2339240
274400.0000000    0.2273815
274440.0000000    0.2272271
274480.0000000    0.2311110
274520.0000000    0.2295844
274560.0000000    0.2295465
274600.0000000    0.2393312
274640.0000000    0.2366188
274680.0000000    0.2317060
274720.0000000    0.2385846
274760.0000000    0.2365470
274800.0000000    0.2345454
274840.0000000    0.2375331
274880.0000000    0.2322255
274920.0000000    0.2357198
274960.0000000    0.2376435
275000.0000000    0.2216155
275040.0000000    0.2213614
275080.0000000    0.2197190
275120.0000000    0.2301393
275160.0000000    0.2221361
275200.0000000    0.2296791
275240.0000000    0.2245900
275280.0000000    0.2208558
275320.0000000    0.2144774
275360.0000000    0.2216597
275400.0000000    0.2135298
275440.0000000    0.2156501
275480.0000000    0.2192204
275520.0000000    0.2157349
275560.0000000    0.2132584
275600.0000000    0.2092277
275640.0000000    0.2240069
275680.0000000    0.2242178
275720.0000000    0.2353467
275760.0000000    0.2281883
275800.0000000    0.2208741
275840.0000000    0.2141771
275880.0000000    0.2271937
275920.0000000    0.2217454
275960.0000000    0.2125261
276000.0000000    0.2297266
276040.0000000    0.2248050
276080.0000000    0.2155326
276120.0000000    0.2293343
276160.0000000    0.2313694
276200.0000000    0.2320773
276240.0000000    0.2321376
276280.0000000    0.2351989
276320.0000000    0.2341714
276360.0000000    0.2349794
276400.0000000    0.2312769
276440.0000000    0.2277914
276480.0000000    0.2291784
276520.0000000    0.2170613
276560.0000000    0.2155943
276600.0000000    0.2136791
276640.0000000    0.2254286
276680.0000000    0.2276753
276720.0000000    0.2166299
276760.0000000    0.2191627
276800.0000000    0.2165260
276840.0000000    0.2347881
276880.0000000    0.2144606
276920.0000000    0.2161090
276960.0000000    0.2103672
277000.0000000    0.2197851
277040.0000000    0.2354444
277080.0000000    0.2281107
277120.0000000    0.2138578
277160.0000000    0.2256161
277200.0000000    0.2151844
277240.0000000    0.2220203
277280.0000000    0.2124738
277320.0000000    0.2174933
277360.0000000    0.2151344
277400.0000000    0.2039568
277440.0000000    0.2065241
277480.0000000    0.2255633
277520.0000000    0.2076621
277560.0000000    0.2092655
277600.0000000    0.2107821
277640.0000000    0.2161670
277680.0000000    0.2201505
277720.0000000    0.2227209
277760.0000000    0.2332680
277800.0000000    0.2231164
277840.0000000    0.2313436
277880.0000000    0.2274443
277920.0000000    0.2215361
277960.0000000    0.2106648
278000.0000000    0.2147215
278040.0000000    0.2061275
278080.0000000    0.2008346
278120.0000000    0.2136538
278160.0000000    0.2172720
278200.0000000    0.2274209
278240.0000000    0.2263010
278280.0000000    0.2212262
278320.0000000    0.2159737
278360.0000000    0.2261678
278400.0000000    0.2355417
278440.0000000    0.2265126
278480.0000000    0.2314168
278520.0000000    0.2242270
278560.0000000    0.2268448
278600.0000000    0.2261121
278640.0000000    0.2291828
278680.0000000    0.2430232
278720.0000000    0.2386665
278760.0000000    0.2427790
278800.0000000    0.2383030
278840.0000000    0.2240280
278880.0000000    0.2252842
278920.0000000    0.2320596
278960.0000000    0.2330817
279000.0000000    0.2267001
279040.0000000    0.2262667
279080.0000000    0.2204585
279120.0000000    0.2213549
279160.0000000    0.2097486
279200.0000000    0.2111194
279240.0000000    0.2038714
279280.0000000    0.2088404
279320.0000000    0.2110177
279360.0000000    0.2192280
279400.0000000    0.2021028
279440.0000000    0.2062951
279480.0000000    0.2117918
279520.0000000    0.2064729
279560.0000000    0.2115743
279600.0000000    0.2177466
279640.0000000    0.2029317
279680.0000000    0.2013129
279720.0000000    0.2189448
279760.0000000    0.1998610
279800.0000000    0.2230615
279840.0000000    0.2123088
279880.0000000    0.2219264
279920.0000000    0.2049772
279960.0000000    0.1995791
280000.0000000    0.2026635
280040.0000000    0.2134166
280080.0000000    0.2198626
280120.0000000    0.2076377
280160.0000000    0.2120816
280200.0000000    0.2093453
280240.0000000    0.2071283
280280.0000000    0.2058741
280320.0000000    0.2176864
280360.0000000    0.2064121
280400.0000000    0.2000152
280440.0000000    0.1967415
280480.0000000    0.2154722
280520.0000000    0.2172735
280560.0000000    0.2210895
280600.0000000    0.2108790
280640.0000000    0.2152476
280680.0000000    0.2168859
280720.0000000    0.2206140
280760.0000000    0.2112888
280800.0000000    0.2244796
280840.0000000    0.2332350
280880.0000000    0.2152352
280920.0000000    0.1990021
280960.0000000    0.2043234
281000.0000000    0.2151283
281040.0000000    0.2091594
281080.0000000    0.2058310
281120.0000000    0.2320752
281160.0000000    0.2118483
281200.0000000    0.2264198
281240.0000000    0.2241136
281280.0000000    0.2239618
281320.0000000    0.2195308
281360.0000000    0.2050515
281400.0000000    0.2096859
281440.0000000    0.1972184
281480.0000000    0.2130076
281520.0000000    0.2042387
281560.0000000    0.2059887
281600.0000000    0.2026075
281640.0000000    0.2093089
281680.0000000    0.2075179
281720.0000000    0.2073436
281760.0000000    0.2124773
281800.0000000    0.1997121
281840.0000000    0.2263694
281880.0000000    0.2171852
281920.0000000    0.2128193
281960.0000000    0.2026257
282000.0000000    0.1893306
282040.0000000    0.2085212
282080.0000000    0.2050447
282120.0000000    0.2026157
282160.0000000    0.1983783
282200.0000000    0.1995452
282240.0000000    0.2004876
282280.0000000    0.1951448
282320.0000000    0.2113736
282360.0000000    0.2158582
282400.0000000    0.2178817
282440.0000000    0.2009553
282480.0000000    0.2169943
282520.0000000    0.2100786
282560.0000000    0.2177535
282600.0000000    0.2138466
282640.0000000    0.2143177
282680.0000000    0.2290725
282720.0000000    0.2301218
282760.0000000    0.2262923
282800.0000000    0.2400214
282840.0000000    0.2331546
282880.0000000    0.2343179
282920.0000000    0.2309861
282960.0000000    0.2372627
283000.0000000    0.2404422
283040.0000000    0.2317035
283080.0000000    0.2418524
283120.0000000    0.2295550
283160.0000000    0.2300831
283200.0000000    0.2451578
283240.0000000    0.2371256
283280.0000000    0.2372349
283320.0000000    0.2310940
283360.0000000    0.2267651
283400.0000000    0.2447653
283440.0000000    0.2292675
283480.0000000    0.2330423
283520.0000000    0.2169148
283560.0000000    0.2360623
283600.0000000    0.2257800
283640.0000000    0.2376861
283680.0000000    0.2492849
283720.0000000    0.2400934
283760.0000000    0.2307212
283800.0000000    0.2337360
283840.0000000    0.2470808
283880.0000000    0.2485233
283920.0000000    0.2215875
283960.0000000    0.2302099
284000.0000000    0.2355130
284040.0000000    0.2325336
284080.0000000    0.2290621
284120.0000000    0.2284169
284160.0000000    0.2357134
284200.0000000    0.2272241
284240.0000000    0.2169771
284280.0000000    0.2255922
284320.0000000    0.2351848
284360.0000000    0.2249384
284400.0000000    0.2369283
284440.0000000    0.2247885
284480.0000000    0.2314286
284520.0000000    0.2282881
284560.0000000    0.2240240
284600.0000000    0.2312751
284640.0000000    0.2216703
284680.0000000    0.2276852
284720.0000000    0.2329427
284760.0000000    0.2345226
284800.0000000    0.2429771
284840.0000000    0.2286366
284880.0000000    0.2279535
284920.0000000    0.2230722
284960.0000000    0.2227671
285000.0000000    0.2231076
285040.0000000    0.2314488
285080.0000000    0.2217145
285120.0000000    0.2266727
285160.0000000    0.2256820
285200.0000000    0.2243777
285240.0000000    0.2318896
285280.0000000    0.2357546
285320.0000000    0.2333403
285360.0000000    0.2255078
285400.0000000    0.2401402
285440.0000000    0.2223203
285480.0000000    0.2194316
285520.0000000    0.2215616
285560.0000000    0.2298573
285600.0000000    0.2189620
285640.0000000    0.2513347
285680.0000000    0.2359892
285720.0000000    0.2302293
285760.0000000    0.2308792
285800.0000000    0.2266868
285840.0000000    0.2144364
285880.0000000    0.2301736
285920.0000000    0.2291486
285960.0000000    0.2229626
286000.0000000    0.2302174
286040.0000000    0.2378666
286080.0000000    0.2220170
286120.0000000    0.2352671
286160.0000000    0.2383169
286200.0000000    0.2277072
286240.0000000    0.2439364
286280.0000000    0.2254069
286320.0000000    0.2246058
286360.0000000    0.2337268
286400.0000000    0.2181668
286440.0000000    0.2234827
286480.0000000    0.2325087
286520.0000000    0.2202111
286560.0000000    0.2247680
286600.0000000    0.2319673
286640.0000000    0.2287270
286680.0000000    0.2257731
286720.0000000    0.2351718
286760.0000000    0.2192076
286800.0000000    0.2098909
286840.0000000    0.2158449
286880.0000000    0.2042881
286920.0000000    0.2236641
286960.0000000    0.2135598
287000.0000000    0.2148222
287040.0000000    0.2183407
287080.0000000    0.2196756
287120.0000000    0.2327600
287160.0000000    0.2229600
287200.0000000    0.2295751
287240.0000000    0.2197083
287280.0000000    0.2385470
287320.0000000    0.2167379
287360.0000000    0.2172016
287400.0000000    0.2318967
287440.0000000    0.2198558
287480.0000000    0.2305631
287520.0000000    0.2264317
287560.0000000    0.2220142
287600.0000000    0.2137076
287640.0000000    0.2132796
287680.0000000    0.2163503
287720.0000000    0.2260380
287760.0000000    0.2172112
287800.0000000    0.2291414
287840.0000000    0.2334153
287880.0000000    0.2421059
287920.0000000    0.2210030
287960.0000000    0.2469139
288000.0000000    0.2227977
288040.0000000    0.2205867
288080.0000000    0.2123208
288120.0000000    0.2242477
288160.0000000    0.2270174
288200.0000000    0.2242827
288240.0000000    0.2233705
288280.0000000    0.2257207
288320.0000000    0.2187184
288360.0000000    0.2187354
288400.0000000    0.2205155
288440.0000000    0.2288778
288480.0000000    0.2257739
288520.0000000    0.2222838
288560.0000000    0.2280488
288600.0000000    0.2362349
288640.0000000    0.2310530
288680.0000000    0.2278781
288720.0000000    0.2243781
288760.0000000    0.2045619
288800.0000000    0.2211421
288840.0000000    0.2321921
288880.0000000    0.2238991
288920.0000000    0.2309779
288960.0000000    0.2308988
289000.0000000    0.2372177
289040.0000000    0.2311076
289080.0000000    0.2327057
289120.0000000    0.2410992
289160.0000000    0.2247646
289200.0000000    0.2243764
289240.0000000    0.2122977
289280.0000000    0.2273468
289320.0000000    0.2109302
289360.0000000    0.2175938
289400.0000000    0.2206220
289440.0000000    0.2238141
289480.0000000    0.2205220
289520.0000000    0.2140871
289560.0000000    0.2136451
289600.0000000    0.1940680
289640.0000000    0.2091181
289680.0000000    0.2293312
289720.0000000    0.2173717
289760.0000000    0.2110118
289800.0000000    0.2173936
289840.0000000    0.2225000
289880.0000000    0.2257646
289920.0000000    0.2368073
289960.0000000    0.2162089
290000.0000000    0.2294900
290040.0000000    0.2248989
290080.0000000    0.2220391
290120.0000000    0.2221370
290160.0000000    0.2258501
290200.0000000    0.2227725
290240.0000000    0.2269045
290280.0000000    0.2191465
290320.0000000    0.2283908
290360.0000000    0.2263651
290400.0000000    0.2247155
290440.0000000    0.2172842
290480.0000000    0.2167071
290520.0000000    0.2322442
290560.0000000    0.2385361
290600.0000000    0.2358748
290640.0000000    0.2373969
290680.0000000    0.2204854
290720.0000000    0.2248791
290760.0000000    0.2251237
290800.0000000    0.2372177
290840.0000000    0.2346471
290880.0000000    0.2314842
290920.0000000    0.2237977
290960.0000000    0.2397746
291000.0000000    0.2359803
291040.0000000    0.2282007
291080.0000000    0.2309177
291120.0000000    0.2291524
291160.0000000    0.2408760
291200.0000000    0.2386134
291240.0000000    0.2359879
291280.0000000    0.2324253
291320.0000000    0.2364525
291360.0000000    0.2220279
291400.0000000    0.2303479
291440.0000000    0.2278297
291480.0000000    0.2245352
291520.0000000    0.2276645
291560.0000000    0.2194628
291600.0000000    0.2174788
291640.0000000    0.2224266
291680.0000000    0.2267308
291720.0000000    0.2259442
291760.0000000    0.2338596
291800.0000000    0.2354760
291840.0000000    0.2338310
291880.0000000    0.2313920
291920.0000000    0.2317821
291960.0000000    0.2257627
292000.0000000    0.2221834
292040.0000000    0.2328658
292080.0000000    0.2277065
292120.0000000    0.2343172
292160.0000000    0.2243938
292200.0000000    0.2296617
292240.0000000    0.2174487
292280.0000000    0.2262260
292320.0000000    0.2273031
292360.0000000    0.2125215
292400.0000000    0.2265467
292440.0000000    0.2295554
292480.0000000    0.2399948
292520.0000000    0.2254324
292560.0000000    0.2119396
292600.0000000    0.2195603
292640.0000000    0.2317641
292680.0000000    0.2146993
292720.0000000    0.2348720
292760.0000000    0.2233000
292800.0000000    0.2242077
292840.0000000    0.2305192
292880.0000000    0.2242167
292920.0000000    0.2217507
292960.0000000    0.2220438
293000.0000000    0.2304711
293040.0000000    0.2324184
293080.0000000    0.2220335
293120.0000000    0.2328813
293160.0000000    0.2279905
293200.0000000    0.2199344
293240.0000000    0.2266219
293280.0000000    0.2247741
293320.0000000    0.2247738
293360.0000000    0.2227646
293400.0000000    0.2263336
293440.0000000    0.2262321
293480.0000000    0.2202945
293520.0000000    0.2286628
293560.0000000    0.2287816
293600.0000000    0.2287811
293640.0000000    0.2242316
293680.0000000    0.2241715
293720.0000000    0.2244129
293760.0000000    0.2243559
293800.0000000    0.2175008
293840.0000000    0.2257564
293880.0000000    0.2181987
293920.0000000    0.2239920
293960.0000000    0.2152489
294000.0000000    0.2158630
294040.0000000    0.2264000
294080.0000000    0.2282974
294120.0000000    0.2148320
294160.0000000    0.2373597
294200.0000000    0.2217580
294240.0000000    0.2337636
294280.0000000    0.2392990
294320.0000000    0.2162631
294360.0000000    0.2220550
294400.0000000    0.2171235
294440.0000000    0.2088602
294480.0000000    0.2282642
294520.0000000    0.2241984
294560.0000000    0.2246240
294600.0000000    0.2245476
294640.0000000    0.2249582
294680.0000000    0.2301290
294720.0000000    0.2298461
294760.0000000    0.2345692
294800.0000000    0.2335292
294840.0000000    0.2388148
294880.0000000    0.2348547
294920.0000000    0.2213892
294960.0000000    0.2155954
295000.0000000    0.2234568
295040.0000000    0.2092761
295080.0000000    0.2176484
295120.0000000    0.2164555
295160.0000000    0.2208735
295200.0000000    0.2213058
295240.0000000    0.2281842
295280.0000000    0.2171486
295320.0000000    0.2307046
295360.0000000    0.2244943
295400.0000000    0.2185125
295440.0000000    0.2239717
295480.0000000    0.2230559
295520.0000000    0.2212066
295560.0000000    0.2297024
295600.0000000    0.2292238
295640.0000000    0.2286114
295680.0000000    0.2159466
295720.0000000    0.2202016
295760.0000000    0.2257993
295800.0000000    0.2130610
295840.0000000    0.2212379
295880.0000000    0.2313535
295920.0000000    0.2297119
295960.0000000    0.2134555
296000.0000000    0.2179916
296040.0000000    0.2070399
296080.0000000    0.2125582
296120.0000000    0.2098633
296160.0000000    0.2123259
296200.0000000    0.2056887
296240.0000000    0.2173486
296280.0000000    0.2070650
296320.0000000    0.2094584
296360.0000000    0.2142957
296400.0000000    0.2200186
296440.0000000    0.2137067
296480.0000000    0.2164198
296520.0000000    0.2225264
296560.0000000    0.2291231
296600.0000000    0.2211401
296640.0000000    0.2283648
296680.0000000    0.2184323
296720.0000000    0.2092556
296760.0000000    0.1991076
296800.0000000    0.2175563
296840.0000000    0.2229145
296880.0000000    0.2217998
296920.0000000    0.2243306
296960.0000000    0.2262501
297000.0000000    0.2102527
297040.0000000    0.2145240
297080.0000000    0.2150124
297120.0000000    0.2257846
297160.0000000    0.2143193
297200.0000000    0.2083495
297240.0000000    0.2159388
297280.0000000    0.2109783
297320.0000000    0.2226107
297360.0000000    0.2000007
297400.0000000    0.2292581
297440.0000000    0.2289008
297480.0000000    0.2168942
297520.0000000    0.2127311
297560.0000000    0.2143391
297600.0000000    0.2132449
297640.0000000    0.2074930
297680.0000000    0.2127075
297720.0000000    0.2066106
297760.0000000    0.2217268
297800.0000000    0.2111814
297840.0000000    0.2280057
297880.0000000    0.2163491
297920.0000000    0.2229082
297960.0000000    0.2188432
298000.0000000    0.2189119
298040.0000000    0.2103665
298080.0000000    0.2117043
298120.0000000    0.2289611
298160.0000000    0.2404010
298200.0000000    0.2193915
298240.0000000    0.2263103
298280.0000000    0.2252466
298320.0000000    0.2388657
298360.0000000    0.2395047
298400.0000000    0.2303086
298440.0000000    0.2346879
298480.0000000    0.2290694
298520.0000000    0.2292114
298560.0000000    0.2310314
298600.0000000    0.2231644
298640.0000000    0.2259709
298680.0000000    0.2163434
298720.0000000    0.2212886
298760.0000000    0.2243760
298800.0000000    0.2318900
298840.0000000    0.2355146
298880.0000000    0.2293300
298920.0000000    0.2277576
298960.0000000    0.2110040
299000.0000000    0.2285445
299040.0000000    0.2265315
299080.0000000    0.2253104
299120.0000000    0.2191524
299160.0000000    0.2129581
299200.0000000    0.2082170
299240.0000000    0.2075826
299280.0000000    0.2258260
299320.0000000    0.2029874
299360.0000000    0.2224844
299400.0000000    0.2246048
299440.0000000    0.2186467
299480.0000000    0.2247787
299520.0000000    0.2071924
299560.0000000    0.2182772
299600.0000000    0.2211034
299640.0000000    0.2128820
299680.0000000    0.2180774
299720.0000000    0.2208566
299760.0000000    0.2231764
299800.0000000    0.2203952
299840.0000000    0.2224978
299880.0000000    0.2127394
299920.0000000    0.2069111
299960.0000000    0.2063692
300000.0000000    0.2128771
300040.0000000    0.2149597
300080.0000000    0.2122955
300120.0000000    0.2328644
300160.0000000    0.2233344
300200.0000000    0.2092990
300240.0000000    0.2141012
300280.0000000    0.2282231
300320.0000000    0.2063611
300360.0000000    0.2095254
300400.0000000    0.2133281
300440.0000000    0.2053109
300480.0000000    0.2078631
300520.0000000    0.2027448
300560.0000000    0.2078886
300600.0000000    0.2140063
300640.0000000    0.2143499
300680.0000000    0.2138180
300720.0000000    0.2131342
300760.0000000    0.2103071
300800.0000000    0.2194880
300840.0000000    0.2112370
300880.0000000    0.2105963
300920.0000000    0.2236148
300960.0000000    0.2191899
301000.0000000    0.2237342
301040.0000000    0.2167359
301080.0000000    0.2202636
301120.0000000    0.2246530
301160.0000000    0.2167192
301200.0000000    0.2342345
301240.0000000    0.2183130
301280.0000000    0.2164644
301320.0000000    0.2227067
301360.0000000    0.2164538
301400.0000000    0.2217852
301440.0000000    0.2162271
301480.0000000    0.2297820
301520.0000000    0.2257559
301560.0000000    0.2312165
301600.0000000    0.2283798
301640.0000000    0.2314000
301680.0000000    0.2337308
301720.0000000    0.2168561
301760.0000000    0.2346704
301800.0000000    0.2229204
301840.0000000    0.2343692
301880.0000000    0.2320347
301920.0000000    0.2441913
301960.0000000    0.2250586
302000.0000000    0.2235428
302040.0000000    0.2277750
302080.0000000    0.2260721
302120.0000000    0.2191281
302160.0000000    0.2251589
302200.0000000    0.2242298
302240.0000000    0.2193435
302280.0000000    0.2210075
302320.0000000    0.2233133
302360.0000000    0.2271654
302400.0000000    0.2285102
302440.0000000    0.2273308
302480.0000000    0.2263112
302520.0000000    0.2172444
302560.0000000    0.2151526
302600.0000000    0.2052644
302640.0000000    0.2168170
302680.0000000    0.2200315
302720.0000000    0.2311332
302760.0000000    0.2300749
302800.0000000    0.2234963
302840.0000000    0.2189569
302880.0000000    0.2254134
302920.0000000    0.2048191
302960.0000000    0.2171704
303000.0000000    0.2190414
303040.0000000    0.2250505
303080.0000000    0.2249756
303120.0000000    0.2240419
303160.0000000    0.2154329
303200.0000000    0.2230069
303240.0000000    0.2172839
303280.0000000    0.2075407
303320.0000000    0.2081188
303360.0000000    0.2183141
303400.0000000    0.2124076
303440.0000000    0.2111975
303480.0000000    0.2266393
303520.0000000    0.2197542
303560.0000000    0.2287821
303600.0000000    0.2335494
303640.0000000    0.2279438
303680.0000000    0.2153708
303720.0000000    0.2315708
303760.0000000    0.2181413
303800.0000000    0.2239279
303840.0000000    0.2161243
303880.0000000    0.2246344
303920.0000000    0.2353708
303960.0000000    0.2127815
304000.0000000    0.2150111
304040.0000000    0.2239375
304080.0000000    0.2248698
304120.0000000    0.2196087
304160.0000000    0.2190665
304200.0000000    0.2280593
304240.0000000    0.2277244
304280.0000000    0.2234120
304320.0000000    0.2201897
304360.0000000    0.2083890
304400.0000000    0.2130929
304440.0000000    0.2207307
304480.0000000    0.2180126
304520.0000000    0.2200334
304560.0000000    0.2192489
304600.0000000    0.2164145
304640.0000000    0.2280953
304680.0000000    0.2299964
304720.0000000    0.2302855
304760.0000000    0.2184875
304800.0000000    0.2224482
304840.0000000    0.2243261
304880.0000000    0.2188723
304920.0000000    0.2284451
304960.0000000    0.2325031
305000.0000000    0.2354607
305040.0000000    0.2385765
305080.0000000    0.2363263
305120.0000000    0.2334327
305160.0000000    0.2164457
305200.0000000    0.2277318
305240.0000000    0.2320902
305280.0000000    0.2238521
305320.0000000    0.2263458
305360.0000000    0.2372166
305400.0000000    0.2333835
305440.0000000    0.2295265
305480.0000000    0.2314845
305520.0000000    0.2244508
305560.0000000    0.2329430
305600.0000000    0.2343278
305640.0000000    0.2250865
305680.0000000    0.2349528
305720.0000000    0.2236712
305760.0000000    0.2207757
305800.0000000    0.2259415
305840.0000000    0.2216030
305880.0000000    0.2232588
305920.0000000    0.2321756
305960.0000000    0.2295630
306000.0000000    0.2339683
306040.0000000    0.2358797
306080.0000000    0.2286448
306120.0000000    0.2321455
306160.0000000    0.2391407
306200.0000000    0.2370447
306240.0000000    0.2305752
306280.0000000    0.2319322
306320.0000000    0.2155218
306360.0000000    0.2224837
306400.0000000    0.2298569
306440.0000000    0.2263887
306480.0000000    0.2305716
306520.0000000    0.2264238
306560.0000000    0.2148083
306600.0000000    0.2090253
306640.0000000    0.2207798
306680.0000000    0.2149603
306720.0000000    0.2238350
306760.0000000    0.2286399
306800.0000000    0.2358516
306840.0000000    0.2348742
306880.0000000    0.2312735
306920.0000000    0.2391352
306960.0000000    0.2412319
307000.0000000    0.2335379
307040.0000000    0.2224774
307080.0000000    0.2281882
307120.0000000    0.2394681
307160.0000000    0.2249062
307200.0000000    0.2399300
307240.0000000    0.2243685
307280.0000000    0.2226876
307320.0000000    0.2227613
307360.0000000    0.2362062
307400.0000000    0.2260124
307440.0000000    0.2123096
307480.0000000    0.2250247
307520.0000000    0.2260650
307560.0000000    0.2234872
307600.0000000    0.2249520
307640.0000000    0.2133553
307680.0000000    0.2234918
307720.0000000    0.2198942
307760.0000000    0.2193689
307800.0000000    0.2137077
307840.0000000    0.2104793
307880.0000000    0.2188194
307920.0000000    0.2276178
307960.0000000    0.2148911
308000.0000000    0.2180008
308040.0000000    0.2147762
308080.0000000    0.2135400
308120.0000000    0.2172595
308160.0000000    0.2254075
308200.0000000    0.2285530
308240.0000000    0.2155676
308280.0000000    0.2185201
308320.0000000    0.2087466
308360.0000000    0.2220582
308400.0000000    0.2102492
308440.0000000    0.2201422
308480.0000000    0.2222008
308520.0000000    0.2195365
308560.0000000    0.2174588
308600.0000000    0.2134700
308640.0000000    0.2335427
308680.0000000    0.2296275
308720.0000000    0.2160911
308760.0000000    0.2209481
308800.0000000    0.2235283
308840.0000000    0.2217364
308880.0000000    0.2270445
308920.0000000    0.2303877
308960.0000000    0.2301906
309000.0000000    0.2204874
309040.0000000    0.2189191
309080.0000000    0.2148173
309120.0000000    0.2098038
309160.0000000    0.2175969
309200.0000000    0.2204124
309240.0000000    0.2133118
309280.0000000    0.2128328
309320.0000000    0.2079709
309360.0000000    0.2256503
309400.0000000    0.2163020
309440.0000000    0.2184077
309480.0000000    0.2273864
309520.0000000    0.2173656
309560.0000000    0.2185940
309600.0000000    0.2124797
309640.0000000    0.1988393
309680.0000000    0.2138258
309720.0000000    0.2207823
309760.0000000    0.2210222
309800.0000000    0.2115708
309840.0000000    0.2185330
309880.0000000    0.2167588
309920.0000000    0.2108596
309960.0000000    0.2163499
310000.0000000    0.2075151
310040.0000000    0.2138472
310080.0000000    0.2050067
310120.0000000    0.2011765
310160.0000000    0.2075795
310200.0000000    0.2123322
310240.0000000    0.2218478
310280.0000000    0.2159310
310320.0000000    0.2200238
310360.0000000    0.2101697
310400.0000000    0.2173526
310440.0000000    0.2213666
310480.0000000    0.1981802
310520.0000000    0.2112541
310560.0000000    0.2198289
310600.0000000    0.2100296
310640.0000000    0.2209920
310680.0000000    0.2187936
310720.0000000    0.2253090
310760.0000000    0.2144698
310800.0000000    0.2307573
310840.0000000    0.2293184
310880.0000000    0.2281138
310920.0000000    0.2171041
310960.0000000    0.2333933
311000.0000000    0.2314961
311040.0000000    0.2276291
311080.0000000    0.2252435
311120.0000000    0.2215445
311160.0000000    0.2238015
311200.0000000    0.2236668
311240.0000000    0.2173488
311280.0000000    0.2253126
311320.0000000    0.2162276
311360.0000000    0.2100882
311400.0000000    0.2209020
311440.0000000    0.2259429
311480.0000000    0.2268117
311520.0000000    0.2170654
311560.0000000    0.2209945
311600.0000000    0.2199575
311640.0000000    0.2152673
311680.0000000    0.2120063
311720.0000000    0.2249853
311760.0000000    0.2300997
311800.0000000    0.2242647
311840.0000000    0.2130191
311880.0000000    0.2221708
311920.0000000    0.2224421
311960.0000000    0.2187259
312000.0000000    0.2346554
312040.0000000    0.2192316
312080.0000000    0.2187229
312120.0000000    0.2161087
312160.0000000    0.2150447
312200.0000000    0.2203859
312240.0000000    0.2070201
312280.0000000    0.2068966
312320.0000000    0.2189367
312360.0000000    0.2221511
312400.0000000    0.2330912
312440.0000000    0.2203024
312480.0000000    0.2081923
312520.0000000    0.2118899
312560.0000000    0.2206328
312600.0000000    0.2248209
312640.0000000    0.2235965
312680.0000000    0.2166784
312720.0000000    0.2132011
312760.0000000    0.2241445
312800.0000000    0.2108989
312840.0000000    0.2204144
312880.0000000    0.2229883
312920.0000000    0.2287149
312960.0000000    0.2222128
313000.0000000    0.2124233
313040.0000000    0.2221176
313080.0000000    0.2267438
313120.0000000    0.2303508
313160.0000000    0.2090003
313200.0000000    0.2240172
313240.0000000    0.2255370
313280.0000000    0.2179160
313320.0000000    0.2231549
313360.0000000    0.2254077
313400.0000000    0.2195620
313440.0000000    0.2142117
313480.0000000    0.2175074
313520.0000000    0.2231437
313560.0000000    0.2199219
313600.0000000    0.1989696
313640.0000000    0.2258369
313680.0000000    0.2241353
313720.0000000    0.2196934
313760.0000000    0.2184108
313800.0000000    0.2230649
313840.0000000    0.2174012
313880.0000000    0.2172909
313920.0000000    0.2152515
313960.0000000    0.2163787
314000.0000000    0.2197174
314040.0000000    0.2162208
314080.0000000    0.2069487
314120.0000000    0.2224963
314160.0000000    0.2309940
314200.0000000    0.2270464
314240.0000000    0.2264728
314280.0000000    0.2225945
314320.0000000    0.2280073
314360.0000000    0.2255703
314400.0000000    0.2333541
314440.0000000    0.2168484
314480.0000000    0.2224527
314520.0000000    0.2260865
314560.0000000    0.2215850
314600.0000000    0.2224305
314640.0000000    0.2125595
314680.0000000    0.2236347
314720.0000000    0.2187943
314760.0000000    0.2116191
314800.0000000    0.2132698
314840.0000000    0.2119420
314880.0000000    0.2122775
314920.0000000    0.2143269
314960.0000000    0.2131298
315000.0000000    0.2117129
315040.0000000    0.2181624
315080.0000000    0.2181608
315120.0000000    0.2086272
315160.0000000    0.2096612
315200.0000000    0.2194753
315240.0000000    0.2239273
315280.0000000    0.2194953
315320.0000000    0.2245961
315360.0000000    0.2189011
315400.0000000    0.2161122
315440.0000000    0.2264045
315480.0000000    0.2184368
315520.0000000    0.2245288
315560.0000000    0.2106955
315600.0000000    0.2124330
315640.0000000    0.2205513
315680.0000000    0.2109768
315720.0000000    0.2150701
315760.0000000    0.2211551
315800.0000000    0.2144665
315840.0000000    0.2267256
315880.0000000    0.2089300
315920.0000000    0.2170757
315960.0000000    0.2100327
316000.0000000    0.2084211
316040.0000000    0.2103863
316080.0000000    0.2084817
316120.0000000    0.2121606
316160.0000000    0.2048356
316200.0000000    0.2132058
316240.0000000    0.2242864
316280.0000000    0.2150583
316320.0000000    0.2225035
316360.0000000    0.2025386
316400.0000000    0.2023564
316440.0000000    0.2232594
316480.0000000    0.2141941
316520.0000000    0.2116708
316560.0000000    0.2160784
316600.0000000    0.2096656
316640.0000000    0.2119463
316680.0000000    0.2117419
316720.0000000    0.2099696
316760.0000000    0.2059827
316800.0000000    0.1997686
316840.0000000    0.2142573
316880.0000000    0.2110515
316920.0000000    0.2075756
316960.0000000    0.2149661
317000.0000000    0.2222852
317040.0000000    0.2140546
317080.0000000    0.2174540
317120.0000000    0.2211814
317160.0000000    0.2093515
317200.0000000    0.2232515
317240.0000000    0.2276622
317280.0000000    0.2309768
317320.0000000    0.2201090
317360.0000000    0.2295130
317400.0000000    0.2150883
317440.0000000    0.2140691
317480.0000000    0.2136937
317520.0000000    0.2049953
317560.0000000    0.1933216
317600.0000000    0.1880586
317640.0000000    0.1962117
317680.0000000    0.2050045
317720.0000000    0.1953704
317760.0000000    0.2009778
317800.0000000    0.2162373
317840.0000000    0.2113229
317880.0000000    0.2114052
317920.0000000    0.2002196
317960.0000000    0.2189400
318000.0000000    0.2028568
318040.0000000    0.1980580
318080.0000000    0.2107583
318120.0000000    0.2004377
318160.0000000    0.2014113
318200.0000000    0.2037272
318240.0000000    0.1964878
318280.0000000    0.2035096
318320.0000000    0.1918389
318360.0000000    0.2008298
318400.0000000    0.2192429
318440.0000000    0.2031052
318480.0000000    0.2063957
318520.0000000    0.2036774
318560.0000000    0.2187746
318600.0000000    0.1968732
318640.0000000    0.2180110
318680.0000000    0.2077324
318720.0000000    0.2087951
318760.0000000    0.2163869
318800.0000000    0.2069191
318840.0000000    0.2163787
318880.0000000    0.2068807
318920.0000000    0.2140371
318960.0000000    0.2097289
319000.0000000    0.2168560
319040.0000000    0.2103703
319080.0000000    0.2011742
319120.0000000    0.2078303
319160.0000000    0.2160307
319200.0000000    0.2163529
319240.0000000    0.2169031
319280.0000000    0.2083745
319320.0000000    0.2119089
319360.0000000    0.2005476
319400.0000000    0.2145014
319440.0000000    0.1994534
319480.0000000    0.2128241
319520.0000000    0.2047481
319560.0000000    0.2155736
319600.0000000    0.2068220
319640.0000000    0.2126058
319680.0000000    0.2202710
319720.0000000    0.2219540
319760.0000000    0.2101695
319800.0000000    0.2126689
319840.0000000    0.2092977
319880.0000000    0.2039746
319920.0000000    0.2103307
319960.0000000    0.2182817
320000.0000000    0.2103586
320040.0000000    0.2093648
320080.0000000    0.2034283
320120.0000000    0.2045587
320160.0000000    0.2152859
320200.0000000    0.2135317
320240.0000000    0.2025400
320280.0000000    0.1991400
320320.0000000    0.2053604
320360.0000000    0.2138762
320400.0000000    0.2057619
320440.0000000    0.2070920
320480.0000000    0.2173808
320520.0000000    0.2066484
320560.0000000    0.2048671
320600.0000000    0.2013873
320640.0000000    0.2187023
320680.0000000    0.2198541
320720.0000000    0.2166062
320760.0000000    0.2307723
320800.0000000    0.2121510
320840.0000000    0.2195408
320880.0000000    0.2057451
320920.0000000    0.2104469
320960.0000000    0.2040557
321000.0000000    0.2136434
321040.0000000    0.2248247
321080.0000000    0.2244090
321120.0000000    0.2126310
321160.0000000    0.2140867
321200.0000000    0.2120213
321240.0000000    0.2112304
321280.0000000    0.2145363
321320.0000000    0.2160875
321360.0000000    0.2182644
321400.0000000    0.2034480
321440.0000000    0.2121150
321480.0000000    0.2125667
321520.0000000    0.2021157
321560.0000000    0.1965086
321600.0000000    0.2005912
321640.0000000    0.2037384
321680.0000000    0.2057060
321720.0000000    0.2214551
321760.0000000    0.2136374
321800.0000000    0.2029734
321840.0000000    0.2077632
321880.0000000    0.2191157
321920.0000000    0.2227281
321960.0000000    0.2146987
322000.0000000    0.2151540
322040.0000000    0.2170421
322080.0000000    0.2126218
322120.0000000    0.2239204
322160.0000000    0.2186165
322200.0000000    0.2147959
322240.0000000    0.2138287
322280.0000000    0.2092105
322320.0000000    0.2165755
322360.0000000    0.2135926
322400.0000000    0.2078161
322440.0000000    0.2084267
322480.0000000    0.2107622
322520.0000000    0.2097415
322560.0000000    0.2093536
322600.0000000    0.2032799
322640.0000000    0.2140069
322680.0000000    0.2127091
322720.0000000    0.2088341
322760.0000000    0.2139822
322800.0000000    0.2132837
322840.0000000    0.2022170
322880.0000000    0.2099123
322920.0000000    0.2119646
322960.0000000    0.2172760
323000.0000000    0.2111483
323040.0000000    0.2133113
323080.0000000    0.2175216
323120.0000000    0.2173432
323160.0000000    0.2124926
323200.0000000    0.2081726
323240.0000000    0.2221195
323280.0000000    0.2180752
323320.0000000    0.2128326
323360.0000000    0.2107586
323400.0000000    0.2174254
323440.0000000    0.2051551
323480.0000000    0.2097981
323520.0000000    0.2142501
323560.0000000    0.2178286
323600.0000000    0.2153527
323640.0000000    0.2062004
323680.0000000    0.2141735
323720.0000000    0.2096387
323760.0000000    0.2068346
323800.0000000    0.2135674
323840.0000000    0.2168497
323880.0000000    0.2060641
323920.0000000    0.2145670
323960.0000000    0.2185591
324000.0000000    0.2226461
324040.0000000    0.2257454
324080.0000000    0.2170969
324120.0000000    0.2121159
324160.0000000    0.2047573
324200.0000000    0.2033156
324240.0000000    0.2135310
324280.0000000    0.2106811
324320.0000000    0.2179993
324360.0000000    0.2091436
324400.0000000    0.2145088
324440.0000000    0.2143711
324480.0000000    0.2114802
324520.0000000    0.2277257
324560.0000000    0.2266365
324600.0000000    0.2148526
324640.0000000    0.2248171
324680.0000000    0.2269871
324720.0000000    0.2249252
324760.0000000    0.2139021
324800.0000000    0.2148771
324840.0000000    0.2154148
324880.0000000    0.2244261
324920.0000000    0.2297163
324960.0000000    0.2180181
325000.0000000    0.2245110
325040.0000000    0.2111023
325080.0000000    0.2114415
325120.0000000    0.2157910
325160.0000000    0.2178136
325200.0000000    0.2188158
325240.0000000    0.2037832
325280.0000000    0.2059829
325320.0000000    0.2095080
325360.0000000    0.2039886
325400.0000000    0.2220463
325440.0000000    0.2137901
325480.0000000    0.2042960
325520.0000000    0.2041115
325560.0000000    0.2177106
325600.0000000    0.2100363
325640.0000000    0.2268151
325680.0000000    0.2053788
325720.0000000    0.2016014
325760.0000000    0.2091246
325800.0000000    0.2156827
325840.0000000    0.2109563
325880.0000000    0.2156143
325920.0000000    0.1957977
325960.0000000    0.2277773
326000.0000000    0.2146060
326040.0000000    0.2155803
326080.0000000    0.2148348
326120.0000000    0.2163925
326160.0000000    0.2117800
326200.0000000    0.2136546
326240.0000000    0.2149079
326280.0000000    0.2179886
326320.0000000    0.2173888
326360.0000000    0.2175330
326400.0000000    0.2056240
326440.0000000    0.2120245
326480.0000000    0.2161145
326520.0000000    0.2267818
326560.0000000    0.2276985
326600.0000000    0.2238831
326640.0000000    0.2334757
326680.0000000    0.2099228
326720.0000000    0.2160920
326760.0000000    0.2065707
326800.0000000    0.2102043
326840.0000000    0.2051058
326880.0000000    0.2198150
326920.0000000    0.2083101
326960.0000000    0.2005735
327000.0000000    0.2087638
327040.0000000    0.2144767
327080.0000000    0.2245869
327120.0000000    0.2211974
327160.0000000    0.2093668
327200.0000000    0.2130529
327240.0000000    0.2083143
327280.0000000    0.2169641
327320.0000000    0.2111958
327360.0000000    0.2189262
327400.0000000    0.2214252
327440.0000000    0.2108464
327480.0000000    0.2149717
327520.0000000    0.2128699
327560.0000000    0.2092395
327600.0000000    0.2183991
327640.0000000    0.2144022
327680.0000000    0.2197940
327720.0000000    0.2112524
327760.0000000    0.2207456
327800.0000000    0.2118152
327840.0000000    0.2206039
327880.0000000    0.2104461
327920.0000000    0.2081945
327960.0000000    0.2100170
328000.0000000    0.2149424
328040.0000000    0.2097587
328080.0000000    0.2162735
328120.0000000    0.2154439
328160.0000000    0.2188242
328200.0000000    0.2302797
328240.0000000    0.2284188
328280.0000000    0.2199121
328320.0000000    0.2242186
328360.0000000    0.2245141
328400.0000000    0.2205652
328440.0000000    0.2206455
328480.0000000    0.2179933
328520.0000000    0.2211305
328560.0000000    0.2199439
328600.0000000    0.2170971
328640.0000000    0.2203917
328680.0000000    0.2236563
328720.0000000    0.2107248
328760.0000000    0.2101069
328800.0000000    0.2170178
328840.0000000    0.2224098
328880.0000000    0.2029609
328920.0000000    0.2187832
328960.0000000    0.2242669
329000.0000000    0.2270092
329040.0000000    0.2257300
329080.0000000    0.2137445
329120.0000000    0.2258329
329160.0000000    0.2207478
329200.0000000    0.2152723
329240.0000000    0.2096457
329280.0000000    0.2175548
329320.0000000    0.2317074
329360.0000000    0.2049839
329400.0000000    0.2146704
329440.0000000    0.2159435
329480.0000000    0.2065806
329520.0000000    0.2209988
329560.0000000    0.2151349
329600.0000000    0.2130735
329640.0000000    0.2116753
329680.0000000    0.2253122
329720.0000000    0.2079055
329760.0000000    0.2038165
329800.0000000    0.1972177
329840.0000000    0.1983684
329880.0000000    0.2203415
329920.0000000    0.2228437
329960.0000000    0.2122778
330000.0000000    0.2130048
330040.0000000    0.2185730
330080.0000000    0.2187298
330120.0000000    0.2133483
330160.0000000    0.2178737
330200.0000000    0.2000733
330240.0000000    0.2215692
330280.0000000    0.2074443
330320.0000000    0.2041812
330360.0000000    0.2191564
330400.0000000    0.2276103
330440.0000000    0.2253277
330480.0000000    0.2037620
330520.0000000    0.2134982
330560.0000000    0.2174568
330600.0000000    0.2257560
330640.0000000    0.2142366
330680.0000000    0.2269514
330720.0000000    0.2149044
330760.0000000    0.2172036
330800.0000000    0.2273242
330840.0000000    0.2254305
330880.0000000    0.2209806
330920.0000000    0.2144951
330960.0000000    0.2206231
331000.0000000    0.2109275
331040.0000000    0.2130720
331080.0000000    0.2147609
331120.0000000    0.2243606
331160.0000000    0.2170277
331200.0000000    0.2172633
331240.0000000    0.2273003
331280.0000000    0.2189149
331320.0000000    0.2230750
331360.0000000    0.2231780
331400.0000000    0.2210807
331440.0000000    0.2123916
331480.0000000    0.2076630
331520.0000000    0.2084800
331560.0000000    0.2232241
331600.0000000    0.2273020
331640.0000000    0.2159475
331680.0000000    0.2124476
331720.0000000    0.2136645
331760.0000000    0.2126519
331800.0000000    0.2058861
331840.0000000    0.2081150
331880.0000000    0.2148695
331920.0000000    0.2086398
331960.0000000    0.2190729
332000.0000000    0.2103991
332040.0000000    0.2121222
332080.0000000    0.2243849
332120.0000000    0.2239126
332160.0000000    0.2168645
332200.0000000    0.2343203
332240.0000000    0.2140409
332280.0000000    0.2163212
332320.0000000    0.2117455
332360.0000000    0.2213320
332400.0000000    0.2182970
332440.0000000    0.2114467
332480.0000000    0.2221686
332520.0000000    0.2251987
332560.0000000    0.2051968
332600.0000000    0.2125933
332640.0000000    0.2142435
332680.0000000    0.2166514
332720.0000000    0.2253985
332760.0000000    0.2211813
332800.0000000    0.2222952
332840.0000000    0.2143111
332880.0000000    0.2139987
332920.0000000    0.2199391
332960.0000000    0.2159906
333000.0000000    0.2258443
333040.0000000    0.2122400
333080.0000000    0.2155687
333120.0000000    0.2100988
333160.0000000    0.2081869
333200.0000000    0.2054426
333240.0000000    0.2135292
333280.0000000    0.2223334
333320.0000000    0.2127149
333360.0000000    0.2054056
333400.0000000    0.2038717
333440.0000000    0.2039781
333480.0000000    0.2170106
333520.0000000    0.2189413
333560.0000000    0.2176532
333600.0000000    0.2104617
333640.0000000    0.2056367
333680.0000000    0.2136498
333720.0000000    0.2109520
333760.0000000    0.2153552
333800.0000000    0.2003420
333840.0000000    0.2170273
333880.0000000    0.2075516
333920.0000000    0.2145249
333960.0000000    0.1907248
334000.0000000    0.1984067
334040.0000000    0.2158485
334080.0000000    0.1905737
334120.0000000    0.2151286
334160.0000000    0.1970363
334200.0000000    0.2189629
334240.0000000    0.2001802
334280.0000000    0.2041198
334320.0000000    0.2013224
334360.0000000    0.2130766
334400.0000000    0.2163284
334440.0000000    0.2085595
334480.0000000    0.2111280
334520.0000000    0.2149234
334560.0000000    0.2079287
334600.0000000    0.2162524
334640.0000000    0.2099194
334680.0000000    0.2146178
334720.0000000    0.2239318
334760.0000000    0.2182738
334800.0000000    0.2357389
334840.0000000    0.2162112
334880.0000000    0.2171757
334920.0000000    0.2140557
334960.0000000    0.2190340
335000.0000000    0.2359558
335040.0000000    0.2271643
335080.0000000    0.2165761
335120.0000000    0.2093560
335160.0000000    0.2166704
335200.0000000    0.2223508
335240.0000000    0.2093996
335280.0000000    0.2201574
335320.0000000    0.2161390
335360.0000000    0.2116563
335400.0000000    0.2151586
335440.0000000    0.2057250
335480.0000000    0.2159232
335520.0000000    0.2120118
335560.0000000    0.2358515
335600.0000000    0.2195847
335640.0000000    0.2133367
335680.0000000    0.2165596
335720.0000000    0.2320288
335760.0000000    0.2239305
335800.0000000    0.2157763
335840.0000000    0.2079411
335880.0000000    0.2201795
335920.0000000    0.2354173
335960.0000000    0.2138598
336000.0000000    0.2177421
336040.0000000    0.2195905
336080.0000000    0.2214385
336120.0000000    0.2019278
336160.0000000    0.2210207
336200.0000000    0.2175778
336240.0000000    0.2223421
336280.0000000    0.2203774
336320.0000000    0.2260604
336360.0000000    0.2175846
336400.0000000    0.2148889
336440.0000000    0.2168572
336480.0000000    0.2216135
336520.0000000    0.2169590
336560.0000000    0.2169161
336600.0000000    0.2145028
336640.0000000    0.2143425
336680.0000000    0.2238185
336720.0000000    0.2213756
336760.0000000    0.2234413
336800.0000000    0.2315487
336840.0000000    0.2161441
336880.0000000    0.2206074
336920.0000000    0.2159323
336960.0000000    0.2303926
337000.0000000    0.2123510
337040.0000000    0.2236843
337080.0000000    0.1991594
337120.0000000    0.2161180
337160.0000000    0.2209060
337200.0000000    0.2306115
337240.0000000    0.2287979
337280.0000000    0.2262731
337320.0000000    0.2332675
337360.0000000    0.2183441
337400.0000000    0.2282674
337440.0000000    0.2324117
337480.0000000    0.2312266
337520.0000000    0.2247613
337560.0000000    0.2271141
337600.0000000    0.2218504
337640.0000000    0.2317797
337680.0000000    0.2169025
337720.0000000    0.2330877
337760.0000000    0.2228533
337800.0000000    0.2227609
337840.0000000    0.2106785
337880.0000000    0.2293736
337920.0000000    0.2151220
337960.0000000    0.2116616
338000.0000000    0.2230370
338040.0000000    0.2260459
338080.0000000    0.2217972
338120.0000000    0.2197436
338160.0000000    0.2197094
338200.0000000    0.2125033
338240.0000000    0.2132417
338280.0000000    0.2083334
338320.0000000    0.2083028
338360.0000000    0.2181145
338400.0000000    0.2146462
338440.0000000    0.2290141
338480.0000000    0.2236287
338520.0000000    0.2251509
338560.0000000    0.2096381
338600.0000000    0.2070725
338640.0000000    0.2235077
338680.0000000    0.2137965
338720.0000000    0.2130448
338760.0000000    0.2104853
338800.0000000    0.2104304
338840.0000000    0.2236521
338880.0000000    0.2080513
338920.0000000    0.2306308
338960.0000000    0.2196601
339000.0000000    0.2186587
339040.0000000    0.2200289
339080.0000000    0.2131235
339120.0000000    0.2219291
339160.0000000    0.2154317
339200.0000000    0.2171398
339240.0000000    0.2247940
339280.0000000    0.2143246
339320.0000000    0.2239769
339360.0000000    0.2199480
339400.0000000    0.2152546
339440.0000000    0.2260803
339480.0000000    0.2152516
339520.0000000    0.2158575
339560.0000000    0.2267641
339600.0000000    0.2209453
339640.0000000    0.2237603
339680.0000000    0.2201786
339720.0000000    0.2193596
339760.0000000    0.2113889
339800.0000000    0.2078839
339840.0000000    0.2221181
339880.0000000    0.2095627
339920.0000000    0.2051988
339960.0000000    0.2158735
340000.0000000    0.2170699
340040.0000000    0.2176212
340080.0000000    0.2233695
340120.0000000    0.2269392
340160.0000000    0.2311688
340200.0000000    0.2137249
340240.0000000    0.2318075
340280.0000000    0.2216602
340320.0000000    0.2329435
340360.0000000    0.2211615
340400.0000000    0.2304907
340440.0000000    0.2363272
340480.0000000    0.2125392
340520.0000000    0.2227643
340560.0000000    0.2224891
340600.0000000    0.2374134
340640.0000000    0.2308600
340680.0000000    0.2275892
340720.0000000    0.2257458
340760.0000000    0.2341356
340800.0000000    0.2421094
340840.0000000    0.2194654
340880.0000000    0.2331036
340920.0000000    0.2236228
340960.0000000    0.2252425
341000.0000000    0.2273162
341040.0000000    0.2332084
341080.0000000    0.2220193
341120.0000000    0.2270264
341160.0000000    0.2297750
341200.0000000    0.2358010
341240.0000000    0.2303093
341280.0000000    0.2475064
341320.0000000    0.2444908
341360.0000000    0.2345654
341400.0000000    0.2356207
341440.0000000    0.2328756
341480.0000000    0.2334511
341520.0000000    0.2352627
341560.0000000    0.2277187
341600.0000000    0.2254361
341640.0000000    0.2244303
341680.0000000    0.2212010
341720.0000000    0.2302195
341760.0000000    0.2182567
341800.0000000    0.2275128
341840.0000000    0.2172577
341880.0000000    0.2262521
341920.0000000    0.2253623
341960.0000000    0.2357045
342000.0000000    0.2235424
342040.0000000    0.2229054
342080.0000000    0.2188753
342120.0000000    0.2256072
342160.0000000    0.2227177
342200.0000000    0.2365986
342240.0000000    0.2290956
342280.0000000    0.2321009
342320.0000000    0.2345634
342360.0000000    0.2278571
342400.0000000    0.2259785
342440.0000000    0.2279339
342480.0000000    0.2303191
342520.0000000    0.2251980
342560.0000000    0.2270355
342600.0000000    0.2246411
342640.0000000    0.2211662
342680.0000000    0.2243530
342720.0000000    0.2292570
342760.0000000    0.2240512
342800.0000000    0.2330855
342840.0000000    0.2215346
342880.0000000    0.2265492
342920.0000000    0.2174409
342960.0000000    0.2194708
343000.0000000    0.2168296
343040.0000000    0.2376133
343080.0000000    0.2425140
343120.0000000    0.2286880
343160.0000000    0.2341383
343200.0000000    0.2213234
343240.0000000    0.2306667
343280.0000000    0.2116984
343320.0000000    0.2257047
343360.0000000    0.2236893
343400.0000000    0.2207594
343440.0000000    0.2109006
343480.0000000    0.2154227
343520.0000000    0.2157859
343560.0000000    0.2010000
343600.0000000    0.2059417
343640.0000000    0.2121488
343680.0000000    0.2204131
343720.0000000    0.2127619
343760.0000000    0.2394189
343800.0000000    0.2225753
343840.0000000    0.2354381
343880.0000000    0.2329008
343920.0000000    0.2165006
343960.0000000    0.2278045
344000.0000000    0.2186512
344040.0000000    0.2361274
344080.0000000    0.2224738
344120.0000000    0.2235488
344160.0000000    0.2239529
344200.0000000    0.2266111
344240.0000000    0.2264316
344280.0000000    0.2321052
344320.0000000    0.2322576
344360.0000000    0.2197343
344400.0000000    0.2225233
344440.0000000    0.2453869
344480.0000000    0.2197793
344520.0000000    0.2270495
344560.0000000    0.2261083
344600.0000000    0.2197986
344640.0000000    0.2151859
344680.0000000    0.2209290
344720.0000000    0.2201785
344760.0000000    0.2196052
344800.0000000    0.2280750
344840.0000000    0.2171161
344880.0000000    0.2175996
344920.0000000    0.2272228
344960.0000000    0.2161798
345000.0000000    0.2279033
345040.0000000    0.2211877
345080.0000000    0.2161256
345120.0000000    0.2167858
345160.0000000    0.2178040
345200.0000000    0.2244318
345240.0000000    0.2084267
345280.0000000    0.2241128
345320.0000000    0.2255232
345360.0000000    0.2219096
345400.0000000    0.2152858
345440.0000000    0.2182816
345480.0000000    0.2103883
345520.0000000    0.2240687
345560.0000000    0.2176862
345600.0000000    0.2113422
345640.0000000    0.2344568
345680.0000000    0.2283188
345720.0000000    0.2265199
345760.0000000    0.2153568
345800.0000000    0.2349956
345840.0000000    0.2215929
345880.0000000    0.2364939
345920.0000000    0.2341572
345960.0000000    0.2314930
346000.0000000    0.2211475
346040.0000000    0.2210349
346080.0000000    0.2332505
346120.0000000    0.2293569
346160.0000000    0.2213436
346200.0000000    0.2212877
346240.0000000    0.2302680
346280.0000000    0.2290005
346320.0000000    0.2160703
346360.0000000    0.2204527
346400.0000000    0.2291031
346440.0000000    0.2381500
346480.0000000    0.2430660
346520.0000000    0.2297910
346560.0000000    0.2513276
346600.0000000    0.2272302
346640.0000000    0.2354632
346680.0000000    0.2270623
346720.0000000    0.2221256
346760.0000000    0.2255854
346800.0000000    0.2221317
346840.0000000    0.2224882
346880.0000000    0.2278742
346920.0000000    0.2309302
346960.0000000    0.2227639
347000.0000000    0.2350526
347040.0000000    0.2158832
347080.0000000    0.2240715
347120.0000000    0.2183539
347160.0000000    0.2142217
347200.0000000    0.2280028
347240.0000000    0.2017920
347280.0000000    0.2154673
347320.0000000    0.2115878
347360.0000000    0.2193208
347400.0000000    0.2154483
347440.0000000    0.2079890
347480.0000000    0.2171614
347520.0000000    0.2163314
347560.0000000    0.2087597
347600.0000000    0.2278731
347640.0000000    0.2183543
347680.0000000    0.2188190
347720.0000000    0.2264768
347760.0000000    0.2078015
347800.0000000    0.2269363
347840.0000000    0.2250747
347880.0000000    0.2088265
347920.0000000    0.2212962
347960.0000000    0.2163985
348000.0000000    0.2200049
348040.0000000    0.2259971
348080.0000000    0.2144002
348120.0000000    0.2214304
348160.0000000    0.2152013
348200.0000000    0.2221648
348240.0000000    0.2167048
348280.0000000    0.2167783
348320.0000000    0.2068068
348360.0000000    0.2192729
348400.0000000    0.2083553
348440.0000000    0.2269392
348480.0000000    0.2233990
348520.0000000    0.2240620
348560.0000000    0.2027245
348600.0000000    0.2285488
348640.0000000    0.2240201
348680.0000000    0.2157740
348720.0000000    0.2242848
348760.0000000    0.2030142
348800.0000000    0.2260914
348840.0000000    0.2218120
348880.0000000    0.2161039
348920.0000000    0.2203069
348960.0000000    0.2302786
349000.0000000    0.2135521
349040.0000000    0.2065290
349080.0000000    0.2001750
349120.0000000    0.2190344
349160.0000000    0.2293936
349200.0000000    0.2217882
349240.0000000    0.2237573
349280.0000000    0.2221773
349320.0000000    0.2222553
349360.0000000    0.2329379
349400.0000000    0.2295995
349440.0000000    0.2378222
349480.0000000    0.2274129
349520.0000000    0.2392811
349560.0000000    0.2258483
349600.0000000    0.2181329
349640.0000000    0.2274270
349680.0000000    0.2289074
349720.0000000    0.2292531
349760.0000000    0.2355877
349800.0000000    0.2168820
349840.0000000    0.2257331
349880.0000000    0.2239063
349920.0000000    0.2326129
349960.0000000    0.2344442
350000.0000000    0.2206853
350040.0000000    0.2225965
350080.0000000    0.2211644
350120.0000000    0.2223784
350160.0000000    0.2202279
350200.0000000    0.2244957
350240.0000000    0.2321243
350280.0000000    0.2190532
350320.0000000    0.2266798
350360.0000000    0.2400703
350400.0000000    0.2210951
350440.0000000    0.2253084
350480.0000000    0.2186956
350520.0000000    0.2206921
350560.0000000    0.2215850
350600.0000000    0.2173483
350640.0000000    0.2202104
350680.0000000    0.2212207
350720.0000000    0.2287604
350760.0000000    0.2149232
350800.0000000    0.2173924
350840.0000000    0.2195093
350880.0000000    0.2185754
350920.0000000    0.2209436
350960.0000000    0.2122666
351000.0000000    0.2200437
351040.0000000    0.2217629
351080.0000000    0.2298646
351120.0000000    0.2236492
351160.0000000    0.2180050
351200.0000000    0.2343513
351240.0000000    0.2177331
351280.0000000    0.2224029
351320.0000000    0.2287864
351360.0000000    0.2267103
351400.0000000    0.2173133
351440.0000000    0.2196513
351480.0000000    0.2235109
351520.0000000    0.2211007
351560.0000000    0.2207055
351600.0000000    0.2329124
351640.0000000    0.2230023
351680.0000000    0.2223235
351720.0000000    0.2365831
351760.0000000    0.2316078
351800.0000000    0.2192435
351840.0000000    0.2281385
351880.0000000    0.2167225
351920.0000000    0.2183495
351960.0000000    0.2233439
352000.0000000    0.2251758
352040.0000000    0.2273625
352080.0000000    0.2289934
352120.0000000    0.2289670
352160.0000000    0.2305754
352200.0000000    0.2258607
352240.0000000    0.2331928
352280.0000000    0.2152434
352320.0000000    0.2333625
352360.0000000    0.2236053
352400.0000000    0.2251905
352440.0000000    0.2177014
352480.0000000    0.2311478
352520.0000000    0.2331206
352560.0000000    0.2365150
352600.0000000    0.2307837
352640.0000000    0.2397254
352680.0000000    0.2265928
352720.0000000    0.2179319
352760.0000000    0.2314818
352800.0000000    0.2232318
352840.0000000    0.2302989
352880.0000000    0.2282510
352920.0000000    0.2378956
352960.0000000    0.2256133
353000.0000000    0.2295630
353040.0000000    0.2309800
353080.0000000    0.2172477
353120.0000000    0.2251037
353160.0000000    0.2247388
353200.0000000    0.2228406
353240.0000000    0.2244856
353280.0000000    0.2089161
353320.0000000    0.2211174
353360.0000000    0.1987695
353400.0000000    0.2141535
353440.0000000    0.2113542
353480.0000000    0.2105718
353520.0000000    0.2220668
353560.0000000    0.2161851
353600.0000000    0.2229079
353640.0000000    0.2206874
353680.0000000    0.2201575
353720.0000000    0.2227788
353760.0000000    0.2228035
353800.0000000    0.2399257
353840.0000000    0.2266497
353880.0000000    0.2294882
353920.0000000    0.2301712
353960.0000000    0.2399999
354000.0000000    0.2103612
354040.0000000    0.2243712
354080.0000000    0.2259138
354120.0000000    0.2124606
354160.0000000    0.2217568
354200.0000000    0.2194131
354240.0000000    0.2184431
354280.0000000    0.2207235
354320.0000000    0.2189996
354360.0000000    0.2362738
354400.0000000    0.2177340
354440.0000000    0.2110050
354480.0000000    0.2208470
354520.0000000    0.2276456
354560.0000000    0.2131799
354600.0000000    0.2218960
354640.0000000    0.2201240
354680.0000000    0.2186638
354720.0000000    0.2115540
354760.0000000    0.2187542
354800.0000000    0.2185360
354840.0000000    0.2160848
354880.0000000    0.2228234
354920.0000000    0.2136493
354960.0000000    0.2207058
355000.0000000    0.2256389
355040.0000000    0.2151075
355080.0000000    0.2182771
355120.0000000    0.1976792
355160.0000000    0.2049984
355200.0000000    0.2274696
355240.0000000    0.2126810
355280.0000000    0.2170449
355320.0000000    0.2188921
355360.0000000    0.2167705
355400.0000000    0.2263098
355440.0000000    0.2245884
355480.0000000    0.2186787
355520.0000000    0.2062077
355560.0000000    0.2140597
355600.0000000    0.2236317
355640.0000000    0.2179273
355680.0000000    0.2237820
355720.0000000    0.2170822
355760.0000000    0.2210430
355800.0000000    0.2186933
355840.0000000    0.2331829
355880.0000000    0.2181285
355920.0000000    0.2265955
355960.0000000    0.2232652
356000.0000000    0.2195957
356040.0000000    0.2197013
356080.0000000    0.2271219
356120.0000000    0.2191077
356160.0000000    0.2207548
356200.0000000    0.2246221
356240.0000000    0.2092936
356280.0000000    0.2185183
356320.0000000    0.2213666
356360.0000000    0.2327242
356400.0000000    0.2388933
356440.0000000    0.2472005
356480.0000000    0.2380334
356520.0000000    0.2318022
356560.0000000    0.2385853
356600.0000000    0.2318041
356640.0000000    0.2442175
356680.0000000    0.2308646
356720.0000000    0.2310970
356760.0000000    0.2237426
356800.0000000    0.2289487
356840.0000000    0.2293982
356880.0000000    0.2276583
356920.0000000    0.2288213
356960.0000000    0.2352194
357000.0000000    0.2263056
357040.0000000    0.2260943
357080.0000000    0.2126844
357120.0000000    0.2277188
357160.0000000    0.2114689
357200.0000000    0.2300990
357240.0000000    0.2279324
357280.0000000    0.2161830
357320.0000000    0.2116250
357360.0000000    0.2181844
357400.0000000    0.2038011
357440.0000000    0.2254575
357480.0000000    0.2203941
357520.0000000    0.2262847
357560.0000000    0.2284966
357600.0000000    0.2151842
357640.0000000    0.2309131
357680.0000000    0.2275109
357720.0000000    0.2257698
357760.0000000    0.2139149
357800.0000000    0.2050522
357840.0000000    0.2095274
357880.0000000    0.2166354
357920.0000000    0.2298930
357960.0000000    0.2178699
358000.0000000    0.2270166
358040.0000000    0.2159396
358080.0000000    0.2237764
358120.0000000    0.2159309
358160.0000000    0.2247706
358200.0000000    0.2228834
358240.0000000    0.2273423
358280.0000000    0.2155770
358320.0000000    0.2188174
358360.0000000    0.2323461
358400.0000000    0.2271394
358440.0000000    0.2261022
358480.0000000    0.2189977
358520.0000000    0.2223847
358560.0000000    0.2211514
358600.0000000    0.2108320
358640.0000000    0.2059033
358680.0000000    0.2227195
358720.0000000    0.2169385
358760.0000000    0.2194294
358800.0000000    0.2130560
358840.0000000    0.2084216
358880.0000000    0.2070699
358920.0000000    0.2010122
358960.0000000    0.2189627
359000.0000000    0.2273940
359040.0000000    0.2231463
359080.0000000    0.2206860
359120.0000000    0.2175732
359160.0000000    0.2212292
359200.0000000    0.2253639
359240.0000000    0.2144046
359280.0000000    0.2002438
359320.0000000    0.2108437
359360.0000000    0.2151694
359400.0000000    0.2214783
359440.0000000    0.2258740
359480.0000000    0.2282885
359520.0000000    0.2096175
359560.0000000    0.2109109
359600.0000000    0.2331545
359640.0000000    0.2174829
359680.0000000    0.2212775
359720.0000000    0.2231767
359760.0000000    0.2263094
359800.0000000    0.2104977
359840.0000000    0.2113950
359880.0000000    0.2052594
359920.0000000    0.2127077
359960.0000000    0.2108448
360000.0000000    0.2042000
360040.0000000    0.2020549
360080.0000000    0.2054246
360120.0000000    0.2013796
360160.0000000    0.2037493
360200.0000000    0.2172822
360240.0000000    0.2083908
360280.0000000    0.2299160
360320.0000000    0.2206786
360360.0000000    0.2173687
360400.0000000    0.2144843
360440.0000000    0.2165892
360480.0000000    0.2182517
360520.0000000    0.2187142
360560.0000000    0.2134650
360600.0000000    0.2167434
360640.0000000    0.2193259
360680.0000000    0.2177547
360720.0000000    0.2305788
360760.0000000    0.2378784
360800.0000000    0.2193813
360840.0000000    0.2328456
360880.0000000    0.2243663
360920.0000000    0.2197644
360960.0000000    0.2319078
361000.0000000    0.2368663
361040.0000000    0.2233304
361080.0000000    0.2262325
361120.0000000    0.2226627
361160.0000000    0.2238986
361200.0000000    0.2248180
361240.0000000    0.2316041
361280.0000000    0.2360168
361320.0000000    0.2290784
361360.0000000    0.2318876
361400.0000000    0.2162756
361440.0000000    0.2145157
361480.0000000    0.2116943
361520.0000000    0.2343648
361560.0000000    0.2244624
361600.0000000    0.2223518
361640.0000000    0.2143564
361680.0000000    0.2203936
361720.0000000    0.2152190
361760.0000000    0.2260548
361800.0000000    0.2180528
361840.0000000    0.2198599
361880.0000000    0.2179485
361920.0000000    0.2334258
361960.0000000    0.2364897
362000.0000000    0.2208725
362040.0000000    0.2256534
362080.0000000    0.2098469
362120.0000000    0.2132151
362160.0000000    0.2220032
362200.0000000    0.2164821
362240.0000000    0.2209387
362280.0000000    0.2285571
362320.0000000    0.2273878
362360.0000000    0.2309194
362400.0000000    0.2350115
362440.0000000    0.2285830
362480.0000000    0.2279294
362520.0000000    0.2264469
362560.0000000    0.2269991
362600.0000000    0.2224458
362640.0000000    0.2287402
362680.0000000    0.2179632
362720.0000000    0.2252268
362760.0000000    0.2220836
362800.0000000    0.2227478
362840.0000000    0.2239636
362880.0000000    0.2255910
362920.0000000    0.2152308
362960.0000000    0.2172605
363000.0000000    0.2176259
363040.0000000    0.2153200
363080.0000000    0.2096485
363120.0000000    0.2291083
363160.0000000    0.2213168
363200.0000000    0.2192662
363240.0000000    0.2192848
363280.0000000    0.2256615
363320.0000000    0.2156762
363360.0000000    0.2043836
363400.0000000    0.2138983
363440.0000000    0.2191285
363480.0000000    0.2172762
363520.0000000    0.2173852
363560.0000000    0.2338802
363600.0000000    0.2167218
363640.0000000    0.2146470
363680.0000000    0.2206718
363720.0000000    0.2253811
363760.0000000    0.2248831
363800.0000000    0.2153101
363840.0000000    0.2218179
363880.0000000    0.2063025
363920.0000000    0.2100892
363960.0000000    0.2136466
364000.0000000    0.2141864
364040.0000000    0.2211263
364080.0000000    0.2171843
364120.0000000    0.2168564
364160.0000000    0.2099025
364200.0000000    0.2060282
364240.0000000    0.2150933
364280.0000000    0.2096958
364320.0000000    0.2165377
364360.0000000    0.2245213
364400.0000000    0.2225686
364440.0000000    0.2219472
364480.0000000    0.2131436
364520.0000000    0.2247005
364560.0000000    0.2154357
364600.0000000    0.2158721
364640.0000000    0.2006531
364680.0000000    0.2033765
364720.0000000    0.2131098
364760.0000000    0.2094203
364800.0000000    0.2196858
364840.0000000    0.2144130
364880.0000000    0.2218527
364920.0000000    0.2235942
364960.0000000    0.2060020
365000.0000000    0.2253813
365040.0000000    0.2133588
365080.0000000    0.2223289
365120.0000000    0.2107420
365160.0000000    0.2214517
365200.0000000    0.2162866
365240.0000000    0.2243450
365280.0000000    0.2165290
365320.0000000    0.2113192
365360.0000000    0.2148999
365400.0000000    0.2131492
365440.0000000    0.2134037
365480.0000000    0.2109927
365520.0000000    0.2257066
365560.0000000    0.2285397
365600.0000000    0.2228384
365640.0000000    0.2295196
365680.0000000    0.2183649
365720.0000000    0.2231097
365760.0000000    0.2140500
365800.0000000    0.2183776
365840.0000000    0.2266434
365880.0000000    0.2269268
365920.0000000    0.2149676
365960.0000000    0.2227477
366000.0000000    0.2341667
366040.0000000    0.2103363
366080.0000000    0.2306762
366120.0000000    0.2160266
366160.0000000    0.2165180
366200.0000000    0.2294259
366240.0000000    0.2330404
366280.0000000    0.2353154
366320.0000000    0.2322773
366360.0000000    0.2306368
366400.0000000    0.2281629
366440.0000000    0.2269327
366480.0000000    0.2142500
366520.0000000    0.2129352
366560.0000000    0.2304031
366600.0000000    0.2244932
366640.0000000    0.2270150
366680.0000000    0.2287003
366720.0000000    0.2266339
366760.0000000    0.2159002
366800.0000000    0.2140816
366840.0000000    0.2288826
366880.0000000    0.2205604
366920.0000000    0.2174749
366960.0000000    0.2153593
367000.0000000    0.2184841
367040.0000000    0.2071202
367080.0000000    0.2197223
367120.0000000    0.2212656
367160.0000000    0.2323231
367200.0000000    0.2243558
367240.0000000    0.2096515
367280.0000000    0.2205860
367320.0000000    0.2298065
367360.0000000    0.2195476
367400.0000000    0.2176919
367440.0000000    0.2181150
367480.0000000    0.2147789
367520.0000000    0.2373896
367560.0000000    0.2204535
367600.0000000    0.2158686
367640.0000000    0.2260486
367680.0000000    0.2287560
367720.0000000    0.2099677
367760.0000000    0.2118040
367800.0000000    0.2258198
367840.0000000    0.2262180
367880.0000000    0.2273353
367920.0000000    0.2290979
367960.0000000    0.2246649
368000.0000000    0.2334755
368040.0000000    0.2174835
368080.0000000    0.2299363
368120.0000000    0.2280848
368160.0000000    0.2189564
368200.0000000    0.2211277
368240.0000000    0.2042836
368280.0000000    0.2152324
368320.0000000    0.2125473
368360.0000000    0.2136569
368400.0000000    0.2179158
368440.0000000    0.2120681
368480.0000000    0.2024824
368520.0000000    0.1914134
368560.0000000    0.2025185
368600.0000000    0.1987284
368640.0000000    0.2091809
368680.0000000    0.2182062
368720.0000000    0.2197068
368760.0000000    0.2155024
368800.0000000    0.2074248
368840.0000000    0.2145725
368880.0000000    0.2061544
368920.0000000    0.2135070
368960.0000000    0.2164242
369000.0000000    0.2278495
369040.0000000    0.2260038
369080.0000000    0.2239039
369120.0000000    0.2246557
369160.0000000    0.2261436
369200.0000000    0.2263493
369240.0000000    0.2187672
369280.0000000    0.2207215
369320.0000000    0.2268677
369360.0000000    0.2261689
369400.0000000    0.2256510
369440.0000000    0.2200144
369480.0000000    0.2164227
369520.0000000    0.2226372
369560.0000000    0.2273030
369600.0000000    0.2209672
369640.0000000    0.2215713
369680.0000000    0.2144354
369720.0000000    0.2157592
369760.0000000    0.2153243
369800.0000000    0.2143030
369840.0000000    0.2330735
369880.0000000    0.2278392
369920.0000000    0.2151911
369960.0000000    0.2076518
370000.0000000    0.2215069
370040.0000000    0.2173351
370080.0000000    0.2167802
370120.0000000    0.2303849
370160.0000000    0.2157544
370200.0000000    0.2138438
370240.0000000    0.2162399
370280.0000000    0.2164702
370320.0000000    0.2255081
370360.0000000    0.2128477
370400.0000000    0.2090773
370440.0000000    0.2204689
370480.0000000    0.2176298
370520.0000000    0.2280915
370560.0000000    0.2217801
370600.0000000    0.2136070
370640.0000000    0.2177782
370680.0000000    0.2198042
370720.0000000    0.2300204
370760.0000000    0.2294917
370800.0000000    0.2390083
370840.0000000    0.2273777
370880.0000000    0.2305565
370920.0000000    0.2296931
370960.0000000    0.2337842
371000.0000000    0.2106331
371040.0000000    0.2271131
371080.0000000    0.2274536
371120.0000000    0.2192153
371160.0000000    0.2254018
371200.0000000    0.2259955
371240.0000000    0.2333559
371280.0000000    0.2274197
371320.0000000    0.2160415
371360.0000000    0.2240974
371400.0000000    0.2174098
371440.0000000    0.2181497
371480.0000000    0.2215590
371520.0000000    0.2228754
371560.0000000    0.2305019
371600.0000000    0.2215022
371640.0000000    0.2382068
371680.0000000    0.2138231
371720.0000000    0.2258798
371760.0000000    0.2297693
371800.0000000    0.2300142
371840.0000000    0.2263732
371880.0000000    0.2261333
371920.0000000    0.2186300
371960.0000000    0.2197195
372000.0000000    0.2221676
372040.0000000    0.2122257
372080.0000000    0.2162874
372120.0000000    0.2097563
372160.0000000    0.2138497
372200.0000000    0.2126201
372240.0000000    0.2244013
372280.0000000    0.2108914
372320.0000000    0.2105219
372360.0000000    0.2170055
372400.0000000    0.2146058
372440.0000000    0.2208883
372480.0000000    0.2224887
372520.0000000    0.2252035
372560.0000000    0.2195909
372600.0000000    0.2220030
372640.0000000    0.2269608
372680.0000000    0.2183565
372720.0000000    0.2292504
372760.0000000    0.2085408
372800.0000000    0.2123595
372840.0000000    0.2177992
372880.0000000    0.2200754
372920.0000000    0.2266203
372960.0000000    0.2263125
373000.0000000    0.2115305
373040.0000000    0.2185961
373080.0000000    0.2154139
373120.0000000    0.2293925
373160.0000000    0.2163765
373200.0000000    0.2137206
373240.0000000    0.2348411
373280.0000000    0.2231554
373320.0000000    0.2226917
373360.0000000    0.2169695
373400.0000000    0.2149714
373440.0000000    0.2115463
373480.0000000    0.2201233
373520.0000000    0.2150331
373560.0000000    0.2415479
373600.0000000    0.2341548
373640.0000000    0.2303533
373680.0000000    0.2245458
373720.0000000    0.2255147
373760.0000000    0.2214317
373800.0000000    0.2241557
373840.0000000    0.2280507
373880.0000000    0.2217896
373920.0000000    0.2257648
373960.0000000    0.2262467
374000.0000000    0.2273485
374040.0000000    0.2221371
374080.0000000    0.2139301
374120.0000000    0.2235075
374160.0000000    0.2284200
374200.0000000    0.2290152
374240.0000000    0.2196407
374280.0000000    0.2091125
374320.0000000    0.2229875
374360.0000000    0.2218333
374400.0000000    0.2324333
374440.0000000    0.2299874
374480.0000000    0.2215786
374520.0000000    0.2212721
374560.0000000    0.2206008
374600.0000000    0.2438676
374640.0000000    0.2251312
374680.0000000    0.2287352
374720.0000000    0.2303355
374760.0000000    0.2265884
374800.0000000    0.2332902
374840.0000000    0.2361786
374880.0000000    0.2295170
374920.0000000    0.2246323
374960.0000000    0.2268887
375000.0000000    0.2343853
375040.0000000    0.2125451
375080.0000000    0.2313295
375120.0000000    0.2391460
375160.0000000    0.2243685
375200.0000000    0.2288953
375240.0000000    0.2370204
375280.0000000    0.2299766
375320.0000000    0.2350660
375360.0000000    0.2306301
375400.0000000    0.2275292
375440.0000000    0.2120163
375480.0000000    0.2297037
375520.0000000    0.2236010
375560.0000000    0.2216112
375600.0000000    0.2341939
375640.0000000    0.2359832
375680.0000000    0.2124401
375720.0000000    0.2116895
375760.0000000    0.2307766
375800.0000000    0.2219357
375840.0000000    0.2134277
375880.0000000    0.2348755
375920.0000000    0.2269665
375960.0000000    0.2237467
376000.0000000    0.2266866
376040.0000000    0.2339393
376080.0000000    0.2260980
376120.0000000    0.2175209
376160.0000000    0.2104145
376200.0000000    0.2207688
376240.0000000    0.2177635
376280.0000000    0.2211078
376320.0000000    0.2287762
376360.0000000    0.2256209
376400.0000000    0.2252484
376440.0000000    0.2110734
376480.0000000    0.2203793
376520.0000000    0.2241401
376560.0000000    0.2193306
376600.0000000    0.2235996
376640.0000000    0.2071639
376680.0000000    0.2161502
376720.0000000    0.2109669
376760.0000000    0.1996666
376800.0000000    0.2287664
376840.0000000    0.2359748
376880.0000000    0.2121570
376920.0000000    0.2254433
376960.0000000    0.2151296
377000.0000000    0.2191727
377040.0000000    0.2226452
377080.0000000    0.2242830
377120.0000000    0.2255479
377160.0000000    0.2169963
377200.0000000    0.2350024
377240.0000000    0.2295007
377280.0000000    0.2089307
377320.0000000    0.2159552
377360.0000000    0.2328974
377400.0000000    0.2150785
377440.0000000    0.2172046
377480.0000000    0.2156695
377520.0000000    0.2154910
377560.0000000    0.2126418
377600.0000000    0.2119296
377640.0000000    0.2313355
377680.0000000    0.2303649
377720.0000000    0.2261739
377760.0000000    0.2269018
377800.0000000    0.2215248
377840.0000000    0.2127056
377880.0000000    0.2160842
377920.0000000    0.2061773
377960.0000000    0.2322485
378000.0000000    0.2203654
378040.0000000    0.2307745
378080.0000000    0.2242399
378120.0000000    0.2237689
378160.0000000    0.2142584
378200.0000000    0.2342293
378240.0000000    0.2245134
378280.0000000    0.2312837
378320.0000000    0.2187655
378360.0000000    0.2167206
378400.0000000    0.2217171
378440.0000000    0.2154412
378480.0000000    0.2210649
378520.0000000    0.2066943
378560.0000000    0.2215410
378600.0000000    0.2169384
378640.0000000    0.2320073
378680.0000000    0.2198903
378720.0000000    0.2191367
378760.0000000    0.2295279
378800.0000000    0.2060031
378840.0000000    0.2186648
378880.0000000    0.2230319
378920.0000000    0.2295473
378960.0000000    0.2187985
379000.0000000    0.2250788
379040.0000000    0.2207324
379080.0000000    0.2336860
379120.0000000    0.2242598
379160.0000000    0.2221626
379200.0000000    0.2247485
379240.0000000    0.2204175
379280.0000000    0.2287231
379320.0000000    0.2196215
379360.0000000    0.2177935
379400.0000000    0.2239629
379440.0000000    0.2188908
379480.0000000    0.2156970
379520.0000000    0.2146044
379560.0000000    0.2063868
379600.0000000    0.2098134
379640.0000000    0.2187331
379680.0000000    0.2182117
379720.0000000    0.2091850
379760.0000000    0.2141752
379800.0000000    0.2210458
379840.0000000    0.2209352
379880.0000000    0.2151089
379920.0000000    0.2303248
379960.0000000    0.2241900
380000.0000000    0.2191963
380040.0000000    0.2149561
380080.0000000    0.2216966
380120.0000000    0.2266383
380160.0000000    0.2126247
380200.0000000    0.2370729
380240.0000000    0.2159945
380280.0000000    0.2351700
380320.0000000    0.2280875
380360.0000000    0.2268933
380400.0000000    0.2302430
380440.0000000    0.2197662
380480.0000000    0.2227914
380520.0000000    0.2242505
380560.0000000    0.2166316
380600.0000000    0.2186486
380640.0000000    0.2311797
380680.0000000    0.2274172
380720.0000000    0.2277827
380760.0000000    0.2261560
380800.0000000    0.2278544
380840.0000000    0.2119182
380880.0000000    0.2212453
380920.0000000    0.2186359
380960.0000000    0.2286807
381000.0000000    0.2203328
381040.0000000    0.2208854
381080.0000000    0.2295914
381120.0000000    0.2297478
381160.0000000    0.2208047
381200.0000000    0.2094747
381240.0000000    0.2113390
381280.0000000    0.2105208
381320.0000000    0.2264353
381360.0000000    0.2263591
381400.0000000    0.2234273
381440.0000000    0.2198129
381480.0000000    0.2210330
381520.0000000    0.2312226
381560.0000000    0.2282859
381600.0000000    0.2126418
381640.0000000    0.2195832
381680.0000000    0.2272142
381720.0000000    0.2321434
381760.0000000    0.2246737
381800.0000000    0.2124060
381840.0000000    0.2216185
381880.0000000    0.2249815
381920.0000000    0.2267841
381960.0000000    0.2162888
382000.0000000    0.2234955
382040.0000000    0.2221576
382080.0000000    0.2253703
382120.0000000    0.2230382
382160.0000000    0.2254680
382200.0000000    0.2232909
382240.0000000    0.2270312
382280.0000000    0.2152811
382320.0000000    0.2116454
382360.0000000    0.2243739
382400.0000000    0.2234258
382440.0000000    0.2196620
382480.0000000    0.2205099
382520.0000000    0.2237787
382560.0000000    0.2126015
382600.0000000    0.2218303
382640.0000000    0.2093165
382680.0000000    0.2137633
382720.0000000    0.2107697
382760.0000000    0.2072819
382800.0000000    0.2126749
382840.0000000    0.2169036
382880.0000000    0.2235745
382920.0000000    0.2153727
382960.0000000    0.2254091
383000.0000000    0.2185176
383040.0000000    0.2266400
383080.0000000    0.2115056
383120.0000000    0.2149271
383160.0000000    0.2147411
383200.0000000    0.2135771
383240.0000000    0.2225322
383280.0000000    0.2211523
383320.0000000    0.2274932
383360.0000000    0.2100403
383400.0000000    0.2217694
383440.0000000    0.2078888
383480.0000000    0.2022506
383520.0000000    0.2122973
383560.0000000    0.2237504
383600.0000000    0.2077987
383640.0000000    0.2090335
383680.0000000    0.2159816
383720.0000000    0.2112334
383760.0000000    0.1961129
383800.0000000    0.2065952
383840.0000000    0.2046014
383880.0000000    0.2069762
383920.0000000    0.2021123
383960.0000000    0.2106563
384000.0000000    0.2110765
384040.0000000    0.2237872
384080.0000000    0.2151361
384120.0000000    0.2177438
384160.0000000    0.2067060
384200.0000000    0.2118292
384240.0000000    0.2099440
384280.0000000    0.2131361
384320.0000000    0.2041138
384360.0000000    0.2022842
384400.0000000    0.2166487
384440.0000000    0.2124725
384480.0000000    0.2152371
384520.0000000    0.2068810
384560.0000000    0.2129156
384600.0000000    0.2176689
384640.0000000    0.2183909
384680.0000000    0.2176427
384720.0000000    0.2139819
384760.0000000    0.2189053
384800.0000000    0.2092074
384840.0000000    0.2114707
384880.0000000    0.2135786
384920.0000000    0.2108964
384960.0000000    0.2132248
385000.0000000    0.2178368
385040.0000000    0.2181726
385080.0000000    0.2048001
385120.0000000    0.2047236
385160.0000000    0.2105580
385200.0000000    0.1989334
385240.0000000    0.1975712
385280.0000000    0.2062610
385320.0000000    0.2004833
385360.0000000    0.2028361
385400.0000000    0.1962310
385440.0000000    0.2114123
385480.0000000    0.2081670
385520.0000000    0.2110812
385560.0000000    0.2169440
385600.0000000    0.2199721
385640.0000000    0.2196316
385680.0000000    0.2167222
385720.0000000    0.2144938
385760.0000000    0.2250426
385800.0000000    0.2275575
385840.0000000    0.2111047
385880.0000000    0.2100046
385920.0000000    0.2156018
385960.0000000    0.2242208
386000.0000000    0.2082710
386040.0000000    0.2155590
386080.0000000    0.2111318
386120.0000000    0.2053886
386160.0000000    0.1960505
386200.0000000    0.2043223
386240.0000000    0.2028049
386280.0000000    0.2290576
386320.0000000    0.2217850
386360.0000000    0.2279982
386400.0000000    0.2101250
386440.0000000    0.2211889
386480.0000000    0.2071571
386520.0000000    0.2155951
386560.0000000    0.2116029
386600.0000000    0.2063744
386640.0000000    0.2154720
386680.0000000    0.2136970
386720.0000000    0.2123333
386760.0000000    0.1990028
386800.0000000    0.1969765
386840.0000000    0.2095398
386880.0000000    0.2088857
386920.0000000    0.2086640
386960.0000000    0.2249656
387000.0000000    0.2088929
387040.0000000    0.2095741
387080.0000000    0.2223948
387120.0000000    0.2066894
387160.0000000    0.2251928
387200.0000000    0.2105496
387240.0000000    0.2127154
387280.0000000    0.2092412
387320.0000000    0.2155976
387360.0000000    0.2123063
387400.0000000    0.2028119
387440.0000000    0.2148346
387480.0000000    0.2193964
387520.0000000    0.2058596
387560.0000000    0.2157083
387600.0000000    0.2080335
387640.0000000    0.2076402
387680.0000000    0.2157318
387720.0000000    0.2155402
387760.0000000    0.2123329
387800.0000000    0.2191757
387840.0000000    0.1997227
387880.0000000    0.2080259
387920.0000000    0.2152112
387960.0000000    0.2206234
388000.0000000    0.2109832
388040.0000000    0.2192375
388080.0000000    0.2166480
388120.0000000    0.2129495
388160.0000000    0.1991362
388200.0000000    0.2221557
388240.0000000    0.2167558
388280.0000000    0.2165458
388320.0000000    0.2173929
388360.0000000    0.2115660
388400.0000000    0.2233098
388440.0000000    0.2086257
388480.0000000    0.2105640
388520.0000000    0.2071554
388560.0000000    0.2051113
388600.0000000    0.2050243
388640.0000000    0.2105875
388680.0000000    0.2065947
388720.0000000    0.2016863
388760.0000000    0.1944421
388800.0000000    0.1997658
388840.0000000    0.1960274
388880.0000000    0.1985596
388920.0000000    0.2165280
388960.0000000    0.2161738
389000.0000000    0.2224006
389040.0000000    0.2310037
389080.0000000    0.2159918
389120.0000000    0.2106905
389160.0000000    0.2129764
389200.0000000    0.2111884
389240.0000000    0.2131355
389280.0000000    0.2056023
389320.0000000    0.2089461
389360.0000000    0.2017571
389400.0000000    0.2145533
389440.0000000    0.2125588
389480.0000000    0.1997998
389520.0000000    0.1933633
389560.0000000    0.1964005
389600.0000000    0.2055777
389640.0000000    0.2030200
389680.0000000    0.2075205
389720.0000000    0.2127949
389760.0000000    0.1912189
389800.0000000    0.1998153
389840.0000000    0.2041588
389880.0000000    0.2063786
389920.0000000    0.1985204
389960.0000000    0.2143203
390000.0000000    0.2189171
390040.0000000    0.2193164
390080.0000000    0.2115834
390120.0000000    0.2228241
390160.0000000    0.2169378
390200.0000000    0.2254408
390240.0000000    0.2172807
390280.0000000    0.2120988
390320.0000000    0.2170433
390360.0000000    0.2103119
390400.0000000    0.2115594
390440.0000000    0.2185744
390480.0000000    0.2148322
390520.0000000    0.2213206
390560.0000000    0.2142862
390600.0000000    0.2209142
390640.0000000    0.2058787
390680.0000000    0.2176766
390720.0000000    0.2090004
390760.0000000    0.2192291
390800.0000000    0.2099900
390840.0000000    0.2176579
390880.0000000    0.2171381
390920.0000000    0.2082981
390960.0000000    0.2149210
391000.0000000    0.2039085
391040.0000000    0.2171366
391080.0000000    0.2235142
391120.0000000    0.2316566
391160.0000000    0.2187739
391200.0000000    0.2188513
391240.0000000    0.2090818
391280.0000000    0.2018646
391320.0000000    0.1989058
391360.0000000    0.2084396
391400.0000000    0.2114500
391440.0000000    0.2020408
391480.0000000    0.2039086
391520.0000000    0.2199406
391560.0000000    0.2098382
391600.0000000    0.2091712
391640.0000000    0.2202699
391680.0000000    0.2062943
391720.0000000    0.2025117
391760.0000000    0.2051836
391800.0000000    0.2063275
391840.0000000    0.2099514
391880.0000000    0.2096426
391920.0000000    0.1972101
391960.0000000    0.2079361
392000.0000000    0.2090501
392040.0000000    0.2117727
392080.0000000    0.1997755
392120.0000000    0.2070545
392160.0000000    0.2084147
392200.0000000    0.2127337
392240.0000000    0.2116281
392280.0000000    0.2123920
392320.0000000    0.2034934
392360.0000000    0.2066845
392400.0000000    0.1955801
392440.0000000    0.2109300
392480.0000000    0.2163427
392520.0000000    0.2089466
392560.0000000    0.2176684
392600.0000000    0.2159867
392640.0000000    0.2115764
392680.0000000    0.2030365
392720.0000000    0.2155653
392760.0000000    0.2120204
392800.0000000    0.2283292
392840.0000000    0.2170458
392880.0000000    0.2212461
392920.0000000    0.2216959
392960.0000000    0.2292663
393000.0000000    0.2074380
393040.0000000    0.2069452
393080.0000000    0.2103920
393120.0000000    0.2192775
393160.0000000    0.2004864
393200.0000000    0.2051548
393240.0000000    0.2094750
393280.0000000    0.2080785
393320.0000000    0.2159091
393360.0000000    0.2095511
393400.0000000    0.2141175
393440.0000000    0.2182782
393480.0000000    0.2285731
393520.0000000    0.2233158
393560.0000000    0.2226397
393600.0000000    0.2177835
393640.0000000    0.2193800
393680.0000000    0.2193459
393720.0000000    0.2208623
393760.0000000    0.2176568
393800.0000000    0.2081097
393840.0000000    0.2110251
393880.0000000    0.2199523
393920.0000000    0.2181976
393960.0000000    0.2153130
394000.0000000    0.2152914
394040.0000000    0.2283447
394080.0000000    0.2140819
394120.0000000    0.2100786
394160.0000000    0.2084982
394200.0000000    0.2104760
394240.0000000    0.2106840
394280.0000000    0.2212772
394320.0000000    0.2352279
394360.0000000    0.2224992
394400.0000000    0.2312185
394440.0000000    0.2245400
394480.0000000    0.2170572
394520.0000000    0.2130146
394560.0000000    0.2158783
394600.0000000    0.2284762
394640.0000000    0.2278011
394680.0000000    0.2319249
394720.0000000    0.2375713
394760.0000000    0.2164974
394800.0000000    0.2229819
394840.0000000    0.2288104
394880.0000000    0.2116841
394920.0000000    0.2173523
394960.0000000    0.2048445
395000.0000000    0.2051650
395040.0000000    0.2099358
395080.0000000    0.2098564
395120.0000000    0.2177051
395160.0000000    0.2210445
395200.0000000    0.2248274
395240.0000000    0.2248388
395280.0000000    0.2259820
395320.0000000    0.2099528
395360.0000000    0.2189673
395400.0000000    0.2342962
395440.0000000    0.2162826
395480.0000000    0.2114425
395520.0000000    0.2165875
395560.0000000    0.2257500
395600.0000000    0.2246934
395640.0000000    0.2309306
395680.0000000    0.2250577
395720.0000000    0.2258219
395760.0000000    0.2227645
395800.0000000    0.2116934
395840.0000000    0.2199611
395880.0000000    0.2097878
395920.0000000    0.2108787
395960.0000000    0.2253118
396000.0000000    0.2110763
396040.0000000    0.2231098
396080.0000000    0.2133668
396120.0000000    0.2114131
396160.0000000    0.2125100
396200.0000000    0.2116614
396240.0000000    0.2041207
396280.0000000    0.2021671
396320.0000000    0.2055060
396360.0000000    0.2325278
396400.0000000    0.2121167
396440.0000000    0.1994031
396480.0000000    0.2002100
396520.0000000    0.2132257
396560.0000000    0.2136515
396600.0000000    0.2016003
396640.0000000    0.2159836
396680.0000000    0.2156756
396720.0000000    0.2233286
396760.0000000    0.2018581
396800.0000000    0.2014528
396840.0000000    0.2034272
396880.0000000    0.2166717
396920.0000000    0.2084030
396960.0000000    0.2157959
397000.0000000    0.2145087
397040.0000000    0.2146257
397080.0000000    0.2260141
397120.0000000    0.2148025
397160.0000000    0.2100227
397200.0000000    0.2002442
397240.0000000    0.2140867
397280.0000000    0.2152205
397320.0000000    0.2036181
397360.0000000    0.2171144
397400.0000000    0.2068899
397440.0000000    0.2114727
397480.0000000    0.2084349
397520.0000000    0.1915545
397560.0000000    0.2154961
397600.0000000    0.1964884
397640.0000000    0.2075935
397680.0000000    0.2022723
397720.0000000    0.2021357
397760.0000000    0.2038995
397800.0000000    0.2165462
397840.0000000    0.2066687
397880.0000000    0.2127244
397920.0000000    0.2129296
397960.0000000    0.2003342
398000.0000000    0.2075244
398040.0000000    0.2124260
398080.0000000    0.2025760
398120.0000000    0.2001856
398160.0000000    0.2115637
398200.0000000    0.2132918
398240.0000000    0.2043751
398280.0000000    0.2062979
398320.0000000    0.2101371
398360.0000000    0.2110105
398400.0000000    0.2041417
398440.0000000    0.2081918
398480.0000000    0.2040552
398520.0000000    0.2032518
398560.0000000    0.2077877
398600.0000000    0.2240615
398640.0000000    0.2040695
398680.0000000    0.2075104
398720.0000000    0.2077872
398760.0000000    0.2031235
398800.0000000    0.2033338
398840.0000000    0.2061236
398880.0000000    0.2186232
398920.0000000    0.2051510
398960.0000000    0.2168643
399000.0000000    0.2191897
399040.0000000    0.2107584
399080.0000000    0.2135165
399120.0000000    0.2176780
399160.0000000    0.2131790
399200.0000000    0.2116339
399240.0000000    0.2156789
399280.0000000    0.2085126
399320.0000000    0.2049119
399360.0000000    0.2072284
399400.0000000    0.2022531
399440.0000000    0.2047540
399480.0000000    0.1969938
399520.0000000    0.2085322
399560.0000000    0.2067128
399600.0000000    0.2085345
399640.0000000    0.2215290
399680.0000000    0.2068441
399720.0000000    0.2035149
399760.0000000    0.2055563
399800.0000000    0.1926050
399840.0000000    0.2250540
399880.0000000    0.2118352
399920.0000000    0.2135018
399960.0000000    0.2095457
400000.0000000    0.2124608
400040.0000000    0.2175228
400080.0000000    0.2144945
400120.0000000    0.2041892
400160.0000000    0.2137381
400200.0000000    0.2057857
400240.0000000    0.2154078
400280.0000000    0.2201966
400320.0000000    0.2262564
400360.0000000    0.2031482
400400.0000000    0.2174507
400440.0000000    0.2270292
400480.0000000    0.2217089
400520.0000000    0.2279304
400560.0000000    0.2165066
400600.0000000    0.2257565
400640.0000000    0.2004178
400680.0000000    0.2163369
400720.0000000    0.2254329
400760.0000000    0.2137087
400800.0000000    0.2141277
400840.0000000    0.2075375
400880.0000000    0.2240919
400920.0000000    0.2168236
400960.0000000    0.2102398
401000.0000000    0.2128257
401040.0000000    0.2240299
401080.0000000    0.2122318
401120.0000000    0.2190999
401160.0000000    0.2098607
401200.0000000    0.2173124
401240.0000000    0.2167312
401280.0000000    0.1932998
401320.0000000    0.1978673
401360.0000000    0.2245039
401400.0000000    0.2127614
401440.0000000    0.2159253
401480.0000000    0.2011738
401520.0000000    0.2155048
401560.0000000    0.2120851
401600.0000000    0.2179860
401640.0000000    0.2197800
401680.0000000    0.2156258
401720.0000000    0.2315219
401760.0000000    0.2152571
401800.0000000    0.2117123
401840.0000000    0.2193553
401880.0000000    0.2235387
401920.0000000    0.2219328
401960.0000000    0.2209987
402000.0000000    0.2232186
402040.0000000    0.2262598
402080.0000000    0.2291458
402120.0000000    0.2286261
402160.0000000    0.2316172
402200.0000000    0.2164918
402240.0000000    0.2334449
402280.0000000    0.2376671
402320.0000000    0.2196098
402360.0000000    0.2247321
402400.0000000    0.2191913
402440.0000000    0.2356384
402480.0000000    0.2321396
402520.0000000    0.2366953
402560.0000000    0.2405254
402600.0000000    0.2272003
402640.0000000    0.2254993
402680.0000000    0.2301774
402720.0000000    0.2288137
402760.0000000    0.2228828
402800.0000000    0.2304046
402840.0000000    0.2386637
402880.0000000    0.2383514
402920.0000000    0.2357270
402960.0000000    0.2147191
403000.0000000    0.2203189
403040.0000000    0.2330260
403080.0000000    0.2208961
403120.0000000    0.2330119
403160.0000000    0.2220938
403200.0000000    0.2179181
403240.0000000    0.2270280
403280.0000000    0.2180311
403320.0000000    0.2223526
403360.0000000    0.2190378
403400.0000000    0.1992153
403440.0000000    0.2149782
403480.0000000    0.2256178
403520.0000000    0.2237112
403560.0000000    0.2209967
403600.0000000    0.2110242
403640.0000000    0.2175489
403680.0000000    0.2106710
403720.0000000    0.2240268
403760.0000000    0.2069827
403800.0000000    0.2204695
403840.0000000    0.2234758
403880.0000000    0.2157678
403920.0000000    0.2240020
403960.0000000    0.2217399
404000.0000000    0.2154205
404040.0000000    0.2216642
404080.0000000    0.2184900
404120.0000000    0.2209293
404160.0000000    0.2080381
404200.0000000    0.2007936
404240.0000000    0.2101593
404280.0000000    0.2073719
404320.0000000    0.2136888
404360.0000000    0.2092863
404400.0000000    0.2193525
404440.0000000    0.2183738
404480.0000000    0.2374278
404520.0000000    0.2244150
404560.0000000    0.2316166
404600.0000000    0.2231808
404640.0000000    0.2266451
404680.0000000    0.2127168
404720.0000000    0.2230889
404760.0000000    0.2144378
404800.0000000    0.2147952
404840.0000000    0.2076379
404880.0000000    0.2222139
404920.0000000    0.2218676
404960.0000000    0.2118502
405000.0000000    0.2090365
405040.0000000    0.2181322
405080.0000000    0.1967115
405120.0000000    0.2066312
405160.0000000    0.2056872
405200.0000000    0.2100741
405240.0000000    0.2092431
405280.0000000    0.2151276
405320.0000000    0.2218175
405360.0000000    0.2220247
405400.0000000    0.2346420
405440.0000000    0.2174347
405480.0000000    0.2204419
405520.0000000    0.2261196
405560.0000000    0.2161411
405600.0000000    0.2199028
405640.0000000    0.2136206
405680.0000000    0.2253792
405720.0000000    0.2215686
405760.0000000    0.2248657
405800.0000000    0.2260612
405840.0000000    0.2187772
405880.0000000    0.2255892
405920.0000000    0.2238512
405960.0000000    0.2108011
406000.0000000    0.2204768
406040.0000000    0.2307028
406080.0000000    0.2149588
406120.0000000    0.2241514
406160.0000000    0.2136903
406200.0000000    0.2229652
406240.0000000    0.2088600
406280.0000000    0.2108679
406320.0000000    0.2238488
406360.0000000    0.2157537
406400.0000000    0.2129741
406440.0000000    0.2147009
406480.0000000    0.2182982
406520.0000000    0.2217397
406560.0000000    0.2033492
406600.0000000    0.2170036
406640.0000000    0.2095150
406680.0000000    0.2144653
406720.0000000    0.2128294
406760.0000000    0.2292997
406800.0000000    0.2242109
406840.0000000    0.2247640
406880.0000000    0.2128301
406920.0000000    0.2172411
406960.0000000    0.2236089
407000.0000000    0.2153658
407040.0000000    0.2220201
407080.0000000    0.2157605
407120.0000000    0.2306638
407160.0000000    0.2338465
407200.0000000    0.2241574
407240.0000000    0.2156089
407280.0000000    0.2323062
407320.0000000    0.2240648
407360.0000000    0.2073493
407400.0000000    0.2056203
407440.0000000    0.1991062
407480.0000000    0.2089326
407520.0000000    0.2180152
407560.0000000    0.2093804
407600.0000000    0.2021778
407640.0000000    0.2224501
407680.0000000    0.2093703
407720.0000000    0.2078462
407760.0000000    0.2155528
407800.0000000    0.2210828
407840.0000000    0.2148549
407880.0000000    0.2249034
407920.0000000    0.2136923
407960.0000000    0.2086226
408000.0000000    0.2030648
408040.0000000    0.1994103
408080.0000000    0.2148989
408120.0000000    0.2073999
408160.0000000    0.1984092
408200.0000000    0.2051725
408240.0000000    0.2031837
408280.0000000    0.2085647
408320.0000000    0.2153558
408360.0000000    0.2129821
408400.0000000    0.2264657
408440.0000000    0.2196364
408480.0000000    0.2202039
408520.0000000    0.2209304
408560.0000000    0.2195871
408600.0000000    0.2227688
408640.0000000    0.2222582
408680.0000000    0.2214853
408720.0000000    0.2185470
408760.0000000    0.2146516
408800.0000000    0.2165137
408840.0000000    0.2153735
408880.0000000    0.2184911
408920.0000000    0.2244817
408960.0000000    0.2106047
409000.0000000    0.2148447
409040.0000000    0.2158648
409080.0000000    0.2197878
409120.0000000    0.2185239
409160.0000000    0.2286804
409200.0000000    0.2210724
409240.0000000    0.2150196
409280.0000000    0.2177457
409320.0000000    0.2163955
409360.0000000    0.2244348
409400.0000000    0.2205391
409440.0000000    0.2138665
409480.0000000    0.2184298
409520.0000000    0.2100855
409560.0000000    0.2085948
409600.0000000    0.2084171
409640.0000000    0.2175849
409680.0000000    0.2261565
409720.0000000    0.2140065
409760.0000000    0.2003634
409800.0000000    0.2240771
409840.0000000    0.2275910
409880.0000000    0.2259947
409920.0000000    0.1992652
409960.0000000    0.1995601
410000.0000000    0.2118884
410040.0000000    0.2097037
410080.0000000    0.2168182
410120.0000000    0.2162598
410160.0000000    0.2206114
410200.0000000    0.2171301
410240.0000000    0.2174325
410280.0000000    0.2142775
410320.0000000    0.2061208
410360.0000000    0.2028722
410400.0000000    0.2063476
410440.0000000    0.2050752
410480.0000000    0.2152495
410520.0000000    0.2122782
410560.0000000    0.2071850
410600.0000000    0.2125583
410640.0000000    0.2109553
410680.0000000    0.2047912
410720.0000000    0.2229593
410760.0000000    0.2247923
410800.0000000    0.2136584
410840.0000000    0.2102431
410880.0000000    0.2087319
410920.0000000    0.2154581
410960.0000000    0.2059946
411000.0000000    0.2082693
411040.0000000    0.2193734
411080.0000000    0.2250959
411120.0000000    0.2157722
411160.0000000    0.2123476
411200.0000000    0.2137172
411240.0000000    0.2001248
411280.0000000    0.2074284
411320.0000000    0.2098061
411360.0000000    0.2017364
411400.0000000    0.2068478
411440.0000000    0.2163572
411480.0000000    0.2057091
411520.0000000    0.2124860
411560.0000000    0.2090300
411600.0000000    0.2154738
411640.0000000    0.2141265
411680.0000000    0.2210571
411720.0000000    0.2354784
411760.0000000    0.2204464
411800.0000000    0.2158282
411840.0000000    0.2140494
411880.0000000    0.2132831
411920.0000000    0.2064896
411960.0000000    0.2015505
412000.0000000    0.2076115
412040.0000000    0.1918469
412080.0000000    0.2128141
412120.0000000    0.2119209
412160.0000000    0.2170397
412200.0000000    0.2267063
412240.0000000    0.2189064
412280.0000000    0.2085504
412320.0000000    0.2133979
412360.0000000    0.2173648
412400.0000000    0.2121007
412440.0000000    0.2194895
412480.0000000    0.2123935
412520.0000000    0.2184932
412560.0000000    0.2076913
412600.0000000    0.2095202
412640.0000000    0.2206961
412680.0000000    0.2251066
412720.0000000    0.2300565
412760.0000000    0.2253233
412800.0000000    0.2206120
412840.0000000    0.2269334
412880.0000000    0.2296415
412920.0000000    0.2063498
412960.0000000    0.2180563
413000.0000000    0.2156603
413040.0000000    0.2242325
413080.0000000    0.2207145
413120.0000000    0.2165252
413160.0000000    0.2264876
413200.0000000    0.2265273
413240.0000000    0.2112865
413280.0000000    0.2261360
413320.0000000    0.2169787
413360.0000000    0.2235958
413400.0000000    0.2249683
413440.0000000    0.2144185
413480.0000000    0.2327028
413520.0000000    0.2333841
413560.0000000    0.2314202
413600.0000000    0.2411772
413640.0000000    0.2288576
413680.0000000    0.2118537
413720.0000000    0.2256190
413760.0000000    0.2275621
413800.0000000    0.2279937
413840.0000000    0.2249410
413880.0000000    0.2259846
413920.0000000    0.2131890
413960.0000000    0.2178758
414000.0000000    0.2219677
414040.0000000    0.2275288
414080.0000000    0.2181499
414120.0000000    0.2242019
414160.0000000    0.2323364
414200.0000000    0.2254562
414240.0000000    0.2211669
414280.0000000    0.2113741
414320.0000000    0.2150804
414360.0000000    0.2241664
414400.0000000    0.2177317
414440.0000000    0.2212637
414480.0000000    0.2305883
414520.0000000    0.2272524
414560.0000000    0.2315797
414600.0000000    0.2165822
414640.0000000    0.2309830
414680.0000000    0.2205620
414720.0000000    0.2149989
414760.0000000    0.2255869
414800.0000000    0.2364538
414840.0000000    0.2170034
414880.0000000    0.2253434
414920.0000000    0.2274442
414960.0000000    0.2273462
415000.0000000    0.2201398
415040.0000000    0.2173080
415080.0000000    0.2073925
415120.0000000    0.2089759
415160.0000000    0.2186782
415200.0000000    0.2268079
415240.0000000    0.2257312
415280.0000000    0.2177480
415320.0000000    0.2246912
415360.0000000    0.2260594
415400.0000000    0.2141086
415440.0000000    0.2159848
415480.0000000    0.2173876
415520.0000000    0.2129005
415560.0000000    0.2072683
415600.0000000    0.2226456
415640.0000000    0.2130879
415680.0000000    0.2198324
415720.0000000    0.2119622
415760.0000000    0.2215594
415800.0000000    0.2245798
415840.0000000    0.2261095
415880.0000000    0.2248933
415920.0000000    0.2334265
415960.0000000    0.2226518
416000.0000000    0.2147506
416040.0000000    0.2225250
416080.0000000    0.2244322
416120.0000000    0.2168289
416160.0000000    0.2281155
416200.0000000    0.2264521
416240.0000000    0.2302145
416280.0000000    0.2307188
416320.0000000    0.2180891
416360.0000000    0.2213731
416400.0000000    0.2153339
416440.0000000    0.2215995
416480.0000000    0.2187575
416520.0000000    0.2345044
416560.0000000    0.2187790
416600.0000000    0.2214425
416640.0000000    0.2246461
416680.0000000    0.2256421
416720.0000000    0.2252556
416760.0000000    0.2234430
416800.0000000    0.2234975
416840.0000000    0.2254196
416880.0000000    0.2268584
416920.0000000    0.2178317
416960.0000000    0.2300835
417000.0000000    0.2179676
417040.0000000    0.2138215
417080.0000000    0.2326396
417120.0000000    0.2239706
417160.0000000    0.2026137
417200.0000000    0.2202132
417240.0000000    0.2151095
417280.0000000    0.2196801
417320.0000000    0.2270760
417360.0000000    0.2299111
417400.0000000    0.2256676
417440.0000000    0.2193617
417480.0000000    0.2087030
417520.0000000    0.2263376
417560.0000000    0.2066440
417600.0000000    0.2159877
417640.0000000    0.2262265
417680.0000000    0.2203562
417720.0000000    0.2166445
417760.0000000    0.2299368
417800.0000000    0.2230607
417840.0000000    0.2221467
417880.0000000    0.2236491
417920.0000000    0.2175309
417960.0000000    0.2129336
418000.0000000    0.2173228
418040.0000000    0.2273517
418080.0000000    0.2241208
418120.0000000    0.2256442
418160.0000000    0.2239277
418200.0000000    0.2125911
418240.0000000    0.2130759
418280.0000000    0.2317493
418320.0000000    0.2097535
418360.0000000    0.2177069
418400.0000000    0.2234316
418440.0000000    0.2272978
418480.0000000    0.2270921
418520.0000000    0.2267856
418560.0000000    0.2191549
418600.0000000    0.2259453
418640.0000000    0.2114367
418680.0000000    0.2205580
418720.0000000    0.2211359
418760.0000000    0.2164669
418800.0000000    0.2255494
418840.0000000    0.2260146
418880.0000000    0.2120056
418920.0000000    0.2139450
418960.0000000    0.2167684
419000.0000000    0.2258478
419040.0000000    0.2173946
419080.0000000    0.2077073
419120.0000000    0.2153688
419160.0000000    0.2072359
419200.0000000    0.2251470
419240.0000000    0.2216931
419280.0000000    0.2126943
419320.0000000    0.2161683
419360.0000000    0.2146366
419400.0000000    0.2183530
419440.0000000    0.2304242
419480.0000000    0.2216526
419520.0000000    0.2206887
419560.0000000    0.2221224
419600.0000000    0.2180141
419640.0000000    0.2273398
419680.0000000    0.2286672
419720.0000000    0.2367244
419760.0000000    0.2258817
419800.0000000    0.2065724
419840.0000000    0.2138475
419880.0000000    0.2167077
419920.0000000    0.2212868
419960.0000000    0.2211344
420000.0000000    0.2188690
420040.0000000    0.2205671
420080.0000000    0.2185159
420120.0000000    0.2276191
420160.0000000    0.2164027
420200.0000000    0.2153101
420240.0000000    0.2277683
420280.0000000    0.2319771
420320.0000000    0.2159870
420360.0000000    0.2190434
420400.0000000    0.2147573
420440.0000000    0.2300949
420480.0000000    0.2200197
420520.0000000    0.2200190
420560.0000000    0.2232027
420600.0000000    0.2111433
420640.0000000    0.2172160
420680.0000000    0.2290819
420720.0000000    0.2227767
420760.0000000    0.2110191
420800.0000000    0.2099206
420840.0000000    0.2143395
420880.0000000    0.1997700
420920.0000000    0.1979493
420960.0000000    0.2062444
421000.0000000    0.2097266
421040.0000000    0.2141737
421080.0000000    0.2023378
421120.0000000    0.1908205
421160.0000000    0.2083070
421200.0000000    0.2121061
421240.0000000    0.2205298
421280.0000000    0.2051791
421320.0000000    0.2089475
421360.0000000    0.2079289
421400.0000000    0.2143699
421440.0000000    0.2104088
421480.0000000    0.2109898
421520.0000000    0.2117039
421560.0000000    0.2182649
421600.0000000    0.2085925
421640.0000000    0.2151335
421680.0000000    0.2153231
421720.0000000    0.2111869
421760.0000000    0.2174453
421800.0000000    0.2154103
421840.0000000    0.2342888
421880.0000000    0.2068542
421920.0000000    0.2051876
421960.0000000    0.2088583
422000.0000000    0.1999407
422040.0000000    0.1973698
422080.0000000    0.2118886
422120.0000000    0.2245159
422160.0000000    0.2102907
422200.0000000    0.2202273
422240.0000000    0.2172123
422280.0000000    0.2231063
422320.0000000    0.2155577
422360.0000000    0.2204239
422400.0000000    0.2166480
422440.0000000    0.2030282
422480.0000000    0.2173382
422520.0000000    0.2199805
422560.0000000    0.2138861
422600.0000000    0.2123013
422640.0000000    0.2222926
422680.0000000    0.2152164
422720.0000000    0.2267004
422760.0000000    0.2206301
422800.0000000    0.2187042
422840.0000000    0.2203206
422880.0000000    0.2170191
422920.0000000    0.2250470
422960.0000000    0.2267172
423000.0000000    0.2294608
423040.0000000    0.2119395
423080.0000000    0.2263260
423120.0000000    0.2211299
423160.0000000    0.2207517
423200.0000000    0.2267789
423240.0000000    0.2259117
423280.0000000    0.2212075
423320.0000000    0.2430738
423360.0000000    0.2369147
423400.0000000    0.2185297
423440.0000000    0.2226966
423480.0000000    0.2296501
423520.0000000    0.2178981
423560.0000000    0.2403597
423600.0000000    0.2393536
423640.0000000    0.2242804
423680.0000000    0.2305815
423720.0000000    0.2297540
423760.0000000    0.2267850
423800.0000000    0.2353944
423840.0000000    0.2130661
423880.0000000    0.2302788
423920.0000000    0.2289720
423960.0000000    0.2256029
424000.0000000    0.2344814
424040.0000000    0.2258209
424080.0000000    0.2330244
424120.0000000    0.2220155
424160.0000000    0.2280690
424200.0000000    0.2268240
424240.0000000    0.2202240
424280.0000000    0.2117608
424320.0000000    0.2172107
424360.0000000    0.2322075
424400.0000000    0.2227882
424440.0000000    0.2390370
424480.0000000    0.2403271
424520.0000000    0.2406416
424560.0000000    0.2272448
424600.0000000    0.2392760
424640.0000000    0.2287251
424680.0000000    0.2306554
424720.0000000    0.2093368
424760.0000000    0.2277995
424800.0000000    0.2131285
424840.0000000    0.2146343
424880.0000000    0.2152063
424920.0000000    0.2246851
424960.0000000    0.2249475
425000.0000000    0.2095202
425040.0000000    0.2059050
425080.0000000    0.2149558
425120.0000000    0.2066271
425160.0000000    0.2290357
425200.0000000    0.2194362
425240.0000000    0.2149459
425280.0000000    0.2337409
425320.0000000    0.2191898
425360.0000000    0.2169652
425400.0000000    0.2253315
425440.0000000    0.2248493
425480.0000000    0.2152757
425520.0000000    0.2325743
425560.0000000    0.2171217
425600.0000000    0.2218763
425640.0000000    0.2053609
425680.0000000    0.2197369
425720.0000000    0.2185185
425760.0000000    0.2258179
425800.0000000    0.2351757
425840.0000000    0.2271337
425880.0000000    0.2295954
425920.0000000    0.2112925
425960.0000000    0.2242581
426000.0000000    0.2326683
426040.0000000    0.2284904
426080.0000000    0.2232769
426120.0000000    0.2186065
426160.0000000    0.2143482
426200.0000000    0.2267992
426240.0000000    0.2238724
426280.0000000    0.2295910
426320.0000000    0.2317023
426360.0000000    0.2332195
426400.0000000    0.2246884
426440.0000000    0.2270844
426480.0000000    0.2232818
426520.0000000    0.2244159
426560.0000000    0.2238253
426600.0000000    0.2217417
426640.0000000    0.2224832
426680.0000000    0.2046094
426720.0000000    0.2209675
426760.0000000    0.2155353
426800.0000000    0.2267879
426840.0000000    0.2163422
426880.0000000    0.2189216
426920.0000000    0.2145665
426960.0000000    0.2061874
427000.0000000    0.2272186
427040.0000000    0.2233449
427080.0000000    0.2231720
427120.0000000    0.2148806
427160.0000000    0.2176759
427200.0000000    0.2143759
427240.0000000    0.2111598
427280.0000000    0.2077394
427320.0000000    0.2126252
427360.0000000    0.2155238
427400.0000000    0.2173246
427440.0000000    0.2195005
427480.0000000    0.1998232
427520.0000000    0.2120119
427560.0000000    0.2083427
427600.0000000    0.2176610
427640.0000000    0.2119380
427680.0000000    0.2066001
427720.0000000    0.2117360
427760.0000000    0.2140460
427800.0000000    0.2097554
427840.0000000    0.2131751
427880.0000000    0.2164430
427920.0000000    0.2195805
427960.0000000    0.2230541
428000.0000000    0.2111357
428040.0000000    0.2141028
428080.0000000    0.2117499
428120.0000000    0.2086543
428160.0000000    0.2075827
428200.0000000    0.2036621
428240.0000000    0.1941685
428280.0000000    0.2047898
428320.0000000    0.2007734
428360.0000000    0.2193917
428400.0000000    0.2105880
428440.0000000    0.2132329
428480.0000000    0.2084968
428520.0000000    0.2262993
428560.0000000    0.2063612
428600.0000000    0.2072712
428640.0000000    0.2133569
428680.0000000    0.2186610
428720.0000000    0.2142018
428760.0000000    0.2207035
428800.0000000    0.2154597
428840.0000000    0.2369996
428880.0000000    0.2128712
428920.0000000    0.2165059
428960.0000000    0.2144089
429000.0000000    0.2239006
429040.0000000    0.2173265
429080.0000000    0.2251625
429120.0000000    0.2198087
429160.0000000    0.2172294
429200.0000000    0.2148389
429240.0000000    0.2114135
429280.0000000    0.2210440
429320.0000000    0.2208674
429360.0000000    0.2273623
429400.0000000    0.2174323
429440.0000000    0.2239939
429480.0000000    0.2167623
429520.0000000    0.2196930
429560.0000000    0.2265287
429600.0000000    0.2198534
429640.0000000    0.2105294
429680.0000000    0.2209611
429720.0000000    0.2283195
429760.0000000    0.2364439
429800.0000000    0.2228021
429840.0000000    0.2272758
429880.0000000    0.2201324
429920.0000000    0.2237655
429960.0000000    0.2375859
430000.0000000    0.2404952
430040.0000000    0.2320389
430080.0000000    0.2203475
430120.0000000    0.2153252
430160.0000000    0.2207300
430200.0000000    0.2203800
430240.0000000    0.2246719
430280.0000000    0.2382221
430320.0000000    0.2156762
430360.0000000    0.2165467
430400.0000000    0.2226888
430440.0000000    0.2330739
430480.0000000    0.2208658
430520.0000000    0.2352919
430560.0000000    0.2194146
430600.0000000    0.2202629
430640.0000000    0.2269071
430680.0000000    0.2173640
430720.0000000    0.2164561
430760.0000000    0.2305397
430800.0000000    0.2226375
430840.0000000    0.2362406
430880.0000000    0.2243929
430920.0000000    0.2282208
430960.0000000    0.2180160
431000.0000000    0.2278548
431040.0000000    0.2227686
431080.0000000    0.2424104
431120.0000000    0.2239583
431160.0000000    0.2412369
431200.0000000    0.2070750
431240.0000000    0.2120706
431280.0000000    0.2203615
431320.0000000    0.2036487
431360.0000000    0.2096405
431400.0000000    0.2172204
431440.0000000    0.2167033
431480.0000000    0.2210114
431520.0000000    0.2145965
431560.0000000    0.2242767
431600.0000000    0.2154669
431640.0000000    0.2357635
431680.0000000    0.2300842
431720.0000000    0.2154546
431760.0000000    0.2267990
431800.0000000    0.2304413
431840.0000000    0.2254133
431880.0000000    0.2222263
431920.0000000    0.2212952
431960.0000000    0.2228368
432000.0000000    0.2194786
432040.0000000    0.2165627
432080.0000000    0.2287559
432120.0000000    0.2334714
432160.0000000    0.2416445
432200.0000000    0.2322739
432240.0000000    0.2269990
432280.0000000    0.2307950
432320.0000000    0.2229466
432360.0000000    0.2322324
432400.0000000    0.2213763
432440.0000000    0.2239748
432480.0000000    0.2436568
432520.0000000    0.2328043
432560.0000000    0.2418876
432600.0000000    0.2312870
432640.0000000    0.2192474
432680.0000000    0.2374008
432720.0000000    0.2388569
432760.0000000    0.2328295
432800.0000000    0.2369887
432840.0000000    0.2305815
432880.0000000    0.2245640
432920.0000000    0.2292554
432960.0000000    0.2257884
433000.0000000    0.2345572
433040.0000000    0.2135007
433080.0000000    0.2199590
433120.0000000    0.2272714
433160.0000000    0.2231788
433200.0000000    0.2304448
433240.0000000    0.2209720
433280.0000000    0.2309349
433320.0000000    0.2201602
433360.0000000    0.2191352
433400.0000000    0.2236658
433440.0000000    0.2241396
433480.0000000    0.2219212
433520.0000000    0.2182079
433560.0000000    0.2225211
433600.0000000    0.2202824
433640.0000000    0.2253950
433680.0000000    0.2296098
433720.0000000    0.2268763
433760.0000000    0.2304820
433800.0000000    0.2306886
433840.0000000    0.2200163
433880.0000000    0.2306197
433920.0000000    0.2232869
433960.0000000    0.2293467
434000.0000000    0.2051400
434040.0000000    0.2130574
434080.0000000    0.2211496
434120.0000000    0.2312464
434160.0000000    0.2248443
434200.0000000    0.2233939
434240.0000000    0.2210640
434280.0000000    0.2135521
434320.0000000    0.2138602
434360.0000000    0.2245245
434400.0000000    0.2006602
434440.0000000    0.2216725
434480.0000000    0.2152615
434520.0000000    0.2108314
434560.0000000    0.2244108
434600.0000000    0.2286031
434640.0000000    0.2333665
434680.0000000    0.2089020
434720.0000000    0.2224823
434760.0000000    0.2250566
434800.0000000    0.2178805
434840.0000000    0.2250352
434880.0000000    0.2227889
434920.0000000    0.2292320
434960.0000000    0.2218955
435000.0000000    0.2353770
435040.0000000    0.2285473
435080.0000000    0.2453010
435120.0000000    0.2194528
435160.0000000    0.2196869
435200.0000000    0.2056743
435240.0000000    0.1990618
435280.0000000    0.2262996
435320.0000000    0.2151152
435360.0000000    0.2123222
435400.0000000    0.2067695
435440.0000000    0.2051956
435480.0000000    0.2149739
435520.0000000    0.2121555
435560.0000000    0.2136483
435600.0000000    0.2133576
435640.0000000    0.2113787
435680.0000000    0.2147610
435720.0000000    0.2243848
435760.0000000    0.2321365
435800.0000000    0.2286318
435840.0000000    0.2266365
435880.0000000    0.2099175
435920.0000000    0.2202739
435960.0000000    0.2126140
436000.0000000    0.2124161
436040.0000000    0.2162411
436080.0000000    0.2209824
436120.0000000    0.2193391
436160.0000000    0.2141216
436200.0000000    0.2146007
436240.0000000    0.2223581
436280.0000000    0.2293490
436320.0000000    0.2320245
436360.0000000    0.2248108
436400.0000000    0.2294315
436440.0000000    0.2195427
436480.0000000    0.2256405
436520.0000000    0.2289351
436560.0000000    0.2248798
436600.0000000    0.2372030
436640.0000000    0.2230823
436680.0000000    0.2281612
436720.0000000    0.2379339
436760.0000000    0.2299173
436800.0000000    0.2230554
436840.0000000    0.2330572
436880.0000000    0.2231183
436920.0000000    0.2206645
436960.0000000    0.2178842
437000.0000000    0.2096066
437040.0000000    0.2119577
437080.0000000    0.2062923
437120.0000000    0.2060036
437160.0000000    0.2093358
437200.0000000    0.2190388
437240.0000000    0.2047180
437280.0000000    0.2161570
437320.0000000    0.2134285
437360.0000000    0.2174998
437400.0000000    0.2280054
437440.0000000    0.2360906
437480.0000000    0.2232611
437520.0000000    0.2403716
437560.0000000    0.2371703
437600.0000000    0.2229297
437640.0000000    0.2234576
437680.0000000    0.2256007
437720.0000000    0.2182165
437760.0000000    0.2214234
437800.0000000    0.2216185
437840.0000000    0.2316360
437880.0000000    0.2218765
437920.0000000    0.2241715
437960.0000000    0.2123722
438000.0000000    0.2192263
438040.0000000    0.2194058
438080.0000000    0.2189422
438120.0000000    0.2123197
438160.0000000    0.2247103
438200.0000000    0.2230342
438240.0000000    0.2305599
438280.0000000    0.2165003
438320.0000000    0.2265778
438360.0000000    0.2360434
438400.0000000    0.2234943
438440.0000000    0.2252958
438480.0000000    0.2265960
438520.0000000    0.2195409
438560.0000000    0.2223575
438600.0000000    0.2168410
438640.0000000    0.2183118
438680.0000000    0.2148025
438720.0000000    0.2202735
438760.0000000    0.2033000
438800.0000000    0.2132953
438840.0000000    0.2145842
438880.0000000    0.2115548
438920.0000000    0.2216105
438960.0000000    0.2402425
439000.0000000    0.2401653
439040.0000000    0.2379212
439080.0000000    0.2442310
439120.0000000    0.2136065
439160.0000000    0.2350127
439200.0000000    0.2337224
439240.0000000    0.2261536
439280.0000000    0.2374070
439320.0000000    0.2285072
439360.0000000    0.2246758
439400.0000000    0.2259471
439440.0000000    0.2210602
439480.0000000    0.2260211
439520.0000000    0.2292460
439560.0000000    0.2299923
439600.0000000    0.2142098
439640.0000000    0.2278680
439680.0000000    0.2296101
439720.0000000    0.2195620
439760.0000000    0.2298198
439800.0000000    0.2449863
439840.0000000    0.2258108
439880.0000000    0.2334936
439920.0000000    0.2269874
439960.0000000    0.2297464
440000.0000000    0.2340250
440040.0000000    0.2329498
440080.0000000    0.2331855
440120.0000000    0.2336582
440160.0000000    0.2416763
440200.0000000    0.2269077
440240.0000000    0.2332408
440280.0000000    0.2366338
440320.0000000    0.2315546
440360.0000000    0.2300930
440400.0000000    0.2275001
440440.0000000    0.2196604
440480.0000000    0.2337091
440520.0000000    0.2286783
440560.0000000    0.2302396
440600.0000000    0.2254108
440640.0000000    0.2210052
440680.0000000    0.2252654
440720.0000000    0.2157433
440760.0000000    0.2142335
440800.0000000    0.2263246
440840.0000000    0.2191540
440880.0000000    0.2299794
440920.0000000    0.2099918
440960.0000000    0.2179073
441000.0000000    0.2160950
441040.0000000    0.2141948
441080.0000000    0.2136617
441120.0000000    0.2164787
441160.0000000    0.2131577
441200.0000000    0.2206360
441240.0000000    0.2232886
441280.0000000    0.2181019
441320.0000000    0.2179841
441360.0000000    0.2186895
441400.0000000    0.2166454
441440.0000000    0.2238953
441480.0000000    0.2110706
441520.0000000    0.2122780
441560.0000000    0.2171875
441600.0000000    0.2150677
441640.0000000    0.2143113
441680.0000000    0.2110385
441720.0000000    0.2240854
441760.0000000    0.2126183
441800.0000000    0.2153808
441840.0000000    0.2211142
441880.0000000    0.2138530
441920.0000000    0.2014129
441960.0000000    0.2200744
442000.0000000    0.2100371
442040.0000000    0.2138323
442080.0000000    0.2158579
442120.0000000    0.2037436
442160.0000000    0.2014735
442200.0000000    0.2170244
442240.0000000    0.2218571
442280.0000000    0.2222700
442320.0000000    0.2127859
442360.0000000    0.2142472
442400.0000000    0.2231935
442440.0000000    0.2173782
442480.0000000    0.2214005
442520.0000000    0.2248265
442560.0000000    0.2100900
442600.0000000    0.2135749
442640.0000000    0.2336236
442680.0000000    0.2183264
442720.0000000    0.2145020
442760.0000000    0.2079038
442800.0000000    0.2126691
442840.0000000    0.2099550
442880.0000000    0.2182677
442920.0000000    0.2190995
442960.0000000    0.2117611
443000.0000000    0.2173293
443040.0000000    0.2176849
443080.0000000    0.2162442
443120.0000000    0.2164802
443160.0000000    0.2222973
443200.0000000    0.2295546
443240.0000000    0.2199611
443280.0000000    0.2196731
443320.0000000    0.2146277
443360.0000000    0.2032347
443400.0000000    0.2141570
443440.0000000    0.2033109
443480.0000000    0.2093831
443520.0000000    0.2216181
443560.0000000    0.2236691
443600.0000000    0.2185060
443640.0000000    0.2164118
443680.0000000    0.2081567
443720.0000000    0.2178896
443760.0000000    0.2146751
443800.0000000    0.2018342
443840.0000000    0.2255913
443880.0000000    0.2213582
443920.0000000    0.2079990
443960.0000000    0.2165554
444000.0000000    0.2126359
444040.0000000    0.2148518
444080.0000000    0.2166847
444120.0000000    0.2041911
444160.0000000    0.1997303
444200.0000000    0.2207127
444240.0000000    0.2142509
444280.0000000    0.2128332
444320.0000000    0.2135817
444360.0000000    0.2093948
444400.0000000    0.2144791
444440.0000000    0.2033257
444480.0000000    0.2042246
444520.0000000    0.2069751
444560.0000000    0.2103157
444600.0000000    0.2014216
444640.0000000    0.2211097
444680.0000000    0.2112526
444720.0000000    0.2097532
444760.0000000    0.2135325
444800.0000000    0.2075883
444840.0000000    0.2212411
444880.0000000    0.2069663
444920.0000000    0.2142292
444960.0000000    0.2224701
445000.0000000    0.2167193
445040.0000000    0.2180847
445080.0000000    0.2199328
445120.0000000    0.2226871
445160.0000000    0.2160446
445200.0000000    0.2248229
445240.0000000    0.2298062
445280.0000000    0.2169708
445320.0000000    0.2292334
445360.0000000    0.2257519
445400.0000000    0.2103505
445440.0000000    0.2059151
445480.0000000    0.2167831
445520.0000000    0.2226751
445560.0000000    0.2124127
445600.0000000    0.2117175
445640.0000000    0.2197034
445680.0000000    0.2351725
445720.0000000    0.2199778
445760.0000000    0.2245588
445800.0000000    0.2150355
445840.0000000    0.2200182
445880.0000000    0.2308221
445920.0000000    0.2215667
445960.0000000    0.2264010
446000.0000000    0.2333168
446040.0000000    0.2247521
446080.0000000    0.2136468
446120.0000000    0.2255937
446160.0000000    0.2348070
446200.0000000    0.2311688
446240.0000000    0.2236948
446280.0000000    0.2208945
446320.0000000    0.2187601
446360.0000000    0.2284595
446400.0000000    0.2227636
446440.0000000    0.2352146
446480.0000000    0.2160819
446520.0000000    0.2279724
446560.0000000    0.2104338
446600.0000000    0.2214635
446640.0000000    0.2193940
446680.0000000    0.2208240
446720.0000000    0.2270170
446760.0000000    0.2250753
446800.0000000    0.2374408
446840.0000000    0.2304346
446880.0000000    0.2239064
446920.0000000    0.2396368
446960.0000000    0.2310219
447000.0000000    0.2180672
447040.0000000    0.2293886
447080.0000000    0.2229531
447120.0000000    0.2312391
447160.0000000    0.2218116
447200.0000000    0.2142703
447240.0000000    0.2198783
447280.0000000    0.2294036
447320.0000000    0.2225545
447360.0000000    0.2194503
447400.0000000    0.2345207
447440.0000000    0.2171678
447480.0000000    0.2341867
447520.0000000    0.2250509
447560.0000000    0.2329936
447600.0000000    0.2222365
447640.0000000    0.2382467
447680.0000000    0.2360815
447720.0000000    0.2282946
447760.0000000    0.2317456
447800.0000000    0.2273726
447840.0000000    0.2289213
447880.0000000    0.2238757
447920.0000000    0.2115986
447960.0000000    0.2100409
448000.0000000    0.2180534
448040.0000000    0.2288290
448080.0000000    0.2242073
448120.0000000    0.2402126
448160.0000000    0.2257975
448200.0000000    0.2319951
448240.0000000    0.2349801
448280.0000000    0.2413061
448320.0000000    0.2412670
448360.0000000    0.2479167
448400.0000000    0.2373659
448440.0000000    0.2273522
448480.0000000    0.2366450
448520.0000000    0.2195279
448560.0000000    0.2351708
448600.0000000    0.2302689
448640.0000000    0.2296100
448680.0000000    0.2292821
448720.0000000    0.2240053
448760.0000000    0.2201696
448800.0000000    0.2359894
448840.0000000    0.2368688
448880.0000000    0.2331053
448920.0000000    0.2299592
448960.0000000    0.2157206
449000.0000000    0.2212678
449040.0000000    0.2256760
449080.0000000    0.2274811
449120.0000000    0.2303189
449160.0000000    0.2380395
449200.0000000    0.2298174
449240.0000000    0.2195477
449280.0000000    0.2275385
449320.0000000    0.2300899
449360.0000000    0.2240581
449400.0000000    0.2313974
449440.0000000    0.2247027
449480.0000000    0.2313026
449520.0000000    0.2358360
449560.0000000    0.2124955
449600.0000000    0.2307361
449640.0000000    0.2284062
449680.0000000    0.2293376
449720.0000000    0.2353956
449760.0000000    0.2334150
449800.0000000    0.2353039
449840.0000000    0.2313828
449880.0000000    0.2229230
449920.0000000    0.2325276
449960.0000000    0.2438461
450000.0000000    0.2230610
450040.0000000    0.2179965
450080.0000000    0.2333014
450120.0000000    0.2291586
450160.0000000    0.2365381
450200.0000000    0.2303446
450240.0000000    0.2269677
450280.0000000    0.2313656
450320.0000000    0.2464087
450360.0000000    0.2376873
450400.0000000    0.2292679
450440.0000000    0.2316470
450480.0000000    0.2282996
450520.0000000    0.2271273
450560.0000000    0.2120985
450600.0000000    0.2229669
450640.0000000    0.2272159
450680.0000000    0.2257699
450720.0000000    0.2275681
450760.0000000    0.2250866
450800.0000000    0.2227411
450840.0000000    0.2325439
450880.0000000    0.2261441
450920.0000000    0.2386222
450960.0000000    0.2152159
451000.0000000    0.2374722
451040.0000000    0.2267182
451080.0000000    0.2241777
451120.0000000    0.2249228
451160.0000000    0.2357544
451200.0000000    0.2299582
451240.0000000    0.2363013
451280.0000000    0.2188385
451320.0000000    0.2334244
451360.0000000    0.2302040
451400.0000000    0.2289849
451440.0000000    0.2232209
451480.0000000    0.2310548
451520.0000000    0.2333160
451560.0000000    0.2314772
451600.0000000    0.2239952
451640.0000000    0.2093172
451680.0000000    0.2209560
451720.0000000    0.2167712
451760.0000000    0.2193828
451800.0000000    0.2279407
451840.0000000    0.2347483
451880.0000000    0.2373612
451920.0000000    0.2325546
451960.0000000    0.2337622
452000.0000000    0.2279394
452040.0000000    0.2364936
452080.0000000    0.2237534
452120.0000000    0.2324642
452160.0000000    0.2315663
452200.0000000    0.2277820
452240.0000000    0.2303718
452280.0000000    0.2281223
452320.0000000    0.2532946
452360.0000000    0.2368128
452400.0000000    0.2313273
452440.0000000    0.2294586
452480.0000000    0.2364726
452520.0000000    0.2390210
452560.0000000    0.2475344
452600.0000000    0.2425584
452640.0000000    0.2406578
452680.0000000    0.2423361
452720.0000000    0.2268202
452760.0000000    0.2305376
452800.0000000    0.2225470
452840.0000000    0.2257327
452880.0000000    0.2401597
452920.0000000    0.2360485
452960.0000000    0.2273530
453000.0000000    0.2294925
453040.0000000    0.2400446
453080.0000000    0.2335884
453120.0000000    0.2453002
453160.0000000    0.2273695
453200.0000000    0.2251440
453240.0000000    0.2417769
453280.0000000    0.2397260
453320.0000000    0.2302119
453360.0000000    0.2410493
453400.0000000    0.2165954
453440.0000000    0.2247098
453480.0000000    0.2275053
453520.0000000    0.2255827
453560.0000000    0.2232625
453600.0000000    0.2286595
453640.0000000    0.2340732
453680.0000000    0.2324115
453720.0000000    0.2251091
453760.0000000    0.2272466
453800.0000000    0.2370856
453840.0000000    0.2280557
453880.0000000    0.2319235
453920.0000000    0.2319481
453960.0000000    0.2382075
454000.0000000    0.2381494
454040.0000000    0.2230482
454080.0000000    0.2418715
454120.0000000    0.2199385
454160.0000000    0.2303099
454200.0000000    0.2423023
454240.0000000    0.2351340
454280.0000000    0.2282345
454320.0000000    0.2321461
454360.0000000    0.2272642
454400.0000000    0.2473112
454440.0000000    0.2240142
454480.0000000    0.2238670
454520.0000000    0.2302332
454560.0000000    0.2438348
454600.0000000    0.2277898
454640.0000000    0.2290033
454680.0000000    0.2317242
454720.0000000    0.2280228
454760.0000000    0.2342317
454800.0000000    0.2225585
454840.0000000    0.2216710
454880.0000000    0.2348066
454920.0000000    0.2302612
454960.0000000    0.2168513
455000.0000000    0.2422481
455040.0000000    0.2367765
455080.0000000    0.2232186
455120.0000000    0.2224558
455160.0000000    0.2244612
455200.0000000    0.2283825
455240.0000000    0.2303285
455280.0000000    0.2216708
455320.0000000    0.2260640
455360.0000000    0.2402261
455400.0000000    0.2219659
455440.0000000    0.2222576
455480.0000000    0.2283897
455520.0000000    0.2374747
455560.0000000    0.2333013
455600.0000000    0.2378372
455640.0000000    0.2295064
455680.0000000    0.2251922
455720.0000000    0.2230479
455760.0000000    0.2307201
455800.0000000    0.2199614
455840.0000000    0.2285956
455880.0000000    0.2315613
455920.0000000    0.2318604
455960.0000000    0.2243617
456000.0000000    0.2332564
456040.0000000    0.2384375
456080.0000000    0.2292761
456120.0000000    0.2320734
456160.0000000    0.2239267
456200.0000000    0.2245881
456240.0000000    0.2217064
456280.0000000    0.2235683
456320.0000000    0.2322430
456360.0000000    0.2319083
456400.0000000    0.2289645
456440.0000000    0.2261993
456480.0000000    0.2359062
456520.0000000    0.2442027
456560.0000000    0.2233570
456600.0000000    0.2337176
456640.0000000    0.2357681
456680.0000000    0.2404854
456720.0000000    0.2359997
456760.0000000    0.2419814
456800.0000000    0.2367180
456840.0000000    0.2282747
456880.0000000    0.2305699
456920.0000000    0.2382777
456960.0000000    0.2303891
457000.0000000    0.2298088
457040.0000000    0.2275106
457080.0000000    0.2258008
457120.0000000    0.2300284
457160.0000000    0.2159419
457200.0000000    0.2262027
457240.0000000    0.2403114
457280.0000000    0.2239374
457320.0000000    0.2310743
457360.0000000    0.2235048
457400.0000000    0.2243388
457440.0000000    0.2276919
457480.0000000    0.2417725
457520.0000000    0.2489583
457560.0000000    0.2440902
457600.0000000    0.2482727
457640.0000000    0.2412367
457680.0000000    0.2501809
457720.0000000    0.2438500
457760.0000000    0.2519851
457800.0000000    0.2428897
457840.0000000    0.2516938
457880.0000000    0.2413493
457920.0000000    0.2420686
457960.0000000    0.2430692
458000.0000000    0.2387108
458040.0000000    0.2419266
458080.0000000    0.2466497
458120.0000000    0.2371041
458160.0000000    0.2279708
458200.0000000    0.2310059
458240.0000000    0.2463031
458280.0000000    0.2406947
458320.0000000    0.2489788
458360.0000000    0.2348750
458400.0000000    0.2439086
458440.0000000    0.2268616
458480.0000000    0.2421989
458520.0000000    0.2360479
458560.0000000    0.2311989
458600.0000000    0.2342043
458640.0000000    0.2304614
458680.0000000    0.2329798
458720.0000000    0.2491000
458760.0000000    0.2316377
458800.0000000    0.2433947
458840.0000000    0.2380955
458880.0000000    0.2347893
458920.0000000    0.2422729
458960.0000000    0.2446449
459000.0000000    0.2403787
459040.0000000    0.2500942
459080.0000000    0.2480032
459120.0000000    0.2484552
459160.0000000    0.2365366
459200.0000000    0.2396174
459240.0000000    0.2274515
459280.0000000    0.2297250
459320.0000000    0.2426696
459360.0000000    0.2295322
459400.0000000    0.2330909
459440.0000000    0.2353710
459480.0000000    0.2402618
459520.0000000    0.2554007
459560.0000000    0.2446696
459600.0000000    0.2315423
459640.0000000    0.2313250
459680.0000000    0.2320844
459720.0000000    0.2434362
459760.0000000    0.2362368
459800.0000000    0.2341082
459840.0000000    0.2506753
459880.0000000    0.2528906
459920.0000000    0.2442726
459960.0000000    0.2605934
460000.0000000    0.2617958
460040.0000000    0.2554987
460080.0000000    0.2357332
460120.0000000    0.2538997
460160.0000000    0.2429231
460200.0000000    0.2537728
460240.0000000    0.2437347
460280.0000000    0.2394074
460320.0000000    0.2382453
460360.0000000    0.2301031
460400.0000000    0.2361773
460440.0000000    0.2347931
460480.0000000    0.2470300
460520.0000000    0.2531689
460560.0000000    0.2467974
460600.0000000    0.2444172
460640.0000000    0.2593752
460680.0000000    0.2458994
460720.0000000    0.2519387
460760.0000000    0.2505866
460800.0000000    0.2484203
460840.0000000    0.2617711
460880.0000000    0.2494628
460920.0000000    0.2536835
460960.0000000    0.2491882
461000.0000000    0.2478202
461040.0000000    0.2449796
461080.0000000    0.2478274
461120.0000000    0.2455004
461160.0000000    0.2479035
461200.0000000    0.2451127
461240.0000000    0.2550928
461280.0000000    0.2559389
461320.0000000    0.2701156
461360.0000000    0.2534982
461400.0000000    0.2622682
461440.0000000    0.2452565
461480.0000000    0.2631922
461520.0000000    0.2570068
461560.0000000    0.2519254
461600.0000000    0.2465240
461640.0000000    0.2527027
461680.0000000    0.2371451
461720.0000000    0.2372545
461760.0000000    0.2497136
461800.0000000    0.2489234
461840.0000000    0.2564687
461880.0000000    0.2529505
461920.0000000    0.2416693
461960.0000000    0.2395383
462000.0000000    0.2379760
462040.0000000    0.2442061
462080.0000000    0.2313042
462120.0000000    0.2405905
462160.0000000    0.2375233
462200.0000000    0.2557658
462240.0000000    0.2313830
462280.0000000    0.2172877
462320.0000000    0.2393309
462360.0000000    0.2383968
462400.0000000    0.2447269
462440.0000000    0.2344041
462480.0000000    0.2264907
462520.0000000    0.2432326
462560.0000000    0.2394969
462600.0000000    0.2290620
462640.0000000    0.2470660
462680.0000000    0.2459293
462720.0000000    0.2403305
462760.0000000    0.2430376
462800.0000000    0.2471571
462840.0000000    0.2397403
462880.0000000    0.2436243
462920.0000000    0.2515499
462960.0000000    0.2285997
463000.0000000    0.2498206
463040.0000000    0.2517160
463080.0000000    0.2546237
463120.0000000    0.2489149
463160.0000000    0.2496591
463200.0000000    0.2488606
463240.0000000    0.2460710
463280.0000000    0.2576596
463320.0000000    0.2464312
463360.0000000    0.2548912
463400.0000000    0.2481460
463440.0000000    0.2502358
463480.0000000    0.2506180
463520.0000000    0.2458810
463560.0000000    0.2419731
463600.0000000    0.2345751
463640.0000000    0.2373482
463680.0000000    0.2403156
463720.0000000    0.2258898
463760.0000000    0.2412022
463800.0000000    0.2454550
463840.0000000    0.2383212
463880.0000000    0.2419557
463920.0000000    0.2451284
463960.0000000    0.2463918
464000.0000000    0.2498382
464040.0000000    0.2361510
464080.0000000    0.2361105
464120.0000000    0.2379772
464160.0000000    0.2379761
464200.0000000    0.2358381
464240.0000000    0.2209193
464280.0000000    0.2361772
464320.0000000    0.2507761
464360.0000000    0.2492992
464400.0000000    0.2419067
464440.0000000    0.2523141
464480.0000000    0.2457019
464520.0000000    0.2417210
464560.0000000    0.2557060
464600.0000000    0.2617834
464640.0000000    0.2567982
464680.0000000    0.2515833
464720.0000000    0.2545141
464760.0000000    0.2656935
464800.0000000    0.2515802
464840.0000000    0.2548900
464880.0000000    0.2525497
464920.0000000    0.2472392
464960.0000000    0.2539176
465000.0000000    0.2457675
465040.0000000    0.2545543
465080.0000000    0.2415799
465120.0000000    0.2392911
465160.0000000    0.2438071
465200.0000000    0.2389739
465240.0000000    0.2403205
465280.0000000    0.2345360
465320.0000000    0.2514364
465360.0000000    0.2484643
465400.0000000    0.2324167
465440.0000000    0.2403076
465480.0000000    0.2435249
465520.0000000    0.2432662
465560.0000000    0.2334449
465600.0000000    0.2426805
465640.0000000    0.2437399
465680.0000000    0.2348671
465720.0000000    0.2313552
465760.0000000    0.2409017
465800.0000000    0.2480790
465840.0000000    0.2370623
465880.0000000    0.2293761
465920.0000000    0.2327633
465960.0000000    0.2470704
466000.0000000    0.2578409
466040.0000000    0.2421220
466080.0000000    0.2252493
466120.0000000    0.2391354
466160.0000000    0.2497793
466200.0000000    0.2393092
466240.0000000    0.2621863
466280.0000000    0.2405446
466320.0000000    0.2369127
466360.0000000    0.2411439
466400.0000000    0.2482715
466440.0000000    0.2461869
466480.0000000    0.2487973
466520.0000000    0.2370726
466560.0000000    0.2463102
466600.0000000    0.2359362
466640.0000000    0.2359534
466680.0000000    0.2393701
466720.0000000    0.2272459
466760.0000000    0.2432251
466800.0000000    0.2503038
466840.0000000    0.2366216
466880.0000000    0.2311541
466920.0000000    0.2289560
466960.0000000    0.2410863
467000.0000000    0.2371110
467040.0000000    0.2395356
467080.0000000    0.2324568
467120.0000000    0.2383743
467160.0000000    0.2407374
467200.0000000    0.2390227
467240.0000000    0.2566377
467280.0000000    0.2548149
467320.0000000    0.2525445
467360.0000000    0.2444387
467400.0000000    0.2409906
467440.0000000    0.2376819
467480.0000000    0.2515599
467520.0000000    0.2373843
467560.0000000    0.2252413
467600.0000000    0.2365698
467640.0000000    0.2393664
467680.0000000    0.2300865
467720.0000000    0.2298367
467760.0000000    0.2231151
467800.0000000    0.2417890
467840.0000000    0.2249373
467880.0000000    0.2268692
467920.0000000    0.2297664
467960.0000000    0.2317061
468000.0000000    0.2385881
468040.0000000    0.2355216
468080.0000000    0.2598064
468120.0000000    0.2399817
468160.0000000    0.2443623
468200.0000000    0.2362897
468240.0000000    0.2403596
468280.0000000    0.2304532
468320.0000000    0.2389115
468360.0000000    0.2256937
468400.0000000    0.2239834
468440.0000000    0.2354327
468480.0000000    0.2292331
468520.0000000    0.2235568
468560.0000000    0.2344458
468600.0000000    0.2298149
468640.0000000    0.2236031
468680.0000000    0.2290876
468720.0000000    0.2346077
468760.0000000    0.2267993
468800.0000000    0.2157258
468840.0000000    0.2258911
468880.0000000    0.2320757
468920.0000000    0.2384276
468960.0000000    0.2299669
469000.0000000    0.2368030
469040.0000000    0.2253563
469080.0000000    0.2294907
469120.0000000    0.2274947
469160.0000000    0.2343989
469200.0000000    0.2350478
469240.0000000    0.2222726
469280.0000000    0.2315533
469320.0000000    0.2371400
469360.0000000    0.2281459
469400.0000000    0.2412748
469440.0000000    0.2224061
469480.0000000    0.2276971
469520.0000000    0.2292448
469560.0000000    0.2316992
469600.0000000    0.2339064
469640.0000000    0.2364305
469680.0000000    0.2260570
469720.0000000    0.2362055
469760.0000000    0.2268601
469800.0000000    0.2428360
469840.0000000    0.2463916
469880.0000000    0.2397070
469920.0000000    0.2364658
469960.0000000    0.2275910
470000.0000000    0.2347119
470040.0000000    0.2357235
470080.0000000    0.2264178
470120.0000000    0.2315814
470160.0000000    0.2447117
470200.0000000    0.2308864
470240.0000000    0.2324678
470280.0000000    0.2299895
470320.0000000    0.2391984
470360.0000000    0.2235858
470400.0000000    0.2317073
470440.0000000    0.2396946
470480.0000000    0.2228549
470520.0000000    0.2237670
470560.0000000    0.2445760
470600.0000000    0.2471986
470640.0000000    0.2522754
470680.0000000    0.2387448
470720.0000000    0.2307695
470760.0000000    0.2344819
470800.0000000    0.2352368
470840.0000000    0.2397134
470880.0000000    0.2394664
470920.0000000    0.2320166
470960.0000000    0.2268448
471000.0000000    0.2333921
471040.0000000    0.2312514
471080.0000000    0.2339472
471120.0000000    0.2409875
471160.0000000    0.2305419
471200.0000000    0.2386107
471240.0000000    0.2300405
471280.0000000    0.2257925
471320.0000000    0.2289530
471360.0000000    0.2318124
471400.0000000    0.2185284
471440.0000000    0.2087967
471480.0000000    0.2252670
471520.0000000    0.2166058
471560.0000000    0.2344784
471600.0000000    0.2315434
471640.0000000    0.2265745
471680.0000000    0.2149884
471720.0000000    0.2277497
471760.0000000    0.2178139
471800.0000000    0.2347416
471840.0000000    0.2278942
471880.0000000    0.2286106
471920.0000000    0.2262818
471960.0000000    0.2259314
472000.0000000    0.2374658
472040.0000000    0.2386934
472080.0000000    0.2320402
472120.0000000    0.2430615
472160.0000000    0.2398967
472200.0000000    0.2267234
472240.0000000    0.2383322
472280.0000000    0.2281162
472320.0000000    0.2405224
472360.0000000    0.2399115
472400.0000000    0.2306980
472440.0000000    0.2325867
472480.0000000    0.2306713
472520.0000000    0.2349631
472560.0000000    0.2280356
472600.0000000    0.2336346
472640.0000000    0.2198739
472680.0000000    0.2317607
472720.0000000    0.2278342
472760.0000000    0.2409379
472800.0000000    0.2380728
472840.0000000    0.2275134
472880.0000000    0.2303377
472920.0000000    0.2447727
472960.0000000    0.2354746
473000.0000000    0.2322958
473040.0000000    0.2216919
473080.0000000    0.2207140
473120.0000000    0.2218740
473160.0000000    0.2276524
473200.0000000    0.2215490
473240.0000000    0.2242245
473280.0000000    0.2359395
473320.0000000    0.2482534
473360.0000000    0.2261591
473400.0000000    0.2424478
473440.0000000    0.2480523
473480.0000000    0.2337897
473520.0000000    0.2321993
473560.0000000    0.2344447
473600.0000000    0.2437703
473640.0000000    0.2412237
473680.0000000    0.2232154
473720.0000000    0.2218471
473760.0000000    0.2296190
473800.0000000    0.2132598
473840.0000000    0.2198701
473880.0000000    0.2381495
473920.0000000    0.2449948
473960.0000000    0.2390482
474000.0000000    0.2341148
474040.0000000    0.2358123
474080.0000000    0.2245567
474120.0000000    0.2341050
474160.0000000    0.2316407
474200.0000000    0.2349060
474240.0000000    0.2416858
474280.0000000    0.2301618
474320.0000000    0.2209792
474360.0000000    0.2157500
474400.0000000    0.2274963
474440.0000000    0.2254982
474480.0000000    0.2235937
474520.0000000    0.2222635
474560.0000000    0.2044006
474600.0000000    0.2263408
474640.0000000    0.2056548
474680.0000000    0.2108198
474720.0000000    0.2250704
474760.0000000    0.2304791
474800.0000000    0.2186811
474840.0000000    0.2293965
474880.0000000    0.2272844
474920.0000000    0.2246907
474960.0000000    0.2257797
475000.0000000    0.2236917
475040.0000000    0.2130235
475080.0000000    0.2056048
475120.0000000    0.2227600
475160.0000000    0.2360238
475200.0000000    0.2249908
475240.0000000    0.2265626
475280.0000000    0.2008146
475320.0000000    0.2180251
475360.0000000    0.2243459
475400.0000000    0.2114374
475440.0000000    0.2132278
475480.0000000    0.2119101
475520.0000000    0.2144383
475560.0000000    0.2035345
475600.0000000    0.2070296
475640.0000000    0.2207011
475680.0000000    0.2119616
475720.0000000    0.2053142
475760.0000000    0.2033667
475800.0000000    0.2124436
475840.0000000    0.1998044
475880.0000000    0.2063796
475920.0000000    0.2062938
475960.0000000    0.2181526
476000.0000000    0.2156943
476040.0000000    0.2010010
476080.0000000    0.2059323
476120.0000000    0.2099670
476160.0000000    0.2124333
476200.0000000    0.2202935
476240.0000000    0.2148398
476280.0000000    0.2176919
476320.0000000    0.2064477
476360.0000000    0.2137779
476400.0000000    0.2041682
476440.0000000    0.2129375
476480.0000000    0.2182822
476520.0000000    0.2153295
476560.0000000    0.2198034
476600.0000000    0.2192021
476640.0000000    0.2156126
476680.0000000    0.2146233
476720.0000000    0.2122120
476760.0000000    0.2089891
476800.0000000    0.2187783
476840.0000000    0.2178097
476880.0000000    0.2190023
476920.0000000    0.2052991
476960.0000000    0.2280795
477000.0000000    0.2183372
477040.0000000    0.2141164
477080.0000000    0.2051196
477120.0000000    0.2165038
477160.0000000    0.2185504
477200.0000000    0.2203496
477240.0000000    0.2196841
477280.0000000    0.2103822
477320.0000000    0.2133510
477360.0000000    0.2069799
477400.0000000    0.2154100
477440.0000000    0.2306399
477480.0000000    0.2238538
477520.0000000    0.2233124
477560.0000000    0.2296742
477600.0000000    0.2338853
477640.0000000    0.2198375
477680.0000000    0.2247336
477720.0000000    0.2372596
477760.0000000    0.2220725
477800.0000000    0.2274792
477840.0000000    0.2322381
477880.0000000    0.2243092
477920.0000000    0.2051566
477960.0000000    0.2197156
478000.0000000    0.2135258
478040.0000000    0.2178200
478080.0000000    0.2257574
478120.0000000    0.2200545
478160.0000000    0.2136360
478200.0000000    0.2261623
478240.0000000    0.2322576
478280.0000000    0.2303274
478320.0000000    0.2248112
478360.0000000    0.2223313
478400.0000000    0.2221632
478440.0000000    0.2335835
478480.0000000    0.2184944
478520.0000000    0.2231067
478560.0000000    0.2146836
478600.0000000    0.2320419
478640.0000000    0.2317326
478680.0000000    0.2256115
478720.0000000    0.2168884
478760.0000000    0.2187692
478800.0000000    0.2213066
478840.0000000    0.2266235
478880.0000000    0.2145155
478920.0000000    0.2265206
478960.0000000    0.2279288
479000.0000000    0.2187579
479040.0000000    0.2177258
479080.0000000    0.2203073
479120.0000000    0.2131647
479160.0000000    0.2179616
479200.0000000    0.2190280
479240.0000000    0.2101524
479280.0000000    0.2067165
479320.0000000    0.2064367
479360.0000000    0.2179719
479400.0000000    0.2183155
479440.0000000    0.2165161
479480.0000000    0.2163544
479520.0000000    0.2219500
479560.0000000    0.2115092
479600.0000000    0.2246233
479640.0000000    0.2206720
479680.0000000    0.2212564
479720.0000000    0.2295927
479760.0000000    0.2232696
479800.0000000    0.2314576
479840.0000000    0.2287465
479880.0000000    0.2339529
479920.0000000    0.2279668
479960.0000000    0.2237603
480000.0000000    0.2156567
480040.0000000    0.2233402
480080.0000000    0.2177824
480120.0000000    0.2164247
480160.0000000    0.2293537
480200.0000000    0.2293173
480240.0000000    0.2228104
480280.0000000    0.2269494
480320.0000000    0.2371665
480360.0000000    0.2231918
480400.0000000    0.2188366
480440.0000000    0.2233620
480480.0000000    0.2180633
480520.0000000    0.2201350
480560.0000000    0.2166276
480600.0000000    0.2140581
480640.0000000    0.2201595
480680.0000000    0.2112090
480720.0000000    0.2116969
480760.0000000    0.2241956
480800.0000000    0.2145289
480840.0000000    0.2111776
480880.0000000    0.2074022
480920.0000000    0.2070465
480960.0000000    0.2102864
481000.0000000    0.2049060
481040.0000000    0.2126265
481080.0000000    0.2152409
481120.0000000    0.2241517
481160.0000000    0.2339407
481200.0000000    0.2242358
481240.0000000    0.2205337
481280.0000000    0.2167308
481320.0000000    0.2333235
481360.0000000    0.2285791
481400.0000000    0.2180782
481440.0000000    0.2238175
481480.0000000    0.2281273
481520.0000000    0.2214275
481560.0000000    0.2211272
481600.0000000    0.2274141
481640.0000000    0.2202254
481680.0000000    0.2256794
481720.0000000    0.2281893
481760.0000000    0.2252180
481800.0000000    0.2153109
481840.0000000    0.2316892
481880.0000000    0.2260357
481920.0000000    0.2210386
481960.0000000    0.2284758
482000.0000000    0.2220302
482040.0000000    0.2264077
482080.0000000    0.2329173
482120.0000000    0.2299926
482160.0000000    0.2189726
482200.0000000    0.2252980
482240.0000000    0.2227695
482280.0000000    0.2196618
482320.0000000    0.2276381
482360.0000000    0.2294787
482400.0000000    0.2236275
482440.0000000    0.2313556
482480.0000000    0.2202235
482520.0000000    0.2067680
482560.0000000    0.2251863
482600.0000000    0.2199923
482640.0000000    0.2277858
482680.0000000    0.2292671
482720.0000000    0.2184389
482760.0000000    0.2180862
482800.0000000    0.2256347
482840.0000000    0.2290082
482880.0000000    0.2230906
482920.0000000    0.2160691
482960.0000000    0.2219573
483000.0000000    0.2181461
483040.0000000    0.2271526
483080.0000000    0.2162609
483120.0000000    0.2259337
483160.0000000    0.2131430
483200.0000000    0.2318467
483240.0000000    0.2182718
483280.0000000    0.2173427
483320.0000000    0.2248197
483360.0000000    0.2297380
483400.0000000    0.2228668
483440.0000000    0.2187867
483480.0000000    0.2258714
483520.0000000    0.2180461
483560.0000000    0.2208162
483600.0000000    0.2126434
483640.0000000    0.2287080
483680.0000000    0.2221019
483720.0000000    0.2296960
483760.0000000    0.2156349
483800.0000000    0.2207151
483840.0000000    0.2105548
483880.0000000    0.2241728
483920.0000000    0.2242701
483960.0000000    0.2250612
484000.0000000    0.2129894
484040.0000000    0.2235857
484080.0000000    0.2166549
484120.0000000    0.2138014
484160.0000000    0.2231961
484200.0000000    0.2167799
484240.0000000    0.2298034
484280.0000000    0.2245435
484320.0000000    0.2085862
484360.0000000    0.2116922
484400.0000000    0.2221519
484440.0000000    0.2248708
484480.0000000    0.2258983
484520.0000000    0.2332799
484560.0000000    0.2243476
484600.0000000    0.2254258
484640.0000000    0.2224133
484680.0000000    0.2158309
484720.0000000    0.2230972
484760.0000000    0.2289023
484800.0000000    0.2268451
484840.0000000    0.2221668
484880.0000000    0.2118051
484920.0000000    0.2203245
484960.0000000    0.2186459
485000.0000000    0.2123853
485040.0000000    0.2193832
485080.0000000    0.2270118
485120.0000000    0.2245062
485160.0000000    0.2337334
485200.0000000    0.2197233
485240.0000000    0.2307026
485280.0000000    0.2131663
485320.0000000    0.2243837
485360.0000000    0.2213050
485400.0000000    0.2161093
485440.0000000    0.2214032
485480.0000000    0.2144337
485520.0000000    0.2182293
485560.0000000    0.2241943
485600.0000000    0.2239109
485640.0000000    0.2336541
485680.0000000    0.2212859
485720.0000000    0.2114705
485760.0000000    0.2153569
485800.0000000    0.2230269
485840.0000000    0.2337417
485880.0000000    0.2253753
485920.0000000    0.2357804
485960.0000000    0.2395109
486000.0000000    0.2361767
486040.0000000    0.2230880
486080.0000000    0.2187715
486120.0000000    0.2328269
486160.0000000    0.2247489
486200.0000000    0.2229534
486240.0000000    0.2192638
486280.0000000    0.2224734
486320.0000000    0.2313355
486360.0000000    0.2230106
486400.0000000    0.2253320
486440.0000000    0.2378348
486480.0000000    0.2444647
486520.0000000    0.2443010
486560.0000000    0.2253688
486600.0000000    0.2414464
486640.0000000    0.2209371
486680.0000000    0.2392676
486720.0000000    0.2485007
486760.0000000    0.2388883
486800.0000000    0.2317821
486840.0000000    0.2353044
486880.0000000    0.2218389
486920.0000000    0.2371122
486960.0000000    0.2201705
487000.0000000    0.2238624
487040.0000000    0.2407318
487080.0000000    0.2141071
487120.0000000    0.2261312
487160.0000000    0.2171416
487200.0000000    0.2239384
487240.0000000    0.2212059
487280.0000000    0.2259095
487320.0000000    0.2367819
487360.0000000    0.2261596
487400.0000000    0.2205786
487440.0000000    0.2142667
487480.0000000    0.1972844
487520.0000000    0.2125542
487560.0000000    0.2178034
487600.0000000    0.2135025
487640.0000000    0.2125528
487680.0000000    0.2043021
487720.0000000    0.2116726
487760.0000000    0.2111364
487800.0000000    0.2075244
487840.0000000    0.2179842
487880.0000000    0.2109071
487920.0000000    0.2114172
487960.0000000    0.2204539
488000.0000000    0.2153159
488040.0000000    0.2005729
488080.0000000    0.2133891
488120.0000000    0.2233849
488160.0000000    0.2123280
488200.0000000    0.1968575
488240.0000000    0.2225326
488280.0000000    0.2153354
488320.0000000    0.2229816
488360.0000000    0.2234982
488400.0000000    0.2300451
488440.0000000    0.2370084
488480.0000000    0.2228602
488520.0000000    0.2188035
488560.0000000    0.2201371
488600.0000000    0.2170992
488640.0000000    0.2208264
488680.0000000    0.2347422
488720.0000000    0.2245675
488760.0000000    0.2235709
488800.0000000    0.2207131
488840.0000000    0.2140672
488880.0000000    0.2093355
488920.0000000    0.2092959
488960.0000000    0.2072281
489000.0000000    0.2187950
489040.0000000    0.2183791
489080.0000000    0.2311052
489120.0000000    0.2345107
489160.0000000    0.2202318
489200.0000000    0.2252340
489240.0000000    0.2096767
489280.0000000    0.2170269
489320.0000000    0.2278960
489360.0000000    0.2095632
489400.0000000    0.2212216
489440.0000000    0.2230310
489480.0000000    0.2195978
489520.0000000    0.2075533
489560.0000000    0.2234335
489600.0000000    0.2208418
489640.0000000    0.2208286
489680.0000000    0.2193345
489720.0000000    0.2267118
489760.0000000    0.2242200
489800.0000000    0.2277773
489840.0000000    0.2264444
489880.0000000    0.2238914
489920.0000000    0.2157588
489960.0000000    0.2224971
490000.0000000    0.1973917
490040.0000000    0.2252187
490080.0000000    0.2254347
490120.0000000    0.2086719
490160.0000000    0.2234830
490200.0000000    0.2297002
490240.0000000    0.2354622
490280.0000000    0.2227352
490320.0000000    0.2248703
490360.0000000    0.2442700
490400.0000000    0.2481355
490440.0000000    0.2272381
490480.0000000    0.2165740
490520.0000000    0.2094144
490560.0000000    0.2249394
490600.0000000    0.2241170
490640.0000000    0.2283126
490680.0000000    0.2268639
490720.0000000    0.2330074
490760.0000000    0.2188617
490800.0000000    0.2277922
490840.0000000    0.2369180
490880.0000000    0.2275038
490920.0000000    0.2330081
490960.0000000    0.2320667
491000.0000000    0.2217460
491040.0000000    0.2149397
491080.0000000    0.2269467
491120.0000000    0.2415698
491160.0000000    0.2301654
491200.0000000    0.2222292
491240.0000000    0.2264939
491280.0000000    0.2232799
491320.0000000    0.2325161
491360.0000000    0.2406665
491400.0000000    0.2334170
491440.0000000    0.2454499
491480.0000000    0.2344572
491520.0000000    0.2242982
491560.0000000    0.2220832
491600.0000000    0.2241281
491640.0000000    0.2319089
491680.0000000    0.2130041
491720.0000000    0.2237915
491760.0000000    0.2245574
491800.0000000    0.2300767
491840.0000000    0.2239631
491880.0000000    0.2314561
491920.0000000    0.2238139
491960.0000000    0.2176005
492000.0000000    0.2395033
492040.0000000    0.2426122
492080.0000000    0.2345255
492120.0000000    0.2244585
492160.0000000    0.2283524
492200.0000000    0.2240821
492240.0000000    0.2104452
492280.0000000    0.2299226
492320.0000000    0.2192670
492360.0000000    0.2252141
492400.0000000    0.2209538
492440.0000000    0.2200246
492480.0000000    0.2205568
492520.0000000    0.2244600
492560.0000000    0.2156987
492600.0000000    0.2132065
492640.0000000    0.2247405
492680.0000000    0.2157096
492720.0000000    0.2173150
492760.0000000    0.2238820
492800.0000000    0.2311408
492840.0000000    0.2312458
492880.0000000    0.2267868
492920.0000000    0.2227026
492960.0000000    0.2184212
493000.0000000    0.2274496
493040.0000000    0.2255938
493080.0000000    0.2356497
493120.0000000    0.2345611
493160.0000000    0.2266833
493200.0000000    0.2229340
493240.0000000    0.2319900
493280.0000000    0.2403533
493320.0000000    0.2284279
493360.0000000    0.2323738
493400.0000000    0.2210527
493440.0000000    0.2333469
493480.0000000    0.2280240
493520.0000000    0.2081432
493560.0000000    0.2235630
493600.0000000    0.2129280
493640.0000000    0.2161377
493680.0000000    0.2103398
493720.0000000    0.2182209
493760.0000000    0.2185733
493800.0000000    0.2239190
493840.0000000    0.2273065
493880.0000000    0.2302565
493920.0000000    0.2260341
493960.0000000    0.2284805
494000.0000000    0.2253073
494040.0000000    0.2131104
494080.0000000    0.2221390
494120.0000000    0.2149481
494160.0000000    0.2184285
494200.0000000    0.2228393
494240.0000000    0.2149369
494280.0000000    0.2274100
494320.0000000    0.2295705
494360.0000000    0.2121931
494400.0000000    0.2199085
494440.0000000    0.2245117
494480.0000000    0.2197138
494520.0000000    0.2182200
494560.0000000    0.2162236
494600.0000000    0.2169353
494640.0000000    0.2072287
494680.0000000    0.2088276
494720.0000000    0.2169788
494760.0000000    0.2198937
494800.0000000    0.2182918
494840.0000000    0.2287015
494880.0000000    0.2174160
494920.0000000    0.2233388
494960.0000000    0.2232240
495000.0000000    0.2191269
495040.0000000    0.2100016
495080.0000000    0.2170181
495120.0000000    0.2159336
495160.0000000    0.2381729
495200.0000000    0.2418544
495240.0000000    0.2250577
495280.0000000    0.2080591
495320.0000000    0.2292613
495360.0000000    0.2291670
495400.0000000    0.2111952
495440.0000000    0.2143669
495480.0000000    0.2252535
495520.0000000    0.2343604
495560.0000000    0.2250479
495600.0000000    0.2334802
495640.0000000    0.2309080
495680.0000000    0.2090046
495720.0000000    0.1994036
495760.0000000    0.2040385
495800.0000000    0.2092247
495840.0000000    0.2228098
495880.0000000    0.2288692
495920.0000000    0.2420056
495960.0000000    0.2221852
496000.0000000    0.2181649
496040.0000000    0.2252778
496080.0000000    0.2304017
496120.0000000    0.2294387
496160.0000000    0.2328623
496200.0000000    0.2339551
496240.0000000    0.2274583
496280.0000000    0.2339406
496320.0000000    0.2252078
496360.0000000    0.2152907
496400.0000000    0.2203221
496440.0000000    0.2246149
496480.0000000    0.2203764
496520.0000000    0.2235611
496560.0000000    0.2301297
496600.0000000    0.2255704
496640.0000000    0.2279680
496680.0000000    0.2330621
496720.0000000    0.2242292
496760.0000000    0.2228890
496800.0000000    0.2106464
496840.0000000    0.2431461
496880.0000000    0.2303245
496920.0000000    0.2285138
496960.0000000    0.2240163
497000.0000000    0.2279222
497040.0000000    0.2290550
497080.0000000    0.2348652
497120.0000000    0.2442162
497160.0000000    0.2425076
497200.0000000    0.2132461
497240.0000000    0.2216185
497280.0000000    0.2183346
497320.0000000    0.2333573
497360.0000000    0.2266929
497400.0000000    0.2277045
497440.0000000    0.2273139
497480.0000000    0.2177140
497520.0000000    0.2157156
497560.0000000    0.2304012
497600.0000000    0.2392224
497640.0000000    0.2294720
497680.0000000    0.2224883
497720.0000000    0.2172060
497760.0000000    0.2242898
497800.0000000    0.2272721
497840.0000000    0.2361729
497880.0000000    0.2202112
497920.0000000    0.2364215
497960.0000000    0.2221931
498000.0000000    0.2289004
498040.0000000    0.2254909
498080.0000000    0.2238918
498120.0000000    0.2145046
498160.0000000    0.2355403
498200.0000000    0.2151013
498240.0000000    0.2264084
498280.0000000    0.2230353
498320.0000000    0.2275263
498360.0000000    0.2263537
498400.0000000    0.2275202
498440.0000000    0.2343234
498480.0000000    0.2227929
498520.0000000    0.2177433
498560.0000000    0.2255355
498600.0000000    0.2290704
498640.0000000    0.2309344
498680.0000000    0.2289506
498720.0000000    0.2340390
498760.0000000    0.2480329
498800.0000000    0.2318886
498840.0000000    0.2221542
498880.0000000    0.2424831
498920.0000000    0.2168329
498960.0000000    0.2093821
499000.0000000    0.2224054
499040.0000000    0.2215512
499080.0000000    0.2167040
499120.0000000    0.2188198
499160.0000000    0.2280311
499200.0000000    0.2348681
499240.0000000    0.2239405
499280.0000000    0.2131373
499320.0000000    0.2260764
499360.0000000    0.2131448
499400.0000000    0.2137706
499440.0000000    0.2143207
499480.0000000    0.2273350
499520.0000000    0.2198412
499560.0000000    0.2205585
499600.0000000    0.2143559
499640.0000000    0.2363116
499680.0000000    0.2037951
499720.0000000    0.2180032
499760.0000000    0.2290743
499800.0000000    0.2219051
499840.0000000    0.2332690
499880.0000000    0.2225549
499920.0000000    0.2252571
499960.0000000    0.2093881
500000.0000000    0.2196989
500040.0000000    0.2155886
500080.0000000    0.2146492
500120.0000000    0.2098368
500160.0000000    0.2099398
500200.0000000    0.2152588
500240.0000000    0.2265824
500280.0000000    0.1994386
500320.0000000    0.2269937
500360.0000000    0.2202092
500400.0000000    0.2215690
500440.0000000    0.2221690
500480.0000000    0.2259824
500520.0000000    0.2268158
500560.0000000    0.2342197
500600.0000000    0.2261466
500640.0000000    0.2290544
500680.0000000    0.2285793
500720.0000000    0.2271650
500760.0000000    0.2375398
500800.0000000    0.2354334
500840.0000000    0.2440298
500880.0000000    0.2439126
500920.0000000    0.2302826
500960.0000000    0.2286500
501000.0000000    0.2321790
501040.0000000    0.2182563
501080.0000000    0.2182830
501120.0000000    0.2110326
501160.0000000    0.2226949
501200.0000000    0.2318657
501240.0000000    0.2332450
501280.0000000    0.2461976
501320.0000000    0.2299962
501360.0000000    0.2376957
501400.0000000    0.2245393
501440.0000000    0.2268020
501480.0000000    0.2313281
501520.0000000    0.2310526
501560.0000000    0.2115224
501600.0000000    0.2256157
501640.0000000    0.2168680
501680.0000000    0.2147622
501720.0000000    0.2307401
501760.0000000    0.2180819
501800.0000000    0.2179805
501840.0000000    0.2088818
501880.0000000    0.2215682
501920.0000000    0.2063208
501960.0000000    0.2222565
502000.0000000    0.2110431
502040.0000000    0.2169271
502080.0000000    0.2122124
502120.0000000    0.2191774
502160.0000000    0.2113999
502200.0000000    0.2028656
502240.0000000    0.2156752
502280.0000000    0.2149695
502320.0000000    0.2208339
502360.0000000    0.2322186
502400.0000000    0.2195787
502440.0000000    0.2129813
502480.0000000    0.2221572
502520.0000000    0.2349586
502560.0000000    0.2230796
502600.0000000    0.2139326
502640.0000000    0.2360052
502680.0000000    0.2107838
502720.0000000    0.2088983
502760.0000000    0.2206158
502800.0000000    0.2141640
502840.0000000    0.2137684
502880.0000000    0.2087090
502920.0000000    0.2218072
502960.0000000    0.2072419
503000.0000000    0.2107445
503040.0000000    0.2105537
503080.0000000    0.2204269
503120.0000000    0.2116232
503160.0000000    0.2272945
503200.0000000    0.2307385
503240.0000000    0.2123743
503280.0000000    0.2196991
503320.0000000    0.2301342
503360.0000000    0.2228902
503400.0000000    0.2346794
503440.0000000    0.2256677
503480.0000000    0.2256478
503520.0000000    0.2258831
503560.0000000    0.2333964
503600.0000000    0.2422800
503640.0000000    0.2384190
503680.0000000    0.2279684
503720.0000000    0.2298632
503760.0000000    0.2171118
503800.0000000    0.2404461
503840.0000000    0.2278169
503880.0000000    0.2303141
503920.0000000    0.2500048
503960.0000000    0.2306970
504000.0000000    0.2473732
504040.0000000    0.2454096
504080.0000000    0.2288024
504120.0000000    0.2333095
504160.0000000    0.2400525
504200.0000000    0.2353160
504240.0000000    0.2326318
504280.0000000    0.2446712
504320.0000000    0.2415314
504360.0000000    0.2327771
504400.0000000    0.2317642
504440.0000000    0.2383791
504480.0000000    0.2395144
504520.0000000    0.2404766
504560.0000000    0.2399497
504600.0000000    0.2375195
504640.0000000    0.2394072
504680.0000000    0.2489062
504720.0000000    0.2489063
504760.0000000    0.2411185
504800.0000000    0.2328999
504840.0000000    0.2346087
504880.0000000    0.2362136
504920.0000000    0.2378056
504960.0000000    0.2276983
505000.0000000    0.2366977
505040.0000000    0.2372766
505080.0000000    0.2391805
505120.0000000    0.2358403
505160.0000000    0.2280324
505200.0000000    0.2292095
505240.0000000    0.2412097
505280.0000000    0.2410816
505320.0000000    0.2353278
505360.0000000    0.2438667
505400.0000000    0.2418910
505440.0000000    0.2370868
505480.0000000    0.2333915
505520.0000000    0.2504070
505560.0000000    0.2391950
505600.0000000    0.2337561
505640.0000000    0.2048494
505680.0000000    0.2166570
505720.0000000    0.2262193
505760.0000000    0.2310731
505800.0000000    0.2193633
505840.0000000    0.2130934
505880.0000000    0.2309699
505920.0000000    0.2321112
505960.0000000    0.2146636
506000.0000000    0.2305423
506040.0000000    0.2140624
506080.0000000    0.2312777
506120.0000000    0.2239482
506160.0000000    0.2297687
506200.0000000    0.2350513
506240.0000000    0.2231471
506280.0000000    0.2203350
506320.0000000    0.2239484
506360.0000000    0.2343505
506400.0000000    0.2322675
506440.0000000    0.2359692
506480.0000000    0.2307440
506520.0000000    0.2368335
506560.0000000    0.2227072
506600.0000000    0.2252223
506640.0000000    0.2273538
506680.0000000    0.2295925
506720.0000000    0.2345723
506760.0000000    0.2336856
506800.0000000    0.2297505
506840.0000000    0.2350521
506880.0000000    0.2338560
506920.0000000    0.2306570
506960.0000000    0.2160119
507000.0000000    0.2270241
507040.0000000    0.2485403
507080.0000000    0.2453456
507120.0000000    0.2417014
507160.0000000    0.2299804
507200.0000000    0.2358293
507240.0000000    0.2402709
507280.0000000    0.2413332
507320.0000000    0.2251358
507360.0000000    0.2344958
507400.0000000    0.2281996
507440.0000000    0.2304238
507480.0000000    0.2217872
507520.0000000    0.2288691
507560.0000000    0.2350112
507600.0000000    0.2178855
507640.0000000    0.2325989
507680.0000000    0.2249524
507720.0000000    0.2198105
507760.0000000    0.2274877
507800.0000000    0.2237304
507840.0000000    0.2309032
507880.0000000    0.2220946
507920.0000000    0.2400231
507960.0000000    0.2235662
508000.0000000    0.2345557
508040.0000000    0.2116916
508080.0000000    0.2442649
508120.0000000    0.2324620
508160.0000000    0.2199927
508200.0000000    0.2021431
508240.0000000    0.2044452
508280.0000000    0.2234792
508320.0000000    0.2203933
508360.0000000    0.2270158
508400.0000000    0.2127076
508440.0000000    0.2170241
508480.0000000    0.2132542
508520.0000000    0.2206122
508560.0000000    0.2267287
508600.0000000    0.2097188
508640.0000000    0.2055243
508680.0000000    0.2067884
508720.0000000    0.1949857
508760.0000000    0.2345237
508800.0000000    0.2239523
508840.0000000    0.2252076
508880.0000000    0.2185566
508920.0000000    0.2294072
508960.0000000    0.2222027
509000.0000000    0.2333247
509040.0000000    0.2291239
509080.0000000    0.2383286
509120.0000000    0.2247998
509160.0000000    0.2201018
509200.0000000    0.2203832
509240.0000000    0.2281120
509280.0000000    0.2340949
509320.0000000    0.2206049
509360.0000000    0.2236842
509400.0000000    0.2319577
509440.0000000    0.2165215
509480.0000000    0.2383085
509520.0000000    0.2305217
509560.0000000    0.2158847
509600.0000000    0.2301830
509640.0000000    0.2293047
509680.0000000    0.2147078
509720.0000000    0.2218027
509760.0000000    0.2271863
509800.0000000    0.2317137
509840.0000000    0.2255835
509880.0000000    0.2327837
509920.0000000    0.2265901
509960.0000000    0.2393568
510000.0000000    0.2326080
510040.0000000    0.2343742
510080.0000000    0.2181830
510120.0000000    0.2142659
510160.0000000    0.2208460
510200.0000000    0.2184290
510240.0000000    0.2196902
510280.0000000    0.2157145
510320.0000000    0.2248219
510360.0000000    0.2076150
510400.0000000    0.2157980
510440.0000000    0.2104667
510480.0000000    0.2217114
510520.0000000    0.2185471
510560.0000000    0.2248891
510600.0000000    0.2415406
510640.0000000    0.2465667
510680.0000000    0.2321358
510720.0000000    0.2272356
510760.0000000    0.2351606
510800.0000000    0.2261202
510840.0000000    0.2253999
510880.0000000    0.2226620
510920.0000000    0.2206325
510960.0000000    0.2280224
511000.0000000    0.2300818
511040.0000000    0.2320338
511080.0000000    0.2269661
511120.0000000    0.2380585
511160.0000000    0.2377713
511200.0000000    0.2328479
511240.0000000    0.2251765
511280.0000000    0.2325450
511320.0000000    0.2296397
511360.0000000    0.2246601
511400.0000000    0.2311652
511440.0000000    0.2324789
511480.0000000    0.2255746
511520.0000000    0.2239968
511560.0000000    0.2249517
511600.0000000    0.2305065
511640.0000000    0.2269802
511680.0000000    0.2254474
511720.0000000    0.2209669
511760.0000000    0.2279979
511800.0000000    0.2319769
511840.0000000    0.2122876
511880.0000000    0.2203997
511920.0000000    0.2226478
511960.0000000    0.2262381
512000.0000000    0.2321558
512040.0000000    0.2346164
512080.0000000    0.2297454
512120.0000000    0.2183187
512160.0000000    0.2234426
512200.0000000    0.2334356
512240.0000000    0.2300981
512280.0000000    0.2209236
512320.0000000    0.2284700
512360.0000000    0.2282450
512400.0000000    0.2279949
512440.0000000    0.2415301
512480.0000000    0.2388468
512520.0000000    0.2294360
512560.0000000    0.2195909
512600.0000000    0.2277566
512640.0000000    0.2298233
512680.0000000    0.2315916
512720.0000000    0.2167671
512760.0000000    0.2135343
512800.0000000    0.2106590
512840.0000000    0.2270201
512880.0000000    0.2346400
512920.0000000    0.2336763
512960.0000000    0.2410515
513000.0000000    0.2213667
513040.0000000    0.2101757
513080.0000000    0.2210165
513120.0000000    0.2308395
513160.0000000    0.2169180
513200.0000000    0.2184671
513240.0000000    0.2164317
513280.0000000    0.2232931
513320.0000000    0.2407546
513360.0000000    0.2349540
513400.0000000    0.2366839
513440.0000000    0.2269634
513480.0000000    0.2409433
513520.0000000    0.2226816
513560.0000000    0.2269845
513600.0000000    0.2232067
513640.0000000    0.2392923
513680.0000000    0.2360122
513720.0000000    0.2301105
513760.0000000    0.2339905
513800.0000000    0.2329506
513840.0000000    0.2381001
513880.0000000    0.2268174
513920.0000000    0.2215556
513960.0000000    0.2343518
514000.0000000    0.2233229
514040.0000000    0.2251166
514080.0000000    0.2220033
514120.0000000    0.2244777
514160.0000000    0.2357319
514200.0000000    0.2297454
514240.0000000    0.2239703
514280.0000000    0.2278194
514320.0000000    0.2321863
514360.0000000    0.2117167
514400.0000000    0.2143441
514440.0000000    0.2258545
514480.0000000    0.2326044
514520.0000000    0.2354186
514560.0000000    0.2317754
514600.0000000    0.2470245
514640.0000000    0.2322098
514680.0000000    0.2313535
514720.0000000    0.2313754
514760.0000000    0.2281696
514800.0000000    0.2296927
514840.0000000    0.2280758
514880.0000000    0.2243628
514920.0000000    0.2211816
514960.0000000    0.2304949
515000.0000000    0.2397022
515040.0000000    0.2256568
515080.0000000    0.2356801
515120.0000000    0.2227626
515160.0000000    0.2320132
515200.0000000    0.2314189
515240.0000000    0.2214036
515280.0000000    0.2223651
515320.0000000    0.2234250
515360.0000000    0.2272239
515400.0000000    0.2277037
515440.0000000    0.2362075
515480.0000000    0.2392921
515520.0000000    0.2290720
515560.0000000    0.2309420
515600.0000000    0.2302102
515640.0000000    0.2114142
515680.0000000    0.2110784
515720.0000000    0.2199544
515760.0000000    0.2253951
515800.0000000    0.2346714
515840.0000000    0.2309460
515880.0000000    0.2318656
515920.0000000    0.2250708
515960.0000000    0.2203988
516000.0000000    0.2299074
516040.0000000    0.2320416
516080.0000000    0.2391891
516120.0000000    0.2212586
516160.0000000    0.2258622
516200.0000000    0.2231910
516240.0000000    0.2235520
516280.0000000    0.2217326
516320.0000000    0.2283226
516360.0000000    0.2178408
516400.0000000    0.2214489
516440.0000000    0.2177738
516480.0000000    0.2223193
516520.0000000    0.2242344
516560.0000000    0.2100009
516600.0000000    0.2212065
516640.0000000    0.2176244
516680.0000000    0.2248193
516720.0000000    0.2270168
516760.0000000    0.2244051
516800.0000000    0.2312837
516840.0000000    0.2272115
516880.0000000    0.2316699
516920.0000000    0.2209471
516960.0000000    0.2238280
517000.0000000    0.2255957
517040.0000000    0.2233869
517080.0000000    0.2446931
517120.0000000    0.2335172
517160.0000000    0.2404757
517200.0000000    0.2459735
517240.0000000    0.2236525
517280.0000000    0.2218905
517320.0000000    0.2207405
517360.0000000    0.2343839
517400.0000000    0.2272579
517440.0000000    0.2242502
517480.0000000    0.2130456
517520.0000000    0.2283844
517560.0000000    0.2261789
517600.0000000    0.2372622
517640.0000000    0.2311129
517680.0000000    0.2344537
517720.0000000    0.2261644
517760.0000000    0.2401160
517800.0000000    0.2206918
517840.0000000    0.2344401
517880.0000000    0.2224505
517920.0000000    0.2238666
517960.0000000    0.2203711
518000.0000000    0.2297069
518040.0000000    0.2272804
518080.0000000    0.2184246
518120.0000000    0.2283851
518160.0000000    0.2364395
518200.0000000    0.2267282
518240.0000000    0.2357717
518280.0000000    0.2326422
518320.0000000    0.2172235
518360.0000000    0.2203699
518400.0000000    0.2293111
518440.0000000    0.2341926
518480.0000000    0.2365926
518520.0000000    0.2273166
518560.0000000    0.2210038
518600.0000000    0.2212907
518640.0000000    0.2208550
518680.0000000    0.2303281
518720.0000000    0.2320557
518760.0000000    0.2249107
518800.0000000    0.2280392
518840.0000000    0.2324617
518880.0000000    0.2143110
518920.0000000    0.2270069
518960.0000000    0.2317305
519000.0000000    0.2329713
519040.0000000    0.2293610
519080.0000000    0.2285287
519120.0000000    0.2321587
519160.0000000    0.2331439
519200.0000000    0.2370942
519240.0000000    0.2051115
519280.0000000    0.2305157
519320.0000000    0.2173657
519360.0000000    0.2216524
519400.0000000    0.2172834
519440.0000000    0.2312340
519480.0000000    0.2271726
519520.0000000    0.2199561
519560.0000000    0.2292488
519600.0000000    0.2276597
519640.0000000    0.2145679
519680.0000000    0.2282272
519720.0000000    0.2093170
519760.0000000    0.2172962
519800.0000000    0.2188830
519840.0000000    0.2163927
519880.0000000    0.2140028
519920.0000000    0.2209777
519960.0000000    0.2218445
520000.0000000    0.2188429
520040.0000000    0.2219250
520080.0000000    0.2194129
520120.0000000    0.2143471
520160.0000000    0.2155470
520200.0000000    0.2152225
520240.0000000    0.2243174
520280.0000000    0.2225659
520320.0000000    0.2269334
520360.0000000    0.2240476
520400.0000000    0.2148995
520440.0000000    0.2266524
520480.0000000    0.2239544
520520.0000000    0.2236176
520560.0000000    0.2277234
520600.0000000    0.2112834
520640.0000000    0.2131772
520680.0000000    0.2099103
520720.0000000    0.2306561
520760.0000000    0.2189602
520800.0000000    0.2180332
520840.0000000    0.2286843
520880.0000000    0.2146246
520920.0000000    0.2276124
520960.0000000    0.2241956
521000.0000000    0.2330768
521040.0000000    0.2200195
521080.0000000    0.2265730
521120.0000000    0.2299487
521160.0000000    0.2333842
521200.0000000    0.2388276
521240.0000000    0.2306889
521280.0000000    0.2145013
521320.0000000    0.2243471
521360.0000000    0.2160891
521400.0000000    0.2260468
521440.0000000    0.2256574
521480.0000000    0.2136300
521520.0000000    0.2284615
521560.0000000    0.2222420
521600.0000000    0.2281877
521640.0000000    0.2351597
521680.0000000    0.2458238
521720.0000000    0.2183245
521760.0000000    0.2240806
521800.0000000    0.2364644
521840.0000000    0.2255056
521880.0000000    0.2228245
521920.0000000    0.2241545
521960.0000000    0.2279292
522000.0000000    0.2222756
522040.0000000    0.2374183
522080.0000000    0.2270391
522120.0000000    0.2358451
522160.0000000    0.2177775
522200.0000000    0.2167031
522240.0000000    0.2306614
522280.0000000    0.2251674
522320.0000000    0.2271597
522360.0000000    0.2177203
522400.0000000    0.2308416
522440.0000000    0.2219315
522480.0000000    0.2230373
522520.0000000    0.2089740
522560.0000000    0.2208376
522600.0000000    0.2197311
522640.0000000    0.2132789
522680.0000000    0.2309190
522720.0000000    0.2224363
522760.0000000    0.2246024
522800.0000000    0.2171505
522840.0000000    0.2233983
522880.0000000    0.2188605
522920.0000000    0.1994240
522960.0000000    0.2147107
523000.0000000    0.2143357
523040.0000000    0.2315140
523080.0000000    0.2079511
523120.0000000    0.2144641
523160.0000000    0.2192289
523200.0000000    0.2329352
523240.0000000    0.2023327
523280.0000000    0.2010641
523320.0000000    0.2207645
523360.0000000    0.2179445
523400.0000000    0.2153122
523440.0000000    0.2061112
523480.0000000    0.2146026
523520.0000000    0.2183274
523560.0000000    0.2134961
523600.0000000    0.2219322
523640.0000000    0.2090954
523680.0000000    0.2465099
523720.0000000    0.2376969
523760.0000000    0.2322433
523800.0000000    0.2294440
523840.0000000    0.2191806
523880.0000000    0.2334673
523920.0000000    0.2315583
523960.0000000    0.2356752
524000.0000000    0.2291114
524040.0000000    0.2266290
524080.0000000    0.2230675
524120.0000000    0.2446446
524160.0000000    0.2382709
524200.0000000    0.2229533
524240.0000000    0.2418397
524280.0000000    0.2389386
524320.0000000    0.2394353
524360.0000000    0.2306710
524400.0000000    0.2469480
524440.0000000    0.2391609
524480.0000000    0.2344724
524520.0000000    0.2211827
524560.0000000    0.2266378
524600.0000000    0.2338533
524640.0000000    0.2286215
524680.0000000    0.2213353
524720.0000000    0.2183162
524760.0000000    0.2253519
524800.0000000    0.2396381
524840.0000000    0.2248714
524880.0000000    0.2314935
524920.0000000    0.2298156
524960.0000000    0.2219614
525000.0000000    0.2374865
525040.0000000    0.2336505
525080.0000000    0.2362174
525120.0000000    0.2383751
525160.0000000    0.2323557
525200.0000000    0.2333427
525240.0000000    0.2316355
525280.0000000    0.2383359
525320.0000000    0.2313612
525360.0000000    0.2118824
525400.0000000    0.2146430
525440.0000000    0.2033079
525480.0000000    0.2236727
525520.0000000    0.2135332
525560.0000000    0.2294057
525600.0000000    0.2126727
525640.0000000    0.2142553
525680.0000000    0.2187445
525720.0000000    0.2169915
525760.0000000    0.2280271
525800.0000000    0.2185024
525840.0000000    0.2018694
525880.0000000    0.2407084
525920.0000000    0.2352564
525960.0000000    0.2220835
526000.0000000    0.2315453
526040.0000000    0.2221846
526080.0000000    0.2242401
526120.0000000    0.2117396
526160.0000000    0.2109552
526200.0000000    0.2191685
526240.0000000    0.2092521
526280.0000000    0.2154469
526320.0000000    0.2082659
526360.0000000    0.2216267
526400.0000000    0.2201602
526440.0000000    0.2164762
526480.0000000    0.2162213
526520.0000000    0.2350036
526560.0000000    0.2187265
526600.0000000    0.2157963
526640.0000000    0.2109695
526680.0000000    0.2108376
526720.0000000    0.2144532
526760.0000000    0.2126087
526800.0000000    0.2142420
526840.0000000    0.2305213
526880.0000000    0.2056168
526920.0000000    0.2207086
526960.0000000    0.2145860
527000.0000000    0.2196105
527040.0000000    0.2074699
527080.0000000    0.2147109
527120.0000000    0.2177891
527160.0000000    0.2093322
527200.0000000    0.2275150
527240.0000000    0.2259753
527280.0000000    0.2313558
527320.0000000    0.2262547
527360.0000000    0.2191862
527400.0000000    0.2275212
527440.0000000    0.2367519
527480.0000000    0.2292516
527520.0000000    0.2184555
527560.0000000    0.2154644
527600.0000000    0.2111619
527640.0000000    0.2210231
527680.0000000    0.2251871
527720.0000000    0.2102467
527760.0000000    0.2004034
527800.0000000    0.2104298
527840.0000000    0.2146242
527880.0000000    0.2040160
527920.0000000    0.2050434
527960.0000000    0.2090638
528000.0000000    0.2106406
528040.0000000    0.2071662
528080.0000000    0.2253135
528120.0000000    0.2203832
528160.0000000    0.2155372
528200.0000000    0.2168542
528240.0000000    0.2249876
528280.0000000    0.2237284
528320.0000000    0.2274499
528360.0000000    0.2209899
528400.0000000    0.2124020
528440.0000000    0.2275542
528480.0000000    0.2111069
528520.0000000    0.2164215
528560.0000000    0.2217894
528600.0000000    0.2297010
528640.0000000    0.2291325
528680.0000000    0.2397574
528720.0000000    0.2323885
528760.0000000    0.2343985
528800.0000000    0.2519459
528840.0000000    0.2235201
528880.0000000    0.2303200
528920.0000000    0.2387224
528960.0000000    0.2206505
529000.0000000    0.2239373
529040.0000000    0.2106930
529080.0000000    0.2236161
529120.0000000    0.2280708
529160.0000000    0.2189394
529200.0000000    0.2021272
529240.0000000    0.2104130
529280.0000000    0.2303858
529320.0000000    0.2059322
529360.0000000    0.2006780
529400.0000000    0.2114027
529440.0000000    0.2095916
529480.0000000    0.2220725
529520.0000000    0.2227865
529560.0000000    0.2190547
529600.0000000    0.2038810
529640.0000000    0.2117169
529680.0000000    0.2193783
529720.0000000    0.2164689
529760.0000000    0.2133122
529800.0000000    0.2107362
529840.0000000    0.2086331
529880.0000000    0.1922245
529920.0000000    0.2155300
529960.0000000    0.2246431
530000.0000000    0.2059778
530040.0000000    0.2257307
530080.0000000    0.2212216
530120.0000000    0.2267470
530160.0000000    0.2222882
530200.0000000    0.2155075
530240.0000000    0.1987476
530280.0000000    0.2143393
530320.0000000    0.2071271
530360.0000000    0.2227065
530400.0000000    0.2324149
530440.0000000    0.2161261
530480.0000000    0.2212489
530520.0000000    0.2221786
530560.0000000    0.2172219
530600.0000000    0.2364530
530640.0000000    0.2310911
530680.0000000    0.2239678
530720.0000000    0.2205086
530760.0000000    0.2108068
530800.0000000    0.2268356
530840.0000000    0.2343359
530880.0000000    0.2084803
530920.0000000    0.2250332
530960.0000000    0.2267922
531000.0000000    0.2201180
531040.0000000    0.2308845
531080.0000000    0.2061866
531120.0000000    0.2195352
531160.0000000    0.2122264
531200.0000000    0.2240802
531240.0000000    0.2269764
531280.0000000    0.2160442
531320.0000000    0.2230155
531360.0000000    0.2200279
531400.0000000    0.2298312
531440.0000000    0.2199810
531480.0000000    0.2336953
531520.0000000    0.2307448
531560.0000000    0.2308149
531600.0000000    0.2345747
531640.0000000    0.2240711
531680.0000000    0.2178293
531720.0000000    0.2141514
531760.0000000    0.2208643
531800.0000000    0.2274578
531840.0000000    0.2133833
531880.0000000    0.2131783
531920.0000000    0.2075498
531960.0000000    0.2146802
532000.0000000    0.2129610
532040.0000000    0.2154554
532080.0000000    0.2191113
532120.0000000    0.2354190
532160.0000000    0.2226457
532200.0000000    0.2276146
532240.0000000    0.2139516
532280.0000000    0.2214875
532320.0000000    0.2340308
532360.0000000    0.2309811
532400.0000000    0.2036155
532440.0000000    0.2207836
532480.0000000    0.2169066
532520.0000000    0.2286811
532560.0000000    0.2186212
532600.0000000    0.2381912
532640.0000000    0.2268607
532680.0000000    0.2146494
532720.0000000    0.2178278
532760.0000000    0.2137650
532800.0000000    0.2237590
532840.0000000    0.2102662
532880.0000000    0.2068157
532920.0000000    0.2314632
532960.0000000    0.2265164
533000.0000000    0.2192003
533040.0000000    0.2261930
533080.0000000    0.2268558
533120.0000000    0.2096754
533160.0000000    0.2164799
533200.0000000    0.2181493
533240.0000000    0.2085904
533280.0000000    0.2189821
533320.0000000    0.2116603
533360.0000000    0.2125125
533400.0000000    0.2313568
533440.0000000    0.2108900
533480.0000000    0.2213228
533520.0000000    0.2168305
533560.0000000    0.2192784
533600.0000000    0.2314254
533640.0000000    0.2148856
533680.0000000    0.2038161
533720.0000000    0.2199662
533760.0000000    0.2164012
533800.0000000    0.2212724
533840.0000000    0.2212818
533880.0000000    0.2288566
533920.0000000    0.2146063
533960.0000000    0.2205974
534000.0000000    0.2197440
534040.0000000    0.2122455
534080.0000000    0.2217713
534120.0000000    0.2222781
534160.0000000    0.2184180
534200.0000000    0.2247042
534240.0000000    0.2283568
534280.0000000    0.2157448
534320.0000000    0.2333154
534360.0000000    0.2246755
534400.0000000    0.2309833
534440.0000000    0.2181597
534480.0000000    0.2336421
534520.0000000    0.2200455
534560.0000000    0.2385410
534600.0000000    0.2280132
534640.0000000    0.2332274
534680.0000000    0.2122096
534720.0000000    0.2177896
534760.0000000    0.2275547
534800.0000000    0.2209770
534840.0000000    0.2147852
534880.0000000    0.2104788
534920.0000000    0.2208833
534960.0000000    0.2182586
535000.0000000    0.2236082
535040.0000000    0.2290598
535080.0000000    0.2365986
535120.0000000    0.2293917
535160.0000000    0.2360806
535200.0000000    0.2311138
535240.0000000    0.2188544
535280.0000000    0.2335957
535320.0000000    0.2299172
535360.0000000    0.2185081
535400.0000000    0.1972824
535440.0000000    0.2151157
535480.0000000    0.2177053
535520.0000000    0.2157519
535560.0000000    0.2085531
535600.0000000    0.2070545
535640.0000000    0.2145771
535680.0000000    0.2237475
535720.0000000    0.2146931
535760.0000000    0.2254593
535800.0000000    0.2165947
535840.0000000    0.2184930
535880.0000000    0.2167144
535920.0000000    0.2209419
535960.0000000    0.2203845
536000.0000000    0.2195639
536040.0000000    0.2137740
536080.0000000    0.2228610
536120.0000000    0.2209412
536160.0000000    0.2095894
536200.0000000    0.2246552
536240.0000000    0.2157142
536280.0000000    0.2291819
536320.0000000    0.2279550
536360.0000000    0.2183083
536400.0000000    0.2119183
536440.0000000    0.2285295
536480.0000000    0.2298337
536520.0000000    0.2201335
536560.0000000    0.2134218
536600.0000000    0.2098274
536640.0000000    0.2116632
536680.0000000    0.2173577
536720.0000000    0.2187315
536760.0000000    0.2224971
536800.0000000    0.2072905
536840.0000000    0.2203207
536880.0000000    0.2110062
536920.0000000    0.2257570
536960.0000000    0.2247621
537000.0000000    0.2191132
537040.0000000    0.2138730
537080.0000000    0.2161530
537120.0000000    0.2309961
537160.0000000    0.2097531
537200.0000000    0.2160632
537240.0000000    0.2119513
537280.0000000    0.2208090
537320.0000000    0.2073852
537360.0000000    0.2220543
537400.0000000    0.2146336
537440.0000000    0.2164746
537480.0000000    0.2184085
537520.0000000    0.1938491
537560.0000000    0.2218360
537600.0000000    0.2086475
537640.0000000    0.2044822
537680.0000000    0.2187170
537720.0000000    0.2243754
537760.0000000    0.2235614
537800.0000000    0.2365588
537840.0000000    0.2377561
537880.0000000    0.2329927
537920.0000000    0.2230774
537960.0000000    0.2225529
538000.0000000    0.2292473
538040.0000000    0.2344005
538080.0000000    0.2304066
538120.0000000    0.2181139
538160.0000000    0.2187176
538200.0000000    0.2132565
538240.0000000    0.2036481
538280.0000000    0.2149485
538320.0000000    0.2115186
538360.0000000    0.2166044
538400.0000000    0.2342021
538440.0000000    0.2153833
538480.0000000    0.2174382
538520.0000000    0.2316201
538560.0000000    0.2278977
538600.0000000    0.2240462
538640.0000000    0.2360309
538680.0000000    0.2127819
538720.0000000    0.2175416
538760.0000000    0.2204756
538800.0000000    0.2151232
538840.0000000    0.2257451
538880.0000000    0.2216326
538920.0000000    0.2350411
538960.0000000    0.2286053
539000.0000000    0.2408850
539040.0000000    0.2366147
539080.0000000    0.2214293
539120.0000000    0.2241654
539160.0000000    0.2225636
539200.0000000    0.2297132
539240.0000000    0.2399505
539280.0000000    0.2409122
539320.0000000    0.2404427
539360.0000000    0.2395082
539400.0000000    0.2311890
539440.0000000    0.2283308
539480.0000000    0.2347865
539520.0000000    0.2136796
539560.0000000    0.2287946
539600.0000000    0.2258059
539640.0000000    0.2363016
539680.0000000    0.2287837
539720.0000000    0.2182366
539760.0000000    0.2133701
539800.0000000    0.2243983
539840.0000000    0.2166106
539880.0000000    0.2317721
539920.0000000    0.2263228
539960.0000000    0.2232764
540000.0000000    0.2361254
540040.0000000    0.2278191
540080.0000000    0.2297089
540120.0000000    0.2313319
540160.0000000    0.2143654
540200.0000000    0.2175358
540240.0000000    0.2136599
540280.0000000    0.2219053
540320.0000000    0.2233989
540360.0000000    0.2229465
540400.0000000    0.2403669
540440.0000000    0.2306672
540480.0000000    0.2300308
540520.0000000    0.2423603
540560.0000000    0.2236975
540600.0000000    0.2268898
540640.0000000    0.2405812
540680.0000000    0.2365071
540720.0000000    0.2266351
540760.0000000    0.2490108
540800.0000000    0.2291026
540840.0000000    0.2220025
540880.0000000    0.2257629
540920.0000000    0.2375859
540960.0000000    0.2380400
541000.0000000    0.2339710
541040.0000000    0.2317295
541080.0000000    0.2296813
541120.0000000    0.2254611
541160.0000000    0.2113175
541200.0000000    0.2210910
541240.0000000    0.2305617
541280.0000000    0.2356204
541320.0000000    0.2388213
541360.0000000    0.2391217
541400.0000000    0.2270159
541440.0000000    0.2288972
541480.0000000    0.2412727
541520.0000000    0.2381327
541560.0000000    0.2406158
541600.0000000    0.2376300
541640.0000000    0.2243947
541680.0000000    0.2072766
541720.0000000    0.2278872
541760.0000000    0.2177663
541800.0000000    0.2096404
541840.0000000    0.2227415
541880.0000000    0.2152070
541920.0000000    0.2086015
541960.0000000    0.2239592
542000.0000000    0.2190866
542040.0000000    0.2320899
542080.0000000    0.2222448
542120.0000000    0.2211136
542160.0000000    0.2343939
542200.0000000    0.2232764
542240.0000000    0.2199150
542280.0000000    0.2271596
542320.0000000    0.2221042
542360.0000000    0.2295159
542400.0000000    0.2246282
542440.0000000    0.2194939
542480.0000000    0.2247699
542520.0000000    0.2196880
542560.0000000    0.2242586
542600.0000000    0.2250497
542640.0000000    0.2128592
542680.0000000    0.2202959
542720.0000000    0.2264320
542760.0000000    0.2161779
542800.0000000    0.2276468
542840.0000000    0.2316711
542880.0000000    0.2388548
542920.0000000    0.2303452
542960.0000000    0.2253374
543000.0000000    0.2244098
543040.0000000    0.2367613
543080.0000000    0.2327666
543120.0000000    0.2228444
543160.0000000    0.2171359
543200.0000000    0.2242039
543240.0000000    0.2220854
543280.0000000    0.2325682
543320.0000000    0.2165280
543360.0000000    0.2351322
543400.0000000    0.2197950
543440.0000000    0.2299222
543480.0000000    0.2358640
543520.0000000    0.2261076
543560.0000000    0.2213050
543600.0000000    0.2294579
543640.0000000    0.2288784
543680.0000000    0.2240152
543720.0000000    0.2219943
543760.0000000    0.2213743
543800.0000000    0.2238470
543840.0000000    0.2201824
543880.0000000    0.2174817
543920.0000000    0.2221724
543960.0000000    0.2291504
544000.0000000    0.2379644
544040.0000000    0.2319269
544080.0000000    0.2259697
544120.0000000    0.2315422
544160.0000000    0.2276602
544200.0000000    0.2396333
544240.0000000    0.2423526
544280.0000000    0.2314106
544320.0000000    0.2401021
544360.0000000    0.2311248
544400.0000000    0.2315587
544440.0000000    0.2309470
544480.0000000    0.2255154
544520.0000000    0.2276667
544560.0000000    0.2195610
544600.0000000    0.2237103
544640.0000000    0.2128533
544680.0000000    0.2118652
544720.0000000    0.2230757
544760.0000000    0.2212514
544800.0000000    0.2123776
544840.0000000    0.2122028
544880.0000000    0.2223082
544920.0000000    0.2220416
544960.0000000    0.2167379
545000.0000000    0.2288318
545040.0000000    0.2194141
545080.0000000    0.2227800
545120.0000000    0.2098194
545160.0000000    0.2182320
545200.0000000    0.2338422
545240.0000000    0.2154269
545280.0000000    0.2108353
545320.0000000    0.2078850
545360.0000000    0.2248747
545400.0000000    0.2192995
545440.0000000    0.2226550
545480.0000000    0.2100042
545520.0000000    0.2176808
545560.0000000    0.2102069
545600.0000000    0.2104618
545640.0000000    0.2271742
545680.0000000    0.2298343
545720.0000000    0.2274126
545760.0000000    0.2391435
545800.0000000    0.2280899
545840.0000000    0.2177226
545880.0000000    0.2187207
545920.0000000    0.2371552
545960.0000000    0.2275538
546000.0000000    0.2255543
546040.0000000    0.2104735
546080.0000000    0.2211573
546120.0000000    0.2208772
546160.0000000    0.2096945
546200.0000000    0.2302754
546240.0000000    0.2134720
546280.0000000    0.2169586
546320.0000000    0.2303849
546360.0000000    0.2280364
546400.0000000    0.2268288
546440.0000000    0.2284577
546480.0000000    0.2189212
546520.0000000    0.2219116
546560.0000000    0.2287475
546600.0000000    0.2117788
546640.0000000    0.2280523
546680.0000000    0.2317303
546720.0000000    0.2302343
546760.0000000    0.2165419
546800.0000000    0.2213811
546840.0000000    0.2207648
546880.0000000    0.2176019
546920.0000000    0.2269261
546960.0000000    0.2197888
547000.0000000    0.2123684
547040.0000000    0.2232167
547080.0000000    0.2287443
547120.0000000    0.2286561
547160.0000000    0.2148584
547200.0000000    0.2217204
547240.0000000    0.2061172
547280.0000000    0.2164124
547320.0000000    0.2112640
547360.0000000    0.2214268
547400.0000000    0.2236639
547440.0000000    0.2230617
547480.0000000    0.2142784
547520.0000000    0.2157878
547560.0000000    0.2093285
547600.0000000    0.2157111
547640.0000000    0.2016111
547680.0000000    0.2004338
547720.0000000    0.2100088
547760.0000000    0.2054550
547800.0000000    0.2200672
547840.0000000    0.2295516
547880.0000000    0.2223352
547920.0000000    0.2177199
547960.0000000    0.2319345
548000.0000000    0.2139163
548040.0000000    0.2138556
548080.0000000    0.2226716
548120.0000000    0.2136828
548160.0000000    0.2072377
548200.0000000    0.2093074
548240.0000000    0.2113461
548280.0000000    0.2243677
548320.0000000    0.2030832
548360.0000000    0.2100035
548400.0000000    0.2078055
548440.0000000    0.2114513
548480.0000000    0.2138945
548520.0000000    0.2156419
548560.0000000    0.2145382
548600.0000000    0.2095353
548640.0000000    0.2030083
548680.0000000    0.2165788
548720.0000000    0.2194220
548760.0000000    0.2279172
548800.0000000    0.2130603
548840.0000000    0.2236341
548880.0000000    0.2214999
548920.0000000    0.2239472
548960.0000000    0.2180443
549000.0000000    0.2215460
549040.0000000    0.2172623
549080.0000000    0.2237278
549120.0000000    0.2196894
549160.0000000    0.2316103
549200.0000000    0.2260537
549240.0000000    0.2327745
549280.0000000    0.2258953
549320.0000000    0.2322294
549360.0000000    0.2250583
549400.0000000    0.2305165
549440.0000000    0.2335115
549480.0000000    0.2196181
549520.0000000    0.2284299
549560.0000000    0.2257240
549600.0000000    0.2305808
549640.0000000    0.2175660
549680.0000000    0.2358677
549720.0000000    0.2148184
549760.0000000    0.2208284
549800.0000000    0.2267967
549840.0000000    0.2226986
549880.0000000    0.2356026
549920.0000000    0.2259803
549960.0000000    0.2239546
550000.0000000    0.2204129
550040.0000000    0.2248617
550080.0000000    0.2211478
550120.0000000    0.2339537
550160.0000000    0.2380735
550200.0000000    0.2212824
550240.0000000    0.2352607
550280.0000000    0.2139594
550320.0000000    0.2186834
550360.0000000    0.2281338
550400.0000000    0.2251127
550440.0000000    0.2299451
550480.0000000    0.2334433
550520.0000000    0.2272195
550560.0000000    0.2234146
550600.0000000    0.2256706
550640.0000000    0.2267536
550680.0000000    0.2263260
550720.0000000    0.2273335
550760.0000000    0.2333223
550800.0000000    0.2278641
550840.0000000    0.2243957
550880.0000000    0.2178660
550920.0000000    0.2234049
550960.0000000    0.2249516
551000.0000000    0.2300525
551040.0000000    0.2294272
551080.0000000    0.2223000
551120.0000000    0.2329734
551160.0000000    0.2303550
551200.0000000    0.2311511
551240.0000000    0.2320673
551280.0000000    0.2415198
551320.0000000    0.2383303
551360.0000000    0.2344696
551400.0000000    0.2306616
551440.0000000    0.2310447
551480.0000000    0.2326972
551520.0000000    0.2238976
551560.0000000    0.2266004
551600.0000000    0.2197828
551640.0000000    0.2348742
551680.0000000    0.2253601
551720.0000000    0.2219864
551760.0000000    0.2190966
551800.0000000    0.2329525
551840.0000000    0.2294079
551880.0000000    0.2288445
551920.0000000    0.2246587
551960.0000000    0.2281492
552000.0000000    0.2341604
552040.0000000    0.2326708
552080.0000000    0.2342935
552120.0000000    0.2272581
552160.0000000    0.2258277
552200.0000000    0.2259949
552240.0000000    0.2223815
552280.0000000    0.2222371
552320.0000000    0.2245156
552360.0000000    0.2341028
552400.0000000    0.2236857
552440.0000000    0.2219045
552480.0000000    0.2339316
552520.0000000    0.2194688
552560.0000000    0.2227047
552600.0000000    0.2422806
552640.0000000    0.2191387
552680.0000000    0.2297372
552720.0000000    0.2271377
552760.0000000    0.2375090
552800.0000000    0.2333844
552840.0000000    0.2253761
552880.0000000    0.2204239
552920.0000000    0.2229159
552960.0000000    0.2145150
553000.0000000    0.2182028
553040.0000000    0.2195089
553080.0000000    0.2148643
553120.0000000    0.2307785
553160.0000000    0.2321948
553200.0000000    0.2156173
553240.0000000    0.2112778
553280.0000000    0.2314545
553320.0000000    0.2320164
553360.0000000    0.2132446
553400.0000000    0.2188078
553440.0000000    0.2183587
553480.0000000    0.2347719
553520.0000000    0.2259139
553560.0000000    0.2238356
553600.0000000    0.2361978
553640.0000000    0.2191233
553680.0000000    0.2173499
553720.0000000    0.2142605
553760.0000000    0.2078212
553800.0000000    0.2139751
553840.0000000    0.2156840
553880.0000000    0.2292727
553920.0000000    0.2346842
553960.0000000    0.2175306
554000.0000000    0.2097550
554040.0000000    0.2090871
554080.0000000    0.2050771
554120.0000000    0.2145316
554160.0000000    0.2307869
554200.0000000    0.2215621
554240.0000000    0.2138410
554280.0000000    0.2233975
554320.0000000    0.2227313
554360.0000000    0.2150353
554400.0000000    0.2173710
554440.0000000    0.2249089
554480.0000000    0.2253509
554520.0000000    0.2280137
554560.0000000    0.2152986
554600.0000000    0.2180052
554640.0000000    0.2193660
554680.0000000    0.2124783
554720.0000000    0.2134180
554760.0000000    0.2031793
554800.0000000    0.2144819
554840.0000000    0.2354572
554880.0000000    0.2185213
554920.0000000    0.2203754
554960.0000000    0.2112808
555000.0000000    0.2104513
555040.0000000    0.2171580
555080.0000000    0.2182193
555120.0000000    0.2136611
555160.0000000    0.2274819
555200.0000000    0.2109460
555240.0000000    0.2126491
555280.0000000    0.2157527
555320.0000000    0.2173519
555360.0000000    0.2269939
555400.0000000    0.2150932
555440.0000000    0.2253348
555480.0000000    0.2177542
555520.0000000    0.2215074
555560.0000000    0.2198390
555600.0000000    0.2205673
555640.0000000    0.2293686
555680.0000000    0.2406026
555720.0000000    0.2151757
555760.0000000    0.2228937
555800.0000000    0.2176391
555840.0000000    0.2242903
555880.0000000    0.2292968
555920.0000000    0.2081723
555960.0000000    0.2135696
556000.0000000    0.2238527
556040.0000000    0.2138593
556080.0000000    0.2047071
556120.0000000    0.2137237
556160.0000000    0.2157719
556200.0000000    0.2293748
556240.0000000    0.2351403
556280.0000000    0.2243476
556320.0000000    0.2237210
556360.0000000    0.2185104
556400.0000000    0.2283843
556440.0000000    0.2315746
556480.0000000    0.2269164
556520.0000000    0.2222421
556560.0000000    0.2308493
556600.0000000    0.2181472
556640.0000000    0.2271194
556680.0000000    0.2327459
556720.0000000    0.2274759
556760.0000000    0.2410110
556800.0000000    0.2335771
556840.0000000    0.2392323
556880.0000000    0.2319735
556920.0000000    0.2359460
556960.0000000    0.2230885
557000.0000000    0.2297251
557040.0000000    0.2371374
557080.0000000    0.2240392
557120.0000000    0.2373724
557160.0000000    0.2225612
557200.0000000    0.2335779
557240.0000000    0.2225658
557280.0000000    0.2386728
557320.0000000    0.2336370
557360.0000000    0.2311700
557400.0000000    0.2239716
557440.0000000    0.2198045
557480.0000000    0.2307479
557520.0000000    0.2326557
557560.0000000    0.2197738
557600.0000000    0.2339602
557640.0000000    0.2311212
557680.0000000    0.2171738
557720.0000000    0.2345505
557760.0000000    0.2223877
557800.0000000    0.2190150
557840.0000000    0.2334881
557880.0000000    0.2449293
557920.0000000    0.2302825
557960.0000000    0.2376977
558000.0000000    0.2356430
558040.0000000    0.2092735
558080.0000000    0.2323234
558120.0000000    0.2221437
558160.0000000    0.2307312
558200.0000000    0.2314721
558240.0000000    0.2309891
558280.0000000    0.2159159
558320.0000000    0.2188943
558360.0000000    0.2214132
558400.0000000    0.2214792
558440.0000000    0.2140525
558480.0000000    0.2160424
558520.0000000    0.2039331
558560.0000000    0.2170764
558600.0000000    0.2191762
558640.0000000    0.2185880
558680.0000000    0.2208912
558720.0000000    0.2274738
558760.0000000    0.2226057
558800.0000000    0.2090720
558840.0000000    0.2131513
558880.0000000    0.2268134
558920.0000000    0.2199016
558960.0000000    0.2313684
559000.0000000    0.2338422
559040.0000000    0.2254994
559080.0000000    0.2189421
559120.0000000    0.2295547
559160.0000000    0.2255713
559200.0000000    0.2228656
559240.0000000    0.2360053
559280.0000000    0.2273612
559320.0000000    0.2150970
559360.0000000    0.2220811
559400.0000000    0.2201287
559440.0000000    0.2085060
559480.0000000    0.2066373
559520.0000000    0.2104702
559560.0000000    0.2126244
559600.0000000    0.2198559
559640.0000000    0.2360591
559680.0000000    0.2319338
559720.0000000    0.2250924
559760.0000000    0.2259066
559800.0000000    0.2284707
559840.0000000    0.2280039
559880.0000000    0.2345036
559920.0000000    0.2177206
559960.0000000    0.2215739
560000.0000000    0.2228034
560040.0000000    0.2148469
560080.0000000    0.2248619
560120.0000000    0.2024390
560160.0000000    0.2147855
560200.0000000    0.2199232
560240.0000000    0.2222248
560280.0000000    0.2317672
560320.0000000    0.2349845
560360.0000000    0.2349233
560400.0000000    0.2360333
560440.0000000    0.2283159
560480.0000000    0.2264941
560520.0000000    0.2258234
560560.0000000    0.2264399
560600.0000000    0.2172951
560640.0000000    0.2174839
560680.0000000    0.2229243
560720.0000000    0.2265273
560760.0000000    0.2163581
560800.0000000    0.2221413
560840.0000000    0.2170956
560880.0000000    0.2239431
560920.0000000    0.2166385
560960.0000000    0.2218921
561000.0000000    0.2311937
561040.0000000    0.2252446
561080.0000000    0.2235248
561120.0000000    0.2011244
561160.0000000    0.2157487
561200.0000000    0.2120701
561240.0000000    0.2154031
561280.0000000    0.2088244
561320.0000000    0.2144670
561360.0000000    0.2110317
561400.0000000    0.2313239
561440.0000000    0.2195065
561480.0000000    0.2270664
561520.0000000    0.2347600
561560.0000000    0.2258817
561600.0000000    0.2166300
561640.0000000    0.2292942
561680.0000000    0.2358047
561720.0000000    0.2260379
561760.0000000    0.2292083
561800.0000000    0.2303384
561840.0000000    0.2238923
561880.0000000    0.2152107
561920.0000000    0.2234585
561960.0000000    0.2101043
562000.0000000    0.2151998
562040.0000000    0.2095074
562080.0000000    0.1992244
562120.0000000    0.2119238
562160.0000000    0.2093425
562200.0000000    0.2134119
562240.0000000    0.2097713
562280.0000000    0.2045474
562320.0000000    0.2224689
562360.0000000    0.2226722
562400.0000000    0.2198912
562440.0000000    0.2201113
562480.0000000    0.2248302
562520.0000000    0.2117953
562560.0000000    0.2049472
562600.0000000    0.2152024
562640.0000000    0.2169099
562680.0000000    0.2227923
562720.0000000    0.2138396
562760.0000000    0.2214411
562800.0000000    0.2101704
562840.0000000    0.2126201
562880.0000000    0.2159226
562920.0000000    0.2094450
562960.0000000    0.2135877
563000.0000000    0.2081647
563040.0000000    0.2171481
563080.0000000    0.2142551
563120.0000000    0.2071557
563160.0000000    0.2150140
563200.0000000    0.2181710
563240.0000000    0.2117447
563280.0000000    0.2156417
563320.0000000    0.2151695
563360.0000000    0.2188348
563400.0000000    0.2226507
563440.0000000    0.2291487
563480.0000000    0.2188656
563520.0000000    0.2139796
563560.0000000    0.2157624
563600.0000000    0.2255104
563640.0000000    0.2204638
563680.0000000    0.2298193
563720.0000000    0.2326342
563760.0000000    0.2143693
563800.0000000    0.2154160
563840.0000000    0.2265868
563880.0000000    0.2147104
563920.0000000    0.2158041
563960.0000000    0.2183555
564000.0000000    0.2098926
564040.0000000    0.2139982
564080.0000000    0.2147877
564120.0000000    0.2329279
564160.0000000    0.2214763
564200.0000000    0.2249984
564240.0000000    0.2243700
564280.0000000    0.2272456
564320.0000000    0.2097441
564360.0000000    0.2240413
564400.0000000    0.2191727
564440.0000000    0.2210528
564480.0000000    0.2218289
564520.0000000    0.2175856
564560.0000000    0.2059806
564600.0000000    0.2151328
564640.0000000    0.2119484
564680.0000000    0.2250844
564720.0000000    0.2168681
564760.0000000    0.2096176
564800.0000000    0.2036363
564840.0000000    0.2205288
564880.0000000    0.2094432
564920.0000000    0.2169439
564960.0000000    0.2138800
565000.0000000    0.2441246
565040.0000000    0.2411332
565080.0000000    0.2300466
565120.0000000    0.2388628
565160.0000000    0.2365080
565200.0000000    0.2395624
565240.0000000    0.2304549
565280.0000000    0.2288114
565320.0000000    0.2303381
565360.0000000    0.2269547
565400.0000000    0.2360477
565440.0000000    0.2184233
565480.0000000    0.2300928
565520.0000000    0.2184377
565560.0000000    0.2219724
565600.0000000    0.2103319
565640.0000000    0.2168099
565680.0000000    0.2217760
565720.0000000    0.2166023
565760.0000000    0.2295199
565800.0000000    0.2253076
565840.0000000    0.2116394
565880.0000000    0.2209962
565920.0000000    0.2122861
565960.0000000    0.2137421
566000.0000000    0.2242347
566040.0000000    0.2109691
566080.0000000    0.2323633
566120.0000000    0.2276179
566160.0000000    0.2251124
566200.0000000    0.2047431
566240.0000000    0.1904952
566280.0000000    0.2013174
566320.0000000    0.2034227
566360.0000000    0.2043637
566400.0000000    0.2089859
566440.0000000    0.2040261
566480.0000000    0.2233464
566520.0000000    0.2089678
566560.0000000    0.2032316
566600.0000000    0.1994881
566640.0000000    0.2009554
566680.0000000    0.2003049
566720.0000000    0.2025903
566760.0000000    0.1998903
566800.0000000    0.2083030
566840.0000000    0.2159316
566880.0000000    0.2100554
566920.0000000    0.2128098
566960.0000000    0.2025225
567000.0000000    0.2014453
567040.0000000    0.1958787
567080.0000000    0.2014634
567120.0000000    0.1985010
567160.0000000    0.2097673
567200.0000000    0.2038637
567240.0000000    0.2077842
567280.0000000    0.1995411
567320.0000000    0.2129237
567360.0000000    0.2027135
567400.0000000    0.1910261
567440.0000000    0.2044641
567480.0000000    0.2087669
567520.0000000    0.2034149
567560.0000000    0.2023969
567600.0000000    0.2077538
567640.0000000    0.2019538
567680.0000000    0.1966711
567720.0000000    0.1989312
567760.0000000    0.2006823
567800.0000000    0.1822760
567840.0000000    0.1866428
567880.0000000    0.1928392
567920.0000000    0.1902726
567960.0000000    0.1926618
568000.0000000    0.1932966
568040.0000000    0.2005190
568080.0000000    0.1967110
568120.0000000    0.2052026
568160.0000000    0.2042730
568200.0000000    0.1875565
568240.0000000    0.2060788
568280.0000000    0.1991691
568320.0000000    0.1966109
568360.0000000    0.2004680
568400.0000000    0.1968623
568440.0000000    0.2062408
568480.0000000    0.1984925
568520.0000000    0.1918244
568560.0000000    0.2073982
568600.0000000    0.2197741
568640.0000000    0.1986272
568680.0000000    0.1971540
568720.0000000    0.2153380
568760.0000000    0.2062751
568800.0000000    0.1988874
568840.0000000    0.2160451
568880.0000000    0.2142526
568920.0000000    0.1990895
568960.0000000    0.2101015
569000.0000000    0.1924364
569040.0000000    0.2036067
569080.0000000    0.1979364
569120.0000000    0.2099106
569160.0000000    0.2084177
569200.0000000    0.2024820
569240.0000000    0.1903827
569280.0000000    0.1944755
569320.0000000    0.2034237
569360.0000000    0.1996881
569400.0000000    0.1950891
569440.0000000    0.2112553
569480.0000000    0.1999726
569520.0000000    0.2016600
569560.0000000    0.1952592
569600.0000000    0.1906030
569640.0000000    0.1968116
569680.0000000    0.1926513
569720.0000000    0.1864480
569760.0000000    0.1878678
569800.0000000    0.1935340
569840.0000000    0.1823718
569880.0000000    0.1883177
569920.0000000    0.1935494
569960.0000000    0.1821195
570000.0000000    0.1989782
570040.0000000    0.1966974
570080.0000000    0.1822650
570120.0000000    0.2084573
570160.0000000    0.1969206
570200.0000000    0.1981583
570240.0000000    0.2038538
570280.0000000    0.1910797
570320.0000000    0.1995036
570360.0000000    0.1845849
570400.0000000    0.1953580
570440.0000000    0.1838581
570480.0000000    0.1833111
570520.0000000    0.1843626
570560.0000000    0.1857696
570600.0000000    0.1872592
570640.0000000    0.1947431
570680.0000000    0.1768184
570720.0000000    0.1903728
570760.0000000    0.1904477
570800.0000000    0.1805714
570840.0000000    0.1723938
570880.0000000    0.1819892
570920.0000000    0.1912692
570960.0000000    0.1957595
571000.0000000    0.1913057
571040.0000000    0.1908677
571080.0000000    0.1945262
571120.0000000    0.2026374
571160.0000000    0.1996346
571200.0000000    0.2043202
571240.0000000    0.2044154
571280.0000000    0.2078234
571320.0000000    0.2019406
571360.0000000    0.2028984
571400.0000000    0.2096872
571440.0000000    0.2059942
571480.0000000    0.2034257
571520.0000000    0.1897939
571560.0000000    0.1980540
571600.0000000    0.1909729
571640.0000000    0.1905109
571680.0000000    0.1812911
571720.0000000    0.1992494
571760.0000000    0.1885770
571800.0000000    0.2009214
571840.0000000    0.2165447
571880.0000000    0.2075434
571920.0000000    0.2187088
571960.0000000    0.2128105
572000.0000000    0.2094938
572040.0000000    0.2093467
572080.0000000    0.1969713
572120.0000000    0.2016203
572160.0000000    0.1956660
572200.0000000    0.1853860
572240.0000000    0.1976758
572280.0000000    0.2048067
572320.0000000    0.1777427
572360.0000000    0.1785498
572400.0000000    0.1880285
572440.0000000    0.1896306
572480.0000000    0.1924105
572520.0000000    0.1984875
572560.0000000    0.1920158
572600.0000000    0.1912409
572640.0000000    0.1791547
572680.0000000    0.1899232
572720.0000000    0.2035144
572760.0000000    0.1965043
572800.0000000    0.1927353
572840.0000000    0.1959691
572880.0000000    0.1928216
572920.0000000    0.1889443
572960.0000000    0.1838796
573000.0000000    0.1780840
573040.0000000    0.1995380
573080.0000000    0.2175943
573120.0000000    0.2101532
573160.0000000    0.2047381
573200.0000000    0.1933792
573240.0000000    0.1968260
573280.0000000    0.1993305
573320.0000000    0.2061279
573360.0000000    0.2055746
573400.0000000    0.2043587
573440.0000000    0.2112539
573480.0000000    0.2246005
573520.0000000    0.2163750
573560.0000000    0.2276512
573600.0000000    0.2155228
573640.0000000    0.2059549
573680.0000000    0.2061475
573720.0000000    0.1929030
573760.0000000    0.1928861
573800.0000000    0.2086200
573840.0000000    0.2124375
573880.0000000    0.2047523
573920.0000000    0.2146571
573960.0000000    0.2044469
574000.0000000    0.1969823
574040.0000000    0.2038714
574080.0000000    0.2031409
574120.0000000    0.1978080
574160.0000000    0.2126237
574200.0000000    0.2076606
574240.0000000    0.2034988
574280.0000000    0.2031343
574320.0000000    0.2081170
574360.0000000    0.1991937
[truncated: 297,950 more chars]
