# Supplementary material for: Comment on 'Valid molecular dynamics simulations of human hemoglobin require a surprisingly large box size'
Source: eLife. 2019 Jun 20;8:e44718. doi: 10.7554/eLife.44718 (PMC6586461; doi:10.7554/eLife.44718)
Supplement: Figure 1—source data 1. — The zip archive contains a README file describing which source files correspond to the different panels. [file elife-44718-fig1-data1.zip › figure1/panels_AB/150A/c/rmsd_2dn2.xvg]

# This file was created Mon Jan  7 23:03:58 2019
# Created by:
#                       :-) GROMACS - gmx rms, 2018.4 (-:
# 
# Executable:   /mpcdf/soft/SLE_12_SP3/packages/skylake/gromacs/gcc_6-impi_2018_4/2018.4/bin/gmx
# Data prefix:  /mpcdf/soft/SLE_12_SP3/packages/skylake/gromacs/gcc_6-impi_2018_4/2018.4
# Working dir:  /cobra/u/vgapsys/hemoglobin/150a-elife/eq3gpu
# Command line:
#   gmx rms -s topol.tpr -f x.xtc -nice 0 -o rmsd_2dn2.xvg
# gmx rms is part of G R O M A C S:
#
# GRowing Old MAkes el Chrono Sweat
#
@    title "RMSD"
@    xaxis  label "Time (ps)"
@    yaxis  label "RMSD (nm)"
@TYPE xy
@ subtitle "Backbone after lsq fit to Backbone"
   0.0000000    0.0004973
  40.0000000    0.0878690
  80.0000000    0.0815735
 120.0000000    0.0883237
 160.0000000    0.0949458
 200.0000000    0.1015817
 240.0000000    0.0906543
 280.0000000    0.0875227
 320.0000000    0.0912961
 360.0000000    0.0922205
 400.0000000    0.0981136
 440.0000000    0.0918591
 480.0000000    0.0865099
 520.0000000    0.0928661
 560.0000000    0.0934897
 600.0000000    0.1040940
 640.0000000    0.1048684
 680.0000000    0.0880309
 720.0000000    0.0934347
 760.0000000    0.0950999
 800.0000000    0.1039282
 840.0000000    0.0797106
 880.0000000    0.0887730
 920.0000000    0.0933300
 960.0000000    0.0873885
1000.0000000    0.0831362
1040.0000000    0.0885221
1080.0000000    0.0826864
1120.0000000    0.0809685
1160.0000000    0.0741376
1200.0000000    0.0849764
1240.0000000    0.0807120
1280.0000000    0.0803138
1320.0000000    0.0872267
1360.0000000    0.1041267
1400.0000000    0.0873208
1440.0000000    0.0886473
1480.0000000    0.0947897
1520.0000000    0.0850371
1560.0000000    0.0939088
1600.0000000    0.0926506
1640.0000000    0.0862265
1680.0000000    0.0925146
1720.0000000    0.0999038
1760.0000000    0.0964432
1800.0000000    0.0982187
1840.0000000    0.0829477
1880.0000000    0.0980543
1920.0000000    0.0854044
1960.0000000    0.0928874
2000.0000000    0.0856863
2040.0000000    0.0878929
2080.0000000    0.0950926
2120.0000000    0.0994906
2160.0000000    0.1005369
2200.0000000    0.0926970
2240.0000000    0.0999394
2280.0000000    0.1043587
2320.0000000    0.1104411
2360.0000000    0.1074875
2400.0000000    0.0990400
2440.0000000    0.0989416
2480.0000000    0.1013243
2520.0000000    0.0964378
2560.0000000    0.1100927
2600.0000000    0.1078261
2640.0000000    0.0913094
2680.0000000    0.1117565
2720.0000000    0.1107749
2760.0000000    0.1047639
2800.0000000    0.1082881
2840.0000000    0.1044231
2880.0000000    0.1137476
2920.0000000    0.1056131
2960.0000000    0.1052621
3000.0000000    0.1187156
3040.0000000    0.1110585
3080.0000000    0.1173511
3120.0000000    0.1161261
3160.0000000    0.1049971
3200.0000000    0.0875981
3240.0000000    0.1109609
3280.0000000    0.1033110
3320.0000000    0.0913285
3360.0000000    0.1094132
3400.0000000    0.0996387
3440.0000000    0.1042248
3480.0000000    0.1133613
3520.0000000    0.1028905
3560.0000000    0.0982729
3600.0000000    0.1004738
3640.0000000    0.1030767
3680.0000000    0.1055952
3720.0000000    0.0965381
3760.0000000    0.1096381
3800.0000000    0.1021091
3840.0000000    0.1140494
3880.0000000    0.0970854
3920.0000000    0.0984166
3960.0000000    0.1053804
4000.0000000    0.1014479
4040.0000000    0.0945624
4080.0000000    0.1000414
4120.0000000    0.0969848
4160.0000000    0.0907463
4200.0000000    0.0927704
4240.0000000    0.0854408
4280.0000000    0.0917589
4320.0000000    0.1027973
4360.0000000    0.1151209
4400.0000000    0.1064718
4440.0000000    0.0960301
4480.0000000    0.0882027
4520.0000000    0.0917493
4560.0000000    0.0942640
4600.0000000    0.0940496
4640.0000000    0.0846737
4680.0000000    0.0986425
4720.0000000    0.0864574
4760.0000000    0.0936183
4800.0000000    0.0946721
4840.0000000    0.0947348
4880.0000000    0.0971200
4920.0000000    0.0855605
4960.0000000    0.0926562
5000.0000000    0.1012420
5040.0000000    0.0886705
5080.0000000    0.0963544
5120.0000000    0.0885723
5160.0000000    0.0990779
5200.0000000    0.0898580
5240.0000000    0.0946894
5280.0000000    0.0838156
5320.0000000    0.0939855
5360.0000000    0.0895553
5400.0000000    0.0838899
5440.0000000    0.0818520
5480.0000000    0.1054041
5520.0000000    0.1066934
5560.0000000    0.1019647
5600.0000000    0.1014554
5640.0000000    0.0956273
5680.0000000    0.1021779
5720.0000000    0.1030835
5760.0000000    0.1051960
5800.0000000    0.1027401
5840.0000000    0.1081433
5880.0000000    0.0956153
5920.0000000    0.0976670
5960.0000000    0.1016501
6000.0000000    0.0965897
6040.0000000    0.0916787
6080.0000000    0.0959536
6120.0000000    0.1114090
6160.0000000    0.1024022
6200.0000000    0.0986519
6240.0000000    0.0917819
6280.0000000    0.0949011
6320.0000000    0.0894151
6360.0000000    0.1033074
6400.0000000    0.0921881
6440.0000000    0.0957575
6480.0000000    0.1018374
6520.0000000    0.0974873
6560.0000000    0.1012157
6600.0000000    0.0991084
6640.0000000    0.0988168
6680.0000000    0.1050654
6720.0000000    0.0920250
6760.0000000    0.0928023
6800.0000000    0.1035280
6840.0000000    0.0931672
6880.0000000    0.1023625
6920.0000000    0.1111724
6960.0000000    0.1083102
7000.0000000    0.1106119
7040.0000000    0.1144958
7080.0000000    0.1252970
7120.0000000    0.1057461
7160.0000000    0.1123887
7200.0000000    0.1209952
7240.0000000    0.0927982
7280.0000000    0.1050870
7320.0000000    0.1013816
7360.0000000    0.0888730
7400.0000000    0.0957463
7440.0000000    0.0920235
7480.0000000    0.0997753
7520.0000000    0.0954210
7560.0000000    0.0963541
7600.0000000    0.0915369
7640.0000000    0.0959372
7680.0000000    0.1042034
7720.0000000    0.0937422
7760.0000000    0.0912085
7800.0000000    0.0946141
7840.0000000    0.0912865
7880.0000000    0.0886969
7920.0000000    0.0849555
7960.0000000    0.0934109
8000.0000000    0.0977773
8040.0000000    0.0906153
8080.0000000    0.1014596
8120.0000000    0.1089574
8160.0000000    0.1022426
8200.0000000    0.0923516
8240.0000000    0.1009245
8280.0000000    0.1014086
8320.0000000    0.1127650
8360.0000000    0.1123972
8400.0000000    0.1174022
8440.0000000    0.1163804
8480.0000000    0.0960933
8520.0000000    0.0953615
8560.0000000    0.0909485
8600.0000000    0.1021444
8640.0000000    0.1161256
8680.0000000    0.0923075
8720.0000000    0.1076200
8760.0000000    0.1072338
8800.0000000    0.1015564
8840.0000000    0.0942511
8880.0000000    0.0895187
8920.0000000    0.1043577
8960.0000000    0.1060731
9000.0000000    0.0996110
9040.0000000    0.0937551
9080.0000000    0.0928937
9120.0000000    0.0881708
9160.0000000    0.0963531
9200.0000000    0.1040314
9240.0000000    0.1071317
9280.0000000    0.1021572
9320.0000000    0.0916759
9360.0000000    0.0958806
9400.0000000    0.0910868
9440.0000000    0.0930363
9480.0000000    0.0956591
9520.0000000    0.1006940
9560.0000000    0.0974747
9600.0000000    0.0919953
9640.0000000    0.0948892
9680.0000000    0.0998091
9720.0000000    0.0908505
9760.0000000    0.0899641
9800.0000000    0.0886674
9840.0000000    0.0989813
9880.0000000    0.1003300
9920.0000000    0.0980409
9960.0000000    0.0954399
10000.0000000    0.0889868
10040.0000000    0.0985201
10080.0000000    0.0913896
10120.0000000    0.0948534
10160.0000000    0.1032217
10200.0000000    0.0885996
10240.0000000    0.0982805
10280.0000000    0.0965441
10320.0000000    0.0881378
10360.0000000    0.0929311
10400.0000000    0.1024208
10440.0000000    0.0943337
10480.0000000    0.0891260
10520.0000000    0.1028733
10560.0000000    0.1000098
10600.0000000    0.0954870
10640.0000000    0.0885722
10680.0000000    0.0898047
10720.0000000    0.0883300
10760.0000000    0.0955154
10800.0000000    0.1038029
10840.0000000    0.0865906
10880.0000000    0.0941922
10920.0000000    0.1067766
10960.0000000    0.1016737
11000.0000000    0.0992459
11040.0000000    0.1074864
11080.0000000    0.1002154
11120.0000000    0.1005134
11160.0000000    0.1066513
11200.0000000    0.1118889
11240.0000000    0.1192065
11280.0000000    0.1085068
11320.0000000    0.1044922
11360.0000000    0.1086174
11400.0000000    0.1056346
11440.0000000    0.1032892
11480.0000000    0.1002200
11520.0000000    0.0936558
11560.0000000    0.1014822
11600.0000000    0.1074918
11640.0000000    0.1055135
11680.0000000    0.1003307
11720.0000000    0.1005727
11760.0000000    0.0925746
11800.0000000    0.0931887
11840.0000000    0.1007717
11880.0000000    0.0965755
11920.0000000    0.1034123
11960.0000000    0.0978856
12000.0000000    0.0951058
12040.0000000    0.0889802
12080.0000000    0.1033191
12120.0000000    0.1004356
12160.0000000    0.0893189
12200.0000000    0.1005913
12240.0000000    0.0978139
12280.0000000    0.0951857
12320.0000000    0.1127060
12360.0000000    0.1144861
12400.0000000    0.1126167
12440.0000000    0.1170380
12480.0000000    0.1090502
12520.0000000    0.1152002
12560.0000000    0.1113946
12600.0000000    0.0983420
12640.0000000    0.1041471
12680.0000000    0.1064806
12720.0000000    0.1099293
12760.0000000    0.1035905
12800.0000000    0.1128028
12840.0000000    0.1102999
12880.0000000    0.1121768
12920.0000000    0.1068947
12960.0000000    0.1203620
13000.0000000    0.1256317
13040.0000000    0.1233999
13080.0000000    0.1176427
13120.0000000    0.1043624
13160.0000000    0.1001520
13200.0000000    0.1045936
13240.0000000    0.1065580
13280.0000000    0.1192071
13320.0000000    0.0975463
13360.0000000    0.1168655
13400.0000000    0.1232576
13440.0000000    0.1146011
13480.0000000    0.1112777
13520.0000000    0.1144093
13560.0000000    0.1108546
13600.0000000    0.1022882
13640.0000000    0.1106875
13680.0000000    0.1230325
13720.0000000    0.1048352
13760.0000000    0.1021805
13800.0000000    0.1017782
13840.0000000    0.0996249
13880.0000000    0.0942183
13920.0000000    0.0942944
13960.0000000    0.0974002
14000.0000000    0.1049410
14040.0000000    0.1057258
14080.0000000    0.1058597
14120.0000000    0.1003451
14160.0000000    0.1005793
14200.0000000    0.0945838
14240.0000000    0.0962752
14280.0000000    0.1076314
14320.0000000    0.1034412
14360.0000000    0.1020928
14400.0000000    0.1153101
14440.0000000    0.1006904
14480.0000000    0.1133866
14520.0000000    0.1138517
14560.0000000    0.1004951
14600.0000000    0.1009464
14640.0000000    0.0965211
14680.0000000    0.0920544
14720.0000000    0.0908650
14760.0000000    0.0931742
14800.0000000    0.0986652
14840.0000000    0.1009184
14880.0000000    0.1044628
14920.0000000    0.1002390
14960.0000000    0.1106183
15000.0000000    0.1040922
15040.0000000    0.1006144
15080.0000000    0.1020257
15120.0000000    0.0934182
15160.0000000    0.0995470
15200.0000000    0.1030051
15240.0000000    0.1056971
15280.0000000    0.1104900
15320.0000000    0.1103926
15360.0000000    0.1038189
15400.0000000    0.1154223
15440.0000000    0.1096292
15480.0000000    0.1177959
15520.0000000    0.1050291
15560.0000000    0.1139180
15600.0000000    0.1193414
15640.0000000    0.1161420
15680.0000000    0.1179331
15720.0000000    0.1283501
15760.0000000    0.1212386
15800.0000000    0.1216434
15840.0000000    0.1226126
15880.0000000    0.1219195
15920.0000000    0.1325819
15960.0000000    0.1219414
16000.0000000    0.1285986
16040.0000000    0.1212176
16080.0000000    0.1169304
16120.0000000    0.1219696
16160.0000000    0.1129910
16200.0000000    0.1063459
16240.0000000    0.1117628
16280.0000000    0.1198276
16320.0000000    0.1187318
16360.0000000    0.1102650
16400.0000000    0.1034941
16440.0000000    0.1107531
16480.0000000    0.1056767
16520.0000000    0.1063655
16560.0000000    0.1105337
16600.0000000    0.1111524
16640.0000000    0.1095722
16680.0000000    0.1069275
16720.0000000    0.1127454
16760.0000000    0.1200675
16800.0000000    0.1071941
16840.0000000    0.1073234
16880.0000000    0.1088193
16920.0000000    0.1173724
16960.0000000    0.1049143
17000.0000000    0.1038836
17040.0000000    0.1068696
17080.0000000    0.1072110
17120.0000000    0.1068739
17160.0000000    0.1096614
17200.0000000    0.1125478
17240.0000000    0.1051020
17280.0000000    0.1045793
17320.0000000    0.1018641
17360.0000000    0.1149983
17400.0000000    0.1120816
17440.0000000    0.1166206
17480.0000000    0.1066197
17520.0000000    0.1038778
17560.0000000    0.1069000
17600.0000000    0.1002882
17640.0000000    0.1045875
17680.0000000    0.1138629
17720.0000000    0.1130935
17760.0000000    0.1089735
17800.0000000    0.1065079
17840.0000000    0.1111264
17880.0000000    0.1145941
17920.0000000    0.1191365
17960.0000000    0.1208531
18000.0000000    0.1290713
18040.0000000    0.1233101
18080.0000000    0.1114661
18120.0000000    0.1093019
18160.0000000    0.1117352
18200.0000000    0.1242761
18240.0000000    0.1113404
18280.0000000    0.1116862
18320.0000000    0.1042191
18360.0000000    0.1167896
18400.0000000    0.1063781
18440.0000000    0.1156035
18480.0000000    0.1069745
18520.0000000    0.1157981
18560.0000000    0.1048220
18600.0000000    0.1066671
18640.0000000    0.1080351
18680.0000000    0.0938605
18720.0000000    0.0928052
18760.0000000    0.0962757
18800.0000000    0.1081410
18840.0000000    0.1129689
18880.0000000    0.1048604
18920.0000000    0.1211661
18960.0000000    0.1110460
19000.0000000    0.1098186
19040.0000000    0.1094011
19080.0000000    0.1061277
19120.0000000    0.0999157
19160.0000000    0.1021476
19200.0000000    0.1048643
19240.0000000    0.1048414
19280.0000000    0.0985489
19320.0000000    0.1047768
19360.0000000    0.1052732
19400.0000000    0.0980555
19440.0000000    0.1053899
19480.0000000    0.1017496
19520.0000000    0.0987658
19560.0000000    0.0960014
19600.0000000    0.1085802
19640.0000000    0.1025535
19680.0000000    0.1031652
19720.0000000    0.0950667
19760.0000000    0.1005020
19800.0000000    0.0969141
19840.0000000    0.1039960
19880.0000000    0.1072692
19920.0000000    0.1101319
19960.0000000    0.1099947
20000.0000000    0.0964187
20040.0000000    0.1034643
20080.0000000    0.0969088
20120.0000000    0.0925246
20160.0000000    0.0955393
20200.0000000    0.0909075
20240.0000000    0.1025274
20280.0000000    0.1066500
20320.0000000    0.1076480
20360.0000000    0.0996307
20400.0000000    0.1000245
20440.0000000    0.0963884
20480.0000000    0.1118631
20520.0000000    0.1003303
20560.0000000    0.0979282
20600.0000000    0.0949631
20640.0000000    0.1018025
20680.0000000    0.1063173
20720.0000000    0.1001611
20760.0000000    0.1211554
20800.0000000    0.1087967
20840.0000000    0.1075504
20880.0000000    0.0982369
20920.0000000    0.0895518
20960.0000000    0.1023177
21000.0000000    0.0985353
21040.0000000    0.1006489
21080.0000000    0.0992704
21120.0000000    0.1051495
21160.0000000    0.0975735
21200.0000000    0.0923419
21240.0000000    0.1100297
21280.0000000    0.1131410
21320.0000000    0.1109258
21360.0000000    0.1048074
21400.0000000    0.1042997
21440.0000000    0.1039584
21480.0000000    0.1029396
21520.0000000    0.1087908
21560.0000000    0.1122847
21600.0000000    0.1040134
21640.0000000    0.1143735
21680.0000000    0.1135171
21720.0000000    0.1131597
21760.0000000    0.1174477
21800.0000000    0.1187841
21840.0000000    0.1139896
21880.0000000    0.1043670
21920.0000000    0.1275208
21960.0000000    0.1197722
22000.0000000    0.1138942
22040.0000000    0.1126532
22080.0000000    0.1164244
22120.0000000    0.1172496
22160.0000000    0.1257129
22200.0000000    0.1163410
22240.0000000    0.1374441
22280.0000000    0.1255775
22320.0000000    0.1152005
22360.0000000    0.1119945
22400.0000000    0.1178774
22440.0000000    0.1178182
22480.0000000    0.1120577
22520.0000000    0.1106614
22560.0000000    0.1090766
22600.0000000    0.1093178
22640.0000000    0.1126175
22680.0000000    0.1096830
22720.0000000    0.1047135
22760.0000000    0.1114564
22800.0000000    0.1147973
22840.0000000    0.1063674
22880.0000000    0.1235470
22920.0000000    0.1107635
22960.0000000    0.1082711
23000.0000000    0.1079689
23040.0000000    0.1000902
23080.0000000    0.1058548
23120.0000000    0.1147974
23160.0000000    0.1090814
23200.0000000    0.1143952
23240.0000000    0.1114717
23280.0000000    0.1102562
23320.0000000    0.1070621
23360.0000000    0.1177616
23400.0000000    0.1120868
23440.0000000    0.1098913
23480.0000000    0.1040437
23520.0000000    0.1003249
23560.0000000    0.1015704
23600.0000000    0.1043649
23640.0000000    0.0987657
23680.0000000    0.1035609
23720.0000000    0.1124787
23760.0000000    0.1190676
23800.0000000    0.1035203
23840.0000000    0.1052363
23880.0000000    0.1099727
23920.0000000    0.1045383
23960.0000000    0.1006182
24000.0000000    0.1114280
24040.0000000    0.1042020
24080.0000000    0.1116973
24120.0000000    0.1030995
24160.0000000    0.1014400
24200.0000000    0.1105590
24240.0000000    0.0997042
24280.0000000    0.1018640
24320.0000000    0.1041003
24360.0000000    0.1037536
24400.0000000    0.1048600
24440.0000000    0.0981299
24480.0000000    0.0970034
24520.0000000    0.1029010
24560.0000000    0.1004061
24600.0000000    0.1078226
24640.0000000    0.0953375
24680.0000000    0.0996422
24720.0000000    0.0999444
24760.0000000    0.1046815
24800.0000000    0.1090339
24840.0000000    0.1052246
24880.0000000    0.1061446
24920.0000000    0.1136568
24960.0000000    0.1115806
25000.0000000    0.1183168
25040.0000000    0.1049261
25080.0000000    0.1077250
25120.0000000    0.1024359
25160.0000000    0.1062604
25200.0000000    0.1183011
25240.0000000    0.1045409
25280.0000000    0.0999833
25320.0000000    0.1119013
25360.0000000    0.1079465
25400.0000000    0.1047457
25440.0000000    0.1034301
25480.0000000    0.1128015
25520.0000000    0.1188670
25560.0000000    0.1087466
25600.0000000    0.1104322
25640.0000000    0.1110906
25680.0000000    0.1080192
25720.0000000    0.1080807
25760.0000000    0.1131260
25800.0000000    0.1141182
25840.0000000    0.1048252
25880.0000000    0.1122842
25920.0000000    0.1151808
25960.0000000    0.1119255
26000.0000000    0.1064591
26040.0000000    0.1205969
26080.0000000    0.1083605
26120.0000000    0.1089548
26160.0000000    0.1048060
26200.0000000    0.1102308
26240.0000000    0.1107082
26280.0000000    0.1087326
26320.0000000    0.0991133
26360.0000000    0.1144372
26400.0000000    0.1150426
26440.0000000    0.1204285
26480.0000000    0.1236650
26520.0000000    0.1306450
26560.0000000    0.1105426
26600.0000000    0.1147376
26640.0000000    0.1106677
26680.0000000    0.1060959
26720.0000000    0.1185975
26760.0000000    0.1086700
26800.0000000    0.1206415
26840.0000000    0.1165128
26880.0000000    0.1206941
26920.0000000    0.1086803
26960.0000000    0.1120483
27000.0000000    0.1079955
27040.0000000    0.1169794
27080.0000000    0.0998223
27120.0000000    0.1122124
27160.0000000    0.1126705
27200.0000000    0.1056770
27240.0000000    0.1087722
27280.0000000    0.1068075
27320.0000000    0.1030547
27360.0000000    0.1085794
27400.0000000    0.1162156
27440.0000000    0.1173825
27480.0000000    0.1072784
27520.0000000    0.1225321
27560.0000000    0.1042078
27600.0000000    0.1073044
27640.0000000    0.1059568
27680.0000000    0.1107828
27720.0000000    0.1015157
27760.0000000    0.1013636
27800.0000000    0.1040226
27840.0000000    0.1019885
27880.0000000    0.1104819
27920.0000000    0.1056669
27960.0000000    0.1116085
28000.0000000    0.1228808
28040.0000000    0.1087618
28080.0000000    0.1105782
28120.0000000    0.1066928
28160.0000000    0.1126675
28200.0000000    0.1156985
28240.0000000    0.1266597
28280.0000000    0.1189743
28320.0000000    0.1124869
28360.0000000    0.1085824
28400.0000000    0.1052020
28440.0000000    0.1077963
28480.0000000    0.1178928
28520.0000000    0.1084971
28560.0000000    0.1103783
28600.0000000    0.1009623
28640.0000000    0.0980857
28680.0000000    0.1037363
28720.0000000    0.1053303
28760.0000000    0.1013494
28800.0000000    0.1070473
28840.0000000    0.1062068
28880.0000000    0.1020269
28920.0000000    0.1088547
28960.0000000    0.1313621
29000.0000000    0.1146411
29040.0000000    0.1013916
29080.0000000    0.1198686
29120.0000000    0.1174694
29160.0000000    0.1122358
29200.0000000    0.1033709
29240.0000000    0.1111475
29280.0000000    0.1170090
29320.0000000    0.1178652
29360.0000000    0.1228122
29400.0000000    0.1285611
29440.0000000    0.1124918
29480.0000000    0.1227062
29520.0000000    0.1118664
29560.0000000    0.1119602
29600.0000000    0.1156335
29640.0000000    0.1123811
29680.0000000    0.1075333
29720.0000000    0.1106138
29760.0000000    0.1164852
29800.0000000    0.1172462
29840.0000000    0.1147293
29880.0000000    0.1205553
29920.0000000    0.1141715
29960.0000000    0.1098177
30000.0000000    0.1144518
30040.0000000    0.1143722
30080.0000000    0.1128445
30120.0000000    0.1092536
30160.0000000    0.1081687
30200.0000000    0.1049118
30240.0000000    0.1111535
30280.0000000    0.1156299
30320.0000000    0.1114532
30360.0000000    0.1043910
30400.0000000    0.1069439
30440.0000000    0.1177920
30480.0000000    0.1170371
30520.0000000    0.1146714
30560.0000000    0.1067831
30600.0000000    0.1107384
30640.0000000    0.1070825
30680.0000000    0.1088838
30720.0000000    0.1090702
30760.0000000    0.1100837
30800.0000000    0.1171786
30840.0000000    0.1145721
30880.0000000    0.1082221
30920.0000000    0.1157059
30960.0000000    0.1174533
31000.0000000    0.1093687
31040.0000000    0.1105275
31080.0000000    0.1228667
31120.0000000    0.1080969
31160.0000000    0.1214779
31200.0000000    0.1122315
31240.0000000    0.1133751
31280.0000000    0.1098999
31320.0000000    0.1224849
31360.0000000    0.1240908
31400.0000000    0.1132174
31440.0000000    0.1081852
31480.0000000    0.1122908
31520.0000000    0.1112147
31560.0000000    0.1210537
31600.0000000    0.1146570
31640.0000000    0.1186324
31680.0000000    0.1188199
31720.0000000    0.1154092
31760.0000000    0.1183729
31800.0000000    0.1244937
31840.0000000    0.1095341
31880.0000000    0.1054046
31920.0000000    0.1116300
31960.0000000    0.1133241
32000.0000000    0.1195453
32040.0000000    0.1166776
32080.0000000    0.1123275
32120.0000000    0.1130512
32160.0000000    0.1092072
32200.0000000    0.1194008
32240.0000000    0.1138251
32280.0000000    0.1159748
32320.0000000    0.1152692
32360.0000000    0.1157784
32400.0000000    0.1159616
32440.0000000    0.1197103
32480.0000000    0.1093038
32520.0000000    0.1056170
32560.0000000    0.1096276
32600.0000000    0.1088361
32640.0000000    0.1165624
32680.0000000    0.1114742
32720.0000000    0.1050995
32760.0000000    0.1077822
32800.0000000    0.1076251
32840.0000000    0.1162967
32880.0000000    0.1065054
32920.0000000    0.1144702
32960.0000000    0.1076003
33000.0000000    0.1141914
33040.0000000    0.1158357
33080.0000000    0.1137537
33120.0000000    0.1066145
33160.0000000    0.1198972
33200.0000000    0.1177125
33240.0000000    0.1120826
33280.0000000    0.1126286
33320.0000000    0.1126304
33360.0000000    0.1191452
33400.0000000    0.1160897
33440.0000000    0.1149264
33480.0000000    0.1180843
33520.0000000    0.1244970
33560.0000000    0.1211156
33600.0000000    0.1190152
33640.0000000    0.1127243
33680.0000000    0.1164045
33720.0000000    0.1083441
33760.0000000    0.1050579
33800.0000000    0.1047095
33840.0000000    0.1134880
33880.0000000    0.1111687
33920.0000000    0.1057898
33960.0000000    0.1094788
34000.0000000    0.1099490
34040.0000000    0.1119080
34080.0000000    0.1135951
34120.0000000    0.1142475
34160.0000000    0.1163823
34200.0000000    0.1249175
34240.0000000    0.1146348
34280.0000000    0.1131914
34320.0000000    0.1124535
34360.0000000    0.1162150
34400.0000000    0.1196142
34440.0000000    0.1240863
34480.0000000    0.1161340
34520.0000000    0.1130827
34560.0000000    0.1164124
34600.0000000    0.1261979
34640.0000000    0.1171247
34680.0000000    0.1145934
34720.0000000    0.1163490
34760.0000000    0.1273715
34800.0000000    0.1136931
34840.0000000    0.1192798
34880.0000000    0.1402206
34920.0000000    0.1334384
34960.0000000    0.1234395
35000.0000000    0.1238778
35040.0000000    0.1277749
35080.0000000    0.1209562
35120.0000000    0.1127701
35160.0000000    0.1239133
35200.0000000    0.1160640
35240.0000000    0.1178292
35280.0000000    0.1143150
35320.0000000    0.1065086
35360.0000000    0.1133265
35400.0000000    0.1143554
35440.0000000    0.1197570
35480.0000000    0.1131023
35520.0000000    0.1154189
35560.0000000    0.1194185
35600.0000000    0.1161627
35640.0000000    0.1108189
35680.0000000    0.1051494
35720.0000000    0.1088190
35760.0000000    0.1137607
35800.0000000    0.1216701
35840.0000000    0.1075511
35880.0000000    0.1111735
35920.0000000    0.1021517
35960.0000000    0.1081324
36000.0000000    0.1191528
36040.0000000    0.1114670
36080.0000000    0.1055579
36120.0000000    0.1141509
36160.0000000    0.1065319
36200.0000000    0.1049408
36240.0000000    0.1002087
36280.0000000    0.1049943
36320.0000000    0.1073533
36360.0000000    0.1159277
36400.0000000    0.1179081
36440.0000000    0.1102770
36480.0000000    0.1188296
36520.0000000    0.1140400
36560.0000000    0.1211356
36600.0000000    0.1176200
36640.0000000    0.1123630
36680.0000000    0.1177694
36720.0000000    0.1113864
36760.0000000    0.1173908
36800.0000000    0.1138293
36840.0000000    0.1127606
36880.0000000    0.1195190
36920.0000000    0.1024128
36960.0000000    0.1131782
37000.0000000    0.1135718
37040.0000000    0.1122495
37080.0000000    0.1087390
37120.0000000    0.1150438
37160.0000000    0.1208563
37200.0000000    0.1122303
37240.0000000    0.1166808
37280.0000000    0.1215074
37320.0000000    0.1090605
37360.0000000    0.1160048
37400.0000000    0.1144528
37440.0000000    0.1026129
37480.0000000    0.1184887
37520.0000000    0.1158836
37560.0000000    0.1262246
37600.0000000    0.1175213
37640.0000000    0.1162861
37680.0000000    0.1076243
37720.0000000    0.1242331
37760.0000000    0.1046398
37800.0000000    0.1082374
37840.0000000    0.1139247
37880.0000000    0.1079125
37920.0000000    0.1142742
37960.0000000    0.1003549
38000.0000000    0.1061415
38040.0000000    0.1164543
38080.0000000    0.0973785
38120.0000000    0.1081367
38160.0000000    0.1004717
38200.0000000    0.1060751
38240.0000000    0.1175524
38280.0000000    0.1242280
38320.0000000    0.1053331
38360.0000000    0.1122366
38400.0000000    0.1176951
38440.0000000    0.1201054
38480.0000000    0.1100849
38520.0000000    0.1226333
38560.0000000    0.1167379
38600.0000000    0.1144255
38640.0000000    0.1219595
38680.0000000    0.1263435
38720.0000000    0.1269781
38760.0000000    0.1206295
38800.0000000    0.1170705
38840.0000000    0.1354678
38880.0000000    0.1455339
38920.0000000    0.1148496
38960.0000000    0.1230401
39000.0000000    0.1075667
39040.0000000    0.1065345
39080.0000000    0.1055793
39120.0000000    0.1299070
39160.0000000    0.1194997
39200.0000000    0.1128613
39240.0000000    0.1332510
39280.0000000    0.1266645
39320.0000000    0.1266098
39360.0000000    0.1259287
39400.0000000    0.1164008
39440.0000000    0.1172426
39480.0000000    0.1250556
39520.0000000    0.1282504
39560.0000000    0.1210304
39600.0000000    0.1218419
39640.0000000    0.1154458
39680.0000000    0.1120216
39720.0000000    0.1046735
39760.0000000    0.1163456
39800.0000000    0.1194027
39840.0000000    0.1221983
39880.0000000    0.1189198
39920.0000000    0.1201212
39960.0000000    0.1353183
40000.0000000    0.1315867
40040.0000000    0.1398251
40080.0000000    0.1389610
40120.0000000    0.1313216
40160.0000000    0.1323802
40200.0000000    0.1281728
40240.0000000    0.1485775
40280.0000000    0.1340330
40320.0000000    0.1287029
40360.0000000    0.1382479
40400.0000000    0.1209484
40440.0000000    0.1286986
40480.0000000    0.1219497
40520.0000000    0.1132070
40560.0000000    0.1166900
40600.0000000    0.1078331
40640.0000000    0.1257676
40680.0000000    0.1155089
40720.0000000    0.1147920
40760.0000000    0.1086315
40800.0000000    0.1026178
40840.0000000    0.1077932
40880.0000000    0.1081081
40920.0000000    0.1080680
40960.0000000    0.1061890
41000.0000000    0.1057901
41040.0000000    0.1080522
41080.0000000    0.1008495
41120.0000000    0.0978503
41160.0000000    0.1048946
41200.0000000    0.1040869
41240.0000000    0.1215422
41280.0000000    0.1154581
41320.0000000    0.1206778
41360.0000000    0.1132063
41400.0000000    0.1140823
41440.0000000    0.1157185
41480.0000000    0.1168801
41520.0000000    0.1303100
41560.0000000    0.1151417
41600.0000000    0.1034579
41640.0000000    0.0987566
41680.0000000    0.1140573
41720.0000000    0.1108113
41760.0000000    0.1231604
41800.0000000    0.1261534
41840.0000000    0.1168898
41880.0000000    0.1126029
41920.0000000    0.1220145
41960.0000000    0.1289955
42000.0000000    0.1283544
42040.0000000    0.1194009
42080.0000000    0.1179738
42120.0000000    0.1167319
42160.0000000    0.1273400
42200.0000000    0.1240859
42240.0000000    0.1065264
42280.0000000    0.1169979
42320.0000000    0.1176277
42360.0000000    0.1193623
42400.0000000    0.1291616
42440.0000000    0.1220883
42480.0000000    0.1262332
42520.0000000    0.1176258
42560.0000000    0.1166555
42600.0000000    0.1175098
42640.0000000    0.1024639
42680.0000000    0.1195277
42720.0000000    0.1147595
42760.0000000    0.1076046
42800.0000000    0.1044912
42840.0000000    0.1131469
42880.0000000    0.1120584
42920.0000000    0.1158176
42960.0000000    0.0978630
43000.0000000    0.1102377
43040.0000000    0.1097170
43080.0000000    0.1109900
43120.0000000    0.1114530
43160.0000000    0.1087071
43200.0000000    0.1145855
43240.0000000    0.1053378
43280.0000000    0.1017781
43320.0000000    0.1011876
43360.0000000    0.1026589
43400.0000000    0.1097908
43440.0000000    0.1108015
43480.0000000    0.1024004
43520.0000000    0.1064325
43560.0000000    0.1082831
43600.0000000    0.1074510
43640.0000000    0.1074909
43680.0000000    0.1083851
43720.0000000    0.1114008
43760.0000000    0.1143656
43800.0000000    0.1084838
43840.0000000    0.1202244
43880.0000000    0.1127436
43920.0000000    0.1177588
43960.0000000    0.1120456
44000.0000000    0.1112133
44040.0000000    0.1219248
44080.0000000    0.1108347
44120.0000000    0.1182844
44160.0000000    0.1272158
44200.0000000    0.1207799
44240.0000000    0.1159802
44280.0000000    0.1130045
44320.0000000    0.1089917
44360.0000000    0.1225859
44400.0000000    0.1097567
44440.0000000    0.1121958
44480.0000000    0.1073331
44520.0000000    0.1138949
44560.0000000    0.1101711
44600.0000000    0.1117846
44640.0000000    0.1175032
44680.0000000    0.1152278
44720.0000000    0.1231560
44760.0000000    0.1193569
44800.0000000    0.1122688
44840.0000000    0.1025144
44880.0000000    0.1092359
44920.0000000    0.1120102
44960.0000000    0.1127032
45000.0000000    0.1165038
45040.0000000    0.1044244
45080.0000000    0.1096655
45120.0000000    0.1036490
45160.0000000    0.1165444
45200.0000000    0.1153804
45240.0000000    0.1069536
45280.0000000    0.1275859
45320.0000000    0.1127029
45360.0000000    0.1147044
45400.0000000    0.1108783
45440.0000000    0.1259950
45480.0000000    0.1147296
45520.0000000    0.1151712
45560.0000000    0.1070800
45600.0000000    0.1001630
45640.0000000    0.0986481
45680.0000000    0.1005295
45720.0000000    0.1157012
45760.0000000    0.1124195
45800.0000000    0.1109257
45840.0000000    0.1047498
45880.0000000    0.1111033
45920.0000000    0.1160646
45960.0000000    0.1132621
46000.0000000    0.1216768
46040.0000000    0.1114308
46080.0000000    0.1151816
46120.0000000    0.1166611
46160.0000000    0.1117389
46200.0000000    0.1110537
46240.0000000    0.1031240
46280.0000000    0.1125619
46320.0000000    0.1023690
46360.0000000    0.1109433
46400.0000000    0.1101717
46440.0000000    0.1082561
46480.0000000    0.1254130
46520.0000000    0.1126570
46560.0000000    0.1232726
46600.0000000    0.1351191
46640.0000000    0.1330116
46680.0000000    0.1306661
46720.0000000    0.1155219
46760.0000000    0.1239336
46800.0000000    0.1272874
46840.0000000    0.1150158
46880.0000000    0.1087750
46920.0000000    0.1095177
46960.0000000    0.1030826
47000.0000000    0.1162619
47040.0000000    0.1132715
47080.0000000    0.1032731
47120.0000000    0.1110136
47160.0000000    0.1050302
47200.0000000    0.1062037
47240.0000000    0.1078917
47280.0000000    0.1086145
47320.0000000    0.1016968
47360.0000000    0.1085146
47400.0000000    0.1105757
47440.0000000    0.1099962
47480.0000000    0.1062964
47520.0000000    0.1017170
47560.0000000    0.1070065
47600.0000000    0.1120855
47640.0000000    0.1112143
47680.0000000    0.1045713
47720.0000000    0.1005098
47760.0000000    0.1127989
47800.0000000    0.1029127
47840.0000000    0.1062444
47880.0000000    0.1117565
47920.0000000    0.1048598
47960.0000000    0.1061428
48000.0000000    0.1048561
48040.0000000    0.1074371
48080.0000000    0.1039601
48120.0000000    0.1208780
48160.0000000    0.1179105
48200.0000000    0.1154279
48240.0000000    0.1258811
48280.0000000    0.1238567
48320.0000000    0.1262364
48360.0000000    0.1301697
48400.0000000    0.1180400
48440.0000000    0.1108157
48480.0000000    0.1110067
48520.0000000    0.1073915
48560.0000000    0.1145915
48600.0000000    0.1099494
48640.0000000    0.1221826
48680.0000000    0.1251193
48720.0000000    0.1166231
48760.0000000    0.1240032
48800.0000000    0.1259320
48840.0000000    0.1316280
48880.0000000    0.1251312
48920.0000000    0.1228097
48960.0000000    0.1140167
49000.0000000    0.1140793
49040.0000000    0.1188166
49080.0000000    0.1124422
49120.0000000    0.1319140
49160.0000000    0.1178150
49200.0000000    0.1086054
49240.0000000    0.1158597
49280.0000000    0.1095471
49320.0000000    0.1111237
49360.0000000    0.1128019
49400.0000000    0.1162940
49440.0000000    0.1206420
49480.0000000    0.1249619
49520.0000000    0.1037926
49560.0000000    0.1055246
49600.0000000    0.1145079
49640.0000000    0.1117083
49680.0000000    0.1241197
49720.0000000    0.1171216
49760.0000000    0.1223327
49800.0000000    0.1119026
49840.0000000    0.1199054
49880.0000000    0.1164580
49920.0000000    0.1029818
49960.0000000    0.1206029
50000.0000000    0.1180722
50040.0000000    0.1193805
50080.0000000    0.1146824
50120.0000000    0.1316250
50160.0000000    0.1174525
50200.0000000    0.1172816
50240.0000000    0.1183279
50280.0000000    0.1200814
50320.0000000    0.1299389
50360.0000000    0.1214102
50400.0000000    0.1216081
50440.0000000    0.1219793
50480.0000000    0.1041400
50520.0000000    0.1130230
50560.0000000    0.1089017
50600.0000000    0.1058484
50640.0000000    0.1117114
50680.0000000    0.1115405
50720.0000000    0.1164401
50760.0000000    0.1153754
50800.0000000    0.1146549
50840.0000000    0.1135938
50880.0000000    0.1069639
50920.0000000    0.1129913
50960.0000000    0.1109857
51000.0000000    0.1120021
51040.0000000    0.1086658
51080.0000000    0.1114976
51120.0000000    0.1079570
51160.0000000    0.1085139
51200.0000000    0.1116926
51240.0000000    0.1171916
51280.0000000    0.1192797
51320.0000000    0.1118746
51360.0000000    0.1173857
51400.0000000    0.1107395
51440.0000000    0.1098798
51480.0000000    0.1153780
51520.0000000    0.1274231
51560.0000000    0.1077438
51600.0000000    0.1082697
51640.0000000    0.1119665
51680.0000000    0.1116843
51720.0000000    0.1041043
51760.0000000    0.1077361
51800.0000000    0.1085718
51840.0000000    0.1015810
51880.0000000    0.1163946
51920.0000000    0.1219278
51960.0000000    0.1270272
52000.0000000    0.1238310
52040.0000000    0.1263664
52080.0000000    0.1209337
52120.0000000    0.1267760
52160.0000000    0.1236910
52200.0000000    0.1209423
52240.0000000    0.1209258
52280.0000000    0.1134407
52320.0000000    0.1194762
52360.0000000    0.1298373
52400.0000000    0.1304142
52440.0000000    0.1214664
52480.0000000    0.1206938
52520.0000000    0.1166425
52560.0000000    0.1228438
52600.0000000    0.1125166
52640.0000000    0.1197449
52680.0000000    0.1205220
52720.0000000    0.1192152
52760.0000000    0.1245902
52800.0000000    0.1150665
52840.0000000    0.1158815
52880.0000000    0.1199537
52920.0000000    0.1292153
52960.0000000    0.1236858
53000.0000000    0.1100979
53040.0000000    0.1138052
53080.0000000    0.1253316
53120.0000000    0.1250386
53160.0000000    0.1111704
53200.0000000    0.1150310
53240.0000000    0.1254679
53280.0000000    0.1165742
53320.0000000    0.1226339
53360.0000000    0.1161435
53400.0000000    0.1294449
53440.0000000    0.1186934
53480.0000000    0.1228978
53520.0000000    0.1353949
53560.0000000    0.1147630
53600.0000000    0.1246727
53640.0000000    0.1164394
53680.0000000    0.1166307
53720.0000000    0.1129124
53760.0000000    0.1156493
53800.0000000    0.1262019
53840.0000000    0.1167341
53880.0000000    0.1102700
53920.0000000    0.1133817
53960.0000000    0.1224142
54000.0000000    0.1192915
54040.0000000    0.1166230
54080.0000000    0.1151222
54120.0000000    0.1207045
54160.0000000    0.1176322
54200.0000000    0.1155045
54240.0000000    0.1115212
54280.0000000    0.1223244
54320.0000000    0.1194331
54360.0000000    0.1211935
54400.0000000    0.1213418
54440.0000000    0.1179914
54480.0000000    0.1043455
54520.0000000    0.1191021
54560.0000000    0.1130654
54600.0000000    0.1173145
54640.0000000    0.1204427
54680.0000000    0.1135000
54720.0000000    0.1107628
54760.0000000    0.1143643
54800.0000000    0.1123683
54840.0000000    0.1099242
54880.0000000    0.1124350
54920.0000000    0.1178243
54960.0000000    0.1165519
55000.0000000    0.1190763
55040.0000000    0.1108378
55080.0000000    0.1037732
55120.0000000    0.1079016
55160.0000000    0.1168972
55200.0000000    0.1151524
55240.0000000    0.1109337
55280.0000000    0.1149043
55320.0000000    0.1099896
55360.0000000    0.1177722
55400.0000000    0.1113993
55440.0000000    0.1169423
55480.0000000    0.1177822
55520.0000000    0.1142479
55560.0000000    0.1397303
55600.0000000    0.1188634
55640.0000000    0.1191058
55680.0000000    0.0961321
55720.0000000    0.1015733
55760.0000000    0.1110092
55800.0000000    0.1231352
55840.0000000    0.1300373
55880.0000000    0.1207614
55920.0000000    0.1115391
55960.0000000    0.1192948
56000.0000000    0.1194188
56040.0000000    0.1151219
56080.0000000    0.1229248
56120.0000000    0.1194715
56160.0000000    0.1166645
56200.0000000    0.1158136
56240.0000000    0.1099971
56280.0000000    0.1131032
56320.0000000    0.1173799
56360.0000000    0.1134454
56400.0000000    0.1120440
56440.0000000    0.1152149
56480.0000000    0.1077064
56520.0000000    0.1201021
56560.0000000    0.1197826
56600.0000000    0.1231693
56640.0000000    0.1145524
56680.0000000    0.0946475
56720.0000000    0.1030012
56760.0000000    0.1079303
56800.0000000    0.1100877
56840.0000000    0.1002759
56880.0000000    0.1084360
56920.0000000    0.1161801
56960.0000000    0.1174411
57000.0000000    0.1108510
57040.0000000    0.1063671
57080.0000000    0.1087914
57120.0000000    0.1055161
57160.0000000    0.1122622
57200.0000000    0.1088743
57240.0000000    0.1190563
57280.0000000    0.1185258
57320.0000000    0.1113602
57360.0000000    0.1113379
57400.0000000    0.1089268
57440.0000000    0.1207266
57480.0000000    0.1100168
57520.0000000    0.1171046
57560.0000000    0.1055916
57600.0000000    0.1143557
57640.0000000    0.1203814
57680.0000000    0.1143247
57720.0000000    0.1310049
57760.0000000    0.1248258
57800.0000000    0.1198620
57840.0000000    0.1209901
57880.0000000    0.1306610
57920.0000000    0.1200678
57960.0000000    0.1288647
58000.0000000    0.1337542
58040.0000000    0.1295903
58080.0000000    0.1104260
58120.0000000    0.1130719
58160.0000000    0.1083055
58200.0000000    0.1161283
58240.0000000    0.1085596
58280.0000000    0.1121997
58320.0000000    0.1040328
58360.0000000    0.1305387
58400.0000000    0.1122484
58440.0000000    0.1218688
58480.0000000    0.1174876
58520.0000000    0.1137930
58560.0000000    0.1160897
58600.0000000    0.1204904
58640.0000000    0.1196792
58680.0000000    0.1169292
58720.0000000    0.1078520
58760.0000000    0.1050311
58800.0000000    0.1118374
58840.0000000    0.1100175
58880.0000000    0.1057025
58920.0000000    0.1125871
58960.0000000    0.1151504
59000.0000000    0.1052133
59040.0000000    0.1066433
59080.0000000    0.1158587
59120.0000000    0.1089818
59160.0000000    0.1095424
59200.0000000    0.1124291
59240.0000000    0.1057099
59280.0000000    0.1046956
59320.0000000    0.1035161
59360.0000000    0.1082982
59400.0000000    0.1177314
59440.0000000    0.1210573
59480.0000000    0.1140783
59520.0000000    0.1075665
59560.0000000    0.1164533
59600.0000000    0.1130450
59640.0000000    0.1031317
59680.0000000    0.1044057
59720.0000000    0.1008471
59760.0000000    0.1164350
59800.0000000    0.1047930
59840.0000000    0.1047149
59880.0000000    0.0983745
59920.0000000    0.1051087
59960.0000000    0.1093000
60000.0000000    0.1222398
60040.0000000    0.1134640
60080.0000000    0.1178621
60120.0000000    0.1169530
60160.0000000    0.1201925
60200.0000000    0.1165434
60240.0000000    0.1122369
60280.0000000    0.1128024
60320.0000000    0.1110173
60360.0000000    0.1192853
60400.0000000    0.1222569
60440.0000000    0.1169891
60480.0000000    0.1189320
60520.0000000    0.1275956
60560.0000000    0.1147270
60600.0000000    0.1101791
60640.0000000    0.1199983
60680.0000000    0.1160334
60720.0000000    0.1091942
60760.0000000    0.1166838
60800.0000000    0.1214570
60840.0000000    0.1146485
60880.0000000    0.1362672
60920.0000000    0.1190180
60960.0000000    0.1203146
61000.0000000    0.1099685
61040.0000000    0.1052349
61080.0000000    0.1087416
61120.0000000    0.1091208
61160.0000000    0.1134915
61200.0000000    0.1151028
61240.0000000    0.1171918
61280.0000000    0.1121054
61320.0000000    0.1072494
61360.0000000    0.1138992
61400.0000000    0.1201711
61440.0000000    0.1136281
61480.0000000    0.1226108
61520.0000000    0.1118907
61560.0000000    0.1144143
61600.0000000    0.1193466
61640.0000000    0.1128491
61680.0000000    0.1074674
61720.0000000    0.1164557
61760.0000000    0.1236247
61800.0000000    0.1181793
61840.0000000    0.1150249
61880.0000000    0.1169854
61920.0000000    0.1325577
61960.0000000    0.1328132
62000.0000000    0.1313733
62040.0000000    0.1119889
62080.0000000    0.1211963
62120.0000000    0.1250230
62160.0000000    0.1248362
62200.0000000    0.1180902
62240.0000000    0.1274001
62280.0000000    0.1345057
62320.0000000    0.1214598
62360.0000000    0.1202908
62400.0000000    0.1179354
62440.0000000    0.1128665
62480.0000000    0.1305918
62520.0000000    0.1333482
62560.0000000    0.1269654
62600.0000000    0.1216469
62640.0000000    0.1153069
62680.0000000    0.1180667
62720.0000000    0.1276875
62760.0000000    0.1126875
62800.0000000    0.1121844
62840.0000000    0.1149242
62880.0000000    0.1157701
62920.0000000    0.1174311
62960.0000000    0.1244787
63000.0000000    0.1125092
63040.0000000    0.1191580
63080.0000000    0.1104862
63120.0000000    0.1146051
63160.0000000    0.1117511
63200.0000000    0.1157168
63240.0000000    0.1164218
63280.0000000    0.1167494
63320.0000000    0.1102257
63360.0000000    0.1183789
63400.0000000    0.1119050
63440.0000000    0.1197994
63480.0000000    0.1109191
63520.0000000    0.1111777
63560.0000000    0.1114207
63600.0000000    0.1164899
63640.0000000    0.1146809
63680.0000000    0.1189929
63720.0000000    0.1142574
63760.0000000    0.1070319
63800.0000000    0.1144563
63840.0000000    0.1099381
63880.0000000    0.1139987
63920.0000000    0.1207002
63960.0000000    0.1229021
64000.0000000    0.1146991
64040.0000000    0.1184515
64080.0000000    0.1174473
64120.0000000    0.1251244
64160.0000000    0.1161748
64200.0000000    0.1169766
64240.0000000    0.1189971
64280.0000000    0.1231490
64320.0000000    0.1166019
64360.0000000    0.1219923
64400.0000000    0.1269644
64440.0000000    0.1182160
64480.0000000    0.1323683
64520.0000000    0.1236214
64560.0000000    0.1209738
64600.0000000    0.1224136
64640.0000000    0.1189621
64680.0000000    0.1217169
64720.0000000    0.1266094
64760.0000000    0.1182322
64800.0000000    0.1350915
64840.0000000    0.1134117
64880.0000000    0.1287065
64920.0000000    0.1238578
64960.0000000    0.1212444
65000.0000000    0.1191310
65040.0000000    0.1125902
65080.0000000    0.1175887
65120.0000000    0.1217833
65160.0000000    0.1245500
65200.0000000    0.1195871
65240.0000000    0.1164562
65280.0000000    0.1153132
65320.0000000    0.1167841
65360.0000000    0.1180985
65400.0000000    0.1124905
65440.0000000    0.1121464
65480.0000000    0.1191909
65520.0000000    0.1220276
65560.0000000    0.1211435
65600.0000000    0.1175980
65640.0000000    0.1111564
65680.0000000    0.1161983
65720.0000000    0.1064844
65760.0000000    0.1128829
65800.0000000    0.1101524
65840.0000000    0.1142699
65880.0000000    0.1170889
65920.0000000    0.1035912
65960.0000000    0.1040243
66000.0000000    0.1026006
66040.0000000    0.1062092
66080.0000000    0.0986982
66120.0000000    0.1009969
66160.0000000    0.1029819
66200.0000000    0.0989531
66240.0000000    0.1009939
66280.0000000    0.1098866
66320.0000000    0.1137729
66360.0000000    0.1133568
66400.0000000    0.1285415
66440.0000000    0.1301367
66480.0000000    0.1176696
66520.0000000    0.1168051
66560.0000000    0.1196255
66600.0000000    0.1187085
66640.0000000    0.1229716
66680.0000000    0.1129425
66720.0000000    0.1190331
66760.0000000    0.1202594
66800.0000000    0.1216860
66840.0000000    0.1239382
66880.0000000    0.1191265
66920.0000000    0.1149736
66960.0000000    0.1214144
67000.0000000    0.1243814
67040.0000000    0.1248236
67080.0000000    0.1214724
67120.0000000    0.1235845
67160.0000000    0.1318497
67200.0000000    0.1242034
67240.0000000    0.1402913
67280.0000000    0.1282667
67320.0000000    0.1257661
67360.0000000    0.1114573
67400.0000000    0.1264276
67440.0000000    0.1185637
67480.0000000    0.1211470
67520.0000000    0.1224348
67560.0000000    0.1220248
67600.0000000    0.1154925
67640.0000000    0.1300987
67680.0000000    0.1133727
67720.0000000    0.1331356
67760.0000000    0.1248851
67800.0000000    0.1198753
67840.0000000    0.1273406
67880.0000000    0.1322600
67920.0000000    0.1231635
67960.0000000    0.1274661
68000.0000000    0.1289357
68040.0000000    0.1264090
68080.0000000    0.1326659
68120.0000000    0.1145397
68160.0000000    0.1211795
68200.0000000    0.1120866
68240.0000000    0.1141991
68280.0000000    0.1309416
68320.0000000    0.1180911
68360.0000000    0.1212420
68400.0000000    0.1236850
68440.0000000    0.1196059
68480.0000000    0.1268434
68520.0000000    0.1167710
68560.0000000    0.1169559
68600.0000000    0.1121452
68640.0000000    0.1173766
68680.0000000    0.1255581
68720.0000000    0.1298083
68760.0000000    0.1317580
68800.0000000    0.1256137
68840.0000000    0.1286536
68880.0000000    0.1143631
68920.0000000    0.1282657
68960.0000000    0.1295979
69000.0000000    0.1155527
69040.0000000    0.1237271
69080.0000000    0.1166216
69120.0000000    0.1261151
69160.0000000    0.1309829
69200.0000000    0.1182340
69240.0000000    0.1162012
69280.0000000    0.1182351
69320.0000000    0.1218125
69360.0000000    0.1235575
69400.0000000    0.1203041
69440.0000000    0.1254624
69480.0000000    0.1209553
69520.0000000    0.1162488
69560.0000000    0.1156800
69600.0000000    0.1172143
69640.0000000    0.1196683
69680.0000000    0.1168640
69720.0000000    0.1243603
69760.0000000    0.1255679
69800.0000000    0.1076796
69840.0000000    0.1225316
69880.0000000    0.1163820
69920.0000000    0.1119049
69960.0000000    0.1180659
70000.0000000    0.1068440
70040.0000000    0.1108028
70080.0000000    0.1139579
70120.0000000    0.1155110
70160.0000000    0.1041041
70200.0000000    0.1008910
70240.0000000    0.1111722
70280.0000000    0.1116117
70320.0000000    0.1060344
70360.0000000    0.1066928
70400.0000000    0.1138373
70440.0000000    0.1077622
70480.0000000    0.1112233
70520.0000000    0.1156263
70560.0000000    0.1284595
70600.0000000    0.1185656
70640.0000000    0.1081558
70680.0000000    0.1047335
70720.0000000    0.0968128
70760.0000000    0.1074535
70800.0000000    0.0990322
70840.0000000    0.0986587
70880.0000000    0.1100578
70920.0000000    0.1013991
70960.0000000    0.1052424
71000.0000000    0.1059804
71040.0000000    0.1104700
71080.0000000    0.1095542
71120.0000000    0.1034458
71160.0000000    0.1055601
71200.0000000    0.1085499
71240.0000000    0.1086421
71280.0000000    0.1105529
71320.0000000    0.1065268
71360.0000000    0.1047716
71400.0000000    0.1148004
71440.0000000    0.1170555
71480.0000000    0.1200691
71520.0000000    0.1135684
71560.0000000    0.1215400
71600.0000000    0.1216596
71640.0000000    0.1150452
71680.0000000    0.1085552
71720.0000000    0.1099796
71760.0000000    0.1034846
71800.0000000    0.0975940
71840.0000000    0.0992555
71880.0000000    0.0973942
71920.0000000    0.1013224
71960.0000000    0.1060626
72000.0000000    0.1027877
72040.0000000    0.1019988
72080.0000000    0.1085461
72120.0000000    0.1088788
72160.0000000    0.1207039
72200.0000000    0.1115587
72240.0000000    0.1208803
72280.0000000    0.1148313
72320.0000000    0.1091793
72360.0000000    0.1005498
72400.0000000    0.1178115
72440.0000000    0.1103697
72480.0000000    0.1082839
72520.0000000    0.1197045
72560.0000000    0.1084746
72600.0000000    0.0982803
72640.0000000    0.1098646
72680.0000000    0.1086784
72720.0000000    0.0961949
72760.0000000    0.1054395
72800.0000000    0.1063996
72840.0000000    0.0930588
72880.0000000    0.1156002
72920.0000000    0.1131570
72960.0000000    0.1065512
73000.0000000    0.1043375
73040.0000000    0.1119069
73080.0000000    0.1056011
73120.0000000    0.1054765
73160.0000000    0.0999355
73200.0000000    0.1065866
73240.0000000    0.1035854
73280.0000000    0.1083557
73320.0000000    0.1070733
73360.0000000    0.0977760
73400.0000000    0.0977384
73440.0000000    0.1015052
73480.0000000    0.1063319
73520.0000000    0.0998997
73560.0000000    0.0975009
73600.0000000    0.0966338
73640.0000000    0.1058674
73680.0000000    0.1036969
73720.0000000    0.1059856
73760.0000000    0.1024646
73800.0000000    0.1017138
73840.0000000    0.1060623
73880.0000000    0.1133397
73920.0000000    0.1051214
73960.0000000    0.0982367
74000.0000000    0.0992869
74040.0000000    0.1126341
74080.0000000    0.1044564
74120.0000000    0.1001400
74160.0000000    0.1031913
74200.0000000    0.0984140
74240.0000000    0.1038163
74280.0000000    0.0958104
74320.0000000    0.0998908
74360.0000000    0.0992613
74400.0000000    0.0994402
74440.0000000    0.1068238
74480.0000000    0.1090605
74520.0000000    0.0996366
74560.0000000    0.0958854
74600.0000000    0.0929066
74640.0000000    0.0964018
74680.0000000    0.0989162
74720.0000000    0.0944988
74760.0000000    0.0950810
74800.0000000    0.0935400
74840.0000000    0.0963645
74880.0000000    0.0993740
74920.0000000    0.1101658
74960.0000000    0.1040811
75000.0000000    0.1033365
75040.0000000    0.1005201
75080.0000000    0.1028205
75120.0000000    0.0981116
75160.0000000    0.1012559
75200.0000000    0.1071062
75240.0000000    0.1073201
75280.0000000    0.1022741
75320.0000000    0.1053427
75360.0000000    0.1038113
75400.0000000    0.0960116
75440.0000000    0.1023938
75480.0000000    0.1004671
75520.0000000    0.0982629
75560.0000000    0.1038454
75600.0000000    0.1012128
75640.0000000    0.1081406
75680.0000000    0.1044232
75720.0000000    0.1127004
75760.0000000    0.1059253
75800.0000000    0.1175582
75840.0000000    0.1075926
75880.0000000    0.1040719
75920.0000000    0.1055800
75960.0000000    0.1049356
76000.0000000    0.1092839
76040.0000000    0.1142846
76080.0000000    0.1082082
76120.0000000    0.1075885
76160.0000000    0.1132757
76200.0000000    0.1225160
76240.0000000    0.1052682
76280.0000000    0.1145449
76320.0000000    0.1042822
76360.0000000    0.1150509
76400.0000000    0.0970745
76440.0000000    0.1069564
76480.0000000    0.1063405
76520.0000000    0.1113173
76560.0000000    0.1146181
76600.0000000    0.1167574
76640.0000000    0.1112247
76680.0000000    0.1046052
76720.0000000    0.1057028
76760.0000000    0.1163445
76800.0000000    0.1054724
76840.0000000    0.1158998
76880.0000000    0.1228038
76920.0000000    0.1243535
76960.0000000    0.1056927
77000.0000000    0.1047010
77040.0000000    0.1026278
77080.0000000    0.1086747
77120.0000000    0.0981057
77160.0000000    0.1118200
77200.0000000    0.1014787
77240.0000000    0.1071390
77280.0000000    0.1115336
77320.0000000    0.1139684
77360.0000000    0.1048309
77400.0000000    0.1018340
77440.0000000    0.1028551
77480.0000000    0.1100668
77520.0000000    0.1145656
77560.0000000    0.1160855
77600.0000000    0.1057914
77640.0000000    0.1167864
77680.0000000    0.1100284
77720.0000000    0.1120135
77760.0000000    0.1108051
77800.0000000    0.1103610
77840.0000000    0.1102424
77880.0000000    0.1092505
77920.0000000    0.1105765
77960.0000000    0.1202261
78000.0000000    0.1020936
78040.0000000    0.1040124
78080.0000000    0.1059374
78120.0000000    0.1342537
78160.0000000    0.1336025
78200.0000000    0.1266561
78240.0000000    0.1165020
78280.0000000    0.1219768
78320.0000000    0.1084712
78360.0000000    0.1118523
78400.0000000    0.1135206
78440.0000000    0.1116959
78480.0000000    0.1178737
78520.0000000    0.1127636
78560.0000000    0.1082868
78600.0000000    0.1073528
78640.0000000    0.1113322
78680.0000000    0.1118283
78720.0000000    0.1086717
78760.0000000    0.0989310
78800.0000000    0.1214822
78840.0000000    0.1002395
78880.0000000    0.1077469
78920.0000000    0.1171410
78960.0000000    0.1174799
79000.0000000    0.1080548
79040.0000000    0.1080983
79080.0000000    0.1119115
79120.0000000    0.1008650
79160.0000000    0.1021769
79200.0000000    0.1041386
79240.0000000    0.1063967
79280.0000000    0.1052509
79320.0000000    0.1040612
79360.0000000    0.1091898
79400.0000000    0.1110874
79440.0000000    0.1099950
79480.0000000    0.1217707
79520.0000000    0.1085852
79560.0000000    0.1094758
79600.0000000    0.1221103
79640.0000000    0.1047588
79680.0000000    0.1059947
79720.0000000    0.1060681
79760.0000000    0.1108479
79800.0000000    0.1088514
79840.0000000    0.1126659
79880.0000000    0.1053648
79920.0000000    0.1132412
79960.0000000    0.1065095
80000.0000000    0.1169452
80040.0000000    0.1128927
80080.0000000    0.1113242
80120.0000000    0.1079478
80160.0000000    0.1078534
80200.0000000    0.1126510
80240.0000000    0.1099087
80280.0000000    0.1102652
80320.0000000    0.1090214
80360.0000000    0.1111477
80400.0000000    0.1056192
80440.0000000    0.1139146
80480.0000000    0.1183942
80520.0000000    0.1100054
80560.0000000    0.1193145
80600.0000000    0.1072906
80640.0000000    0.1196936
80680.0000000    0.1095919
80720.0000000    0.1176413
80760.0000000    0.1027962
80800.0000000    0.0997591
80840.0000000    0.1091240
80880.0000000    0.1100513
80920.0000000    0.1117522
80960.0000000    0.1110187
81000.0000000    0.1019461
81040.0000000    0.1089375
81080.0000000    0.1091036
81120.0000000    0.1134591
81160.0000000    0.1196048
81200.0000000    0.1242261
81240.0000000    0.1190279
81280.0000000    0.1113599
81320.0000000    0.1249257
81360.0000000    0.1077775
81400.0000000    0.1141540
81440.0000000    0.1135423
81480.0000000    0.1169827
81520.0000000    0.1285698
81560.0000000    0.1201396
81600.0000000    0.1229457
81640.0000000    0.1269396
81680.0000000    0.1289565
81720.0000000    0.1282073
81760.0000000    0.1199818
81800.0000000    0.1191235
81840.0000000    0.1183969
81880.0000000    0.1238410
81920.0000000    0.1172381
81960.0000000    0.1141843
82000.0000000    0.1122130
82040.0000000    0.1141238
82080.0000000    0.1250182
82120.0000000    0.1117950
82160.0000000    0.1219447
82200.0000000    0.1237971
82240.0000000    0.1210015
82280.0000000    0.1160646
82320.0000000    0.1217151
82360.0000000    0.1116281
82400.0000000    0.1161399
82440.0000000    0.1224838
82480.0000000    0.1222234
82520.0000000    0.1246721
82560.0000000    0.1116994
82600.0000000    0.1333337
82640.0000000    0.1237132
82680.0000000    0.1201449
82720.0000000    0.1114257
82760.0000000    0.1150755
82800.0000000    0.1217053
82840.0000000    0.1212245
82880.0000000    0.1147891
82920.0000000    0.1213789
82960.0000000    0.1255660
83000.0000000    0.1278814
83040.0000000    0.1166485
83080.0000000    0.1286640
83120.0000000    0.1209599
83160.0000000    0.1190120
83200.0000000    0.1098395
83240.0000000    0.1164003
83280.0000000    0.1248190
83320.0000000    0.1147655
83360.0000000    0.1188302
83400.0000000    0.1282030
83440.0000000    0.1162331
83480.0000000    0.1291736
83520.0000000    0.1216376
83560.0000000    0.1318936
83600.0000000    0.1200977
83640.0000000    0.1189084
83680.0000000    0.1189256
83720.0000000    0.1243392
83760.0000000    0.1187070
83800.0000000    0.1174150
83840.0000000    0.1084898
83880.0000000    0.1083398
83920.0000000    0.1122236
83960.0000000    0.1195137
84000.0000000    0.1070522
84040.0000000    0.1119182
84080.0000000    0.1155642
84120.0000000    0.1311634
84160.0000000    0.1152978
84200.0000000    0.1128476
84240.0000000    0.1221666
84280.0000000    0.1225828
84320.0000000    0.1177882
84360.0000000    0.1149970
84400.0000000    0.1072829
84440.0000000    0.1229410
84480.0000000    0.1240916
84520.0000000    0.1208419
84560.0000000    0.1123214
84600.0000000    0.1135919
84640.0000000    0.1163511
84680.0000000    0.1161379
84720.0000000    0.1160657
84760.0000000    0.1305898
84800.0000000    0.1221307
84840.0000000    0.1216486
84880.0000000    0.1208673
84920.0000000    0.1279295
84960.0000000    0.1180019
85000.0000000    0.1214807
85040.0000000    0.1196852
85080.0000000    0.1267012
85120.0000000    0.1160446
85160.0000000    0.1165125
85200.0000000    0.1131447
85240.0000000    0.1184071
85280.0000000    0.1095992
85320.0000000    0.1072786
85360.0000000    0.1142771
85400.0000000    0.1091690
85440.0000000    0.1084662
85480.0000000    0.1084471
85520.0000000    0.1121439
85560.0000000    0.1127100
85600.0000000    0.1082288
85640.0000000    0.1097919
85680.0000000    0.1167574
85720.0000000    0.1165691
85760.0000000    0.1123819
85800.0000000    0.1048321
85840.0000000    0.1114387
85880.0000000    0.1158946
85920.0000000    0.1233550
85960.0000000    0.1242900
86000.0000000    0.1188449
86040.0000000    0.1146145
86080.0000000    0.1179549
86120.0000000    0.1098959
86160.0000000    0.1206146
86200.0000000    0.1259126
86240.0000000    0.1265589
86280.0000000    0.1275911
86320.0000000    0.1275742
86360.0000000    0.1201541
86400.0000000    0.1280491
86440.0000000    0.1212828
86480.0000000    0.1200673
86520.0000000    0.1224530
86560.0000000    0.1065021
86600.0000000    0.1114521
86640.0000000    0.1157879
86680.0000000    0.1100140
86720.0000000    0.1264167
86760.0000000    0.1216452
86800.0000000    0.1184615
86840.0000000    0.1281722
86880.0000000    0.1261242
86920.0000000    0.1245998
86960.0000000    0.1195576
87000.0000000    0.1193569
87040.0000000    0.1092519
87080.0000000    0.1167115
87120.0000000    0.1130234
87160.0000000    0.1103839
87200.0000000    0.1150148
87240.0000000    0.1191115
87280.0000000    0.1223503
87320.0000000    0.1228151
87360.0000000    0.1206015
87400.0000000    0.1218666
87440.0000000    0.1270344
87480.0000000    0.1235594
87520.0000000    0.1297321
87560.0000000    0.1257463
87600.0000000    0.1278439
87640.0000000    0.1315414
87680.0000000    0.1151356
87720.0000000    0.1203713
87760.0000000    0.1230685
87800.0000000    0.1232169
87840.0000000    0.1208123
87880.0000000    0.1087495
87920.0000000    0.1195646
87960.0000000    0.1212191
88000.0000000    0.1218398
88040.0000000    0.1250953
88080.0000000    0.1216183
88120.0000000    0.1239091
88160.0000000    0.1174607
88200.0000000    0.1204065
88240.0000000    0.1279906
88280.0000000    0.1258863
88320.0000000    0.1218385
88360.0000000    0.1309425
88400.0000000    0.1234256
88440.0000000    0.1167714
88480.0000000    0.1150032
88520.0000000    0.1199811
88560.0000000    0.1269999
88600.0000000    0.1254915
88640.0000000    0.1194469
88680.0000000    0.1320687
88720.0000000    0.1297147
88760.0000000    0.1305823
88800.0000000    0.1167797
88840.0000000    0.1158518
88880.0000000    0.1192675
88920.0000000    0.1179703
88960.0000000    0.1235739
89000.0000000    0.1325643
89040.0000000    0.1253644
89080.0000000    0.1226371
89120.0000000    0.1213970
89160.0000000    0.1203674
89200.0000000    0.1258471
89240.0000000    0.1316377
89280.0000000    0.1334182
89320.0000000    0.1378100
89360.0000000    0.1308412
89400.0000000    0.1343883
89440.0000000    0.1128530
89480.0000000    0.1183949
89520.0000000    0.1228673
89560.0000000    0.1188118
89600.0000000    0.1167483
89640.0000000    0.1128365
89680.0000000    0.1059716
89720.0000000    0.1110909
89760.0000000    0.1151242
89800.0000000    0.1057483
89840.0000000    0.1235857
89880.0000000    0.1205320
89920.0000000    0.1196811
89960.0000000    0.1155410
90000.0000000    0.1172269
90040.0000000    0.1181289
90080.0000000    0.1162360
90120.0000000    0.1140728
90160.0000000    0.1230843
90200.0000000    0.1255410
90240.0000000    0.1205805
90280.0000000    0.1193780
90320.0000000    0.1318536
90360.0000000    0.1246537
90400.0000000    0.1285976
90440.0000000    0.1332356
90480.0000000    0.1248118
90520.0000000    0.1224212
90560.0000000    0.1214455
90600.0000000    0.1300911
90640.0000000    0.1211471
90680.0000000    0.1324816
90720.0000000    0.1231968
90760.0000000    0.1253189
90800.0000000    0.1188583
90840.0000000    0.1110576
90880.0000000    0.1130121
90920.0000000    0.1055600
90960.0000000    0.1074032
91000.0000000    0.1202727
91040.0000000    0.1148914
91080.0000000    0.1176098
91120.0000000    0.1197729
91160.0000000    0.1088307
91200.0000000    0.1165584
91240.0000000    0.1145289
91280.0000000    0.1167861
91320.0000000    0.1159999
91360.0000000    0.1240302
91400.0000000    0.1181259
91440.0000000    0.1196368
91480.0000000    0.1194743
91520.0000000    0.1230926
91560.0000000    0.1188468
91600.0000000    0.1214271
91640.0000000    0.1159133
91680.0000000    0.1218363
91720.0000000    0.1251035
91760.0000000    0.1232482
91800.0000000    0.1145822
91840.0000000    0.1165872
91880.0000000    0.1211694
91920.0000000    0.1149605
91960.0000000    0.1202451
92000.0000000    0.1265975
92040.0000000    0.1353374
92080.0000000    0.1306062
92120.0000000    0.1315248
92160.0000000    0.1222495
92200.0000000    0.1300524
92240.0000000    0.1328481
92280.0000000    0.1279290
92320.0000000    0.1289993
92360.0000000    0.1246032
92400.0000000    0.1243735
92440.0000000    0.1245079
92480.0000000    0.1320309
92520.0000000    0.1166844
92560.0000000    0.1251717
92600.0000000    0.1176928
92640.0000000    0.1171459
92680.0000000    0.1216342
92720.0000000    0.1262208
92760.0000000    0.1113411
92800.0000000    0.1257719
92840.0000000    0.1093255
92880.0000000    0.1134582
92920.0000000    0.1186823
92960.0000000    0.1064341
93000.0000000    0.1142703
93040.0000000    0.1153181
93080.0000000    0.1106785
93120.0000000    0.1106765
93160.0000000    0.1112801
93200.0000000    0.1059732
93240.0000000    0.1131636
93280.0000000    0.1225343
93320.0000000    0.1139067
93360.0000000    0.1091599
93400.0000000    0.1039909
93440.0000000    0.1135802
93480.0000000    0.1103941
93520.0000000    0.1088043
93560.0000000    0.1158243
93600.0000000    0.1123542
93640.0000000    0.1118003
93680.0000000    0.1104258
93720.0000000    0.1115636
93760.0000000    0.1191828
93800.0000000    0.1287420
93840.0000000    0.1217406
93880.0000000    0.1083878
93920.0000000    0.1254982
93960.0000000    0.1201507
94000.0000000    0.1043306
94040.0000000    0.1118848
94080.0000000    0.1114730
94120.0000000    0.1076811
94160.0000000    0.1111195
94200.0000000    0.1175991
94240.0000000    0.1081718
94280.0000000    0.1208549
94320.0000000    0.1006326
94360.0000000    0.1170720
94400.0000000    0.1075072
94440.0000000    0.1059640
94480.0000000    0.1170795
94520.0000000    0.1128239
94560.0000000    0.1184791
94600.0000000    0.1225051
94640.0000000    0.1123225
94680.0000000    0.1074729
94720.0000000    0.1257049
94760.0000000    0.1154011
94800.0000000    0.1201668
94840.0000000    0.1192168
94880.0000000    0.1219992
94920.0000000    0.1117157
94960.0000000    0.1201270
95000.0000000    0.1083083
95040.0000000    0.1000254
95080.0000000    0.1081403
95120.0000000    0.1042872
95160.0000000    0.1183624
95200.0000000    0.1211923
95240.0000000    0.1056214
95280.0000000    0.1062764
95320.0000000    0.1048613
95360.0000000    0.1077753
95400.0000000    0.1042313
95440.0000000    0.1134190
95480.0000000    0.1053731
95520.0000000    0.1121005
95560.0000000    0.1202437
95600.0000000    0.1171445
95640.0000000    0.1179728
95680.0000000    0.1187958
95720.0000000    0.1172651
95760.0000000    0.1098567
95800.0000000    0.1145789
95840.0000000    0.1105862
95880.0000000    0.1035959
95920.0000000    0.1105979
95960.0000000    0.1041393
96000.0000000    0.1083005
96040.0000000    0.1109726
96080.0000000    0.0983676
96120.0000000    0.1178661
96160.0000000    0.1004061
96200.0000000    0.1021102
96240.0000000    0.1156839
96280.0000000    0.1085200
96320.0000000    0.1133699
96360.0000000    0.1132093
96400.0000000    0.1110283
96440.0000000    0.1070110
96480.0000000    0.1121817
96520.0000000    0.1157827
96560.0000000    0.1115273
96600.0000000    0.1127334
96640.0000000    0.1190150
96680.0000000    0.1160254
96720.0000000    0.1284270
96760.0000000    0.1228371
96800.0000000    0.1175344
96840.0000000    0.1120735
96880.0000000    0.1145304
96920.0000000    0.1197022
96960.0000000    0.1187929
97000.0000000    0.1276500
97040.0000000    0.1209012
97080.0000000    0.1185146
97120.0000000    0.1168737
97160.0000000    0.1250211
97200.0000000    0.1158265
97240.0000000    0.1187630
97280.0000000    0.1074528
97320.0000000    0.1158933
97360.0000000    0.1270141
97400.0000000    0.1187153
97440.0000000    0.1174882
97480.0000000    0.1189460
97520.0000000    0.1230481
97560.0000000    0.1169118
97600.0000000    0.1266246
97640.0000000    0.1151242
97680.0000000    0.1281441
97720.0000000    0.1145462
97760.0000000    0.1228526
97800.0000000    0.1326082
97840.0000000    0.1152052
97880.0000000    0.1150060
97920.0000000    0.1257333
97960.0000000    0.1132325
98000.0000000    0.1125325
98040.0000000    0.1276916
98080.0000000    0.1331349
98120.0000000    0.1238143
98160.0000000    0.1373231
98200.0000000    0.1294765
98240.0000000    0.1243832
98280.0000000    0.1299887
98320.0000000    0.1358439
98360.0000000    0.1170227
98400.0000000    0.1176640
98440.0000000    0.1158749
98480.0000000    0.1162800
98520.0000000    0.1126851
98560.0000000    0.1051305
98600.0000000    0.1192662
98640.0000000    0.1103023
98680.0000000    0.1140940
98720.0000000    0.1200707
98760.0000000    0.1223770
98800.0000000    0.1084616
98840.0000000    0.1151177
98880.0000000    0.1130081
98920.0000000    0.1104246
98960.0000000    0.1185165
99000.0000000    0.1200074
99040.0000000    0.1156395
99080.0000000    0.1202683
99120.0000000    0.1149248
99160.0000000    0.1173579
99200.0000000    0.1191498
99240.0000000    0.1129124
99280.0000000    0.1208190
99320.0000000    0.1210831
99360.0000000    0.1301223
99400.0000000    0.1393100
99440.0000000    0.1168476
99480.0000000    0.1127749
99520.0000000    0.1247824
99560.0000000    0.1154705
99600.0000000    0.1138234
99640.0000000    0.1222226
99680.0000000    0.1084842
99720.0000000    0.1240794
99760.0000000    0.1167886
99800.0000000    0.1174985
99840.0000000    0.1201339
99880.0000000    0.1123215
99920.0000000    0.1227184
99960.0000000    0.1171062
100000.0000000    0.1060365
100040.0000000    0.1081544
100080.0000000    0.1118863
100120.0000000    0.1175256
100160.0000000    0.1216615
100200.0000000    0.1222922
100240.0000000    0.1140482
100280.0000000    0.1238764
100320.0000000    0.1229800
100360.0000000    0.1280448
100400.0000000    0.1251738
100440.0000000    0.1269021
100480.0000000    0.1236328
100520.0000000    0.1341601
100560.0000000    0.1232986
100600.0000000    0.1183092
100640.0000000    0.1246866
100680.0000000    0.1174751
100720.0000000    0.1231663
100760.0000000    0.1161047
100800.0000000    0.1250813
100840.0000000    0.1158122
100880.0000000    0.1222016
100920.0000000    0.1169055
100960.0000000    0.1109521
101000.0000000    0.1136254
101040.0000000    0.1183674
101080.0000000    0.1176096
101120.0000000    0.1121582
101160.0000000    0.1144683
101200.0000000    0.1141180
101240.0000000    0.1279195
101280.0000000    0.1156803
101320.0000000    0.1099175
101360.0000000    0.1166881
101400.0000000    0.1185202
101440.0000000    0.1162078
101480.0000000    0.1105431
101520.0000000    0.1088109
101560.0000000    0.1143030
101600.0000000    0.1116397
101640.0000000    0.1095034
101680.0000000    0.1153802
101720.0000000    0.1054350
101760.0000000    0.1126857
101800.0000000    0.1123696
101840.0000000    0.1140243
101880.0000000    0.1109383
101920.0000000    0.1212209
101960.0000000    0.1053431
102000.0000000    0.1189397
102040.0000000    0.1084075
102080.0000000    0.1018321
102120.0000000    0.1130264
102160.0000000    0.1001889
102200.0000000    0.1043466
102240.0000000    0.1075349
102280.0000000    0.1042990
102320.0000000    0.1028060
102360.0000000    0.1027044
102400.0000000    0.1096384
102440.0000000    0.1051686
102480.0000000    0.1117239
102520.0000000    0.1117430
102560.0000000    0.1140264
102600.0000000    0.1127356
102640.0000000    0.1082555
102680.0000000    0.1137651
102720.0000000    0.1126059
102760.0000000    0.1068504
102800.0000000    0.1136576
102840.0000000    0.1165081
102880.0000000    0.1091117
102920.0000000    0.0991110
102960.0000000    0.1115735
103000.0000000    0.1078628
103040.0000000    0.1018624
103080.0000000    0.1076519
103120.0000000    0.1137183
103160.0000000    0.1090119
103200.0000000    0.0987507
103240.0000000    0.1057792
103280.0000000    0.1141310
103320.0000000    0.1145405
103360.0000000    0.1122636
103400.0000000    0.1117195
103440.0000000    0.1126830
103480.0000000    0.1107999
103520.0000000    0.1123594
103560.0000000    0.1147609
103600.0000000    0.1108363
103640.0000000    0.1124602
103680.0000000    0.1111840
103720.0000000    0.1091292
103760.0000000    0.1160090
103800.0000000    0.1100378
103840.0000000    0.1151357
103880.0000000    0.1014711
103920.0000000    0.1141535
103960.0000000    0.1237928
104000.0000000    0.1150220
104040.0000000    0.1119063
104080.0000000    0.1168222
104120.0000000    0.1237077
104160.0000000    0.1114456
104200.0000000    0.1110059
104240.0000000    0.1164095
104280.0000000    0.1142817
104320.0000000    0.1157869
104360.0000000    0.1108202
104400.0000000    0.1147265
104440.0000000    0.1225731
104480.0000000    0.1098478
104520.0000000    0.1179858
104560.0000000    0.1094959
104600.0000000    0.1153821
104640.0000000    0.1145013
104680.0000000    0.1227957
104720.0000000    0.1088706
104760.0000000    0.1157134
104800.0000000    0.1148987
104840.0000000    0.1143025
104880.0000000    0.1159481
104920.0000000    0.1008532
104960.0000000    0.1103114
105000.0000000    0.1124503
105040.0000000    0.1099462
105080.0000000    0.1237647
105120.0000000    0.1256156
105160.0000000    0.1162973
105200.0000000    0.1171568
105240.0000000    0.1213103
105280.0000000    0.1193216
105320.0000000    0.1208251
105360.0000000    0.1159842
105400.0000000    0.1204227
105440.0000000    0.1039056
105480.0000000    0.1058182
105520.0000000    0.1099021
105560.0000000    0.1116285
105600.0000000    0.1126465
105640.0000000    0.1072267
105680.0000000    0.1038038
105720.0000000    0.1066704
105760.0000000    0.1135357
105800.0000000    0.1093012
105840.0000000    0.1084286
105880.0000000    0.1023688
105920.0000000    0.1144299
105960.0000000    0.1052289
106000.0000000    0.1166797
106040.0000000    0.1117947
106080.0000000    0.1119353
106120.0000000    0.1000954
106160.0000000    0.1016060
106200.0000000    0.1060274
106240.0000000    0.1056637
106280.0000000    0.1115810
106320.0000000    0.1105177
106360.0000000    0.1110160
106400.0000000    0.1075629
106440.0000000    0.1076026
106480.0000000    0.1101305
106520.0000000    0.1126116
106560.0000000    0.1100726
106600.0000000    0.1141709
106640.0000000    0.1124614
106680.0000000    0.1191679
106720.0000000    0.1205340
106760.0000000    0.1146268
106800.0000000    0.1130813
106840.0000000    0.1087532
106880.0000000    0.1040501
106920.0000000    0.1077676
106960.0000000    0.1060514
107000.0000000    0.1128458
107040.0000000    0.1158409
107080.0000000    0.1040341
107120.0000000    0.1063540
107160.0000000    0.1003025
107200.0000000    0.1096895
107240.0000000    0.1145669
107280.0000000    0.1060825
107320.0000000    0.1106628
107360.0000000    0.1123386
107400.0000000    0.1085516
107440.0000000    0.1026963
107480.0000000    0.1091972
107520.0000000    0.1090884
107560.0000000    0.1105551
107600.0000000    0.1195166
107640.0000000    0.1105302
107680.0000000    0.1056825
107720.0000000    0.1090062
107760.0000000    0.1085566
107800.0000000    0.1098907
107840.0000000    0.1150541
107880.0000000    0.1134705
107920.0000000    0.1197968
107960.0000000    0.1172611
108000.0000000    0.1272090
108040.0000000    0.1196452
108080.0000000    0.1168137
108120.0000000    0.1112307
108160.0000000    0.1113927
108200.0000000    0.1156249
108240.0000000    0.1142608
108280.0000000    0.1141465
108320.0000000    0.1127424
108360.0000000    0.1137797
108400.0000000    0.1093879
108440.0000000    0.1157675
108480.0000000    0.1151979
108520.0000000    0.1171688
108560.0000000    0.1186991
108600.0000000    0.1231862
108640.0000000    0.1218164
108680.0000000    0.1144117
108720.0000000    0.1126463
108760.0000000    0.1194810
108800.0000000    0.1091056
108840.0000000    0.1074878
108880.0000000    0.1118807
108920.0000000    0.1120986
108960.0000000    0.1152667
109000.0000000    0.1201670
109040.0000000    0.1214396
109080.0000000    0.1168836
109120.0000000    0.1126430
109160.0000000    0.1255916
109200.0000000    0.1131233
109240.0000000    0.1090464
109280.0000000    0.1117498
109320.0000000    0.1087366
109360.0000000    0.1198751
109400.0000000    0.1163577
109440.0000000    0.1139630
109480.0000000    0.1045948
109520.0000000    0.1136503
109560.0000000    0.1056287
109600.0000000    0.1081109
109640.0000000    0.1167437
109680.0000000    0.1061127
109720.0000000    0.1262593
109760.0000000    0.1324117
109800.0000000    0.1360920
109840.0000000    0.1215032
109880.0000000    0.1217050
109920.0000000    0.1232086
109960.0000000    0.1196517
110000.0000000    0.1217554
110040.0000000    0.1327828
110080.0000000    0.1178102
110120.0000000    0.1264295
110160.0000000    0.1259339
110200.0000000    0.1272202
110240.0000000    0.1281199
110280.0000000    0.1299546
110320.0000000    0.1233260
110360.0000000    0.1330298
110400.0000000    0.1287950
110440.0000000    0.1284021
110480.0000000    0.1293426
110520.0000000    0.1361547
110560.0000000    0.1383994
110600.0000000    0.1339268
110640.0000000    0.1300112
110680.0000000    0.1142580
110720.0000000    0.1169387
110760.0000000    0.1047411
110800.0000000    0.1183829
110840.0000000    0.1150491
110880.0000000    0.1085380
110920.0000000    0.1103801
110960.0000000    0.1040710
111000.0000000    0.1174742
111040.0000000    0.1171227
111080.0000000    0.1153721
111120.0000000    0.1289145
111160.0000000    0.1229832
111200.0000000    0.1156363
111240.0000000    0.1126234
111280.0000000    0.1197823
111320.0000000    0.1103923
111360.0000000    0.1130514
111400.0000000    0.1254378
111440.0000000    0.1105101
111480.0000000    0.1206328
111520.0000000    0.1233924
111560.0000000    0.1094248
111600.0000000    0.1128465
111640.0000000    0.1196386
111680.0000000    0.1195345
111720.0000000    0.1222992
111760.0000000    0.1369651
111800.0000000    0.1286367
111840.0000000    0.1218974
111880.0000000    0.1213659
111920.0000000    0.1334550
111960.0000000    0.1277041
112000.0000000    0.1206487
112040.0000000    0.1376918
112080.0000000    0.1221804
112120.0000000    0.1236103
112160.0000000    0.1240482
112200.0000000    0.1317609
112240.0000000    0.1286701
112280.0000000    0.1321686
112320.0000000    0.1313484
112360.0000000    0.1303786
112400.0000000    0.1337473
112440.0000000    0.1391121
112480.0000000    0.1404360
112520.0000000    0.1401718
112560.0000000    0.1341349
112600.0000000    0.1395483
112640.0000000    0.1355643
112680.0000000    0.1303970
112720.0000000    0.1260982
112760.0000000    0.1332713
112800.0000000    0.1337359
112840.0000000    0.1229618
112880.0000000    0.1251829
112920.0000000    0.1165780
112960.0000000    0.1185321
113000.0000000    0.1202848
113040.0000000    0.1244857
113080.0000000    0.1303071
113120.0000000    0.1231597
113160.0000000    0.1250287
113200.0000000    0.1251163
113240.0000000    0.1284942
113280.0000000    0.1221745
113320.0000000    0.1278614
113360.0000000    0.1164422
113400.0000000    0.1249463
113440.0000000    0.1239971
113480.0000000    0.1312083
113520.0000000    0.1182909
113560.0000000    0.1241502
113600.0000000    0.1247250
113640.0000000    0.1170172
113680.0000000    0.1203667
113720.0000000    0.1155265
113760.0000000    0.1175191
113800.0000000    0.1169893
113840.0000000    0.1224747
113880.0000000    0.1145968
113920.0000000    0.1203995
113960.0000000    0.1290400
114000.0000000    0.1169189
114040.0000000    0.1189496
114080.0000000    0.1227648
114120.0000000    0.1238534
114160.0000000    0.1185784
114200.0000000    0.1179443
114240.0000000    0.1215804
114280.0000000    0.1186789
114320.0000000    0.1283697
114360.0000000    0.1090643
114400.0000000    0.1172622
114440.0000000    0.1163999
114480.0000000    0.1190271
114520.0000000    0.1250416
114560.0000000    0.1156800
114600.0000000    0.1181990
114640.0000000    0.1228607
114680.0000000    0.1225866
114720.0000000    0.1192466
114760.0000000    0.1278415
114800.0000000    0.1169436
114840.0000000    0.1203580
114880.0000000    0.1130912
114920.0000000    0.1199660
114960.0000000    0.1253343
115000.0000000    0.1277699
115040.0000000    0.1346089
115080.0000000    0.1289684
115120.0000000    0.1300350
115160.0000000    0.1216449
115200.0000000    0.1232969
115240.0000000    0.1279262
115280.0000000    0.1205466
115320.0000000    0.1320649
115360.0000000    0.1318081
115400.0000000    0.1300213
115440.0000000    0.1250083
115480.0000000    0.1304036
115520.0000000    0.1239278
115560.0000000    0.1245592
115600.0000000    0.1196192
115640.0000000    0.1174894
115680.0000000    0.1339042
115720.0000000    0.1380935
115760.0000000    0.1310571
115800.0000000    0.1211730
115840.0000000    0.1161115
115880.0000000    0.1228630
115920.0000000    0.1258938
115960.0000000    0.1163021
116000.0000000    0.1227542
116040.0000000    0.1188605
116080.0000000    0.1329602
116120.0000000    0.1103136
116160.0000000    0.1144198
116200.0000000    0.1113649
116240.0000000    0.1154980
116280.0000000    0.1255389
116320.0000000    0.1179946
116360.0000000    0.1098187
116400.0000000    0.1207519
116440.0000000    0.1193175
116480.0000000    0.1158072
116520.0000000    0.1144583
116560.0000000    0.1241530
116600.0000000    0.1101778
116640.0000000    0.1226653
116680.0000000    0.1086695
116720.0000000    0.1102302
116760.0000000    0.1082664
116800.0000000    0.1122504
116840.0000000    0.1115552
116880.0000000    0.1128403
116920.0000000    0.1059175
116960.0000000    0.1114114
117000.0000000    0.1153623
117040.0000000    0.1030881
117080.0000000    0.1064398
117120.0000000    0.1046363
117160.0000000    0.1080638
117200.0000000    0.1104980
117240.0000000    0.1101961
117280.0000000    0.1023990
117320.0000000    0.1067609
117360.0000000    0.1051598
117400.0000000    0.1016449
117440.0000000    0.1066613
117480.0000000    0.1045700
117520.0000000    0.1049605
117560.0000000    0.1068637
117600.0000000    0.1100750
117640.0000000    0.1137218
117680.0000000    0.1053317
117720.0000000    0.1002291
117760.0000000    0.1059240
117800.0000000    0.1215584
117840.0000000    0.1106648
117880.0000000    0.1169267
117920.0000000    0.1147872
117960.0000000    0.1104677
118000.0000000    0.1119808
118040.0000000    0.1062004
118080.0000000    0.1023533
118120.0000000    0.0984846
118160.0000000    0.1006508
118200.0000000    0.1034799
118240.0000000    0.1004057
118280.0000000    0.1034558
118320.0000000    0.1013751
118360.0000000    0.1036681
118400.0000000    0.1188977
118440.0000000    0.1181300
118480.0000000    0.1115262
118520.0000000    0.1064153
118560.0000000    0.1044202
118600.0000000    0.1080793
118640.0000000    0.1138330
118680.0000000    0.1163772
118720.0000000    0.1081611
118760.0000000    0.1106399
118800.0000000    0.1137722
118840.0000000    0.1092569
118880.0000000    0.1209523
118920.0000000    0.1137734
118960.0000000    0.1207281
119000.0000000    0.1231817
119040.0000000    0.1156914
119080.0000000    0.1192594
119120.0000000    0.1159318
119160.0000000    0.1144024
119200.0000000    0.1116882
119240.0000000    0.1190145
119280.0000000    0.1119391
119320.0000000    0.1167105
119360.0000000    0.1074079
119400.0000000    0.1103574
119440.0000000    0.1067380
119480.0000000    0.1091832
119520.0000000    0.0990563
119560.0000000    0.1114725
119600.0000000    0.1084357
119640.0000000    0.1181885
119680.0000000    0.1056505
119720.0000000    0.1113728
119760.0000000    0.1069267
119800.0000000    0.1309503
119840.0000000    0.1131091
119880.0000000    0.1299064
119920.0000000    0.1197660
119960.0000000    0.1247311
120000.0000000    0.1087964
120040.0000000    0.1216359
120080.0000000    0.1093432
120120.0000000    0.1025523
120160.0000000    0.1120433
120200.0000000    0.1039846
120240.0000000    0.1146330
120280.0000000    0.1069890
120320.0000000    0.1117177
120360.0000000    0.1125039
120400.0000000    0.1119950
120440.0000000    0.1157446
120480.0000000    0.1031338
120520.0000000    0.1077685
120560.0000000    0.1186528
120600.0000000    0.1090887
120640.0000000    0.1104665
120680.0000000    0.1039142
120720.0000000    0.1053572
120760.0000000    0.1021864
120800.0000000    0.1135368
120840.0000000    0.1096619
120880.0000000    0.1093624
120920.0000000    0.1104952
120960.0000000    0.1213766
121000.0000000    0.1057261
121040.0000000    0.1063867
121080.0000000    0.1172630
121120.0000000    0.1114702
121160.0000000    0.1112642
121200.0000000    0.1041352
121240.0000000    0.1176907
121280.0000000    0.1104156
121320.0000000    0.1141001
121360.0000000    0.1005757
121400.0000000    0.1045872
121440.0000000    0.1154215
121480.0000000    0.1115823
121520.0000000    0.1028339
121560.0000000    0.1133789
121600.0000000    0.1056765
121640.0000000    0.1182412
121680.0000000    0.1198848
121720.0000000    0.1276469
121760.0000000    0.1209082
121800.0000000    0.1312135
121840.0000000    0.1180543
121880.0000000    0.1179780
121920.0000000    0.1193797
121960.0000000    0.1108340
122000.0000000    0.1059983
122040.0000000    0.1143316
122080.0000000    0.1135331
122120.0000000    0.1089102
122160.0000000    0.1227249
122200.0000000    0.1203284
122240.0000000    0.1167647
122280.0000000    0.1123177
122320.0000000    0.1068377
122360.0000000    0.1129802
122400.0000000    0.1243275
122440.0000000    0.1260196
122480.0000000    0.1163681
122520.0000000    0.1120452
122560.0000000    0.1038214
122600.0000000    0.1088038
122640.0000000    0.1109244
122680.0000000    0.1043628
122720.0000000    0.1150396
122760.0000000    0.1111860
122800.0000000    0.1053432
122840.0000000    0.1049219
122880.0000000    0.1049467
122920.0000000    0.1114155
122960.0000000    0.1161540
123000.0000000    0.1152817
123040.0000000    0.1160923
123080.0000000    0.1126994
123120.0000000    0.1152195
123160.0000000    0.1186222
123200.0000000    0.1156061
123240.0000000    0.1203928
123280.0000000    0.1202750
123320.0000000    0.1230334
123360.0000000    0.1169406
123400.0000000    0.1205673
123440.0000000    0.1142225
123480.0000000    0.1197154
123520.0000000    0.1109850
123560.0000000    0.1174244
123600.0000000    0.1149938
123640.0000000    0.1106598
123680.0000000    0.1185795
123720.0000000    0.1102951
123760.0000000    0.1164199
123800.0000000    0.1178209
123840.0000000    0.1114016
123880.0000000    0.1142434
123920.0000000    0.1147915
123960.0000000    0.1183244
124000.0000000    0.1197733
124040.0000000    0.1276987
124080.0000000    0.1302992
124120.0000000    0.1238435
124160.0000000    0.1270007
124200.0000000    0.1213892
124240.0000000    0.1312501
124280.0000000    0.1249249
124320.0000000    0.1226587
124360.0000000    0.1275858
124400.0000000    0.1234562
124440.0000000    0.1198451
124480.0000000    0.1193923
124520.0000000    0.1229376
124560.0000000    0.1176707
124600.0000000    0.1207511
124640.0000000    0.1305639
124680.0000000    0.1133621
124720.0000000    0.1086399
124760.0000000    0.1133757
124800.0000000    0.1186803
124840.0000000    0.1162929
124880.0000000    0.1094179
124920.0000000    0.1294581
124960.0000000    0.1193059
125000.0000000    0.1130546
125040.0000000    0.1156100
125080.0000000    0.1173884
125120.0000000    0.1268606
125160.0000000    0.1247954
125200.0000000    0.1128831
125240.0000000    0.1200009
125280.0000000    0.1196444
125320.0000000    0.1185803
125360.0000000    0.1191346
125400.0000000    0.1189566
125440.0000000    0.1145489
125480.0000000    0.1116564
125520.0000000    0.1130250
125560.0000000    0.1125354
125600.0000000    0.1123992
125640.0000000    0.1132018
125680.0000000    0.1073276
125720.0000000    0.1177031
125760.0000000    0.1178047
125800.0000000    0.1112514
125840.0000000    0.1051591
125880.0000000    0.1184713
125920.0000000    0.1160401
125960.0000000    0.1236461
126000.0000000    0.1221824
126040.0000000    0.1046204
126080.0000000    0.1041402
126120.0000000    0.1148599
126160.0000000    0.1056368
126200.0000000    0.1135749
126240.0000000    0.1088598
126280.0000000    0.1144859
126320.0000000    0.1106684
126360.0000000    0.1095905
126400.0000000    0.1090429
126440.0000000    0.1149178
126480.0000000    0.1107465
126520.0000000    0.1291176
126560.0000000    0.1228617
126600.0000000    0.1150770
126640.0000000    0.1139812
126680.0000000    0.1115069
126720.0000000    0.1132298
126760.0000000    0.1136017
126800.0000000    0.1126851
126840.0000000    0.1060556
126880.0000000    0.1123386
126920.0000000    0.1167528
126960.0000000    0.1104511
127000.0000000    0.1076237
127040.0000000    0.1151616
127080.0000000    0.1118585
127120.0000000    0.0989131
127160.0000000    0.1050509
127200.0000000    0.1078077
127240.0000000    0.1105697
127280.0000000    0.1052632
127320.0000000    0.1151120
127360.0000000    0.1077886
127400.0000000    0.1148678
127440.0000000    0.1069614
127480.0000000    0.1234259
127520.0000000    0.1073945
127560.0000000    0.1156012
127600.0000000    0.1176736
127640.0000000    0.1124001
127680.0000000    0.1197420
127720.0000000    0.1110920
127760.0000000    0.1116140
127800.0000000    0.1116022
127840.0000000    0.1059254
127880.0000000    0.1008217
127920.0000000    0.1011926
127960.0000000    0.1146377
128000.0000000    0.1056069
128040.0000000    0.1063476
128080.0000000    0.0985251
128120.0000000    0.1051763
128160.0000000    0.0958273
128200.0000000    0.1047387
128240.0000000    0.1073864
128280.0000000    0.1038201
128320.0000000    0.1043315
128360.0000000    0.1180098
128400.0000000    0.1070402
128440.0000000    0.1227270
128480.0000000    0.1248776
128520.0000000    0.1118794
128560.0000000    0.1101776
128600.0000000    0.1005471
128640.0000000    0.1033160
128680.0000000    0.0948538
128720.0000000    0.1025711
128760.0000000    0.0990864
128800.0000000    0.1094090
128840.0000000    0.1139440
128880.0000000    0.1028333
128920.0000000    0.0990984
128960.0000000    0.1024219
129000.0000000    0.1035107
129040.0000000    0.1005322
129080.0000000    0.0996964
129120.0000000    0.1072202
129160.0000000    0.1072138
129200.0000000    0.1131136
129240.0000000    0.1045453
129280.0000000    0.1004375
129320.0000000    0.1041843
129360.0000000    0.1120566
129400.0000000    0.0997443
129440.0000000    0.0990375
129480.0000000    0.1004090
129520.0000000    0.1043402
129560.0000000    0.1032734
129600.0000000    0.1049824
129640.0000000    0.1041713
129680.0000000    0.1092692
129720.0000000    0.0973790
129760.0000000    0.1007435
129800.0000000    0.1135873
129840.0000000    0.1098826
129880.0000000    0.1091835
129920.0000000    0.1105199
129960.0000000    0.0962784
130000.0000000    0.1008107
130040.0000000    0.1090416
130080.0000000    0.1060922
130120.0000000    0.0990494
130160.0000000    0.1015865
130200.0000000    0.1045094
130240.0000000    0.1043621
130280.0000000    0.1034738
130320.0000000    0.1145670
130360.0000000    0.1095570
130400.0000000    0.1040636
130440.0000000    0.1106246
130480.0000000    0.1036578
130520.0000000    0.1106141
130560.0000000    0.1064270
130600.0000000    0.1027019
130640.0000000    0.0968558
130680.0000000    0.1063393
130720.0000000    0.1055588
130760.0000000    0.1015166
130800.0000000    0.1096490
130840.0000000    0.1098741
130880.0000000    0.1065523
130920.0000000    0.1145426
130960.0000000    0.1076084
131000.0000000    0.0984646
131040.0000000    0.0976991
131080.0000000    0.1139181
131120.0000000    0.1055843
131160.0000000    0.0979104
131200.0000000    0.1031092
131240.0000000    0.1028693
131280.0000000    0.1069653
131320.0000000    0.1090007
131360.0000000    0.1053377
131400.0000000    0.1038850
131440.0000000    0.1125612
131480.0000000    0.1105213
131520.0000000    0.1143424
131560.0000000    0.1114303
131600.0000000    0.1070136
131640.0000000    0.1177184
131680.0000000    0.1171940
131720.0000000    0.1124852
131760.0000000    0.1072964
131800.0000000    0.1247047
131840.0000000    0.1074293
131880.0000000    0.1103314
131920.0000000    0.1087369
131960.0000000    0.1095130
132000.0000000    0.1309358
132040.0000000    0.1174031
132080.0000000    0.1132364
132120.0000000    0.1106510
132160.0000000    0.1255765
132200.0000000    0.1089293
132240.0000000    0.1073921
132280.0000000    0.1108076
132320.0000000    0.1035656
132360.0000000    0.1070412
132400.0000000    0.1064480
132440.0000000    0.1010934
132480.0000000    0.0991845
132520.0000000    0.1081787
132560.0000000    0.1156882
132600.0000000    0.1100131
132640.0000000    0.1238536
132680.0000000    0.1178687
132720.0000000    0.1205598
132760.0000000    0.1285630
132800.0000000    0.1200302
132840.0000000    0.1099712
132880.0000000    0.1161477
132920.0000000    0.1026060
132960.0000000    0.0939767
133000.0000000    0.0933666
133040.0000000    0.1128566
133080.0000000    0.0982784
133120.0000000    0.1137942
133160.0000000    0.1081843
133200.0000000    0.1071145
133240.0000000    0.0993295
133280.0000000    0.1012715
133320.0000000    0.1075279
133360.0000000    0.1148053
133400.0000000    0.1123376
133440.0000000    0.1201273
133480.0000000    0.1060448
133520.0000000    0.1218257
133560.0000000    0.1145339
133600.0000000    0.1062320
133640.0000000    0.1038512
133680.0000000    0.1053095
133720.0000000    0.1091558
133760.0000000    0.1154158
133800.0000000    0.1013143
133840.0000000    0.1139820
133880.0000000    0.1049699
133920.0000000    0.1065883
133960.0000000    0.1114642
134000.0000000    0.1122131
134040.0000000    0.1030024
134080.0000000    0.1045670
134120.0000000    0.1057201
134160.0000000    0.1052717
134200.0000000    0.1083142
134240.0000000    0.1066446
134280.0000000    0.1129333
134320.0000000    0.1073563
134360.0000000    0.1106169
134400.0000000    0.1026504
134440.0000000    0.1175101
134480.0000000    0.1132804
134520.0000000    0.1125878
134560.0000000    0.1155577
134600.0000000    0.1090949
134640.0000000    0.1201769
134680.0000000    0.1197166
134720.0000000    0.1224190
134760.0000000    0.1107244
134800.0000000    0.1069831
134840.0000000    0.1160279
134880.0000000    0.1117303
134920.0000000    0.1143563
134960.0000000    0.1179531
135000.0000000    0.1133939
135040.0000000    0.1154174
135080.0000000    0.1186843
135120.0000000    0.1193210
135160.0000000    0.1207936
135200.0000000    0.1195751
135240.0000000    0.1150653
135280.0000000    0.1217532
135320.0000000    0.1095179
135360.0000000    0.1154122
135400.0000000    0.1153805
135440.0000000    0.1175429
135480.0000000    0.1071473
135520.0000000    0.1105465
135560.0000000    0.1085020
135600.0000000    0.1014018
135640.0000000    0.1057468
135680.0000000    0.1079388
135720.0000000    0.1147676
135760.0000000    0.1125327
135800.0000000    0.1149725
135840.0000000    0.1092263
135880.0000000    0.1156846
135920.0000000    0.1209219
135960.0000000    0.1067782
136000.0000000    0.1147290
136040.0000000    0.1153470
136080.0000000    0.1092547
136120.0000000    0.1197798
136160.0000000    0.1077071
136200.0000000    0.1099568
136240.0000000    0.1095799
136280.0000000    0.1101496
136320.0000000    0.1033517
136360.0000000    0.0990781
136400.0000000    0.1019555
136440.0000000    0.1031531
136480.0000000    0.1045109
136520.0000000    0.0973523
136560.0000000    0.1039920
136600.0000000    0.0962333
136640.0000000    0.1021936
136680.0000000    0.1127973
136720.0000000    0.1114939
136760.0000000    0.1177412
136800.0000000    0.1164202
136840.0000000    0.1136593
136880.0000000    0.1070248
136920.0000000    0.1133184
136960.0000000    0.1117454
137000.0000000    0.1102394
137040.0000000    0.1186096
137080.0000000    0.1231204
137120.0000000    0.1031097
137160.0000000    0.1039499
137200.0000000    0.1120036
137240.0000000    0.1090113
137280.0000000    0.1121035
137320.0000000    0.1113999
137360.0000000    0.1063382
137400.0000000    0.1057527
137440.0000000    0.1054239
137480.0000000    0.1130609
137520.0000000    0.1075877
137560.0000000    0.1183574
137600.0000000    0.1137915
137640.0000000    0.1149476
137680.0000000    0.1093158
137720.0000000    0.1108877
137760.0000000    0.1187447
137800.0000000    0.1190890
137840.0000000    0.1205353
137880.0000000    0.1108423
137920.0000000    0.1058363
137960.0000000    0.1026958
138000.0000000    0.0997054
138040.0000000    0.1232840
138080.0000000    0.1126159
138120.0000000    0.1136254
138160.0000000    0.1091340
138200.0000000    0.1012516
138240.0000000    0.1007833
138280.0000000    0.0992058
138320.0000000    0.0994431
138360.0000000    0.1046198
138400.0000000    0.1047602
138440.0000000    0.1133227
138480.0000000    0.1079963
138520.0000000    0.1069353
138560.0000000    0.1110579
138600.0000000    0.1067773
138640.0000000    0.1068005
138680.0000000    0.1103165
138720.0000000    0.1141909
138760.0000000    0.1086937
138800.0000000    0.1025790
138840.0000000    0.1022772
138880.0000000    0.1040741
138920.0000000    0.1043684
138960.0000000    0.1011161
139000.0000000    0.0986081
139040.0000000    0.1052624
139080.0000000    0.1067266
139120.0000000    0.1094004
139160.0000000    0.1084679
139200.0000000    0.1063683
139240.0000000    0.1074594
139280.0000000    0.1117480
139320.0000000    0.1065328
139360.0000000    0.1063160
139400.0000000    0.1095899
139440.0000000    0.1161112
139480.0000000    0.1200143
139520.0000000    0.1210577
139560.0000000    0.1153421
139600.0000000    0.1137682
139640.0000000    0.1144900
139680.0000000    0.1371657
139720.0000000    0.1243296
139760.0000000    0.1238836
139800.0000000    0.1167884
139840.0000000    0.1188544
139880.0000000    0.1192119
139920.0000000    0.1200307
139960.0000000    0.1246401
140000.0000000    0.1240004
140040.0000000    0.1199566
140080.0000000    0.1079805
140120.0000000    0.1233608
140160.0000000    0.1099664
140200.0000000    0.1138093
140240.0000000    0.1140235
140280.0000000    0.1178052
140320.0000000    0.1177362
140360.0000000    0.1154926
140400.0000000    0.1159882
140440.0000000    0.1189845
140480.0000000    0.1321527
140520.0000000    0.1201974
140560.0000000    0.1204543
140600.0000000    0.1296490
140640.0000000    0.1281751
140680.0000000    0.1185988
140720.0000000    0.1231400
140760.0000000    0.1323408
140800.0000000    0.1236615
140840.0000000    0.1206688
140880.0000000    0.1211394
140920.0000000    0.1251966
140960.0000000    0.1292029
141000.0000000    0.1194048
141040.0000000    0.1176121
141080.0000000    0.1090281
141120.0000000    0.1222945
141160.0000000    0.1183230
141200.0000000    0.1121593
141240.0000000    0.1159935
141280.0000000    0.1231435
141320.0000000    0.1210093
141360.0000000    0.1069099
141400.0000000    0.1177591
141440.0000000    0.1279482
141480.0000000    0.1255617
141520.0000000    0.1226992
141560.0000000    0.1246295
141600.0000000    0.1287206
141640.0000000    0.1305930
141680.0000000    0.1276169
141720.0000000    0.1180562
141760.0000000    0.1295204
141800.0000000    0.1344183
141840.0000000    0.1400634
141880.0000000    0.1474580
141920.0000000    0.1406846
141960.0000000    0.1261943
142000.0000000    0.1425863
142040.0000000    0.1277539
142080.0000000    0.1385942
142120.0000000    0.1434560
142160.0000000    0.1281681
142200.0000000    0.1282623
142240.0000000    0.1131146
142280.0000000    0.1087073
142320.0000000    0.1059124
142360.0000000    0.1067558
142400.0000000    0.1255404
142440.0000000    0.1230893
142480.0000000    0.1218177
142520.0000000    0.1285209
142560.0000000    0.1168876
142600.0000000    0.1206209
142640.0000000    0.1136082
142680.0000000    0.1210239
142720.0000000    0.1243901
142760.0000000    0.1191527
142800.0000000    0.1231405
142840.0000000    0.1234225
142880.0000000    0.1221450
142920.0000000    0.1204969
142960.0000000    0.1217773
143000.0000000    0.1194935
143040.0000000    0.1123535
143080.0000000    0.1190501
143120.0000000    0.1175814
143160.0000000    0.1116457
143200.0000000    0.1131867
143240.0000000    0.1126977
143280.0000000    0.1243669
143320.0000000    0.1208820
143360.0000000    0.1331443
143400.0000000    0.1161603
143440.0000000    0.1249317
143480.0000000    0.1204110
143520.0000000    0.1192624
143560.0000000    0.1276453
143600.0000000    0.1347373
143640.0000000    0.1405144
143680.0000000    0.1224241
143720.0000000    0.1298071
143760.0000000    0.1259600
143800.0000000    0.1091968
143840.0000000    0.1168795
143880.0000000    0.1106022
143920.0000000    0.1121906
143960.0000000    0.1163158
144000.0000000    0.1170740
144040.0000000    0.1213100
144080.0000000    0.1183063
144120.0000000    0.1203117
144160.0000000    0.1164081
144200.0000000    0.1103032
144240.0000000    0.1222425
144280.0000000    0.1269901
144320.0000000    0.1139040
144360.0000000    0.1083432
144400.0000000    0.1169927
144440.0000000    0.1090870
144480.0000000    0.1170733
144520.0000000    0.1257743
144560.0000000    0.1221558
144600.0000000    0.1206723
144640.0000000    0.1209406
144680.0000000    0.1356990
144720.0000000    0.1141799
144760.0000000    0.1147407
144800.0000000    0.1179332
144840.0000000    0.1277901
144880.0000000    0.1117946
144920.0000000    0.1251814
144960.0000000    0.1135278
145000.0000000    0.1198528
145040.0000000    0.1166752
145080.0000000    0.1238797
145120.0000000    0.1155129
145160.0000000    0.1202030
145200.0000000    0.1216127
145240.0000000    0.1234622
145280.0000000    0.1245853
145320.0000000    0.1229657
145360.0000000    0.1195976
145400.0000000    0.1208356
145440.0000000    0.1342514
145480.0000000    0.1364750
145520.0000000    0.1330681
145560.0000000    0.1349126
145600.0000000    0.1310813
145640.0000000    0.1255415
145680.0000000    0.1330880
145720.0000000    0.1267788
145760.0000000    0.1327560
145800.0000000    0.1232931
145840.0000000    0.1259622
145880.0000000    0.1246229
145920.0000000    0.1155732
145960.0000000    0.1168350
146000.0000000    0.1102717
146040.0000000    0.1108944
146080.0000000    0.1244937
146120.0000000    0.1139674
146160.0000000    0.1142525
146200.0000000    0.1160657
146240.0000000    0.1198705
146280.0000000    0.1254082
146320.0000000    0.1172420
146360.0000000    0.1231370
146400.0000000    0.1266968
146440.0000000    0.1339170
146480.0000000    0.1276882
146520.0000000    0.1273997
146560.0000000    0.1409324
146600.0000000    0.1267284
146640.0000000    0.1201968
146680.0000000    0.1223896
146720.0000000    0.1365481
146760.0000000    0.1287626
146800.0000000    0.1314347
146840.0000000    0.1433418
146880.0000000    0.1218949
146920.0000000    0.1236695
146960.0000000    0.1209978
147000.0000000    0.1322142
147040.0000000    0.1246820
147080.0000000    0.1102755
147120.0000000    0.1183279
147160.0000000    0.1143518
147200.0000000    0.1133041
147240.0000000    0.1127583
147280.0000000    0.1164399
147320.0000000    0.1175794
147360.0000000    0.1130290
147400.0000000    0.1199914
147440.0000000    0.1250647
147480.0000000    0.1291827
147520.0000000    0.1252582
147560.0000000    0.1379069
147600.0000000    0.1329349
147640.0000000    0.1321445
147680.0000000    0.1299123
147720.0000000    0.1387990
147760.0000000    0.1259112
147800.0000000    0.1276418
147840.0000000    0.1394886
147880.0000000    0.1311668
147920.0000000    0.1326497
147960.0000000    0.1289164
148000.0000000    0.1179397
148040.0000000    0.1306252
148080.0000000    0.1308732
148120.0000000    0.1489039
148160.0000000    0.1332786
148200.0000000    0.1310371
148240.0000000    0.1278004
148280.0000000    0.1305933
148320.0000000    0.1162920
148360.0000000    0.1255422
148400.0000000    0.1321484
148440.0000000    0.1286917
148480.0000000    0.1249276
148520.0000000    0.1154395
148560.0000000    0.1172989
148600.0000000    0.1156500
148640.0000000    0.1287839
148680.0000000    0.1274929
148720.0000000    0.1336253
148760.0000000    0.1269024
148800.0000000    0.1273148
148840.0000000    0.1326985
148880.0000000    0.1306126
148920.0000000    0.1231182
148960.0000000    0.1373849
149000.0000000    0.1419761
149040.0000000    0.1475429
149080.0000000    0.1249401
149120.0000000    0.1314133
149160.0000000    0.1231153
149200.0000000    0.1213399
149240.0000000    0.1185366
149280.0000000    0.1277333
149320.0000000    0.1176749
149360.0000000    0.1144131
149400.0000000    0.1258464
149440.0000000    0.1287694
149480.0000000    0.1293117
149520.0000000    0.1217054
149560.0000000    0.1197127
149600.0000000    0.1310432
149640.0000000    0.1261043
149680.0000000    0.1283500
149720.0000000    0.1423811
149760.0000000    0.1314566
149800.0000000    0.1217218
149840.0000000    0.1267439
149880.0000000    0.1271826
149920.0000000    0.1279177
149960.0000000    0.1285934
150000.0000000    0.1292513
150040.0000000    0.1404673
150080.0000000    0.1352028
150120.0000000    0.1320521
150160.0000000    0.1252157
150200.0000000    0.1433084
150240.0000000    0.1383881
150280.0000000    0.1359027
150320.0000000    0.1245378
150360.0000000    0.1273317
150400.0000000    0.1127793
150440.0000000    0.1161193
150480.0000000    0.1335734
150520.0000000    0.1189463
150560.0000000    0.1156303
150600.0000000    0.1196574
150640.0000000    0.1251800
150680.0000000    0.1199559
150720.0000000    0.1247403
150760.0000000    0.1170784
150800.0000000    0.1167516
150840.0000000    0.1094600
150880.0000000    0.1036727
150920.0000000    0.1144946
150960.0000000    0.1111165
151000.0000000    0.1191193
151040.0000000    0.1132874
151080.0000000    0.1163432
151120.0000000    0.1163631
151160.0000000    0.1245867
151200.0000000    0.1130363
151240.0000000    0.1134819
151280.0000000    0.1090228
151320.0000000    0.1106080
151360.0000000    0.1099308
151400.0000000    0.1169746
151440.0000000    0.1201623
151480.0000000    0.1080231
151520.0000000    0.1227539
151560.0000000    0.1221646
151600.0000000    0.1213218
151640.0000000    0.1257987
151680.0000000    0.1161109
151720.0000000    0.1267245
151760.0000000    0.1325905
151800.0000000    0.1316442
151840.0000000    0.1260589
151880.0000000    0.1280670
151920.0000000    0.1483073
151960.0000000    0.1462640
152000.0000000    0.1492316
152040.0000000    0.1443547
152080.0000000    0.1490170
152120.0000000    0.1355834
152160.0000000    0.1508744
152200.0000000    0.1445428
152240.0000000    0.1483488
152280.0000000    0.1279388
152320.0000000    0.1144011
152360.0000000    0.1334981
152400.0000000    0.1275561
152440.0000000    0.1320651
152480.0000000    0.1112510
152520.0000000    0.1129742
152560.0000000    0.1129913
152600.0000000    0.1273424
152640.0000000    0.1171208
152680.0000000    0.1267772
152720.0000000    0.1313809
152760.0000000    0.1068949
152800.0000000    0.1245695
152840.0000000    0.1253467
152880.0000000    0.1269526
152920.0000000    0.1087873
152960.0000000    0.1146260
153000.0000000    0.1178081
153040.0000000    0.1127068
153080.0000000    0.1188993
153120.0000000    0.1166462
153160.0000000    0.1248943
153200.0000000    0.1167894
153240.0000000    0.1168352
153280.0000000    0.1176542
153320.0000000    0.1258156
153360.0000000    0.1245873
153400.0000000    0.1323090
153440.0000000    0.1358545
153480.0000000    0.1280677
153520.0000000    0.1269364
153560.0000000    0.1248002
153600.0000000    0.1216848
153640.0000000    0.1208228
153680.0000000    0.1171435
153720.0000000    0.1219571
153760.0000000    0.1240560
153800.0000000    0.1294218
153840.0000000    0.1131222
153880.0000000    0.1180196
153920.0000000    0.1362894
153960.0000000    0.1308119
154000.0000000    0.1312115
154040.0000000    0.1125273
154080.0000000    0.1214792
154120.0000000    0.1361987
154160.0000000    0.1312580
154200.0000000    0.1163408
154240.0000000    0.1100014
154280.0000000    0.1170760
154320.0000000    0.1173582
154360.0000000    0.1090008
154400.0000000    0.1180858
154440.0000000    0.1290019
154480.0000000    0.1162017
154520.0000000    0.1309511
154560.0000000    0.1171220
154600.0000000    0.1121419
154640.0000000    0.1163815
154680.0000000    0.1237406
154720.0000000    0.1128402
154760.0000000    0.1198540
154800.0000000    0.1177460
154840.0000000    0.1253657
154880.0000000    0.1148864
154920.0000000    0.1293737
154960.0000000    0.1310274
155000.0000000    0.1185224
155040.0000000    0.1295279
155080.0000000    0.1166079
155120.0000000    0.1115393
155160.0000000    0.1152443
155200.0000000    0.1191113
155240.0000000    0.1096727
155280.0000000    0.1296418
155320.0000000    0.1192588
155360.0000000    0.1192282
155400.0000000    0.1152648
155440.0000000    0.1288536
155480.0000000    0.1124227
155520.0000000    0.1145827
155560.0000000    0.1238605
155600.0000000    0.1205306
155640.0000000    0.1254939
155680.0000000    0.1301248
155720.0000000    0.1215923
155760.0000000    0.1354499
155800.0000000    0.1230315
155840.0000000    0.1324741
155880.0000000    0.1266628
155920.0000000    0.1236042
155960.0000000    0.1307403
156000.0000000    0.1291288
156040.0000000    0.1173052
156080.0000000    0.1140833
156120.0000000    0.1298553
156160.0000000    0.1112352
156200.0000000    0.1159073
156240.0000000    0.1114916
156280.0000000    0.1130369
156320.0000000    0.1229817
156360.0000000    0.1133254
156400.0000000    0.1186813
156440.0000000    0.1206295
156480.0000000    0.1340820
156520.0000000    0.1243415
156560.0000000    0.1226966
156600.0000000    0.1113213
156640.0000000    0.1194315
156680.0000000    0.1240274
156720.0000000    0.1349633
156760.0000000    0.1361310
156800.0000000    0.1368991
156840.0000000    0.1428910
156880.0000000    0.1274856
156920.0000000    0.1323329
156960.0000000    0.1179067
157000.0000000    0.1271944
157040.0000000    0.1227047
157080.0000000    0.1192891
157120.0000000    0.1206946
157160.0000000    0.1328579
157200.0000000    0.1201522
157240.0000000    0.1273294
157280.0000000    0.1258409
157320.0000000    0.1227119
157360.0000000    0.1314072
157400.0000000    0.1257355
157440.0000000    0.1226255
157480.0000000    0.1283800
157520.0000000    0.1315585
157560.0000000    0.1324276
157600.0000000    0.1225456
157640.0000000    0.1149122
157680.0000000    0.1100436
157720.0000000    0.1093848
157760.0000000    0.1264069
157800.0000000    0.1257887
157840.0000000    0.1225396
157880.0000000    0.1333103
157920.0000000    0.1239857
157960.0000000    0.1230758
158000.0000000    0.1138399
158040.0000000    0.1198532
158080.0000000    0.1289093
158120.0000000    0.1261551
158160.0000000    0.1265138
158200.0000000    0.1254472
158240.0000000    0.1274702
158280.0000000    0.1248193
158320.0000000    0.1347966
158360.0000000    0.1381613
158400.0000000    0.1270243
158440.0000000    0.1328936
158480.0000000    0.1366954
158520.0000000    0.1302542
158560.0000000    0.1329696
158600.0000000    0.1147275
158640.0000000    0.1370785
158680.0000000    0.1259550
158720.0000000    0.1437162
158760.0000000    0.1406378
158800.0000000    0.1333587
158840.0000000    0.1389831
158880.0000000    0.1343343
158920.0000000    0.1231951
158960.0000000    0.1187186
159000.0000000    0.1303947
159040.0000000    0.1322324
159080.0000000    0.1279120
159120.0000000    0.1326035
159160.0000000    0.1225783
159200.0000000    0.1259830
159240.0000000    0.1204004
159280.0000000    0.1217945
159320.0000000    0.1170568
159360.0000000    0.1257727
159400.0000000    0.1171236
159440.0000000    0.1234965
159480.0000000    0.1234686
159520.0000000    0.1244365
159560.0000000    0.1251226
159600.0000000    0.1314997
159640.0000000    0.1252051
159680.0000000    0.1263767
159720.0000000    0.1265121
159760.0000000    0.1276449
159800.0000000    0.1392294
159840.0000000    0.1338999
159880.0000000    0.1303302
159920.0000000    0.1323086
159960.0000000    0.1266660
160000.0000000    0.1106617
160040.0000000    0.1137776
160080.0000000    0.1226937
160120.0000000    0.1154250
160160.0000000    0.1126522
160200.0000000    0.1148642
160240.0000000    0.1210623
160280.0000000    0.1101587
160320.0000000    0.1176628
160360.0000000    0.1225911
160400.0000000    0.1159767
160440.0000000    0.1229975
160480.0000000    0.1232373
160520.0000000    0.1261672
160560.0000000    0.1272124
160600.0000000    0.1250931
160640.0000000    0.1172304
160680.0000000    0.1185733
160720.0000000    0.1284625
160760.0000000    0.1194851
160800.0000000    0.1362529
160840.0000000    0.1347936
160880.0000000    0.1288058
160920.0000000    0.1211177
160960.0000000    0.1381344
161000.0000000    0.1228400
161040.0000000    0.1289001
161080.0000000    0.1258397
161120.0000000    0.1313334
161160.0000000    0.1237423
161200.0000000    0.1253224
161240.0000000    0.1367663
161280.0000000    0.1405490
161320.0000000    0.1271512
161360.0000000    0.1309107
161400.0000000    0.1345649
161440.0000000    0.1333142
161480.0000000    0.1350660
161520.0000000    0.1330070
161560.0000000    0.1286530
161600.0000000    0.1276755
161640.0000000    0.1276981
161680.0000000    0.1294409
161720.0000000    0.1174892
161760.0000000    0.1211571
161800.0000000    0.1228909
161840.0000000    0.1331645
161880.0000000    0.1230870
161920.0000000    0.1339390
161960.0000000    0.1391550
162000.0000000    0.1372097
162040.0000000    0.1338717
162080.0000000    0.1357348
162120.0000000    0.1469296
162160.0000000    0.1352661
162200.0000000    0.1233256
162240.0000000    0.1305802
162280.0000000    0.1222226
162320.0000000    0.1220843
162360.0000000    0.1330411
162400.0000000    0.1509935
162440.0000000    0.1327667
162480.0000000    0.1305703
162520.0000000    0.1307878
162560.0000000    0.1307575
162600.0000000    0.1397776
162640.0000000    0.1318207
162680.0000000    0.1340641
162720.0000000    0.1381947
162760.0000000    0.1284915
162800.0000000    0.1287108
162840.0000000    0.1331595
162880.0000000    0.1391976
162920.0000000    0.1309688
162960.0000000    0.1259036
163000.0000000    0.1271070
163040.0000000    0.1239766
163080.0000000    0.1257599
163120.0000000    0.1342494
163160.0000000    0.1268606
163200.0000000    0.1283779
163240.0000000    0.1327656
163280.0000000    0.1242441
163320.0000000    0.1222393
163360.0000000    0.1259369
163400.0000000    0.1150924
163440.0000000    0.1262198
163480.0000000    0.1130784
163520.0000000    0.1151483
163560.0000000    0.1224601
163600.0000000    0.1241945
163640.0000000    0.1231662
163680.0000000    0.1238400
163720.0000000    0.1408499
163760.0000000    0.1305573
163800.0000000    0.1387011
163840.0000000    0.1321750
163880.0000000    0.1268903
163920.0000000    0.1285395
163960.0000000    0.1241055
164000.0000000    0.1227563
164040.0000000    0.1336104
164080.0000000    0.1451294
164120.0000000    0.1407036
164160.0000000    0.1320551
164200.0000000    0.1354834
164240.0000000    0.1383558
164280.0000000    0.1417783
164320.0000000    0.1401539
164360.0000000    0.1410167
164400.0000000    0.1398803
164440.0000000    0.1361687
164480.0000000    0.1450182
164520.0000000    0.1433888
164560.0000000    0.1297710
164600.0000000    0.1347243
164640.0000000    0.1287682
164680.0000000    0.1354879
164720.0000000    0.1376966
164760.0000000    0.1298707
164800.0000000    0.1152109
164840.0000000    0.1332802
164880.0000000    0.1409587
164920.0000000    0.1294874
164960.0000000    0.1274942
165000.0000000    0.1276023
165040.0000000    0.1277613
165080.0000000    0.1156062
165120.0000000    0.1162443
165160.0000000    0.1306685
165200.0000000    0.1232036
165240.0000000    0.1194092
165280.0000000    0.1241303
165320.0000000    0.1367047
165360.0000000    0.1209697
165400.0000000    0.1262572
165440.0000000    0.1346394
165480.0000000    0.1299003
165520.0000000    0.1481073
165560.0000000    0.1337990
165600.0000000    0.1346640
165640.0000000    0.1352942
165680.0000000    0.1306254
165720.0000000    0.1535022
165760.0000000    0.1489479
165800.0000000    0.1348138
165840.0000000    0.1415104
165880.0000000    0.1441960
165920.0000000    0.1368442
165960.0000000    0.1363691
166000.0000000    0.1364607
166040.0000000    0.1276508
166080.0000000    0.1300226
166120.0000000    0.1322869
166160.0000000    0.1302299
166200.0000000    0.1396489
166240.0000000    0.1490296
166280.0000000    0.1299280
166320.0000000    0.1211473
166360.0000000    0.1221177
166400.0000000    0.1271607
166440.0000000    0.1374476
166480.0000000    0.1259849
166520.0000000    0.1355950
166560.0000000    0.1297589
166600.0000000    0.1339169
166640.0000000    0.1309590
166680.0000000    0.1278724
166720.0000000    0.1109146
166760.0000000    0.1168264
166800.0000000    0.1175728
166840.0000000    0.1178514
166880.0000000    0.1276365
166920.0000000    0.1293247
166960.0000000    0.1244220
167000.0000000    0.1171440
167040.0000000    0.1271364
167080.0000000    0.1286883
167120.0000000    0.1258460
167160.0000000    0.1134474
167200.0000000    0.1135391
167240.0000000    0.1235009
167280.0000000    0.1300742
167320.0000000    0.1245703
167360.0000000    0.1159634
167400.0000000    0.1225285
167440.0000000    0.1237557
167480.0000000    0.1187042
167520.0000000    0.1191224
167560.0000000    0.1199171
167600.0000000    0.1296010
167640.0000000    0.1294016
167680.0000000    0.1212199
167720.0000000    0.1326649
167760.0000000    0.1264636
167800.0000000    0.1303707
167840.0000000    0.1141604
167880.0000000    0.1123026
167920.0000000    0.1195310
167960.0000000    0.1211466
168000.0000000    0.1196384
168040.0000000    0.1279487
168080.0000000    0.1274393
168120.0000000    0.1141731
168160.0000000    0.1274820
168200.0000000    0.1279159
168240.0000000    0.1347179
168280.0000000    0.1269581
168320.0000000    0.1282219
168360.0000000    0.1207716
168400.0000000    0.1128563
168440.0000000    0.1222702
168480.0000000    0.1308632
168520.0000000    0.1262642
168560.0000000    0.1255456
168600.0000000    0.1220291
168640.0000000    0.1258677
168680.0000000    0.1109502
168720.0000000    0.1212577
168760.0000000    0.1195893
168800.0000000    0.1248489
168840.0000000    0.1202917
168880.0000000    0.1183815
168920.0000000    0.1232609
168960.0000000    0.1310401
169000.0000000    0.1196779
169040.0000000    0.1226514
169080.0000000    0.1229183
169120.0000000    0.1338040
169160.0000000    0.1190727
169200.0000000    0.1367746
169240.0000000    0.1320581
169280.0000000    0.1275254
169320.0000000    0.1324361
169360.0000000    0.1581904
169400.0000000    0.1414856
169440.0000000    0.1496989
169480.0000000    0.1499013
169520.0000000    0.1543166
169560.0000000    0.1404178
169600.0000000    0.1345795
169640.0000000    0.1301420
169680.0000000    0.1371751
169720.0000000    0.1233536
169760.0000000    0.1339900
169800.0000000    0.1360232
169840.0000000    0.1248737
169880.0000000    0.1164650
169920.0000000    0.1286690
169960.0000000    0.1289496
170000.0000000    0.1288692
170040.0000000    0.1355668
170080.0000000    0.1344638
170120.0000000    0.1287045
170160.0000000    0.1354384
170200.0000000    0.1374006
170240.0000000    0.1329163
170280.0000000    0.1310343
170320.0000000    0.1384780
170360.0000000    0.1290236
170400.0000000    0.1461839
170440.0000000    0.1408432
170480.0000000    0.1380197
170520.0000000    0.1342575
170560.0000000    0.1360469
170600.0000000    0.1490266
170640.0000000    0.1522002
170680.0000000    0.1385045
170720.0000000    0.1478295
170760.0000000    0.1363419
170800.0000000    0.1385297
170840.0000000    0.1317336
170880.0000000    0.1412792
170920.0000000    0.1387714
170960.0000000    0.1464261
171000.0000000    0.1284988
171040.0000000    0.1280623
171080.0000000    0.1259458
171120.0000000    0.1334854
171160.0000000    0.1376121
171200.0000000    0.1418153
171240.0000000    0.1361499
171280.0000000    0.1206237
171320.0000000    0.1280543
171360.0000000    0.1340992
171400.0000000    0.1393805
171440.0000000    0.1351970
171480.0000000    0.1400004
171520.0000000    0.1428421
171560.0000000    0.1316775
171600.0000000    0.1195104
171640.0000000    0.1315984
171680.0000000    0.1232568
171720.0000000    0.1320868
171760.0000000    0.1178479
171800.0000000    0.1341278
171840.0000000    0.1338363
171880.0000000    0.1312139
171920.0000000    0.1304517
171960.0000000    0.1367337
172000.0000000    0.1362673
172040.0000000    0.1483738
172080.0000000    0.1205257
172120.0000000    0.1291893
172160.0000000    0.1315124
172200.0000000    0.1325797
172240.0000000    0.1326564
172280.0000000    0.1293326
172320.0000000    0.1350802
172360.0000000    0.1435460
172400.0000000    0.1393862
172440.0000000    0.1356734
172480.0000000    0.1431767
172520.0000000    0.1360683
172560.0000000    0.1475872
172600.0000000    0.1392942
172640.0000000    0.1407765
172680.0000000    0.1454671
172720.0000000    0.1485260
172760.0000000    0.1394342
172800.0000000    0.1275443
172840.0000000    0.1346916
172880.0000000    0.1267974
172920.0000000    0.1514700
172960.0000000    0.1434370
173000.0000000    0.1452415
173040.0000000    0.1350908
173080.0000000    0.1281454
173120.0000000    0.1357096
173160.0000000    0.1296117
173200.0000000    0.1259910
173240.0000000    0.1355323
173280.0000000    0.1348335
173320.0000000    0.1296064
173360.0000000    0.1307067
173400.0000000    0.1377143
173440.0000000    0.1316402
173480.0000000    0.1297316
173520.0000000    0.1336700
173560.0000000    0.1363220
173600.0000000    0.1274709
173640.0000000    0.1300810
173680.0000000    0.1383218
173720.0000000    0.1298949
173760.0000000    0.1374248
173800.0000000    0.1444772
173840.0000000    0.1343885
173880.0000000    0.1442416
173920.0000000    0.1319628
173960.0000000    0.1336454
174000.0000000    0.1318099
174040.0000000    0.1432009
174080.0000000    0.1354722
174120.0000000    0.1343107
174160.0000000    0.1507277
174200.0000000    0.1276496
174240.0000000    0.1444208
174280.0000000    0.1617563
174320.0000000    0.1477724
174360.0000000    0.1527141
174400.0000000    0.1561204
174440.0000000    0.1403055
174480.0000000    0.1367157
174520.0000000    0.1407748
174560.0000000    0.1518867
174600.0000000    0.1481267
174640.0000000    0.1425923
174680.0000000    0.1492706
174720.0000000    0.1478789
174760.0000000    0.1521842
174800.0000000    0.1485282
174840.0000000    0.1504037
174880.0000000    0.1452147
174920.0000000    0.1470726
174960.0000000    0.1606432
175000.0000000    0.1444217
175040.0000000    0.1470402
175080.0000000    0.1495277
175120.0000000    0.1562281
175160.0000000    0.1427976
175200.0000000    0.1547497
175240.0000000    0.1454051
175280.0000000    0.1544116
175320.0000000    0.1584898
175360.0000000    0.1585610
175400.0000000    0.1670850
175440.0000000    0.1592922
175480.0000000    0.1579140
175520.0000000    0.1441980
175560.0000000    0.1458202
175600.0000000    0.1503910
175640.0000000    0.1527856
175680.0000000    0.1449170
175720.0000000    0.1674106
175760.0000000    0.1484828
175800.0000000    0.1581183
175840.0000000    0.1530355
175880.0000000    0.1536579
175920.0000000    0.1530087
175960.0000000    0.1502912
176000.0000000    0.1631667
176040.0000000    0.1554116
176080.0000000    0.1629664
176120.0000000    0.1513287
176160.0000000    0.1408103
176200.0000000    0.1443289
176240.0000000    0.1356064
176280.0000000    0.1463808
176320.0000000    0.1424419
176360.0000000    0.1544785
176400.0000000    0.1419270
176440.0000000    0.1435738
176480.0000000    0.1390232
176520.0000000    0.1467312
176560.0000000    0.1417605
176600.0000000    0.1482512
176640.0000000    0.1438044
176680.0000000    0.1388719
176720.0000000    0.1444093
176760.0000000    0.1388655
176800.0000000    0.1485101
176840.0000000    0.1388030
176880.0000000    0.1384527
176920.0000000    0.1325658
176960.0000000    0.1395376
177000.0000000    0.1354772
177040.0000000    0.1343050
177080.0000000    0.1417943
177120.0000000    0.1437727
177160.0000000    0.1387525
177200.0000000    0.1492556
177240.0000000    0.1441399
177280.0000000    0.1410331
177320.0000000    0.1493299
177360.0000000    0.1363476
177400.0000000    0.1286448
177440.0000000    0.1345404
177480.0000000    0.1349666
177520.0000000    0.1318258
177560.0000000    0.1288295
177600.0000000    0.1376281
177640.0000000    0.1565016
177680.0000000    0.1400033
177720.0000000    0.1501282
177760.0000000    0.1511382
177800.0000000    0.1511621
177840.0000000    0.1456043
177880.0000000    0.1527105
177920.0000000    0.1424551
177960.0000000    0.1308376
178000.0000000    0.1382300
178040.0000000    0.1316951
178080.0000000    0.1348692
178120.0000000    0.1324403
178160.0000000    0.1453213
178200.0000000    0.1321131
178240.0000000    0.1383716
178280.0000000    0.1407587
178320.0000000    0.1353576
178360.0000000    0.1337618
178400.0000000    0.1327993
178440.0000000    0.1408256
178480.0000000    0.1312022
178520.0000000    0.1428901
178560.0000000    0.1465716
178600.0000000    0.1501561
178640.0000000    0.1468597
178680.0000000    0.1431910
178720.0000000    0.1303561
178760.0000000    0.1345233
178800.0000000    0.1398674
178840.0000000    0.1294448
178880.0000000    0.1296142
178920.0000000    0.1345548
178960.0000000    0.1300045
179000.0000000    0.1448232
179040.0000000    0.1438382
179080.0000000    0.1343259
179120.0000000    0.1392599
179160.0000000    0.1309300
179200.0000000    0.1386020
179240.0000000    0.1378081
179280.0000000    0.1303786
179320.0000000    0.1424263
179360.0000000    0.1521937
179400.0000000    0.1432891
179440.0000000    0.1364281
179480.0000000    0.1477609
179520.0000000    0.1407764
179560.0000000    0.1290515
179600.0000000    0.1388664
179640.0000000    0.1499637
179680.0000000    0.1406183
179720.0000000    0.1264432
179760.0000000    0.1370263
179800.0000000    0.1309524
179840.0000000    0.1472597
179880.0000000    0.1353152
179920.0000000    0.1344541
179960.0000000    0.1307369
180000.0000000    0.1312151
180040.0000000    0.1325930
180080.0000000    0.1325924
180120.0000000    0.1359465
180160.0000000    0.1446217
180200.0000000    0.1364096
180240.0000000    0.1407083
180280.0000000    0.1389894
180320.0000000    0.1467962
180360.0000000    0.1612472
180400.0000000    0.1411571
180440.0000000    0.1386422
180480.0000000    0.1542134
180520.0000000    0.1494211
180560.0000000    0.1358652
180600.0000000    0.1343322
180640.0000000    0.1376592
180680.0000000    0.1354463
180720.0000000    0.1342346
180760.0000000    0.1430524
180800.0000000    0.1282465
180840.0000000    0.1465638
180880.0000000    0.1345634
180920.0000000    0.1361205
180960.0000000    0.1393036
181000.0000000    0.1496506
181040.0000000    0.1340314
181080.0000000    0.1379265
181120.0000000    0.1315494
181160.0000000    0.1338160
181200.0000000    0.1417335
181240.0000000    0.1442841
181280.0000000    0.1490985
181320.0000000    0.1280167
181360.0000000    0.1336578
181400.0000000    0.1384692
181440.0000000    0.1373913
181480.0000000    0.1356799
181520.0000000    0.1442353
181560.0000000    0.1324908
181600.0000000    0.1342819
181640.0000000    0.1367407
181680.0000000    0.1299563
181720.0000000    0.1401614
181760.0000000    0.1367398
181800.0000000    0.1285947
181840.0000000    0.1399511
181880.0000000    0.1411126
181920.0000000    0.1500388
181960.0000000    0.1445436
182000.0000000    0.1320598
182040.0000000    0.1344925
182080.0000000    0.1430507
182120.0000000    0.1318606
182160.0000000    0.1412823
182200.0000000    0.1368662
182240.0000000    0.1338962
182280.0000000    0.1537237
182320.0000000    0.1540152
182360.0000000    0.1476390
182400.0000000    0.1464595
182440.0000000    0.1361827
182480.0000000    0.1381545
182520.0000000    0.1552082
182560.0000000    0.1518162
182600.0000000    0.1398573
182640.0000000    0.1504003
182680.0000000    0.1427629
182720.0000000    0.1388682
182760.0000000    0.1381445
182800.0000000    0.1353859
182840.0000000    0.1434611
182880.0000000    0.1424486
182920.0000000    0.1483452
182960.0000000    0.1402977
183000.0000000    0.1361172
183040.0000000    0.1375281
183080.0000000    0.1568999
183120.0000000    0.1478785
183160.0000000    0.1440190
183200.0000000    0.1567009
183240.0000000    0.1736342
183280.0000000    0.1582775
183320.0000000    0.1607675
183360.0000000    0.1634417
183400.0000000    0.1581431
183440.0000000    0.1501745
183480.0000000    0.1446048
183520.0000000    0.1489881
183560.0000000    0.1516642
183600.0000000    0.1379545
183640.0000000    0.1328624
183680.0000000    0.1271965
183720.0000000    0.1430800
183760.0000000    0.1413654
183800.0000000    0.1372137
183840.0000000    0.1376371
183880.0000000    0.1343810
183920.0000000    0.1381538
183960.0000000    0.1477931
184000.0000000    0.1320256
184040.0000000    0.1424825
184080.0000000    0.1340513
184120.0000000    0.1347586
184160.0000000    0.1486875
184200.0000000    0.1366879
184240.0000000    0.1435068
184280.0000000    0.1557385
184320.0000000    0.1488639
184360.0000000    0.1441167
184400.0000000    0.1334880
184440.0000000    0.1392649
184480.0000000    0.1495699
184520.0000000    0.1449892
184560.0000000    0.1641425
184600.0000000    0.1655833
184640.0000000    0.1585853
184680.0000000    0.1736990
184720.0000000    0.1606566
184760.0000000    0.1480958
184800.0000000    0.1509131
184840.0000000    0.1569475
184880.0000000    0.1536767
184920.0000000    0.1469141
184960.0000000    0.1544734
185000.0000000    0.1497165
185040.0000000    0.1544443
185080.0000000    0.1596438
185120.0000000    0.1586620
185160.0000000    0.1428432
185200.0000000    0.1478970
185240.0000000    0.1428098
185280.0000000    0.1480515
185320.0000000    0.1462628
185360.0000000    0.1355393
185400.0000000    0.1508446
185440.0000000    0.1462574
185480.0000000    0.1466305
185520.0000000    0.1455697
185560.0000000    0.1542419
185600.0000000    0.1646296
185640.0000000    0.1459571
185680.0000000    0.1391572
185720.0000000    0.1290064
185760.0000000    0.1484704
185800.0000000    0.1328646
185840.0000000    0.1475671
185880.0000000    0.1353082
185920.0000000    0.1226339
185960.0000000    0.1233215
186000.0000000    0.1323939
186040.0000000    0.1391045
186080.0000000    0.1373183
186120.0000000    0.1447303
186160.0000000    0.1501780
186200.0000000    0.1605625
186240.0000000    0.1521197
186280.0000000    0.1436817
186320.0000000    0.1314359
186360.0000000    0.1612455
186400.0000000    0.1341958
186440.0000000    0.1437823
186480.0000000    0.1480872
186520.0000000    0.1566073
186560.0000000    0.1455767
186600.0000000    0.1268302
186640.0000000    0.1320745
186680.0000000    0.1343349
186720.0000000    0.1403709
186760.0000000    0.1557658
186800.0000000    0.1433281
186840.0000000    0.1281739
186880.0000000    0.1463404
186920.0000000    0.1433892
186960.0000000    0.1466990
187000.0000000    0.1392134
187040.0000000    0.1317202
187080.0000000    0.1515757
187120.0000000    0.1582960
187160.0000000    0.1398171
187200.0000000    0.1382900
187240.0000000    0.1335619
187280.0000000    0.1592232
187320.0000000    0.1354924
187360.0000000    0.1369407
187400.0000000    0.1522016
187440.0000000    0.1633876
187480.0000000    0.1528739
187520.0000000    0.1412851
187560.0000000    0.1393734
187600.0000000    0.1347683
187640.0000000    0.1347441
187680.0000000    0.1373118
187720.0000000    0.1358335
187760.0000000    0.1432006
187800.0000000    0.1267872
187840.0000000    0.1318243
187880.0000000    0.1490496
187920.0000000    0.1367715
187960.0000000    0.1461268
188000.0000000    0.1498055
188040.0000000    0.1644681
188080.0000000    0.1576819
188120.0000000    0.1380300
188160.0000000    0.1590783
188200.0000000    0.1509634
188240.0000000    0.1458137
188280.0000000    0.1589869
188320.0000000    0.1447771
188360.0000000    0.1447525
188400.0000000    0.1359143
188440.0000000    0.1423832
188480.0000000    0.1642417
188520.0000000    0.1530623
188560.0000000    0.1464542
188600.0000000    0.1404851
188640.0000000    0.1489848
188680.0000000    0.1270180
188720.0000000    0.1319138
188760.0000000    0.1388321
188800.0000000    0.1458624
188840.0000000    0.1360803
188880.0000000    0.1401273
188920.0000000    0.1525917
188960.0000000    0.1500146
189000.0000000    0.1536034
189040.0000000    0.1509795
189080.0000000    0.1362931
189120.0000000    0.1523095
189160.0000000    0.1555209
189200.0000000    0.1569791
189240.0000000    0.1584649
189280.0000000    0.1466791
189320.0000000    0.1440556
189360.0000000    0.1579550
189400.0000000    0.1503452
189440.0000000    0.1476782
189480.0000000    0.1606938
189520.0000000    0.1425559
189560.0000000    0.1532221
189600.0000000    0.1511052
189640.0000000    0.1545107
189680.0000000    0.1511130
189720.0000000    0.1576015
189760.0000000    0.1544018
189800.0000000    0.1539637
189840.0000000    0.1585496
189880.0000000    0.1635186
189920.0000000    0.1557360
189960.0000000    0.1485474
190000.0000000    0.1400657
190040.0000000    0.1556382
190080.0000000    0.1559772
190120.0000000    0.1596659
190160.0000000    0.1495638
190200.0000000    0.1632989
190240.0000000    0.1491832
190280.0000000    0.1424141
190320.0000000    0.1381309
190360.0000000    0.1554977
190400.0000000    0.1538496
190440.0000000    0.1496111
190480.0000000    0.1486852
190520.0000000    0.1435265
190560.0000000    0.1406125
190600.0000000    0.1498774
190640.0000000    0.1473563
190680.0000000    0.1632788
190720.0000000    0.1570537
190760.0000000    0.1472794
190800.0000000    0.1242223
190840.0000000    0.1376977
190880.0000000    0.1282306
190920.0000000    0.1361232
190960.0000000    0.1422378
191000.0000000    0.1192506
191040.0000000    0.1348903
191080.0000000    0.1279614
191120.0000000    0.1455247
191160.0000000    0.1275946
191200.0000000    0.1412039
191240.0000000    0.1356587
191280.0000000    0.1354147
191320.0000000    0.1281744
191360.0000000    0.1396420
191400.0000000    0.1417404
191440.0000000    0.1256437
191480.0000000    0.1252712
191520.0000000    0.1328930
191560.0000000    0.1349216
191600.0000000    0.1411193
191640.0000000    0.1388074
191680.0000000    0.1176663
191720.0000000    0.1405744
191760.0000000    0.1335635
191800.0000000    0.1334707
191840.0000000    0.1328517
191880.0000000    0.1398594
191920.0000000    0.1399186
191960.0000000    0.1310509
192000.0000000    0.1395219
192040.0000000    0.1286709
192080.0000000    0.1295212
192120.0000000    0.1316412
192160.0000000    0.1210489
192200.0000000    0.1350136
192240.0000000    0.1276434
192280.0000000    0.1417245
192320.0000000    0.1374590
192360.0000000    0.1399667
192400.0000000    0.1492503
192440.0000000    0.1420324
192480.0000000    0.1404059
192520.0000000    0.1536340
192560.0000000    0.1639561
192600.0000000    0.1562158
192640.0000000    0.1501168
192680.0000000    0.1633044
192720.0000000    0.1528767
192760.0000000    0.1255641
192800.0000000    0.1391684
192840.0000000    0.1486076
192880.0000000    0.1427275
192920.0000000    0.1353127
192960.0000000    0.1302129
193000.0000000    0.1362063
193040.0000000    0.1261851
193080.0000000    0.1219799
193120.0000000    0.1317614
193160.0000000    0.1254846
193200.0000000    0.1198038
193240.0000000    0.1347683
193280.0000000    0.1309656
193320.0000000    0.1253142
193360.0000000    0.1254152
193400.0000000    0.1181794
193440.0000000    0.1396016
193480.0000000    0.1299319
193520.0000000    0.1185225
193560.0000000    0.1292173
193600.0000000    0.1304389
193640.0000000    0.1263373
193680.0000000    0.1353408
193720.0000000    0.1374785
193760.0000000    0.1299214
193800.0000000    0.1321786
193840.0000000    0.1356235
193880.0000000    0.1316416
193920.0000000    0.1360959
193960.0000000    0.1434701
194000.0000000    0.1305584
194040.0000000    0.1367129
194080.0000000    0.1363767
194120.0000000    0.1339467
194160.0000000    0.1402599
194200.0000000    0.1392419
194240.0000000    0.1294624
194280.0000000    0.1387886
194320.0000000    0.1381593
194360.0000000    0.1397262
194400.0000000    0.1347075
194440.0000000    0.1346423
194480.0000000    0.1438954
194520.0000000    0.1336520
194560.0000000    0.1320947
194600.0000000    0.1299208
194640.0000000    0.1354279
194680.0000000    0.1342320
194720.0000000    0.1423545
194760.0000000    0.1675590
194800.0000000    0.1376683
194840.0000000    0.1398595
194880.0000000    0.1486112
194920.0000000    0.1411521
194960.0000000    0.1468594
195000.0000000    0.1401564
195040.0000000    0.1300271
195080.0000000    0.1316931
195120.0000000    0.1244866
195160.0000000    0.1203776
195200.0000000    0.1295162
195240.0000000    0.1355800
195280.0000000    0.1214916
195320.0000000    0.1299996
195360.0000000    0.1362954
195400.0000000    0.1382345
195440.0000000    0.1243918
195480.0000000    0.1283134
195520.0000000    0.1429241
195560.0000000    0.1438002
195600.0000000    0.1548629
195640.0000000    0.1407521
195680.0000000    0.1375038
195720.0000000    0.1417383
195760.0000000    0.1483778
195800.0000000    0.1541326
195840.0000000    0.1514395
195880.0000000    0.1531194
195920.0000000    0.1501514
195960.0000000    0.1491984
196000.0000000    0.1448545
196040.0000000    0.1421124
196080.0000000    0.1466112
196120.0000000    0.1518735
196160.0000000    0.1486248
196200.0000000    0.1429366
196240.0000000    0.1490236
196280.0000000    0.1433779
196320.0000000    0.1456900
196360.0000000    0.1633194
196400.0000000    0.1546415
196440.0000000    0.1428287
196480.0000000    0.1508707
196520.0000000    0.1438153
196560.0000000    0.1406225
196600.0000000    0.1398612
196640.0000000    0.1418162
196680.0000000    0.1512734
196720.0000000    0.1321317
196760.0000000    0.1535720
196800.0000000    0.1495290
196840.0000000    0.1488341
196880.0000000    0.1393023
196920.0000000    0.1441269
196960.0000000    0.1460545
197000.0000000    0.1462154
197040.0000000    0.1463509
197080.0000000    0.1395913
197120.0000000    0.1501976
197160.0000000    0.1529557
197200.0000000    0.1422317
197240.0000000    0.1411580
197280.0000000    0.1465306
197320.0000000    0.1480649
197360.0000000    0.1487703
197400.0000000    0.1463867
197440.0000000    0.1389307
197480.0000000    0.1437340
197520.0000000    0.1452463
197560.0000000    0.1460615
197600.0000000    0.1414709
197640.0000000    0.1528539
197680.0000000    0.1546851
197720.0000000    0.1469431
197760.0000000    0.1493475
197800.0000000    0.1460657
197840.0000000    0.1493926
197880.0000000    0.1497234
197920.0000000    0.1573564
197960.0000000    0.1540361
198000.0000000    0.1465997
198040.0000000    0.1530994
198080.0000000    0.1460176
198120.0000000    0.1388231
198160.0000000    0.1287141
198200.0000000    0.1347448
198240.0000000    0.1471568
198280.0000000    0.1510515
198320.0000000    0.1422831
198360.0000000    0.1331883
198400.0000000    0.1395190
198440.0000000    0.1342148
198480.0000000    0.1367830
198520.0000000    0.1270920
198560.0000000    0.1367110
198600.0000000    0.1334459
198640.0000000    0.1395681
198680.0000000    0.1290404
198720.0000000    0.1339990
198760.0000000    0.1234908
198800.0000000    0.1271088
198840.0000000    0.1334001
198880.0000000    0.1378344
198920.0000000    0.1402489
198960.0000000    0.1275485
199000.0000000    0.1282788
199040.0000000    0.1214411
199080.0000000    0.1331783
199120.0000000    0.1308005
199160.0000000    0.1372734
199200.0000000    0.1347963
199240.0000000    0.1428233
199280.0000000    0.1412893
199320.0000000    0.1326496
199360.0000000    0.1298748
199400.0000000    0.1386482
199440.0000000    0.1351708
199480.0000000    0.1333341
199520.0000000    0.1412507
199560.0000000    0.1432573
199600.0000000    0.1448484
199640.0000000    0.1305857
199680.0000000    0.1407382
199720.0000000    0.1349012
199760.0000000    0.1385360
199800.0000000    0.1427051
199840.0000000    0.1470770
199880.0000000    0.1425203
199920.0000000    0.1454107
199960.0000000    0.1382660
200000.0000000    0.1446221
200040.0000000    0.1404960
200080.0000000    0.1386388
200120.0000000    0.1377438
200160.0000000    0.1442159
200200.0000000    0.1407023
200240.0000000    0.1456425
200280.0000000    0.1377128
200320.0000000    0.1392453
200360.0000000    0.1419327
200400.0000000    0.1450475
200440.0000000    0.1558758
200480.0000000    0.1429245
200520.0000000    0.1377130
200560.0000000    0.1350604
200600.0000000    0.1441653
200640.0000000    0.1459620
200680.0000000    0.1381796
200720.0000000    0.1504201
200760.0000000    0.1480586
200800.0000000    0.1399653
200840.0000000    0.1293405
200880.0000000    0.1319601
200920.0000000    0.1282686
200960.0000000    0.1250806
201000.0000000    0.1250280
201040.0000000    0.1231319
201080.0000000    0.1207342
201120.0000000    0.1234253
201160.0000000    0.1208601
201200.0000000    0.1231649
201240.0000000    0.1287905
201280.0000000    0.1186805
201320.0000000    0.1213336
201360.0000000    0.1242238
201400.0000000    0.1241168
201440.0000000    0.1275225
201480.0000000    0.1329570
201520.0000000    0.1256031
201560.0000000    0.1227830
201600.0000000    0.1360439
201640.0000000    0.1256802
201680.0000000    0.1281244
201720.0000000    0.1291589
201760.0000000    0.1249484
201800.0000000    0.1305743
201840.0000000    0.1273707
201880.0000000    0.1272092
201920.0000000    0.1192642
201960.0000000    0.1190805
202000.0000000    0.1233639
202040.0000000    0.1270858
202080.0000000    0.1345225
202120.0000000    0.1346696
202160.0000000    0.1210533
202200.0000000    0.1344921
202240.0000000    0.1261900
202280.0000000    0.1229350
202320.0000000    0.1260387
202360.0000000    0.1316910
202400.0000000    0.1268705
202440.0000000    0.1128495
202480.0000000    0.1318852
202520.0000000    0.1355639
202560.0000000    0.1303457
202600.0000000    0.1204666
202640.0000000    0.1264761
202680.0000000    0.1428808
202720.0000000    0.1224431
202760.0000000    0.1344199
202800.0000000    0.1323467
202840.0000000    0.1293701
202880.0000000    0.1290209
202920.0000000    0.1420728
202960.0000000    0.1321824
203000.0000000    0.1318317
203040.0000000    0.1354090
203080.0000000    0.1301421
203120.0000000    0.1349636
203160.0000000    0.1223759
203200.0000000    0.1443704
203240.0000000    0.1376452
203280.0000000    0.1353717
203320.0000000    0.1324256
203360.0000000    0.1317556
203400.0000000    0.1203797
203440.0000000    0.1209286
203480.0000000    0.1312023
203520.0000000    0.1301257
203560.0000000    0.1267181
203600.0000000    0.1378410
203640.0000000    0.1359992
203680.0000000    0.1399276
203720.0000000    0.1307901
203760.0000000    0.1377086
203800.0000000    0.1398834
203840.0000000    0.1309737
203880.0000000    0.1328106
203920.0000000    0.1303857
203960.0000000    0.1298890
204000.0000000    0.1297940
204040.0000000    0.1274582
204080.0000000    0.1235477
204120.0000000    0.1149678
204160.0000000    0.1276512
204200.0000000    0.1251635
204240.0000000    0.1282595
204280.0000000    0.1271529
204320.0000000    0.1251290
204360.0000000    0.1155349
204400.0000000    0.1221652
204440.0000000    0.1204351
204480.0000000    0.1240672
204520.0000000    0.1232746
204560.0000000    0.1238057
204600.0000000    0.1283843
204640.0000000    0.1241212
204680.0000000    0.1121915
204720.0000000    0.1326208
204760.0000000    0.1260506
204800.0000000    0.1241677
204840.0000000    0.1312334
204880.0000000    0.1265342
204920.0000000    0.1346490
204960.0000000    0.1411158
205000.0000000    0.1313249
205040.0000000    0.1208987
205080.0000000    0.1188329
205120.0000000    0.1247445
205160.0000000    0.1241072
205200.0000000    0.1221618
205240.0000000    0.1378046
205280.0000000    0.1359603
205320.0000000    0.1303278
205360.0000000    0.1279695
205400.0000000    0.1308276
205440.0000000    0.1225027
205480.0000000    0.1378155
205520.0000000    0.1270557
205560.0000000    0.1297738
205600.0000000    0.1435436
205640.0000000    0.1265007
205680.0000000    0.1427813
205720.0000000    0.1292881
205760.0000000    0.1313597
205800.0000000    0.1237966
205840.0000000    0.1288512
205880.0000000    0.1186281
205920.0000000    0.1272078
205960.0000000    0.1118018
206000.0000000    0.1179251
206040.0000000    0.1290702
206080.0000000    0.1240408
206120.0000000    0.1216341
206160.0000000    0.1215943
206200.0000000    0.1312964
206240.0000000    0.1267764
206280.0000000    0.1199930
206320.0000000    0.1299740
206360.0000000    0.1309761
206400.0000000    0.1243693
206440.0000000    0.1241184
206480.0000000    0.1286332
206520.0000000    0.1295150
206560.0000000    0.1320383
206600.0000000    0.1300517
206640.0000000    0.1289280
206680.0000000    0.1241703
206720.0000000    0.1251737
206760.0000000    0.1318135
206800.0000000    0.1225361
206840.0000000    0.1276093
206880.0000000    0.1219819
206920.0000000    0.1192929
206960.0000000    0.1319799
207000.0000000    0.1273002
207040.0000000    0.1318345
207080.0000000    0.1281048
207120.0000000    0.1309677
207160.0000000    0.1275292
207200.0000000    0.1280965
207240.0000000    0.1370507
207280.0000000    0.1306460
207320.0000000    0.1379909
207360.0000000    0.1326105
207400.0000000    0.1307304
207440.0000000    0.1274970
207480.0000000    0.1166482
207520.0000000    0.1211450
207560.0000000    0.1228393
207600.0000000    0.1267261
207640.0000000    0.1242682
207680.0000000    0.1327181
207720.0000000    0.1325771
207760.0000000    0.1266485
207800.0000000    0.1267685
207840.0000000    0.1248248
207880.0000000    0.1279274
207920.0000000    0.1200240
207960.0000000    0.1236014
208000.0000000    0.1146789
208040.0000000    0.1130925
208080.0000000    0.1149753
208120.0000000    0.1127498
208160.0000000    0.1124193
208200.0000000    0.1141013
208240.0000000    0.1117451
208280.0000000    0.1247189
208320.0000000    0.1240151
208360.0000000    0.1184685
208400.0000000    0.1126200
208440.0000000    0.1172226
208480.0000000    0.1146645
208520.0000000    0.1223054
208560.0000000    0.1233385
208600.0000000    0.1127807
208640.0000000    0.1087748
208680.0000000    0.1223577
208720.0000000    0.1252231
208760.0000000    0.1291802
208800.0000000    0.1334347
208840.0000000    0.1302932
208880.0000000    0.1262748
208920.0000000    0.1356051
208960.0000000    0.1279053
209000.0000000    0.1329587
209040.0000000    0.1306933
209080.0000000    0.1202096
209120.0000000    0.1233976
209160.0000000    0.1198051
209200.0000000    0.1262054
209240.0000000    0.1296887
209280.0000000    0.1171700
209320.0000000    0.1260348
209360.0000000    0.1295596
209400.0000000    0.1238608
209440.0000000    0.1219885
209480.0000000    0.1247711
209520.0000000    0.1196066
209560.0000000    0.1155266
209600.0000000    0.1176866
209640.0000000    0.1176451
209680.0000000    0.1155517
209720.0000000    0.1096217
209760.0000000    0.1190288
209800.0000000    0.1209520
209840.0000000    0.1295318
209880.0000000    0.1152412
209920.0000000    0.1153115
209960.0000000    0.1170094
210000.0000000    0.1108864
210040.0000000    0.1352258
210080.0000000    0.1167781
210120.0000000    0.1339245
210160.0000000    0.1209428
210200.0000000    0.1348921
210240.0000000    0.1220483
210280.0000000    0.1123069
210320.0000000    0.1234921
210360.0000000    0.1129205
210400.0000000    0.1072043
210440.0000000    0.1104491
210480.0000000    0.1180951
210520.0000000    0.1250628
210560.0000000    0.1166188
210600.0000000    0.1157474
210640.0000000    0.1215650
210680.0000000    0.1267283
210720.0000000    0.1232891
210760.0000000    0.1124473
210800.0000000    0.1227729
210840.0000000    0.1266270
210880.0000000    0.1214933
210920.0000000    0.1194202
210960.0000000    0.1209247
211000.0000000    0.1183916
211040.0000000    0.1190606
211080.0000000    0.1351120
211120.0000000    0.1324734
211160.0000000    0.1305947
211200.0000000    0.1244944
211240.0000000    0.1093792
211280.0000000    0.1241243
211320.0000000    0.1168220
211360.0000000    0.1180807
211400.0000000    0.1234605
211440.0000000    0.1102646
211480.0000000    0.1181578
211520.0000000    0.1219153
211560.0000000    0.1188961
211600.0000000    0.1285436
211640.0000000    0.1292592
211680.0000000    0.1234158
211720.0000000    0.1221417
211760.0000000    0.1217404
211800.0000000    0.1335777
211840.0000000    0.1224877
211880.0000000    0.1156703
211920.0000000    0.1249870
211960.0000000    0.1200199
212000.0000000    0.1277992
212040.0000000    0.1262906
212080.0000000    0.1279807
212120.0000000    0.1181056
212160.0000000    0.1214943
212200.0000000    0.1235241
212240.0000000    0.1309817
212280.0000000    0.1156302
212320.0000000    0.1251955
212360.0000000    0.1198515
212400.0000000    0.1162465
212440.0000000    0.1202646
212480.0000000    0.1163554
212520.0000000    0.1146065
212560.0000000    0.1251455
212600.0000000    0.1148286
212640.0000000    0.1310645
212680.0000000    0.1211137
212720.0000000    0.1283968
212760.0000000    0.1286089
212800.0000000    0.1240412
212840.0000000    0.1272816
212880.0000000    0.1205840
212920.0000000    0.1198878
212960.0000000    0.1234326
213000.0000000    0.1253557
213040.0000000    0.1265244
213080.0000000    0.1231692
213120.0000000    0.1314279
213160.0000000    0.1241667
213200.0000000    0.1181360
213240.0000000    0.1285986
213280.0000000    0.1138660
213320.0000000    0.1211630
213360.0000000    0.1246485
213400.0000000    0.1317604
213440.0000000    0.1313136
213480.0000000    0.1251881
213520.0000000    0.1254477
213560.0000000    0.1381606
213600.0000000    0.1320331
213640.0000000    0.1295095
213680.0000000    0.1338694
213720.0000000    0.1393743
213760.0000000    0.1269957
213800.0000000    0.1374126
213840.0000000    0.1280075
213880.0000000    0.1381926
213920.0000000    0.1322567
213960.0000000    0.1429176
214000.0000000    0.1259182
214040.0000000    0.1244814
214080.0000000    0.1331919
214120.0000000    0.1490872
214160.0000000    0.1341654
214200.0000000    0.1202535
214240.0000000    0.1243151
214280.0000000    0.1274508
214320.0000000    0.1220942
214360.0000000    0.1252928
214400.0000000    0.1232093
214440.0000000    0.1136875
214480.0000000    0.1222362
214520.0000000    0.1185312
214560.0000000    0.1115706
214600.0000000    0.1137620
214640.0000000    0.1178466
214680.0000000    0.1313960
214720.0000000    0.1336524
214760.0000000    0.1306351
214800.0000000    0.1292733
214840.0000000    0.1151966
214880.0000000    0.1236597
214920.0000000    0.1347690
214960.0000000    0.1280372
215000.0000000    0.1226677
215040.0000000    0.1178519
215080.0000000    0.1238924
215120.0000000    0.1342844
215160.0000000    0.1236964
215200.0000000    0.1276762
215240.0000000    0.1243116
215280.0000000    0.1264581
215320.0000000    0.1199807
215360.0000000    0.1152583
215400.0000000    0.1218452
215440.0000000    0.1292648
215480.0000000    0.1237382
215520.0000000    0.1203613
215560.0000000    0.1280570
215600.0000000    0.1169250
215640.0000000    0.1353163
215680.0000000    0.1285123
215720.0000000    0.1360782
215760.0000000    0.1264082
215800.0000000    0.1171269
215840.0000000    0.1251622
215880.0000000    0.1296519
215920.0000000    0.1251634
215960.0000000    0.1229495
216000.0000000    0.1221162
216040.0000000    0.1184734
216080.0000000    0.1309068
216120.0000000    0.1161569
216160.0000000    0.1156676
216200.0000000    0.1255755
216240.0000000    0.1329561
216280.0000000    0.1181878
216320.0000000    0.1181290
216360.0000000    0.1274274
216400.0000000    0.1240316
216440.0000000    0.1193511
216480.0000000    0.1313103
216520.0000000    0.1310106
216560.0000000    0.1425997
216600.0000000    0.1397293
216640.0000000    0.1285663
216680.0000000    0.1320071
216720.0000000    0.1311968
216760.0000000    0.1355169
216800.0000000    0.1372547
216840.0000000    0.1333901
216880.0000000    0.1398457
216920.0000000    0.1254840
216960.0000000    0.1278787
217000.0000000    0.1205205
217040.0000000    0.1174597
217080.0000000    0.1215126
217120.0000000    0.1280446
217160.0000000    0.1273109
217200.0000000    0.1380902
217240.0000000    0.1354825
217280.0000000    0.1330856
217320.0000000    0.1282190
217360.0000000    0.1392786
217400.0000000    0.1407144
217440.0000000    0.1370667
217480.0000000    0.1308343
217520.0000000    0.1416981
217560.0000000    0.1282049
217600.0000000    0.1264752
217640.0000000    0.1320126
217680.0000000    0.1353896
217720.0000000    0.1315937
217760.0000000    0.1257434
217800.0000000    0.1324092
217840.0000000    0.1420278
217880.0000000    0.1594002
217920.0000000    0.1433402
217960.0000000    0.1411005
218000.0000000    0.1413271
218040.0000000    0.1305058
218080.0000000    0.1301506
218120.0000000    0.1261884
218160.0000000    0.1334296
218200.0000000    0.1370771
218240.0000000    0.1363800
218280.0000000    0.1386394
218320.0000000    0.1263409
218360.0000000    0.1293520
218400.0000000    0.1362980
218440.0000000    0.1496201
218480.0000000    0.1442504
218520.0000000    0.1519483
218560.0000000    0.1469726
218600.0000000    0.1460308
218640.0000000    0.1417476
218680.0000000    0.1445876
218720.0000000    0.1310796
218760.0000000    0.1233986
218800.0000000    0.1305123
218840.0000000    0.1297207
218880.0000000    0.1263472
218920.0000000    0.1279745
218960.0000000    0.1384249
219000.0000000    0.1360471
219040.0000000    0.1293993
219080.0000000    0.1334069
219120.0000000    0.1402065
219160.0000000    0.1295488
219200.0000000    0.1381374
219240.0000000    0.1303687
219280.0000000    0.1425279
219320.0000000    0.1280469
219360.0000000    0.1336122
219400.0000000    0.1350143
219440.0000000    0.1310523
219480.0000000    0.1376563
219520.0000000    0.1374169
219560.0000000    0.1372476
219600.0000000    0.1269534
219640.0000000    0.1470703
219680.0000000    0.1544209
219720.0000000    0.1237210
219760.0000000    0.1274359
219800.0000000    0.1271831
219840.0000000    0.1273123
219880.0000000    0.1347654
219920.0000000    0.1343088
219960.0000000    0.1372051
220000.0000000    0.1396063
220040.0000000    0.1327416
220080.0000000    0.1371655
220120.0000000    0.1327771
220160.0000000    0.1332872
220200.0000000    0.1372204
220240.0000000    0.1369964
220280.0000000    0.1298158
220320.0000000    0.1233323
220360.0000000    0.1450752
220400.0000000    0.1236534
220440.0000000    0.1354630
220480.0000000    0.1460506
220520.0000000    0.1447810
220560.0000000    0.1462233
220600.0000000    0.1431105
220640.0000000    0.1359231
220680.0000000    0.1490827
220720.0000000    0.1285073
220760.0000000    0.1338520
220800.0000000    0.1505774
220840.0000000    0.1482490
220880.0000000    0.1408689
220920.0000000    0.1393331
220960.0000000    0.1453648
221000.0000000    0.1348613
221040.0000000    0.1430657
221080.0000000    0.1441975
221120.0000000    0.1383967
221160.0000000    0.1247424
221200.0000000    0.1344743
221240.0000000    0.1298409
221280.0000000    0.1361778
221320.0000000    0.1291174
221360.0000000    0.1299821
221400.0000000    0.1428199
221440.0000000    0.1327832
221480.0000000    0.1270084
221520.0000000    0.1365275
221560.0000000    0.1355830
221600.0000000    0.1235010
221640.0000000    0.1370735
221680.0000000    0.1373315
221720.0000000    0.1359797
221760.0000000    0.1253967
221800.0000000    0.1262079
221840.0000000    0.1406590
221880.0000000    0.1504313
221920.0000000    0.1321927
221960.0000000    0.1286312
222000.0000000    0.1357796
222040.0000000    0.1292134
222080.0000000    0.1254859
222120.0000000    0.1319853
222160.0000000    0.1383022
222200.0000000    0.1178399
222240.0000000    0.1219053
222280.0000000    0.1311940
222320.0000000    0.1290690
222360.0000000    0.1431427
222400.0000000    0.1236463
222440.0000000    0.1224702
222480.0000000    0.1308915
222520.0000000    0.1351968
222560.0000000    0.1279675
222600.0000000    0.1279373
222640.0000000    0.1309330
222680.0000000    0.1414752
222720.0000000    0.1251395
222760.0000000    0.1225760
222800.0000000    0.1258852
222840.0000000    0.1253267
222880.0000000    0.1253903
222920.0000000    0.1389284
222960.0000000    0.1282853
223000.0000000    0.1476765
223040.0000000    0.1386510
223080.0000000    0.1417577
223120.0000000    0.1354686
223160.0000000    0.1277395
223200.0000000    0.1309313
223240.0000000    0.1362943
223280.0000000    0.1306358
223320.0000000    0.1225829
223360.0000000    0.1350510
223400.0000000    0.1264635
223440.0000000    0.1257424
223480.0000000    0.1388687
223520.0000000    0.1397524
223560.0000000    0.1304238
223600.0000000    0.1196829
223640.0000000    0.1412427
223680.0000000    0.1410988
223720.0000000    0.1286113
223760.0000000    0.1548452
223800.0000000    0.1403251
223840.0000000    0.1414974
223880.0000000    0.1366603
223920.0000000    0.1347357
223960.0000000    0.1427602
224000.0000000    0.1316752
224040.0000000    0.1351941
224080.0000000    0.1323726
224120.0000000    0.1354068
224160.0000000    0.1362122
224200.0000000    0.1443028
224240.0000000    0.1384524
224280.0000000    0.1345759
224320.0000000    0.1407333
224360.0000000    0.1310192
224400.0000000    0.1304580
224440.0000000    0.1240946
224480.0000000    0.1293589
224520.0000000    0.1394859
224560.0000000    0.1283083
224600.0000000    0.1314134
224640.0000000    0.1330860
224680.0000000    0.1392080
224720.0000000    0.1424666
224760.0000000    0.1415799
224800.0000000    0.1341274
224840.0000000    0.1189495
224880.0000000    0.1184619
224920.0000000    0.1278335
224960.0000000    0.1184465
225000.0000000    0.1279363
225040.0000000    0.1204185
225080.0000000    0.1206985
225120.0000000    0.1280820
225160.0000000    0.1396929
225200.0000000    0.1181664
225240.0000000    0.1347249
225280.0000000    0.1241425
225320.0000000    0.1242812
225360.0000000    0.1292388
225400.0000000    0.1275050
225440.0000000    0.1333145
225480.0000000    0.1231181
225520.0000000    0.1269078
225560.0000000    0.1306193
225600.0000000    0.1152309
225640.0000000    0.1250820
225680.0000000    0.1378869
225720.0000000    0.1504209
225760.0000000    0.1412934
225800.0000000    0.1330723
225840.0000000    0.1363469
225880.0000000    0.1330929
225920.0000000    0.1281886
225960.0000000    0.1410612
226000.0000000    0.1292546
226040.0000000    0.1417918
226080.0000000    0.1333726
226120.0000000    0.1240638
226160.0000000    0.1427533
226200.0000000    0.1456200
226240.0000000    0.1568870
226280.0000000    0.1467620
226320.0000000    0.1409769
226360.0000000    0.1268659
226400.0000000    0.1303029
226440.0000000    0.1215419
226480.0000000    0.1423465
226520.0000000    0.1306027
226560.0000000    0.1387896
226600.0000000    0.1380487
226640.0000000    0.1327954
226680.0000000    0.1273240
226720.0000000    0.1339422
226760.0000000    0.1299948
226800.0000000    0.1203861
226840.0000000    0.1267350
226880.0000000    0.1216743
226920.0000000    0.1202871
226960.0000000    0.1341138
227000.0000000    0.1236402
227040.0000000    0.1291627
227080.0000000    0.1273870
227120.0000000    0.1251403
227160.0000000    0.1199279
227200.0000000    0.1168916
227240.0000000    0.1191904
227280.0000000    0.1376523
227320.0000000    0.1259444
227360.0000000    0.1389687
227400.0000000    0.1267262
227440.0000000    0.1374953
227480.0000000    0.1265663
227520.0000000    0.1151774
227560.0000000    0.1216622
227600.0000000    0.1283635
227640.0000000    0.1285689
227680.0000000    0.1290800
227720.0000000    0.1222453
227760.0000000    0.1401934
227800.0000000    0.1159135
227840.0000000    0.1398103
227880.0000000    0.1317444
227920.0000000    0.1396564
227960.0000000    0.1212162
228000.0000000    0.1197531
228040.0000000    0.1347907
228080.0000000    0.1279042
228120.0000000    0.1388047
228160.0000000    0.1411718
228200.0000000    0.1297267
228240.0000000    0.1207670
228280.0000000    0.1277200
228320.0000000    0.1277409
228360.0000000    0.1223109
228400.0000000    0.1224343
228440.0000000    0.1272544
228480.0000000    0.1303886
228520.0000000    0.1152078
228560.0000000    0.1144677
228600.0000000    0.1140248
228640.0000000    0.1211211
228680.0000000    0.1350759
228720.0000000    0.1256934
228760.0000000    0.1193115
228800.0000000    0.1389117
228840.0000000    0.1330916
228880.0000000    0.1249056
228920.0000000    0.1244066
228960.0000000    0.1311503
229000.0000000    0.1286824
229040.0000000    0.1318129
229080.0000000    0.1270945
229120.0000000    0.1260552
229160.0000000    0.1316255
229200.0000000    0.1267516
229240.0000000    0.1287407
229280.0000000    0.1195556
229320.0000000    0.1267094
229360.0000000    0.1286321
229400.0000000    0.1200286
229440.0000000    0.1257969
229480.0000000    0.1350522
229520.0000000    0.1308445
229560.0000000    0.1247968
229600.0000000    0.1239909
229640.0000000    0.1234695
229680.0000000    0.1261802
229720.0000000    0.1276165
229760.0000000    0.1259405
229800.0000000    0.1300964
229840.0000000    0.1382335
229880.0000000    0.1388423
229920.0000000    0.1402694
229960.0000000    0.1519995
230000.0000000    0.1437600
230040.0000000    0.1404018
230080.0000000    0.1345432
230120.0000000    0.1470535
230160.0000000    0.1395601
230200.0000000    0.1313761
230240.0000000    0.1294250
230280.0000000    0.1319801
230320.0000000    0.1216092
230360.0000000    0.1350452
230400.0000000    0.1277726
230440.0000000    0.1329970
230480.0000000    0.1309762
230520.0000000    0.1357374
230560.0000000    0.1335508
230600.0000000    0.1415533
230640.0000000    0.1304798
230680.0000000    0.1230371
230720.0000000    0.1363825
230760.0000000    0.1329040
230800.0000000    0.1301073
230840.0000000    0.1322128
230880.0000000    0.1325072
230920.0000000    0.1355453
230960.0000000    0.1354234
231000.0000000    0.1400989
231040.0000000    0.1331131
231080.0000000    0.1315536
231120.0000000    0.1254069
231160.0000000    0.1342599
231200.0000000    0.1368852
231240.0000000    0.1337589
231280.0000000    0.1282727
231320.0000000    0.1222865
231360.0000000    0.1270883
231400.0000000    0.1237629
231440.0000000    0.1190249
231480.0000000    0.1172272
231520.0000000    0.1253605
231560.0000000    0.1164351
231600.0000000    0.1229416
231640.0000000    0.1230995
231680.0000000    0.1188639
231720.0000000    0.1210197
231760.0000000    0.1322342
231800.0000000    0.1300625
231840.0000000    0.1255360
231880.0000000    0.1241019
231920.0000000    0.1230945
231960.0000000    0.1267964
232000.0000000    0.1298453
232040.0000000    0.1321743
232080.0000000    0.1209844
232120.0000000    0.1259359
232160.0000000    0.1256551
232200.0000000    0.1291692
232240.0000000    0.1221127
232280.0000000    0.1344981
232320.0000000    0.1316969
232360.0000000    0.1303266
232400.0000000    0.1346403
232440.0000000    0.1343023
232480.0000000    0.1444504
232520.0000000    0.1293890
232560.0000000    0.1235186
232600.0000000    0.1412382
232640.0000000    0.1316313
232680.0000000    0.1281681
232720.0000000    0.1273762
232760.0000000    0.1252338
232800.0000000    0.1300089
232840.0000000    0.1186977
232880.0000000    0.1379482
232920.0000000    0.1380291
232960.0000000    0.1295879
233000.0000000    0.1328658
233040.0000000    0.1412754
233080.0000000    0.1273192
233120.0000000    0.1234902
233160.0000000    0.1356754
233200.0000000    0.1171496
233240.0000000    0.1177188
233280.0000000    0.1264193
233320.0000000    0.1273736
233360.0000000    0.1281970
233400.0000000    0.1266430
233440.0000000    0.1262350
233480.0000000    0.1193191
233520.0000000    0.1365018
233560.0000000    0.1289518
233600.0000000    0.1239321
233640.0000000    0.1308510
233680.0000000    0.1196248
233720.0000000    0.1388755
233760.0000000    0.1385888
233800.0000000    0.1482995
233840.0000000    0.1453797
233880.0000000    0.1240564
233920.0000000    0.1436272
233960.0000000    0.1269805
234000.0000000    0.1324789
234040.0000000    0.1380053
234080.0000000    0.1478956
234120.0000000    0.1340536
234160.0000000    0.1353430
234200.0000000    0.1304162
234240.0000000    0.1365084
234280.0000000    0.1312231
234320.0000000    0.1271410
234360.0000000    0.1346262
234400.0000000    0.1298436
234440.0000000    0.1295466
234480.0000000    0.1297325
234520.0000000    0.1289680
234560.0000000    0.1371820
234600.0000000    0.1313823
234640.0000000    0.1355872
234680.0000000    0.1314252
234720.0000000    0.1328289
234760.0000000    0.1227180
234800.0000000    0.1250643
234840.0000000    0.1282029
234880.0000000    0.1248614
234920.0000000    0.1228020
234960.0000000    0.1217806
235000.0000000    0.1211965
235040.0000000    0.1246737
235080.0000000    0.1184655
235120.0000000    0.1287608
235160.0000000    0.1266778
235200.0000000    0.1232964
235240.0000000    0.1304401
235280.0000000    0.1353715
235320.0000000    0.1232208
235360.0000000    0.1205885
235400.0000000    0.1221561
235440.0000000    0.1216703
235480.0000000    0.1313526
235520.0000000    0.1319087
235560.0000000    0.1368164
235600.0000000    0.1382855
235640.0000000    0.1179963
235680.0000000    0.1294841
235720.0000000    0.1210168
235760.0000000    0.1289809
235800.0000000    0.1265533
235840.0000000    0.1307138
235880.0000000    0.1377818
235920.0000000    0.1392223
235960.0000000    0.1470385
236000.0000000    0.1366186
236040.0000000    0.1281422
236080.0000000    0.1466483
236120.0000000    0.1441236
236160.0000000    0.1385497
236200.0000000    0.1322691
236240.0000000    0.1397783
236280.0000000    0.1283050
236320.0000000    0.1318795
236360.0000000    0.1273368
236400.0000000    0.1276775
236440.0000000    0.1307782
236480.0000000    0.1284024
236520.0000000    0.1376388
236560.0000000    0.1410081
236600.0000000    0.1283740
236640.0000000    0.1303434
236680.0000000    0.1284772
236720.0000000    0.1275213
236760.0000000    0.1213730
236800.0000000    0.1362463
236840.0000000    0.1276395
236880.0000000    0.1282610
236920.0000000    0.1428713
236960.0000000    0.1467822
237000.0000000    0.1435140
237040.0000000    0.1431645
237080.0000000    0.1410760
237120.0000000    0.1276063
237160.0000000    0.1447073
237200.0000000    0.1394584
237240.0000000    0.1439685
237280.0000000    0.1328236
237320.0000000    0.1293699
237360.0000000    0.1246794
237400.0000000    0.1316003
237440.0000000    0.1329658
237480.0000000    0.1311982
237520.0000000    0.1358298
237560.0000000    0.1316362
237600.0000000    0.1395414
237640.0000000    0.1380049
237680.0000000    0.1371028
237720.0000000    0.1512652
237760.0000000    0.1374330
237800.0000000    0.1409230
237840.0000000    0.1449740
237880.0000000    0.1403018
237920.0000000    0.1411676
237960.0000000    0.1349349
238000.0000000    0.1414634
238040.0000000    0.1420221
238080.0000000    0.1456469
238120.0000000    0.1371150
238160.0000000    0.1290738
238200.0000000    0.1300618
238240.0000000    0.1307923
238280.0000000    0.1345702
238320.0000000    0.1278796
238360.0000000    0.1547269
238400.0000000    0.1508462
238440.0000000    0.1457874
238480.0000000    0.1315120
238520.0000000    0.1430519
238560.0000000    0.1369886
238600.0000000    0.1448499
238640.0000000    0.1530663
238680.0000000    0.1454005
238720.0000000    0.1371683
238760.0000000    0.1459614
238800.0000000    0.1389572
238840.0000000    0.1257651
238880.0000000    0.1292135
238920.0000000    0.1387844
238960.0000000    0.1372655
239000.0000000    0.1397417
239040.0000000    0.1408912
239080.0000000    0.1385917
239120.0000000    0.1569167
239160.0000000    0.1553521
239200.0000000    0.1436919
239240.0000000    0.1392418
239280.0000000    0.1334236
239320.0000000    0.1313157
239360.0000000    0.1337026
239400.0000000    0.1280448
239440.0000000    0.1258728
239480.0000000    0.1280690
239520.0000000    0.1311557
239560.0000000    0.1274171
239600.0000000    0.1304379
239640.0000000    0.1301602
239680.0000000    0.1376262
239720.0000000    0.1294022
239760.0000000    0.1362269
239800.0000000    0.1393647
239840.0000000    0.1404404
239880.0000000    0.1384014
239920.0000000    0.1390676
239960.0000000    0.1325212
240000.0000000    0.1402327
240040.0000000    0.1267742
240080.0000000    0.1299288
240120.0000000    0.1310899
240160.0000000    0.1220264
240200.0000000    0.1436051
240240.0000000    0.1319677
240280.0000000    0.1388982
240320.0000000    0.1456856
240360.0000000    0.1690016
240400.0000000    0.1595929
240440.0000000    0.1434036
240480.0000000    0.1361767
240520.0000000    0.1443312
240560.0000000    0.1334945
240600.0000000    0.1444306
240640.0000000    0.1439703
240680.0000000    0.1261329
240720.0000000    0.1338710
240760.0000000    0.1308676
240800.0000000    0.1361348
240840.0000000    0.1214097
240880.0000000    0.1391048
240920.0000000    0.1492751
240960.0000000    0.1402559
241000.0000000    0.1298314
241040.0000000    0.1169380
241080.0000000    0.1323968
241120.0000000    0.1308542
241160.0000000    0.1267975
241200.0000000    0.1314072
241240.0000000    0.1244441
241280.0000000    0.1312703
241320.0000000    0.1319868
241360.0000000    0.1351686
241400.0000000    0.1273993
241440.0000000    0.1340905
241480.0000000    0.1251927
241520.0000000    0.1291361
241560.0000000    0.1259770
241600.0000000    0.1173957
241640.0000000    0.1173095
241680.0000000    0.1215686
241720.0000000    0.1198241
241760.0000000    0.1229819
241800.0000000    0.1302530
241840.0000000    0.1161800
241880.0000000    0.1239415
241920.0000000    0.1219490
241960.0000000    0.1330519
242000.0000000    0.1182588
242040.0000000    0.1201154
242080.0000000    0.1327295
242120.0000000    0.1380615
242160.0000000    0.1317939
242200.0000000    0.1291511
242240.0000000    0.1411240
242280.0000000    0.1432171
242320.0000000    0.1442838
242360.0000000    0.1455487
242400.0000000    0.1274001
242440.0000000    0.1325567
242480.0000000    0.1292990
242520.0000000    0.1361758
242560.0000000    0.1287621
242600.0000000    0.1357609
242640.0000000    0.1243999
242680.0000000    0.1320510
242720.0000000    0.1363402
242760.0000000    0.1276851
242800.0000000    0.1353330
242840.0000000    0.1299929
242880.0000000    0.1233519
242920.0000000    0.1414099
242960.0000000    0.1374159
243000.0000000    0.1267032
243040.0000000    0.1299419
243080.0000000    0.1245176
243120.0000000    0.1273712
243160.0000000    0.1218417
243200.0000000    0.1238617
243240.0000000    0.1146533
243280.0000000    0.1144801
243320.0000000    0.1214151
243360.0000000    0.1385943
243400.0000000    0.1202650
243440.0000000    0.1160456
243480.0000000    0.1303529
243520.0000000    0.1416227
243560.0000000    0.1271218
243600.0000000    0.1424195
243640.0000000    0.1233014
243680.0000000    0.1275426
243720.0000000    0.1312233
243760.0000000    0.1269806
243800.0000000    0.1315803
243840.0000000    0.1160151
243880.0000000    0.1271604
243920.0000000    0.1187092
243960.0000000    0.1251002
244000.0000000    0.1237469
244040.0000000    0.1216917
244080.0000000    0.1224726
244120.0000000    0.1261569
244160.0000000    0.1202981
244200.0000000    0.1340954
244240.0000000    0.1316178
244280.0000000    0.1392991
244320.0000000    0.1272222
244360.0000000    0.1394156
244400.0000000    0.1173092
244440.0000000    0.1239633
244480.0000000    0.1199658
244520.0000000    0.1180361
244560.0000000    0.1262793
244600.0000000    0.1299399
244640.0000000    0.1297806
244680.0000000    0.1295483
244720.0000000    0.1410530
244760.0000000    0.1359471
244800.0000000    0.1388865
244840.0000000    0.1296277
244880.0000000    0.1312281
244920.0000000    0.1250269
244960.0000000    0.1194545
245000.0000000    0.1217018
245040.0000000    0.1314432
245080.0000000    0.1323956
245120.0000000    0.1204028
245160.0000000    0.1206089
245200.0000000    0.1241407
245240.0000000    0.1152495
245280.0000000    0.1195164
245320.0000000    0.1209829
245360.0000000    0.1285855
245400.0000000    0.1300147
245440.0000000    0.1343373
245480.0000000    0.1318446
245520.0000000    0.1294724
245560.0000000    0.1301398
245600.0000000    0.1285531
245640.0000000    0.1373158
245680.0000000    0.1270733
245720.0000000    0.1368751
245760.0000000    0.1287553
245800.0000000    0.1281128
245840.0000000    0.1319852
245880.0000000    0.1249791
245920.0000000    0.1344078
245960.0000000    0.1171922
246000.0000000    0.1246664
246040.0000000    0.1225477
246080.0000000    0.1150847
246120.0000000    0.1282577
246160.0000000    0.1301649
246200.0000000    0.1167937
246240.0000000    0.1248574
246280.0000000    0.1387275
246320.0000000    0.1301900
246360.0000000    0.1326833
246400.0000000    0.1266842
246440.0000000    0.1317539
246480.0000000    0.1272791
246520.0000000    0.1326291
246560.0000000    0.1309759
246600.0000000    0.1123466
246640.0000000    0.1199068
246680.0000000    0.1179445
246720.0000000    0.1300528
246760.0000000    0.1167412
246800.0000000    0.1247450
246840.0000000    0.1273113
246880.0000000    0.1350187
246920.0000000    0.1239331
246960.0000000    0.1234749
247000.0000000    0.1225238
247040.0000000    0.1242363
247080.0000000    0.1285289
247120.0000000    0.1348548
247160.0000000    0.1342372
247200.0000000    0.1286035
247240.0000000    0.1428102
247280.0000000    0.1357832
247320.0000000    0.1288189
247360.0000000    0.1417601
247400.0000000    0.1300413
247440.0000000    0.1263029
247480.0000000    0.1257421
247520.0000000    0.1300631
247560.0000000    0.1213788
247600.0000000    0.1188852
247640.0000000    0.1307736
247680.0000000    0.1360994
247720.0000000    0.1342657
247760.0000000    0.1195976
247800.0000000    0.1258530
247840.0000000    0.1304913
247880.0000000    0.1434782
247920.0000000    0.1525104
247960.0000000    0.1455157
248000.0000000    0.1384756
248040.0000000    0.1396099
248080.0000000    0.1334305
248120.0000000    0.1361614
248160.0000000    0.1224795
248200.0000000    0.1364285
248240.0000000    0.1300166
248280.0000000    0.1291423
248320.0000000    0.1379523
248360.0000000    0.1400589
248400.0000000    0.1384885
248440.0000000    0.1402687
248480.0000000    0.1445870
248520.0000000    0.1407177
248560.0000000    0.1353891
248600.0000000    0.1310578
248640.0000000    0.1366971
248680.0000000    0.1412018
248720.0000000    0.1407079
248760.0000000    0.1462285
248800.0000000    0.1341504
248840.0000000    0.1309807
248880.0000000    0.1508710
248920.0000000    0.1366404
248960.0000000    0.1348526
249000.0000000    0.1334772
249040.0000000    0.1286594
249080.0000000    0.1193914
249120.0000000    0.1313810
249160.0000000    0.1250376
249200.0000000    0.1300309
249240.0000000    0.1328990
249280.0000000    0.1327412
249320.0000000    0.1134026
249360.0000000    0.1187667
249400.0000000    0.1259758
249440.0000000    0.1353746
249480.0000000    0.1392457
249520.0000000    0.1317767
249560.0000000    0.1336601
249600.0000000    0.1354353
249640.0000000    0.1475339
249680.0000000    0.1360705
249720.0000000    0.1469115
249760.0000000    0.1406442
249800.0000000    0.1382207
249840.0000000    0.1387974
249880.0000000    0.1383583
249920.0000000    0.1355604
249960.0000000    0.1503894
250000.0000000    0.1429218
250040.0000000    0.1319100
250080.0000000    0.1379263
250120.0000000    0.1335748
250160.0000000    0.1282033
250200.0000000    0.1310148
250240.0000000    0.1341676
250280.0000000    0.1296947
250320.0000000    0.1391780
250360.0000000    0.1340397
250400.0000000    0.1355305
250440.0000000    0.1330278
250480.0000000    0.1427937
250520.0000000    0.1344478
250560.0000000    0.1389668
250600.0000000    0.1366201
250640.0000000    0.1493988
250680.0000000    0.1413971
250720.0000000    0.1342419
250760.0000000    0.1366812
250800.0000000    0.1295165
250840.0000000    0.1490418
250880.0000000    0.1508132
250920.0000000    0.1579615
250960.0000000    0.1465894
251000.0000000    0.1390403
251040.0000000    0.1434691
251080.0000000    0.1368913
251120.0000000    0.1463567
251160.0000000    0.1441226
251200.0000000    0.1236705
251240.0000000    0.1371345
251280.0000000    0.1351727
251320.0000000    0.1277505
251360.0000000    0.1364652
251400.0000000    0.1442741
251440.0000000    0.1381922
251480.0000000    0.1375597
251520.0000000    0.1318885
251560.0000000    0.1358084
251600.0000000    0.1370560
251640.0000000    0.1407931
251680.0000000    0.1316283
251720.0000000    0.1403953
251760.0000000    0.1417277
251800.0000000    0.1346426
251840.0000000    0.1290040
251880.0000000    0.1215969
251920.0000000    0.1318707
251960.0000000    0.1293827
252000.0000000    0.1324219
252040.0000000    0.1441004
252080.0000000    0.1382340
252120.0000000    0.1422467
252160.0000000    0.1440980
252200.0000000    0.1453831
252240.0000000    0.1487255
252280.0000000    0.1427726
252320.0000000    0.1517438
252360.0000000    0.1614298
252400.0000000    0.1431062
252440.0000000    0.1471540
252480.0000000    0.1350457
252520.0000000    0.1370089
252560.0000000    0.1352148
252600.0000000    0.1198415
252640.0000000    0.1401142
252680.0000000    0.1343619
252720.0000000    0.1416393
252760.0000000    0.1352630
252800.0000000    0.1371123
252840.0000000    0.1361446
252880.0000000    0.1249820
252920.0000000    0.1361304
252960.0000000    0.1277946
253000.0000000    0.1389804
253040.0000000    0.1216850
253080.0000000    0.1176710
253120.0000000    0.1339024
253160.0000000    0.1404902
253200.0000000    0.1305340
253240.0000000    0.1261029
253280.0000000    0.1340408
253320.0000000    0.1374267
253360.0000000    0.1356315
253400.0000000    0.1295317
253440.0000000    0.1245492
253480.0000000    0.1207403
253520.0000000    0.1214317
253560.0000000    0.1270264
253600.0000000    0.1335538
253640.0000000    0.1232854
253680.0000000    0.1298932
253720.0000000    0.1334906
253760.0000000    0.1189271
253800.0000000    0.1234250
253840.0000000    0.1202616
253880.0000000    0.1242686
253920.0000000    0.1166097
253960.0000000    0.1186843
254000.0000000    0.1196242
254040.0000000    0.1262502
254080.0000000    0.1306828
254120.0000000    0.1369125
254160.0000000    0.1388635
254200.0000000    0.1489223
254240.0000000    0.1270719
254280.0000000    0.1288489
254320.0000000    0.1289354
254360.0000000    0.1282551
254400.0000000    0.1293687
254440.0000000    0.1251387
254480.0000000    0.1266179
254520.0000000    0.1408903
254560.0000000    0.1323436
254600.0000000    0.1387204
254640.0000000    0.1345206
254680.0000000    0.1285497
254720.0000000    0.1362101
254760.0000000    0.1288783
254800.0000000    0.1392832
254840.0000000    0.1374297
254880.0000000    0.1307015
254920.0000000    0.1306532
254960.0000000    0.1311731
255000.0000000    0.1358134
255040.0000000    0.1306450
255080.0000000    0.1234156
255120.0000000    0.1310850
255160.0000000    0.1276499
255200.0000000    0.1347651
255240.0000000    0.1419701
255280.0000000    0.1369565
255320.0000000    0.1237233
255360.0000000    0.1325453
255400.0000000    0.1299791
255440.0000000    0.1302722
255480.0000000    0.1359306
255520.0000000    0.1314281
255560.0000000    0.1346798
255600.0000000    0.1345581
255640.0000000    0.1220946
255680.0000000    0.1312324
255720.0000000    0.1228562
255760.0000000    0.1357411
255800.0000000    0.1318773
255840.0000000    0.1330824
255880.0000000    0.1213787
255920.0000000    0.1295050
255960.0000000    0.1267737
256000.0000000    0.1297503
256040.0000000    0.1314180
256080.0000000    0.1234619
256120.0000000    0.1278619
256160.0000000    0.1192935
256200.0000000    0.1329850
256240.0000000    0.1287455
256280.0000000    0.1274442
256320.0000000    0.1289268
256360.0000000    0.1306195
256400.0000000    0.1444323
256440.0000000    0.1346455
256480.0000000    0.1236471
256520.0000000    0.1230539
256560.0000000    0.1217833
256600.0000000    0.1401031
256640.0000000    0.1308672
256680.0000000    0.1395100
256720.0000000    0.1519386
256760.0000000    0.1392856
256800.0000000    0.1419049
256840.0000000    0.1393129
256880.0000000    0.1468658
256920.0000000    0.1276054
256960.0000000    0.1381599
257000.0000000    0.1436836
257040.0000000    0.1410065
257080.0000000    0.1317198
257120.0000000    0.1143373
257160.0000000    0.1158291
257200.0000000    0.1196188
257240.0000000    0.1350748
257280.0000000    0.1262691
257320.0000000    0.1450115
257360.0000000    0.1332158
257400.0000000    0.1265842
257440.0000000    0.1389114
257480.0000000    0.1279677
257520.0000000    0.1416014
257560.0000000    0.1204735
257600.0000000    0.1269183
257640.0000000    0.1285474
257680.0000000    0.1287732
257720.0000000    0.1280477
257760.0000000    0.1243742
257800.0000000    0.1201434
257840.0000000    0.1281924
257880.0000000    0.1541465
257920.0000000    0.1412510
257960.0000000    0.1357243
258000.0000000    0.1177112
258040.0000000    0.1314230
258080.0000000    0.1163929
258120.0000000    0.1303711
258160.0000000    0.1186762
258200.0000000    0.1308379
258240.0000000    0.1347495
258280.0000000    0.1296456
258320.0000000    0.1304293
258360.0000000    0.1224961
258400.0000000    0.1321192
258440.0000000    0.1354048
258480.0000000    0.1367179
258520.0000000    0.1362861
258560.0000000    0.1298307
258600.0000000    0.1258995
258640.0000000    0.1217514
258680.0000000    0.1271808
258720.0000000    0.1278148
258760.0000000    0.1309545
258800.0000000    0.1288610
258840.0000000    0.1129928
258880.0000000    0.1312576
258920.0000000    0.1332241
258960.0000000    0.1198468
259000.0000000    0.1240929
259040.0000000    0.1243836
259080.0000000    0.1294798
259120.0000000    0.1240273
259160.0000000    0.1358166
259200.0000000    0.1222454
259240.0000000    0.1200133
259280.0000000    0.1191164
259320.0000000    0.1346554
259360.0000000    0.1323205
259400.0000000    0.1272382
259440.0000000    0.1204012
259480.0000000    0.1235415
259520.0000000    0.1211000
259560.0000000    0.1244380
259600.0000000    0.1247205
259640.0000000    0.1162071
259680.0000000    0.1248098
259720.0000000    0.1183997
259760.0000000    0.1272119
259800.0000000    0.1212152
259840.0000000    0.1215141
259880.0000000    0.1229369
259920.0000000    0.1210768
259960.0000000    0.1376273
260000.0000000    0.1280202
260040.0000000    0.1284246
260080.0000000    0.1288536
260120.0000000    0.1277715
260160.0000000    0.1277856
260200.0000000    0.1237933
260240.0000000    0.1139683
260280.0000000    0.1227188
260320.0000000    0.1270564
260360.0000000    0.1253420
260400.0000000    0.1256224
260440.0000000    0.1299951
260480.0000000    0.1294591
260520.0000000    0.1221072
260560.0000000    0.1177457
260600.0000000    0.1207248
260640.0000000    0.1192466
260680.0000000    0.1285493
260720.0000000    0.1288015
260760.0000000    0.1135479
260800.0000000    0.1143982
260840.0000000    0.1274189
260880.0000000    0.1132035
260920.0000000    0.1283179
260960.0000000    0.1246446
261000.0000000    0.1240888
261040.0000000    0.1291151
261080.0000000    0.1212648
261120.0000000    0.1170000
261160.0000000    0.1266832
261200.0000000    0.1244030
261240.0000000    0.1231466
261280.0000000    0.1259850
261320.0000000    0.1257636
261360.0000000    0.1360338
261400.0000000    0.1428126
261440.0000000    0.1327202
261480.0000000    0.1331757
261520.0000000    0.1366088
261560.0000000    0.1452150
261600.0000000    0.1241710
261640.0000000    0.1316587
261680.0000000    0.1192066
261720.0000000    0.1328457
261760.0000000    0.1385327
261800.0000000    0.1320127
261840.0000000    0.1358667
261880.0000000    0.1236511
261920.0000000    0.1327023
261960.0000000    0.1425300
262000.0000000    0.1413880
262040.0000000    0.1301359
262080.0000000    0.1321383
262120.0000000    0.1344676
262160.0000000    0.1411709
262200.0000000    0.1339858
262240.0000000    0.1399609
262280.0000000    0.1506853
262320.0000000    0.1471230
262360.0000000    0.1317035
262400.0000000    0.1225003
262440.0000000    0.1371956
262480.0000000    0.1478990
262520.0000000    0.1395441
262560.0000000    0.1266073
262600.0000000    0.1366750
262640.0000000    0.1471406
262680.0000000    0.1373505
262720.0000000    0.1356724
262760.0000000    0.1458555
262800.0000000    0.1371087
262840.0000000    0.1492803
262880.0000000    0.1602929
262920.0000000    0.1578872
262960.0000000    0.1531304
263000.0000000    0.1375386
263040.0000000    0.1255100
263080.0000000    0.1241746
263120.0000000    0.1421746
263160.0000000    0.1432208
263200.0000000    0.1364724
263240.0000000    0.1315444
263280.0000000    0.1440628
263320.0000000    0.1354670
263360.0000000    0.1361233
263400.0000000    0.1419049
263440.0000000    0.1340921
263480.0000000    0.1346653
263520.0000000    0.1479560
263560.0000000    0.1374674
263600.0000000    0.1410703
263640.0000000    0.1357090
263680.0000000    0.1377051
263720.0000000    0.1234839
263760.0000000    0.1304452
263800.0000000    0.1218636
263840.0000000    0.1203254
263880.0000000    0.1204286
263920.0000000    0.1327842
263960.0000000    0.1316087
264000.0000000    0.1537877
264040.0000000    0.1311142
264080.0000000    0.1382401
264120.0000000    0.1487626
264160.0000000    0.1601955
264200.0000000    0.1423078
264240.0000000    0.1596923
264280.0000000    0.1592480
264320.0000000    0.1567670
264360.0000000    0.1454675
264400.0000000    0.1511391
264440.0000000    0.1275719
264480.0000000    0.1403175
264520.0000000    0.1302196
264560.0000000    0.1319368
264600.0000000    0.1315508
264640.0000000    0.1426765
264680.0000000    0.1436934
264720.0000000    0.1417553
264760.0000000    0.1332159
264800.0000000    0.1187280
264840.0000000    0.1454106
264880.0000000    0.1231862
264920.0000000    0.1320954
264960.0000000    0.1260477
265000.0000000    0.1320216
265040.0000000    0.1296903
265080.0000000    0.1173661
265120.0000000    0.1312587
265160.0000000    0.1343353
265200.0000000    0.1232572
265240.0000000    0.1226125
265280.0000000    0.1339117
265320.0000000    0.1446864
265360.0000000    0.1446820
265400.0000000    0.1415186
265440.0000000    0.1403352
265480.0000000    0.1469115
265520.0000000    0.1425060
265560.0000000    0.1356230
265600.0000000    0.1398209
265640.0000000    0.1277403
265680.0000000    0.1339833
265720.0000000    0.1296663
265760.0000000    0.1358934
265800.0000000    0.1320535
265840.0000000    0.1381422
265880.0000000    0.1364202
265920.0000000    0.1325825
265960.0000000    0.1398175
266000.0000000    0.1409664
266040.0000000    0.1369479
266080.0000000    0.1314370
266120.0000000    0.1199965
266160.0000000    0.1256288
266200.0000000    0.1242462
266240.0000000    0.1353908
266280.0000000    0.1421466
266320.0000000    0.1494942
266360.0000000    0.1260418
266400.0000000    0.1168039
266440.0000000    0.1253374
266480.0000000    0.1280255
266520.0000000    0.1244551
266560.0000000    0.1341952
266600.0000000    0.1285992
266640.0000000    0.1280453
266680.0000000    0.1362569
266720.0000000    0.1255646
266760.0000000    0.1165793
266800.0000000    0.1296044
266840.0000000    0.1245895
266880.0000000    0.1374672
266920.0000000    0.1437249
266960.0000000    0.1364567
267000.0000000    0.1464104
267040.0000000    0.1449010
267080.0000000    0.1490682
267120.0000000    0.1376301
267160.0000000    0.1483259
267200.0000000    0.1374440
267240.0000000    0.1349800
267280.0000000    0.1481352
267320.0000000    0.1457988
267360.0000000    0.1374304
267400.0000000    0.1290353
267440.0000000    0.1300712
267480.0000000    0.1250895
267520.0000000    0.1261584
267560.0000000    0.1268833
267600.0000000    0.1295380
267640.0000000    0.1356755
267680.0000000    0.1397391
267720.0000000    0.1423909
267760.0000000    0.1261724
267800.0000000    0.1424642
267840.0000000    0.1233230
267880.0000000    0.1274571
267920.0000000    0.1348637
267960.0000000    0.1228484
268000.0000000    0.1275058
268040.0000000    0.1307907
268080.0000000    0.1410996
268120.0000000    0.1423683
268160.0000000    0.1357220
268200.0000000    0.1453453
268240.0000000    0.1398400
268280.0000000    0.1420303
268320.0000000    0.1395774
268360.0000000    0.1422830
268400.0000000    0.1339074
268440.0000000    0.1412588
268480.0000000    0.1418898
268520.0000000    0.1362047
268560.0000000    0.1309575
268600.0000000    0.1554609
268640.0000000    0.1482978
268680.0000000    0.1341769
268720.0000000    0.1569688
268760.0000000    0.1427930
268800.0000000    0.1350281
268840.0000000    0.1498453
268880.0000000    0.1328549
268920.0000000    0.1371113
268960.0000000    0.1218865
269000.0000000    0.1395670
269040.0000000    0.1256354
269080.0000000    0.1201472
269120.0000000    0.1245619
269160.0000000    0.1223026
269200.0000000    0.1198372
269240.0000000    0.1410448
269280.0000000    0.1351023
269320.0000000    0.1248469
269360.0000000    0.1405209
269400.0000000    0.1337807
269440.0000000    0.1327828
269480.0000000    0.1346029
269520.0000000    0.1345207
269560.0000000    0.1291424
269600.0000000    0.1194101
269640.0000000    0.1214283
269680.0000000    0.1134150
269720.0000000    0.1174889
269760.0000000    0.1256881
269800.0000000    0.1232873
269840.0000000    0.1302074
269880.0000000    0.1368358
269920.0000000    0.1301751
269960.0000000    0.1352523
270000.0000000    0.1425469
270040.0000000    0.1310869
270080.0000000    0.1356280
270120.0000000    0.1235423
270160.0000000    0.1395223
270200.0000000    0.1385034
270240.0000000    0.1372624
270280.0000000    0.1322967
270320.0000000    0.1363721
270360.0000000    0.1270857
270400.0000000    0.1334554
270440.0000000    0.1387109
270480.0000000    0.1331859
270520.0000000    0.1339280
270560.0000000    0.1428913
270600.0000000    0.1603428
270640.0000000    0.1491223
270680.0000000    0.1322749
270720.0000000    0.1270889
270760.0000000    0.1381207
270800.0000000    0.1358814
270840.0000000    0.1286322
270880.0000000    0.1321438
270920.0000000    0.1308116
270960.0000000    0.1390553
271000.0000000    0.1255558
271040.0000000    0.1349174
271080.0000000    0.1436080
271120.0000000    0.1482935
271160.0000000    0.1470675
271200.0000000    0.1456459
271240.0000000    0.1305849
271280.0000000    0.1324536
271320.0000000    0.1399100
271360.0000000    0.1555199
271400.0000000    0.1426009
271440.0000000    0.1436548
271480.0000000    0.1372253
271520.0000000    0.1417921
271560.0000000    0.1381034
271600.0000000    0.1419386
271640.0000000    0.1461455
271680.0000000    0.1383739
271720.0000000    0.1304667
271760.0000000    0.1351293
271800.0000000    0.1678511
271840.0000000    0.1336031
271880.0000000    0.1540782
271920.0000000    0.1548534
271960.0000000    0.1430407
272000.0000000    0.1359581
272040.0000000    0.1550318
272080.0000000    0.1438596
272120.0000000    0.1402649
272160.0000000    0.1292256
272200.0000000    0.1433149
272240.0000000    0.1329738
272280.0000000    0.1221583
272320.0000000    0.1280960
272360.0000000    0.1257987
272400.0000000    0.1200585
272440.0000000    0.1319765
272480.0000000    0.1318249
272520.0000000    0.1306034
272560.0000000    0.1238100
272600.0000000    0.1230442
272640.0000000    0.1334340
272680.0000000    0.1303632
272720.0000000    0.1482330
272760.0000000    0.1286111
272800.0000000    0.1338313
272840.0000000    0.1299014
272880.0000000    0.1529552
272920.0000000    0.1507151
272960.0000000    0.1510804
273000.0000000    0.1479666
273040.0000000    0.1411970
273080.0000000    0.1605020
273120.0000000    0.1369740
273160.0000000    0.1560851
273200.0000000    0.1424811
273240.0000000    0.1462357
273280.0000000    0.1503670
273320.0000000    0.1454267
273360.0000000    0.1371237
273400.0000000    0.1421206
273440.0000000    0.1516187
273480.0000000    0.1531078
273520.0000000    0.1449932
273560.0000000    0.1317697
273600.0000000    0.1349651
273640.0000000    0.1410621
273680.0000000    0.1348327
273720.0000000    0.1388241
273760.0000000    0.1358432
273800.0000000    0.1388192
273840.0000000    0.1297228
273880.0000000    0.1313436
273920.0000000    0.1351792
273960.0000000    0.1362547
274000.0000000    0.1289998
274040.0000000    0.1305094
274080.0000000    0.1354042
274120.0000000    0.1342069
274160.0000000    0.1339140
274200.0000000    0.1381383
274240.0000000    0.1347687
274280.0000000    0.1395678
274320.0000000    0.1338027
274360.0000000    0.1455485
274400.0000000    0.1331277
274440.0000000    0.1281509
274480.0000000    0.1317829
274520.0000000    0.1323600
274560.0000000    0.1390548
274600.0000000    0.1321239
274640.0000000    0.1397172
274680.0000000    0.1379243
274720.0000000    0.1359604
274760.0000000    0.1316558
274800.0000000    0.1422737
274840.0000000    0.1385308
274880.0000000    0.1299205
274920.0000000    0.1304272
274960.0000000    0.1332213
275000.0000000    0.1291969
275040.0000000    0.1355396
275080.0000000    0.1471657
275120.0000000    0.1221063
275160.0000000    0.1208696
275200.0000000    0.1228581
275240.0000000    0.1299758
275280.0000000    0.1405575
275320.0000000    0.1330798
275360.0000000    0.1430588
275400.0000000    0.1426426
275440.0000000    0.1469467
275480.0000000    0.1422394
275520.0000000    0.1397424
275560.0000000    0.1451665
275600.0000000    0.1488635
275640.0000000    0.1484889
275680.0000000    0.1426337
275720.0000000    0.1476966
275760.0000000    0.1470295
275800.0000000    0.1444438
275840.0000000    0.1395787
275880.0000000    0.1315904
275920.0000000    0.1462900
275960.0000000    0.1402553
276000.0000000    0.1379413
276040.0000000    0.1445209
276080.0000000    0.1460026
276120.0000000    0.1389094
276160.0000000    0.1510805
276200.0000000    0.1307382
276240.0000000    0.1334194
276280.0000000    0.1232449
276320.0000000    0.1317806
276360.0000000    0.1521963
276400.0000000    0.1428353
276440.0000000    0.1388378
276480.0000000    0.1438428
276520.0000000    0.1449361
276560.0000000    0.1382009
276600.0000000    0.1372641
276640.0000000    0.1202734
276680.0000000    0.1433326
276720.0000000    0.1423754
276760.0000000    0.1397515
276800.0000000    0.1447974
276840.0000000    0.1301624
276880.0000000    0.1248173
276920.0000000    0.1373790
276960.0000000    0.1503454
277000.0000000    0.1342340
277040.0000000    0.1457504
277080.0000000    0.1383732
277120.0000000    0.1454331
277160.0000000    0.1401039
277200.0000000    0.1445744
277240.0000000    0.1434780
277280.0000000    0.1462858
277320.0000000    0.1419954
277360.0000000    0.1357585
277400.0000000    0.1366246
277440.0000000    0.1535073
277480.0000000    0.1379355
277520.0000000    0.1447088
277560.0000000    0.1389605
277600.0000000    0.1581353
277640.0000000    0.1334754
277680.0000000    0.1548987
277720.0000000    0.1237237
277760.0000000    0.1341542
277800.0000000    0.1342696
277840.0000000    0.1321362
277880.0000000    0.1287972
277920.0000000    0.1458108
277960.0000000    0.1300204
278000.0000000    0.1405733
278040.0000000    0.1205097
278080.0000000    0.1321372
278120.0000000    0.1367780
278160.0000000    0.1421063
278200.0000000    0.1377786
278240.0000000    0.1328890
278280.0000000    0.1532640
278320.0000000    0.1453805
278360.0000000    0.1426221
278400.0000000    0.1415588
278440.0000000    0.1450528
278480.0000000    0.1446235
278520.0000000    0.1387794
278560.0000000    0.1414593
278600.0000000    0.1366209
278640.0000000    0.1292026
278680.0000000    0.1294847
278720.0000000    0.1340013
278760.0000000    0.1424201
278800.0000000    0.1361802
278840.0000000    0.1271939
278880.0000000    0.1333202
278920.0000000    0.1285514
278960.0000000    0.1218486
279000.0000000    0.1292279
279040.0000000    0.1285840
279080.0000000    0.1300590
279120.0000000    0.1252893
279160.0000000    0.1314083
279200.0000000    0.1259955
279240.0000000    0.1287542
279280.0000000    0.1255558
279320.0000000    0.1244941
279360.0000000    0.1307235
279400.0000000    0.1301756
279440.0000000    0.1277051
279480.0000000    0.1231285
279520.0000000    0.1267760
279560.0000000    0.1317452
279600.0000000    0.1354066
279640.0000000    0.1194503
279680.0000000    0.1316112
279720.0000000    0.1284911
279760.0000000    0.1319885
279800.0000000    0.1267471
279840.0000000    0.1329346
279880.0000000    0.1353890
279920.0000000    0.1304943
279960.0000000    0.1359910
280000.0000000    0.1343843
280040.0000000    0.1494793
280080.0000000    0.1428514
280120.0000000    0.1378627
280160.0000000    0.1352296
280200.0000000    0.1305477
280240.0000000    0.1356172
280280.0000000    0.1470158
280320.0000000    0.1452934
280360.0000000    0.1451896
280400.0000000    0.1587295
280440.0000000    0.1583056
280480.0000000    0.1496749
280520.0000000    0.1433294
280560.0000000    0.1497325
280600.0000000    0.1360188
280640.0000000    0.1409422
280680.0000000    0.1225291
280720.0000000    0.1406312
280760.0000000    0.1403271
280800.0000000    0.1368267
280840.0000000    0.1384285
280880.0000000    0.1303767
280920.0000000    0.1373258
280960.0000000    0.1371575
281000.0000000    0.1326678
281040.0000000    0.1354790
281080.0000000    0.1457674
281120.0000000    0.1326977
281160.0000000    0.1284104
281200.0000000    0.1346652
281240.0000000    0.1389248
281280.0000000    0.1242317
281320.0000000    0.1560161
281360.0000000    0.1432924
281400.0000000    0.1528039
281440.0000000    0.1472045
281480.0000000    0.1420554
281520.0000000    0.1450286
281560.0000000    0.1384033
281600.0000000    0.1288269
281640.0000000    0.1349542
281680.0000000    0.1499747
281720.0000000    0.1493352
281760.0000000    0.1410744
281800.0000000    0.1353418
281840.0000000    0.1318004
281880.0000000    0.1399704
281920.0000000    0.1472984
281960.0000000    0.1480136
282000.0000000    0.1440289
282040.0000000    0.1352426
282080.0000000    0.1356072
282120.0000000    0.1423123
282160.0000000    0.1266530
282200.0000000    0.1328807
282240.0000000    0.1298076
282280.0000000    0.1497361
282320.0000000    0.1291693
282360.0000000    0.1273561
282400.0000000    0.1248550
282440.0000000    0.1327708
282480.0000000    0.1449326
282520.0000000    0.1418953
282560.0000000    0.1427859
282600.0000000    0.1536431
282640.0000000    0.1297284
282680.0000000    0.1356995
282720.0000000    0.1487122
282760.0000000    0.1449594
282800.0000000    0.1465438
282840.0000000    0.1403324
282880.0000000    0.1453880
282920.0000000    0.1387354
282960.0000000    0.1335758
283000.0000000    0.1185821
283040.0000000    0.1354666
283080.0000000    0.1312998
283120.0000000    0.1241625
283160.0000000    0.1328878
283200.0000000    0.1387064
283240.0000000    0.1379305
283280.0000000    0.1330342
283320.0000000    0.1433232
283360.0000000    0.1329608
283400.0000000    0.1286130
283440.0000000    0.1407004
283480.0000000    0.1359609
283520.0000000    0.1512681
283560.0000000    0.1337003
283600.0000000    0.1347127
283640.0000000    0.1372487
283680.0000000    0.1322294
283720.0000000    0.1329979
283760.0000000    0.1338784
283800.0000000    0.1300745
283840.0000000    0.1283933
283880.0000000    0.1319492
283920.0000000    0.1267308
283960.0000000    0.1299797
284000.0000000    0.1352445
284040.0000000    0.1334510
284080.0000000    0.1321819
284120.0000000    0.1332861
284160.0000000    0.1359750
284200.0000000    0.1331742
284240.0000000    0.1278725
284280.0000000    0.1218733
284320.0000000    0.1353740
284360.0000000    0.1230841
284400.0000000    0.1295287
284440.0000000    0.1262144
284480.0000000    0.1362762
284520.0000000    0.1332793
284560.0000000    0.1375359
284600.0000000    0.1445068
284640.0000000    0.1359440
284680.0000000    0.1345473
284720.0000000    0.1401923
284760.0000000    0.1380097
284800.0000000    0.1346091
284840.0000000    0.1428572
284880.0000000    0.1365377
284920.0000000    0.1457766
284960.0000000    0.1200409
285000.0000000    0.1193840
285040.0000000    0.1227464
285080.0000000    0.1231526
285120.0000000    0.1322192
285160.0000000    0.1406067
285200.0000000    0.1433138
285240.0000000    0.1245498
285280.0000000    0.1557368
285320.0000000    0.1408101
285360.0000000    0.1453307
285400.0000000    0.1388780
285440.0000000    0.1470343
285480.0000000    0.1318736
285520.0000000    0.1318957
285560.0000000    0.1346168
285600.0000000    0.1443231
285640.0000000    0.1416675
285680.0000000    0.1441287
285720.0000000    0.1415233
285760.0000000    0.1485140
285800.0000000    0.1420465
285840.0000000    0.1361373
285880.0000000    0.1454120
285920.0000000    0.1401794
285960.0000000    0.1370009
286000.0000000    0.1319501
286040.0000000    0.1423218
286080.0000000    0.1285245
286120.0000000    0.1335601
286160.0000000    0.1264939
286200.0000000    0.1428183
286240.0000000    0.1383137
286280.0000000    0.1420266
286320.0000000    0.1351542
286360.0000000    0.1318238
286400.0000000    0.1341443
286440.0000000    0.1386131
286480.0000000    0.1299519
286520.0000000    0.1365351
286560.0000000    0.1483474
286600.0000000    0.1395846
286640.0000000    0.1487020
286680.0000000    0.1395894
286720.0000000    0.1373223
286760.0000000    0.1361652
286800.0000000    0.1447354
286840.0000000    0.1379151
286880.0000000    0.1465111
286920.0000000    0.1276405
286960.0000000    0.1215021
287000.0000000    0.1318130
287040.0000000    0.1394504
287080.0000000    0.1505922
287120.0000000    0.1416971
287160.0000000    0.1311564
287200.0000000    0.1457796
287240.0000000    0.1363894
287280.0000000    0.1330481
287320.0000000    0.1372648
287360.0000000    0.1374119
287400.0000000    0.1287210
287440.0000000    0.1372443
287480.0000000    0.1367437
287520.0000000    0.1365423
287560.0000000    0.1436165
287600.0000000    0.1314766
287640.0000000    0.1357584
287680.0000000    0.1301859
287720.0000000    0.1371576
287760.0000000    0.1458968
287800.0000000    0.1472788
287840.0000000    0.1355813
287880.0000000    0.1402315
287920.0000000    0.1461319
287960.0000000    0.1385815
288000.0000000    0.1368744
288040.0000000    0.1393446
288080.0000000    0.1346806
288120.0000000    0.1313425
288160.0000000    0.1298380
288200.0000000    0.1280031
288240.0000000    0.1331368
288280.0000000    0.1273140
288320.0000000    0.1415123
288360.0000000    0.1470280
288400.0000000    0.1448269
288440.0000000    0.1353000
288480.0000000    0.1570131
288520.0000000    0.1358254
288560.0000000    0.1520263
288600.0000000    0.1306254
288640.0000000    0.1282046
288680.0000000    0.1390433
288720.0000000    0.1448363
288760.0000000    0.1467698
288800.0000000    0.1546174
288840.0000000    0.1421336
288880.0000000    0.1369636
288920.0000000    0.1368856
288960.0000000    0.1475440
289000.0000000    0.1390426
289040.0000000    0.1733360
289080.0000000    0.1605367
289120.0000000    0.1480654
289160.0000000    0.1506011
289200.0000000    0.1460164
289240.0000000    0.1281240
289280.0000000    0.1387464
289320.0000000    0.1396069
289360.0000000    0.1276325
289400.0000000    0.1362153
289440.0000000    0.1438722
289480.0000000    0.1428265
289520.0000000    0.1329924
289560.0000000    0.1310799
289600.0000000    0.1423654
289640.0000000    0.1395427
289680.0000000    0.1373851
289720.0000000    0.1395121
289760.0000000    0.1370136
289800.0000000    0.1455792
289840.0000000    0.1282631
289880.0000000    0.1445803
289920.0000000    0.1443528
289960.0000000    0.1416412
290000.0000000    0.1411932
290040.0000000    0.1537004
290080.0000000    0.1631254
290120.0000000    0.1602595
290160.0000000    0.1664578
290200.0000000    0.1565892
290240.0000000    0.1358896
290280.0000000    0.1526750
290320.0000000    0.1382402
290360.0000000    0.1226752
290400.0000000    0.1321189
290440.0000000    0.1269347
290480.0000000    0.1367800
290520.0000000    0.1270528
290560.0000000    0.1222643
290600.0000000    0.1283561
290640.0000000    0.1313311
290680.0000000    0.1384920
290720.0000000    0.1289230
290760.0000000    0.1448176
290800.0000000    0.1494237
290840.0000000    0.1559937
290880.0000000    0.1700592
290920.0000000    0.1457025
290960.0000000    0.1319291
291000.0000000    0.1380371
291040.0000000    0.1380135
291080.0000000    0.1387879
291120.0000000    0.1458678
291160.0000000    0.1496602
291200.0000000    0.1420060
291240.0000000    0.1455802
291280.0000000    0.1439377
291320.0000000    0.1357364
291360.0000000    0.1330759
291400.0000000    0.1351087
291440.0000000    0.1379943
291480.0000000    0.1284733
291520.0000000    0.1347121
291560.0000000    0.1398027
291600.0000000    0.1371648
291640.0000000    0.1321224
291680.0000000    0.1342217
291720.0000000    0.1391595
291760.0000000    0.1242216
291800.0000000    0.1450285
291840.0000000    0.1348615
291880.0000000    0.1298989
291920.0000000    0.1290332
291960.0000000    0.1348737
292000.0000000    0.1261903
292040.0000000    0.1313059
292080.0000000    0.1272634
292120.0000000    0.1299623
292160.0000000    0.1261605
292200.0000000    0.1314733
292240.0000000    0.1300648
292280.0000000    0.1401811
292320.0000000    0.1266170
292360.0000000    0.1381174
292400.0000000    0.1259801
292440.0000000    0.1447937
292480.0000000    0.1270776
292520.0000000    0.1448392
292560.0000000    0.1369859
292600.0000000    0.1418178
292640.0000000    0.1439336
292680.0000000    0.1477883
292720.0000000    0.1392965
292760.0000000    0.1475662
292800.0000000    0.1314218
292840.0000000    0.1444664
292880.0000000    0.1436499
292920.0000000    0.1530024
292960.0000000    0.1349149
293000.0000000    0.1383679
293040.0000000    0.1273901
293080.0000000    0.1291484
293120.0000000    0.1359806
293160.0000000    0.1361692
293200.0000000    0.1475784
293240.0000000    0.1404765
293280.0000000    0.1497080
293320.0000000    0.1321444
293360.0000000    0.1292692
293400.0000000    0.1376526
293440.0000000    0.1385535
293480.0000000    0.1413674
293520.0000000    0.1395253
293560.0000000    0.1501217
293600.0000000    0.1391533
293640.0000000    0.1361810
293680.0000000    0.1391297
293720.0000000    0.1323746
293760.0000000    0.1412463
293800.0000000    0.1481029
293840.0000000    0.1521124
293880.0000000    0.1551986
293920.0000000    0.1417527
293960.0000000    0.1426109
294000.0000000    0.1412249
294040.0000000    0.1466352
294080.0000000    0.1491584
294120.0000000    0.1657280
294160.0000000    0.1364068
294200.0000000    0.1386895
294240.0000000    0.1382951
294280.0000000    0.1292907
294320.0000000    0.1388932
294360.0000000    0.1371888
294400.0000000    0.1436160
294440.0000000    0.1415279
294480.0000000    0.1319114
294520.0000000    0.1434890
294560.0000000    0.1399458
294600.0000000    0.1330900
294640.0000000    0.1406888
294680.0000000    0.1492507
294720.0000000    0.1434549
294760.0000000    0.1627893
294800.0000000    0.1455182
294840.0000000    0.1403475
294880.0000000    0.1428764
294920.0000000    0.1527466
294960.0000000    0.1416792
295000.0000000    0.1436869
295040.0000000    0.1463121
295080.0000000    0.1569440
295120.0000000    0.1406554
295160.0000000    0.1311492
295200.0000000    0.1405938
295240.0000000    0.1331934
295280.0000000    0.1316196
295320.0000000    0.1392715
295360.0000000    0.1441450
295400.0000000    0.1226934
295440.0000000    0.1417857
295480.0000000    0.1418262
295520.0000000    0.1301463
295560.0000000    0.1273548
295600.0000000    0.1492018
295640.0000000    0.1491054
295680.0000000    0.1394801
295720.0000000    0.1352384
295760.0000000    0.1293444
295800.0000000    0.1332753
295840.0000000    0.1359901
295880.0000000    0.1526949
295920.0000000    0.1364325
295960.0000000    0.1371188
296000.0000000    0.1311474
296040.0000000    0.1257368
296080.0000000    0.1336256
296120.0000000    0.1254029
296160.0000000    0.1307289
296200.0000000    0.1300469
296240.0000000    0.1303749
296280.0000000    0.1474551
296320.0000000    0.1617673
296360.0000000    0.1535538
296400.0000000    0.1367556
296440.0000000    0.1511363
296480.0000000    0.1384589
296520.0000000    0.1416308
296560.0000000    0.1428914
296600.0000000    0.1371450
296640.0000000    0.1401653
296680.0000000    0.1316200
296720.0000000    0.1459926
296760.0000000    0.1417406
296800.0000000    0.1445217
296840.0000000    0.1389444
296880.0000000    0.1376510
296920.0000000    0.1301097
296960.0000000    0.1186674
297000.0000000    0.1344049
297040.0000000    0.1355191
297080.0000000    0.1427131
297120.0000000    0.1453066
297160.0000000    0.1364833
297200.0000000    0.1422116
297240.0000000    0.1423304
297280.0000000    0.1448829
297320.0000000    0.1523919
297360.0000000    0.1537156
297400.0000000    0.1419694
297440.0000000    0.1370206
297480.0000000    0.1391314
297520.0000000    0.1473783
297560.0000000    0.1425442
297600.0000000    0.1431336
297640.0000000    0.1458585
297680.0000000    0.1320575
297720.0000000    0.1358264
297760.0000000    0.1426651
297800.0000000    0.1238868
297840.0000000    0.1351185
297880.0000000    0.1330591
297920.0000000    0.1291277
297960.0000000    0.1308226
298000.0000000    0.1298541
298040.0000000    0.1222558
298080.0000000    0.1382072
298120.0000000    0.1244694
298160.0000000    0.1272559
298200.0000000    0.1234491
298240.0000000    0.1321116
298280.0000000    0.1369482
298320.0000000    0.1261301
298360.0000000    0.1347186
298400.0000000    0.1400536
298440.0000000    0.1291488
298480.0000000    0.1254229
298520.0000000    0.1292588
298560.0000000    0.1481413
298600.0000000    0.1480889
298640.0000000    0.1478030
298680.0000000    0.1306529
298720.0000000    0.1371216
298760.0000000    0.1377762
298800.0000000    0.1376171
298840.0000000    0.1259079
298880.0000000    0.1190362
298920.0000000    0.1286969
298960.0000000    0.1248615
299000.0000000    0.1172462
299040.0000000    0.1384463
299080.0000000    0.1298886
299120.0000000    0.1414318
299160.0000000    0.1300713
299200.0000000    0.1318945
299240.0000000    0.1278199
299280.0000000    0.1290060
299320.0000000    0.1246597
299360.0000000    0.1351806
299400.0000000    0.1327153
299440.0000000    0.1327576
299480.0000000    0.1361742
299520.0000000    0.1334693
299560.0000000    0.1438159
299600.0000000    0.1357826
299640.0000000    0.1436515
299680.0000000    0.1465597
299720.0000000    0.1279470
299760.0000000    0.1179937
299800.0000000    0.1197053
299840.0000000    0.1179132
299880.0000000    0.1268480
299920.0000000    0.1309082
299960.0000000    0.1427310
300000.0000000    0.1478239
300040.0000000    0.1412552
300080.0000000    0.1182474
300120.0000000    0.1333094
300160.0000000    0.1322632
300200.0000000    0.1207194
300240.0000000    0.1254657
300280.0000000    0.1253093
300320.0000000    0.1379967
300360.0000000    0.1273070
300400.0000000    0.1246985
300440.0000000    0.1365229
300480.0000000    0.1253842
300520.0000000    0.1366385
300560.0000000    0.1381357
300600.0000000    0.1267117
300640.0000000    0.1213643
300680.0000000    0.1369803
300720.0000000    0.1215973
300760.0000000    0.1230179
300800.0000000    0.1352470
300840.0000000    0.1384194
300880.0000000    0.1280692
300920.0000000    0.1389493
300960.0000000    0.1316027
301000.0000000    0.1436542
301040.0000000    0.1430967
301080.0000000    0.1357407
301120.0000000    0.1328725
301160.0000000    0.1447564
301200.0000000    0.1422337
301240.0000000    0.1370030
301280.0000000    0.1347923
301320.0000000    0.1359324
301360.0000000    0.1242139
301400.0000000    0.1263737
301440.0000000    0.1298766
301480.0000000    0.1341958
301520.0000000    0.1325461
301560.0000000    0.1219451
301600.0000000    0.1194949
301640.0000000    0.1345872
301680.0000000    0.1345040
301720.0000000    0.1249232
301760.0000000    0.1284484
301800.0000000    0.1326142
301840.0000000    0.1312787
301880.0000000    0.1329939
301920.0000000    0.1322153
301960.0000000    0.1183732
302000.0000000    0.1344357
302040.0000000    0.1286224
302080.0000000    0.1141974
302120.0000000    0.1270786
302160.0000000    0.1214085
302200.0000000    0.1282576
302240.0000000    0.1320685
302280.0000000    0.1274177
302320.0000000    0.1185878
302360.0000000    0.1246687
302400.0000000    0.1230460
302440.0000000    0.1501588
302480.0000000    0.1303293
302520.0000000    0.1380383
302560.0000000    0.1353980
302600.0000000    0.1536617
302640.0000000    0.1531237
302680.0000000    0.1382942
302720.0000000    0.1297715
302760.0000000    0.1347238
302800.0000000    0.1429357
302840.0000000    0.1428428
302880.0000000    0.1238439
302920.0000000    0.1436516
302960.0000000    0.1400794
303000.0000000    0.1421918
303040.0000000    0.1434787
303080.0000000    0.1433129
303120.0000000    0.1422883
303160.0000000    0.1444175
303200.0000000    0.1538507
303240.0000000    0.1410361
303280.0000000    0.1246731
303320.0000000    0.1517615
303360.0000000    0.1303509
303400.0000000    0.1327571
303440.0000000    0.1276757
303480.0000000    0.1325050
303520.0000000    0.1362264
303560.0000000    0.1364453
303600.0000000    0.1234174
303640.0000000    0.1284231
303680.0000000    0.1136363
303720.0000000    0.1157018
303760.0000000    0.1258171
303800.0000000    0.1238984
303840.0000000    0.1250426
303880.0000000    0.1220926
303920.0000000    0.1189071
303960.0000000    0.1247827
304000.0000000    0.1246675
304040.0000000    0.1322747
304080.0000000    0.1345400
304120.0000000    0.1325139
304160.0000000    0.1293869
304200.0000000    0.1292983
304240.0000000    0.1281112
304280.0000000    0.1345212
304320.0000000    0.1276853
304360.0000000    0.1293373
304400.0000000    0.1334371
304440.0000000    0.1347722
304480.0000000    0.1271789
304520.0000000    0.1241523
304560.0000000    0.1342080
304600.0000000    0.1397203
304640.0000000    0.1349452
304680.0000000    0.1298981
304720.0000000    0.1518640
304760.0000000    0.1516546
304800.0000000    0.1389299
304840.0000000    0.1462932
304880.0000000    0.1375903
304920.0000000    0.1600645
304960.0000000    0.1494688
305000.0000000    0.1361851
305040.0000000    0.1262713
305080.0000000    0.1367033
305120.0000000    0.1364579
305160.0000000    0.1391117
305200.0000000    0.1517510
305240.0000000    0.1346437
305280.0000000    0.1520044
305320.0000000    0.1429505
305360.0000000    0.1343053
305400.0000000    0.1476784
305440.0000000    0.1319731
305480.0000000    0.1257377
305520.0000000    0.1555468
305560.0000000    0.1346905
305600.0000000    0.1424852
305640.0000000    0.1399332
305680.0000000    0.1268127
305720.0000000    0.1321517
305760.0000000    0.1320814
305800.0000000    0.1350792
305840.0000000    0.1317154
305880.0000000    0.1276782
305920.0000000    0.1287092
305960.0000000    0.1384535
306000.0000000    0.1354284
306040.0000000    0.1446184
306080.0000000    0.1333830
306120.0000000    0.1488712
306160.0000000    0.1389492
306200.0000000    0.1396750
306240.0000000    0.1399413
306280.0000000    0.1404039
306320.0000000    0.1357919
306360.0000000    0.1460508
306400.0000000    0.1407363
306440.0000000    0.1291474
306480.0000000    0.1400453
306520.0000000    0.1389042
306560.0000000    0.1332195
306600.0000000    0.1429490
306640.0000000    0.1398797
306680.0000000    0.1427684
306720.0000000    0.1389456
306760.0000000    0.1410753
306800.0000000    0.1351776
306840.0000000    0.1277805
306880.0000000    0.1243804
306920.0000000    0.1207152
306960.0000000    0.1459254
307000.0000000    0.1233672
307040.0000000    0.1339111
307080.0000000    0.1361431
307120.0000000    0.1421024
307160.0000000    0.1379290
307200.0000000    0.1329902
307240.0000000    0.1332214
307280.0000000    0.1394993
307320.0000000    0.1272907
307360.0000000    0.1399993
307400.0000000    0.1409321
307440.0000000    0.1442599
307480.0000000    0.1438101
307520.0000000    0.1529964
307560.0000000    0.1427934
307600.0000000    0.1541524
307640.0000000    0.1455005
307680.0000000    0.1410733
307720.0000000    0.1377455
307760.0000000    0.1256276
307800.0000000    0.1414235
307840.0000000    0.1263233
307880.0000000    0.1335362
307920.0000000    0.1365518
307960.0000000    0.1415313
308000.0000000    0.1339341
308040.0000000    0.1378317
308080.0000000    0.1533765
308120.0000000    0.1524067
308160.0000000    0.1486294
308200.0000000    0.1504763
308240.0000000    0.1522660
308280.0000000    0.1538035
308320.0000000    0.1401852
308360.0000000    0.1358439
308400.0000000    0.1370550
308440.0000000    0.1416542
308480.0000000    0.1412924
308520.0000000    0.1316120
308560.0000000    0.1426251
308600.0000000    0.1409059
308640.0000000    0.1442535
308680.0000000    0.1384516
308720.0000000    0.1411178
308760.0000000    0.1382328
308800.0000000    0.1280044
308840.0000000    0.1259342
308880.0000000    0.1366161
308920.0000000    0.1421693
308960.0000000    0.1426836
309000.0000000    0.1414937
309040.0000000    0.1413371
309080.0000000    0.1484386
309120.0000000    0.1535458
309160.0000000    0.1539829
309200.0000000    0.1378015
309240.0000000    0.1443120
309280.0000000    0.1301872
309320.0000000    0.1514119
309360.0000000    0.1479445
309400.0000000    0.1485750
309440.0000000    0.1437877
309480.0000000    0.1374058
309520.0000000    0.1416645
309560.0000000    0.1405090
309600.0000000    0.1339214
309640.0000000    0.1324815
309680.0000000    0.1487246
309720.0000000    0.1364473
309760.0000000    0.1506543
309800.0000000    0.1507342
309840.0000000    0.1290887
309880.0000000    0.1449860
309920.0000000    0.1297849
309960.0000000    0.1408687
310000.0000000    0.1404068
310040.0000000    0.1457209
310080.0000000    0.1399935
310120.0000000    0.1373389
310160.0000000    0.1420134
310200.0000000    0.1302446
310240.0000000    0.1480044
310280.0000000    0.1390868
310320.0000000    0.1395559
310360.0000000    0.1373562
310400.0000000    0.1432051
310440.0000000    0.1423356
310480.0000000    0.1385845
310520.0000000    0.1387604
310560.0000000    0.1364554
310600.0000000    0.1405587
310640.0000000    0.1441188
310680.0000000    0.1364172
310720.0000000    0.1560366
310760.0000000    0.1580241
310800.0000000    0.1478617
310840.0000000    0.1242675
310880.0000000    0.1242257
310920.0000000    0.1301930
310960.0000000    0.1236134
311000.0000000    0.1246054
311040.0000000    0.1278170
311080.0000000    0.1366673
311120.0000000    0.1252998
311160.0000000    0.1392996
311200.0000000    0.1312695
311240.0000000    0.1253460
311280.0000000    0.1323019
311320.0000000    0.1344717
311360.0000000    0.1423011
311400.0000000    0.1225528
311440.0000000    0.1328723
311480.0000000    0.1255294
311520.0000000    0.1245711
311560.0000000    0.1313011
311600.0000000    0.1340584
311640.0000000    0.1407676
311680.0000000    0.1322958
311720.0000000    0.1378677
311760.0000000    0.1514919
311800.0000000    0.1525048
311840.0000000    0.1492556
311880.0000000    0.1401981
311920.0000000    0.1397412
311960.0000000    0.1402582
312000.0000000    0.1417363
312040.0000000    0.1616170
312080.0000000    0.1452890
312120.0000000    0.1372643
312160.0000000    0.1467635
312200.0000000    0.1546263
312240.0000000    0.1363956
312280.0000000    0.1326944
312320.0000000    0.1358087
312360.0000000    0.1283636
312400.0000000    0.1277190
312440.0000000    0.1235193
312480.0000000    0.1230215
312520.0000000    0.1364432
312560.0000000    0.1210160
312600.0000000    0.1375389
312640.0000000    0.1251744
312680.0000000    0.1176165
312720.0000000    0.1265331
312760.0000000    0.1386163
312800.0000000    0.1404500
312840.0000000    0.1519870
312880.0000000    0.1303730
312920.0000000    0.1378476
312960.0000000    0.1357606
313000.0000000    0.1309245
313040.0000000    0.1325024
313080.0000000    0.1313594
313120.0000000    0.1288782
313160.0000000    0.1297912
313200.0000000    0.1424626
313240.0000000    0.1397242
313280.0000000    0.1284099
313320.0000000    0.1381438
313360.0000000    0.1470192
313400.0000000    0.1652062
313440.0000000    0.1612149
313480.0000000    0.1578704
313520.0000000    0.1451139
313560.0000000    0.1543167
313600.0000000    0.1414842
313640.0000000    0.1509501
313680.0000000    0.1518220
313720.0000000    0.1429845
313760.0000000    0.1385739
313800.0000000    0.1471530
313840.0000000    0.1552733
313880.0000000    0.1416266
313920.0000000    0.1556952
313960.0000000    0.1596236
314000.0000000    0.1469648
314040.0000000    0.1298475
314080.0000000    0.1403079
314120.0000000    0.1192571
314160.0000000    0.1362203
314200.0000000    0.1384713
314240.0000000    0.1468106
314280.0000000    0.1287113
314320.0000000    0.1316752
314360.0000000    0.1189838
314400.0000000    0.1337859
314440.0000000    0.1173478
314480.0000000    0.1326059
314520.0000000    0.1416063
314560.0000000    0.1380451
314600.0000000    0.1517858
314640.0000000    0.1493165
314680.0000000    0.1535781
314720.0000000    0.1532369
314760.0000000    0.1342660
314800.0000000    0.1442704
314840.0000000    0.1483129
314880.0000000    0.1385433
314920.0000000    0.1150978
314960.0000000    0.1336883
315000.0000000    0.1373191
315040.0000000    0.1365905
315080.0000000    0.1269342
315120.0000000    0.1468729
315160.0000000    0.1359194
315200.0000000    0.1183467
315240.0000000    0.1269290
315280.0000000    0.1288604
315320.0000000    0.1489355
315360.0000000    0.1468858
315400.0000000    0.1513459
315440.0000000    0.1493768
315480.0000000    0.1387448
315520.0000000    0.1379673
315560.0000000    0.1417145
315600.0000000    0.1413824
315640.0000000    0.1410429
315680.0000000    0.1365046
315720.0000000    0.1423264
315760.0000000    0.1455042
315800.0000000    0.1321258
315840.0000000    0.1351113
315880.0000000    0.1326095
315920.0000000    0.1280808
315960.0000000    0.1289114
316000.0000000    0.1226672
316040.0000000    0.1277362
316080.0000000    0.1474843
316120.0000000    0.1543871
316160.0000000    0.1359893
316200.0000000    0.1340473
316240.0000000    0.1331238
316280.0000000    0.1337628
316320.0000000    0.1309272
316360.0000000    0.1384102
316400.0000000    0.1405078
316440.0000000    0.1400229
316480.0000000    0.1395169
316520.0000000    0.1253607
316560.0000000    0.1267150
316600.0000000    0.1327155
316640.0000000    0.1278123
316680.0000000    0.1320491
316720.0000000    0.1283693
316760.0000000    0.1314978
316800.0000000    0.1261217
316840.0000000    0.1206461
316880.0000000    0.1286919
316920.0000000    0.1366989
316960.0000000    0.1331069
317000.0000000    0.1320981
317040.0000000    0.1252439
317080.0000000    0.1299990
317120.0000000    0.1374038
317160.0000000    0.1437785
317200.0000000    0.1264498
317240.0000000    0.1188475
317280.0000000    0.1223822
317320.0000000    0.1226937
317360.0000000    0.1245144
317400.0000000    0.1209326
317440.0000000    0.1188174
317480.0000000    0.1244999
317520.0000000    0.1299392
317560.0000000    0.1297318
317600.0000000    0.1295909
317640.0000000    0.1385005
317680.0000000    0.1194253
317720.0000000    0.1321389
317760.0000000    0.1281255
317800.0000000    0.1340759
317840.0000000    0.1302170
317880.0000000    0.1247130
317920.0000000    0.1328303
317960.0000000    0.1275124
318000.0000000    0.1322800
318040.0000000    0.1239785
318080.0000000    0.1237200
318120.0000000    0.1245264
318160.0000000    0.1371773
318200.0000000    0.1341592
318240.0000000    0.1400621
318280.0000000    0.1321709
318320.0000000    0.1219372
318360.0000000    0.1442178
318400.0000000    0.1284382
318440.0000000    0.1418860
318480.0000000    0.1381396
318520.0000000    0.1246579
318560.0000000    0.1399588
318600.0000000    0.1266641
318640.0000000    0.1448244
318680.0000000    0.1502203
318720.0000000    0.1286305
318760.0000000    0.1414497
318800.0000000    0.1351457
318840.0000000    0.1371435
318880.0000000    0.1375131
318920.0000000    0.1425737
318960.0000000    0.1268088
319000.0000000    0.1282043
319040.0000000    0.1458749
319080.0000000    0.1244762
319120.0000000    0.1337761
319160.0000000    0.1292201
319200.0000000    0.1348988
319240.0000000    0.1449489
319280.0000000    0.1397340
319320.0000000    0.1279950
319360.0000000    0.1243654
319400.0000000    0.1627156
319440.0000000    0.1337273
319480.0000000    0.1383304
319520.0000000    0.1434059
319560.0000000    0.1430371
319600.0000000    0.1479531
319640.0000000    0.1628978
319680.0000000    0.1590234
319720.0000000    0.1548613
319760.0000000    0.1547637
319800.0000000    0.1370023
319840.0000000    0.1492269
319880.0000000    0.1517791
319920.0000000    0.1511153
319960.0000000    0.1417156
320000.0000000    0.1435420
320040.0000000    0.1448888
320080.0000000    0.1462307
320120.0000000    0.1353141
320160.0000000    0.1285951
320200.0000000    0.1400032
320240.0000000    0.1353972
320280.0000000    0.1390355
320320.0000000    0.1335188
320360.0000000    0.1306185
320400.0000000    0.1323326
320440.0000000    0.1435618
320480.0000000    0.1461749
320520.0000000    0.1339203
320560.0000000    0.1534436
320600.0000000    0.1469525
320640.0000000    0.1409377
320680.0000000    0.1484406
320720.0000000    0.1472588
320760.0000000    0.1406887
320800.0000000    0.1501478
320840.0000000    0.1545774
320880.0000000    0.1473477
320920.0000000    0.1508061
320960.0000000    0.1487860
321000.0000000    0.1540403
321040.0000000    0.1530607
321080.0000000    0.1293001
321120.0000000    0.1374621
321160.0000000    0.1464270
321200.0000000    0.1454292
321240.0000000    0.1438285
321280.0000000    0.1457945
321320.0000000    0.1433128
321360.0000000    0.1505145
321400.0000000    0.1464359
321440.0000000    0.1521454
321480.0000000    0.1459448
321520.0000000    0.1275487
321560.0000000    0.1499078
321600.0000000    0.1432412
321640.0000000    0.1515861
321680.0000000    0.1418694
321720.0000000    0.1262119
321760.0000000    0.1345520
321800.0000000    0.1370484
321840.0000000    0.1480276
321880.0000000    0.1398813
321920.0000000    0.1359566
321960.0000000    0.1521124
322000.0000000    0.1484021
322040.0000000    0.1472623
322080.0000000    0.1386574
322120.0000000    0.1767955
322160.0000000    0.1826574
322200.0000000    0.1608102
322240.0000000    0.1657870
322280.0000000    0.1660598
322320.0000000    0.1643639
322360.0000000    0.1771498
322400.0000000    0.1683325
322440.0000000    0.1767040
322480.0000000    0.1615196
322520.0000000    0.1622292
322560.0000000    0.1746293
322600.0000000    0.1734918
322640.0000000    0.1706282
322680.0000000    0.1776147
322720.0000000    0.1795530
322760.0000000    0.1690512
322800.0000000    0.1775795
322840.0000000    0.1735469
322880.0000000    0.1660609
322920.0000000    0.1653368
322960.0000000    0.1703478
323000.0000000    0.1630749
323040.0000000    0.1662150
323080.0000000    0.1639121
323120.0000000    0.1644486
323160.0000000    0.1744610
323200.0000000    0.1720250
323240.0000000    0.1789468
323280.0000000    0.1612158
323320.0000000    0.1590535
323360.0000000    0.1549839
323400.0000000    0.1664623
323440.0000000    0.1879287
323480.0000000    0.1752496
323520.0000000    0.1619674
323560.0000000    0.1559252
323600.0000000    0.1693106
323640.0000000    0.1799930
323680.0000000    0.1668837
323720.0000000    0.1490918
323760.0000000    0.1529994
323800.0000000    0.1627315
323840.0000000    0.1608053
323880.0000000    0.1583867
323920.0000000    0.1719841
323960.0000000    0.1504353
324000.0000000    0.1573855
324040.0000000    0.1779809
324080.0000000    0.1656984
324120.0000000    0.1772355
324160.0000000    0.1958898
324200.0000000    0.1885554
324240.0000000    0.1751087
324280.0000000    0.1903993
324320.0000000    0.1996083
324360.0000000    0.2050388
324400.0000000    0.2199664
324440.0000000    0.1954417
324480.0000000    0.1957252
324520.0000000    0.2129343
324560.0000000    0.1835074
324600.0000000    0.1960296
324640.0000000    0.2086622
324680.0000000    0.1966017
324720.0000000    0.1932614
324760.0000000    0.1947241
324800.0000000    0.1885321
324840.0000000    0.1872565
324880.0000000    0.2059623
324920.0000000    0.2056139
324960.0000000    0.1989021
325000.0000000    0.2101001
325040.0000000    0.2128040
325080.0000000    0.2164872
325120.0000000    0.2008355
325160.0000000    0.2007318
325200.0000000    0.1904115
325240.0000000    0.2116845
325280.0000000    0.2210382
325320.0000000    0.2352631
325360.0000000    0.2315231
325400.0000000    0.2213933
325440.0000000    0.2127900
325480.0000000    0.2117975
325520.0000000    0.2220867
325560.0000000    0.2254278
325600.0000000    0.2174531
325640.0000000    0.2208379
325680.0000000    0.2042633
325720.0000000    0.2149848
325760.0000000    0.2375707
325800.0000000    0.2370620
325840.0000000    0.2178610
325880.0000000    0.2313234
325920.0000000    0.2169595
325960.0000000    0.2282257
326000.0000000    0.2249998
326040.0000000    0.2231198
326080.0000000    0.2177880
326120.0000000    0.2318199
326160.0000000    0.2272494
326200.0000000    0.2082524
326240.0000000    0.2225434
326280.0000000    0.2313586
326320.0000000    0.2205471
326360.0000000    0.2287447
326400.0000000    0.2196834
326440.0000000    0.2198453
326480.0000000    0.2364392
326520.0000000    0.2510422
326560.0000000    0.2343002
326600.0000000    0.2213273
326640.0000000    0.2136755
326680.0000000    0.2169978
326720.0000000    0.2166210
326760.0000000    0.2220825
326800.0000000    0.2392610
326840.0000000    0.2282294
326880.0000000    0.2438379
326920.0000000    0.2333516
326960.0000000    0.2172949
327000.0000000    0.2156410
327040.0000000    0.2441598
327080.0000000    0.2363515
327120.0000000    0.2270741
327160.0000000    0.2305791
327200.0000000    0.2358058
327240.0000000    0.2196698
327280.0000000    0.2259021
327320.0000000    0.2186118
327360.0000000    0.2091975
327400.0000000    0.2214013
327440.0000000    0.2125336
327480.0000000    0.2216841
327520.0000000    0.2093739
327560.0000000    0.2148099
327600.0000000    0.2180142
327640.0000000    0.2396883
327680.0000000    0.2062415
327720.0000000    0.2038003
327760.0000000    0.2143094
327800.0000000    0.2294335
327840.0000000    0.2266466
327880.0000000    0.2219270
327920.0000000    0.2194930
327960.0000000    0.2165802
328000.0000000    0.2127110
328040.0000000    0.2236641
328080.0000000    0.2263130
328120.0000000    0.2256982
328160.0000000    0.2465605
328200.0000000    0.2312944
328240.0000000    0.2335223
328280.0000000    0.2298989
328320.0000000    0.2391106
328360.0000000    0.2373400
328400.0000000    0.2345417
328440.0000000    0.2316167
328480.0000000    0.2316537
328520.0000000    0.2107787
328560.0000000    0.2219440
328600.0000000    0.2208680
328640.0000000    0.2130145
328680.0000000    0.2133870
328720.0000000    0.2218919
328760.0000000    0.2143337
328800.0000000    0.1981327
328840.0000000    0.2161286
328880.0000000    0.2134087
328920.0000000    0.2021348
328960.0000000    0.2134169
329000.0000000    0.2085927
329040.0000000    0.2176997
329080.0000000    0.2239418
329120.0000000    0.2282060
329160.0000000    0.2183467
329200.0000000    0.2107850
329240.0000000    0.2269038
329280.0000000    0.2228191
329320.0000000    0.2320290
329360.0000000    0.2108922
329400.0000000    0.2201963
329440.0000000    0.2011666
329480.0000000    0.2017499
329520.0000000    0.2083521
329560.0000000    0.2242550
329600.0000000    0.2257899
329640.0000000    0.2287238
329680.0000000    0.2280094
329720.0000000    0.2266018
329760.0000000    0.2164067
329800.0000000    0.2205429
329840.0000000    0.2226968
329880.0000000    0.2333601
329920.0000000    0.2219725
329960.0000000    0.2347942
330000.0000000    0.2435300
330040.0000000    0.2335379
330080.0000000    0.2258611
330120.0000000    0.2259257
330160.0000000    0.2346338
330200.0000000    0.2245988
330240.0000000    0.2312496
330280.0000000    0.2360398
330320.0000000    0.2335012
330360.0000000    0.2349667
330400.0000000    0.2271005
330440.0000000    0.2173410
330480.0000000    0.2019695
330520.0000000    0.2053372
330560.0000000    0.2248548
330600.0000000    0.2419962
330640.0000000    0.2397818
330680.0000000    0.2279204
330720.0000000    0.2452652
330760.0000000    0.2377144
330800.0000000    0.2244426
330840.0000000    0.2319456
330880.0000000    0.2233760
330920.0000000    0.2461086
330960.0000000    0.2400574
331000.0000000    0.2471116
331040.0000000    0.2261629
331080.0000000    0.2353092
331120.0000000    0.2285828
331160.0000000    0.2324430
331200.0000000    0.2132495
331240.0000000    0.2228240
331280.0000000    0.2203780
331320.0000000    0.2228031
331360.0000000    0.2277867
331400.0000000    0.2330110
331440.0000000    0.2211043
331480.0000000    0.2297857
331520.0000000    0.2333083
331560.0000000    0.2270268
331600.0000000    0.2337762
331640.0000000    0.2259822
331680.0000000    0.2405915
331720.0000000    0.2295085
331760.0000000    0.2335903
331800.0000000    0.2118989
331840.0000000    0.2271617
331880.0000000    0.2246555
331920.0000000    0.2273796
331960.0000000    0.2251623
332000.0000000    0.2215302
332040.0000000    0.2293804
332080.0000000    0.2173442
332120.0000000    0.2110668
332160.0000000    0.2177745
332200.0000000    0.2167562
332240.0000000    0.2251842
332280.0000000    0.2253219
332320.0000000    0.2360579
332360.0000000    0.2333868
332400.0000000    0.2227638
332440.0000000    0.2155973
332480.0000000    0.2303205
332520.0000000    0.2247754
332560.0000000    0.2185049
332600.0000000    0.2097037
332640.0000000    0.1978212
332680.0000000    0.2058992
332720.0000000    0.2087187
332760.0000000    0.2016220
332800.0000000    0.2162343
332840.0000000    0.2021472
332880.0000000    0.2208657
332920.0000000    0.2231015
332960.0000000    0.2127898
333000.0000000    0.2055667
333040.0000000    0.2090080
333080.0000000    0.2268980
333120.0000000    0.2118457
333160.0000000    0.2011993
333200.0000000    0.2132868
333240.0000000    0.2133084
333280.0000000    0.2253097
333320.0000000    0.2085141
333360.0000000    0.2067169
333400.0000000    0.2081301
333440.0000000    0.2120326
333480.0000000    0.2147960
333520.0000000    0.2069329
333560.0000000    0.2089738
333600.0000000    0.2149477
333640.0000000    0.2201627
333680.0000000    0.2302120
333720.0000000    0.2261650
333760.0000000    0.2025496
333800.0000000    0.2049293
333840.0000000    0.1990166
333880.0000000    0.1985775
333920.0000000    0.1908486
333960.0000000    0.1915633
334000.0000000    0.2031590
334040.0000000    0.2060237
334080.0000000    0.2061335
334120.0000000    0.2232170
334160.0000000    0.2109410
334200.0000000    0.2126459
334240.0000000    0.2170800
334280.0000000    0.2102845
334320.0000000    0.2098289
334360.0000000    0.2081065
334400.0000000    0.2292792
334440.0000000    0.2380809
334480.0000000    0.2167780
334520.0000000    0.2251154
334560.0000000    0.2036168
334600.0000000    0.2169128
334640.0000000    0.2223071
334680.0000000    0.1942322
334720.0000000    0.2041916
334760.0000000    0.2276374
334800.0000000    0.2118500
334840.0000000    0.2025157
334880.0000000    0.2185618
334920.0000000    0.2144626
334960.0000000    0.2175870
335000.0000000    0.2205739
335040.0000000    0.2173315
335080.0000000    0.2032560
335120.0000000    0.2193525
335160.0000000    0.2106574
335200.0000000    0.2158252
335240.0000000    0.2288744
335280.0000000    0.2129390
335320.0000000    0.2122846
335360.0000000    0.2235406
335400.0000000    0.2129148
335440.0000000    0.2313836
335480.0000000    0.2118431
335520.0000000    0.2215688
335560.0000000    0.2095030
335600.0000000    0.2097727
335640.0000000    0.1983588
335680.0000000    0.2156976
335720.0000000    0.2143641
335760.0000000    0.2225995
335800.0000000    0.2177520
335840.0000000    0.2183218
335880.0000000    0.2135480
335920.0000000    0.2032631
335960.0000000    0.2122730
336000.0000000    0.2261055
336040.0000000    0.2272376
336080.0000000    0.2198518
336120.0000000    0.2218145
336160.0000000    0.2138002
336200.0000000    0.2165790
336240.0000000    0.2086676
336280.0000000    0.1951136
336320.0000000    0.2102388
336360.0000000    0.2296955
336400.0000000    0.2255179
336440.0000000    0.2280406
336480.0000000    0.2182011
336520.0000000    0.2248660
336560.0000000    0.2181994
336600.0000000    0.2203679
336640.0000000    0.2349609
336680.0000000    0.2339420
336720.0000000    0.2172331
336760.0000000    0.2292776
336800.0000000    0.2179730
336840.0000000    0.2221736
336880.0000000    0.2212988
336920.0000000    0.2210334
336960.0000000    0.2207973
337000.0000000    0.2257431
337040.0000000    0.2246751
337080.0000000    0.2293983
337120.0000000    0.2360702
337160.0000000    0.2360750
337200.0000000    0.2123876
337240.0000000    0.2102696
337280.0000000    0.2270241
337320.0000000    0.2389068
337360.0000000    0.2330823
337400.0000000    0.2325110
337440.0000000    0.2211423
337480.0000000    0.2315123
337520.0000000    0.2201216
337560.0000000    0.2284169
337600.0000000    0.2272642
337640.0000000    0.2167151
337680.0000000    0.2134799
337720.0000000    0.2380340
337760.0000000    0.2250782
337800.0000000    0.2217307
337840.0000000    0.2179502
337880.0000000    0.2030088
337920.0000000    0.1960573
337960.0000000    0.1955201
338000.0000000    0.1959949
338040.0000000    0.2027315
338080.0000000    0.2037298
338120.0000000    0.2113825
338160.0000000    0.2081196
338200.0000000    0.2137280
338240.0000000    0.2054195
338280.0000000    0.2206268
338320.0000000    0.2082956
338360.0000000    0.2061935
338400.0000000    0.2127267
338440.0000000    0.2170231
338480.0000000    0.2106165
338520.0000000    0.2212894
338560.0000000    0.2106823
338600.0000000    0.2058633
338640.0000000    0.1946658
338680.0000000    0.2114799
338720.0000000    0.2084192
338760.0000000    0.2019879
338800.0000000    0.1960610
338840.0000000    0.1883620
338880.0000000    0.2003254
338920.0000000    0.2086148
338960.0000000    0.2030920
339000.0000000    0.1936520
339040.0000000    0.1977421
339080.0000000    0.1893269
339120.0000000    0.1961875
339160.0000000    0.2002742
339200.0000000    0.1939257
339240.0000000    0.1915027
339280.0000000    0.1997923
339320.0000000    0.1982036
339360.0000000    0.1920639
339400.0000000    0.2113715
339440.0000000    0.2004846
339480.0000000    0.2157944
339520.0000000    0.2029786
339560.0000000    0.2010299
339600.0000000    0.2033598
339640.0000000    0.2076937
339680.0000000    0.2018459
339720.0000000    0.2052899
339760.0000000    0.1877105
339800.0000000    0.1945262
339840.0000000    0.1951728
339880.0000000    0.2053977
339920.0000000    0.1983615
339960.0000000    0.2120641
340000.0000000    0.2225699
340040.0000000    0.2107083
340080.0000000    0.2094649
340120.0000000    0.2143130
340160.0000000    0.1941549
340200.0000000    0.1957964
340240.0000000    0.2101281
340280.0000000    0.2106240
340320.0000000    0.2253202
340360.0000000    0.2215551
340400.0000000    0.2037768
340440.0000000    0.2061192
340480.0000000    0.2105107
340520.0000000    0.1937008
340560.0000000    0.1926796
340600.0000000    0.2059454
340640.0000000    0.1974486
340680.0000000    0.1918016
340720.0000000    0.2052896
340760.0000000    0.2056040
340800.0000000    0.2122008
340840.0000000    0.1818301
340880.0000000    0.1885039
340920.0000000    0.1919841
340960.0000000    0.2070403
341000.0000000    0.2091874
341040.0000000    0.2233261
341080.0000000    0.2114568
341120.0000000    0.1996638
341160.0000000    0.2066940
341200.0000000    0.1988005
341240.0000000    0.2028338
341280.0000000    0.1953723
341320.0000000    0.2068139
341360.0000000    0.2029589
341400.0000000    0.2029639
341440.0000000    0.1965827
341480.0000000    0.1927334
341520.0000000    0.1957831
341560.0000000    0.1948078
341600.0000000    0.1966981
341640.0000000    0.1972221
341680.0000000    0.1828061
341720.0000000    0.1811145
341760.0000000    0.1916982
341800.0000000    0.1943849
341840.0000000    0.2039197
341880.0000000    0.2212738
341920.0000000    0.2170736
341960.0000000    0.2027306
342000.0000000    0.2215081
342040.0000000    0.1881618
342080.0000000    0.2054371
342120.0000000    0.2114011
342160.0000000    0.2036244
342200.0000000    0.2156419
342240.0000000    0.2094375
342280.0000000    0.1989250
342320.0000000    0.1941460
342360.0000000    0.2051380
342400.0000000    0.2005553
342440.0000000    0.2116563
342480.0000000    0.2084862
342520.0000000    0.2267105
342560.0000000    0.2097476
342600.0000000    0.2071819
342640.0000000    0.2120765
342680.0000000    0.2070307
342720.0000000    0.2202164
342760.0000000    0.2199200
342800.0000000    0.2141967
342840.0000000    0.2157584
342880.0000000    0.2272083
342920.0000000    0.2188368
342960.0000000    0.2155011
343000.0000000    0.2265875
343040.0000000    0.2266746
343080.0000000    0.2027197
343120.0000000    0.1899358
343160.0000000    0.2304125
343200.0000000    0.2011146
343240.0000000    0.2244345
343280.0000000    0.2103028
343320.0000000    0.2169192
343360.0000000    0.2283828
343400.0000000    0.1993214
343440.0000000    0.1954213
343480.0000000    0.1970952
343520.0000000    0.1850354
343560.0000000    0.2124793
343600.0000000    0.1865945
343640.0000000    0.2012648
343680.0000000    0.2050007
343720.0000000    0.1940457
343760.0000000    0.2008191
343800.0000000    0.2006639
343840.0000000    0.2040737
343880.0000000    0.1980296
343920.0000000    0.2078162
343960.0000000    0.2135684
344000.0000000    0.2115900
344040.0000000    0.2151455
344080.0000000    0.2129788
344120.0000000    0.2191695
344160.0000000    0.2341187
344200.0000000    0.2164036
344240.0000000    0.2069961
344280.0000000    0.2066334
344320.0000000    0.2016354
344360.0000000    0.2204293
344400.0000000    0.2250314
344440.0000000    0.2414310
344480.0000000    0.2381172
344520.0000000    0.2306561
344560.0000000    0.2316978
344600.0000000    0.2131065
344640.0000000    0.2332683
344680.0000000    0.2293979
344720.0000000    0.2217001
344760.0000000    0.2143310
344800.0000000    0.2242121
344840.0000000    0.2213731
344880.0000000    0.2427152
344920.0000000    0.2219419
344960.0000000    0.2066384
345000.0000000    0.2091743
345040.0000000    0.2113826
345080.0000000    0.2207177
345120.0000000    0.2164311
345160.0000000    0.2180039
345200.0000000    0.2280630
345240.0000000    0.2203392
345280.0000000    0.2042772
345320.0000000    0.2366772
345360.0000000    0.2278830
345400.0000000    0.2402929
345440.0000000    0.2453617
345480.0000000    0.2331264
345520.0000000    0.2135575
345560.0000000    0.2251753
345600.0000000    0.2383884
345640.0000000    0.2088629
345680.0000000    0.2239178
345720.0000000    0.2166842
345760.0000000    0.2346658
345800.0000000    0.2295902
345840.0000000    0.2143446
345880.0000000    0.2335874
345920.0000000    0.2197433
345960.0000000    0.2122463
346000.0000000    0.2328663
346040.0000000    0.2371949
346080.0000000    0.2304613
346120.0000000    0.2184645
346160.0000000    0.2269811
346200.0000000    0.2290425
346240.0000000    0.2326665
346280.0000000    0.2286333
346320.0000000    0.2237486
346360.0000000    0.2127298
346400.0000000    0.2142697
346440.0000000    0.2185501
346480.0000000    0.2366533
346520.0000000    0.2339058
346560.0000000    0.2134126
346600.0000000    0.2189538
346640.0000000    0.2156578
346680.0000000    0.2349682
346720.0000000    0.2192017
346760.0000000    0.2147543
346800.0000000    0.2168352
346840.0000000    0.2118314
346880.0000000    0.2254644
346920.0000000    0.2262850
346960.0000000    0.2186828
347000.0000000    0.2385703
347040.0000000    0.2248268
347080.0000000    0.2275262
347120.0000000    0.2274505
347160.0000000    0.2189903
347200.0000000    0.2243971
347240.0000000    0.2292998
347280.0000000    0.2337602
347320.0000000    0.2215249
347360.0000000    0.2360357
347400.0000000    0.2248912
347440.0000000    0.2163181
347480.0000000    0.2206244
347520.0000000    0.2339853
347560.0000000    0.2292634
347600.0000000    0.2391953
347640.0000000    0.2154568
347680.0000000    0.2339727
347720.0000000    0.2168845
347760.0000000    0.2349256
347800.0000000    0.2174298
347840.0000000    0.2262236
347880.0000000    0.2258647
347920.0000000    0.2206604
347960.0000000    0.2206915
348000.0000000    0.2258000
348040.0000000    0.2251840
348080.0000000    0.2299556
348120.0000000    0.2213496
348160.0000000    0.2191484
348200.0000000    0.2233301
348240.0000000    0.2145055
348280.0000000    0.2127204
348320.0000000    0.2136527
348360.0000000    0.2229448
348400.0000000    0.2276570
348440.0000000    0.2219815
348480.0000000    0.2130235
348520.0000000    0.2246371
348560.0000000    0.2178401
348600.0000000    0.2096134
348640.0000000    0.1984209
348680.0000000    0.2102015
348720.0000000    0.2325109
348760.0000000    0.2332613
348800.0000000    0.2276281
348840.0000000    0.2318660
348880.0000000    0.2237581
348920.0000000    0.2279479
348960.0000000    0.2189257
349000.0000000    0.2273104
349040.0000000    0.2105431
349080.0000000    0.2163872
349120.0000000    0.2195049
349160.0000000    0.2171059
349200.0000000    0.2178631
349240.0000000    0.2327563
349280.0000000    0.2311143
349320.0000000    0.2313604
349360.0000000    0.2331624
349400.0000000    0.2297298
349440.0000000    0.2359053
349480.0000000    0.2443226
349520.0000000    0.2317840
349560.0000000    0.2194776
349600.0000000    0.2301965
349640.0000000    0.2347029
349680.0000000    0.2270108
349720.0000000    0.2342890
349760.0000000    0.2217417
349800.0000000    0.2181393
349840.0000000    0.2358354
349880.0000000    0.2407983
349920.0000000    0.2322639
349960.0000000    0.2213773
350000.0000000    0.2328429
350040.0000000    0.2310699
350080.0000000    0.2444654
350120.0000000    0.2366599
350160.0000000    0.2433978
350200.0000000    0.2385080
350240.0000000    0.2272335
350280.0000000    0.2152139
350320.0000000    0.2288149
350360.0000000    0.2290185
350400.0000000    0.2439046
350440.0000000    0.2260982
350480.0000000    0.2366829
350520.0000000    0.2291383
350560.0000000    0.2339543
350600.0000000    0.2407665
350640.0000000    0.2290081
350680.0000000    0.2209794
350720.0000000    0.2249634
350760.0000000    0.2263122
350800.0000000    0.2293667
350840.0000000    0.2370379
350880.0000000    0.2231806
350920.0000000    0.2428674
350960.0000000    0.2185767
351000.0000000    0.2334974
351040.0000000    0.2287408
351080.0000000    0.2180997
351120.0000000    0.2270770
351160.0000000    0.2374468
351200.0000000    0.2350502
351240.0000000    0.2274797
351280.0000000    0.2152969
351320.0000000    0.2228380
351360.0000000    0.2307070
351400.0000000    0.2338347
351440.0000000    0.2341845
351480.0000000    0.2289902
351520.0000000    0.2466141
351560.0000000    0.2304214
351600.0000000    0.2372976
351640.0000000    0.2423056
351680.0000000    0.2462518
351720.0000000    0.2349167
351760.0000000    0.2365406
351800.0000000    0.2411897
351840.0000000    0.2368217
351880.0000000    0.2564349
351920.0000000    0.2673588
351960.0000000    0.2553321
352000.0000000    0.2434073
352040.0000000    0.2329649
352080.0000000    0.2511071
352120.0000000    0.2435278
352160.0000000    0.2592472
352200.0000000    0.2614366
352240.0000000    0.2485262
352280.0000000    0.2436037
352320.0000000    0.2263173
352360.0000000    0.2304272
352400.0000000    0.2376486
352440.0000000    0.2320732
352480.0000000    0.2321041
352520.0000000    0.2209859
352560.0000000    0.2223348
352600.0000000    0.2348682
352640.0000000    0.2291061
352680.0000000    0.2286712
352720.0000000    0.2206051
352760.0000000    0.2209485
352800.0000000    0.2195861
352840.0000000    0.2027871
352880.0000000    0.2112325
352920.0000000    0.2146424
352960.0000000    0.2241497
353000.0000000    0.2353186
353040.0000000    0.2219886
353080.0000000    0.2099878
353120.0000000    0.2372216
353160.0000000    0.2419222
353200.0000000    0.2334479
353240.0000000    0.2145157
353280.0000000    0.2260386
353320.0000000    0.2069508
353360.0000000    0.2070235
353400.0000000    0.2060781
353440.0000000    0.2182018
353480.0000000    0.2089649
353520.0000000    0.1897303
353560.0000000    0.1999293
353600.0000000    0.2104111
353640.0000000    0.2057918
353680.0000000    0.2148239
353720.0000000    0.2078489
353760.0000000    0.2056788
353800.0000000    0.2188817
353840.0000000    0.2146979
353880.0000000    0.1986149
353920.0000000    0.2209824
353960.0000000    0.2332849
354000.0000000    0.2381472
354040.0000000    0.2137532
354080.0000000    0.2149265
354120.0000000    0.2103384
354160.0000000    0.2104216
354200.0000000    0.2143459
354240.0000000    0.2315050
354280.0000000    0.2063179
354320.0000000    0.2128696
354360.0000000    0.1996362
354400.0000000    0.2071546
354440.0000000    0.2265113
354480.0000000    0.2267045
354520.0000000    0.2257158
354560.0000000    0.2313363
354600.0000000    0.2266706
354640.0000000    0.2292231
354680.0000000    0.2295790
354720.0000000    0.2335704
354760.0000000    0.2283182
354800.0000000    0.2116989
354840.0000000    0.2123746
354880.0000000    0.2163452
354920.0000000    0.2120925
354960.0000000    0.2144464
355000.0000000    0.2017699
355040.0000000    0.2185089
355080.0000000    0.2302216
355120.0000000    0.2366752
355160.0000000    0.2275790
355200.0000000    0.2434502
355240.0000000    0.2166923
355280.0000000    0.2427416
355320.0000000    0.2486715
355360.0000000    0.2525975
355400.0000000    0.2499548
355440.0000000    0.2574094
355480.0000000    0.2504446
355520.0000000    0.2506775
355560.0000000    0.2582053
355600.0000000    0.2447379
355640.0000000    0.2342039
355680.0000000    0.2369092
355720.0000000    0.2455442
355760.0000000    0.2507798
355800.0000000    0.2552259
355840.0000000    0.2448696
355880.0000000    0.2271332
355920.0000000    0.2239351
355960.0000000    0.2253980
356000.0000000    0.2279305
356040.0000000    0.2202592
356080.0000000    0.2338578
356120.0000000    0.2235732
356160.0000000    0.2211858
356200.0000000    0.2334642
356240.0000000    0.2209400
356280.0000000    0.2217086
356320.0000000    0.2426233
356360.0000000    0.2406520
356400.0000000    0.2268906
356440.0000000    0.2242742
356480.0000000    0.2374856
356520.0000000    0.2268670
356560.0000000    0.2307797
356600.0000000    0.2348187
356640.0000000    0.2273658
356680.0000000    0.2141661
356720.0000000    0.2132065
356760.0000000    0.2241643
356800.0000000    0.2142336
356840.0000000    0.2500845
356880.0000000    0.2648792
356920.0000000    0.2541103
356960.0000000    0.2581183
357000.0000000    0.2354591
357040.0000000    0.2285040
357080.0000000    0.2151447
357120.0000000    0.2153084
357160.0000000    0.2173136
357200.0000000    0.1915255
357240.0000000    0.2205928
357280.0000000    0.2018819
357320.0000000    0.2227706
357360.0000000    0.2394831
357400.0000000    0.2248785
357440.0000000    0.2152850
357480.0000000    0.2073878
357520.0000000    0.2158945
357560.0000000    0.2378968
357600.0000000    0.2436001
357640.0000000    0.2502549
357680.0000000    0.2316246
357720.0000000    0.2254759
357760.0000000    0.2405175
357800.0000000    0.2309981
357840.0000000    0.2493028
357880.0000000    0.2420735
357920.0000000    0.2261885
357960.0000000    0.2439935
358000.0000000    0.2505602
358040.0000000    0.2697671
358080.0000000    0.2692547
358120.0000000    0.2612774
358160.0000000    0.2651704
358200.0000000    0.2746058
358240.0000000    0.2605217
358280.0000000    0.2737634
358320.0000000    0.2923498
358360.0000000    0.2686241
358400.0000000    0.2663810
358440.0000000    0.2418086
358480.0000000    0.2722743
358520.0000000    0.2745026
358560.0000000    0.2577940
358600.0000000    0.2609879
358640.0000000    0.2549815
358680.0000000    0.2598531
358720.0000000    0.2479888
358760.0000000    0.2577294
358800.0000000    0.2694717
358840.0000000    0.2629139
358880.0000000    0.2686999
358920.0000000    0.2494743
358960.0000000    0.2722557
359000.0000000    0.2446051
359040.0000000    0.2715595
359080.0000000    0.2540915
359120.0000000    0.2507499
359160.0000000    0.2449495
359200.0000000    0.2499253
359240.0000000    0.2622125
359280.0000000    0.2480437
359320.0000000    0.2452657
359360.0000000    0.2443556
359400.0000000    0.2452202
359440.0000000    0.2293704
359480.0000000    0.2368486
359520.0000000    0.2391447
359560.0000000    0.2333342
359600.0000000    0.2407483
359640.0000000    0.2307336
359680.0000000    0.2258145
359720.0000000    0.2311862
359760.0000000    0.2307083
359800.0000000    0.2204283
359840.0000000    0.2102639
359880.0000000    0.2099147
359920.0000000    0.2181781
359960.0000000    0.2077178
360000.0000000    0.2182277
360040.0000000    0.2142176
360080.0000000    0.2475999
360120.0000000    0.2377160
360160.0000000    0.2264433
360200.0000000    0.2210705
360240.0000000    0.2194360
360280.0000000    0.2170647
360320.0000000    0.2103384
360360.0000000    0.2023375
360400.0000000    0.2011988
360440.0000000    0.2128849
360480.0000000    0.2253508
360520.0000000    0.2077603
360560.0000000    0.2125483
360600.0000000    0.2005156
360640.0000000    0.2182715
360680.0000000    0.2090169
360720.0000000    0.2026195
360760.0000000    0.2100532
360800.0000000    0.2085995
360840.0000000    0.1865114
360880.0000000    0.2017049
360920.0000000    0.1982187
360960.0000000    0.2129491
361000.0000000    0.2112467
361040.0000000    0.2192697
361080.0000000    0.2193252
361120.0000000    0.2172570
361160.0000000    0.2182292
361200.0000000    0.2195426
361240.0000000    0.2222840
361280.0000000    0.2353129
361320.0000000    0.2437294
361360.0000000    0.2484163
361400.0000000    0.2208686
361440.0000000    0.2294879
361480.0000000    0.2189172
361520.0000000    0.2155788
361560.0000000    0.2327420
361600.0000000    0.2234955
361640.0000000    0.2111430
361680.0000000    0.2252434
361720.0000000    0.2222847
361760.0000000    0.2292793
361800.0000000    0.2222529
361840.0000000    0.2198552
361880.0000000    0.2174625
361920.0000000    0.2107999
361960.0000000    0.2135801
362000.0000000    0.2295393
362040.0000000    0.1955874
362080.0000000    0.2287739
362120.0000000    0.2174754
362160.0000000    0.2222255
362200.0000000    0.2376173
362240.0000000    0.2042700
362280.0000000    0.2189122
362320.0000000    0.2206166
362360.0000000    0.2149795
362400.0000000    0.2080754
362440.0000000    0.2176999
362480.0000000    0.2195733
362520.0000000    0.2138287
362560.0000000    0.2172742
362600.0000000    0.2254169
362640.0000000    0.2353233
362680.0000000    0.2213148
362720.0000000    0.2273326
362760.0000000    0.2173906
362800.0000000    0.2273686
362840.0000000    0.2125472
362880.0000000    0.2127432
362920.0000000    0.2106163
362960.0000000    0.2106119
363000.0000000    0.2071591
363040.0000000    0.2296924
363080.0000000    0.2179888
363120.0000000    0.2262435
363160.0000000    0.2141261
363200.0000000    0.2280693
363240.0000000    0.2157088
363280.0000000    0.2032369
363320.0000000    0.2191228
363360.0000000    0.2157562
363400.0000000    0.2055092
363440.0000000    0.2126099
363480.0000000    0.2178301
363520.0000000    0.2152739
363560.0000000    0.2355304
363600.0000000    0.2184206
363640.0000000    0.2185744
363680.0000000    0.2038575
363720.0000000    0.1983473
363760.0000000    0.2152467
363800.0000000    0.2312681
363840.0000000    0.2132873
363880.0000000    0.2124797
363920.0000000    0.2387229
363960.0000000    0.2108265
364000.0000000    0.2211539
364040.0000000    0.2385923
364080.0000000    0.2184343
364120.0000000    0.1931973
364160.0000000    0.2180661
364200.0000000    0.2104020
364240.0000000    0.2260448
364280.0000000    0.2186397
364320.0000000    0.2308559
364360.0000000    0.2239303
364400.0000000    0.2256699
364440.0000000    0.2133597
364480.0000000    0.2267154
364520.0000000    0.2259384
364560.0000000    0.2305402
364600.0000000    0.2193518
364640.0000000    0.2263885
364680.0000000    0.2138219
364720.0000000    0.2355302
364760.0000000    0.2039497
364800.0000000    0.2074513
364840.0000000    0.2128870
364880.0000000    0.2213116
364920.0000000    0.2280096
364960.0000000    0.2218447
365000.0000000    0.2190446
365040.0000000    0.2061094
365080.0000000    0.2096800
365120.0000000    0.2058342
365160.0000000    0.2032217
365200.0000000    0.2187841
365240.0000000    0.2100796
365280.0000000    0.2177224
365320.0000000    0.2094183
365360.0000000    0.2234268
365400.0000000    0.2135037
365440.0000000    0.2275192
365480.0000000    0.2321361
365520.0000000    0.2201332
365560.0000000    0.2199791
365600.0000000    0.2246227
365640.0000000    0.2281557
365680.0000000    0.2379452
365720.0000000    0.2428313
365760.0000000    0.2288344
365800.0000000    0.2225507
365840.0000000    0.2186895
365880.0000000    0.2333413
365920.0000000    0.2358996
365960.0000000    0.2159610
366000.0000000    0.2123669
366040.0000000    0.2215888
366080.0000000    0.2261550
366120.0000000    0.2238874
366160.0000000    0.2096472
366200.0000000    0.2109731
366240.0000000    0.1990460
366280.0000000    0.2131200
366320.0000000    0.2009735
366360.0000000    0.2176751
366400.0000000    0.2056997
366440.0000000    0.2143896
366480.0000000    0.2109442
366520.0000000    0.2038822
366560.0000000    0.2069473
366600.0000000    0.2120314
366640.0000000    0.2052294
366680.0000000    0.1984638
366720.0000000    0.1973069
366760.0000000    0.2033281
366800.0000000    0.2047063
366840.0000000    0.2208585
366880.0000000    0.2103295
366920.0000000    0.2160314
366960.0000000    0.2125834
367000.0000000    0.2197308
367040.0000000    0.2249811
367080.0000000    0.2058577
367120.0000000    0.2183059
367160.0000000    0.2247501
367200.0000000    0.2160395
367240.0000000    0.2034350
367280.0000000    0.2067146
367320.0000000    0.2139309
367360.0000000    0.2050226
367400.0000000    0.2191998
367440.0000000    0.2287220
367480.0000000    0.2318304
367520.0000000    0.2197325
367560.0000000    0.2205007
367600.0000000    0.2127995
367640.0000000    0.2172023
367680.0000000    0.2166389
367720.0000000    0.2102331
367760.0000000    0.2082669
367800.0000000    0.1996742
367840.0000000    0.2203026
367880.0000000    0.2055506
367920.0000000    0.2013140
367960.0000000    0.2128110
368000.0000000    0.2143042
368040.0000000    0.1991328
368080.0000000    0.2213344
368120.0000000    0.2118858
368160.0000000    0.2108100
368200.0000000    0.2150950
368240.0000000    0.2301449
368280.0000000    0.2138037
368320.0000000    0.2138427
368360.0000000    0.2404523
368400.0000000    0.2304286
368440.0000000    0.2308196
368480.0000000    0.2442119
368520.0000000    0.2266483
368560.0000000    0.2176479
368600.0000000    0.2038445
368640.0000000    0.1964435
368680.0000000    0.2030783
368720.0000000    0.2015526
368760.0000000    0.2186057
368800.0000000    0.2073983
368840.0000000    0.1954947
368880.0000000    0.2067971
368920.0000000    0.2055007
368960.0000000    0.2074813
369000.0000000    0.1929214
369040.0000000    0.1855341
369080.0000000    0.2039391
369120.0000000    0.1897392
369160.0000000    0.2062354
369200.0000000    0.2046869
369240.0000000    0.2110603
369280.0000000    0.2281159
369320.0000000    0.2193943
369360.0000000    0.2086454
369400.0000000    0.2175297
369440.0000000    0.2020198
369480.0000000    0.2145476
369520.0000000    0.2114813
369560.0000000    0.2086290
369600.0000000    0.2200172
369640.0000000    0.2098453
369680.0000000    0.2145547
369720.0000000    0.2109627
369760.0000000    0.2191941
369800.0000000    0.2284656
369840.0000000    0.2248664
369880.0000000    0.2213303
369920.0000000    0.2212176
369960.0000000    0.2251001
370000.0000000    0.2221230
370040.0000000    0.1984943
370080.0000000    0.2052008
370120.0000000    0.2074068
370160.0000000    0.2169247
370200.0000000    0.2120319
370240.0000000    0.2163727
370280.0000000    0.2162257
370320.0000000    0.2290016
370360.0000000    0.2055604
370400.0000000    0.2154544
370440.0000000    0.2128125
370480.0000000    0.2153986
370520.0000000    0.2060892
370560.0000000    0.2204092
370600.0000000    0.2007096
370640.0000000    0.2245154
370680.0000000    0.2161001
370720.0000000    0.2145082
370760.0000000    0.2081904
370800.0000000    0.2015307
370840.0000000    0.2141190
370880.0000000    0.1988066
370920.0000000    0.1889464
370960.0000000    0.2093676
371000.0000000    0.1986023
371040.0000000    0.2153393
371080.0000000    0.1893059
371120.0000000    0.1968731
371160.0000000    0.2125664
371200.0000000    0.2105082
371240.0000000    0.2035854
371280.0000000    0.2160757
371320.0000000    0.1872938
371360.0000000    0.2078441
371400.0000000    0.2050337
371440.0000000    0.2035817
371480.0000000    0.2156176
371520.0000000    0.2043273
371560.0000000    0.1953948
371600.0000000    0.2095993
371640.0000000    0.2148678
371680.0000000    0.2053171
371720.0000000    0.2153139
371760.0000000    0.2087284
371800.0000000    0.2100479
371840.0000000    0.2169886
371880.0000000    0.2095542
371920.0000000    0.2077308
371960.0000000    0.2117162
372000.0000000    0.2064095
372040.0000000    0.1961243
372080.0000000    0.2057464
372120.0000000    0.2098501
372160.0000000    0.2204144
372200.0000000    0.2138837
372240.0000000    0.2173465
372280.0000000    0.2150616
372320.0000000    0.1985328
372360.0000000    0.1799932
372400.0000000    0.2084682
372440.0000000    0.2004960
372480.0000000    0.2045045
372520.0000000    0.2309897
372560.0000000    0.2304418
372600.0000000    0.1924678
372640.0000000    0.2088557
372680.0000000    0.2063646
372720.0000000    0.2114221
372760.0000000    0.2051144
372800.0000000    0.2253779
372840.0000000    0.2198864
372880.0000000    0.2233828
372920.0000000    0.2164553
372960.0000000    0.2031618
373000.0000000    0.2132253
373040.0000000    0.2131837
373080.0000000    0.2186703
373120.0000000    0.2049020
373160.0000000    0.2156704
373200.0000000    0.2040774
373240.0000000    0.2032227
373280.0000000    0.2233130
373320.0000000    0.2180518
373360.0000000    0.2105577
373400.0000000    0.2284838
373440.0000000    0.2214529
373480.0000000    0.2238321
373520.0000000    0.2093603
373560.0000000    0.2127667
373600.0000000    0.2163638
373640.0000000    0.1969409
373680.0000000    0.1911334
373720.0000000    0.2244798
373760.0000000    0.2066216
373800.0000000    0.2119958
373840.0000000    0.2051782
373880.0000000    0.1961577
373920.0000000    0.1869330
373960.0000000    0.2146627
374000.0000000    0.2086186
374040.0000000    0.1915434
374080.0000000    0.1928848
374120.0000000    0.1851264
374160.0000000    0.1754589
374200.0000000    0.1820206
374240.0000000    0.1943379
374280.0000000    0.1927263
374320.0000000    0.1917727
374360.0000000    0.1928243
374400.0000000    0.2041681
374440.0000000    0.2107463
374480.0000000    0.1964996
374520.0000000    0.1937190
374560.0000000    0.1968326
374600.0000000    0.2021720
374640.0000000    0.1910521
374680.0000000    0.1856883
374720.0000000    0.1898381
374760.0000000    0.2206520
374800.0000000    0.2046054
374840.0000000    0.1935341
374880.0000000    0.1932518
374920.0000000    0.2063396
374960.0000000    0.2014636
375000.0000000    0.2055362
375040.0000000    0.2155520
375080.0000000    0.2448196
375120.0000000    0.2387840
375160.0000000    0.2482675
375200.0000000    0.2290795
375240.0000000    0.2327000
375280.0000000    0.2201168
375320.0000000    0.2229981
375360.0000000    0.2083721
375400.0000000    0.2182296
375440.0000000    0.2366713
375480.0000000    0.2294210
375520.0000000    0.2160847
375560.0000000    0.2222087
375600.0000000    0.2162371
375640.0000000    0.2216811
375680.0000000    0.2181404
375720.0000000    0.2054738
375760.0000000    0.2054456
375800.0000000    0.1974132
375840.0000000    0.2172099
375880.0000000    0.2185449
375920.0000000    0.2137350
375960.0000000    0.2269937
376000.0000000    0.2142752
376040.0000000    0.2073124
376080.0000000    0.2175529
376120.0000000    0.2063596
376160.0000000    0.2292238
376200.0000000    0.2049675
376240.0000000    0.1987278
376280.0000000    0.2207684
376320.0000000    0.2015010
376360.0000000    0.2403817
376400.0000000    0.2243906
376440.0000000    0.2082502
376480.0000000    0.2145072
376520.0000000    0.2294993
376560.0000000    0.2118533
376600.0000000    0.2052388
376640.0000000    0.2304006
376680.0000000    0.2307218
376720.0000000    0.2197868
376760.0000000    0.2183400
376800.0000000    0.2187246
376840.0000000    0.2033012
376880.0000000    0.2038373
376920.0000000    0.1973603
376960.0000000    0.2091462
377000.0000000    0.2142940
377040.0000000    0.1905484
377080.0000000    0.2093269
377120.0000000    0.2046406
377160.0000000    0.2212777
377200.0000000    0.2070697
377240.0000000    0.1835245
377280.0000000    0.2189407
377320.0000000    0.1903573
377360.0000000    0.1932598
377400.0000000    0.1966285
377440.0000000    0.1941387
377480.0000000    0.2064177
377520.0000000    0.1991993
377560.0000000    0.2139613
377600.0000000    0.1932891
377640.0000000    0.1964134
377680.0000000    0.1913100
377720.0000000    0.2003170
377760.0000000    0.2178170
377800.0000000    0.2159238
377840.0000000    0.2120823
377880.0000000    0.1911160
377920.0000000    0.1763288
377960.0000000    0.1783519
378000.0000000    0.1939546
378040.0000000    0.1739303
378080.0000000    0.1868689
378120.0000000    0.2119508
378160.0000000    0.2063010
378200.0000000    0.1890903
378240.0000000    0.2110457
378280.0000000    0.1989299
378320.0000000    0.2012539
378360.0000000    0.1940888
378400.0000000    0.2072490
378440.0000000    0.2070017
378480.0000000    0.2154695
378520.0000000    0.1994707
378560.0000000    0.2269135
378600.0000000    0.2163511
378640.0000000    0.1928775
378680.0000000    0.2009648
378720.0000000    0.2021617
378760.0000000    0.1962256
378800.0000000    0.1942109
378840.0000000    0.2065324
378880.0000000    0.2029699
378920.0000000    0.2008473
378960.0000000    0.1891671
379000.0000000    0.2000151
379040.0000000    0.1920863
379080.0000000    0.2003161
379120.0000000    0.1976855
379160.0000000    0.1810712
379200.0000000    0.1856834
379240.0000000    0.1900070
379280.0000000    0.1888011
379320.0000000    0.2068616
379360.0000000    0.2062421
379400.0000000    0.2017154
379440.0000000    0.1955619
379480.0000000    0.2219735
379520.0000000    0.2078593
379560.0000000    0.1939922
379600.0000000    0.1909970
379640.0000000    0.1964923
379680.0000000    0.2081539
379720.0000000    0.2154969
379760.0000000    0.1944156
379800.0000000    0.2064549
379840.0000000    0.2043587
379880.0000000    0.2038383
379920.0000000    0.1953250
379960.0000000    0.2098135
380000.0000000    0.2093421
380040.0000000    0.2302469
380080.0000000    0.1975572
380120.0000000    0.2062374
380160.0000000    0.2243160
380200.0000000    0.2204795
380240.0000000    0.2193711
380280.0000000    0.2328157
380320.0000000    0.2045126
380360.0000000    0.2077499
380400.0000000    0.2226042
380440.0000000    0.2255262
380480.0000000    0.2038399
380520.0000000    0.2353915
380560.0000000    0.2170810
380600.0000000    0.2355527
380640.0000000    0.2219032
380680.0000000    0.2317700
380720.0000000    0.2361568
380760.0000000    0.2430057
380800.0000000    0.2433543
380840.0000000    0.2172799
380880.0000000    0.2388007
380920.0000000    0.2225547
380960.0000000    0.2082489
381000.0000000    0.1998926
381040.0000000    0.2067352
381080.0000000    0.1890103
381120.0000000    0.2186554
381160.0000000    0.1965985
381200.0000000    0.1930637
381240.0000000    0.1870187
381280.0000000    0.2129088
381320.0000000    0.2025834
381360.0000000    0.2220964
381400.0000000    0.2193727
381440.0000000    0.2271985
381480.0000000    0.2376713
381520.0000000    0.2138873
381560.0000000    0.2204540
381600.0000000    0.2276542
381640.0000000    0.2201260
381680.0000000    0.2455951
381720.0000000    0.2210581
381760.0000000    0.2308314
381800.0000000    0.2354536
381840.0000000    0.2188752
381880.0000000    0.2228319
381920.0000000    0.2178864
381960.0000000    0.2159583
382000.0000000    0.2117793
382040.0000000    0.2121360
382080.0000000    0.2106534
382120.0000000    0.2475617
382160.0000000    0.2414272
382200.0000000    0.2256695
382240.0000000    0.2235046
382280.0000000    0.2162802
382320.0000000    0.2318641
382360.0000000    0.1963565
382400.0000000    0.2126897
382440.0000000    0.2212397
382480.0000000    0.2314362
382520.0000000    0.2273062
382560.0000000    0.2194200
382600.0000000    0.2242796
382640.0000000    0.2272246
382680.0000000    0.2480752
382720.0000000    0.2417515
382760.0000000    0.2218110
382800.0000000    0.2268282
382840.0000000    0.2197921
382880.0000000    0.2063181
382920.0000000    0.1943636
382960.0000000    0.1894684
383000.0000000    0.1915053
383040.0000000    0.1888591
383080.0000000    0.2090933
383120.0000000    0.1876032
383160.0000000    0.2004201
383200.0000000    0.1915933
383240.0000000    0.1985148
383280.0000000    0.2162070
383320.0000000    0.2198142
383360.0000000    0.1989934
383400.0000000    0.2309433
383440.0000000    0.2037485
383480.0000000    0.2249676
383520.0000000    0.2130923
383560.0000000    0.1965299
383600.0000000    0.2135132
383640.0000000    0.2177837
383680.0000000    0.2314055
383720.0000000    0.2115030
383760.0000000    0.2250002
383800.0000000    0.2152541
383840.0000000    0.1915919
383880.0000000    0.2149030
383920.0000000    0.2114383
383960.0000000    0.2090858
384000.0000000    0.2276554
384040.0000000    0.2118239
384080.0000000    0.2016483
384120.0000000    0.2225422
384160.0000000    0.2283608
384200.0000000    0.2274186
384240.0000000    0.2167276
384280.0000000    0.2074561
384320.0000000    0.2195466
384360.0000000    0.2161270
384400.0000000    0.2037124
384440.0000000    0.2041043
384480.0000000    0.2070370
384520.0000000    0.2086351
384560.0000000    0.1674462
384600.0000000    0.1886892
384640.0000000    0.2015638
384680.0000000    0.1889164
384720.0000000    0.1912571
384760.0000000    0.1744500
384800.0000000    0.1794946
384840.0000000    0.2009900
384880.0000000    0.1763420
384920.0000000    0.1965045
384960.0000000    0.1948299
385000.0000000    0.1979059
385040.0000000    0.1970169
385080.0000000    0.1772497
385120.0000000    0.2086776
385160.0000000    0.2089518
385200.0000000    0.2153094
385240.0000000    0.1977645
385280.0000000    0.2049663
385320.0000000    0.2033304
385360.0000000    0.1887160
385400.0000000    0.1906919
385440.0000000    0.1876953
385480.0000000    0.2024306
385520.0000000    0.1983737
385560.0000000    0.1939419
385600.0000000    0.2069234
385640.0000000    0.1979966
385680.0000000    0.1830391
385720.0000000    0.1729018
385760.0000000    0.1651275
385800.0000000    0.1742916
385840.0000000    0.1891821
385880.0000000    0.1719759
385920.0000000    0.1986037
385960.0000000    0.1809942
386000.0000000    0.1963452
386040.0000000    0.1681021
386080.0000000    0.1791803
386120.0000000    0.1730301
386160.0000000    0.1720446
386200.0000000    0.1871705
386240.0000000    0.1885841
386280.0000000    0.1909766
386320.0000000    0.1954850
386360.0000000    0.2043740
386400.0000000    0.1862448
386440.0000000    0.1740650
386480.0000000    0.1847876
386520.0000000    0.1949614
386560.0000000    0.2001520
386600.0000000    0.1936315
386640.0000000    0.1887293
386680.0000000    0.2015765
386720.0000000    0.2060616
386760.0000000    0.2135218
386800.0000000    0.2167760
386840.0000000    0.2122367
386880.0000000    0.2067536
386920.0000000    0.1902259
386960.0000000    0.2096135
387000.0000000    0.2231324
387040.0000000    0.2107768
387080.0000000    0.2132975
387120.0000000    0.1974690
387160.0000000    0.1855008
387200.0000000    0.1754804
387240.0000000    0.2110706
387280.0000000    0.1909151
387320.0000000    0.1828886
387360.0000000    0.2066176
387400.0000000    0.1967435
387440.0000000    0.2142679
387480.0000000    0.1978133
387520.0000000    0.1856245
387560.0000000    0.2046645
387600.0000000    0.1960891
387640.0000000    0.2050081
387680.0000000    0.1962518
387720.0000000    0.2118829
387760.0000000    0.2155060
387800.0000000    0.2255814
387840.0000000    0.2111266
387880.0000000    0.2059034
387920.0000000    0.1936068
387960.0000000    0.2024342
388000.0000000    0.2039058
388040.0000000    0.2131771
388080.0000000    0.2025977
388120.0000000    0.1886003
388160.0000000    0.2025120
388200.0000000    0.2129645
388240.0000000    0.1983880
388280.0000000    0.2058982
388320.0000000    0.1992995
388360.0000000    0.2150078
388400.0000000    0.2094149
388440.0000000    0.2056036
388480.0000000    0.2134315
388520.0000000    0.2066524
388560.0000000    0.2072083
388600.0000000    0.1931140
388640.0000000    0.2121438
388680.0000000    0.2152605
388720.0000000    0.2039956
388760.0000000    0.2086779
388800.0000000    0.2277569
388840.0000000    0.2158808
388880.0000000    0.2211751
388920.0000000    0.2070601
388960.0000000    0.1956946
389000.0000000    0.1946018
389040.0000000    0.1989208
389080.0000000    0.2033052
389120.0000000    0.2116517
389160.0000000    0.1782790
389200.0000000    0.2186437
389240.0000000    0.2181233
389280.0000000    0.2038657
389320.0000000    0.2145067
389360.0000000    0.1887807
389400.0000000    0.2277943
389440.0000000    0.2241606
389480.0000000    0.2164718
389520.0000000    0.2004204
389560.0000000    0.2149906
389600.0000000    0.2112681
389640.0000000    0.2389352
389680.0000000    0.2178377
389720.0000000    0.2080533
389760.0000000    0.2065670
389800.0000000    0.2282998
389840.0000000    0.2177154
389880.0000000    0.2013184
389920.0000000    0.2170701
389960.0000000    0.2015146
390000.0000000    0.1961922
390040.0000000    0.1997328
390080.0000000    0.2219530
390120.0000000    0.2219925
390160.0000000    0.2026708
390200.0000000    0.2084650
390240.0000000    0.1908454
390280.0000000    0.2103614
390320.0000000    0.1977042
390360.0000000    0.1975764
390400.0000000    0.1878242
390440.0000000    0.2017429
390480.0000000    0.1945740
390520.0000000    0.1882197
390560.0000000    0.1820423
390600.0000000    0.1894310
390640.0000000    0.1904817
390680.0000000    0.2152025
390720.0000000    0.1892701
390760.0000000    0.1908630
390800.0000000    0.2034299
390840.0000000    0.2208719
390880.0000000    0.1992047
390920.0000000    0.2102845
390960.0000000    0.1935724
391000.0000000    0.2157868
391040.0000000    0.2031970
391080.0000000    0.2040301
391120.0000000    0.2193162
391160.0000000    0.2340816
391200.0000000    0.2114197
391240.0000000    0.2274124
391280.0000000    0.2464958
391320.0000000    0.2141708
391360.0000000    0.2223090
391400.0000000    0.2057013
391440.0000000    0.2372379
391480.0000000    0.2280857
391520.0000000    0.2120821
391560.0000000    0.2282584
391600.0000000    0.2235350
391640.0000000    0.2101440
391680.0000000    0.2319347
391720.0000000    0.2175575
391760.0000000    0.2289296
391800.0000000    0.2327843
391840.0000000    0.2137789
391880.0000000    0.2084058
391920.0000000    0.2182685
391960.0000000    0.2131946
392000.0000000    0.2137213
392040.0000000    0.2133672
392080.0000000    0.2153232
392120.0000000    0.2208190
392160.0000000    0.2121125
392200.0000000    0.2176094
392240.0000000    0.2330980
392280.0000000    0.2361784
392320.0000000    0.2181686
392360.0000000    0.2202174
392400.0000000    0.2072191
392440.0000000    0.2035004
392480.0000000    0.2187260
392520.0000000    0.2384423
392560.0000000    0.2236608
392600.0000000    0.2100207
392640.0000000    0.1881389
392680.0000000    0.2086453
392720.0000000    0.1903014
392760.0000000    0.1993212
392800.0000000    0.2144226
392840.0000000    0.1977088
392880.0000000    0.2120086
392920.0000000    0.2077600
392960.0000000    0.2044832
393000.0000000    0.2136705
393040.0000000    0.2024612
393080.0000000    0.2154140
393120.0000000    0.2159069
393160.0000000    0.2366417
393200.0000000    0.2167869
393240.0000000    0.2318838
393280.0000000    0.2049671
393320.0000000    0.2225531
393360.0000000    0.2257150
393400.0000000    0.2261357
393440.0000000    0.2277905
393480.0000000    0.2292343
393520.0000000    0.2166601
393560.0000000    0.2200119
393600.0000000    0.2172124
393640.0000000    0.2084769
393680.0000000    0.2223931
393720.0000000    0.2022928
393760.0000000    0.2021444
393800.0000000    0.2130767
393840.0000000    0.2140013
393880.0000000    0.2238598
393920.0000000    0.2206186
393960.0000000    0.2337056
394000.0000000    0.2221791
394040.0000000    0.2211881
394080.0000000    0.2298128
394120.0000000    0.2307284
394160.0000000    0.2251901
394200.0000000    0.2214961
394240.0000000    0.2051331
394280.0000000    0.2141834
394320.0000000    0.1968562
394360.0000000    0.2185851
394400.0000000    0.2146099
394440.0000000    0.1891740
394480.0000000    0.1985768
394520.0000000    0.2073744
394560.0000000    0.2182102
394600.0000000    0.2273217
394640.0000000    0.2178602
394680.0000000    0.2284811
394720.0000000    0.2392312
394760.0000000    0.2142612
394800.0000000    0.2215126
394840.0000000    0.2207720
394880.0000000    0.2298826
394920.0000000    0.2321032
394960.0000000    0.2048732
395000.0000000    0.2255045
395040.0000000    0.2327737
395080.0000000    0.2107741
395120.0000000    0.2071594
395160.0000000    0.2126546
395200.0000000    0.2186355
395240.0000000    0.2191687
395280.0000000    0.2327312
395320.0000000    0.2290913
395360.0000000    0.2131114
395400.0000000    0.1974825
395440.0000000    0.2289494
395480.0000000    0.2214495
395520.0000000    0.2162129
395560.0000000    0.2182409
395600.0000000    0.2156399
395640.0000000    0.2270516
395680.0000000    0.2276711
395720.0000000    0.2102222
395760.0000000    0.2152361
395800.0000000    0.2076203
395840.0000000    0.2177154
395880.0000000    0.2088726
395920.0000000    0.2255502
395960.0000000    0.2193117
396000.0000000    0.2329285
396040.0000000    0.2192648
396080.0000000    0.2231463
396120.0000000    0.2425767
396160.0000000    0.2172691
396200.0000000    0.2207768
396240.0000000    0.2197316
396280.0000000    0.2151366
396320.0000000    0.2321327
396360.0000000    0.2185604
396400.0000000    0.2081127
396440.0000000    0.2166807
396480.0000000    0.2269704
396520.0000000    0.2269144
396560.0000000    0.2171925
396600.0000000    0.2157149
396640.0000000    0.2387884
396680.0000000    0.2261641
396720.0000000    0.2435615
396760.0000000    0.2374868
396800.0000000    0.2094735
396840.0000000    0.2190129
396880.0000000    0.2224693
396920.0000000    0.2238878
396960.0000000    0.2245578
397000.0000000    0.2261603
397040.0000000    0.2251835
397080.0000000    0.2342286
397120.0000000    0.2316398
397160.0000000    0.2339653
397200.0000000    0.2247078
397240.0000000    0.2272386
397280.0000000    0.2134326
397320.0000000    0.2165578
397360.0000000    0.2260143
397400.0000000    0.2304178
397440.0000000    0.2230191
397480.0000000    0.2272859
397520.0000000    0.2441390
397560.0000000    0.2249039
397600.0000000    0.2347666
397640.0000000    0.2365569
397680.0000000    0.2223316
397720.0000000    0.2182011
397760.0000000    0.2261279
397800.0000000    0.2169907
397840.0000000    0.2350573
397880.0000000    0.2331418
397920.0000000    0.2275482
397960.0000000    0.2229433
398000.0000000    0.2330537
398040.0000000    0.2221439
398080.0000000    0.2281655
398120.0000000    0.2184516
398160.0000000    0.2274539
398200.0000000    0.2363561
398240.0000000    0.2217237
398280.0000000    0.2222903
398320.0000000    0.2137391
398360.0000000    0.2155374
398400.0000000    0.2154143
398440.0000000    0.2191662
398480.0000000    0.1981764
398520.0000000    0.2098255
398560.0000000    0.2221828
398600.0000000    0.2175335
398640.0000000    0.2158459
398680.0000000    0.2136763
398720.0000000    0.2234381
398760.0000000    0.2110738
398800.0000000    0.2113184
398840.0000000    0.2024610
398880.0000000    0.2169717
398920.0000000    0.2256289
398960.0000000    0.2234315
399000.0000000    0.2373466
399040.0000000    0.2206576
399080.0000000    0.2180552
399120.0000000    0.2197012
399160.0000000    0.2203881
399200.0000000    0.2169057
399240.0000000    0.2228722
399280.0000000    0.2297767
399320.0000000    0.2343746
399360.0000000    0.2104406
399400.0000000    0.2088234
399440.0000000    0.2288450
399480.0000000    0.2121217
399520.0000000    0.2214911
399560.0000000    0.2205011
399600.0000000    0.2044137
399640.0000000    0.2131965
399680.0000000    0.2142316
399720.0000000    0.2170577
399760.0000000    0.2273008
399800.0000000    0.2170395
399840.0000000    0.2307309
399880.0000000    0.2123434
399920.0000000    0.2209307
399960.0000000    0.2223448
400000.0000000    0.2092555
400040.0000000    0.2108305
400080.0000000    0.2252926
400120.0000000    0.2320567
400160.0000000    0.2210951
400200.0000000    0.2410200
400240.0000000    0.2408478
400280.0000000    0.2316092
400320.0000000    0.2311287
400360.0000000    0.2372826
400400.0000000    0.2232182
400440.0000000    0.2227555
400480.0000000    0.2269610
400520.0000000    0.2361564
400560.0000000    0.2316305
400600.0000000    0.2320178
400640.0000000    0.2309383
400680.0000000    0.2159514
400720.0000000    0.2300280
400760.0000000    0.2139402
400800.0000000    0.2226300
400840.0000000    0.2243537
400880.0000000    0.2123846
400920.0000000    0.2175000
400960.0000000    0.2181178
401000.0000000    0.2248612
401040.0000000    0.2176087
401080.0000000    0.2155246
401120.0000000    0.2273147
401160.0000000    0.2296182
401200.0000000    0.2104703
401240.0000000    0.1891343
401280.0000000    0.1993032
401320.0000000    0.2024619
401360.0000000    0.2022050
401400.0000000    0.2147821
401440.0000000    0.2267647
401480.0000000    0.2006665
401520.0000000    0.2065047
401560.0000000    0.2240791
401600.0000000    0.2180298
401640.0000000    0.2180601
401680.0000000    0.2300697
401720.0000000    0.2213920
401760.0000000    0.2399515
401800.0000000    0.2266961
401840.0000000    0.2278242
401880.0000000    0.2357768
401920.0000000    0.2287998
401960.0000000    0.2239450
402000.0000000    0.2164719
402040.0000000    0.2181038
402080.0000000    0.2361575
402120.0000000    0.2448556
402160.0000000    0.2226557
402200.0000000    0.2035705
402240.0000000    0.2043738
402280.0000000    0.2032755
402320.0000000    0.2265311
402360.0000000    0.2248092
402400.0000000    0.2182365
402440.0000000    0.2153951
402480.0000000    0.2396906
402520.0000000    0.2201329
402560.0000000    0.2241692
402600.0000000    0.2217177
402640.0000000    0.2208006
402680.0000000    0.2202713
402720.0000000    0.2279592
402760.0000000    0.2417325
402800.0000000    0.2155251
402840.0000000    0.2067028
402880.0000000    0.2130399
402920.0000000    0.2098018
402960.0000000    0.2234579
403000.0000000    0.2037241
403040.0000000    0.2193924
403080.0000000    0.2154718
403120.0000000    0.2296080
403160.0000000    0.2153493
403200.0000000    0.2282473
403240.0000000    0.2131847
403280.0000000    0.2265201
403320.0000000    0.2330672
403360.0000000    0.2118368
403400.0000000    0.2249404
403440.0000000    0.2146145
403480.0000000    0.2305510
403520.0000000    0.2372500
403560.0000000    0.2264466
403600.0000000    0.2056230
403640.0000000    0.1943644
403680.0000000    0.2236940
403720.0000000    0.2396853
403760.0000000    0.2204425
403800.0000000    0.2279596
403840.0000000    0.2131090
403880.0000000    0.2190617
403920.0000000    0.2060049
403960.0000000    0.2079249
404000.0000000    0.2144332
404040.0000000    0.2271204
404080.0000000    0.2221226
404120.0000000    0.2279993
404160.0000000    0.2239216
404200.0000000    0.2181760
404240.0000000    0.2230366
404280.0000000    0.2312741
404320.0000000    0.2212947
404360.0000000    0.2209455
404400.0000000    0.2127984
404440.0000000    0.2052069
404480.0000000    0.2280450
404520.0000000    0.2160329
404560.0000000    0.2022093
404600.0000000    0.2134408
404640.0000000    0.2082385
404680.0000000    0.2177544
404720.0000000    0.2030804
404760.0000000    0.2126781
404800.0000000    0.2091187
404840.0000000    0.2280956
404880.0000000    0.2047872
404920.0000000    0.2032333
404960.0000000    0.2136145
405000.0000000    0.2144977
405040.0000000    0.2338506
405080.0000000    0.2209249
405120.0000000    0.2182737
405160.0000000    0.2185895
405200.0000000    0.2120022
405240.0000000    0.2167683
405280.0000000    0.2292371
405320.0000000    0.2155837
405360.0000000    0.2080553
405400.0000000    0.2086547
405440.0000000    0.2207122
405480.0000000    0.2384893
405520.0000000    0.2217909
405560.0000000    0.2176982
405600.0000000    0.2086319
405640.0000000    0.2047955
405680.0000000    0.2173860
405720.0000000    0.2210255
405760.0000000    0.2187137
405800.0000000    0.2323848
405840.0000000    0.2120849
405880.0000000    0.2011567
405920.0000000    0.2042203
405960.0000000    0.2077846
406000.0000000    0.2161356
406040.0000000    0.2156937
406080.0000000    0.1925669
406120.0000000    0.2227500
406160.0000000    0.2011195
406200.0000000    0.2151136
406240.0000000    0.2125491
406280.0000000    0.2125748
406320.0000000    0.2113282
406360.0000000    0.2054902
406400.0000000    0.2154741
406440.0000000    0.2363904
406480.0000000    0.1988581
406520.0000000    0.2022933
406560.0000000    0.2033730
406600.0000000    0.1960901
406640.0000000    0.1791363
406680.0000000    0.2139888
406720.0000000    0.2085245
406760.0000000    0.2192553
406800.0000000    0.2183215
406840.0000000    0.2192063
406880.0000000    0.2217860
406920.0000000    0.2252767
406960.0000000    0.2100300
407000.0000000    0.2018508
407040.0000000    0.1932819
407080.0000000    0.2031326
407120.0000000    0.2145061
407160.0000000    0.2209000
407200.0000000    0.2039925
407240.0000000    0.2121988
407280.0000000    0.2113996
407320.0000000    0.2085093
407360.0000000    0.2090786
407400.0000000    0.2256631
407440.0000000    0.2252828
407480.0000000    0.2093140
407520.0000000    0.2120910
407560.0000000    0.2073569
407600.0000000    0.2187380
407640.0000000    0.2230312
407680.0000000    0.2119172
407720.0000000    0.1988726
407760.0000000    0.1956971
407800.0000000    0.2047477
407840.0000000    0.2217794
407880.0000000    0.2201212
407920.0000000    0.2211297
407960.0000000    0.2220235
408000.0000000    0.2322374
408040.0000000    0.2365836
408080.0000000    0.2181818
408120.0000000    0.2211363
408160.0000000    0.2278201
408200.0000000    0.2377940
408240.0000000    0.2460700
408280.0000000    0.2346693
408320.0000000    0.2158330
408360.0000000    0.2195893
408400.0000000    0.2336505
408440.0000000    0.2387033
408480.0000000    0.2268633
408520.0000000    0.2260855
408560.0000000    0.2081704
408600.0000000    0.2159697
408640.0000000    0.2134192
408680.0000000    0.2259017
408720.0000000    0.2090632
408760.0000000    0.2303783
408800.0000000    0.2169851
408840.0000000    0.2217280
408880.0000000    0.2214341
408920.0000000    0.2101074
408960.0000000    0.1937492
409000.0000000    0.2144388
409040.0000000    0.1864869
409080.0000000    0.1806256
409120.0000000    0.1936073
409160.0000000    0.2014102
409200.0000000    0.1999552
409240.0000000    0.2256936
409280.0000000    0.1990920
409320.0000000    0.2021272
409360.0000000    0.1996016
409400.0000000    0.2065234
409440.0000000    0.2115331
409480.0000000    0.2115172
409520.0000000    0.2142991
409560.0000000    0.2131499
409600.0000000    0.2182028
409640.0000000    0.2238764
409680.0000000    0.2151907
409720.0000000    0.1949120
409760.0000000    0.2147016
409800.0000000    0.2098761
409840.0000000    0.2121888
409880.0000000    0.1998449
409920.0000000    0.2034888
409960.0000000    0.2051067
410000.0000000    0.2154418
410040.0000000    0.2225631
410080.0000000    0.2074104
410120.0000000    0.2186648
410160.0000000    0.2083476
410200.0000000    0.2183977
410240.0000000    0.2155734
410280.0000000    0.2180756
410320.0000000    0.2210094
410360.0000000    0.2086646
410400.0000000    0.2166343
410440.0000000    0.2118533
410480.0000000    0.2131712
410520.0000000    0.2259293
410560.0000000    0.2380860
410600.0000000    0.2371954
410640.0000000    0.2177888
410680.0000000    0.2398637
410720.0000000    0.2112155
410760.0000000    0.2090227
410800.0000000    0.2079901
410840.0000000    0.2016072
410880.0000000    0.1991054
410920.0000000    0.2174755
410960.0000000    0.2167277
411000.0000000    0.2106482
411040.0000000    0.2330730
411080.0000000    0.2202667
411120.0000000    0.2182662
411160.0000000    0.2218898
411200.0000000    0.2138781
411240.0000000    0.2202959
411280.0000000    0.2168558
411320.0000000    0.1915581
411360.0000000    0.2194823
411400.0000000    0.2057542
411440.0000000    0.2019490
411480.0000000    0.2202429
411520.0000000    0.2034763
411560.0000000    0.2011734
411600.0000000    0.1959214
411640.0000000    0.2323381
411680.0000000    0.2172063
411720.0000000    0.2228726
411760.0000000    0.2122518
411800.0000000    0.2069902
411840.0000000    0.2413561
411880.0000000    0.2475159
411920.0000000    0.2219673
411960.0000000    0.2334093
412000.0000000    0.2236505
412040.0000000    0.2217629
412080.0000000    0.2104898
412120.0000000    0.2157765
412160.0000000    0.2294740
412200.0000000    0.2197981
412240.0000000    0.2371638
412280.0000000    0.2245315
412320.0000000    0.2271892
412360.0000000    0.2223083
412400.0000000    0.2435473
412440.0000000    0.2233950
412480.0000000    0.2349300
412520.0000000    0.2240808
412560.0000000    0.2307347
412600.0000000    0.2245731
412640.0000000    0.2250839
412680.0000000    0.2307968
412720.0000000    0.2250075
412760.0000000    0.2159330
412800.0000000    0.2316777
412840.0000000    0.2322867
412880.0000000    0.2277404
412920.0000000    0.2358668
412960.0000000    0.2219722
413000.0000000    0.2237879
413040.0000000    0.2308192
413080.0000000    0.2313282
413120.0000000    0.2292294
413160.0000000    0.2239674
413200.0000000    0.2405133
413240.0000000    0.2267880
413280.0000000    0.2236194
413320.0000000    0.2226513
413360.0000000    0.2244329
413400.0000000    0.2162240
413440.0000000    0.2117479
413480.0000000    0.2145211
413520.0000000    0.2175536
413560.0000000    0.2184928
413600.0000000    0.2391941
413640.0000000    0.2377518
413680.0000000    0.2258444
413720.0000000    0.2170245
413760.0000000    0.2050162
413800.0000000    0.2086639
413840.0000000    0.2316036
413880.0000000    0.2217018
413920.0000000    0.2285904
413960.0000000    0.2320840
414000.0000000    0.2113521
414040.0000000    0.2016945
414080.0000000    0.2124615
414120.0000000    0.2195008
414160.0000000    0.2223155
414200.0000000    0.2345748
414240.0000000    0.2260457
414280.0000000    0.2168000
414320.0000000    0.2030186
414360.0000000    0.2101859
414400.0000000    0.2067537
414440.0000000    0.1993430
414480.0000000    0.2076606
414520.0000000    0.2067127
414560.0000000    0.2076487
414600.0000000    0.2114182
414640.0000000    0.2295744
414680.0000000    0.2267338
414720.0000000    0.2277307
414760.0000000    0.2053642
414800.0000000    0.2229028
414840.0000000    0.2136429
414880.0000000    0.2212065
414920.0000000    0.2156619
414960.0000000    0.2209203
415000.0000000    0.2060171
415040.0000000    0.2226518
415080.0000000    0.2036940
415120.0000000    0.2171653
415160.0000000    0.2218817
415200.0000000    0.1925924
415240.0000000    0.2015975
415280.0000000    0.2125483
415320.0000000    0.2229545
415360.0000000    0.2136721
415400.0000000    0.2233944
415440.0000000    0.2033728
415480.0000000    0.2185312
415520.0000000    0.2233627
415560.0000000    0.2319081
415600.0000000    0.2303101
415640.0000000    0.2144456
415680.0000000    0.2281459
415720.0000000    0.1995555
415760.0000000    0.2014621
415800.0000000    0.2129541
415840.0000000    0.2002367
415880.0000000    0.2012792
415920.0000000    0.2095947
415960.0000000    0.2085851
416000.0000000    0.2230877
416040.0000000    0.2388606
416080.0000000    0.2293822
416120.0000000    0.2385918
416160.0000000    0.2207575
416200.0000000    0.2255228
416240.0000000    0.2221350
416280.0000000    0.2235117
416320.0000000    0.2297669
416360.0000000    0.2332353
416400.0000000    0.2397997
416440.0000000    0.2223866
416480.0000000    0.2215354
416520.0000000    0.2243647
416560.0000000    0.2275680
416600.0000000    0.1978502
416640.0000000    0.2147579
416680.0000000    0.2137326
416720.0000000    0.2169552
416760.0000000    0.2242139
416800.0000000    0.2303635
416840.0000000    0.2321009
416880.0000000    0.2311009
416920.0000000    0.2255051
416960.0000000    0.2220399
417000.0000000    0.2466660
417040.0000000    0.2330551
417080.0000000    0.2314794
417120.0000000    0.2352307
417160.0000000    0.2327841
417200.0000000    0.2302458
417240.0000000    0.2293818
417280.0000000    0.2298842
417320.0000000    0.2372922
417360.0000000    0.2350070
417400.0000000    0.2356322
417440.0000000    0.2308851
417480.0000000    0.2237488
417520.0000000    0.2310610
417560.0000000    0.2308886
417600.0000000    0.1979189
417640.0000000    0.2191394
417680.0000000    0.2165034
417720.0000000    0.2278867
417760.0000000    0.2293743
417800.0000000    0.2329350
417840.0000000    0.2474496
417880.0000000    0.2317577
417920.0000000    0.2292613
417960.0000000    0.2181571
418000.0000000    0.2476228
418040.0000000    0.2300083
418080.0000000    0.2357247
418120.0000000    0.2334648
418160.0000000    0.2312506
418200.0000000    0.2386696
418240.0000000    0.2240768
418280.0000000    0.2186749
418320.0000000    0.2335584
418360.0000000    0.2221719
418400.0000000    0.2153933
418440.0000000    0.2251237
418480.0000000    0.2441967
418520.0000000    0.2438906
418560.0000000    0.2337821
418600.0000000    0.2373279
418640.0000000    0.2392290
418680.0000000    0.2372549
418720.0000000    0.2438014
418760.0000000    0.2479552
418800.0000000    0.2370037
418840.0000000    0.2429025
418880.0000000    0.2513793
418920.0000000    0.2600083
418960.0000000    0.2383724
419000.0000000    0.2315742
419040.0000000    0.2188943
419080.0000000    0.2336290
419120.0000000    0.2495020
419160.0000000    0.2505164
419200.0000000    0.2411225
419240.0000000    0.2451165
419280.0000000    0.2428858
419320.0000000    0.2357212
419360.0000000    0.2330860
419400.0000000    0.2440275
419440.0000000    0.2473838
419480.0000000    0.2503749
419520.0000000    0.2291631
419560.0000000    0.2261069
419600.0000000    0.2385339
419640.0000000    0.2244833
419680.0000000    0.2439619
419720.0000000    0.2292756
419760.0000000    0.2384410
419800.0000000    0.2276901
419840.0000000    0.2321631
419880.0000000    0.2259463
419920.0000000    0.2359545
419960.0000000    0.2383070
420000.0000000    0.2368851
420040.0000000    0.2370298
420080.0000000    0.2345670
420120.0000000    0.2378497
420160.0000000    0.2249970
420200.0000000    0.2421448
420240.0000000    0.2314884
420280.0000000    0.2477085
420320.0000000    0.2410561
420360.0000000    0.2361491
420400.0000000    0.2515647
420440.0000000    0.2372462
420480.0000000    0.2325227
420520.0000000    0.2324223
420560.0000000    0.2278962
420600.0000000    0.2265424
420640.0000000    0.2234439
420680.0000000    0.2442579
420720.0000000    0.2394378
420760.0000000    0.2423189
420800.0000000    0.2327291
420840.0000000    0.2356218
420880.0000000    0.2310579
420920.0000000    0.2338916
420960.0000000    0.2534230
421000.0000000    0.2429999
421040.0000000    0.2481142
421080.0000000    0.2289037
421120.0000000    0.2286922
421160.0000000    0.2493466
421200.0000000    0.2284161
421240.0000000    0.2248857
421280.0000000    0.2421445
421320.0000000    0.2298557
421360.0000000    0.2390039
421400.0000000    0.2460173
421440.0000000    0.2298590
421480.0000000    0.2292979
421520.0000000    0.2420499
421560.0000000    0.2289328
421600.0000000    0.2353722
421640.0000000    0.2395059
421680.0000000    0.2429089
421720.0000000    0.2343605
421760.0000000    0.2390908
421800.0000000    0.2258547
421840.0000000    0.2448611
421880.0000000    0.2511306
421920.0000000    0.2341710
421960.0000000    0.2296069
422000.0000000    0.2393917
422040.0000000    0.2339599
422080.0000000    0.2416155
422120.0000000    0.2205741
422160.0000000    0.2197404
422200.0000000    0.2314934
422240.0000000    0.2397538
422280.0000000    0.2425807
422320.0000000    0.2332669
422360.0000000    0.2270332
422400.0000000    0.2273745
422440.0000000    0.2392359
422480.0000000    0.2434629
422520.0000000    0.2348276
422560.0000000    0.2366933
422600.0000000    0.2306834
422640.0000000    0.2437955
422680.0000000    0.2414233
422720.0000000    0.2337202
422760.0000000    0.2331712
422800.0000000    0.2298834
422840.0000000    0.2384859
422880.0000000    0.2374634
422920.0000000    0.2400303
422960.0000000    0.2350491
423000.0000000    0.2350039
423040.0000000    0.2458190
423080.0000000    0.2197513
423120.0000000    0.2277066
423160.0000000    0.2375065
423200.0000000    0.2441292
423240.0000000    0.2470547
423280.0000000    0.2463513
423320.0000000    0.2453417
423360.0000000    0.2461581
423400.0000000    0.2370752
423440.0000000    0.2341888
423480.0000000    0.2342155
423520.0000000    0.2254360
423560.0000000    0.2462105
423600.0000000    0.2495027
423640.0000000    0.2493984
423680.0000000    0.2387232
423720.0000000    0.2208063
423760.0000000    0.2366915
423800.0000000    0.2230858
423840.0000000    0.2266738
423880.0000000    0.2402682
423920.0000000    0.2409135
423960.0000000    0.2294554
424000.0000000    0.2227400
424040.0000000    0.2356914
424080.0000000    0.2367803
424120.0000000    0.2404345
424160.0000000    0.2323120
424200.0000000    0.2340647
424240.0000000    0.2216021
424280.0000000    0.2372028
424320.0000000    0.2306729
424360.0000000    0.2359148
424400.0000000    0.2343509
424440.0000000    0.2431581
424480.0000000    0.2281465
424520.0000000    0.2325439
424560.0000000    0.2406662
424600.0000000    0.2328420
424640.0000000    0.2369668
424680.0000000    0.2421456
424720.0000000    0.2415289
424760.0000000    0.2368028
424800.0000000    0.2386443
424840.0000000    0.2473521
424880.0000000    0.2433527
424920.0000000    0.2464411
424960.0000000    0.2440002
425000.0000000    0.2339834
425040.0000000    0.2339529
425080.0000000    0.2331003
425120.0000000    0.2297663
425160.0000000    0.2407578
425200.0000000    0.2287583
425240.0000000    0.2450064
425280.0000000    0.2341532
425320.0000000    0.2281315
425360.0000000    0.2439549
425400.0000000    0.2448690
425440.0000000    0.2269134
425480.0000000    0.2403970
425520.0000000    0.2401565
425560.0000000    0.2359780
425600.0000000    0.2273564
425640.0000000    0.2234583
425680.0000000    0.2254701
425720.0000000    0.2313026
425760.0000000    0.2437888
425800.0000000    0.2465869
425840.0000000    0.2350633
425880.0000000    0.2409800
425920.0000000    0.2262170
425960.0000000    0.2360869
426000.0000000    0.2251004
426040.0000000    0.2408405
426080.0000000    0.2239780
426120.0000000    0.2352374
426160.0000000    0.2247957
426200.0000000    0.2239166
426240.0000000    0.2290983
426280.0000000    0.2453231
426320.0000000    0.2448312
426360.0000000    0.2445369
426400.0000000    0.2430702
426440.0000000    0.2372601
426480.0000000    0.2325868
426520.0000000    0.2309607
426560.0000000    0.2346588
426600.0000000    0.2426789
426640.0000000    0.2329621
426680.0000000    0.2375638
426720.0000000    0.2355667
426760.0000000    0.2370968
426800.0000000    0.2341845
426840.0000000    0.2345949
426880.0000000    0.2361620
426920.0000000    0.2312931
426960.0000000    0.2306945
427000.0000000    0.2335449
427040.0000000    0.2305819
427080.0000000    0.2549992
427120.0000000    0.2366005
427160.0000000    0.2499446
427200.0000000    0.2433747
427240.0000000    0.2311197
427280.0000000    0.2465573
427320.0000000    0.2378158
427360.0000000    0.2204129
427400.0000000    0.2223599
427440.0000000    0.2357963
427480.0000000    0.2218536
427520.0000000    0.2445853
427560.0000000    0.2293231
427600.0000000    0.2303462
427640.0000000    0.2441285
427680.0000000    0.2471939
427720.0000000    0.2476820
427760.0000000    0.2370025
427800.0000000    0.2432795
427840.0000000    0.2414867
427880.0000000    0.2332377
427920.0000000    0.2548245
427960.0000000    0.2420669
428000.0000000    0.2460131
428040.0000000    0.2406849
428080.0000000    0.2414534
428120.0000000    0.2366138
428160.0000000    0.2494524
428200.0000000    0.2309072
428240.0000000    0.2262732
428280.0000000    0.2432851
428320.0000000    0.2439762
428360.0000000    0.2277083
428400.0000000    0.2450875
428440.0000000    0.2256601
428480.0000000    0.2393602
428520.0000000    0.2414581
428560.0000000    0.2535828
428600.0000000    0.2437054
428640.0000000    0.2288649
428680.0000000    0.2483545
428720.0000000    0.2525474
428760.0000000    0.2415868
428800.0000000    0.2519292
428840.0000000    0.2277846
428880.0000000    0.2310681
428920.0000000    0.2448253
428960.0000000    0.2584548
429000.0000000    0.2484792
429040.0000000    0.2567482
429080.0000000    0.2271230
429120.0000000    0.2308256
429160.0000000    0.2396384
429200.0000000    0.2436939
429240.0000000    0.2447548
429280.0000000    0.2523277
429320.0000000    0.2513597
429360.0000000    0.2480894
429400.0000000    0.2268600
429440.0000000    0.2287621
429480.0000000    0.2295146
429520.0000000    0.2427369
429560.0000000    0.2411073
429600.0000000    0.2320784
429640.0000000    0.2483803
429680.0000000    0.2316403
429720.0000000    0.2500246
429760.0000000    0.2381961
429800.0000000    0.2312204
429840.0000000    0.2415437
429880.0000000    0.2456554
429920.0000000    0.2305722
429960.0000000    0.2387485
430000.0000000    0.2334768
430040.0000000    0.2492353
430080.0000000    0.2462911
430120.0000000    0.2491495
430160.0000000    0.2465933
430200.0000000    0.2375029
430240.0000000    0.2423968
430280.0000000    0.2558326
430320.0000000    0.2511265
430360.0000000    0.2342666
430400.0000000    0.2478283
430440.0000000    0.2423041
430480.0000000    0.2377881
430520.0000000    0.2383138
430560.0000000    0.2330280
430600.0000000    0.2412431
430640.0000000    0.2342277
430680.0000000    0.2419160
430720.0000000    0.2416092
430760.0000000    0.2573475
430800.0000000    0.2439706
430840.0000000    0.2383494
430880.0000000    0.2445701
430920.0000000    0.2487936
430960.0000000    0.2505797
431000.0000000    0.2341524
431040.0000000    0.2467643
431080.0000000    0.2393645
431120.0000000    0.2462949
431160.0000000    0.2509017
431200.0000000    0.2480016
431240.0000000    0.2478658
431280.0000000    0.2341362
431320.0000000    0.2519017
431360.0000000    0.2362525
431400.0000000    0.2540034
431440.0000000    0.2308980
431480.0000000    0.2633348
431520.0000000    0.2443209
431560.0000000    0.2456840
431600.0000000    0.2452016
431640.0000000    0.2244734
431680.0000000    0.2426682
431720.0000000    0.2417475
431760.0000000    0.2464343
431800.0000000    0.2459750
431840.0000000    0.2241086
431880.0000000    0.2520926
431920.0000000    0.2273747
431960.0000000    0.2410119
432000.0000000    0.2392034
432040.0000000    0.2327285
432080.0000000    0.2417434
432120.0000000    0.2334783
432160.0000000    0.2336780
432200.0000000    0.2369139
432240.0000000    0.2422845
432280.0000000    0.2467746
432320.0000000    0.2375889
432360.0000000    0.2506155
432400.0000000    0.2372691
432440.0000000    0.2504768
432480.0000000    0.2547630
432520.0000000    0.2426719
432560.0000000    0.2504874
432600.0000000    0.2480559
432640.0000000    0.2392014
432680.0000000    0.2453895
432720.0000000    0.2485557
432760.0000000    0.2392104
432800.0000000    0.2526553
432840.0000000    0.2479305
432880.0000000    0.2278905
432920.0000000    0.2407496
432960.0000000    0.2206859
433000.0000000    0.2390626
433040.0000000    0.2329598
433080.0000000    0.2411739
433120.0000000    0.2167976
433160.0000000    0.2376041
433200.0000000    0.2311006
433240.0000000    0.2411590
433280.0000000    0.2494939
433320.0000000    0.2504916
433360.0000000    0.2467980
433400.0000000    0.2382297
433440.0000000    0.2250209
433480.0000000    0.2413226
433520.0000000    0.2398555
433560.0000000    0.2301704
433600.0000000    0.2317732
433640.0000000    0.2215047
433680.0000000    0.2255541
433720.0000000    0.2372316
433760.0000000    0.2374636
433800.0000000    0.2148066
433840.0000000    0.2444305
433880.0000000    0.2321679
433920.0000000    0.2215514
433960.0000000    0.2240503
434000.0000000    0.2400425
434040.0000000    0.2636664
434080.0000000    0.2421932
434120.0000000    0.2561693
434160.0000000    0.2432474
434200.0000000    0.2266258
434240.0000000    0.2337909
434280.0000000    0.2371183
434320.0000000    0.2489070
434360.0000000    0.2435800
434400.0000000    0.2487845
434440.0000000    0.2357352
434480.0000000    0.2348312
434520.0000000    0.2366559
434560.0000000    0.2351534
434600.0000000    0.2416568
434640.0000000    0.2449012
434680.0000000    0.2331325
434720.0000000    0.2384741
434760.0000000    0.2305358
434800.0000000    0.2264094
434840.0000000    0.2107349
434880.0000000    0.2217234
434920.0000000    0.2292811
434960.0000000    0.2384470
435000.0000000    0.2194392
435040.0000000    0.2147728
435080.0000000    0.2190608
435120.0000000    0.2131017
435160.0000000    0.2096831
435200.0000000    0.2196360
435240.0000000    0.2264146
435280.0000000    0.2562477
435320.0000000    0.2361465
435360.0000000    0.2463965
435400.0000000    0.2392551
435440.0000000    0.2479088
435480.0000000    0.2395902
435520.0000000    0.2460440
435560.0000000    0.2633595
435600.0000000    0.2401125
435640.0000000    0.2352876
435680.0000000    0.2572671
435720.0000000    0.2542354
435760.0000000    0.2430160
435800.0000000    0.2490042
435840.0000000    0.2499106
435880.0000000    0.2495685
435920.0000000    0.2686208
435960.0000000    0.2515584
436000.0000000    0.2422683
436040.0000000    0.2388283
436080.0000000    0.2395942
436120.0000000    0.2439567
436160.0000000    0.2604325
436200.0000000    0.2306592
436240.0000000    0.2348037
436280.0000000    0.2273740
436320.0000000    0.2549566
436360.0000000    0.2304764
436400.0000000    0.2484055
436440.0000000    0.2312968
436480.0000000    0.2427416
436520.0000000    0.2314761
436560.0000000    0.2429896
436600.0000000    0.2316252
436640.0000000    0.2337044
436680.0000000    0.2373562
436720.0000000    0.2479125
436760.0000000    0.2441175
436800.0000000    0.2445272
436840.0000000    0.2564296
436880.0000000    0.2488140
436920.0000000    0.2479901
436960.0000000    0.2503670
437000.0000000    0.2521980
437040.0000000    0.2430106
437080.0000000    0.2289111
437120.0000000    0.2319915
437160.0000000    0.2286059
437200.0000000    0.2349936
437240.0000000    0.2374472
437280.0000000    0.2449722
437320.0000000    0.2510747
437360.0000000    0.2346840
437400.0000000    0.2366731
437440.0000000    0.2334796
437480.0000000    0.2265100
437520.0000000    0.2054620
437560.0000000    0.2414523
437600.0000000    0.2368209
437640.0000000    0.2215208
437680.0000000    0.2435575
437720.0000000    0.2492311
437760.0000000    0.2254551
437800.0000000    0.2334978
437840.0000000    0.2282206
437880.0000000    0.2309255
437920.0000000    0.2462393
437960.0000000    0.2305068
438000.0000000    0.2470840
438040.0000000    0.2357198
438080.0000000    0.2309361
438120.0000000    0.2378509
438160.0000000    0.2212249
438200.0000000    0.2468090
438240.0000000    0.2344492
438280.0000000    0.2322379
438320.0000000    0.2647636
438360.0000000    0.2403678
438400.0000000    0.2437058
438440.0000000    0.2433822
438480.0000000    0.2464063
438520.0000000    0.2531893
438560.0000000    0.2429474
438600.0000000    0.2367267
438640.0000000    0.2428952
438680.0000000    0.2473117
438720.0000000    0.2366765
438760.0000000    0.2488209
438800.0000000    0.2370602
438840.0000000    0.2281987
438880.0000000    0.2490329
438920.0000000    0.2478531
438960.0000000    0.2345859
439000.0000000    0.2311727
439040.0000000    0.2372397
439080.0000000    0.2231330
439120.0000000    0.2424496
439160.0000000    0.2481965
439200.0000000    0.2476481
439240.0000000    0.2405987
439280.0000000    0.2190438
439320.0000000    0.2355557
439360.0000000    0.2263864
439400.0000000    0.2342964
439440.0000000    0.2353950
439480.0000000    0.2263010
439520.0000000    0.2500390
439560.0000000    0.2413905
439600.0000000    0.2329752
439640.0000000    0.2458122
439680.0000000    0.2533527
439720.0000000    0.2343945
439760.0000000    0.2390264
439800.0000000    0.2413645
439840.0000000    0.2393620
439880.0000000    0.2301677
439920.0000000    0.2560310
439960.0000000    0.2381211
440000.0000000    0.2356358
440040.0000000    0.2520970
440080.0000000    0.2509791
440120.0000000    0.2391603
440160.0000000    0.2396956
440200.0000000    0.2465770
440240.0000000    0.2463728
440280.0000000    0.2481618
440320.0000000    0.2532579
440360.0000000    0.2438542
440400.0000000    0.2363920
440440.0000000    0.2602593
440480.0000000    0.2540428
440520.0000000    0.2379964
440560.0000000    0.2298327
440600.0000000    0.2455893
440640.0000000    0.2522778
440680.0000000    0.2417797
440720.0000000    0.2375246
440760.0000000    0.2202194
440800.0000000    0.2342329
440840.0000000    0.2298714
440880.0000000    0.2367528
440920.0000000    0.2321539
440960.0000000    0.2296517
441000.0000000    0.2295284
441040.0000000    0.2193587
441080.0000000    0.2277056
441120.0000000    0.2264601
441160.0000000    0.2326054
441200.0000000    0.2279267
441240.0000000    0.2348077
441280.0000000    0.2551485
441320.0000000    0.2344504
441360.0000000    0.2348587
441400.0000000    0.2170012
441440.0000000    0.2376311
441480.0000000    0.2353069
441520.0000000    0.2367949
441560.0000000    0.2479987
441600.0000000    0.2527652
441640.0000000    0.2440010
441680.0000000    0.2454603
441720.0000000    0.2338837
441760.0000000    0.2486013
441800.0000000    0.2416824
441840.0000000    0.2370261
441880.0000000    0.2449639
441920.0000000    0.2316719
441960.0000000    0.2646049
442000.0000000    0.2450891
442040.0000000    0.2391953
442080.0000000    0.2401874
442120.0000000    0.2609299
442160.0000000    0.2464323
442200.0000000    0.2366880
442240.0000000    0.2426540
442280.0000000    0.2394949
442320.0000000    0.2386982
442360.0000000    0.2403936
442400.0000000    0.2412276
442440.0000000    0.2414121
442480.0000000    0.2496774
442520.0000000    0.2349721
442560.0000000    0.2481388
442600.0000000    0.2438113
442640.0000000    0.2292572
442680.0000000    0.2413696
442720.0000000    0.2484252
442760.0000000    0.2528050
442800.0000000    0.2466633
442840.0000000    0.2453495
442880.0000000    0.2429723
442920.0000000    0.2369928
442960.0000000    0.2464891
443000.0000000    0.2418148
443040.0000000    0.2537687
443080.0000000    0.2467417
443120.0000000    0.2410369
443160.0000000    0.2529602
443200.0000000    0.2519489
443240.0000000    0.2389705
443280.0000000    0.2353864
443320.0000000    0.2527442
443360.0000000    0.2438511
443400.0000000    0.2437830
443440.0000000    0.2547180
443480.0000000    0.2397885
443520.0000000    0.2432793
443560.0000000    0.2413339
443600.0000000    0.2418106
443640.0000000    0.2471170
443680.0000000    0.2462915
443720.0000000    0.2468050
443760.0000000    0.2354776
443800.0000000    0.2357281
443840.0000000    0.2283152
443880.0000000    0.2309436
443920.0000000    0.2340882
443960.0000000    0.2251180
444000.0000000    0.2321128
444040.0000000    0.2250012
444080.0000000    0.2389812
444120.0000000    0.2356356
444160.0000000    0.2603774
444200.0000000    0.2416614
444240.0000000    0.2516837
444280.0000000    0.2565719
444320.0000000    0.2349293
444360.0000000    0.2267134
444400.0000000    0.2396276
444440.0000000    0.2394122
444480.0000000    0.2579083
444520.0000000    0.2585725
444560.0000000    0.2348009
444600.0000000    0.2395758
444640.0000000    0.2559922
444680.0000000    0.2422622
444720.0000000    0.2500811
444760.0000000    0.2364352
444800.0000000    0.2321040
444840.0000000    0.2294219
444880.0000000    0.2398334
444920.0000000    0.2499928
444960.0000000    0.2266933
445000.0000000    0.2381063
445040.0000000    0.2428930
445080.0000000    0.2371089
445120.0000000    0.2314459
445160.0000000    0.2342936
445200.0000000    0.2359349
445240.0000000    0.2386585
445280.0000000    0.2405797
445320.0000000    0.2461989
445360.0000000    0.2524229
445400.0000000    0.2447326
445440.0000000    0.2421564
445480.0000000    0.2525236
445520.0000000    0.2443464
445560.0000000    0.2545408
445600.0000000    0.2503166
445640.0000000    0.2443284
445680.0000000    0.2274015
445720.0000000    0.2405564
445760.0000000    0.2343842
445800.0000000    0.2369854
445840.0000000    0.2471944
445880.0000000    0.2346160
445920.0000000    0.2525728
445960.0000000    0.2459545
446000.0000000    0.2381929
446040.0000000    0.2247044
446080.0000000    0.2406138
446120.0000000    0.2319113
446160.0000000    0.2366420
446200.0000000    0.2255902
446240.0000000    0.2364029
446280.0000000    0.2471013
446320.0000000    0.2379771
446360.0000000    0.2465262
446400.0000000    0.2428791
446440.0000000    0.2549692
446480.0000000    0.2388897
446520.0000000    0.2380307
446560.0000000    0.2342297
446600.0000000    0.2373039
446640.0000000    0.2378076
446680.0000000    0.2457612
446720.0000000    0.2346992
446760.0000000    0.2524602
446800.0000000    0.2289385
446840.0000000    0.2355187
446880.0000000    0.2430391
446920.0000000    0.2459008
446960.0000000    0.2401607
447000.0000000    0.2662307
447040.0000000    0.2525594
447080.0000000    0.2572264
447120.0000000    0.2453520
447160.0000000    0.2365586
447200.0000000    0.2341482
447240.0000000    0.2313803
447280.0000000    0.2337538
447320.0000000    0.2378687
447360.0000000    0.2283855
447400.0000000    0.2290328
447440.0000000    0.2381467
447480.0000000    0.2459965
447520.0000000    0.2498900
447560.0000000    0.2440613
447600.0000000    0.2527258
447640.0000000    0.2506256
447680.0000000    0.2429106
447720.0000000    0.2515519
447760.0000000    0.2335943
447800.0000000    0.2442220
447840.0000000    0.2553732
447880.0000000    0.2613055
447920.0000000    0.2454046
447960.0000000    0.2425894
448000.0000000    0.2526096
448040.0000000    0.2569149
448080.0000000    0.2374302
448120.0000000    0.2341706
448160.0000000    0.2329319
448200.0000000    0.2448807
448240.0000000    0.2416370
448280.0000000    0.2291442
448320.0000000    0.2454951
448360.0000000    0.2548724
448400.0000000    0.2182669
448440.0000000    0.2375345
448480.0000000    0.2515366
448520.0000000    0.2502490
448560.0000000    0.2314680
448600.0000000    0.2287188
448640.0000000    0.2430249
448680.0000000    0.2462199
448720.0000000    0.2420773
448760.0000000    0.2459631
448800.0000000    0.2339911
448840.0000000    0.2482588
448880.0000000    0.2426180
448920.0000000    0.2444669
448960.0000000    0.2411284
449000.0000000    0.2297593
449040.0000000    0.2483734
449080.0000000    0.2511162
449120.0000000    0.2471513
449160.0000000    0.2535323
449200.0000000    0.2334805
449240.0000000    0.2466275
449280.0000000    0.2363337
449320.0000000    0.2583249
449360.0000000    0.2485588
449400.0000000    0.2445767
449440.0000000    0.2539310
449480.0000000    0.2631009
449520.0000000    0.2680627
449560.0000000    0.2270784
449600.0000000    0.2435847
449640.0000000    0.2557210
449680.0000000    0.2590040
449720.0000000    0.2527545
449760.0000000    0.2493625
449800.0000000    0.2487008
449840.0000000    0.2496686
449880.0000000    0.2461291
449920.0000000    0.2512304
449960.0000000    0.2531788
450000.0000000    0.2477148
450040.0000000    0.2338650
450080.0000000    0.2423867
450120.0000000    0.2276713
450160.0000000    0.2504466
450200.0000000    0.2474576
450240.0000000    0.2657643
450280.0000000    0.2490776
450320.0000000    0.2370658
450360.0000000    0.2570152
450400.0000000    0.2584009
450440.0000000    0.2479962
450480.0000000    0.2534143
450520.0000000    0.2659926
450560.0000000    0.2485441
450600.0000000    0.2529484
450640.0000000    0.2568170
450680.0000000    0.2432812
450720.0000000    0.2471218
450760.0000000    0.2577690
450800.0000000    0.2468231
450840.0000000    0.2556169
450880.0000000    0.2334459
450920.0000000    0.2417318
450960.0000000    0.2579634
451000.0000000    0.2574768
451040.0000000    0.2624793
451080.0000000    0.2617192
451120.0000000    0.2552746
451160.0000000    0.2550631
451200.0000000    0.2453052
451240.0000000    0.2472663
451280.0000000    0.2476089
451320.0000000    0.2391860
451360.0000000    0.2549243
451400.0000000    0.2601700
451440.0000000    0.2654305
451480.0000000    0.2469921
451520.0000000    0.2504307
451560.0000000    0.2691971
451600.0000000    0.2484883
451640.0000000    0.2473819
451680.0000000    0.2601816
451720.0000000    0.2495789
451760.0000000    0.2531969
451800.0000000    0.2525622
451840.0000000    0.2471372
451880.0000000    0.2522808
451920.0000000    0.2523953
451960.0000000    0.2566089
452000.0000000    0.2477684
452040.0000000    0.2441406
452080.0000000    0.2368670
452120.0000000    0.2380846
452160.0000000    0.2615800
452200.0000000    0.2454530
452240.0000000    0.2486226
452280.0000000    0.2593669
452320.0000000    0.2607754
452360.0000000    0.2568754
452400.0000000    0.2475055
452440.0000000    0.2490119
452480.0000000    0.2515281
452520.0000000    0.2564819
452560.0000000    0.2423503
452600.0000000    0.2541113
452640.0000000    0.2508487
452680.0000000    0.2718586
452720.0000000    0.2386190
452760.0000000    0.2188648
452800.0000000    0.2321728
452840.0000000    0.2222861
452880.0000000    0.2319847
452920.0000000    0.2405469
452960.0000000    0.2310348
453000.0000000    0.2298401
453040.0000000    0.2439949
453080.0000000    0.2279399
453120.0000000    0.2413167
453160.0000000    0.2429055
453200.0000000    0.2339990
453240.0000000    0.2139144
453280.0000000    0.2484742
453320.0000000    0.2355750
453360.0000000    0.2271176
453400.0000000    0.2326262
453440.0000000    0.2416892
453480.0000000    0.2483837
453520.0000000    0.2459085
453560.0000000    0.2504097
453600.0000000    0.2461511
453640.0000000    0.2474421
453680.0000000    0.2485235
453720.0000000    0.2337198
453760.0000000    0.2436192
453800.0000000    0.2367541
453840.0000000    0.2407073
453880.0000000    0.2326474
453920.0000000    0.2285540
453960.0000000    0.2435809
454000.0000000    0.2373641
454040.0000000    0.2281612
454080.0000000    0.2255235
454120.0000000    0.2295679
454160.0000000    0.2375946
454200.0000000    0.2330252
454240.0000000    0.2283858
454280.0000000    0.2387059
454320.0000000    0.2395471
454360.0000000    0.2549390
454400.0000000    0.2466157
454440.0000000    0.2487352
454480.0000000    0.2271392
454520.0000000    0.2396177
454560.0000000    0.2327056
454600.0000000    0.2274999
454640.0000000    0.2461372
454680.0000000    0.2506024
454720.0000000    0.2315846
454760.0000000    0.2437557
454800.0000000    0.2348480
454840.0000000    0.2382295
454880.0000000    0.2426695
454920.0000000    0.2295055
454960.0000000    0.2177685
455000.0000000    0.2237132
455040.0000000    0.2412098
455080.0000000    0.2276048
455120.0000000    0.2242160
455160.0000000    0.2160676
455200.0000000    0.2379571
455240.0000000    0.2302282
455280.0000000    0.2389901
455320.0000000    0.2382641
455360.0000000    0.2200320
455400.0000000    0.2283042
455440.0000000    0.2369379
455480.0000000    0.2264608
455520.0000000    0.2342091
455560.0000000    0.2366564
455600.0000000    0.2356895
455640.0000000    0.2213867
455680.0000000    0.2452946
455720.0000000    0.2285588
455760.0000000    0.2360412
455800.0000000    0.2258460
455840.0000000    0.2179824
455880.0000000    0.2354147
455920.0000000    0.2228584
455960.0000000    0.2350187
456000.0000000    0.2325536
456040.0000000    0.2415606
456080.0000000    0.2399574
456120.0000000    0.2409983
456160.0000000    0.2344266
456200.0000000    0.2258986
456240.0000000    0.2333116
456280.0000000    0.2295973
456320.0000000    0.2228716
456360.0000000    0.2281617
456400.0000000    0.2226456
456440.0000000    0.2186726
456480.0000000    0.2258217
456520.0000000    0.2234417
456560.0000000    0.2394449
456600.0000000    0.2238387
456640.0000000    0.2175152
456680.0000000    0.2131499
456720.0000000    0.2306951
456760.0000000    0.2286318
456800.0000000    0.2305005
456840.0000000    0.2247706
456880.0000000    0.2314891
456920.0000000    0.2353317
456960.0000000    0.2324799
457000.0000000    0.2305641
457040.0000000    0.2532439
457080.0000000    0.2373233
457120.0000000    0.2406317
457160.0000000    0.2207352
457200.0000000    0.2353515
457240.0000000    0.2319864
457280.0000000    0.2340686
457320.0000000    0.2522880
457360.0000000    0.2287649
457400.0000000    0.2347516
457440.0000000    0.2274555
457480.0000000    0.2284708
457520.0000000    0.2366724
457560.0000000    0.2318093
457600.0000000    0.2329888
457640.0000000    0.2432144
457680.0000000    0.2431872
457720.0000000    0.2359738
457760.0000000    0.2436339
457800.0000000    0.2464804
457840.0000000    0.2263595
457880.0000000    0.2363387
457920.0000000    0.2307290
457960.0000000    0.2399608
458000.0000000    0.2479766
458040.0000000    0.2410007
458080.0000000    0.2453679
458120.0000000    0.2269021
458160.0000000    0.2350166
458200.0000000    0.2438049
458240.0000000    0.2362535
458280.0000000    0.2508277
458320.0000000    0.2392080
458360.0000000    0.2364645
458400.0000000    0.2290123
458440.0000000    0.2310770
458480.0000000    0.2339091
458520.0000000    0.2375317
458560.0000000    0.2235190
458600.0000000    0.2249432
458640.0000000    0.2371079
458680.0000000    0.2414506
458720.0000000    0.2342815
458760.0000000    0.2364734
458800.0000000    0.2203092
458840.0000000    0.2300580
458880.0000000    0.2404233
458920.0000000    0.2351046
458960.0000000    0.2366737
459000.0000000    0.2383171
459040.0000000    0.2451833
459080.0000000    0.2368006
459120.0000000    0.2309997
459160.0000000    0.2394716
459200.0000000    0.2569182
459240.0000000    0.2317757
459280.0000000    0.2306900
459320.0000000    0.2233057
459360.0000000    0.2328711
459400.0000000    0.2115537
459440.0000000    0.2417311
459480.0000000    0.2311693
459520.0000000    0.2393853
459560.0000000    0.2280952
459600.0000000    0.2382569
459640.0000000    0.2520282
459680.0000000    0.2378305
459720.0000000    0.2343250
459760.0000000    0.2214488
459800.0000000    0.2341217
459840.0000000    0.2208861
459880.0000000    0.2268477
459920.0000000    0.2357668
459960.0000000    0.2426969
460000.0000000    0.2430488
460040.0000000    0.2473284
460080.0000000    0.2381394
460120.0000000    0.2419608
460160.0000000    0.2387826
460200.0000000    0.2258359
460240.0000000    0.2288836
460280.0000000    0.2461129
460320.0000000    0.2425841
460360.0000000    0.2434999
460400.0000000    0.2361778
460440.0000000    0.2522598
460480.0000000    0.2389361
460520.0000000    0.2256960
460560.0000000    0.2195279
460600.0000000    0.2387935
460640.0000000    0.2246809
460680.0000000    0.2388158
460720.0000000    0.2524206
460760.0000000    0.2331488
460800.0000000    0.2372526
460840.0000000    0.2353084
460880.0000000    0.2334184
460920.0000000    0.2446903
460960.0000000    0.2344008
461000.0000000    0.2346258
461040.0000000    0.2460697
461080.0000000    0.2468619
461120.0000000    0.2418489
461160.0000000    0.2432501
461200.0000000    0.2498916
461240.0000000    0.2477195
461280.0000000    0.2456325
461320.0000000    0.2503590
461360.0000000    0.2490188
461400.0000000    0.2501345
461440.0000000    0.2579542
461480.0000000    0.2375614
461520.0000000    0.2460375
461560.0000000    0.2457788
461600.0000000    0.2360599
461640.0000000    0.2373024
461680.0000000    0.2410201
461720.0000000    0.2214983
461760.0000000    0.2198332
461800.0000000    0.2301123
461840.0000000    0.2253227
461880.0000000    0.2397992
461920.0000000    0.2333585
461960.0000000    0.2446039
462000.0000000    0.2425597
462040.0000000    0.2351151
462080.0000000    0.2398840
462120.0000000    0.2272419
462160.0000000    0.2439028
462200.0000000    0.2463992
462240.0000000    0.2423104
462280.0000000    0.2287820
462320.0000000    0.2551194
462360.0000000    0.2478223
462400.0000000    0.2481158
462440.0000000    0.2363709
462480.0000000    0.2529826
462520.0000000    0.2541585
462560.0000000    0.2365492
462600.0000000    0.2477381
462640.0000000    0.2396194
462680.0000000    0.2453409
462720.0000000    0.2267479
462760.0000000    0.2527226
462800.0000000    0.2300969
462840.0000000    0.2364681
462880.0000000    0.2287634
462920.0000000    0.2224828
462960.0000000    0.2269300
463000.0000000    0.2335832
463040.0000000    0.2386373
463080.0000000    0.2341274
463120.0000000    0.2400840
463160.0000000    0.2186296
463200.0000000    0.2413092
463240.0000000    0.2408924
463280.0000000    0.2298660
463320.0000000    0.2394821
463360.0000000    0.2419735
463400.0000000    0.2458145
463440.0000000    0.2469770
463480.0000000    0.2522719
463520.0000000    0.2431501
463560.0000000    0.2325665
463600.0000000    0.2457349
463640.0000000    0.2427477
463680.0000000    0.2257298
463720.0000000    0.2209478
463760.0000000    0.2299441
463800.0000000    0.2367873
463840.0000000    0.2234395
463880.0000000    0.2300464
463920.0000000    0.2439792
463960.0000000    0.2424538
464000.0000000    0.2270052
464040.0000000    0.2241757
464080.0000000    0.2238704
464120.0000000    0.2216633
464160.0000000    0.2394593
464200.0000000    0.2284369
464240.0000000    0.2471185
464280.0000000    0.2322488
464320.0000000    0.2315893
464360.0000000    0.2507244
464400.0000000    0.2381223
464440.0000000    0.2305006
464480.0000000    0.2414567
464520.0000000    0.2278191
464560.0000000    0.2156016
464600.0000000    0.2352935
464640.0000000    0.2322172
464680.0000000    0.2288423
464720.0000000    0.2387813
464760.0000000    0.2285906
464800.0000000    0.2368890
464840.0000000    0.2324663
464880.0000000    0.2275772
464920.0000000    0.2188877
464960.0000000    0.2265354
465000.0000000    0.2181950
465040.0000000    0.2138435
465080.0000000    0.2231380
465120.0000000    0.2187083
465160.0000000    0.2190558
465200.0000000    0.2185616
465240.0000000    0.2078782
465280.0000000    0.2243225
465320.0000000    0.2152679
465360.0000000    0.2145837
465400.0000000    0.2245497
465440.0000000    0.2227482
465480.0000000    0.2327712
465520.0000000    0.2469708
465560.0000000    0.2343371
465600.0000000    0.2379466
465640.0000000    0.2289242
465680.0000000    0.2281886
465720.0000000    0.2098492
465760.0000000    0.2353596
465800.0000000    0.2279172
465840.0000000    0.2283420
465880.0000000    0.2420180
465920.0000000    0.2293963
465960.0000000    0.2304825
466000.0000000    0.2581808
466040.0000000    0.2356343
466080.0000000    0.2384904
466120.0000000    0.2317001
466160.0000000    0.2428639
466200.0000000    0.2401117
466240.0000000    0.2249871
466280.0000000    0.2285387
466320.0000000    0.2340746
466360.0000000    0.2319631
466400.0000000    0.2470002
466440.0000000    0.2349328
466480.0000000    0.2568490
466520.0000000    0.2494576
466560.0000000    0.2492916
466600.0000000    0.2334469
466640.0000000    0.2471625
466680.0000000    0.2462656
466720.0000000    0.2718291
466760.0000000    0.2489955
466800.0000000    0.2448813
466840.0000000    0.2451352
466880.0000000    0.2508681
466920.0000000    0.2502305
466960.0000000    0.2371443
467000.0000000    0.2544517
467040.0000000    0.2561342
467080.0000000    0.2472661
467120.0000000    0.2546096
467160.0000000    0.2532175
467200.0000000    0.2482665
467240.0000000    0.2618115
467280.0000000    0.2372795
467320.0000000    0.2524228
467360.0000000    0.2436767
467400.0000000    0.2620534
467440.0000000    0.2569553
467480.0000000    0.2555681
467520.0000000    0.2563444
467560.0000000    0.2615218
467600.0000000    0.2526210
467640.0000000    0.2642681
467680.0000000    0.2468746
467720.0000000    0.2665496
467760.0000000    0.2618241
467800.0000000    0.2589353
467840.0000000    0.2445760
467880.0000000    0.2544886
467920.0000000    0.2626228
467960.0000000    0.2657714
468000.0000000    0.2663361
468040.0000000    0.2683814
468080.0000000    0.2522490
468120.0000000    0.2550622
468160.0000000    0.2631932
468200.0000000    0.2543418
468240.0000000    0.2451502
468280.0000000    0.2437849
468320.0000000    0.2319224
468360.0000000    0.2626623
468400.0000000    0.2437306
468440.0000000    0.2524370
468480.0000000    0.2467288
468520.0000000    0.2528068
468560.0000000    0.2450690
468600.0000000    0.2560052
468640.0000000    0.2614554
468680.0000000    0.2701535
468720.0000000    0.2496540
468760.0000000    0.2557631
468800.0000000    0.2517900
468840.0000000    0.2440536
468880.0000000    0.2441071
468920.0000000    0.2381163
468960.0000000    0.2423768
469000.0000000    0.2310550
469040.0000000    0.2395780
469080.0000000    0.2388500
469120.0000000    0.2449769
469160.0000000    0.2499126
469200.0000000    0.2553599
469240.0000000    0.2497754
469280.0000000    0.2555538
469320.0000000    0.2495133
469360.0000000    0.2417385
469400.0000000    0.2501423
469440.0000000    0.2582317
469480.0000000    0.2654528
469520.0000000    0.2557944
469560.0000000    0.2366780
469600.0000000    0.2521787
469640.0000000    0.2403904
469680.0000000    0.2483551
469720.0000000    0.2599362
469760.0000000    0.2345694
469800.0000000    0.2362409
469840.0000000    0.2425050
469880.0000000    0.2474312
469920.0000000    0.2521866
469960.0000000    0.2543464
470000.0000000    0.2602242
470040.0000000    0.2639732
470080.0000000    0.2339196
470120.0000000    0.2468821
470160.0000000    0.2591207
470200.0000000    0.2729873
470240.0000000    0.2619835
470280.0000000    0.2506484
470320.0000000    0.2392089
470360.0000000    0.2474525
470400.0000000    0.2478083
470440.0000000    0.2408761
470480.0000000    0.2457029
470520.0000000    0.2490177
470560.0000000    0.2500203
470600.0000000    0.2524163
470640.0000000    0.2499106
470680.0000000    0.2495763
470720.0000000    0.2489230
470760.0000000    0.2479913
470800.0000000    0.2464609
470840.0000000    0.2514791
470880.0000000    0.2478663
470920.0000000    0.2475833
470960.0000000    0.2296386
471000.0000000    0.2158714
471040.0000000    0.2315675
471080.0000000    0.2457899
471120.0000000    0.2545376
471160.0000000    0.2525834
471200.0000000    0.2525088
471240.0000000    0.2542899
471280.0000000    0.2447300
471320.0000000    0.2469953
471360.0000000    0.2684937
471400.0000000    0.2574826
471440.0000000    0.2737888
471480.0000000    0.2616761
471520.0000000    0.2599368
471560.0000000    0.2568111
471600.0000000    0.2473825
471640.0000000    0.2637980
471680.0000000    0.2689969
471720.0000000    0.2542478
471760.0000000    0.2469315
471800.0000000    0.2645219
471840.0000000    0.2530797
471880.0000000    0.2537286
471920.0000000    0.2515111
471960.0000000    0.2602142
472000.0000000    0.2563115
472040.0000000    0.2730483
472080.0000000    0.2756233
472120.0000000    0.2495948
472160.0000000    0.2671520
472200.0000000    0.2630310
472240.0000000    0.2592366
472280.0000000    0.2547001
472320.0000000    0.2553994
472360.0000000    0.2644132
472400.0000000    0.2560810
472440.0000000    0.2574029
472480.0000000    0.2600921
472520.0000000    0.2489113
472560.0000000    0.2637246
472600.0000000    0.2511947
472640.0000000    0.2635247
472680.0000000    0.2642773
472720.0000000    0.2677374
472760.0000000    0.2715572
472800.0000000    0.2717321
472840.0000000    0.2654774
472880.0000000    0.2627795
472920.0000000    0.2558887
472960.0000000    0.2609146
473000.0000000    0.2572299
473040.0000000    0.2536737
473080.0000000    0.2633598
473120.0000000    0.2732136
473160.0000000    0.2550586
473200.0000000    0.2557351
473240.0000000    0.2624614
473280.0000000    0.2519716
473320.0000000    0.2595242
473360.0000000    0.2438231
473400.0000000    0.2497202
473440.0000000    0.2434209
473480.0000000    0.2460544
473520.0000000    0.2668954
473560.0000000    0.2695813
473600.0000000    0.2730009
473640.0000000    0.2588785
473680.0000000    0.2605653
473720.0000000    0.2655758
473760.0000000    0.2526594
473800.0000000    0.2519912
473840.0000000    0.2730941
473880.0000000    0.2692690
473920.0000000    0.2837543
473960.0000000    0.2525867
474000.0000000    0.2538072
474040.0000000    0.2528507
474080.0000000    0.2534518
474120.0000000    0.2660111
474160.0000000    0.2607550
474200.0000000    0.2782296
474240.0000000    0.2553972
474280.0000000    0.2630016
474320.0000000    0.2666586
474360.0000000    0.2592022
474400.0000000    0.2633570
474440.0000000    0.2689244
474480.0000000    0.2677214
474520.0000000    0.2873907
474560.0000000    0.2690202
474600.0000000    0.2648515
474640.0000000    0.2707165
474680.0000000    0.2738505
474720.0000000    0.2733894
474760.0000000    0.2838352
474800.0000000    0.2606689
474840.0000000    0.2567418
474880.0000000    0.2486505
474920.0000000    0.2575726
474960.0000000    0.2472457
475000.0000000    0.2555367
475040.0000000    0.2638550
475080.0000000    0.2464955
475120.0000000    0.2504713
475160.0000000    0.2597060
475200.0000000    0.2510308
475240.0000000    0.2431287
475280.0000000    0.2524005
475320.0000000    0.2353610
475360.0000000    0.2570179
475400.0000000    0.2709179
475440.0000000    0.2591342
475480.0000000    0.2540090
475520.0000000    0.2562355
475560.0000000    0.2636623
475600.0000000    0.2555610
475640.0000000    0.2570303
475680.0000000    0.2544895
475720.0000000    0.2505229
475760.0000000    0.2546930
475800.0000000    0.2582204
475840.0000000    0.2554824
475880.0000000    0.2347119
475920.0000000    0.2532355
475960.0000000    0.2562103
476000.0000000    0.2519377
476040.0000000    0.2609146
476080.0000000    0.2513751
476120.0000000    0.2470285
476160.0000000    0.2466955
476200.0000000    0.2458258
476240.0000000    0.2421152
476280.0000000    0.2581108
476320.0000000    0.2662565
476360.0000000    0.2712812
476400.0000000    0.2668142
476440.0000000    0.2547325
476480.0000000    0.2570169
476520.0000000    0.2732468
476560.0000000    0.2728656
476600.0000000    0.2648305
476640.0000000    0.2409313
476680.0000000    0.2469859
476720.0000000    0.2562881
476760.0000000    0.2597103
476800.0000000    0.2753616
476840.0000000    0.2566103
476880.0000000    0.2581190
476920.0000000    0.2519971
476960.0000000    0.2626492
477000.0000000    0.2544951
477040.0000000    0.2559828
477080.0000000    0.2676500
477120.0000000    0.2508097
477160.0000000    0.2588784
477200.0000000    0.2625724
477240.0000000    0.2683231
477280.0000000    0.2532096
477320.0000000    0.2582488
477360.0000000    0.2702901
477400.0000000    0.2654459
477440.0000000    0.2738323
477480.0000000    0.2736787
477520.0000000    0.2671857
477560.0000000    0.2682763
477600.0000000    0.2773181
477640.0000000    0.2662618
477680.0000000    0.2744728
477720.0000000    0.2682793
477760.0000000    0.2529859
477800.0000000    0.2568269
477840.0000000    0.2627519
477880.0000000    0.2596352
477920.0000000    0.2447567
477960.0000000    0.2528805
478000.0000000    0.2382709
478040.0000000    0.2699042
478080.0000000    0.2540367
478120.0000000    0.2864910
478160.0000000    0.2808008
478200.0000000    0.2699770
478240.0000000    0.2826119
478280.0000000    0.2911090
478320.0000000    0.2791920
478360.0000000    0.2598868
478400.0000000    0.2660359
478440.0000000    0.2544717
478480.0000000    0.2502753
478520.0000000    0.2645104
478560.0000000    0.2722335
478600.0000000    0.2734244
478640.0000000    0.2777207
478680.0000000    0.2695116
478720.0000000    0.2553656
478760.0000000    0.2556823
478800.0000000    0.2552909
478840.0000000    0.2328266
478880.0000000    0.2485399
478920.0000000    0.2472778
478960.0000000    0.2493632
479000.0000000    0.2436468
479040.0000000    0.2509382
479080.0000000    0.2440055
479120.0000000    0.2370573
479160.0000000    0.2625417
479200.0000000    0.2490994
479240.0000000    0.2442959
479280.0000000    0.2478818
479320.0000000    0.2363209
479360.0000000    0.2432404
479400.0000000    0.2503013
479440.0000000    0.2421629
479480.0000000    0.2491643
479520.0000000    0.2395531
479560.0000000    0.2511863
479600.0000000    0.2407802
479640.0000000    0.2534723
479680.0000000    0.2525575
479720.0000000    0.2569140
479760.0000000    0.2740102
479800.0000000    0.2585134
479840.0000000    0.2498986
479880.0000000    0.2410610
479920.0000000    0.2677092
479960.0000000    0.2564692
480000.0000000    0.2489873
480040.0000000    0.2632287
480080.0000000    0.2546899
480120.0000000    0.2596800
480160.0000000    0.2713021
480200.0000000    0.2651792
480240.0000000    0.2640538
480280.0000000    0.2688078
480320.0000000    0.2554052
480360.0000000    0.2674423
480400.0000000    0.2603531
480440.0000000    0.2662784
480480.0000000    0.2677039
480520.0000000    0.2648289
480560.0000000    0.2581098
480600.0000000    0.2723982
480640.0000000    0.2509708
480680.0000000    0.2574085
480720.0000000    0.2555777
480760.0000000    0.2622524
480800.0000000    0.2648081
480840.0000000    0.2500066
480880.0000000    0.2663563
480920.0000000    0.2592791
480960.0000000    0.2478506
481000.0000000    0.2589251
481040.0000000    0.2537288
481080.0000000    0.2566685
481120.0000000    0.2555606
481160.0000000    0.2598370
481200.0000000    0.2705372
481240.0000000    0.2558015
481280.0000000    0.2605759
481320.0000000    0.2566792
481360.0000000    0.2484742
481400.0000000    0.2664706
481440.0000000    0.2742097
481480.0000000    0.2608126
481520.0000000    0.2574043
481560.0000000    0.2558056
481600.0000000    0.2644419
481640.0000000    0.2711234
481680.0000000    0.2651587
481720.0000000    0.2564778
481760.0000000    0.2600669
481800.0000000    0.2571367
481840.0000000    0.2574892
481880.0000000    0.2523388
481920.0000000    0.2488185
481960.0000000    0.2624031
482000.0000000    0.2681175
482040.0000000    0.2720927
482080.0000000    0.2626755
482120.0000000    0.2672624
482160.0000000    0.2586431
482200.0000000    0.2526262
482240.0000000    0.2377335
482280.0000000    0.2599139
482320.0000000    0.2456871
482360.0000000    0.2552961
482400.0000000    0.2608310
482440.0000000    0.2412621
482480.0000000    0.2478032
482520.0000000    0.2482187
482560.0000000    0.2686371
482600.0000000    0.2602228
482640.0000000    0.2427730
482680.0000000    0.2721256
482720.0000000    0.2564699
482760.0000000    0.2581106
482800.0000000    0.2496209
482840.0000000    0.2501509
482880.0000000    0.2523527
482920.0000000    0.2562284
482960.0000000    0.2464380
483000.0000000    0.2520408
483040.0000000    0.2503404
483080.0000000    0.2543253
483120.0000000    0.2488500
483160.0000000    0.2483839
483200.0000000    0.2469343
483240.0000000    0.2623182
483280.0000000    0.2563121
483320.0000000    0.2470655
483360.0000000    0.2429753
483400.0000000    0.2430444
483440.0000000    0.2661308
483480.0000000    0.2630944
483520.0000000    0.2450617
483560.0000000    0.2654465
483600.0000000    0.2530458
483640.0000000    0.2571377
483680.0000000    0.2580400
483720.0000000    0.2560760
483760.0000000    0.2554548
483800.0000000    0.2584778
483840.0000000    0.2572255
483880.0000000    0.2557596
483920.0000000    0.2610482
483960.0000000    0.2409297
484000.0000000    0.2749998
484040.0000000    0.2439502
484080.0000000    0.2654410
484120.0000000    0.2595719
484160.0000000    0.2635798
484200.0000000    0.2460776
484240.0000000    0.2689224
484280.0000000    0.2672303
484320.0000000    0.2791960
484360.0000000    0.2598268
484400.0000000    0.2612731
484440.0000000    0.2660895
484480.0000000    0.2731715
484520.0000000    0.2574458
484560.0000000    0.2516040
484600.0000000    0.2654056
484640.0000000    0.2492640
484680.0000000    0.2626667
484720.0000000    0.2584124
484760.0000000    0.2585632
484800.0000000    0.2518941
484840.0000000    0.2566136
484880.0000000    0.2805499
484920.0000000    0.2682034
484960.0000000    0.2704387
485000.0000000    0.2641165
485040.0000000    0.2657554
485080.0000000    0.2658074
485120.0000000    0.2650516
485160.0000000    0.2661571
485200.0000000    0.2644276
485240.0000000    0.2761195
485280.0000000    0.2572584
485320.0000000    0.2576119
485360.0000000    0.2654778
485400.0000000    0.2757779
485440.0000000    0.2635784
485480.0000000    0.2618045
485520.0000000    0.2663665
485560.0000000    0.2485357
485600.0000000    0.2584784
485640.0000000    0.2503294
485680.0000000    0.2717722
485720.0000000    0.2588771
485760.0000000    0.2456940
485800.0000000    0.2596698
485840.0000000    0.2559430
485880.0000000    0.2485408
485920.0000000    0.2557830
485960.0000000    0.2482696
486000.0000000    0.2703004
486040.0000000    0.2743343
486080.0000000    0.2625114
486120.0000000    0.2851031
486160.0000000    0.2595662
486200.0000000    0.2684353
486240.0000000    0.2804559
486280.0000000    0.2734027
486320.0000000    0.2571448
486360.0000000    0.2720277
486400.0000000    0.2607341
486440.0000000    0.2631114
486480.0000000    0.2525443
486520.0000000    0.2609642
486560.0000000    0.2569470
486600.0000000    0.2435115
486640.0000000    0.2479963
486680.0000000    0.2581700
486720.0000000    0.2742040
486760.0000000    0.2518370
486800.0000000    0.2483530
486840.0000000    0.2651789
486880.0000000    0.2578869
486920.0000000    0.2572383
486960.0000000    0.2513413
487000.0000000    0.2492680
487040.0000000    0.2731312
487080.0000000    0.2623658
487120.0000000    0.2482908
487160.0000000    0.2638967
487200.0000000    0.2598587
487240.0000000    0.2457662
487280.0000000    0.2452419
487320.0000000    0.2484439
487360.0000000    0.2586554
487400.0000000    0.2673272
487440.0000000    0.2793869
487480.0000000    0.2551331
487520.0000000    0.2519546
487560.0000000    0.2498633
487600.0000000    0.2635181
487640.0000000    0.2603715
487680.0000000    0.2503708
487720.0000000    0.2551882
487760.0000000    0.2573261
487800.0000000    0.2533247
487840.0000000    0.2559116
487880.0000000    0.2571590
487920.0000000    0.2618315
487960.0000000    0.2581286
488000.0000000    0.2611955
488040.0000000    0.2528804
488080.0000000    0.2617370
488120.0000000    0.2645189
488160.0000000    0.2438057
488200.0000000    0.2573600
488240.0000000    0.2666626
488280.0000000    0.2466503
488320.0000000    0.2474469
488360.0000000    0.2487761
488400.0000000    0.2488497
488440.0000000    0.2475651
488480.0000000    0.2593973
488520.0000000    0.2560714
488560.0000000    0.2531911
488600.0000000    0.2625830
488640.0000000    0.2627749
488680.0000000    0.2530739
488720.0000000    0.2577285
488760.0000000    0.2455631
488800.0000000    0.2570730
488840.0000000    0.2630029
488880.0000000    0.2673353
488920.0000000    0.2572663
488960.0000000    0.2495618
489000.0000000    0.2773881
489040.0000000    0.2684101
489080.0000000    0.2655568
489120.0000000    0.2614248
489160.0000000    0.2420309
489200.0000000    0.2621287
489240.0000000    0.2439221
489280.0000000    0.2465246
489320.0000000    0.2475563
489360.0000000    0.2448789
489400.0000000    0.2638994
489440.0000000    0.2425147
489480.0000000    0.2532488
489520.0000000    0.2534288
489560.0000000    0.2624446
489600.0000000    0.2631294
489640.0000000    0.2570009
489680.0000000    0.2712484
489720.0000000    0.2766041
489760.0000000    0.2630295
489800.0000000    0.2575225
489840.0000000    0.2492396
489880.0000000    0.2546479
489920.0000000    0.2604958
489960.0000000    0.2604253
490000.0000000    0.2518702
490040.0000000    0.2457885
490080.0000000    0.2618741
490120.0000000    0.2599681
490160.0000000    0.2315021
490200.0000000    0.2562580
490240.0000000    0.2682996
490280.0000000    0.2574096
490320.0000000    0.2657039
490360.0000000    0.2640485
490400.0000000    0.2602203
490440.0000000    0.2614365
490480.0000000    0.2483099
490520.0000000    0.2443875
490560.0000000    0.2286139
490600.0000000    0.2490765
490640.0000000    0.2465734
490680.0000000    0.2531750
490720.0000000    0.2426234
490760.0000000    0.2452025
490800.0000000    0.2505713
490840.0000000    0.2447387
490880.0000000    0.2438537
490920.0000000    0.2388458
490960.0000000    0.2424598
491000.0000000    0.2504788
491040.0000000    0.2594190
491080.0000000    0.2466198
491120.0000000    0.2523640
491160.0000000    0.2659611
491200.0000000    0.2347215
491240.0000000    0.2451647
491280.0000000    0.2400779
491320.0000000    0.2477332
491360.0000000    0.2344488
491400.0000000    0.2567069
491440.0000000    0.2793882
491480.0000000    0.2683830
491520.0000000    0.2534488
491560.0000000    0.2581083
491600.0000000    0.2635662
491640.0000000    0.2684416
491680.0000000    0.2619296
491720.0000000    0.2631275
491760.0000000    0.2534257
491800.0000000    0.2443764
491840.0000000    0.2678176
491880.0000000    0.2489865
491920.0000000    0.2496116
491960.0000000    0.2643066
492000.0000000    0.2616853
492040.0000000    0.2431593
492080.0000000    0.2526234
492120.0000000    0.2546750
492160.0000000    0.2487059
492200.0000000    0.2577410
492240.0000000    0.2570868
492280.0000000    0.2552135
492320.0000000    0.2513461
492360.0000000    0.2468197
492400.0000000    0.2419834
492440.0000000    0.2475240
492480.0000000    0.2566372
492520.0000000    0.2512189
492560.0000000    0.2495155
492600.0000000    0.2501296
492640.0000000    0.2421936
492680.0000000    0.2312941
492720.0000000    0.2496970
492760.0000000    0.2475201
492800.0000000    0.2398801
492840.0000000    0.2367039
492880.0000000    0.2478646
492920.0000000    0.2468956
492960.0000000    0.2277190
493000.0000000    0.2351843
493040.0000000    0.2486714
493080.0000000    0.2364822
493120.0000000    0.2542075
493160.0000000    0.2488767
493200.0000000    0.2607150
493240.0000000    0.2561307
493280.0000000    0.2573879
493320.0000000    0.2533703
493360.0000000    0.2532670
493400.0000000    0.2480258
493440.0000000    0.2476257
493480.0000000    0.2366519
493520.0000000    0.2569041
493560.0000000    0.2566244
493600.0000000    0.2612375
493640.0000000    0.2519809
493680.0000000    0.2523530
493720.0000000    0.2404051
493760.0000000    0.2484981
493800.0000000    0.2398755
493840.0000000    0.2440209
493880.0000000    0.2399599
493920.0000000    0.2361379
493960.0000000    0.2307333
494000.0000000    0.2509717
494040.0000000    0.2606354
494080.0000000    0.2443126
494120.0000000    0.2465881
494160.0000000    0.2395595
494200.0000000    0.2492831
494240.0000000    0.2777484
494280.0000000    0.2650154
494320.0000000    0.2457163
494360.0000000    0.2605841
494400.0000000    0.2561277
494440.0000000    0.2569442
494480.0000000    0.2567171
494520.0000000    0.2557288
494560.0000000    0.2544665
494600.0000000    0.2653738
494640.0000000    0.2472953
494680.0000000    0.2456197
494720.0000000    0.2469461
494760.0000000    0.2616828
494800.0000000    0.2629732
494840.0000000    0.2639052
494880.0000000    0.2498520
494920.0000000    0.2699463
494960.0000000    0.2574059
495000.0000000    0.2610508
495040.0000000    0.2447503
495080.0000000    0.2722080
495120.0000000    0.2700793
495160.0000000    0.2763824
495200.0000000    0.2705479
495240.0000000    0.2482639
495280.0000000    0.2653579
495320.0000000    0.2543964
495360.0000000    0.2426209
495400.0000000    0.2776022
495440.0000000    0.2709184
495480.0000000    0.2666233
495520.0000000    0.2652508
495560.0000000    0.2702941
495600.0000000    0.2583735
495640.0000000    0.2678167
495680.0000000    0.2540439
495720.0000000    0.2829960
495760.0000000    0.2554565
495800.0000000    0.2671748
495840.0000000    0.2558394
495880.0000000    0.2677841
495920.0000000    0.2586880
495960.0000000    0.2618387
496000.0000000    0.2566614
496040.0000000    0.2622847
496080.0000000    0.2546891
496120.0000000    0.2725322
496160.0000000    0.2546735
496200.0000000    0.2462121
496240.0000000    0.2370542
496280.0000000    0.2536921
496320.0000000    0.2462699
496360.0000000    0.2515112
496400.0000000    0.2597127
496440.0000000    0.2530551
496480.0000000    0.2647138
496520.0000000    0.2543649
496560.0000000    0.2427625
496600.0000000    0.2527914
496640.0000000    0.2391940
496680.0000000    0.2501900
496720.0000000    0.2394719
496760.0000000    0.2403564
496800.0000000    0.2454152
496840.0000000    0.2484048
496880.0000000    0.2495151
496920.0000000    0.2465807
496960.0000000    0.2469666
497000.0000000    0.2380509
497040.0000000    0.2339488
497080.0000000    0.2455937
497120.0000000    0.2545746
497160.0000000    0.2613176
497200.0000000    0.2435322
497240.0000000    0.2465531
497280.0000000    0.2688462
497320.0000000    0.2510461
497360.0000000    0.2660888
497400.0000000    0.2608381
497440.0000000    0.2616351
497480.0000000    0.2572653
497520.0000000    0.2557086
497560.0000000    0.2631950
497600.0000000    0.2578324
497640.0000000    0.2679726
497680.0000000    0.2655878
497720.0000000    0.2522490
497760.0000000    0.2505242
497800.0000000    0.2625240
497840.0000000    0.2408366
497880.0000000    0.2606953
497920.0000000    0.2508606
497960.0000000    0.2565310
498000.0000000    0.2543769
498040.0000000    0.2449178
498080.0000000    0.2596582
498120.0000000    0.2653458
498160.0000000    0.2513250
498200.0000000    0.2569529
498240.0000000    0.2692662
498280.0000000    0.2647289
498320.0000000    0.2633093
498360.0000000    0.2608335
498400.0000000    0.2602111
498440.0000000    0.2533427
498480.0000000    0.2576562
498520.0000000    0.2580892
498560.0000000    0.2722610
498600.0000000    0.2561640
498640.0000000    0.2686935
498680.0000000    0.2633653
498720.0000000    0.2566519
498760.0000000    0.2507675
498800.0000000    0.2513873
498840.0000000    0.2588593
498880.0000000    0.2697619
498920.0000000    0.2668073
498960.0000000    0.2753974
499000.0000000    0.2685669
499040.0000000    0.2537876
499080.0000000    0.2649190
499120.0000000    0.2685500
499160.0000000    0.2689928
499200.0000000    0.2442489
499240.0000000    0.2637913
499280.0000000    0.2694419
499320.0000000    0.2512960
499360.0000000    0.2633784
499400.0000000    0.2551685
499440.0000000    0.2549871
499480.0000000    0.2520882
499520.0000000    0.2642716
499560.0000000    0.2612147
499600.0000000    0.2634493
499640.0000000    0.2587193
499680.0000000    0.2583144
499720.0000000    0.2614096
499760.0000000    0.2739807
499800.0000000    0.2585162
499840.0000000    0.2729875
499880.0000000    0.2697545
499920.0000000    0.2738822
499960.0000000    0.2563899
500000.0000000    0.2645120
500040.0000000    0.2742669
500080.0000000    0.2677304
500120.0000000    0.2605261
500160.0000000    0.2725030
500200.0000000    0.2611565
500240.0000000    0.2746693
500280.0000000    0.2824850
500320.0000000    0.2689967
500360.0000000    0.2666899
500400.0000000    0.2592886
500440.0000000    0.2643278
500480.0000000    0.2816196
500520.0000000    0.2850488
500560.0000000    0.2740151
500600.0000000    0.2654966
500640.0000000    0.2621001
500680.0000000    0.2658287
500720.0000000    0.2615902
500760.0000000    0.2561408
500800.0000000    0.2680656
500840.0000000    0.2662463
500880.0000000    0.2630387
500920.0000000    0.2729353
500960.0000000    0.2598155
501000.0000000    0.2653902
501040.0000000    0.2676637
501080.0000000    0.2782100
501120.0000000    0.2722895
501160.0000000    0.2656443
501200.0000000    0.2708800
501240.0000000    0.2560519
501280.0000000    0.2620665
501320.0000000    0.2554171
501360.0000000    0.2527751
501400.0000000    0.2484592
501440.0000000    0.2678601
501480.0000000    0.2723468
501520.0000000    0.2720737
501560.0000000    0.2662028
501600.0000000    0.2600384
501640.0000000    0.2613524
501680.0000000    0.2620274
501720.0000000    0.2644069
501760.0000000    0.2566451
501800.0000000    0.2614876
501840.0000000    0.2631264
501880.0000000    0.2685213
501920.0000000    0.2655720
501960.0000000    0.2602901
502000.0000000    0.2658672
502040.0000000    0.2704626
502080.0000000    0.2627607
502120.0000000    0.2507227
502160.0000000    0.2600614
502200.0000000    0.2597084
502240.0000000    0.2787831
502280.0000000    0.2620439
502320.0000000    0.2578590
502360.0000000    0.2588861
502400.0000000    0.2743699
502440.0000000    0.2656328
502480.0000000    0.2529498
502520.0000000    0.2542602
502560.0000000    0.2625247
502600.0000000    0.2559508
502640.0000000    0.2641485
502680.0000000    0.2527585
502720.0000000    0.2477068
502760.0000000    0.2586394
502800.0000000    0.2611338
502840.0000000    0.2713327
502880.0000000    0.2556859
502920.0000000    0.2585677
502960.0000000    0.2768746
503000.0000000    0.2696271
503040.0000000    0.2525079
503080.0000000    0.2716405
503120.0000000    0.2725528
503160.0000000    0.2602243
503200.0000000    0.2490242
503240.0000000    0.2536292
503280.0000000    0.2499790
503320.0000000    0.2613024
503360.0000000    0.2687075
503400.0000000    0.2610563
503440.0000000    0.2535785
503480.0000000    0.2517668
503520.0000000    0.2651528
503560.0000000    0.2484079
503600.0000000    0.2594104
503640.0000000    0.2630611
503680.0000000    0.2453988
503720.0000000    0.2631316
503760.0000000    0.2497118
503800.0000000    0.2579441
503840.0000000    0.2557444
503880.0000000    0.2532656
503920.0000000    0.2578888
503960.0000000    0.2543282
504000.0000000    0.2687097
504040.0000000    0.2556929
504080.0000000    0.2606473
504120.0000000    0.2554008
504160.0000000    0.2572721
504200.0000000    0.2492949
504240.0000000    0.2551774
504280.0000000    0.2571970
504320.0000000    0.2466134
504360.0000000    0.2539897
504400.0000000    0.2526514
504440.0000000    0.2616678
504480.0000000    0.2544471
504520.0000000    0.2644683
504560.0000000    0.2555255
504600.0000000    0.2729306
504640.0000000    0.2638544
504680.0000000    0.2654674
504720.0000000    0.2707114
504760.0000000    0.2851141
504800.0000000    0.2647946
504840.0000000    0.2528965
504880.0000000    0.2559006
504920.0000000    0.2550154
504960.0000000    0.2617418
505000.0000000    0.2602506
505040.0000000    0.2516596
505080.0000000    0.2578747
505120.0000000    0.2649519
505160.0000000    0.2559375
505200.0000000    0.2445326
505240.0000000    0.2407857
505280.0000000    0.2389161
505320.0000000    0.2570366
505360.0000000    0.2494317
505400.0000000    0.2634981
505440.0000000    0.2585450
505480.0000000    0.2615941
505520.0000000    0.2590879
505560.0000000    0.2799662
505600.0000000    0.2657078
505640.0000000    0.2573033
505680.0000000    0.2766511
505720.0000000    0.2856809
505760.0000000    0.2566646
505800.0000000    0.2636388
505840.0000000    0.2594591
505880.0000000    0.2663240
505920.0000000    0.2899304
505960.0000000    0.2912242
506000.0000000    0.2806979
506040.0000000    0.2740615
506080.0000000    0.2738501
506120.0000000    0.2640050
506160.0000000    0.2654251
506200.0000000    0.2505840
506240.0000000    0.2475818
506280.0000000    0.2526770
506320.0000000    0.2638155
506360.0000000    0.2609590
506400.0000000    0.2695203
506440.0000000    0.2651957
506480.0000000    0.2628530
506520.0000000    0.2721569
506560.0000000    0.2514356
506600.0000000    0.2729464
506640.0000000    0.2607164
506680.0000000    0.2699330
506720.0000000    0.2671979
506760.0000000    0.2658410
506800.0000000    0.2686495
506840.0000000    0.2537471
506880.0000000    0.2516477
506920.0000000    0.2524178
506960.0000000    0.2695693
507000.0000000    0.2595031
507040.0000000    0.2520521
507080.0000000    0.2650071
507120.0000000    0.2606504
507160.0000000    0.2527460
507200.0000000    0.2645241
507240.0000000    0.2559122
507280.0000000    0.2535519
507320.0000000    0.2748862
507360.0000000    0.2645688
507400.0000000    0.2561252
507440.0000000    0.2790088
507480.0000000    0.2590286
507520.0000000    0.2493943
507560.0000000    0.2606505
507600.0000000    0.2635320
507640.0000000    0.2564556
507680.0000000    0.2657346
507720.0000000    0.2810904
507760.0000000    0.2568651
507800.0000000    0.2628916
507840.0000000    0.2712314
507880.0000000    0.2562027
507920.0000000    0.2566326
507960.0000000    0.2665275
508000.0000000    0.2697264
508040.0000000    0.2683179
508080.0000000    0.2640001
508120.0000000    0.2553618
508160.0000000    0.2692738
508200.0000000    0.2664169
508240.0000000    0.2720851
508280.0000000    0.2760113
508320.0000000    0.2685328
508360.0000000    0.2843679
508400.0000000    0.2889562
508440.0000000    0.2782340
508480.0000000    0.2918906
508520.0000000    0.2714839
508560.0000000    0.2564687
508600.0000000    0.2681431
508640.0000000    0.2484195
508680.0000000    0.2544252
508720.0000000    0.2539448
508760.0000000    0.2633590
508800.0000000    0.2653235
508840.0000000    0.2793360
508880.0000000    0.2554431
508920.0000000    0.2704204
508960.0000000    0.2647593
509000.0000000    0.2631431
509040.0000000    0.2561366
509080.0000000    0.2566762
509120.0000000    0.2617795
509160.0000000    0.2634391
509200.0000000    0.2553027
509240.0000000    0.2679431
509280.0000000    0.2667268
509320.0000000    0.2650829
509360.0000000    0.2630591
509400.0000000    0.2449615
509440.0000000    0.2611227
509480.0000000    0.2555723
509520.0000000    0.2603851
509560.0000000    0.2481708
509600.0000000    0.2585403
509640.0000000    0.2339066
509680.0000000    0.2386930
509720.0000000    0.2520772
509760.0000000    0.2456260
509800.0000000    0.2320262
509840.0000000    0.2444581
509880.0000000    0.2418275
509920.0000000    0.2402389
509960.0000000    0.2318956
510000.0000000    0.2346395
510040.0000000    0.2471688
510080.0000000    0.2372547
510120.0000000    0.2370345
510160.0000000    0.2460235
510200.0000000    0.2424370
510240.0000000    0.2541882
510280.0000000    0.2317337
510320.0000000    0.2422890
510360.0000000    0.2382715
510400.0000000    0.2277045
510440.0000000    0.2377810
510480.0000000    0.2389225
510520.0000000    0.2542408
510560.0000000    0.2363269
510600.0000000    0.2410709
510640.0000000    0.2463856
510680.0000000    0.2345007
510720.0000000    0.2329810
510760.0000000    0.2536729
510800.0000000    0.2354629
510840.0000000    0.2313571
510880.0000000    0.2455092
510920.0000000    0.2454528
510960.0000000    0.2418235
511000.0000000    0.2231602
511040.0000000    0.2259278
511080.0000000    0.2484385
511120.0000000    0.2421880
511160.0000000    0.2394565
511200.0000000    0.2553557
511240.0000000    0.2464300
511280.0000000    0.2427732
511320.0000000    0.2492686
511360.0000000    0.2318387
511400.0000000    0.2315361
511440.0000000    0.2294711
511480.0000000    0.2351024
511520.0000000    0.2243352
511560.0000000    0.2385311
511600.0000000    0.2417081
511640.0000000    0.2335450
511680.0000000    0.2431541
511720.0000000    0.2197073
511760.0000000    0.2116298
511800.0000000    0.2157445
511840.0000000    0.2124975
511880.0000000    0.2144494
511920.0000000    0.2275950
511960.0000000    0.2291246
512000.0000000    0.2227591
512040.0000000    0.2272700
512080.0000000    0.2372289
512120.0000000    0.2308152
512160.0000000    0.2430077
512200.0000000    0.2430238
512240.0000000    0.2292721
512280.0000000    0.2075531
512320.0000000    0.2432068
512360.0000000    0.2222061
512400.0000000    0.2469067
512440.0000000    0.2366393
512480.0000000    0.2318440
512520.0000000    0.2334238
512560.0000000    0.2435582
512600.0000000    0.2477646
512640.0000000    0.2396182
512680.0000000    0.2527002
512720.0000000    0.2332103
512760.0000000    0.2194393
512800.0000000    0.2374896
512840.0000000    0.2360985
512880.0000000    0.2515030
512920.0000000    0.2399371
512960.0000000    0.2316030
513000.0000000    0.2321182
513040.0000000    0.2364342
513080.0000000    0.2380363
513120.0000000    0.2175763
513160.0000000    0.2250791
513200.0000000    0.2428146
513240.0000000    0.2243875
513280.0000000    0.2403148
513320.0000000    0.2234321
513360.0000000    0.2523565
513400.0000000    0.2589044
513440.0000000    0.2340362
513480.0000000    0.2409178
513520.0000000    0.2589585
513560.0000000    0.2571414
513600.0000000    0.2560572
513640.0000000    0.2561846
513680.0000000    0.2650855
513720.0000000    0.2645971
513760.0000000    0.2493509
513800.0000000    0.2492457
513840.0000000    0.2553385
513880.0000000    0.2531836
513920.0000000    0.2591809
513960.0000000    0.2507528
514000.0000000    0.2424326
514040.0000000    0.2578222
514080.0000000    0.2495640
514120.0000000    0.2630230
514160.0000000    0.2576264
514200.0000000    0.2720241
514240.0000000    0.2711519
514280.0000000    0.2455954
514320.0000000    0.2665271
514360.0000000    0.2459220
514400.0000000    0.2471357
514440.0000000    0.2544354
514480.0000000    0.2508581
514520.0000000    0.2575971
514560.0000000    0.2482652
514600.0000000    0.2668552
514640.0000000    0.2441444
514680.0000000    0.2536892
514720.0000000    0.2315610
514760.0000000    0.2414052
514800.0000000    0.2369199
514840.0000000    0.2463427
514880.0000000    0.2290951
514920.0000000    0.2434694
514960.0000000    0.2465190
515000.0000000    0.2604336
515040.0000000    0.2523500
515080.0000000    0.2638922
515120.0000000    0.2639931
515160.0000000    0.2496244
515200.0000000    0.2608962
515240.0000000    0.2705081
515280.0000000    0.2720028
515320.0000000    0.2550903
515360.0000000    0.2551613
515400.0000000    0.2560307
515440.0000000    0.2551822
515480.0000000    0.2528446
515520.0000000    0.2583054
515560.0000000    0.2409054
515600.0000000    0.2476025
515640.0000000    0.2558796
515680.0000000    0.2651720
515720.0000000    0.2686140
515760.0000000    0.2495114
515800.0000000    0.2808424
515840.0000000    0.2683878
515880.0000000    0.2570773
515920.0000000    0.2641398
515960.0000000    0.2641194
516000.0000000    0.2608936
516040.0000000    0.2675239
516080.0000000    0.2612945
516120.0000000    0.2638184
516160.0000000    0.2638241
516200.0000000    0.2873425
516240.0000000    0.2819299
516280.0000000    0.2801057
516320.0000000    0.2643291
516360.0000000    0.2578971
516400.0000000    0.2646449
516440.0000000    0.2757900
516480.0000000    0.2725475
516520.0000000    0.2787701
516560.0000000    0.2746302
516600.0000000    0.2653523
516640.0000000    0.2644073
516680.0000000    0.2607014
516720.0000000    0.2526438
516760.0000000    0.2787289
516800.0000000    0.2641572
516840.0000000    0.2694391
516880.0000000    0.2585925
516920.0000000    0.2624642
516960.0000000    0.2603531
517000.0000000    0.2612509
517040.0000000    0.2786403
517080.0000000    0.2737699
517120.0000000    0.2569122
517160.0000000    0.2619470
517200.0000000    0.2622727
517240.0000000    0.2651199
517280.0000000    0.2728225
517320.0000000    0.2605313
517360.0000000    0.2746792
517400.0000000    0.2699298
517440.0000000    0.2561526
517480.0000000    0.2469220
517520.0000000    0.2584866
517560.0000000    0.2532983
517600.0000000    0.2698035
517640.0000000    0.2551243
517680.0000000    0.2765408
517720.0000000    0.2677305
517760.0000000    0.2502196
517800.0000000    0.2785447
517840.0000000    0.2716047
517880.0000000    0.2633004
517920.0000000    0.2585771
517960.0000000    0.2749423
518000.0000000    0.2619079
518040.0000000    0.2586463
518080.0000000    0.2673939
518120.0000000    0.2599621
518160.0000000    0.2683237
518200.0000000    0.2550437
518240.0000000    0.2730852
518280.0000000    0.2631233
518320.0000000    0.2622237
518360.0000000    0.2393743
518400.0000000    0.2402152
518440.0000000    0.2703286
518480.0000000    0.2618968
518520.0000000    0.2818792
518560.0000000    0.2773846
518600.0000000    0.2691761
518640.0000000    0.2670408
518680.0000000    0.2641595
518720.0000000    0.2425282
518760.0000000    0.2553783
518800.0000000    0.2480032
518840.0000000    0.2511783
518880.0000000    0.2656247
518920.0000000    0.2511467
518960.0000000    0.2638584
519000.0000000    0.2671584
519040.0000000    0.2620019
519080.0000000    0.2410069
519120.0000000    0.2334719
519160.0000000    0.2164268
519200.0000000    0.2376262
519240.0000000    0.2341325
519280.0000000    0.2345409
519320.0000000    0.2366958
519360.0000000    0.2544767
519400.0000000    0.2415324
519440.0000000    0.2544264
519480.0000000    0.2302977
519520.0000000    0.2365124
519560.0000000    0.2436799
519600.0000000    0.2435174
519640.0000000    0.2508385
519680.0000000    0.2467915
519720.0000000    0.2477500
519760.0000000    0.2288763
519800.0000000    0.2314899
519840.0000000    0.2437402
519880.0000000    0.2582444
519920.0000000    0.2434584
519960.0000000    0.2419102
520000.0000000    0.2442521
520040.0000000    0.2454776
520080.0000000    0.2392670
520120.0000000    0.2359869
520160.0000000    0.2552538
520200.0000000    0.2353932
520240.0000000    0.2423160
520280.0000000    0.2279916
520320.0000000    0.2412020
520360.0000000    0.2398479
520400.0000000    0.2396179
520440.0000000    0.2448916
520480.0000000    0.2386460
520520.0000000    0.2355517
520560.0000000    0.2459611
520600.0000000    0.2445805
520640.0000000    0.2399527
520680.0000000    0.2218590
520720.0000000    0.2292863
520760.0000000    0.2448854
520800.0000000    0.2302856
520840.0000000    0.2419727
520880.0000000    0.2408240
520920.0000000    0.2556553
520960.0000000    0.2475387
521000.0000000    0.2369016
521040.0000000    0.2305868
521080.0000000    0.2411116
521120.0000000    0.2311061
521160.0000000    0.2407573
521200.0000000    0.2303454
521240.0000000    0.2355891
521280.0000000    0.2282842
521320.0000000    0.2325593
521360.0000000    0.2295425
521400.0000000    0.2282765
521440.0000000    0.2305593
521480.0000000    0.2355122
521520.0000000    0.2340048
521560.0000000    0.2145331
521600.0000000    0.2372400
521640.0000000    0.2153653
521680.0000000    0.2263220
521720.0000000    0.2189256
521760.0000000    0.2285835
521800.0000000    0.2250112
521840.0000000    0.2187051
521880.0000000    0.2185842
521920.0000000    0.2323564
521960.0000000    0.2267073
522000.0000000    0.2302492
522040.0000000    0.2358321
522080.0000000    0.2347377
522120.0000000    0.2284626
522160.0000000    0.2453629
522200.0000000    0.2441204
522240.0000000    0.2377793
522280.0000000    0.2333246
522320.0000000    0.2260519
522360.0000000    0.2386957
522400.0000000    0.2405222
522440.0000000    0.2416333
522480.0000000    0.2355931
522520.0000000    0.2450186
522560.0000000    0.2510386
522600.0000000    0.2304023
522640.0000000    0.2288947
522680.0000000    0.2292248
522720.0000000    0.2396122
522760.0000000    0.2352656
522800.0000000    0.2363728
522840.0000000    0.2287579
522880.0000000    0.2352065
522920.0000000    0.2423514
522960.0000000    0.2421352
523000.0000000    0.2354963
523040.0000000    0.2349941
523080.0000000    0.2474665
523120.0000000    0.2306212
523160.0000000    0.2441134
523200.0000000    0.2456013
523240.0000000    0.2322510
523280.0000000    0.2353938
523320.0000000    0.2420006
523360.0000000    0.2484469
523400.0000000    0.2259981
523440.0000000    0.2310632
523480.0000000    0.2140461
523520.0000000    0.2330724
523560.0000000    0.2307414
523600.0000000    0.2368825
523640.0000000    0.2363918
523680.0000000    0.2359860
523720.0000000    0.2215124
523760.0000000    0.2353075
523800.0000000    0.2264270
523840.0000000    0.2421363
523880.0000000    0.2170257
523920.0000000    0.2349867
523960.0000000    0.2363146
524000.0000000    0.2485989
524040.0000000    0.2441373
524080.0000000    0.2324948
524120.0000000    0.2360661
524160.0000000    0.2295009
524200.0000000    0.2335807
524240.0000000    0.2425775
524280.0000000    0.2318900
524320.0000000    0.2380968
524360.0000000    0.2263103
524400.0000000    0.2351234
524440.0000000    0.2318407
524480.0000000    0.2230066
524520.0000000    0.2279857
524560.0000000    0.2205746
524600.0000000    0.2215014
524640.0000000    0.2329211
524680.0000000    0.2282306
524720.0000000    0.2315905
524760.0000000    0.2218200
524800.0000000    0.2279250
524840.0000000    0.2334739
524880.0000000    0.2344420
524920.0000000    0.2217810
524960.0000000    0.2241614
525000.0000000    0.2335455
525040.0000000    0.2331194
525080.0000000    0.2326115
525120.0000000    0.2393696
525160.0000000    0.2285578
525200.0000000    0.2292512
525240.0000000    0.2242401
525280.0000000    0.2319836
525320.0000000    0.2399022
525360.0000000    0.2442329
525400.0000000    0.2419238
525440.0000000    0.2577249
525480.0000000    0.2475273
525520.0000000    0.2585507
525560.0000000    0.2608920
525600.0000000    0.2456710
525640.0000000    0.2328312
525680.0000000    0.2374433
525720.0000000    0.2294023
525760.0000000    0.2301337
525800.0000000    0.2479728
525840.0000000    0.2321216
525880.0000000    0.2462625
525920.0000000    0.2460720
525960.0000000    0.2374035
526000.0000000    0.2371210
526040.0000000    0.2520368
526080.0000000    0.2440639
526120.0000000    0.2493223
526160.0000000    0.2479098
526200.0000000    0.2598652
526240.0000000    0.2591449
526280.0000000    0.2484405
526320.0000000    0.2426093
526360.0000000    0.2490333
526400.0000000    0.2378811
526440.0000000    0.2465860
526480.0000000    0.2588431
526520.0000000    0.2298621
526560.0000000    0.2529235
526600.0000000    0.2349701
526640.0000000    0.2446946
526680.0000000    0.2460855
526720.0000000    0.2439933
526760.0000000    0.2463120
526800.0000000    0.2502819
526840.0000000    0.2577946
526880.0000000    0.2669193
526920.0000000    0.2329521
526960.0000000    0.2390530
527000.0000000    0.2545615
527040.0000000    0.2612898
527080.0000000    0.2533422
527120.0000000    0.2656768
527160.0000000    0.2547826
527200.0000000    0.2608123
527240.0000000    0.2536021
527280.0000000    0.2502897
527320.0000000    0.2751336
527360.0000000    0.2586253
527400.0000000    0.2666560
527440.0000000    0.2685848
527480.0000000    0.2663816
527520.0000000    0.2585033
527560.0000000    0.2700474
527600.0000000    0.2457698
527640.0000000    0.2634308
527680.0000000    0.2678064
527720.0000000    0.2613275
527760.0000000    0.2575718
527800.0000000    0.2556047
527840.0000000    0.2605198
527880.0000000    0.2378372
527920.0000000    0.2574484
527960.0000000    0.2553052
528000.0000000    0.2551707
528040.0000000    0.2348805
528080.0000000    0.2758863
528120.0000000    0.2582787
528160.0000000    0.2667309
528200.0000000    0.2499768
528240.0000000    0.2739526
528280.0000000    0.2619270
528320.0000000    0.2530775
528360.0000000    0.2716917
528400.0000000    0.2543409
528440.0000000    0.2574620
528480.0000000    0.2725072
528520.0000000    0.2657029
528560.0000000    0.2664713
528600.0000000    0.2590175
528640.0000000    0.2554698
528680.0000000    0.2590852
528720.0000000    0.2619984
528760.0000000    0.2544883
528800.0000000    0.2632136
528840.0000000    0.2659234
528880.0000000    0.2507764
528920.0000000    0.2635549
528960.0000000    0.2589616
529000.0000000    0.2635250
529040.0000000    0.2583324
529080.0000000    0.2661487
529120.0000000    0.2639243
529160.0000000    0.2491805
529200.0000000    0.2586283
529240.0000000    0.2449948
529280.0000000    0.2541089
529320.0000000    0.2566693
529360.0000000    0.2748201
529400.0000000    0.2630392
529440.0000000    0.2614060
529480.0000000    0.2431381
529520.0000000    0.2583299
529560.0000000    0.2481392
529600.0000000    0.2490101
529640.0000000    0.2381687
529680.0000000    0.2449860
529720.0000000    0.2492732
529760.0000000    0.2565308
529800.0000000    0.2420659
529840.0000000    0.2721927
529880.0000000    0.2298508
529920.0000000    0.2364716
529960.0000000    0.2261344
530000.0000000    0.2393550
530040.0000000    0.2422700
530080.0000000    0.2452353
530120.0000000    0.2386848
530160.0000000    0.2398049
530200.0000000    0.2276203
530240.0000000    0.2415062
530280.0000000    0.2382813
530320.0000000    0.2441247
530360.0000000    0.2445410
530400.0000000    0.2384876
530440.0000000    0.2312392
530480.0000000    0.2332517
530520.0000000    0.2417797
530560.0000000    0.2299014
530600.0000000    0.2339233
530640.0000000    0.2499290
530680.0000000    0.2306832
530720.0000000    0.2237559
530760.0000000    0.2265426
530800.0000000    0.2174249
530840.0000000    0.2088683
530880.0000000    0.2379886
530920.0000000    0.2224580
530960.0000000    0.2279629
531000.0000000    0.2215784
531040.0000000    0.2293298
531080.0000000    0.2510819
531120.0000000    0.2464831
531160.0000000    0.2411694
531200.0000000    0.2499715
531240.0000000    0.2386223
531280.0000000    0.2393675
531320.0000000    0.2455196
531360.0000000    0.2426073
531400.0000000    0.2386648
531440.0000000    0.2341486
531480.0000000    0.2469813
531520.0000000    0.2402060
531560.0000000    0.2427169
531600.0000000    0.2464492
531640.0000000    0.2277679
531680.0000000    0.2377253
531720.0000000    0.2290443
531760.0000000    0.2467111
531800.0000000    0.2301503
531840.0000000    0.2360793
531880.0000000    0.2328920
531920.0000000    0.2561726
531960.0000000    0.2403813
532000.0000000    0.2546225
532040.0000000    0.2282442
532080.0000000    0.2427294
532120.0000000    0.2323156
532160.0000000    0.2256357
532200.0000000    0.2344396
532240.0000000    0.2391958
532280.0000000    0.2639726
532320.0000000    0.2476128
532360.0000000    0.2469913
532400.0000000    0.2499663
532440.0000000    0.2526916
532480.0000000    0.2414198
532520.0000000    0.2482582
532560.0000000    0.2484700
532600.0000000    0.2582369
532640.0000000    0.2595194
532680.0000000    0.2721324
532720.0000000    0.2690321
532760.0000000    0.2759744
532800.0000000    0.2643410
532840.0000000    0.2605595
532880.0000000    0.2541830
532920.0000000    0.2512200
532960.0000000    0.2427601
533000.0000000    0.2485006
533040.0000000    0.2496294
533080.0000000    0.2568333
533120.0000000    0.2553007
533160.0000000    0.2444718
533200.0000000    0.2415404
533240.0000000    0.2664607
533280.0000000    0.2592593
533320.0000000    0.2448828
533360.0000000    0.2556961
533400.0000000    0.2462112
533440.0000000    0.2593035
533480.0000000    0.2463359
533520.0000000    0.2392396
533560.0000000    0.2395945
533600.0000000    0.2437239
533640.0000000    0.2368357
533680.0000000    0.2397376
533720.0000000    0.2259717
533760.0000000    0.2429560
533800.0000000    0.2455528
533840.0000000    0.2465179
533880.0000000    0.2368208
533920.0000000    0.2419825
533960.0000000    0.2491446
534000.0000000    0.2318558
534040.0000000    0.2373184
534080.0000000    0.2394711
534120.0000000    0.2361631
534160.0000000    0.2473461
534200.0000000    0.2341493
534240.0000000    0.2410763
534280.0000000    0.2460960
534320.0000000    0.2497743
534360.0000000    0.2598470
534400.0000000    0.2651731
534440.0000000    0.2570178
534480.0000000    0.2423289
534520.0000000    0.2446437
534560.0000000    0.2412245
534600.0000000    0.2397442
534640.0000000    0.2658921
534680.0000000    0.2502002
534720.0000000    0.2460012
534760.0000000    0.2643209
534800.0000000    0.2543436
534840.0000000    0.2510695
534880.0000000    0.2594019
534920.0000000    0.2621951
534960.0000000    0.2611115
535000.0000000    0.2556193
535040.0000000    0.2334817
535080.0000000    0.2398120
535120.0000000    0.2486519
535160.0000000    0.2522123
535200.0000000    0.2455804
535240.0000000    0.2413188
535280.0000000    0.2352179
535320.0000000    0.2507089
535360.0000000    0.2448213
535400.0000000    0.2419272
535440.0000000    0.2296586
535480.0000000    0.2427593
535520.0000000    0.2392872
535560.0000000    0.2379295
535600.0000000    0.2498851
535640.0000000    0.2488129
535680.0000000    0.2781658
535720.0000000    0.2765158
535760.0000000    0.2908471
535800.0000000    0.2885301
535840.0000000    0.2923551
535880.0000000    0.2724113
535920.0000000    0.2615784
535960.0000000    0.2718136
536000.0000000    0.2712336
536040.0000000    0.2644135
536080.0000000    0.2797165
536120.0000000    0.2582665
536160.0000000    0.2519175
536200.0000000    0.2531505
536240.0000000    0.2665272
536280.0000000    0.2650760
536320.0000000    0.2687275
536360.0000000    0.2515009
536400.0000000    0.2517048
536440.0000000    0.2453638
536480.0000000    0.2573582
536520.0000000    0.2538150
536560.0000000    0.2715191
536600.0000000    0.2552754
536640.0000000    0.2418742
536680.0000000    0.2374108
536720.0000000    0.2272628
536760.0000000    0.2214388
536800.0000000    0.2291915
536840.0000000    0.2338901
536880.0000000    0.2432861
536920.0000000    0.2558146
536960.0000000    0.2432022
537000.0000000    0.2411970
537040.0000000    0.2447982
537080.0000000    0.2489373
537120.0000000    0.2485849
537160.0000000    0.2444970
537200.0000000    0.2491158
537240.0000000    0.2404309
537280.0000000    0.2637775
537320.0000000    0.2206950
537360.0000000    0.2404191
537400.0000000    0.2310653
537440.0000000    0.2419460
537480.0000000    0.2315252
537520.0000000    0.2259317
537560.0000000    0.2401037
537600.0000000    0.2233583
537640.0000000    0.2272286
537680.0000000    0.2316411
537720.0000000    0.2332415
537760.0000000    0.2310459
537800.0000000    0.2168539
537840.0000000    0.2214365
537880.0000000    0.2248213
537920.0000000    0.2255637
537960.0000000    0.2424832
538000.0000000    0.2377102
538040.0000000    0.2419379
538080.0000000    0.2559099
538120.0000000    0.2630319
538160.0000000    0.2716298
538200.0000000    0.2373956
538240.0000000    0.2553720
538280.0000000    0.2502209
538320.0000000    0.2384778
538360.0000000    0.2326714
538400.0000000    0.2424352
538440.0000000    0.2391473
538480.0000000    0.2396552
538520.0000000    0.2325302
538560.0000000    0.2426222
538600.0000000    0.2296606
538640.0000000    0.2241669
538680.0000000    0.2274224
538720.0000000    0.2278062
538760.0000000    0.2225267
538800.0000000    0.2238775
538840.0000000    0.2303952
538880.0000000    0.2386150
538920.0000000    0.2382894
538960.0000000    0.2181019
539000.0000000    0.2265974
539040.0000000    0.2336793
539080.0000000    0.2064532
539120.0000000    0.2322877
539160.0000000    0.2278636
539200.0000000    0.2463797
539240.0000000    0.2369708
539280.0000000    0.2217180
539320.0000000    0.2248728
539360.0000000    0.2177275
539400.0000000    0.2415210
539440.0000000    0.2304137
539480.0000000    0.2329264
539520.0000000    0.2271915
539560.0000000    0.2362797
539600.0000000    0.2497018
539640.0000000    0.2711045
539680.0000000    0.2583833
539720.0000000    0.2499509
539760.0000000    0.2447806
539800.0000000    0.2410349
539840.0000000    0.2418094
539880.0000000    0.2395142
539920.0000000    0.2491281
539960.0000000    0.2395457
540000.0000000    0.2352352
540040.0000000    0.2452381
540080.0000000    0.2425359
540120.0000000    0.2446887
540160.0000000    0.2527590
540200.0000000    0.2467953
540240.0000000    0.2525535
540280.0000000    0.2337448
540320.0000000    0.2425903
540360.0000000    0.2276114
540400.0000000    0.2467957
540440.0000000    0.2298405
540480.0000000    0.2349303
540520.0000000    0.2313682
540560.0000000    0.2319022
540600.0000000    0.2387234
540640.0000000    0.2261829
540680.0000000    0.2328434
540720.0000000    0.2328008
540760.0000000    0.2156931
540800.0000000    0.2182283
540840.0000000    0.2476315
540880.0000000    0.2248150
540920.0000000    0.2353534
540960.0000000    0.2449888
541000.0000000    0.2323280
541040.0000000    0.2366007
541080.0000000    0.2573287
541120.0000000    0.2535528
541160.0000000    0.2532418
541200.0000000    0.2403351
541240.0000000    0.2495560
541280.0000000    0.2547459
541320.0000000    0.2372533
541360.0000000    0.2555694
541400.0000000    0.2408128
541440.0000000    0.2554887
541480.0000000    0.2642113
541520.0000000    0.2570299
541560.0000000    0.2723171
541600.0000000    0.2693195
541640.0000000    0.2412561
541680.0000000    0.2555739
541720.0000000    0.2599407
541760.0000000    0.2718219
541800.0000000    0.2664190
541840.0000000    0.2460730
541880.0000000    0.2696784
541920.0000000    0.2499924
541960.0000000    0.2639611
542000.0000000    0.2728559
542040.0000000    0.2634219
542080.0000000    0.2682156
542120.0000000    0.2474033
542160.0000000    0.2397134
542200.0000000    0.2429742
542240.0000000    0.2516893
542280.0000000    0.2393261
542320.0000000    0.2598869
542360.0000000    0.2538161
542400.0000000    0.2390774
542440.0000000    0.2423111
542480.0000000    0.2303330
542520.0000000    0.2303477
542560.0000000    0.2336866
542600.0000000    0.2297517
542640.0000000    0.2394448
542680.0000000    0.2493859
542720.0000000    0.2386863
542760.0000000    0.2505138
542800.0000000    0.2520837
542840.0000000    0.2346166
542880.0000000    0.2347882
542920.0000000    0.2278607
542960.0000000    0.2385330
543000.0000000    0.2335096
543040.0000000    0.2432905
543080.0000000    0.2301509
543120.0000000    0.2273974
543160.0000000    0.2229003
543200.0000000    0.2362356
543240.0000000    0.2262991
543280.0000000    0.2238788
543320.0000000    0.2383510
543360.0000000    0.2328437
543400.0000000    0.2283419
543440.0000000    0.2338254
543480.0000000    0.2448772
543520.0000000    0.2302301
543560.0000000    0.2359201
543600.0000000    0.2511297
543640.0000000    0.2366842
543680.0000000    0.2425432
543720.0000000    0.2382761
543760.0000000    0.2224300
543800.0000000    0.2396562
543840.0000000    0.2524249
543880.0000000    0.2386170
543920.0000000    0.2410492
543960.0000000    0.2377458
544000.0000000    0.2397587
544040.0000000    0.2320369
544080.0000000    0.2289537
544120.0000000    0.2297944
544160.0000000    0.2308106
544200.0000000    0.2343502
544240.0000000    0.2168684
544280.0000000    0.2305131
544320.0000000    0.2185731
544360.0000000    0.2215012
544400.0000000    0.2411889
544440.0000000    0.2282299
544480.0000000    0.2335109
544520.0000000    0.2360960
544560.0000000    0.2306293
544600.0000000    0.2463580
544640.0000000    0.2322611
544680.0000000    0.2428513
544720.0000000    0.2367378
544760.0000000    0.2243482
544800.0000000    0.2294697
544840.0000000    0.2265317
544880.0000000    0.2354714
544920.0000000    0.2342890
544960.0000000    0.2224481
545000.0000000    0.2220945
545040.0000000    0.2301223
545080.0000000    0.2214769
545120.0000000    0.2356742
545160.0000000    0.2389415
545200.0000000    0.2393328
545240.0000000    0.2334006
545280.0000000    0.2383717
545320.0000000    0.2321231
545360.0000000    0.2253714
545400.0000000    0.2306015
545440.0000000    0.2300737
545480.0000000    0.2305155
545520.0000000    0.2277027
545560.0000000    0.2422811
545600.0000000    0.2309882
545640.0000000    0.2475147
545680.0000000    0.2152335
545720.0000000    0.2385176
545760.0000000    0.2337864
545800.0000000    0.2142922
545840.0000000    0.2480744
545880.0000000    0.2296064
545920.0000000    0.2382532
545960.0000000    0.2465125
546000.0000000    0.2416535
546040.0000000    0.2484230
546080.0000000    0.2391343
546120.0000000    0.2209620
546160.0000000    0.2430870
546200.0000000    0.2143639
546240.0000000    0.2348490
546280.0000000    0.2512292
546320.0000000    0.2266491
546360.0000000    0.2450566
546400.0000000    0.2480052
546440.0000000    0.2243090
546480.0000000    0.2457701
546520.0000000    0.2449095
546560.0000000    0.2467859
546600.0000000    0.2620899
546640.0000000    0.2640167
546680.0000000    0.2627537
546720.0000000    0.2611935
546760.0000000    0.2423653
546800.0000000    0.2353737
546840.0000000    0.2510274
546880.0000000    0.2512418
546920.0000000    0.2547375
546960.0000000    0.2482838
547000.0000000    0.2580283
547040.0000000    0.2536463
547080.0000000    0.2559709
547120.0000000    0.2507881
547160.0000000    0.2566574
547200.0000000    0.2309955
547240.0000000    0.2504020
547280.0000000    0.2519698
547320.0000000    0.2385624
547360.0000000    0.2391526
547400.0000000    0.2435480
547440.0000000    0.2477458
547480.0000000    0.2643619
547520.0000000    0.2532358
547560.0000000    0.2362555
547600.0000000    0.2643877
547640.0000000    0.2599233
547680.0000000    0.2741981
547720.0000000    0.2614161
547760.0000000    0.2355225
547800.0000000    0.2338747
547840.0000000    0.2465072
547880.0000000    0.2458670
547920.0000000    0.2618085
547960.0000000    0.2362289
548000.0000000    0.2414287
548040.0000000    0.2321971
548080.0000000    0.2378587
548120.0000000    0.2362753
548160.0000000    0.2441933
548200.0000000    0.2439511
548240.0000000    0.2342041
548280.0000000    0.2357226
548320.0000000    0.2325320
548360.0000000    0.2243780
548400.0000000    0.2261283
548440.0000000    0.2455054
548480.0000000    0.2433642
548520.0000000    0.2495603
548560.0000000    0.2421924
548600.0000000    0.2567588
548640.0000000    0.2466608
548680.0000000    0.2483201
548720.0000000    0.2315560
548760.0000000    0.2323689
548800.0000000    0.2373726
548840.0000000    0.2328470
548880.0000000    0.2381417
548920.0000000    0.2449195
548960.0000000    0.2280278
549000.0000000    0.2436043
549040.0000000    0.2389053
549080.0000000    0.2326225
549120.0000000    0.2484727
549160.0000000    0.2389061
549200.0000000    0.2360265
549240.0000000    0.2341695
549280.0000000    0.2495487
549320.0000000    0.2465117
549360.0000000    0.2544802
549400.0000000    0.2339647
549440.0000000    0.2658363
549480.0000000    0.2587343
549520.0000000    0.2599460
549560.0000000    0.2585187
549600.0000000    0.2651860
549640.0000000    0.2571565
549680.0000000    0.2558803
549720.0000000    0.2648798
549760.0000000    0.2728426
549800.0000000    0.2652204
549840.0000000    0.2562330
549880.0000000    0.2531843
549920.0000000    0.2565117
549960.0000000    0.2695588
550000.0000000    0.2476082
550040.0000000    0.2605842
550080.0000000    0.2598801
550120.0000000    0.2472920
550160.0000000    0.2567987
550200.0000000    0.2634480
550240.0000000    0.2570224
550280.0000000    0.2506592
550320.0000000    0.2668746
550360.0000000    0.2585014
550400.0000000    0.2573425
550440.0000000    0.2698099
550480.0000000    0.2734474
550520.0000000    0.2692971
550560.0000000    0.2674043
550600.0000000    0.2681871
550640.0000000    0.2528737
550680.0000000    0.2421353
550720.0000000    0.2605359
550760.0000000    0.2704820
550800.0000000    0.2631799
550840.0000000    0.2588314
550880.0000000    0.2743468
550920.0000000    0.2583529
550960.0000000    0.2646380
551000.0000000    0.2736582
551040.0000000    0.2588764
551080.0000000    0.2453318
551120.0000000    0.2612564
551160.0000000    0.2636161
551200.0000000    0.2579131
551240.0000000    0.2435836
551280.0000000    0.2538347
551320.0000000    0.2469300
551360.0000000    0.2663583
551400.0000000    0.2639326
551440.0000000    0.2377155
551480.0000000    0.2532786
551520.0000000    0.2608860
551560.0000000    0.2612250
551600.0000000    0.2571970
551640.0000000    0.2713512
551680.0000000    0.2498861
551720.0000000    0.2324439
551760.0000000    0.2299280
551800.0000000    0.2445016
551840.0000000    0.2608397
551880.0000000    0.2711366
551920.0000000    0.2511462
551960.0000000    0.2369294
552000.0000000    0.2489131
552040.0000000    0.2500849
552080.0000000    0.2648453
552120.0000000    0.2665201
552160.0000000    0.2450991
552200.0000000    0.2564076
552240.0000000    0.2480755
552280.0000000    0.2370583
552320.0000000    0.2510813
552360.0000000    0.2536412
552400.0000000    0.2590435
552440.0000000    0.2585981
552480.0000000    0.2540452
552520.0000000    0.2726989
552560.0000000    0.2474789
552600.0000000    0.2450133
552640.0000000    0.2458528
552680.0000000    0.2561451
552720.0000000    0.2427503
552760.0000000    0.2581093
552800.0000000    0.2568123
552840.0000000    0.2636753
552880.0000000    0.2494604
552920.0000000    0.2711761
552960.0000000    0.2568512
553000.0000000    0.2637546
553040.0000000    0.2717412
553080.0000000    0.2627794
553120.0000000    0.2583319
553160.0000000    0.2796941
553200.0000000    0.2725647
553240.0000000    0.2725622
553280.0000000    0.2698120
553320.0000000    0.2685989
553360.0000000    0.2741065
553400.0000000    0.2574251
553440.0000000    0.2565893
553480.0000000    0.2447100
553520.0000000    0.2657688
553560.0000000    0.2680780
553600.0000000    0.2539163
553640.0000000    0.2552368
553680.0000000    0.2522863
553720.0000000    0.2574215
553760.0000000    0.2712469
553800.0000000    0.2487065
553840.0000000    0.2585541
553880.0000000    0.2625797
553920.0000000    0.2581137
553960.0000000    0.2631739
554000.0000000    0.2611224
554040.0000000    0.2677162
554080.0000000    0.2660061
554120.0000000    0.2738741
554160.0000000    0.2679166
554200.0000000    0.2769409
554240.0000000    0.2705474
554280.0000000    0.2727261
554320.0000000    0.2703646
554360.0000000    0.2436263
554400.0000000    0.2449101
554440.0000000    0.2746556
554480.0000000    0.2655358
554520.0000000    0.2545343
554560.0000000    0.2559773
554600.0000000    0.2570181
554640.0000000    0.2652018
554680.0000000    0.2581871
554720.0000000    0.2594315
554760.0000000    0.2751315
554800.0000000    0.2674907
554840.0000000    0.2735401
554880.0000000    0.2665853
554920.0000000    0.2674557
554960.0000000    0.2637687
555000.0000000    0.2637434
555040.0000000    0.2816257
555080.0000000    0.2762119
555120.0000000    0.2677016
555160.0000000    0.2739911
555200.0000000    0.2794599
555240.0000000    0.2708804
555280.0000000    0.2715742
555320.0000000    0.2682422
555360.0000000    0.2684823
555400.0000000    0.2774932
555440.0000000    0.2931809
555480.0000000    0.2846506
555520.0000000    0.2919491
555560.0000000    0.2655845
555600.0000000    0.2643955
555640.0000000    0.2740711
555680.0000000    0.2763969
555720.0000000    0.2767923
555760.0000000    0.2689386
555800.0000000    0.2571115
555840.0000000    0.2765602
555880.0000000    0.2680148
555920.0000000    0.2570190
555960.0000000    0.2593232
556000.0000000    0.2523265
556040.0000000    0.2501423
556080.0000000    0.2596439
556120.0000000    0.2656464
556160.0000000    0.2571377
556200.0000000    0.2764643
556240.0000000    0.2467445
556280.0000000    0.2555163
556320.0000000    0.2568062
556360.0000000    0.2620029
556400.0000000    0.2622128
556440.0000000    0.2449327
556480.0000000    0.2774193
556520.0000000    0.2577299
556560.0000000    0.2508863
556600.0000000    0.2577104
556640.0000000    0.2472496
556680.0000000    0.2558167
556720.0000000    0.2727382
556760.0000000    0.2682849
556800.0000000    0.2720725
556840.0000000    0.2558168
556880.0000000    0.2669750
556920.0000000    0.2659713
556960.0000000    0.2558147
557000.0000000    0.2663726
557040.0000000    0.2630669
557080.0000000    0.2701176
557120.0000000    0.2627282
557160.0000000    0.2631763
557200.0000000    0.2616254
557240.0000000    0.2454704
557280.0000000    0.2406074
557320.0000000    0.2699369
557360.0000000    0.2699592
557400.0000000    0.2735671
557440.0000000    0.2658328
557480.0000000    0.2675744
557520.0000000    0.2833185
557560.0000000    0.2841909
557600.0000000    0.2783945
557640.0000000    0.2642540
557680.0000000    0.2708504
557720.0000000    0.2698692
557760.0000000    0.2961893
557800.0000000    0.2944800
557840.0000000    0.2781028
557880.0000000    0.2830854
557920.0000000    0.2856190
557960.0000000    0.2939923
558000.0000000    0.2762407
558040.0000000    0.2757282
558080.0000000    0.2690283
558120.0000000    0.2871973
558160.0000000    0.2759922
558200.0000000    0.2889985
558240.0000000    0.2882316
558280.0000000    0.2683096
558320.0000000    0.2867991
558360.0000000    0.3026107
558400.0000000    0.2911069
558440.0000000    0.3020860
558480.0000000    0.2937314
558520.0000000    0.2951148
558560.0000000    0.3030241
558600.0000000    0.2957598
558640.0000000    0.2825278
558680.0000000    0.2868758
558720.0000000    0.2906179
558760.0000000    0.3063687
558800.0000000    0.2918379
558840.0000000    0.2844508
558880.0000000    0.2847381
558920.0000000    0.2952922
558960.0000000    0.2901525
559000.0000000    0.2882241
559040.0000000    0.2910459
559080.0000000    0.2709892
559120.0000000    0.2585252
559160.0000000    0.2776265
559200.0000000    0.2810220
559240.0000000    0.2879086
559280.0000000    0.2828907
559320.0000000    0.2809713
559360.0000000    0.2686381
559400.0000000    0.2527073
559440.0000000    0.2676678
559480.0000000    0.2733177
559520.0000000    0.2735833
559560.0000000    0.2690692
559600.0000000    0.2794977
559640.0000000    0.2962477
559680.0000000    0.2812054
559720.0000000    0.2846958
559760.0000000    0.2699347
559800.0000000    0.2772530
559840.0000000    0.2719215
559880.0000000    0.2796071
559920.0000000    0.2745209
559960.0000000    0.2801661
560000.0000000    0.2767458
560040.0000000    0.2660789
560080.0000000    0.2711042
560120.0000000    0.2776116
560160.0000000    0.2678228
560200.0000000    0.2576899
560240.0000000    0.2707896
560280.0000000    0.2591643
560320.0000000    0.2799044
560360.0000000    0.2750146
560400.0000000    0.2648417
560440.0000000    0.2698402
560480.0000000    0.2557222
560520.0000000    0.2498796
560560.0000000    0.2712617
560600.0000000    0.2691092
560640.0000000    0.2642885
560680.0000000    0.2709857
560720.0000000    0.2627971
560760.0000000    0.2696525
560800.0000000    0.2650912
560840.0000000    0.2800208
560880.0000000    0.2681380
560920.0000000    0.2734104
560960.0000000    0.2701040
561000.0000000    0.2773809
561040.0000000    0.2586198
561080.0000000    0.2599522
561120.0000000    0.2604783
561160.0000000    0.2574866
561200.0000000    0.2756879
561240.0000000    0.2875883
561280.0000000    0.2744564
561320.0000000    0.2789341
561360.0000000    0.2710279
561400.0000000    0.2792235
561440.0000000    0.2751642
561480.0000000    0.2930868
561520.0000000    0.2714094
561560.0000000    0.2732524
561600.0000000    0.2788432
561640.0000000    0.2731480
561680.0000000    0.2645438
561720.0000000    0.2698184
561760.0000000    0.2726836
561800.0000000    0.2821816
561840.0000000    0.2838007
561880.0000000    0.2736291
561920.0000000    0.2767347
561960.0000000    0.2659339
562000.0000000    0.2809697
562040.0000000    0.2818355
562080.0000000    0.2899331
562120.0000000    0.2780695
562160.0000000    0.2875206
562200.0000000    0.2714804
562240.0000000    0.2579627
562280.0000000    0.2574182
562320.0000000    0.2648897
562360.0000000    0.2643934
562400.0000000    0.2557344
562440.0000000    0.2657611
562480.0000000    0.2674951
562520.0000000    0.2593079
562560.0000000    0.2746289
562600.0000000    0.2659391
562640.0000000    0.2562399
562680.0000000    0.2652757
562720.0000000    0.2585842
562760.0000000    0.2533404
562800.0000000    0.2544526
562840.0000000    0.2739395
562880.0000000    0.2536404
562920.0000000    0.2625348
562960.0000000    0.2618159
563000.0000000    0.2641745
563040.0000000    0.2796747
563080.0000000    0.2645418
563120.0000000    0.2644890
563160.0000000    0.2604994
563200.0000000    0.2578647
563240.0000000    0.2668587
563280.0000000    0.2672880
563320.0000000    0.2620402
563360.0000000    0.2692571
563400.0000000    0.2681606
563440.0000000    0.2836569
563480.0000000    0.2724977
563520.0000000    0.2651095
563560.0000000    0.2516088
563600.0000000    0.2741846
563640.0000000    0.2802942
563680.0000000    0.3017021
563720.0000000    0.2857349
563760.0000000    0.2883325
563800.0000000    0.2736337
563840.0000000    0.2684031
563880.0000000    0.2764433
563920.0000000    0.2694319
563960.0000000    0.2718892
564000.0000000    0.2894118
564040.0000000    0.2700862
564080.0000000    0.2772734
564120.0000000    0.2758124
564160.0000000    0.2646435
564200.0000000    0.2843269
564240.0000000    0.2857094
564280.0000000    0.2817791
564320.0000000    0.2813182
564360.0000000    0.2721561
564400.0000000    0.2960750
564440.0000000    0.2647689
564480.0000000    0.2616712
564520.0000000    0.2754261
564560.0000000    0.2829702
564600.0000000    0.2728602
564640.0000000    0.2773431
564680.0000000    0.2639848
564720.0000000    0.2707629
564760.0000000    0.2657018
564800.0000000    0.2741396
564840.0000000    0.2852997
564880.0000000    0.2736249
564920.0000000    0.2648498
564960.0000000    0.2679635
565000.0000000    0.2658758
565040.0000000    0.2730311
565080.0000000    0.2736462
565120.0000000    0.2767609
565160.0000000    0.2634964
565200.0000000    0.2902137
565240.0000000    0.2928686
565280.0000000    0.3007485
565320.0000000    0.2750032
565360.0000000    0.2726640
565400.0000000    0.2945109
565440.0000000    0.2929116
565480.0000000    0.2810067
565520.0000000    0.2988494
565560.0000000    0.2809378
565600.0000000    0.3111134
565640.0000000    0.2869039
565680.0000000    0.2818346
565720.0000000    0.3244795
565760.0000000    0.3034683
565800.0000000    0.3000698
565840.0000000    0.2892990
565880.0000000    0.2726254
565920.0000000    0.2730858
565960.0000000    0.2823307
566000.0000000    0.2987933
566040.0000000    0.2986524
566080.0000000    0.3041509
566120.0000000    0.2772084
566160.0000000    0.2953958
566200.0000000    0.2938937
566240.0000000    0.2893454
566280.0000000    0.2886898
566320.0000000    0.3068054
566360.0000000    0.2802832
566400.0000000    0.3046496
566440.0000000    0.2864891
566480.0000000    0.2895066
566520.0000000    0.2910004
566560.0000000    0.2913063
566600.0000000    0.2763169
566640.0000000    0.2852042
566680.0000000    0.2869962
566720.0000000    0.2806156
566760.0000000    0.2793130
566800.0000000    0.2594877
566840.0000000    0.2840427
566880.0000000    0.2725912
566920.0000000    0.2727727
566960.0000000    0.2851889
567000.0000000    0.2699417
567040.0000000    0.2849279
567080.0000000    0.2857564
567120.0000000    0.2806399
567160.0000000    0.2876676
567200.0000000    0.2886573
567240.0000000    0.2784261
567280.0000000    0.2724019
567320.0000000    0.2719580
567360.0000000    0.2630672
567400.0000000    0.2682349
567440.0000000    0.2744642
567480.0000000    0.2793178
567520.0000000    0.2741002
567560.0000000    0.2849409
567600.0000000    0.2675667
567640.0000000    0.2695018
567680.0000000    0.2840370
567720.0000000    0.2775771
567760.0000000    0.2819353
567800.0000000    0.2792096
567840.0000000    0.2889296
567880.0000000    0.2825520
567920.0000000    0.2882651
567960.0000000    0.3029977
568000.0000000    0.2901265
568040.0000000    0.2705042
568080.0000000    0.2700588
568120.0000000    0.2648592
568160.0000000    0.2615771
568200.0000000    0.2784116
568240.0000000    0.2755943
568280.0000000    0.2797727
568320.0000000    0.2891912
568360.0000000    0.2696613
568400.0000000    0.2622841
568440.0000000    0.2624439
568480.0000000    0.2680590
568520.0000000    0.2739490
568560.0000000    0.2758057
568600.0000000    0.2608153
568640.0000000    0.2886860
568680.0000000    0.2672562
568720.0000000    0.2636651
568760.0000000    0.2716665
568800.0000000    0.2660728
568840.0000000    0.2828102
568880.0000000    0.2703533
568920.0000000    0.2791213
568960.0000000    0.2680617
569000.0000000    0.2767967
569040.0000000    0.2641866
569080.0000000    0.2786857
569120.0000000    0.2675083
569160.0000000    0.2704952
569200.0000000    0.2860338
569240.0000000    0.2863663
569280.0000000    0.2706192
569320.0000000    0.2585462
569360.0000000    0.2644027
569400.0000000    0.2733981
569440.0000000    0.2702478
569480.0000000    0.2703389
569520.0000000    0.2831573
569560.0000000    0.2576940
569600.0000000    0.2723010
569640.0000000    0.2809733
569680.0000000    0.2764327
569720.0000000    0.2807722
569760.0000000    0.2747735
569800.0000000    0.2750406
569840.0000000    0.2680637
569880.0000000    0.2787511
569920.0000000    0.2679985
569960.0000000    0.2601657
570000.0000000    0.2768005
570040.0000000    0.2859571
570080.0000000    0.2833402
570120.0000000    0.2777875
570160.0000000    0.2707871
570200.0000000    0.2793320
570240.0000000    0.2713745
570280.0000000    0.2637665
570320.0000000    0.2587329
570360.0000000    0.2726241
570400.0000000    0.2668784
570440.0000000    0.2665508
570480.0000000    0.2596918
570520.0000000    0.2607493
570560.0000000    0.2719167
570600.0000000    0.2632594
570640.0000000    0.2611346
570680.0000000    0.2629686
570720.0000000    0.2648250
570760.0000000    0.2513459
570800.0000000    0.2688577
570840.0000000    0.2762007
570880.0000000    0.2527061
570920.0000000    0.2727229
570960.0000000    0.2708394
571000.0000000    0.2626874
571040.0000000    0.2774597
571080.0000000    0.2742052
571120.0000000    0.2714790
571160.0000000    0.2710751
571200.0000000    0.2783175
571240.0000000    0.2715628
571280.0000000    0.2509331
571320.0000000    0.2765729
571360.0000000    0.2724015
571400.0000000    0.2727426
571440.0000000    0.2649620
571480.0000000    0.2716131
571520.0000000    0.2692183
571560.0000000    0.2631282
571600.0000000    0.2858819
571640.0000000    0.2712102
571680.0000000    0.2663802
571720.0000000    0.2562157
571760.0000000    0.2706315
571800.0000000    0.2621588
571840.0000000    0.2653123
571880.0000000    0.2566213
571920.0000000    0.2656457
571960.0000000    0.2614268
572000.0000000    0.2746045
572040.0000000    0.2438069
572080.0000000    0.2561420
572120.0000000    0.2547413
572160.0000000    0.2608702
572200.0000000    0.2448199
572240.0000000    0.2438715
572280.0000000    0.2352759
572320.0000000    0.2372692
572360.0000000    0.2429001
572400.0000000    0.2421458
572440.0000000    0.2379608
572480.0000000    0.2528498
572520.0000000    0.2606085
572560.0000000    0.2725819
572600.0000000    0.2513787
572640.0000000    0.2700668
572680.0000000    0.2626703
572720.0000000    0.2679275
572760.0000000    0.2682369
572800.0000000    0.2753324
572840.0000000    0.2747479
572880.0000000    0.2613663
572920.0000000    0.2636390
572960.0000000    0.2550992
573000.0000000    0.2575344
573040.0000000    0.2646587
573080.0000000    0.2629835
573120.0000000    0.2927275
573160.0000000    0.2686465
573200.0000000    0.2757349
573240.0000000    0.2626652
573280.0000000    0.2727761
573320.0000000    0.2609535
573360.0000000    0.2581315
573400.0000000    0.2614558
573440.0000000    0.2620215
573480.0000000    0.2796611
573520.0000000    0.2755663
573560.0000000    0.2780263
573600.0000000    0.2695197
573640.0000000    0.2655451
573680.0000000    0.2714226
573720.0000000    0.2600920
573760.0000000    0.2567226
573800.0000000    0.2724180
573840.0000000    0.2737221
573880.0000000    0.2852674
573920.0000000    0.2825235
573960.0000000    0.2894822
574000.0000000    0.2844443
574040.0000000    0.2890555
574080.0000000    0.2729627
574120.0000000    0.2746050
574160.0000000    0.2838051
574200.0000000    0.2820664
574240.0000000    0.2709686
574280.0000000    0.2760212
574320.0000000    0.2851698
574360.0000000    0.2639413
[truncated: 297,950 more chars]
