# Supplementary material for: Comment on 'Valid molecular dynamics simulations of human hemoglobin require a surprisingly large box size'
Source: eLife. 2019 Jun 20;8:e44718. doi: 10.7554/eLife.44718 (PMC6586461; doi:10.7554/eLife.44718)
Supplement: Figure 1—source data 1. — The zip archive contains a README file describing which source files correspond to the different panels. [file elife-44718-fig1-data1.zip › figure1/panels_AB/150A/c/rmsd_2dn3.xvg]

# This file was created Mon Jan  7 23:03:35 2019
# Created by:
#                       :-) GROMACS - gmx rms, 2018.4 (-:
# 
# Executable:   /mpcdf/soft/SLE_12_SP3/packages/skylake/gromacs/gcc_6-impi_2018_4/2018.4/bin/gmx
# Data prefix:  /mpcdf/soft/SLE_12_SP3/packages/skylake/gromacs/gcc_6-impi_2018_4/2018.4
# Working dir:  /cobra/u/vgapsys/hemoglobin/150a-elife/eq3gpu
# Command line:
#   gmx rms -s ../2dn3/conf.pdb -f xx.xtc -o rmsd_2dn3.xvg -nice 0
# gmx rms is part of G R O M A C S:
#
# Grunge ROck MAChoS
#
@    title "RMSD"
@    xaxis  label "Time (ps)"
@    yaxis  label "RMSD (nm)"
@TYPE xy
@ subtitle "Backbone after lsq fit to Backbone"
   0.0000000    0.2454058
  40.0000000    0.2814899
  80.0000000    0.2766623
 120.0000000    0.2591569
 160.0000000    0.2553839
 200.0000000    0.2959730
 240.0000000    0.2788567
 280.0000000    0.2642089
 320.0000000    0.2742191
 360.0000000    0.2742993
 400.0000000    0.2710042
 440.0000000    0.2939802
 480.0000000    0.2854163
 520.0000000    0.2923094
 560.0000000    0.2891343
 600.0000000    0.2981009
 640.0000000    0.2746252
 680.0000000    0.2750314
 720.0000000    0.2856531
 760.0000000    0.2869171
 800.0000000    0.3132182
 840.0000000    0.2794247
 880.0000000    0.2692272
 920.0000000    0.2824481
 960.0000000    0.2799940
1000.0000000    0.2725616
1040.0000000    0.2719627
1080.0000000    0.2632138
1120.0000000    0.2730395
1160.0000000    0.2722770
1200.0000000    0.2826624
1240.0000000    0.2592571
1280.0000000    0.2723358
1320.0000000    0.2741547
1360.0000000    0.3024307
1400.0000000    0.2862935
1440.0000000    0.2932051
1480.0000000    0.2946995
1520.0000000    0.2796964
1560.0000000    0.2833058
1600.0000000    0.2834273
1640.0000000    0.2703775
1680.0000000    0.2732233
1720.0000000    0.2742717
1760.0000000    0.2862851
1800.0000000    0.2777999
1840.0000000    0.2736667
1880.0000000    0.2800764
1920.0000000    0.2625808
1960.0000000    0.2713446
2000.0000000    0.2648878
2040.0000000    0.2796397
2080.0000000    0.2757683
2120.0000000    0.2939411
2160.0000000    0.2766433
2200.0000000    0.2666555
2240.0000000    0.2971538
2280.0000000    0.2948422
2320.0000000    0.2817033
2360.0000000    0.2940741
2400.0000000    0.2732930
2440.0000000    0.2811195
2480.0000000    0.2741961
2520.0000000    0.2900094
2560.0000000    0.2920045
2600.0000000    0.3018384
2640.0000000    0.2834994
2680.0000000    0.2987523
2720.0000000    0.3021248
2760.0000000    0.2920240
2800.0000000    0.2867754
2840.0000000    0.2876966
2880.0000000    0.3014506
2920.0000000    0.2948722
2960.0000000    0.2917939
3000.0000000    0.3143226
3040.0000000    0.3045850
3080.0000000    0.3120463
3120.0000000    0.3093507
3160.0000000    0.2986962
3200.0000000    0.2690406
3240.0000000    0.3080676
3280.0000000    0.2962404
3320.0000000    0.2627349
3360.0000000    0.2985193
3400.0000000    0.2995577
3440.0000000    0.2920233
3480.0000000    0.3046612
3520.0000000    0.2951882
3560.0000000    0.2993608
3600.0000000    0.2949508
3640.0000000    0.3006383
3680.0000000    0.3006498
3720.0000000    0.2869230
3760.0000000    0.3007043
3800.0000000    0.2892875
3840.0000000    0.2991049
3880.0000000    0.2926354
3920.0000000    0.2868073
3960.0000000    0.2976224
4000.0000000    0.2957837
4040.0000000    0.2699446
4080.0000000    0.2852848
4120.0000000    0.2768380
4160.0000000    0.2769170
4200.0000000    0.2857131
4240.0000000    0.2662284
4280.0000000    0.2764037
4320.0000000    0.2986943
4360.0000000    0.3066144
4400.0000000    0.2914047
4440.0000000    0.2779668
4480.0000000    0.2604036
4520.0000000    0.2631337
4560.0000000    0.2722028
4600.0000000    0.2799563
4640.0000000    0.2698382
4680.0000000    0.2709021
4720.0000000    0.2808145
4760.0000000    0.2732390
4800.0000000    0.2804855
4840.0000000    0.2799438
4880.0000000    0.2975617
4920.0000000    0.2725153
4960.0000000    0.2819016
5000.0000000    0.2774984
5040.0000000    0.2703055
5080.0000000    0.2870181
5120.0000000    0.2615157
5160.0000000    0.2835717
5200.0000000    0.2831912
5240.0000000    0.2765025
5280.0000000    0.2743437
5320.0000000    0.2892535
5360.0000000    0.2743458
5400.0000000    0.2710262
5440.0000000    0.2620937
5480.0000000    0.2996784
5520.0000000    0.2843593
5560.0000000    0.2832932
5600.0000000    0.2666000
5640.0000000    0.2687236
5680.0000000    0.2457221
5720.0000000    0.2425109
5760.0000000    0.2895554
5800.0000000    0.2842231
5840.0000000    0.2882667
5880.0000000    0.2553849
5920.0000000    0.2807149
5960.0000000    0.2683280
6000.0000000    0.2674620
6040.0000000    0.2794173
6080.0000000    0.2670345
6120.0000000    0.2901606
6160.0000000    0.2955575
6200.0000000    0.2809362
6240.0000000    0.2597854
6280.0000000    0.2668949
6320.0000000    0.2764011
6360.0000000    0.2753719
6400.0000000    0.2670272
6440.0000000    0.2736495
6480.0000000    0.2757646
6520.0000000    0.2789584
6560.0000000    0.2805648
6600.0000000    0.2731068
6640.0000000    0.2603317
6680.0000000    0.2536913
6720.0000000    0.2603467
6760.0000000    0.2790975
6800.0000000    0.2958287
6840.0000000    0.2791843
6880.0000000    0.2860188
6920.0000000    0.3053561
6960.0000000    0.2911833
7000.0000000    0.3072167
7040.0000000    0.3067035
7080.0000000    0.3230514
7120.0000000    0.3051438
7160.0000000    0.3021568
7200.0000000    0.3220468
7240.0000000    0.2838529
7280.0000000    0.2987715
7320.0000000    0.2896529
7360.0000000    0.2694798
7400.0000000    0.2539159
7440.0000000    0.2597167
7480.0000000    0.2726597
7520.0000000    0.2770538
7560.0000000    0.2785738
7600.0000000    0.2732016
7640.0000000    0.2845750
7680.0000000    0.2980642
7720.0000000    0.2852180
7760.0000000    0.2744227
7800.0000000    0.2815100
7840.0000000    0.2753918
7880.0000000    0.2781705
7920.0000000    0.2787516
7960.0000000    0.2823332
8000.0000000    0.2536107
8040.0000000    0.2546493
8080.0000000    0.2591450
8120.0000000    0.3053970
8160.0000000    0.2898599
8200.0000000    0.2684574
8240.0000000    0.2790673
8280.0000000    0.2775612
8320.0000000    0.3026960
8360.0000000    0.2926750
8400.0000000    0.3054054
8440.0000000    0.2980739
8480.0000000    0.2781475
8520.0000000    0.2715773
8560.0000000    0.2581999
8600.0000000    0.2841660
8640.0000000    0.2975378
8680.0000000    0.2764030
8720.0000000    0.2971064
8760.0000000    0.2995247
8800.0000000    0.2785990
8840.0000000    0.2695194
8880.0000000    0.2773217
8920.0000000    0.2898862
8960.0000000    0.2899576
9000.0000000    0.2850536
9040.0000000    0.2709530
9080.0000000    0.2682298
9120.0000000    0.2723332
9160.0000000    0.2797263
9200.0000000    0.2934373
9240.0000000    0.2924229
9280.0000000    0.2783036
9320.0000000    0.2732032
9360.0000000    0.2785346
9400.0000000    0.2712072
9440.0000000    0.2785125
9480.0000000    0.2738987
9520.0000000    0.2869932
9560.0000000    0.2980541
9600.0000000    0.2858950
9640.0000000    0.2852351
9680.0000000    0.2886911
9720.0000000    0.2681255
9760.0000000    0.2540233
9800.0000000    0.2738295
9840.0000000    0.2950341
9880.0000000    0.2970578
9920.0000000    0.2727977
9960.0000000    0.2473263
10000.0000000    0.2574583
10040.0000000    0.2621985
10080.0000000    0.2729401
10120.0000000    0.2829072
10160.0000000    0.2789545
10200.0000000    0.2700851
10240.0000000    0.2803965
10280.0000000    0.2785817
10320.0000000    0.2651862
10360.0000000    0.2742175
10400.0000000    0.2676054
10440.0000000    0.2613622
10480.0000000    0.2679786
10520.0000000    0.2706185
10560.0000000    0.2784261
10600.0000000    0.2736931
10640.0000000    0.2697565
10680.0000000    0.2518983
10720.0000000    0.2591284
10760.0000000    0.2750974
10800.0000000    0.2851460
10840.0000000    0.2727331
10880.0000000    0.2658561
10920.0000000    0.2729921
10960.0000000    0.2787535
11000.0000000    0.2609949
11040.0000000    0.2796352
11080.0000000    0.2749603
11120.0000000    0.2698508
11160.0000000    0.2887158
11200.0000000    0.2832130
11240.0000000    0.3022406
11280.0000000    0.2931191
11320.0000000    0.2822763
11360.0000000    0.2826879
11400.0000000    0.2785594
11440.0000000    0.2615901
11480.0000000    0.2662443
11520.0000000    0.2585763
11560.0000000    0.2714701
11600.0000000    0.2810487
11640.0000000    0.2870402
11680.0000000    0.2713055
11720.0000000    0.2922428
11760.0000000    0.2665274
11800.0000000    0.2755706
11840.0000000    0.2764319
11880.0000000    0.2683779
11920.0000000    0.2844153
11960.0000000    0.2728125
12000.0000000    0.2715863
12040.0000000    0.2730476
12080.0000000    0.2681151
12120.0000000    0.2572199
12160.0000000    0.2625795
12200.0000000    0.2774607
12240.0000000    0.2787625
12280.0000000    0.2749316
12320.0000000    0.2980232
12360.0000000    0.2903619
12400.0000000    0.2958120
12440.0000000    0.3064007
12480.0000000    0.2926227
12520.0000000    0.3120638
12560.0000000    0.3075376
12600.0000000    0.2671985
12640.0000000    0.2727011
12680.0000000    0.2904586
12720.0000000    0.2969964
12760.0000000    0.2919616
12800.0000000    0.2926233
12840.0000000    0.2933067
12880.0000000    0.2943032
12920.0000000    0.2791359
12960.0000000    0.3169997
13000.0000000    0.2964174
13040.0000000    0.3197215
13080.0000000    0.2998389
13120.0000000    0.2865969
13160.0000000    0.2776255
13200.0000000    0.2659178
13240.0000000    0.2774590
13280.0000000    0.3034965
13320.0000000    0.2728955
13360.0000000    0.2980016
13400.0000000    0.3096510
13440.0000000    0.2883386
13480.0000000    0.2911500
13520.0000000    0.2929281
13560.0000000    0.2733538
13600.0000000    0.2823305
13640.0000000    0.2861437
13680.0000000    0.2951315
13720.0000000    0.2802192
13760.0000000    0.2931954
13800.0000000    0.2790672
13840.0000000    0.2700148
13880.0000000    0.2701660
13920.0000000    0.2646083
13960.0000000    0.2769653
14000.0000000    0.2608793
14040.0000000    0.2567173
14080.0000000    0.2512542
14120.0000000    0.2842942
14160.0000000    0.2758129
14200.0000000    0.2706556
14240.0000000    0.2534820
14280.0000000    0.3038490
14320.0000000    0.2979288
14360.0000000    0.2863114
14400.0000000    0.3051778
14440.0000000    0.2872253
14480.0000000    0.2833273
14520.0000000    0.2782710
14560.0000000    0.2741796
14600.0000000    0.2574308
14640.0000000    0.2555890
14680.0000000    0.2730061
14720.0000000    0.2376704
14760.0000000    0.2726145
14800.0000000    0.2758676
14840.0000000    0.2683167
14880.0000000    0.2674925
14920.0000000    0.2561832
14960.0000000    0.2483860
15000.0000000    0.2781495
15040.0000000    0.2485569
15080.0000000    0.2736327
15120.0000000    0.2657346
15160.0000000    0.2726969
15200.0000000    0.2511414
15240.0000000    0.2646767
15280.0000000    0.2774425
15320.0000000    0.2651503
15360.0000000    0.2702949
15400.0000000    0.2649478
15440.0000000    0.2722395
15480.0000000    0.2814758
15520.0000000    0.2600588
15560.0000000    0.2739497
15600.0000000    0.2710609
15640.0000000    0.2730724
15680.0000000    0.2683957
15720.0000000    0.2523687
15760.0000000    0.2592887
15800.0000000    0.2778047
15840.0000000    0.2766453
15880.0000000    0.2711842
15920.0000000    0.2891365
15960.0000000    0.2780303
16000.0000000    0.3030799
16040.0000000    0.2799110
16080.0000000    0.2959427
16120.0000000    0.2816203
16160.0000000    0.2743200
16200.0000000    0.2682485
16240.0000000    0.2704701
16280.0000000    0.2662854
16320.0000000    0.2665439
16360.0000000    0.2714553
16400.0000000    0.2422270
16440.0000000    0.2605619
16480.0000000    0.2669070
16520.0000000    0.2697496
16560.0000000    0.2601467
16600.0000000    0.2669670
16640.0000000    0.2814245
16680.0000000    0.2676314
16720.0000000    0.2755846
16760.0000000    0.2706988
16800.0000000    0.2736710
16840.0000000    0.2714969
16880.0000000    0.2759872
16920.0000000    0.2797468
16960.0000000    0.2769880
17000.0000000    0.2740493
17040.0000000    0.2629483
17080.0000000    0.2983053
17120.0000000    0.2995211
17160.0000000    0.3053020
17200.0000000    0.2737419
17240.0000000    0.2758535
17280.0000000    0.2639069
17320.0000000    0.2674117
17360.0000000    0.2850708
17400.0000000    0.2862564
17440.0000000    0.2900315
17480.0000000    0.2826425
17520.0000000    0.2859226
17560.0000000    0.2714440
17600.0000000    0.2780578
17640.0000000    0.2818304
17680.0000000    0.2672569
17720.0000000    0.2849938
17760.0000000    0.2610338
17800.0000000    0.2875907
17840.0000000    0.3008566
17880.0000000    0.2973168
17920.0000000    0.2987325
17960.0000000    0.3044128
18000.0000000    0.3189315
18040.0000000    0.3068604
18080.0000000    0.2937539
18120.0000000    0.2741430
18160.0000000    0.2798065
18200.0000000    0.2957352
18240.0000000    0.2824389
18280.0000000    0.2831956
18320.0000000    0.2849965
18360.0000000    0.2943076
18400.0000000    0.2810398
18440.0000000    0.2911650
18480.0000000    0.2614362
18520.0000000    0.2974095
18560.0000000    0.2821925
18600.0000000    0.2964695
18640.0000000    0.2821065
18680.0000000    0.2700070
18720.0000000    0.2619030
18760.0000000    0.2702543
18800.0000000    0.2710356
18840.0000000    0.2844689
18880.0000000    0.2772470
18920.0000000    0.2963607
18960.0000000    0.2625650
19000.0000000    0.2773438
19040.0000000    0.2942644
19080.0000000    0.2776396
19120.0000000    0.2726676
19160.0000000    0.2867061
19200.0000000    0.2825201
19240.0000000    0.2655200
19280.0000000    0.2761794
19320.0000000    0.2750188
19360.0000000    0.2734582
19400.0000000    0.2707646
19440.0000000    0.2876970
19480.0000000    0.2594833
19520.0000000    0.2641867
19560.0000000    0.2771940
19600.0000000    0.2914744
19640.0000000    0.2632927
19680.0000000    0.2857705
19720.0000000    0.2761788
19760.0000000    0.2868704
19800.0000000    0.2728418
19840.0000000    0.2798421
19880.0000000    0.2902929
19920.0000000    0.3033783
19960.0000000    0.2871136
20000.0000000    0.2620908
20040.0000000    0.2700249
20080.0000000    0.2764469
20120.0000000    0.2672332
20160.0000000    0.2609082
20200.0000000    0.2663468
20240.0000000    0.2723752
20280.0000000    0.2677370
20320.0000000    0.2917105
20360.0000000    0.2703787
20400.0000000    0.2801307
20440.0000000    0.2785341
20480.0000000    0.2797490
20520.0000000    0.2828209
20560.0000000    0.2693239
20600.0000000    0.2773460
20640.0000000    0.2830221
20680.0000000    0.3027689
20720.0000000    0.2568523
20760.0000000    0.3118529
20800.0000000    0.3012004
20840.0000000    0.2964576
20880.0000000    0.2765479
20920.0000000    0.2853557
20960.0000000    0.2742026
21000.0000000    0.2797293
21040.0000000    0.2914770
21080.0000000    0.2792456
21120.0000000    0.2853769
21160.0000000    0.2689301
21200.0000000    0.2628771
21240.0000000    0.2811161
21280.0000000    0.2597080
21320.0000000    0.2863121
21360.0000000    0.2777863
21400.0000000    0.2718749
21440.0000000    0.2623613
21480.0000000    0.2917771
21520.0000000    0.2671778
21560.0000000    0.2642418
21600.0000000    0.2725691
21640.0000000    0.2775913
21680.0000000    0.2930396
21720.0000000    0.2966739
21760.0000000    0.3023511
21800.0000000    0.2966269
21840.0000000    0.2909761
21880.0000000    0.2790061
21920.0000000    0.3131348
21960.0000000    0.3126424
22000.0000000    0.2956937
22040.0000000    0.2894823
22080.0000000    0.3049183
22120.0000000    0.2978335
22160.0000000    0.3049596
22200.0000000    0.2972712
22240.0000000    0.3229462
22280.0000000    0.3075304
22320.0000000    0.2984808
22360.0000000    0.2993695
22400.0000000    0.3006599
22440.0000000    0.3038639
22480.0000000    0.2871667
22520.0000000    0.2762804
22560.0000000    0.2869918
22600.0000000    0.2824245
22640.0000000    0.2887969
22680.0000000    0.2826099
22720.0000000    0.2846912
22760.0000000    0.2985169
22800.0000000    0.2880061
22840.0000000    0.2850571
22880.0000000    0.3177969
22920.0000000    0.3059681
22960.0000000    0.2873199
23000.0000000    0.3005387
23040.0000000    0.2809257
23080.0000000    0.2978700
23120.0000000    0.3093875
23160.0000000    0.2915183
23200.0000000    0.2930995
23240.0000000    0.2985683
23280.0000000    0.2986386
23320.0000000    0.2938008
23360.0000000    0.3077552
23400.0000000    0.2997963
23440.0000000    0.2977062
23480.0000000    0.2808309
23520.0000000    0.2821645
23560.0000000    0.2896424
23600.0000000    0.2904040
23640.0000000    0.2773483
23680.0000000    0.2867913
23720.0000000    0.2981834
23760.0000000    0.3152422
23800.0000000    0.2934397
23840.0000000    0.2667588
23880.0000000    0.2873322
23920.0000000    0.2812021
23960.0000000    0.2740953
24000.0000000    0.2696784
24040.0000000    0.2636858
24080.0000000    0.2807967
24120.0000000    0.2748076
24160.0000000    0.2564427
24200.0000000    0.2740181
24240.0000000    0.2693602
24280.0000000    0.2660201
24320.0000000    0.2682527
24360.0000000    0.2671826
24400.0000000    0.2768746
24440.0000000    0.2608463
24480.0000000    0.2757052
24520.0000000    0.2644119
24560.0000000    0.2701449
24600.0000000    0.2863030
24640.0000000    0.2646707
24680.0000000    0.2654077
24720.0000000    0.2665740
24760.0000000    0.2694239
24800.0000000    0.2920457
24840.0000000    0.2874159
24880.0000000    0.2804136
24920.0000000    0.2991868
24960.0000000    0.2841294
25000.0000000    0.3043408
25040.0000000    0.2690515
25080.0000000    0.2678200
25120.0000000    0.2649537
25160.0000000    0.2714293
25200.0000000    0.2898235
25240.0000000    0.2756166
25280.0000000    0.2638257
25320.0000000    0.2756439
25360.0000000    0.2648527
25400.0000000    0.2578151
25440.0000000    0.2675201
25480.0000000    0.2457884
25520.0000000    0.2721404
25560.0000000    0.2561192
25600.0000000    0.2689482
25640.0000000    0.2773396
25680.0000000    0.2726668
25720.0000000    0.2744053
25760.0000000    0.2787923
25800.0000000    0.2840700
25840.0000000    0.2659892
25880.0000000    0.2717704
25920.0000000    0.2917661
25960.0000000    0.2739322
26000.0000000    0.2714893
26040.0000000    0.2857798
26080.0000000    0.2800600
26120.0000000    0.2710404
26160.0000000    0.2658107
26200.0000000    0.2708863
26240.0000000    0.2726888
26280.0000000    0.2942010
26320.0000000    0.2574536
26360.0000000    0.2828297
26400.0000000    0.2778969
26440.0000000    0.2867181
26480.0000000    0.2907242
26520.0000000    0.3139431
26560.0000000    0.2784387
26600.0000000    0.2953598
26640.0000000    0.2803217
26680.0000000    0.2864930
26720.0000000    0.2742838
26760.0000000    0.2862008
26800.0000000    0.3010825
26840.0000000    0.2803720
26880.0000000    0.2940812
26920.0000000    0.2860245
26960.0000000    0.2794906
27000.0000000    0.2805239
27040.0000000    0.2836448
27080.0000000    0.2728013
27120.0000000    0.3040588
27160.0000000    0.2932606
27200.0000000    0.2798048
27240.0000000    0.2839133
27280.0000000    0.2787507
27320.0000000    0.2676597
27360.0000000    0.2745061
27400.0000000    0.2848763
27440.0000000    0.2850790
27480.0000000    0.2946774
27520.0000000    0.2922507
27560.0000000    0.2774423
27600.0000000    0.2784988
27640.0000000    0.2891390
27680.0000000    0.2972476
27720.0000000    0.2822734
27760.0000000    0.2702284
27800.0000000    0.2559300
27840.0000000    0.2765483
27880.0000000    0.2869465
27920.0000000    0.2747333
27960.0000000    0.2753031
28000.0000000    0.2949039
28040.0000000    0.2810591
28080.0000000    0.2879116
28120.0000000    0.2719392
28160.0000000    0.2842399
28200.0000000    0.2888443
28240.0000000    0.2992730
28280.0000000    0.2891200
28320.0000000    0.2995163
28360.0000000    0.2760805
28400.0000000    0.2970749
28440.0000000    0.2854882
28480.0000000    0.3069936
28520.0000000    0.2819198
28560.0000000    0.2991407
28600.0000000    0.2803529
28640.0000000    0.2649420
28680.0000000    0.2859613
28720.0000000    0.2815232
28760.0000000    0.2698992
28800.0000000    0.2771159
28840.0000000    0.2835056
28880.0000000    0.2824402
28920.0000000    0.2793986
28960.0000000    0.3280862
29000.0000000    0.2975845
29040.0000000    0.2753382
29080.0000000    0.3100153
29120.0000000    0.2988377
29160.0000000    0.2953356
29200.0000000    0.2763978
29240.0000000    0.2776240
29280.0000000    0.2956954
29320.0000000    0.2927725
29360.0000000    0.3105310
29400.0000000    0.3158856
29440.0000000    0.2645815
29480.0000000    0.2993231
29520.0000000    0.2810984
29560.0000000    0.2897836
29600.0000000    0.2956948
29640.0000000    0.2690569
29680.0000000    0.2639107
29720.0000000    0.2894678
29760.0000000    0.2795786
29800.0000000    0.2996600
29840.0000000    0.2822536
29880.0000000    0.2983674
29920.0000000    0.2715261
29960.0000000    0.2831892
30000.0000000    0.2845496
30040.0000000    0.2924701
30080.0000000    0.2949075
30120.0000000    0.2738260
30160.0000000    0.2666197
30200.0000000    0.2801290
30240.0000000    0.2922714
30280.0000000    0.2903370
30320.0000000    0.2942148
30360.0000000    0.2855305
30400.0000000    0.2628973
30440.0000000    0.2435360
30480.0000000    0.2596266
30520.0000000    0.2536753
30560.0000000    0.2484076
30600.0000000    0.2476969
30640.0000000    0.2637228
30680.0000000    0.2685308
30720.0000000    0.2471692
30760.0000000    0.2668067
30800.0000000    0.2588429
30840.0000000    0.2617752
30880.0000000    0.2554735
30920.0000000    0.2745724
30960.0000000    0.2831756
31000.0000000    0.2708051
31040.0000000    0.2699765
31080.0000000    0.2740946
31120.0000000    0.2779385
31160.0000000    0.2805910
31200.0000000    0.2724068
31240.0000000    0.2729052
31280.0000000    0.2604490
31320.0000000    0.2955940
31360.0000000    0.2971451
31400.0000000    0.2916555
31440.0000000    0.2639569
31480.0000000    0.2677586
31520.0000000    0.2792483
31560.0000000    0.2871051
31600.0000000    0.2749339
31640.0000000    0.2560436
31680.0000000    0.2590850
31720.0000000    0.2766603
31760.0000000    0.2771724
31800.0000000    0.2635702
31840.0000000    0.2704296
31880.0000000    0.2696444
31920.0000000    0.2550061
31960.0000000    0.2457957
32000.0000000    0.2764898
32040.0000000    0.2560304
32080.0000000    0.2653900
32120.0000000    0.2615766
32160.0000000    0.2604023
32200.0000000    0.2881904
32240.0000000    0.2757758
32280.0000000    0.2751837
32320.0000000    0.2730306
32360.0000000    0.2717623
32400.0000000    0.2542738
32440.0000000    0.2575701
32480.0000000    0.2468326
32520.0000000    0.2679523
32560.0000000    0.2730509
32600.0000000    0.2541139
32640.0000000    0.2584180
32680.0000000    0.2729961
32720.0000000    0.2754686
32760.0000000    0.2584694
32800.0000000    0.2609650
32840.0000000    0.2701401
32880.0000000    0.2608654
32920.0000000    0.2658828
32960.0000000    0.2821216
33000.0000000    0.2824629
33040.0000000    0.2675134
33080.0000000    0.2729217
33120.0000000    0.2700939
33160.0000000    0.2885565
33200.0000000    0.2535287
33240.0000000    0.2848509
33280.0000000    0.2861325
33320.0000000    0.2794573
33360.0000000    0.2733674
33400.0000000    0.2849256
33440.0000000    0.2804589
33480.0000000    0.2800267
33520.0000000    0.2725637
33560.0000000    0.2746831
33600.0000000    0.2980843
33640.0000000    0.2776232
33680.0000000    0.2725314
33720.0000000    0.2660359
33760.0000000    0.2565356
33800.0000000    0.2930225
33840.0000000    0.2786495
33880.0000000    0.2588840
33920.0000000    0.2749896
33960.0000000    0.2826687
34000.0000000    0.2871526
34040.0000000    0.2756974
34080.0000000    0.2812576
34120.0000000    0.2819705
34160.0000000    0.2786832
34200.0000000    0.2946191
34240.0000000    0.2660555
34280.0000000    0.2773198
34320.0000000    0.2852740
34360.0000000    0.2757331
34400.0000000    0.2759504
34440.0000000    0.2622088
34480.0000000    0.2660650
34520.0000000    0.2643217
34560.0000000    0.2595664
34600.0000000    0.2448287
34640.0000000    0.2592608
34680.0000000    0.2651495
34720.0000000    0.2613680
34760.0000000    0.2761673
34800.0000000    0.2695661
34840.0000000    0.2794543
34880.0000000    0.3002291
34920.0000000    0.2828997
34960.0000000    0.2819573
35000.0000000    0.2565015
35040.0000000    0.2924890
35080.0000000    0.2686192
35120.0000000    0.2511386
35160.0000000    0.2749921
35200.0000000    0.2909561
35240.0000000    0.2877729
35280.0000000    0.2716666
35320.0000000    0.2629359
35360.0000000    0.2586021
35400.0000000    0.2808812
35440.0000000    0.2777155
35480.0000000    0.2941048
35520.0000000    0.2758126
35560.0000000    0.2725690
35600.0000000    0.2799997
35640.0000000    0.2682884
35680.0000000    0.2721921
35720.0000000    0.2662465
35760.0000000    0.2878810
35800.0000000    0.2981996
35840.0000000    0.2826210
35880.0000000    0.2622058
35920.0000000    0.2564995
35960.0000000    0.2717713
36000.0000000    0.2652886
36040.0000000    0.2883165
36080.0000000    0.2829757
36120.0000000    0.2769420
36160.0000000    0.2642863
36200.0000000    0.2645941
36240.0000000    0.2569214
36280.0000000    0.2681605
36320.0000000    0.2808693
36360.0000000    0.2903352
36400.0000000    0.2919599
36440.0000000    0.2814126
36480.0000000    0.3039360
36520.0000000    0.2855235
36560.0000000    0.3051068
36600.0000000    0.3017292
36640.0000000    0.2757821
36680.0000000    0.2891281
36720.0000000    0.2853584
36760.0000000    0.2951592
36800.0000000    0.2652429
36840.0000000    0.2740241
36880.0000000    0.2894731
36920.0000000    0.2772225
36960.0000000    0.2900646
37000.0000000    0.2977577
37040.0000000    0.2867990
37080.0000000    0.2795483
37120.0000000    0.2988524
37160.0000000    0.3036201
37200.0000000    0.2906260
37240.0000000    0.3075928
37280.0000000    0.3087600
37320.0000000    0.2789532
37360.0000000    0.3098379
37400.0000000    0.2975535
37440.0000000    0.2729146
37480.0000000    0.3044041
37520.0000000    0.3032122
37560.0000000    0.3090855
37600.0000000    0.2989606
37640.0000000    0.2925842
37680.0000000    0.2947050
37720.0000000    0.3144642
37760.0000000    0.2861381
37800.0000000    0.2772400
37840.0000000    0.2902333
37880.0000000    0.2881582
37920.0000000    0.2967226
37960.0000000    0.2673504
38000.0000000    0.2470538
38040.0000000    0.2825991
38080.0000000    0.2740021
38120.0000000    0.2884035
38160.0000000    0.2605506
38200.0000000    0.2689376
38240.0000000    0.3099998
38280.0000000    0.3076052
38320.0000000    0.2752835
38360.0000000    0.2841689
38400.0000000    0.3045672
38440.0000000    0.3092597
38480.0000000    0.3022104
38520.0000000    0.3183818
38560.0000000    0.2907760
38600.0000000    0.2989444
38640.0000000    0.3066663
38680.0000000    0.3124862
38720.0000000    0.2956032
38760.0000000    0.2904905
38800.0000000    0.2980436
38840.0000000    0.3096322
38880.0000000    0.3389869
38920.0000000    0.2985731
38960.0000000    0.3049111
39000.0000000    0.2880117
39040.0000000    0.2744983
39080.0000000    0.2841873
39120.0000000    0.3013992
39160.0000000    0.2930720
39200.0000000    0.2559812
39240.0000000    0.3007376
39280.0000000    0.2881263
39320.0000000    0.2891179
39360.0000000    0.3019503
39400.0000000    0.2794312
39440.0000000    0.2922594
39480.0000000    0.2881246
39520.0000000    0.2929489
39560.0000000    0.2849073
39600.0000000    0.2805713
39640.0000000    0.2898273
39680.0000000    0.2829461
39720.0000000    0.2833270
39760.0000000    0.2901978
39800.0000000    0.2885999
39840.0000000    0.2937157
39880.0000000    0.2813362
39920.0000000    0.2739078
39960.0000000    0.2881944
40000.0000000    0.3004320
40040.0000000    0.3043560
40080.0000000    0.3037621
40120.0000000    0.3013322
40160.0000000    0.3127408
40200.0000000    0.2882181
40240.0000000    0.3128631
40280.0000000    0.3075004
40320.0000000    0.2937802
40360.0000000    0.3028395
40400.0000000    0.2773473
40440.0000000    0.2906977
40480.0000000    0.3126750
40520.0000000    0.2958114
40560.0000000    0.2907001
40600.0000000    0.2946035
40640.0000000    0.2959748
40680.0000000    0.2866861
40720.0000000    0.2792800
40760.0000000    0.2583904
40800.0000000    0.2552970
40840.0000000    0.2777633
40880.0000000    0.2480496
40920.0000000    0.2810490
40960.0000000    0.2730978
41000.0000000    0.2631180
41040.0000000    0.2693835
41080.0000000    0.2795615
41120.0000000    0.2699439
41160.0000000    0.2723450
41200.0000000    0.2669374
41240.0000000    0.3029353
41280.0000000    0.2844914
41320.0000000    0.2989036
41360.0000000    0.2891883
41400.0000000    0.2854263
41440.0000000    0.2821957
41480.0000000    0.2846541
41520.0000000    0.3218685
41560.0000000    0.2855597
41600.0000000    0.2709111
41640.0000000    0.2733429
41680.0000000    0.2945255
41720.0000000    0.3021441
41760.0000000    0.3139759
41800.0000000    0.3197452
41840.0000000    0.2991765
41880.0000000    0.2895401
41920.0000000    0.3058864
41960.0000000    0.3175063
42000.0000000    0.3065614
42040.0000000    0.2961595
42080.0000000    0.2912199
42120.0000000    0.2901093
42160.0000000    0.2892554
42200.0000000    0.2967952
42240.0000000    0.2869563
42280.0000000    0.2969759
42320.0000000    0.2836420
42360.0000000    0.2821968
42400.0000000    0.3103559
42440.0000000    0.3122247
42480.0000000    0.3094076
42520.0000000    0.3010958
42560.0000000    0.2966079
42600.0000000    0.2808022
42640.0000000    0.2740956
42680.0000000    0.3011574
42720.0000000    0.2909099
42760.0000000    0.2810499
42800.0000000    0.2605766
42840.0000000    0.2804490
42880.0000000    0.2916708
42920.0000000    0.2972677
42960.0000000    0.2652231
43000.0000000    0.2935599
43040.0000000    0.2826917
43080.0000000    0.2965765
43120.0000000    0.2904727
43160.0000000    0.2639925
43200.0000000    0.2818603
43240.0000000    0.2689895
43280.0000000    0.2554809
43320.0000000    0.2746787
43360.0000000    0.2617374
43400.0000000    0.2502190
43440.0000000    0.2657110
43480.0000000    0.2679485
43520.0000000    0.2639090
43560.0000000    0.2843781
43600.0000000    0.2829017
43640.0000000    0.2718564
43680.0000000    0.2716809
43720.0000000    0.2695726
43760.0000000    0.2815215
43800.0000000    0.2692295
43840.0000000    0.2844198
43880.0000000    0.2879282
43920.0000000    0.2864421
43960.0000000    0.2760128
44000.0000000    0.2870626
44040.0000000    0.2886510
44080.0000000    0.2723389
44120.0000000    0.2729623
44160.0000000    0.2919318
44200.0000000    0.2930945
44240.0000000    0.2706982
44280.0000000    0.2883516
44320.0000000    0.2610279
44360.0000000    0.2936038
44400.0000000    0.2960998
44440.0000000    0.2790776
44480.0000000    0.2868147
44520.0000000    0.2853224
44560.0000000    0.2791336
44600.0000000    0.2649722
44640.0000000    0.2874303
44680.0000000    0.2752929
44720.0000000    0.2807408
44760.0000000    0.2792017
44800.0000000    0.2872413
44840.0000000    0.2784889
44880.0000000    0.2830177
44920.0000000    0.2979409
44960.0000000    0.2799626
45000.0000000    0.2825020
45040.0000000    0.2697567
45080.0000000    0.2778208
45120.0000000    0.2766658
45160.0000000    0.2939013
45200.0000000    0.2990598
45240.0000000    0.2846850
45280.0000000    0.3107773
45320.0000000    0.3017942
45360.0000000    0.2941167
45400.0000000    0.2784016
45440.0000000    0.3186923
45480.0000000    0.2993765
45520.0000000    0.3087128
45560.0000000    0.2913812
45600.0000000    0.2865115
45640.0000000    0.2745475
45680.0000000    0.2694683
45720.0000000    0.2932729
45760.0000000    0.2901996
45800.0000000    0.2751051
45840.0000000    0.2779110
45880.0000000    0.2759007
45920.0000000    0.2964365
45960.0000000    0.2955559
46000.0000000    0.3163817
46040.0000000    0.2994362
46080.0000000    0.2919802
46120.0000000    0.2925665
46160.0000000    0.2973343
46200.0000000    0.3000548
46240.0000000    0.2798210
46280.0000000    0.2951201
46320.0000000    0.2608134
46360.0000000    0.2919535
46400.0000000    0.2873048
46440.0000000    0.2867235
46480.0000000    0.3194843
46520.0000000    0.2923347
46560.0000000    0.3126860
46600.0000000    0.3298303
46640.0000000    0.3157476
46680.0000000    0.2979179
46720.0000000    0.2860635
46760.0000000    0.3100327
46800.0000000    0.3080793
46840.0000000    0.2882650
46880.0000000    0.2655934
46920.0000000    0.2835047
46960.0000000    0.2702679
47000.0000000    0.3041466
47040.0000000    0.2832165
47080.0000000    0.2668062
47120.0000000    0.2772003
47160.0000000    0.2833113
47200.0000000    0.2934976
47240.0000000    0.2922716
47280.0000000    0.2890919
47320.0000000    0.2821076
47360.0000000    0.2846816
47400.0000000    0.2849740
47440.0000000    0.2784216
47480.0000000    0.2822866
47520.0000000    0.2882115
47560.0000000    0.2823329
47600.0000000    0.2945399
47640.0000000    0.2878468
47680.0000000    0.2594627
47720.0000000    0.2698283
47760.0000000    0.2913269
47800.0000000    0.2801518
47840.0000000    0.2778452
47880.0000000    0.2964459
47920.0000000    0.2876557
47960.0000000    0.2924102
48000.0000000    0.2838795
48040.0000000    0.2932142
48080.0000000    0.2877041
48120.0000000    0.3195095
48160.0000000    0.3092541
48200.0000000    0.3136554
48240.0000000    0.3227021
48280.0000000    0.3223484
48320.0000000    0.3245884
48360.0000000    0.3233240
48400.0000000    0.3104934
48440.0000000    0.3015577
48480.0000000    0.3022890
48520.0000000    0.2906123
48560.0000000    0.2926864
48600.0000000    0.2812368
48640.0000000    0.3017133
48680.0000000    0.3139884
48720.0000000    0.3025636
48760.0000000    0.2974620
48800.0000000    0.3097180
48840.0000000    0.3200174
48880.0000000    0.3126763
48920.0000000    0.2995501
48960.0000000    0.2837417
49000.0000000    0.2789917
49040.0000000    0.2816512
49080.0000000    0.2740992
49120.0000000    0.2944901
49160.0000000    0.2776498
49200.0000000    0.2816015
49240.0000000    0.2915185
49280.0000000    0.2923358
49320.0000000    0.2898516
49360.0000000    0.2932938
49400.0000000    0.3030737
49440.0000000    0.2966890
49480.0000000    0.2912447
49520.0000000    0.2618933
49560.0000000    0.2706935
49600.0000000    0.2740920
49640.0000000    0.2782125
49680.0000000    0.3000971
49720.0000000    0.3015199
49760.0000000    0.2972902
49800.0000000    0.2938151
49840.0000000    0.2842083
49880.0000000    0.2805679
49920.0000000    0.2616585
49960.0000000    0.2928768
50000.0000000    0.2829344
50040.0000000    0.2773845
50080.0000000    0.2762332
50120.0000000    0.3146491
50160.0000000    0.2924381
50200.0000000    0.2825971
50240.0000000    0.2878479
50280.0000000    0.2857603
50320.0000000    0.2934527
50360.0000000    0.2881106
50400.0000000    0.2826593
50440.0000000    0.3035488
50480.0000000    0.2592841
50520.0000000    0.2814444
50560.0000000    0.2669165
50600.0000000    0.2696661
50640.0000000    0.2912597
50680.0000000    0.2727481
50720.0000000    0.2981972
50760.0000000    0.2750880
50800.0000000    0.2881680
50840.0000000    0.2880144
50880.0000000    0.2773280
50920.0000000    0.2917359
50960.0000000    0.2776581
51000.0000000    0.2918395
51040.0000000    0.2727254
51080.0000000    0.2900879
51120.0000000    0.2712953
51160.0000000    0.2791034
51200.0000000    0.2885036
51240.0000000    0.2910102
51280.0000000    0.2890631
51320.0000000    0.2850145
51360.0000000    0.2981697
51400.0000000    0.2938937
51440.0000000    0.2845475
51480.0000000    0.2989866
51520.0000000    0.3236949
51560.0000000    0.2855422
51600.0000000    0.2815165
51640.0000000    0.2737872
51680.0000000    0.2569842
51720.0000000    0.2673817
51760.0000000    0.2769079
51800.0000000    0.2697050
51840.0000000    0.2724288
51880.0000000    0.2831858
51920.0000000    0.2549622
51960.0000000    0.2705436
52000.0000000    0.2597231
52040.0000000    0.2671611
52080.0000000    0.2778981
52120.0000000    0.2805202
52160.0000000    0.2864315
52200.0000000    0.2521453
52240.0000000    0.2706957
52280.0000000    0.2547683
52320.0000000    0.2609953
52360.0000000    0.2535586
52400.0000000    0.2800429
52440.0000000    0.2689944
52480.0000000    0.2766269
52520.0000000    0.2672060
52560.0000000    0.2811773
52600.0000000    0.2793280
52640.0000000    0.2742953
52680.0000000    0.2744558
52720.0000000    0.2643976
52760.0000000    0.2716090
52800.0000000    0.2723160
52840.0000000    0.2633365
52880.0000000    0.2661724
52920.0000000    0.2680304
52960.0000000    0.2576819
53000.0000000    0.2380827
53040.0000000    0.2579612
53080.0000000    0.2732317
53120.0000000    0.2733153
53160.0000000    0.2732740
53200.0000000    0.2656094
53240.0000000    0.2782646
53280.0000000    0.2770922
53320.0000000    0.2834273
53360.0000000    0.2815900
53400.0000000    0.2809511
53440.0000000    0.2787121
53480.0000000    0.2919481
53520.0000000    0.3049892
53560.0000000    0.2873327
53600.0000000    0.2952451
53640.0000000    0.2814110
53680.0000000    0.2908086
53720.0000000    0.2800696
53760.0000000    0.2863689
53800.0000000    0.3040630
53840.0000000    0.2960093
53880.0000000    0.2846005
53920.0000000    0.2882730
53960.0000000    0.2682542
54000.0000000    0.2692409
54040.0000000    0.2621220
54080.0000000    0.2811786
54120.0000000    0.2877409
54160.0000000    0.2737297
54200.0000000    0.2788991
54240.0000000    0.2771540
54280.0000000    0.2908745
54320.0000000    0.2853703
54360.0000000    0.2752273
54400.0000000    0.2858849
54440.0000000    0.2816907
54480.0000000    0.2919465
54520.0000000    0.2898788
54560.0000000    0.2719728
54600.0000000    0.2673586
54640.0000000    0.2594594
54680.0000000    0.2804982
54720.0000000    0.2726139
54760.0000000    0.2878330
54800.0000000    0.2485871
54840.0000000    0.2713083
54880.0000000    0.2562372
54920.0000000    0.2772667
54960.0000000    0.2692051
55000.0000000    0.2887827
55040.0000000    0.2808620
55080.0000000    0.2691233
55120.0000000    0.2758846
55160.0000000    0.2815357
55200.0000000    0.2817391
55240.0000000    0.2758465
55280.0000000    0.2833038
55320.0000000    0.2680442
55360.0000000    0.2674900
55400.0000000    0.2708068
55440.0000000    0.2667537
55480.0000000    0.2562316
55520.0000000    0.2756874
55560.0000000    0.2948561
55600.0000000    0.2916543
55640.0000000    0.2928419
55680.0000000    0.2677776
55720.0000000    0.2673032
55760.0000000    0.3065012
55800.0000000    0.3103704
55840.0000000    0.3138512
55880.0000000    0.3046553
55920.0000000    0.3012359
55960.0000000    0.3017374
56000.0000000    0.2962000
56040.0000000    0.2795699
56080.0000000    0.3098624
56120.0000000    0.3092707
56160.0000000    0.2980657
56200.0000000    0.2968527
56240.0000000    0.2890105
56280.0000000    0.2882008
56320.0000000    0.2973355
56360.0000000    0.3033130
56400.0000000    0.2900747
56440.0000000    0.2986016
56480.0000000    0.2933070
56520.0000000    0.3041212
56560.0000000    0.3116297
56600.0000000    0.3144747
56640.0000000    0.2800503
56680.0000000    0.2767811
56720.0000000    0.2854082
56760.0000000    0.2927231
56800.0000000    0.3020745
56840.0000000    0.2740988
56880.0000000    0.3028476
56920.0000000    0.3095596
56960.0000000    0.3014860
57000.0000000    0.2852336
57040.0000000    0.2963886
57080.0000000    0.2996578
57120.0000000    0.2913998
57160.0000000    0.2931454
57200.0000000    0.2883230
57240.0000000    0.3047390
57280.0000000    0.2995313
57320.0000000    0.2972424
57360.0000000    0.2683634
57400.0000000    0.2826416
57440.0000000    0.2999020
57480.0000000    0.2897059
57520.0000000    0.2995031
57560.0000000    0.2817431
57600.0000000    0.2858052
57640.0000000    0.2925198
57680.0000000    0.2892857
57720.0000000    0.3181283
57760.0000000    0.2986903
57800.0000000    0.3026859
57840.0000000    0.3062407
57880.0000000    0.3119175
57920.0000000    0.3051701
57960.0000000    0.3060138
58000.0000000    0.3129509
58040.0000000    0.3231539
58080.0000000    0.2940596
58120.0000000    0.3014297
58160.0000000    0.2835962
58200.0000000    0.2916976
58240.0000000    0.2687163
58280.0000000    0.2795551
58320.0000000    0.2692742
58360.0000000    0.3035344
58400.0000000    0.2742943
58440.0000000    0.3058452
58480.0000000    0.2774309
58520.0000000    0.2882302
58560.0000000    0.2925504
58600.0000000    0.2991055
58640.0000000    0.3022656
58680.0000000    0.2914248
58720.0000000    0.2746144
58760.0000000    0.2898264
58800.0000000    0.2787460
58840.0000000    0.2773165
58880.0000000    0.2611206
58920.0000000    0.2933188
58960.0000000    0.2868961
59000.0000000    0.2863195
59040.0000000    0.2837306
59080.0000000    0.2829102
59120.0000000    0.2751511
59160.0000000    0.2777129
59200.0000000    0.2728334
59240.0000000    0.2745880
59280.0000000    0.2812659
59320.0000000    0.2725042
59360.0000000    0.2931887
59400.0000000    0.3036570
59440.0000000    0.3197862
59480.0000000    0.2993199
59520.0000000    0.2878416
59560.0000000    0.2978660
59600.0000000    0.2707739
59640.0000000    0.2734717
59680.0000000    0.2911761
59720.0000000    0.2694401
59760.0000000    0.3056480
59800.0000000    0.2727923
59840.0000000    0.2609022
59880.0000000    0.2581612
59920.0000000    0.2809466
59960.0000000    0.2878293
60000.0000000    0.3020487
60040.0000000    0.2839744
60080.0000000    0.2951335
60120.0000000    0.2946678
60160.0000000    0.2889495
60200.0000000    0.2937126
60240.0000000    0.2920974
60280.0000000    0.2974772
60320.0000000    0.2629697
60360.0000000    0.2773403
60400.0000000    0.3058002
60440.0000000    0.2952727
60480.0000000    0.2939809
60520.0000000    0.3126933
60560.0000000    0.3014186
60600.0000000    0.2851630
60640.0000000    0.2756416
60680.0000000    0.2701506
60720.0000000    0.2682279
60760.0000000    0.2856106
60800.0000000    0.2954719
60840.0000000    0.2859367
60880.0000000    0.3235835
60920.0000000    0.3053578
60960.0000000    0.2939521
61000.0000000    0.2769026
61040.0000000    0.2837607
61080.0000000    0.2794012
61120.0000000    0.2837215
61160.0000000    0.2894104
61200.0000000    0.2980924
61240.0000000    0.2944010
61280.0000000    0.2620271
61320.0000000    0.2717977
61360.0000000    0.2784905
61400.0000000    0.2967416
61440.0000000    0.2871018
61480.0000000    0.2827148
61520.0000000    0.2871888
61560.0000000    0.2831650
61600.0000000    0.3026653
61640.0000000    0.2983522
61680.0000000    0.2736176
61720.0000000    0.2739543
61760.0000000    0.2824681
61800.0000000    0.2825366
61840.0000000    0.2863105
61880.0000000    0.2872857
61920.0000000    0.3052181
61960.0000000    0.3003129
62000.0000000    0.3071513
62040.0000000    0.2682823
62080.0000000    0.2851660
62120.0000000    0.2866386
62160.0000000    0.2580637
62200.0000000    0.2893208
62240.0000000    0.2914827
62280.0000000    0.3065897
62320.0000000    0.2920806
62360.0000000    0.2912664
62400.0000000    0.2899117
62440.0000000    0.2541377
62480.0000000    0.2966319
62520.0000000    0.2879115
62560.0000000    0.3065692
62600.0000000    0.2724149
62640.0000000    0.2883740
62680.0000000    0.2681358
62720.0000000    0.3055522
62760.0000000    0.2730828
62800.0000000    0.2794162
62840.0000000    0.2744284
62880.0000000    0.2829113
62920.0000000    0.2802286
62960.0000000    0.2831776
63000.0000000    0.2689267
63040.0000000    0.2755377
63080.0000000    0.2579283
63120.0000000    0.2667893
63160.0000000    0.2570064
63200.0000000    0.2733818
63240.0000000    0.2584490
63280.0000000    0.2680716
63320.0000000    0.2693149
63360.0000000    0.2827185
63400.0000000    0.2678039
63440.0000000    0.2684977
63480.0000000    0.2654677
63520.0000000    0.2501957
63560.0000000    0.2595668
63600.0000000    0.2629629
63640.0000000    0.2716328
63680.0000000    0.2680166
63720.0000000    0.2656026
63760.0000000    0.2472029
63800.0000000    0.2667043
63840.0000000    0.2501741
63880.0000000    0.2570484
63920.0000000    0.2755736
63960.0000000    0.2761807
64000.0000000    0.2774289
64040.0000000    0.2465600
64080.0000000    0.2645635
64120.0000000    0.2528113
64160.0000000    0.2699950
64200.0000000    0.2806697
64240.0000000    0.2854853
64280.0000000    0.2888856
64320.0000000    0.2642751
64360.0000000    0.2874542
64400.0000000    0.2945500
64440.0000000    0.2780763
64480.0000000    0.3030583
64520.0000000    0.2952789
64560.0000000    0.2993861
64600.0000000    0.2983333
64640.0000000    0.2883177
64680.0000000    0.2949624
64720.0000000    0.3045289
64760.0000000    0.2913495
64800.0000000    0.3105475
64840.0000000    0.2779731
64880.0000000    0.3004628
64920.0000000    0.2917629
64960.0000000    0.2883292
65000.0000000    0.2847116
65040.0000000    0.2798167
65080.0000000    0.2791227
65120.0000000    0.2549249
65160.0000000    0.2516101
65200.0000000    0.2439448
65240.0000000    0.2513173
65280.0000000    0.2723385
65320.0000000    0.2529019
65360.0000000    0.2504021
65400.0000000    0.2688328
65440.0000000    0.2621642
65480.0000000    0.2726444
65520.0000000    0.2830243
65560.0000000    0.2689458
65600.0000000    0.2511003
65640.0000000    0.2493492
65680.0000000    0.2856750
65720.0000000    0.2597570
65760.0000000    0.2790009
65800.0000000    0.2791829
65840.0000000    0.2879461
65880.0000000    0.2924326
65920.0000000    0.2492309
65960.0000000    0.2827034
66000.0000000    0.2767529
66040.0000000    0.2633115
66080.0000000    0.2650261
66120.0000000    0.2771137
66160.0000000    0.2897561
66200.0000000    0.2671239
66240.0000000    0.2778848
66280.0000000    0.2922136
66320.0000000    0.2958383
66360.0000000    0.2731447
66400.0000000    0.2955909
66440.0000000    0.2897331
66480.0000000    0.2909163
66520.0000000    0.2786944
66560.0000000    0.2803768
66600.0000000    0.2722611
66640.0000000    0.2863044
66680.0000000    0.2484362
66720.0000000    0.2562594
66760.0000000    0.2694501
66800.0000000    0.2745407
66840.0000000    0.2764092
66880.0000000    0.2746874
66920.0000000    0.2753011
66960.0000000    0.2678052
67000.0000000    0.2793291
67040.0000000    0.3009753
67080.0000000    0.2860856
67120.0000000    0.2897364
67160.0000000    0.2859472
67200.0000000    0.2757846
67240.0000000    0.3176095
67280.0000000    0.2893766
67320.0000000    0.3040736
67360.0000000    0.2836526
67400.0000000    0.2985685
67440.0000000    0.2986776
67480.0000000    0.3004146
67520.0000000    0.3045176
67560.0000000    0.3041454
67600.0000000    0.2911958
67640.0000000    0.3102363
67680.0000000    0.2919212
67720.0000000    0.3224030
67760.0000000    0.2983371
67800.0000000    0.3009925
67840.0000000    0.3000557
67880.0000000    0.3140415
67920.0000000    0.2979035
67960.0000000    0.3075513
68000.0000000    0.3121355
68040.0000000    0.3067796
68080.0000000    0.3187358
68120.0000000    0.2815421
68160.0000000    0.2892311
68200.0000000    0.2671702
68240.0000000    0.2868493
68280.0000000    0.3040727
68320.0000000    0.2776284
68360.0000000    0.2748995
68400.0000000    0.2615415
68440.0000000    0.2875336
68480.0000000    0.2967271
68520.0000000    0.2880325
68560.0000000    0.2545086
68600.0000000    0.2726966
68640.0000000    0.2679786
68680.0000000    0.2753754
68720.0000000    0.2673179
68760.0000000    0.2891908
68800.0000000    0.2598965
68840.0000000    0.2778334
68880.0000000    0.2821825
68920.0000000    0.2830538
68960.0000000    0.2859455
69000.0000000    0.2885961
69040.0000000    0.2884056
69080.0000000    0.2814711
69120.0000000    0.2671743
69160.0000000    0.2765709
69200.0000000    0.2506615
69240.0000000    0.2665486
69280.0000000    0.2760653
69320.0000000    0.2755191
69360.0000000    0.2683992
69400.0000000    0.2758585
69440.0000000    0.2817419
69480.0000000    0.2851863
69520.0000000    0.2669952
69560.0000000    0.2545333
69600.0000000    0.2756574
69640.0000000    0.2749063
69680.0000000    0.2862538
69720.0000000    0.2789268
69760.0000000    0.2722556
69800.0000000    0.2542264
69840.0000000    0.2945210
69880.0000000    0.2658495
69920.0000000    0.2689018
69960.0000000    0.3045726
70000.0000000    0.2906046
70040.0000000    0.2660889
70080.0000000    0.2875506
70120.0000000    0.2939578
70160.0000000    0.2764204
70200.0000000    0.2819354
70240.0000000    0.2697724
70280.0000000    0.2841502
70320.0000000    0.2566882
70360.0000000    0.2484119
70400.0000000    0.2399928
70440.0000000    0.2645926
70480.0000000    0.2707361
70520.0000000    0.2751639
70560.0000000    0.2867838
70600.0000000    0.2796971
70640.0000000    0.2592716
70680.0000000    0.2582423
70720.0000000    0.2601143
70760.0000000    0.2580222
70800.0000000    0.2699732
70840.0000000    0.2492598
70880.0000000    0.2793219
70920.0000000    0.2504866
70960.0000000    0.2790940
71000.0000000    0.2759202
71040.0000000    0.2719810
71080.0000000    0.2602012
71120.0000000    0.2575390
71160.0000000    0.2447231
71200.0000000    0.2524440
71240.0000000    0.2405326
71280.0000000    0.2575340
71320.0000000    0.2649705
71360.0000000    0.2638986
71400.0000000    0.2711856
71440.0000000    0.2729253
71480.0000000    0.3086241
71520.0000000    0.2994929
71560.0000000    0.3161644
71600.0000000    0.3032144
71640.0000000    0.3006614
71680.0000000    0.2917494
71720.0000000    0.2893965
71760.0000000    0.2847458
71800.0000000    0.2651840
71840.0000000    0.2541139
71880.0000000    0.2755715
71920.0000000    0.2796313
71960.0000000    0.2918431
72000.0000000    0.2802387
72040.0000000    0.2872529
72080.0000000    0.2814375
72120.0000000    0.2653203
72160.0000000    0.3103522
72200.0000000    0.2862946
72240.0000000    0.3049172
72280.0000000    0.3060846
72320.0000000    0.2829263
72360.0000000    0.2845922
72400.0000000    0.3078848
72440.0000000    0.2932741
72480.0000000    0.2965727
72520.0000000    0.2858534
72560.0000000    0.2733326
72600.0000000    0.2731799
72640.0000000    0.2772375
72680.0000000    0.2834406
72720.0000000    0.2692889
72760.0000000    0.2738477
72800.0000000    0.2770963
72840.0000000    0.2723194
72880.0000000    0.2959833
72920.0000000    0.2879430
72960.0000000    0.2872340
73000.0000000    0.2782825
73040.0000000    0.2879912
73080.0000000    0.2869111
73120.0000000    0.2958325
73160.0000000    0.2660376
73200.0000000    0.2924116
73240.0000000    0.2601569
73280.0000000    0.2712200
73320.0000000    0.2769686
73360.0000000    0.2673614
73400.0000000    0.2752551
73440.0000000    0.2792296
73480.0000000    0.2974464
73520.0000000    0.2637856
73560.0000000    0.2574097
73600.0000000    0.2626966
73640.0000000    0.2816667
73680.0000000    0.2908003
73720.0000000    0.2806545
73760.0000000    0.2860276
73800.0000000    0.2712073
73840.0000000    0.2707906
73880.0000000    0.2614818
73920.0000000    0.2690215
73960.0000000    0.2721311
74000.0000000    0.2678889
74040.0000000    0.3001180
74080.0000000    0.2773752
74120.0000000    0.2698336
74160.0000000    0.2861083
74200.0000000    0.2446440
74240.0000000    0.2586281
74280.0000000    0.2647915
74320.0000000    0.2702239
74360.0000000    0.2734534
74400.0000000    0.2759892
74440.0000000    0.2665868
74480.0000000    0.2894359
74520.0000000    0.2708266
74560.0000000    0.2634952
74600.0000000    0.2522940
74640.0000000    0.2804933
74680.0000000    0.2636969
74720.0000000    0.2660403
74760.0000000    0.2728386
74800.0000000    0.2666311
74840.0000000    0.2737891
74880.0000000    0.2552516
74920.0000000    0.2632128
74960.0000000    0.2732488
75000.0000000    0.2590170
75040.0000000    0.2502032
75080.0000000    0.2549793
75120.0000000    0.2614420
75160.0000000    0.2642582
75200.0000000    0.2634916
75240.0000000    0.2679605
75280.0000000    0.2637770
75320.0000000    0.2585251
75360.0000000    0.2787804
75400.0000000    0.2649709
75440.0000000    0.2703150
75480.0000000    0.2718873
75520.0000000    0.2665087
75560.0000000    0.2747489
75600.0000000    0.2723915
75640.0000000    0.2982198
75680.0000000    0.2717614
75720.0000000    0.2773733
75760.0000000    0.2774215
75800.0000000    0.2962086
75840.0000000    0.2795093
75880.0000000    0.2719892
75920.0000000    0.2548072
75960.0000000    0.2571818
76000.0000000    0.2825510
76040.0000000    0.2835707
76080.0000000    0.2727115
76120.0000000    0.2759085
76160.0000000    0.2751454
76200.0000000    0.2991429
76240.0000000    0.2615518
76280.0000000    0.2410618
76320.0000000    0.2401069
76360.0000000    0.2907857
76400.0000000    0.2694504
76440.0000000    0.2538630
76480.0000000    0.2562726
76520.0000000    0.2641547
76560.0000000    0.2896193
76600.0000000    0.2926347
76640.0000000    0.2746761
76680.0000000    0.2654444
76720.0000000    0.2617418
76760.0000000    0.2572696
76800.0000000    0.2614235
76840.0000000    0.2737036
76880.0000000    0.2599658
76920.0000000    0.2271316
76960.0000000    0.2634493
77000.0000000    0.2614238
77040.0000000    0.2675098
77080.0000000    0.2559323
77120.0000000    0.2616023
77160.0000000    0.2825522
77200.0000000    0.2799326
77240.0000000    0.2903139
77280.0000000    0.2907216
77320.0000000    0.2556919
77360.0000000    0.2710941
77400.0000000    0.2662278
77440.0000000    0.2612621
77480.0000000    0.2749915
77520.0000000    0.2687949
77560.0000000    0.2584226
77600.0000000    0.2755684
77640.0000000    0.2837346
77680.0000000    0.2814052
77720.0000000    0.2711714
77760.0000000    0.2896520
77800.0000000    0.2744999
77840.0000000    0.2836270
77880.0000000    0.2929939
77920.0000000    0.2987677
77960.0000000    0.2879242
78000.0000000    0.2905763
78040.0000000    0.2715747
78080.0000000    0.2834097
78120.0000000    0.3298397
78160.0000000    0.3117641
78200.0000000    0.2997549
78240.0000000    0.2832302
78280.0000000    0.3060520
78320.0000000    0.2824937
78360.0000000    0.2801381
78400.0000000    0.2473005
78440.0000000    0.2875153
78480.0000000    0.2767050
78520.0000000    0.2569993
78560.0000000    0.2652978
78600.0000000    0.2661026
78640.0000000    0.2710795
78680.0000000    0.2511181
78720.0000000    0.2495659
78760.0000000    0.2618787
78800.0000000    0.2838019
78840.0000000    0.2455096
78880.0000000    0.2562389
78920.0000000    0.2766211
78960.0000000    0.2774498
79000.0000000    0.2641748
79040.0000000    0.2788616
79080.0000000    0.2765654
79120.0000000    0.2526633
79160.0000000    0.2576215
79200.0000000    0.2660924
79240.0000000    0.2697225
79280.0000000    0.2709774
79320.0000000    0.2677004
79360.0000000    0.2633290
79400.0000000    0.2929165
79440.0000000    0.2891783
79480.0000000    0.2989733
79520.0000000    0.2687334
79560.0000000    0.2542991
79600.0000000    0.2786031
79640.0000000    0.2579577
79680.0000000    0.2394520
79720.0000000    0.2667163
79760.0000000    0.2694454
79800.0000000    0.2778410
79840.0000000    0.2889993
79880.0000000    0.2755522
79920.0000000    0.2988585
79960.0000000    0.2794219
80000.0000000    0.2905479
80040.0000000    0.2874662
80080.0000000    0.2813920
80120.0000000    0.2758104
80160.0000000    0.2874966
80200.0000000    0.2856504
80240.0000000    0.2643995
80280.0000000    0.2672397
80320.0000000    0.2660738
80360.0000000    0.2906826
80400.0000000    0.2670987
80440.0000000    0.2766380
80480.0000000    0.2835932
80520.0000000    0.2888403
80560.0000000    0.2651337
80600.0000000    0.2836769
80640.0000000    0.2759969
80680.0000000    0.2650870
80720.0000000    0.2807502
80760.0000000    0.2580176
80800.0000000    0.2732539
80840.0000000    0.2832106
80880.0000000    0.2659336
80920.0000000    0.2665170
80960.0000000    0.2446414
81000.0000000    0.2677660
81040.0000000    0.2724677
81080.0000000    0.2580348
81120.0000000    0.2804187
81160.0000000    0.2886141
81200.0000000    0.3030718
81240.0000000    0.3005057
81280.0000000    0.2885466
81320.0000000    0.3011995
81360.0000000    0.2669124
81400.0000000    0.2793060
81440.0000000    0.2853976
81480.0000000    0.2917137
81520.0000000    0.2884245
81560.0000000    0.2870397
81600.0000000    0.2949409
81640.0000000    0.2835621
81680.0000000    0.2889061
81720.0000000    0.2870330
81760.0000000    0.2872913
81800.0000000    0.2877675
81840.0000000    0.2806420
81880.0000000    0.2877856
81920.0000000    0.2629007
81960.0000000    0.2838802
82000.0000000    0.2812931
82040.0000000    0.2665240
82080.0000000    0.2938554
82120.0000000    0.2791600
82160.0000000    0.2937762
82200.0000000    0.2863188
82240.0000000    0.2670130
82280.0000000    0.2833651
82320.0000000    0.2899762
82360.0000000    0.2630740
82400.0000000    0.2838809
82440.0000000    0.2751797
82480.0000000    0.2857247
82520.0000000    0.2987212
82560.0000000    0.2822935
82600.0000000    0.3045753
82640.0000000    0.2837242
82680.0000000    0.2832537
82720.0000000    0.2774287
82760.0000000    0.2767239
82800.0000000    0.2860956
82840.0000000    0.2958868
82880.0000000    0.2878709
82920.0000000    0.3013074
82960.0000000    0.2840546
83000.0000000    0.2654835
83040.0000000    0.2702318
83080.0000000    0.2695009
83120.0000000    0.2725444
83160.0000000    0.2890131
83200.0000000    0.2652147
83240.0000000    0.2528406
83280.0000000    0.2913489
83320.0000000    0.2664402
83360.0000000    0.2753273
83400.0000000    0.2883157
83440.0000000    0.2899268
83480.0000000    0.2766149
83520.0000000    0.2787138
83560.0000000    0.3043910
83600.0000000    0.3033522
83640.0000000    0.2849075
83680.0000000    0.2833282
83720.0000000    0.2574529
83760.0000000    0.2628495
83800.0000000    0.2749990
83840.0000000    0.2756285
83880.0000000    0.2676140
83920.0000000    0.2642643
83960.0000000    0.2692154
84000.0000000    0.2478594
84040.0000000    0.2627374
84080.0000000    0.2687026
84120.0000000    0.2635595
84160.0000000    0.2698242
84200.0000000    0.2908410
84240.0000000    0.2969096
84280.0000000    0.2991234
84320.0000000    0.2901997
84360.0000000    0.2599988
84400.0000000    0.2792978
84440.0000000    0.2730455
84480.0000000    0.2887440
84520.0000000    0.2848714
84560.0000000    0.2709075
84600.0000000    0.2544529
84640.0000000    0.2680752
84680.0000000    0.2709600
84720.0000000    0.2885754
84760.0000000    0.3091915
84800.0000000    0.3048180
84840.0000000    0.2931482
84880.0000000    0.2964083
84920.0000000    0.3052564
84960.0000000    0.2802750
85000.0000000    0.2670196
85040.0000000    0.2712674
85080.0000000    0.2970067
85120.0000000    0.2776526
85160.0000000    0.2784764
85200.0000000    0.2645390
85240.0000000    0.2803130
85280.0000000    0.2780205
85320.0000000    0.2821774
85360.0000000    0.2913020
85400.0000000    0.2884181
85440.0000000    0.2762258
85480.0000000    0.2789547
85520.0000000    0.2925347
85560.0000000    0.2749256
85600.0000000    0.2568157
85640.0000000    0.2804835
85680.0000000    0.2719637
85720.0000000    0.2883064
85760.0000000    0.2658986
85800.0000000    0.2706365
85840.0000000    0.2628912
85880.0000000    0.2712769
85920.0000000    0.2594345
85960.0000000    0.2723554
86000.0000000    0.2884450
86040.0000000    0.2835672
86080.0000000    0.2881396
86120.0000000    0.2686530
86160.0000000    0.2819509
86200.0000000    0.3099087
86240.0000000    0.3080771
86280.0000000    0.2865312
86320.0000000    0.3019426
86360.0000000    0.2762341
86400.0000000    0.2815104
86440.0000000    0.2893066
86480.0000000    0.2847757
86520.0000000    0.2851149
86560.0000000    0.2799768
86600.0000000    0.2716645
86640.0000000    0.2867910
86680.0000000    0.2800332
86720.0000000    0.2949361
86760.0000000    0.2915302
86800.0000000    0.2722973
86840.0000000    0.2808724
86880.0000000    0.2834547
86920.0000000    0.2694118
86960.0000000    0.2638703
87000.0000000    0.2701896
87040.0000000    0.2641499
87080.0000000    0.2879426
87120.0000000    0.2756796
87160.0000000    0.2689690
87200.0000000    0.2609449
87240.0000000    0.2501635
87280.0000000    0.2660354
87320.0000000    0.2514015
87360.0000000    0.2626893
87400.0000000    0.2834691
87440.0000000    0.2618853
87480.0000000    0.2490026
87520.0000000    0.2787839
87560.0000000    0.2658381
87600.0000000    0.2647458
87640.0000000    0.2864118
87680.0000000    0.2648169
87720.0000000    0.2922913
87760.0000000    0.2831908
87800.0000000    0.2920651
87840.0000000    0.2634065
87880.0000000    0.2550383
87920.0000000    0.2652335
87960.0000000    0.2797168
88000.0000000    0.2925793
88040.0000000    0.2799084
88080.0000000    0.2749746
88120.0000000    0.2851764
88160.0000000    0.2805259
88200.0000000    0.2693255
88240.0000000    0.2903281
88280.0000000    0.2905170
88320.0000000    0.2883425
88360.0000000    0.2845868
88400.0000000    0.2759221
88440.0000000    0.2647669
88480.0000000    0.2587897
88520.0000000    0.2374782
88560.0000000    0.2722736
88600.0000000    0.2811909
88640.0000000    0.2773057
88680.0000000    0.2469181
88720.0000000    0.2609130
88760.0000000    0.2450365
88800.0000000    0.2415224
88840.0000000    0.2646376
88880.0000000    0.2572856
88920.0000000    0.2572723
88960.0000000    0.2684769
89000.0000000    0.2825050
89040.0000000    0.2770399
89080.0000000    0.2577401
89120.0000000    0.2511441
89160.0000000    0.2523705
89200.0000000    0.2562493
89240.0000000    0.2424313
89280.0000000    0.2433670
89320.0000000    0.2436292
89360.0000000    0.2476626
89400.0000000    0.2333215
89440.0000000    0.2656417
89480.0000000    0.2474052
89520.0000000    0.2402341
89560.0000000    0.2435938
89600.0000000    0.2554186
89640.0000000    0.2685663
89680.0000000    0.2584122
89720.0000000    0.2525873
89760.0000000    0.2665515
89800.0000000    0.2639254
89840.0000000    0.2561309
89880.0000000    0.2585578
89920.0000000    0.2629439
89960.0000000    0.2408979
90000.0000000    0.2551597
90040.0000000    0.2626665
90080.0000000    0.2442485
90120.0000000    0.2484623
90160.0000000    0.2542095
90200.0000000    0.2793902
90240.0000000    0.2578897
90280.0000000    0.2731005
90320.0000000    0.2605848
90360.0000000    0.2355781
90400.0000000    0.2718167
90440.0000000    0.2436218
90480.0000000    0.2469324
90520.0000000    0.2434064
90560.0000000    0.2550770
90600.0000000    0.2721186
90640.0000000    0.2604889
90680.0000000    0.2916461
90720.0000000    0.2853645
90760.0000000    0.2668714
90800.0000000    0.2664383
90840.0000000    0.2632018
90880.0000000    0.2625420
90920.0000000    0.2411387
90960.0000000    0.2444737
91000.0000000    0.2579216
91040.0000000    0.2347210
91080.0000000    0.2574797
91120.0000000    0.2609757
91160.0000000    0.2636699
91200.0000000    0.2679447
91240.0000000    0.2466642
91280.0000000    0.2653821
91320.0000000    0.2574546
91360.0000000    0.2753063
91400.0000000    0.2897206
91440.0000000    0.2925214
91480.0000000    0.2331135
91520.0000000    0.2709033
91560.0000000    0.2634739
91600.0000000    0.2722220
91640.0000000    0.2547074
91680.0000000    0.2626790
91720.0000000    0.2699565
91760.0000000    0.2775361
91800.0000000    0.2543517
91840.0000000    0.2395822
91880.0000000    0.2524763
91920.0000000    0.2556535
91960.0000000    0.2540691
92000.0000000    0.2562236
92040.0000000    0.2551026
92080.0000000    0.2565571
92120.0000000    0.2465291
92160.0000000    0.2544915
92200.0000000    0.2424316
92240.0000000    0.2508451
92280.0000000    0.2432351
92320.0000000    0.2479731
92360.0000000    0.2416665
92400.0000000    0.2537152
92440.0000000    0.2488119
92480.0000000    0.2532724
92520.0000000    0.2575870
92560.0000000    0.2700458
92600.0000000    0.2515162
92640.0000000    0.2398379
92680.0000000    0.2410691
92720.0000000    0.2530120
92760.0000000    0.2588170
92800.0000000    0.2691206
92840.0000000    0.2678659
92880.0000000    0.2612692
92920.0000000    0.2482773
92960.0000000    0.2533628
93000.0000000    0.2650591
93040.0000000    0.2620916
93080.0000000    0.2612193
93120.0000000    0.2518903
93160.0000000    0.2455911
93200.0000000    0.2572915
93240.0000000    0.2791085
93280.0000000    0.2782526
93320.0000000    0.2573940
93360.0000000    0.2643254
93400.0000000    0.2699972
93440.0000000    0.2685459
93480.0000000    0.2627104
93520.0000000    0.2656963
93560.0000000    0.2411584
93600.0000000    0.2687730
93640.0000000    0.2640862
93680.0000000    0.2587932
93720.0000000    0.2534486
93760.0000000    0.2628494
93800.0000000    0.2554517
93840.0000000    0.2328957
93880.0000000    0.2467922
93920.0000000    0.2328124
93960.0000000    0.2552615
94000.0000000    0.2535012
94040.0000000    0.2552992
94080.0000000    0.2514819
94120.0000000    0.2569458
94160.0000000    0.2562160
94200.0000000    0.2459292
94240.0000000    0.2477932
94280.0000000    0.2564971
94320.0000000    0.2396763
94360.0000000    0.2572027
94400.0000000    0.2684067
94440.0000000    0.2466218
94480.0000000    0.2670409
94520.0000000    0.2331719
94560.0000000    0.2423874
94600.0000000    0.2583394
94640.0000000    0.2639312
94680.0000000    0.2563081
94720.0000000    0.2778568
94760.0000000    0.2643556
94800.0000000    0.2540789
94840.0000000    0.2601765
94880.0000000    0.2452378
94920.0000000    0.2439990
94960.0000000    0.2412987
95000.0000000    0.2283548
95040.0000000    0.2490744
95080.0000000    0.2561985
95120.0000000    0.2503668
95160.0000000    0.2670004
95200.0000000    0.2343769
95240.0000000    0.2556354
95280.0000000    0.2442923
95320.0000000    0.2385780
95360.0000000    0.2408834
95400.0000000    0.2633943
95440.0000000    0.2396695
95480.0000000    0.2478721
95520.0000000    0.2369888
95560.0000000    0.2483257
95600.0000000    0.2262592
95640.0000000    0.2250566
95680.0000000    0.2399318
95720.0000000    0.2610222
95760.0000000    0.2627711
95800.0000000    0.2399930
95840.0000000    0.2169235
95880.0000000    0.2426729
95920.0000000    0.2523677
95960.0000000    0.2421934
96000.0000000    0.2402999
96040.0000000    0.2353128
96080.0000000    0.2425168
96120.0000000    0.2442038
96160.0000000    0.2405686
96200.0000000    0.2463993
96240.0000000    0.2354850
96280.0000000    0.2496403
96320.0000000    0.2693118
96360.0000000    0.2557876
96400.0000000    0.2553263
96440.0000000    0.2488551
96480.0000000    0.2528006
96520.0000000    0.2253102
96560.0000000    0.2485967
96600.0000000    0.2433111
96640.0000000    0.2376562
96680.0000000    0.2514907
96720.0000000    0.2368292
96760.0000000    0.2373193
96800.0000000    0.2494104
96840.0000000    0.2430875
96880.0000000    0.2464784
96920.0000000    0.2469918
96960.0000000    0.2538790
97000.0000000    0.2395307
97040.0000000    0.2315030
97080.0000000    0.2471614
97120.0000000    0.2711169
97160.0000000    0.2474645
97200.0000000    0.2425517
97240.0000000    0.2800494
97280.0000000    0.2626268
97320.0000000    0.2536595
97360.0000000    0.2562205
97400.0000000    0.2524104
97440.0000000    0.2640099
97480.0000000    0.2558167
97520.0000000    0.2545882
97560.0000000    0.2497772
97600.0000000    0.2505535
97640.0000000    0.2692121
97680.0000000    0.2531889
97720.0000000    0.2765438
97760.0000000    0.2751120
97800.0000000    0.2864996
97840.0000000    0.2671932
97880.0000000    0.2845671
97920.0000000    0.2622941
97960.0000000    0.2798246
98000.0000000    0.2747411
98040.0000000    0.2567357
98080.0000000    0.2472310
98120.0000000    0.2596521
98160.0000000    0.2429556
98200.0000000    0.2439832
98240.0000000    0.2473526
98280.0000000    0.2321397
98320.0000000    0.2354991
98360.0000000    0.2406870
98400.0000000    0.2571565
98440.0000000    0.2567572
98480.0000000    0.2586713
98520.0000000    0.2637224
98560.0000000    0.2568914
98600.0000000    0.2496754
98640.0000000    0.2476717
98680.0000000    0.2635534
98720.0000000    0.2520778
98760.0000000    0.2336766
98800.0000000    0.2397056
98840.0000000    0.2776762
98880.0000000    0.2560520
98920.0000000    0.2531897
98960.0000000    0.2462357
99000.0000000    0.2398436
99040.0000000    0.2439763
99080.0000000    0.2624390
99120.0000000    0.2424645
99160.0000000    0.2432899
99200.0000000    0.2442326
99240.0000000    0.2486215
99280.0000000    0.2278686
99320.0000000    0.2645683
99360.0000000    0.2284689
99400.0000000    0.2226155
99440.0000000    0.2435636
99480.0000000    0.2573457
99520.0000000    0.2376446
99560.0000000    0.2542672
99600.0000000    0.2353953
99640.0000000    0.2594483
99680.0000000    0.2362103
99720.0000000    0.2514137
99760.0000000    0.2509700
99800.0000000    0.2358657
99840.0000000    0.2689888
99880.0000000    0.2588997
99920.0000000    0.2444935
99960.0000000    0.2561286
100000.0000000    0.2504923
100040.0000000    0.2484665
100080.0000000    0.2619854
100120.0000000    0.2569571
100160.0000000    0.2640962
100200.0000000    0.2581031
100240.0000000    0.2634340
100280.0000000    0.2614235
100320.0000000    0.2707726
100360.0000000    0.2763406
100400.0000000    0.2522683
100440.0000000    0.2734311
100480.0000000    0.2464043
100520.0000000    0.2568583
100560.0000000    0.2601880
100600.0000000    0.2627074
100640.0000000    0.2589756
100680.0000000    0.2497635
100720.0000000    0.2706715
100760.0000000    0.2562473
100800.0000000    0.2523391
100840.0000000    0.2582929
100880.0000000    0.2285877
100920.0000000    0.2654426
100960.0000000    0.2596786
101000.0000000    0.2487776
101040.0000000    0.2382487
101080.0000000    0.2534621
101120.0000000    0.2694775
101160.0000000    0.2595188
101200.0000000    0.2691255
101240.0000000    0.2471927
101280.0000000    0.2634116
101320.0000000    0.2625967
101360.0000000    0.2587216
101400.0000000    0.2403024
101440.0000000    0.2269649
101480.0000000    0.2490766
101520.0000000    0.2561631
101560.0000000    0.2696184
101600.0000000    0.2584088
101640.0000000    0.2473767
101680.0000000    0.2676712
101720.0000000    0.2697052
101760.0000000    0.2608334
101800.0000000    0.2723803
101840.0000000    0.2649062
101880.0000000    0.2738262
101920.0000000    0.2703709
101960.0000000    0.2547827
102000.0000000    0.2391368
102040.0000000    0.2484397
102080.0000000    0.2544509
102120.0000000    0.2465481
102160.0000000    0.2534868
102200.0000000    0.2389933
102240.0000000    0.2592876
102280.0000000    0.2722008
102320.0000000    0.2594365
102360.0000000    0.2496630
102400.0000000    0.2714905
102440.0000000    0.2538042
102480.0000000    0.2761843
102520.0000000    0.2654167
102560.0000000    0.2577052
102600.0000000    0.2591989
102640.0000000    0.2691967
102680.0000000    0.2500315
102720.0000000    0.2464193
102760.0000000    0.2624713
102800.0000000    0.2373930
102840.0000000    0.2497279
102880.0000000    0.2484465
102920.0000000    0.2487723
102960.0000000    0.2506798
103000.0000000    0.2487224
103040.0000000    0.2633143
103080.0000000    0.2534025
103120.0000000    0.2706266
103160.0000000    0.2808336
103200.0000000    0.2514341
103240.0000000    0.2558190
103280.0000000    0.2714846
103320.0000000    0.2488597
103360.0000000    0.2604331
103400.0000000    0.2582969
103440.0000000    0.2597535
103480.0000000    0.2592371
103520.0000000    0.2582726
103560.0000000    0.2473369
103600.0000000    0.2610183
103640.0000000    0.2774044
103680.0000000    0.2775558
103720.0000000    0.2482584
103760.0000000    0.2591580
103800.0000000    0.2689084
103840.0000000    0.2603682
103880.0000000    0.2583758
103920.0000000    0.2772671
103960.0000000    0.2618275
104000.0000000    0.2676532
104040.0000000    0.2672783
104080.0000000    0.2693640
104120.0000000    0.2850816
104160.0000000    0.2681421
104200.0000000    0.2491496
104240.0000000    0.2541182
104280.0000000    0.2901722
104320.0000000    0.2890299
104360.0000000    0.2712900
104400.0000000    0.2890709
104440.0000000    0.2815320
104480.0000000    0.2676871
104520.0000000    0.2719208
104560.0000000    0.2623030
104600.0000000    0.2796615
104640.0000000    0.2733923
104680.0000000    0.2657459
104720.0000000    0.2735184
104760.0000000    0.2695909
104800.0000000    0.2531428
104840.0000000    0.2740269
104880.0000000    0.2882418
104920.0000000    0.2612637
104960.0000000    0.2572701
105000.0000000    0.2554236
105040.0000000    0.2719464
105080.0000000    0.2771001
105120.0000000    0.2849494
105160.0000000    0.2835999
105200.0000000    0.2798660
105240.0000000    0.2846613
105280.0000000    0.2832925
105320.0000000    0.2692158
105360.0000000    0.2623309
105400.0000000    0.2638356
105440.0000000    0.2789652
105480.0000000    0.2554769
105520.0000000    0.2687526
105560.0000000    0.2650918
105600.0000000    0.2806523
105640.0000000    0.2547534
105680.0000000    0.2703299
105720.0000000    0.2622458
105760.0000000    0.2700888
105800.0000000    0.2419695
105840.0000000    0.2502557
105880.0000000    0.2645279
105920.0000000    0.2534759
105960.0000000    0.2619713
106000.0000000    0.2726419
106040.0000000    0.2576431
106080.0000000    0.2564878
106120.0000000    0.2352741
106160.0000000    0.2626983
106200.0000000    0.2633218
106240.0000000    0.2802221
106280.0000000    0.2749803
106320.0000000    0.2748188
106360.0000000    0.2673318
106400.0000000    0.2613848
106440.0000000    0.2676420
106480.0000000    0.2593468
106520.0000000    0.2573744
106560.0000000    0.2560676
106600.0000000    0.2547260
106640.0000000    0.2459289
106680.0000000    0.2731999
106720.0000000    0.2762125
106760.0000000    0.2657148
106800.0000000    0.2633312
106840.0000000    0.2594099
106880.0000000    0.2602438
106920.0000000    0.2591030
106960.0000000    0.2660095
107000.0000000    0.2450067
107040.0000000    0.2687831
107080.0000000    0.2668447
107120.0000000    0.2587502
107160.0000000    0.2536536
107200.0000000    0.2706523
107240.0000000    0.2745346
107280.0000000    0.2611722
107320.0000000    0.2608689
107360.0000000    0.2759703
107400.0000000    0.2595872
107440.0000000    0.2553957
107480.0000000    0.2511810
107520.0000000    0.2746283
107560.0000000    0.2760079
107600.0000000    0.2892431
107640.0000000    0.2661744
107680.0000000    0.2664208
107720.0000000    0.2793306
107760.0000000    0.2883865
107800.0000000    0.2776015
107840.0000000    0.2653253
107880.0000000    0.2752322
107920.0000000    0.2851070
107960.0000000    0.2768672
108000.0000000    0.2778486
108040.0000000    0.2749067
108080.0000000    0.2764974
108120.0000000    0.2712563
108160.0000000    0.2728302
108200.0000000    0.2699558
108240.0000000    0.2617114
108280.0000000    0.2726331
108320.0000000    0.2652051
108360.0000000    0.2543968
108400.0000000    0.2654320
108440.0000000    0.2871684
108480.0000000    0.2869545
108520.0000000    0.2946679
108560.0000000    0.2936321
108600.0000000    0.2922966
108640.0000000    0.2881527
108680.0000000    0.2862797
108720.0000000    0.2743087
108760.0000000    0.2872997
108800.0000000    0.2587664
108840.0000000    0.2550108
108880.0000000    0.2944089
108920.0000000    0.2604945
108960.0000000    0.2738499
109000.0000000    0.2940207
109040.0000000    0.2861605
109080.0000000    0.2486577
109120.0000000    0.2757656
109160.0000000    0.2953828
109200.0000000    0.2657454
109240.0000000    0.2764233
109280.0000000    0.2800815
109320.0000000    0.2623961
109360.0000000    0.2738365
109400.0000000    0.2955665
109440.0000000    0.2601930
109480.0000000    0.2698813
109520.0000000    0.2875743
109560.0000000    0.2734051
109600.0000000    0.2741849
109640.0000000    0.2982564
109680.0000000    0.2848542
109720.0000000    0.2981544
109760.0000000    0.2869470
109800.0000000    0.3012561
109840.0000000    0.2814486
109880.0000000    0.2529809
109920.0000000    0.2593802
109960.0000000    0.2637777
110000.0000000    0.2621997
110040.0000000    0.2799770
110080.0000000    0.2655737
110120.0000000    0.2834088
110160.0000000    0.2777706
110200.0000000    0.2860861
110240.0000000    0.2818355
110280.0000000    0.2719386
110320.0000000    0.2608964
110360.0000000    0.2692577
110400.0000000    0.2795000
110440.0000000    0.2819658
110480.0000000    0.2743712
110520.0000000    0.2879057
110560.0000000    0.2882419
110600.0000000    0.2828323
110640.0000000    0.2652759
110680.0000000    0.2812570
110720.0000000    0.2557389
110760.0000000    0.2704788
110800.0000000    0.2802948
110840.0000000    0.2582975
110880.0000000    0.2527158
110920.0000000    0.2592833
110960.0000000    0.2535427
111000.0000000    0.2539679
111040.0000000    0.2446715
111080.0000000    0.2377332
111120.0000000    0.2535129
111160.0000000    0.2548264
111200.0000000    0.2473991
111240.0000000    0.2594510
111280.0000000    0.2667778
111320.0000000    0.2639655
111360.0000000    0.2622673
111400.0000000    0.2926628
111440.0000000    0.2751719
111480.0000000    0.2619912
111520.0000000    0.2916619
111560.0000000    0.2690873
111600.0000000    0.2665453
111640.0000000    0.2846426
111680.0000000    0.2926812
111720.0000000    0.2748341
111760.0000000    0.2861268
111800.0000000    0.2832976
111840.0000000    0.2787260
111880.0000000    0.2759194
111920.0000000    0.2984095
111960.0000000    0.2924266
112000.0000000    0.2864813
112040.0000000    0.2832228
112080.0000000    0.2739363
112120.0000000    0.2733644
112160.0000000    0.2776834
112200.0000000    0.2862606
112240.0000000    0.2657766
112280.0000000    0.2956665
112320.0000000    0.2862023
112360.0000000    0.2805687
112400.0000000    0.2927792
112440.0000000    0.2948194
112480.0000000    0.2900996
112520.0000000    0.2952922
112560.0000000    0.2985004
112600.0000000    0.2798864
112640.0000000    0.2581642
112680.0000000    0.2499584
112720.0000000    0.2572946
112760.0000000    0.2940700
112800.0000000    0.2732912
112840.0000000    0.2567369
112880.0000000    0.2663856
112920.0000000    0.2602293
112960.0000000    0.2549480
113000.0000000    0.2739653
113040.0000000    0.2762232
113080.0000000    0.2688491
113120.0000000    0.2559098
113160.0000000    0.2729525
113200.0000000    0.2795904
113240.0000000    0.2758779
113280.0000000    0.2782838
113320.0000000    0.2815293
113360.0000000    0.2592197
113400.0000000    0.2948190
113440.0000000    0.2722742
113480.0000000    0.2898839
113520.0000000    0.2676614
113560.0000000    0.2630776
113600.0000000    0.2707350
113640.0000000    0.2486149
113680.0000000    0.2732820
113720.0000000    0.2762408
113760.0000000    0.2686101
113800.0000000    0.2508059
113840.0000000    0.2569378
113880.0000000    0.2641804
113920.0000000    0.2880739
113960.0000000    0.3059934
114000.0000000    0.2755000
114040.0000000    0.2673895
114080.0000000    0.2423942
114120.0000000    0.2800331
114160.0000000    0.2630669
114200.0000000    0.2373837
114240.0000000    0.2624456
114280.0000000    0.2729695
114320.0000000    0.2743672
114360.0000000    0.2566800
114400.0000000    0.2590930
114440.0000000    0.2685395
114480.0000000    0.2573342
114520.0000000    0.2652817
114560.0000000    0.2620224
114600.0000000    0.2518221
114640.0000000    0.2531338
114680.0000000    0.2406336
114720.0000000    0.2595395
114760.0000000    0.2742361
114800.0000000    0.2621756
114840.0000000    0.2529108
114880.0000000    0.2646728
114920.0000000    0.2838247
114960.0000000    0.2856443
115000.0000000    0.2600165
115040.0000000    0.2952388
115080.0000000    0.2968482
115120.0000000    0.2770014
115160.0000000    0.2620817
115200.0000000    0.2673506
115240.0000000    0.2589125
115280.0000000    0.2618057
115320.0000000    0.2783447
115360.0000000    0.2907651
115400.0000000    0.2598144
115440.0000000    0.2778316
115480.0000000    0.2570245
115520.0000000    0.2579548
115560.0000000    0.2858991
115600.0000000    0.2644064
115640.0000000    0.2877384
115680.0000000    0.2873296
115720.0000000    0.2905562
115760.0000000    0.2933987
115800.0000000    0.2806392
115840.0000000    0.2789536
115880.0000000    0.2931777
115920.0000000    0.2904945
115960.0000000    0.2715510
116000.0000000    0.2666297
116040.0000000    0.2737163
116080.0000000    0.3067052
116120.0000000    0.2632469
116160.0000000    0.2788656
116200.0000000    0.2625229
116240.0000000    0.2535122
116280.0000000    0.2785972
116320.0000000    0.2681545
116360.0000000    0.2489730
116400.0000000    0.2816819
116440.0000000    0.2780831
116480.0000000    0.2618653
116520.0000000    0.2594253
116560.0000000    0.2577383
116600.0000000    0.2607685
116640.0000000    0.2820255
116680.0000000    0.2546667
116720.0000000    0.2650783
116760.0000000    0.2485287
116800.0000000    0.2592568
116840.0000000    0.2488379
116880.0000000    0.2563310
116920.0000000    0.2529027
116960.0000000    0.2760970
117000.0000000    0.2636066
117040.0000000    0.2429166
117080.0000000    0.2493466
117120.0000000    0.2630028
117160.0000000    0.2669083
117200.0000000    0.2859483
117240.0000000    0.2665453
117280.0000000    0.2607055
117320.0000000    0.2791898
117360.0000000    0.2863765
117400.0000000    0.2639928
117440.0000000    0.2636620
117480.0000000    0.2553857
117520.0000000    0.2567628
117560.0000000    0.2635513
117600.0000000    0.2608159
117640.0000000    0.2659750
117680.0000000    0.2527535
117720.0000000    0.2473042
117760.0000000    0.2606431
117800.0000000    0.2964675
117840.0000000    0.2887302
117880.0000000    0.2947233
117920.0000000    0.2651235
117960.0000000    0.2748447
118000.0000000    0.2875148
118040.0000000    0.2770779
118080.0000000    0.2653764
118120.0000000    0.2635414
118160.0000000    0.2725903
118200.0000000    0.2696746
118240.0000000    0.2670667
118280.0000000    0.2520060
118320.0000000    0.2762652
118360.0000000    0.2647145
118400.0000000    0.2853230
118440.0000000    0.2731728
118480.0000000    0.2741683
118520.0000000    0.2644513
118560.0000000    0.2621031
118600.0000000    0.2658218
118640.0000000    0.2512718
118680.0000000    0.2869873
118720.0000000    0.2813135
118760.0000000    0.2815911
118800.0000000    0.2860284
118840.0000000    0.2853771
118880.0000000    0.2803486
118920.0000000    0.2652591
118960.0000000    0.2756735
119000.0000000    0.2906547
119040.0000000    0.2770484
119080.0000000    0.2782803
119120.0000000    0.2790896
119160.0000000    0.2756450
119200.0000000    0.2732294
119240.0000000    0.2942806
119280.0000000    0.2692649
119320.0000000    0.2791375
119360.0000000    0.2739118
119400.0000000    0.2717389
119440.0000000    0.2807071
119480.0000000    0.2782193
119520.0000000    0.2629118
119560.0000000    0.2710627
119600.0000000    0.2588511
119640.0000000    0.2722515
119680.0000000    0.2511623
119720.0000000    0.2881245
119760.0000000    0.2796320
119800.0000000    0.3025607
119840.0000000    0.2830818
119880.0000000    0.2835226
119920.0000000    0.2672453
119960.0000000    0.2835159
120000.0000000    0.2800792
120040.0000000    0.2900139
120080.0000000    0.2742305
120120.0000000    0.2620441
120160.0000000    0.2784693
120200.0000000    0.2547784
120240.0000000    0.2741295
120280.0000000    0.2748429
120320.0000000    0.2774375
120360.0000000    0.2865289
120400.0000000    0.2801293
120440.0000000    0.2946125
120480.0000000    0.2689804
120520.0000000    0.2703191
120560.0000000    0.2803311
120600.0000000    0.2709616
120640.0000000    0.2596459
120680.0000000    0.2721610
120720.0000000    0.2627015
120760.0000000    0.2650070
120800.0000000    0.2726269
120840.0000000    0.2647429
120880.0000000    0.2657965
120920.0000000    0.2799223
120960.0000000    0.2541753
121000.0000000    0.2571897
121040.0000000    0.2635045
121080.0000000    0.2662167
121120.0000000    0.2617336
121160.0000000    0.2781476
121200.0000000    0.2682180
121240.0000000    0.2745715
121280.0000000    0.2733542
121320.0000000    0.2627543
121360.0000000    0.2564951
121400.0000000    0.2701654
121440.0000000    0.2620907
121480.0000000    0.2771677
121520.0000000    0.2633433
121560.0000000    0.2818743
121600.0000000    0.2638944
121640.0000000    0.2672578
121680.0000000    0.2671687
121720.0000000    0.2763053
121760.0000000    0.2704735
121800.0000000    0.2734551
121840.0000000    0.2809176
121880.0000000    0.2815553
121920.0000000    0.2858017
121960.0000000    0.2697800
122000.0000000    0.2662842
122040.0000000    0.2816386
122080.0000000    0.2659656
122120.0000000    0.2528513
122160.0000000    0.2542007
122200.0000000    0.2807365
122240.0000000    0.2689303
122280.0000000    0.2631047
122320.0000000    0.2522951
122360.0000000    0.2556769
122400.0000000    0.2674745
122440.0000000    0.2664395
122480.0000000    0.2637733
122520.0000000    0.2639068
122560.0000000    0.2558594
122600.0000000    0.2539498
122640.0000000    0.2580152
122680.0000000    0.2632146
122720.0000000    0.2663521
122760.0000000    0.2636826
122800.0000000    0.2749020
122840.0000000    0.2586411
122880.0000000    0.2465425
122920.0000000    0.2306157
122960.0000000    0.2408212
123000.0000000    0.2672198
123040.0000000    0.2648695
123080.0000000    0.2662562
123120.0000000    0.2695180
123160.0000000    0.2924986
123200.0000000    0.2749532
123240.0000000    0.2767289
123280.0000000    0.2804758
123320.0000000    0.2928160
123360.0000000    0.2854632
123400.0000000    0.2555107
123440.0000000    0.2732275
123480.0000000    0.2574385
123520.0000000    0.2597755
123560.0000000    0.2621298
123600.0000000    0.2637982
123640.0000000    0.2767640
123680.0000000    0.2734039
123720.0000000    0.2778953
123760.0000000    0.2640520
123800.0000000    0.2578455
123840.0000000    0.2629802
123880.0000000    0.2650978
123920.0000000    0.2527592
123960.0000000    0.2666023
124000.0000000    0.2449337
124040.0000000    0.2571344
124080.0000000    0.2755491
124120.0000000    0.2613106
124160.0000000    0.2779975
124200.0000000    0.2521057
124240.0000000    0.2704493
124280.0000000    0.2689246
124320.0000000    0.2694213
124360.0000000    0.2693073
124400.0000000    0.2767337
124440.0000000    0.2810328
124480.0000000    0.2795238
124520.0000000    0.2796064
124560.0000000    0.2739869
124600.0000000    0.2672212
124640.0000000    0.2687796
124680.0000000    0.2560793
124720.0000000    0.2609210
124760.0000000    0.2884735
124800.0000000    0.2798216
124840.0000000    0.2658595
124880.0000000    0.2596509
124920.0000000    0.2763557
124960.0000000    0.2848425
125000.0000000    0.2651834
125040.0000000    0.2627001
125080.0000000    0.2517903
125120.0000000    0.2689517
125160.0000000    0.2722185
125200.0000000    0.2611442
125240.0000000    0.2791470
125280.0000000    0.2852070
125320.0000000    0.2826061
125360.0000000    0.2836081
125400.0000000    0.2905352
125440.0000000    0.2654710
125480.0000000    0.2611907
125520.0000000    0.2644226
125560.0000000    0.2755452
125600.0000000    0.2580835
125640.0000000    0.2649265
125680.0000000    0.2626684
125720.0000000    0.2683898
125760.0000000    0.2448457
125800.0000000    0.2488928
125840.0000000    0.2576106
125880.0000000    0.2581457
125920.0000000    0.2484775
125960.0000000    0.2509650
126000.0000000    0.2708131
126040.0000000    0.2309448
126080.0000000    0.2525567
126120.0000000    0.2619396
126160.0000000    0.2510347
126200.0000000    0.2602819
126240.0000000    0.2666115
126280.0000000    0.2812616
126320.0000000    0.2705835
126360.0000000    0.2705563
126400.0000000    0.2818661
126440.0000000    0.2860148
126480.0000000    0.2571618
126520.0000000    0.2931452
126560.0000000    0.2590177
126600.0000000    0.2615016
126640.0000000    0.2709433
126680.0000000    0.2669585
126720.0000000    0.2660126
126760.0000000    0.2566735
126800.0000000    0.2620260
126840.0000000    0.2485358
126880.0000000    0.2625632
126920.0000000    0.3008358
126960.0000000    0.2742043
127000.0000000    0.2659868
127040.0000000    0.2817547
127080.0000000    0.2724649
127120.0000000    0.2673579
127160.0000000    0.2768562
127200.0000000    0.2717547
127240.0000000    0.2707208
127280.0000000    0.2683380
127320.0000000    0.2693024
127360.0000000    0.2627137
127400.0000000    0.2767033
127440.0000000    0.2765455
127480.0000000    0.2713186
127520.0000000    0.2621618
127560.0000000    0.2724731
127600.0000000    0.2704839
127640.0000000    0.2736833
127680.0000000    0.2955304
127720.0000000    0.2652415
127760.0000000    0.2683313
127800.0000000    0.2899865
127840.0000000    0.2786872
127880.0000000    0.2746483
127920.0000000    0.2791129
127960.0000000    0.2819879
128000.0000000    0.2815074
128040.0000000    0.2691760
128080.0000000    0.2821749
128120.0000000    0.2764629
128160.0000000    0.2771249
128200.0000000    0.2706842
128240.0000000    0.2835029
128280.0000000    0.2699297
128320.0000000    0.2802144
128360.0000000    0.2866898
128400.0000000    0.2505061
128440.0000000    0.2713307
128480.0000000    0.2820497
128520.0000000    0.2669113
128560.0000000    0.2666936
128600.0000000    0.2566382
128640.0000000    0.2587956
128680.0000000    0.2600139
128720.0000000    0.2541838
128760.0000000    0.2503297
128800.0000000    0.2426586
128840.0000000    0.2646646
128880.0000000    0.2530054
128920.0000000    0.2405092
128960.0000000    0.2608697
129000.0000000    0.2628537
129040.0000000    0.2545412
129080.0000000    0.2671734
129120.0000000    0.2767485
129160.0000000    0.2661747
129200.0000000    0.2716621
129240.0000000    0.2664649
129280.0000000    0.2330709
129320.0000000    0.2568826
129360.0000000    0.2355376
129400.0000000    0.2455336
129440.0000000    0.2464155
129480.0000000    0.2523822
129520.0000000    0.2607295
129560.0000000    0.2468828
129600.0000000    0.2633974
129640.0000000    0.2682462
129680.0000000    0.2872118
129720.0000000    0.2708791
129760.0000000    0.2746874
129800.0000000    0.2869897
129840.0000000    0.2845345
129880.0000000    0.2528335
129920.0000000    0.2735958
129960.0000000    0.2617420
130000.0000000    0.2607774
130040.0000000    0.2592682
130080.0000000    0.2781717
130120.0000000    0.2486420
130160.0000000    0.2762296
130200.0000000    0.2707258
130240.0000000    0.2657385
130280.0000000    0.2715577
130320.0000000    0.2535799
130360.0000000    0.2640345
130400.0000000    0.2642925
130440.0000000    0.2685574
130480.0000000    0.2501992
130520.0000000    0.2507616
130560.0000000    0.2587759
130600.0000000    0.2488382
130640.0000000    0.2515315
130680.0000000    0.2675548
130720.0000000    0.2533440
130760.0000000    0.2606828
130800.0000000    0.2568895
130840.0000000    0.2662113
130880.0000000    0.2530154
130920.0000000    0.2806563
130960.0000000    0.2514858
131000.0000000    0.2680910
131040.0000000    0.2574280
131080.0000000    0.2699391
131120.0000000    0.2686058
131160.0000000    0.2626171
131200.0000000    0.2408356
131240.0000000    0.2523936
131280.0000000    0.2549782
131320.0000000    0.2404933
131360.0000000    0.2628263
131400.0000000    0.2615640
131440.0000000    0.2464009
131480.0000000    0.2493889
131520.0000000    0.2530098
131560.0000000    0.2645192
131600.0000000    0.2692806
131640.0000000    0.2755258
131680.0000000    0.2827525
131720.0000000    0.2456006
131760.0000000    0.2701436
131800.0000000    0.2663117
131840.0000000    0.2546674
131880.0000000    0.2470634
131920.0000000    0.2593550
131960.0000000    0.2796067
132000.0000000    0.2987250
132040.0000000    0.2777956
132080.0000000    0.2814327
132120.0000000    0.2726513
132160.0000000    0.2940847
132200.0000000    0.2702914
132240.0000000    0.2546160
132280.0000000    0.2683486
132320.0000000    0.2506809
132360.0000000    0.2687000
132400.0000000    0.2448701
132440.0000000    0.2479870
132480.0000000    0.2753641
132520.0000000    0.2740479
132560.0000000    0.2845291
132600.0000000    0.2541068
132640.0000000    0.3027596
132680.0000000    0.2749935
132720.0000000    0.2984431
132760.0000000    0.3107303
132800.0000000    0.2852452
132840.0000000    0.2698278
132880.0000000    0.2802444
132920.0000000    0.2780801
132960.0000000    0.2586667
133000.0000000    0.2569742
133040.0000000    0.2823856
133080.0000000    0.2741604
133120.0000000    0.2894914
133160.0000000    0.2816890
133200.0000000    0.2755949
133240.0000000    0.2478673
133280.0000000    0.2592007
133320.0000000    0.2737830
133360.0000000    0.2910585
133400.0000000    0.2885574
133440.0000000    0.3006098
133480.0000000    0.2759611
133520.0000000    0.3149656
133560.0000000    0.2877568
133600.0000000    0.2855074
133640.0000000    0.2702732
133680.0000000    0.2765322
133720.0000000    0.2746552
133760.0000000    0.2772951
133800.0000000    0.2637860
133840.0000000    0.2727741
133880.0000000    0.2779334
133920.0000000    0.2744963
133960.0000000    0.2761719
134000.0000000    0.2772094
134040.0000000    0.2857040
134080.0000000    0.2573482
134120.0000000    0.2658096
134160.0000000    0.2693677
134200.0000000    0.2511515
134240.0000000    0.2899412
134280.0000000    0.2918010
134320.0000000    0.2781450
134360.0000000    0.2804631
134400.0000000    0.2729332
134440.0000000    0.2543010
134480.0000000    0.2627930
134520.0000000    0.2625974
134560.0000000    0.2854132
134600.0000000    0.2745433
134640.0000000    0.2833912
134680.0000000    0.2645747
134720.0000000    0.2651101
134760.0000000    0.2691260
134800.0000000    0.2766873
134840.0000000    0.2889257
134880.0000000    0.2818742
134920.0000000    0.2789593
134960.0000000    0.2785903
135000.0000000    0.2485103
135040.0000000    0.2648966
135080.0000000    0.2411719
135120.0000000    0.2579941
135160.0000000    0.2519387
135200.0000000    0.2504286
135240.0000000    0.2536854
135280.0000000    0.2590964
135320.0000000    0.2557464
135360.0000000    0.2730004
135400.0000000    0.2546078
135440.0000000    0.2566694
135480.0000000    0.2579919
135520.0000000    0.2605812
135560.0000000    0.2648658
135600.0000000    0.2519333
135640.0000000    0.2711531
135680.0000000    0.2726082
135720.0000000    0.2759085
135760.0000000    0.2580389
135800.0000000    0.2673391
135840.0000000    0.2559628
135880.0000000    0.2627476
135920.0000000    0.2839671
135960.0000000    0.2828707
136000.0000000    0.2782448
136040.0000000    0.2683682
136080.0000000    0.2676573
136120.0000000    0.2715212
136160.0000000    0.2651729
136200.0000000    0.2580239
136240.0000000    0.2775014
136280.0000000    0.2955616
136320.0000000    0.2712000
136360.0000000    0.2752894
136400.0000000    0.2678342
136440.0000000    0.2683750
136480.0000000    0.2882712
136520.0000000    0.2769064
136560.0000000    0.2861992
136600.0000000    0.2710284
136640.0000000    0.2885686
136680.0000000    0.2989834
136720.0000000    0.2769741
136760.0000000    0.2849119
136800.0000000    0.2910798
136840.0000000    0.2947914
136880.0000000    0.2924673
136920.0000000    0.3060986
136960.0000000    0.2934300
137000.0000000    0.2905725
137040.0000000    0.2920260
137080.0000000    0.3025815
137120.0000000    0.2883590
137160.0000000    0.2807291
137200.0000000    0.2976453
137240.0000000    0.2807895
137280.0000000    0.2850293
137320.0000000    0.2872913
137360.0000000    0.2745115
137400.0000000    0.2769851
137440.0000000    0.2586303
137480.0000000    0.2723477
137520.0000000    0.2754657
137560.0000000    0.2836926
137600.0000000    0.2766626
137640.0000000    0.2670152
137680.0000000    0.2862335
137720.0000000    0.2774784
137760.0000000    0.3064778
137800.0000000    0.3014350
137840.0000000    0.3030680
137880.0000000    0.2847106
137920.0000000    0.2832695
137960.0000000    0.2609316
138000.0000000    0.2766318
138040.0000000    0.3061882
138080.0000000    0.2883243
138120.0000000    0.2857334
138160.0000000    0.2594426
138200.0000000    0.2595932
138240.0000000    0.2618078
138280.0000000    0.2754973
138320.0000000    0.2574816
138360.0000000    0.2750198
138400.0000000    0.2636057
138440.0000000    0.2888846
138480.0000000    0.2814185
138520.0000000    0.2761700
138560.0000000    0.2792655
138600.0000000    0.2700833
138640.0000000    0.2728539
138680.0000000    0.2692367
138720.0000000    0.2531364
138760.0000000    0.2748040
138800.0000000    0.2670678
138840.0000000    0.2605259
138880.0000000    0.2576301
138920.0000000    0.2739452
138960.0000000    0.2535065
139000.0000000    0.2687931
139040.0000000    0.2839788
139080.0000000    0.2842895
139120.0000000    0.2683164
139160.0000000    0.2684729
139200.0000000    0.2538520
139240.0000000    0.2445605
139280.0000000    0.2631402
139320.0000000    0.2823642
139360.0000000    0.2438109
139400.0000000    0.2728964
139440.0000000    0.2434117
139480.0000000    0.2575957
139520.0000000    0.2660657
139560.0000000    0.2682121
139600.0000000    0.2604755
139640.0000000    0.2582338
139680.0000000    0.2824314
139720.0000000    0.2746638
139760.0000000    0.2726678
139800.0000000    0.2604175
139840.0000000    0.2468094
139880.0000000    0.2684320
139920.0000000    0.2705491
139960.0000000    0.2892073
140000.0000000    0.2724373
140040.0000000    0.2675017
140080.0000000    0.2434523
140120.0000000    0.2742291
140160.0000000    0.2633672
140200.0000000    0.2302876
140240.0000000    0.2278698
140280.0000000    0.2179465
140320.0000000    0.2435713
140360.0000000    0.2232122
140400.0000000    0.2356220
140440.0000000    0.2506063
140480.0000000    0.2230282
140520.0000000    0.2437536
140560.0000000    0.2318421
140600.0000000    0.2319351
140640.0000000    0.2167123
140680.0000000    0.2311389
140720.0000000    0.2110011
140760.0000000    0.2149809
140800.0000000    0.2261219
140840.0000000    0.2546020
140880.0000000    0.2288081
140920.0000000    0.2428149
140960.0000000    0.2451036
141000.0000000    0.2463763
141040.0000000    0.2426907
141080.0000000    0.2368578
141120.0000000    0.2298290
141160.0000000    0.2409536
141200.0000000    0.2534099
141240.0000000    0.2645109
141280.0000000    0.2541182
141320.0000000    0.2323853
141360.0000000    0.2474949
141400.0000000    0.2273340
141440.0000000    0.2288051
141480.0000000    0.2252541
141520.0000000    0.2151986
141560.0000000    0.2378609
141600.0000000    0.2265924
141640.0000000    0.2202008
141680.0000000    0.2214686
141720.0000000    0.2213615
141760.0000000    0.2254598
141800.0000000    0.2208678
141840.0000000    0.2189172
141880.0000000    0.2229349
141920.0000000    0.2439593
141960.0000000    0.2401679
142000.0000000    0.2188286
142040.0000000    0.2275731
142080.0000000    0.2325619
142120.0000000    0.2425670
142160.0000000    0.2325668
142200.0000000    0.2382020
142240.0000000    0.2464965
142280.0000000    0.2440663
142320.0000000    0.2620085
142360.0000000    0.2609941
142400.0000000    0.2512372
142440.0000000    0.2447336
142480.0000000    0.2537594
142520.0000000    0.2476910
142560.0000000    0.2374340
142600.0000000    0.2540213
142640.0000000    0.2420558
142680.0000000    0.2515076
142720.0000000    0.2421959
142760.0000000    0.2582199
142800.0000000    0.2572175
142840.0000000    0.2197978
142880.0000000    0.2457690
142920.0000000    0.2303534
142960.0000000    0.2440016
143000.0000000    0.2486521
143040.0000000    0.2663163
143080.0000000    0.2566976
143120.0000000    0.2580422
143160.0000000    0.2506094
143200.0000000    0.2468206
143240.0000000    0.2607242
143280.0000000    0.2614712
143320.0000000    0.2512834
143360.0000000    0.2595387
143400.0000000    0.2418371
143440.0000000    0.2521599
143480.0000000    0.2540266
143520.0000000    0.2454202
143560.0000000    0.2540188
143600.0000000    0.2444680
143640.0000000    0.2598465
143680.0000000    0.2557602
143720.0000000    0.2535910
143760.0000000    0.2593469
143800.0000000    0.2610108
143840.0000000    0.2573138
143880.0000000    0.2594210
143920.0000000    0.2669744
143960.0000000    0.2615586
144000.0000000    0.2455057
144040.0000000    0.2773839
144080.0000000    0.2585665
144120.0000000    0.2731180
144160.0000000    0.2336961
144200.0000000    0.2441295
144240.0000000    0.2549324
144280.0000000    0.2536130
144320.0000000    0.2645103
144360.0000000    0.2581195
144400.0000000    0.2422593
144440.0000000    0.2455815
144480.0000000    0.2498183
144520.0000000    0.2485106
144560.0000000    0.2597527
144600.0000000    0.2444746
144640.0000000    0.2404167
144680.0000000    0.2399171
144720.0000000    0.2507939
144760.0000000    0.2249655
144800.0000000    0.2448871
144840.0000000    0.2671704
144880.0000000    0.2549476
144920.0000000    0.2633907
144960.0000000    0.2528553
145000.0000000    0.2353349
145040.0000000    0.2522778
145080.0000000    0.2324277
145120.0000000    0.2516992
145160.0000000    0.2462452
145200.0000000    0.2558802
145240.0000000    0.2658010
145280.0000000    0.2596586
145320.0000000    0.2412308
145360.0000000    0.2495539
145400.0000000    0.2415310
145440.0000000    0.2229443
145480.0000000    0.2192484
145520.0000000    0.2323889
145560.0000000    0.2262199
145600.0000000    0.2206267
145640.0000000    0.2294183
145680.0000000    0.2423749
145720.0000000    0.2314365
145760.0000000    0.2445634
145800.0000000    0.2267090
145840.0000000    0.2239330
145880.0000000    0.2406950
145920.0000000    0.2571170
145960.0000000    0.2480606
146000.0000000    0.2451930
146040.0000000    0.2378452
146080.0000000    0.2278203
146120.0000000    0.2443056
146160.0000000    0.2702291
146200.0000000    0.2526636
146240.0000000    0.2651699
146280.0000000    0.2363267
146320.0000000    0.2540010
146360.0000000    0.2467460
146400.0000000    0.2467951
146440.0000000    0.2423734
146480.0000000    0.2226225
146520.0000000    0.2367494
146560.0000000    0.2457977
146600.0000000    0.2293377
146640.0000000    0.2451394
146680.0000000    0.2362813
146720.0000000    0.2149287
146760.0000000    0.2403218
146800.0000000    0.2171688
146840.0000000    0.2273689
146880.0000000    0.2311285
146920.0000000    0.2270070
146960.0000000    0.2343625
147000.0000000    0.2167370
147040.0000000    0.2230056
147080.0000000    0.2308756
147120.0000000    0.2363836
147160.0000000    0.2421463
147200.0000000    0.2521758
147240.0000000    0.2529249
147280.0000000    0.2467460
147320.0000000    0.2547727
147360.0000000    0.2505751
147400.0000000    0.2450661
147440.0000000    0.2462038
147480.0000000    0.2292746
147520.0000000    0.2474950
147560.0000000    0.2212364
147600.0000000    0.2340111
147640.0000000    0.2236906
147680.0000000    0.2202095
147720.0000000    0.2330079
147760.0000000    0.2189908
147800.0000000    0.2431772
147840.0000000    0.2180361
147880.0000000    0.2367776
147920.0000000    0.2321195
147960.0000000    0.2301547
148000.0000000    0.2282886
148040.0000000    0.2256366
148080.0000000    0.2257469
148120.0000000    0.2095896
148160.0000000    0.2138544
148200.0000000    0.2359881
148240.0000000    0.2143662
148280.0000000    0.2170177
148320.0000000    0.2297032
148360.0000000    0.2174858
148400.0000000    0.2365876
148440.0000000    0.2136786
148480.0000000    0.2276985
148520.0000000    0.2427682
148560.0000000    0.2392625
148600.0000000    0.2288108
148640.0000000    0.2366906
148680.0000000    0.2296647
148720.0000000    0.2365067
148760.0000000    0.2295765
148800.0000000    0.2287833
148840.0000000    0.2186496
148880.0000000    0.2274090
148920.0000000    0.2204527
148960.0000000    0.2207848
149000.0000000    0.2138779
149040.0000000    0.2294573
149080.0000000    0.2112250
149120.0000000    0.2157587
149160.0000000    0.2289854
149200.0000000    0.2218782
149240.0000000    0.2265315
149280.0000000    0.2122959
149320.0000000    0.2134259
149360.0000000    0.2204697
149400.0000000    0.2214839
149440.0000000    0.2122214
149480.0000000    0.2103451
149520.0000000    0.2263028
149560.0000000    0.2242128
149600.0000000    0.2358777
149640.0000000    0.2224537
149680.0000000    0.2233692
149720.0000000    0.1946200
149760.0000000    0.2211216
149800.0000000    0.2292177
149840.0000000    0.2197212
149880.0000000    0.2084108
149920.0000000    0.2258191
149960.0000000    0.2177418
150000.0000000    0.2273131
150040.0000000    0.2348808
150080.0000000    0.2309611
150120.0000000    0.2356606
150160.0000000    0.2381845
150200.0000000    0.2284074
150240.0000000    0.2347177
150280.0000000    0.2434561
150320.0000000    0.2419718
150360.0000000    0.2310552
150400.0000000    0.2405948
150440.0000000    0.2356624
150480.0000000    0.2385903
150520.0000000    0.2306458
150560.0000000    0.2285255
150600.0000000    0.2285296
150640.0000000    0.2248464
150680.0000000    0.2196374
150720.0000000    0.2373348
150760.0000000    0.2366671
150800.0000000    0.2205546
150840.0000000    0.2406094
150880.0000000    0.2378911
150920.0000000    0.2360738
150960.0000000    0.2384436
151000.0000000    0.2353621
151040.0000000    0.2361815
151080.0000000    0.2451532
151120.0000000    0.2379865
151160.0000000    0.2455626
151200.0000000    0.2338963
151240.0000000    0.2452809
151280.0000000    0.2662331
151320.0000000    0.2399149
151360.0000000    0.2394978
151400.0000000    0.2355184
151440.0000000    0.2499956
151480.0000000    0.2589087
151520.0000000    0.2581812
151560.0000000    0.2514035
151600.0000000    0.2428843
151640.0000000    0.2480172
151680.0000000    0.2639384
151720.0000000    0.2652001
151760.0000000    0.2472234
151800.0000000    0.2527255
151840.0000000    0.2309394
151880.0000000    0.2200879
151920.0000000    0.2159409
151960.0000000    0.2373732
152000.0000000    0.2307813
152040.0000000    0.2381687
152080.0000000    0.2102451
152120.0000000    0.2320078
152160.0000000    0.2212519
152200.0000000    0.2219038
152240.0000000    0.2117616
152280.0000000    0.2257383
152320.0000000    0.2477457
152360.0000000    0.2119960
152400.0000000    0.2245401
152440.0000000    0.2333857
152480.0000000    0.2173919
152520.0000000    0.2363767
152560.0000000    0.2346962
152600.0000000    0.2251290
152640.0000000    0.2259315
152680.0000000    0.2214262
152720.0000000    0.2231666
152760.0000000    0.2371685
152800.0000000    0.2300837
152840.0000000    0.2193853
152880.0000000    0.2082629
152920.0000000    0.2393095
152960.0000000    0.2391811
153000.0000000    0.2241020
153040.0000000    0.2305070
153080.0000000    0.2377288
153120.0000000    0.2390407
153160.0000000    0.2283026
153200.0000000    0.2443074
153240.0000000    0.2460180
153280.0000000    0.2425134
153320.0000000    0.2437673
153360.0000000    0.2386040
153400.0000000    0.2169052
153440.0000000    0.2266952
153480.0000000    0.2255907
153520.0000000    0.2332562
153560.0000000    0.2439265
153600.0000000    0.2491408
153640.0000000    0.2317993
153680.0000000    0.2588895
153720.0000000    0.2554845
153760.0000000    0.2464607
153800.0000000    0.2516584
153840.0000000    0.2269245
153880.0000000    0.2267364
153920.0000000    0.2166930
153960.0000000    0.2266634
154000.0000000    0.2293559
154040.0000000    0.2438260
154080.0000000    0.2423720
154120.0000000    0.2373067
154160.0000000    0.2353184
154200.0000000    0.2521586
154240.0000000    0.2456971
154280.0000000    0.2401263
154320.0000000    0.2395642
154360.0000000    0.2488216
154400.0000000    0.2443185
154440.0000000    0.2206266
154480.0000000    0.2304453
154520.0000000    0.2172845
154560.0000000    0.2270465
154600.0000000    0.2435485
154640.0000000    0.2247420
154680.0000000    0.2249356
154720.0000000    0.2321973
154760.0000000    0.2226808
154800.0000000    0.2415457
154840.0000000    0.2317895
154880.0000000    0.2355143
154920.0000000    0.2179694
154960.0000000    0.2403409
155000.0000000    0.2225133
155040.0000000    0.2160936
155080.0000000    0.2376930
155120.0000000    0.2446380
155160.0000000    0.2374451
155200.0000000    0.2460514
155240.0000000    0.2594560
155280.0000000    0.2468818
155320.0000000    0.2368863
155360.0000000    0.2308833
155400.0000000    0.2617854
155440.0000000    0.2426991
155480.0000000    0.2491683
155520.0000000    0.2304585
155560.0000000    0.2389159
155600.0000000    0.2642544
155640.0000000    0.2279509
155680.0000000    0.2413868
155720.0000000    0.2420831
155760.0000000    0.2441659
155800.0000000    0.2567578
155840.0000000    0.2260127
155880.0000000    0.2293095
155920.0000000    0.2332900
155960.0000000    0.2555503
156000.0000000    0.2338086
156040.0000000    0.2529931
156080.0000000    0.2457992
156120.0000000    0.2437059
156160.0000000    0.2533849
156200.0000000    0.2524067
156240.0000000    0.2614457
156280.0000000    0.2495745
156320.0000000    0.2390964
156360.0000000    0.2515633
156400.0000000    0.2560489
156440.0000000    0.2615160
156480.0000000    0.2444182
156520.0000000    0.2572277
156560.0000000    0.2549945
156600.0000000    0.2272376
156640.0000000    0.2428912
156680.0000000    0.2462729
156720.0000000    0.2417536
156760.0000000    0.2541539
156800.0000000    0.2330638
156840.0000000    0.2157428
156880.0000000    0.2484375
156920.0000000    0.2210896
156960.0000000    0.2492816
157000.0000000    0.2463607
157040.0000000    0.2371094
157080.0000000    0.2335876
157120.0000000    0.2422407
157160.0000000    0.2247771
157200.0000000    0.2349524
157240.0000000    0.2383394
157280.0000000    0.2193290
157320.0000000    0.2359699
157360.0000000    0.2581439
157400.0000000    0.2306303
157440.0000000    0.2324558
157480.0000000    0.2413962
157520.0000000    0.2387159
157560.0000000    0.2428790
157600.0000000    0.2296235
157640.0000000    0.2546630
157680.0000000    0.2371522
157720.0000000    0.2412116
157760.0000000    0.2438139
157800.0000000    0.2404488
157840.0000000    0.2428664
157880.0000000    0.2555324
157920.0000000    0.2344804
157960.0000000    0.2491385
158000.0000000    0.2294307
158040.0000000    0.2403471
158080.0000000    0.2474678
158120.0000000    0.2350707
158160.0000000    0.2337110
158200.0000000    0.2481098
158240.0000000    0.2362442
158280.0000000    0.2231947
158320.0000000    0.2063916
158360.0000000    0.2184276
158400.0000000    0.2270578
158440.0000000    0.2198790
158480.0000000    0.2230674
158520.0000000    0.2265232
158560.0000000    0.2179248
158600.0000000    0.2312152
158640.0000000    0.2244610
158680.0000000    0.2309111
158720.0000000    0.2288729
158760.0000000    0.1978528
158800.0000000    0.2134690
158840.0000000    0.2068861
158880.0000000    0.2239014
158920.0000000    0.2291339
158960.0000000    0.2370625
159000.0000000    0.2431761
159040.0000000    0.2192540
159080.0000000    0.2272131
159120.0000000    0.2283263
159160.0000000    0.2315886
159200.0000000    0.2285722
159240.0000000    0.2167146
159280.0000000    0.2206425
159320.0000000    0.2357069
159360.0000000    0.2183926
159400.0000000    0.2266420
159440.0000000    0.2322391
159480.0000000    0.2287707
159520.0000000    0.2391405
159560.0000000    0.2265325
159600.0000000    0.2430410
159640.0000000    0.2458788
159680.0000000    0.2391404
159720.0000000    0.2164297
159760.0000000    0.2430327
159800.0000000    0.2073205
159840.0000000    0.2158158
159880.0000000    0.2422462
159920.0000000    0.2420870
159960.0000000    0.2296713
160000.0000000    0.2324295
160040.0000000    0.2330030
160080.0000000    0.2439132
160120.0000000    0.2423246
160160.0000000    0.2561091
160200.0000000    0.2522747
160240.0000000    0.2515845
160280.0000000    0.2362649
160320.0000000    0.2308410
160360.0000000    0.2466498
160400.0000000    0.2499710
160440.0000000    0.2139768
160480.0000000    0.2368086
160520.0000000    0.2357046
160560.0000000    0.2499001
160600.0000000    0.2268931
160640.0000000    0.2315082
160680.0000000    0.2412884
160720.0000000    0.2455027
160760.0000000    0.2493955
160800.0000000    0.2555064
160840.0000000    0.2537224
160880.0000000    0.2531305
160920.0000000    0.2536805
160960.0000000    0.2459246
161000.0000000    0.2521428
161040.0000000    0.2441660
161080.0000000    0.2467253
161120.0000000    0.2351426
161160.0000000    0.2498322
161200.0000000    0.2448316
161240.0000000    0.2284912
161280.0000000    0.2441420
161320.0000000    0.2436699
161360.0000000    0.2339321
161400.0000000    0.2326946
161440.0000000    0.2215503
161480.0000000    0.2159914
161520.0000000    0.2304155
161560.0000000    0.2502452
161600.0000000    0.2253512
161640.0000000    0.2343898
161680.0000000    0.2368283
161720.0000000    0.2481335
161760.0000000    0.2422121
161800.0000000    0.2519042
161840.0000000    0.2400510
161880.0000000    0.2252666
161920.0000000    0.2098138
161960.0000000    0.2244882
162000.0000000    0.2136479
162040.0000000    0.2292348
162080.0000000    0.2183604
162120.0000000    0.2162735
162160.0000000    0.2353151
162200.0000000    0.2469589
162240.0000000    0.2412861
162280.0000000    0.2433863
162320.0000000    0.2417458
162360.0000000    0.2434387
162400.0000000    0.2220068
162440.0000000    0.2539479
162480.0000000    0.2384706
162520.0000000    0.2506206
162560.0000000    0.2371810
162600.0000000    0.2315686
162640.0000000    0.2537636
162680.0000000    0.2308392
162720.0000000    0.2213347
162760.0000000    0.2365535
162800.0000000    0.2420082
162840.0000000    0.2412692
162880.0000000    0.2267505
162920.0000000    0.2169112
162960.0000000    0.2271010
163000.0000000    0.2318028
163040.0000000    0.2405384
163080.0000000    0.2313766
163120.0000000    0.2365063
163160.0000000    0.2357087
163200.0000000    0.2388798
163240.0000000    0.2228525
163280.0000000    0.2147764
163320.0000000    0.2305483
163360.0000000    0.2487654
163400.0000000    0.2333933
163440.0000000    0.2526411
163480.0000000    0.2510009
163520.0000000    0.2393605
163560.0000000    0.2326511
163600.0000000    0.2059193
163640.0000000    0.2136391
163680.0000000    0.2232167
163720.0000000    0.2121425
163760.0000000    0.2198596
163800.0000000    0.2152592
163840.0000000    0.2072368
163880.0000000    0.2349086
163920.0000000    0.2287777
163960.0000000    0.2322993
164000.0000000    0.2103951
164040.0000000    0.2058822
164080.0000000    0.1981712
164120.0000000    0.2109418
164160.0000000    0.2282935
164200.0000000    0.2428135
164240.0000000    0.2238892
164280.0000000    0.2135692
164320.0000000    0.2125657
164360.0000000    0.2123314
164400.0000000    0.1978861
164440.0000000    0.2063423
164480.0000000    0.2084358
164520.0000000    0.2067091
164560.0000000    0.2254226
164600.0000000    0.2173115
164640.0000000    0.2413709
164680.0000000    0.2240160
164720.0000000    0.2064826
164760.0000000    0.2189945
164800.0000000    0.2483478
164840.0000000    0.2336025
164880.0000000    0.2122471
164920.0000000    0.2300528
164960.0000000    0.2235257
165000.0000000    0.2227118
165040.0000000    0.2209992
165080.0000000    0.2256826
165120.0000000    0.2256674
165160.0000000    0.2332857
165200.0000000    0.2335463
165240.0000000    0.2325797
165280.0000000    0.2238015
165320.0000000    0.2114096
165360.0000000    0.2341570
165400.0000000    0.2423848
165440.0000000    0.2001195
165480.0000000    0.2177235
165520.0000000    0.2106591
165560.0000000    0.2226824
165600.0000000    0.2138300
165640.0000000    0.2199602
165680.0000000    0.2212008
165720.0000000    0.2064464
165760.0000000    0.2154222
165800.0000000    0.2184017
165840.0000000    0.2275059
165880.0000000    0.2162863
165920.0000000    0.2256125
165960.0000000    0.2177358
166000.0000000    0.2281251
166040.0000000    0.2584637
166080.0000000    0.2286599
166120.0000000    0.2303897
166160.0000000    0.2266158
166200.0000000    0.2137784
166240.0000000    0.2246446
166280.0000000    0.2278856
166320.0000000    0.2373087
166360.0000000    0.2261707
166400.0000000    0.2334746
166440.0000000    0.2190368
166480.0000000    0.2362755
166520.0000000    0.2164451
166560.0000000    0.2243708
166600.0000000    0.2137071
166640.0000000    0.2157934
166680.0000000    0.2270594
166720.0000000    0.2329815
166760.0000000    0.2411625
166800.0000000    0.2491537
166840.0000000    0.2642452
166880.0000000    0.2331177
166920.0000000    0.2367585
166960.0000000    0.2497259
167000.0000000    0.2324184
167040.0000000    0.2374160
167080.0000000    0.2561523
167120.0000000    0.2355544
167160.0000000    0.2465785
167200.0000000    0.2408908
167240.0000000    0.2286202
167280.0000000    0.2325351
167320.0000000    0.2383868
167360.0000000    0.2381721
167400.0000000    0.2311727
167440.0000000    0.2528965
167480.0000000    0.2556331
167520.0000000    0.2285111
167560.0000000    0.2420054
167600.0000000    0.2468104
167640.0000000    0.2335937
167680.0000000    0.2341412
167720.0000000    0.2195092
167760.0000000    0.2200559
167800.0000000    0.2154960
167840.0000000    0.2291817
167880.0000000    0.2383035
167920.0000000    0.2227296
167960.0000000    0.2240360
168000.0000000    0.2240396
168040.0000000    0.2088851
168080.0000000    0.2187381
168120.0000000    0.2194697
168160.0000000    0.2228777
168200.0000000    0.2198481
168240.0000000    0.2084492
168280.0000000    0.2291516
168320.0000000    0.2188287
168360.0000000    0.2464292
168400.0000000    0.2328307
168440.0000000    0.2454107
168480.0000000    0.2352147
168520.0000000    0.2182153
168560.0000000    0.2236230
168600.0000000    0.2182619
168640.0000000    0.2217803
168680.0000000    0.2449618
168720.0000000    0.2528961
168760.0000000    0.2329644
168800.0000000    0.2211992
168840.0000000    0.2430483
168880.0000000    0.2288475
168920.0000000    0.2382075
168960.0000000    0.2568668
169000.0000000    0.2439201
169040.0000000    0.2432532
169080.0000000    0.2385617
169120.0000000    0.2280345
169160.0000000    0.2323676
169200.0000000    0.2361358
169240.0000000    0.2307202
169280.0000000    0.2359416
169320.0000000    0.2316288
169360.0000000    0.2203572
169400.0000000    0.2097336
169440.0000000    0.2024928
169480.0000000    0.2098682
169520.0000000    0.2039895
169560.0000000    0.2091650
169600.0000000    0.2161893
169640.0000000    0.2339287
169680.0000000    0.2256152
169720.0000000    0.2307340
169760.0000000    0.2270978
169800.0000000    0.2173883
169840.0000000    0.2378301
169880.0000000    0.2436619
169920.0000000    0.2281394
169960.0000000    0.2468205
170000.0000000    0.2625857
170040.0000000    0.2387966
170080.0000000    0.2333885
170120.0000000    0.2432311
170160.0000000    0.2513171
170200.0000000    0.2390830
170240.0000000    0.2222217
170280.0000000    0.2449033
170320.0000000    0.2214321
170360.0000000    0.2557090
170400.0000000    0.2366424
170440.0000000    0.2305342
170480.0000000    0.2368406
170520.0000000    0.2263524
170560.0000000    0.2348804
170600.0000000    0.2269540
170640.0000000    0.2308960
170680.0000000    0.2271426
170720.0000000    0.2345562
170760.0000000    0.2391167
170800.0000000    0.2291921
170840.0000000    0.2391379
170880.0000000    0.2399849
170920.0000000    0.2282806
170960.0000000    0.2329637
171000.0000000    0.2307215
171040.0000000    0.2280847
171080.0000000    0.2321794
171120.0000000    0.2134540
171160.0000000    0.2172007
171200.0000000    0.2121703
171240.0000000    0.2471298
171280.0000000    0.2441260
171320.0000000    0.2211612
171360.0000000    0.2112545
171400.0000000    0.2291045
171440.0000000    0.2335355
171480.0000000    0.2224263
171520.0000000    0.2234203
171560.0000000    0.2196519
171600.0000000    0.2268679
171640.0000000    0.2173143
171680.0000000    0.2303350
171720.0000000    0.2341405
171760.0000000    0.2261823
171800.0000000    0.2181049
171840.0000000    0.2144263
171880.0000000    0.2305003
171920.0000000    0.2342594
171960.0000000    0.2257272
172000.0000000    0.2183107
172040.0000000    0.2140473
172080.0000000    0.2417428
172120.0000000    0.2406871
172160.0000000    0.2532956
172200.0000000    0.2169677
172240.0000000    0.2418791
172280.0000000    0.2151251
172320.0000000    0.2207976
172360.0000000    0.1997996
172400.0000000    0.2270021
172440.0000000    0.2353222
172480.0000000    0.2168588
172520.0000000    0.2191415
172560.0000000    0.2287044
172600.0000000    0.2410579
172640.0000000    0.2284029
172680.0000000    0.2431201
172720.0000000    0.2212187
172760.0000000    0.2394622
172800.0000000    0.2399954
172840.0000000    0.2412485
172880.0000000    0.2153826
172920.0000000    0.2096871
172960.0000000    0.2002934
173000.0000000    0.2167054
173040.0000000    0.2409467
173080.0000000    0.2515022
173120.0000000    0.2129058
173160.0000000    0.2399121
173200.0000000    0.2242673
173240.0000000    0.2245895
173280.0000000    0.2422560
173320.0000000    0.2617303
173360.0000000    0.2436036
173400.0000000    0.2324475
173440.0000000    0.2443005
173480.0000000    0.2352841
173520.0000000    0.2117883
173560.0000000    0.2223689
173600.0000000    0.2219685
173640.0000000    0.2233028
173680.0000000    0.2134706
173720.0000000    0.2250426
173760.0000000    0.2251137
173800.0000000    0.2109735
173840.0000000    0.2248160
173880.0000000    0.2175365
173920.0000000    0.2194382
173960.0000000    0.2289236
174000.0000000    0.2181995
174040.0000000    0.2174405
174080.0000000    0.2248522
174120.0000000    0.2339551
174160.0000000    0.2125952
174200.0000000    0.2389425
174240.0000000    0.2436048
174280.0000000    0.2257748
174320.0000000    0.2404006
174360.0000000    0.2240806
174400.0000000    0.2273358
174440.0000000    0.2331306
174480.0000000    0.2183510
174520.0000000    0.2051524
174560.0000000    0.2220277
174600.0000000    0.2244860
174640.0000000    0.2067939
174680.0000000    0.2302278
174720.0000000    0.2100745
174760.0000000    0.2223197
174800.0000000    0.2341278
174840.0000000    0.2125934
174880.0000000    0.2243105
174920.0000000    0.2227931
174960.0000000    0.2193132
175000.0000000    0.2261249
175040.0000000    0.2289415
175080.0000000    0.2280557
175120.0000000    0.2355035
175160.0000000    0.2287083
175200.0000000    0.2321721
175240.0000000    0.2299447
175280.0000000    0.2272220
175320.0000000    0.2005249
175360.0000000    0.2132251
175400.0000000    0.2284896
175440.0000000    0.2353261
175480.0000000    0.2232948
175520.0000000    0.2190252
175560.0000000    0.2284710
175600.0000000    0.2264987
175640.0000000    0.2155600
175680.0000000    0.2109671
175720.0000000    0.2134049
175760.0000000    0.2300011
175800.0000000    0.2213812
175840.0000000    0.2149206
175880.0000000    0.2167740
175920.0000000    0.2162740
175960.0000000    0.2091219
176000.0000000    0.2052488
176040.0000000    0.2091344
176080.0000000    0.2009308
176120.0000000    0.1989235
176160.0000000    0.2227554
176200.0000000    0.2210475
176240.0000000    0.2189300
176280.0000000    0.2014594
176320.0000000    0.2324560
176360.0000000    0.2249588
176400.0000000    0.2297298
176440.0000000    0.2509317
176480.0000000    0.2199340
176520.0000000    0.2166456
176560.0000000    0.2302625
176600.0000000    0.2177304
176640.0000000    0.2266360
176680.0000000    0.2299217
176720.0000000    0.2228131
176760.0000000    0.2243263
176800.0000000    0.2100385
176840.0000000    0.2343064
176880.0000000    0.2208688
176920.0000000    0.2447476
176960.0000000    0.2428617
177000.0000000    0.2423788
177040.0000000    0.2397824
177080.0000000    0.2561455
177120.0000000    0.2358056
177160.0000000    0.2409997
177200.0000000    0.2253682
177240.0000000    0.2246585
177280.0000000    0.2133919
177320.0000000    0.2052511
177360.0000000    0.2262475
177400.0000000    0.2591189
177440.0000000    0.2427527
177480.0000000    0.2681426
177520.0000000    0.2552318
177560.0000000    0.2433545
177600.0000000    0.2392231
177640.0000000    0.2332141
177680.0000000    0.2309793
177720.0000000    0.2215752
177760.0000000    0.2141908
177800.0000000    0.2226197
177840.0000000    0.2265772
177880.0000000    0.2393059
177920.0000000    0.2506459
177960.0000000    0.2454730
178000.0000000    0.2339049
178040.0000000    0.2333730
178080.0000000    0.2439588
178120.0000000    0.2448181
178160.0000000    0.2356944
178200.0000000    0.2309248
178240.0000000    0.2623932
178280.0000000    0.2330382
178320.0000000    0.2255382
178360.0000000    0.2233845
178400.0000000    0.2209658
178440.0000000    0.2193134
178480.0000000    0.2525215
178520.0000000    0.2315448
178560.0000000    0.2520924
178600.0000000    0.2339803
178640.0000000    0.2565619
178680.0000000    0.2279143
178720.0000000    0.2751200
178760.0000000    0.2605860
178800.0000000    0.2741877
178840.0000000    0.2547015
178880.0000000    0.2509498
178920.0000000    0.2485818
178960.0000000    0.2569242
179000.0000000    0.2373170
179040.0000000    0.2377458
179080.0000000    0.2268139
179120.0000000    0.2436118
179160.0000000    0.2367970
179200.0000000    0.2284104
179240.0000000    0.2323126
179280.0000000    0.2189816
179320.0000000    0.2192186
179360.0000000    0.2195217
179400.0000000    0.2131035
179440.0000000    0.2209640
179480.0000000    0.2221109
179520.0000000    0.2225225
179560.0000000    0.2276263
179600.0000000    0.2289068
179640.0000000    0.2133366
179680.0000000    0.2179383
179720.0000000    0.2357180
179760.0000000    0.2324512
179800.0000000    0.2479377
179840.0000000    0.2107959
179880.0000000    0.2350424
179920.0000000    0.2205222
179960.0000000    0.2341578
180000.0000000    0.2353153
180040.0000000    0.2339045
180080.0000000    0.2319530
180120.0000000    0.2296858
180160.0000000    0.2115751
180200.0000000    0.2509777
180240.0000000    0.2327981
180280.0000000    0.2084697
180320.0000000    0.2079030
180360.0000000    0.1992977
180400.0000000    0.2038547
180440.0000000    0.2145137
180480.0000000    0.1953661
180520.0000000    0.2102049
180560.0000000    0.2358072
180600.0000000    0.2439573
180640.0000000    0.2210322
180680.0000000    0.2326027
180720.0000000    0.2148855
180760.0000000    0.2181901
180800.0000000    0.2196339
180840.0000000    0.2082168
180880.0000000    0.2348502
180920.0000000    0.2374804
180960.0000000    0.2004748
181000.0000000    0.2044817
181040.0000000    0.2212435
181080.0000000    0.2210860
181120.0000000    0.2208219
181160.0000000    0.2265924
181200.0000000    0.2205508
181240.0000000    0.2159305
181280.0000000    0.2009364
181320.0000000    0.2130029
181360.0000000    0.2253817
181400.0000000    0.2366227
181440.0000000    0.2302946
181480.0000000    0.2245309
181520.0000000    0.2129154
181560.0000000    0.2235405
181600.0000000    0.2339266
181640.0000000    0.2411364
181680.0000000    0.2451840
181720.0000000    0.2256852
181760.0000000    0.2283535
181800.0000000    0.2373484
181840.0000000    0.2225728
181880.0000000    0.2262526
181920.0000000    0.2187341
181960.0000000    0.2115131
182000.0000000    0.2431868
182040.0000000    0.2419160
182080.0000000    0.2283524
182120.0000000    0.2464191
182160.0000000    0.2318581
182200.0000000    0.2103565
182240.0000000    0.2246086
182280.0000000    0.2062525
182320.0000000    0.1996839
182360.0000000    0.2156770
182400.0000000    0.2181556
182440.0000000    0.2156812
182480.0000000    0.2115849
182520.0000000    0.1988223
182560.0000000    0.2018023
182600.0000000    0.2154315
182640.0000000    0.1939691
182680.0000000    0.2122714
182720.0000000    0.2176646
182760.0000000    0.2215671
182800.0000000    0.2240852
182840.0000000    0.2115890
182880.0000000    0.2172150
182920.0000000    0.2075235
182960.0000000    0.2094348
183000.0000000    0.2274614
183040.0000000    0.2105771
183080.0000000    0.2063264
183120.0000000    0.2060320
183160.0000000    0.2114110
183200.0000000    0.2096616
183240.0000000    0.2033031
183280.0000000    0.1943341
183320.0000000    0.1897256
183360.0000000    0.1832487
183400.0000000    0.1998362
183440.0000000    0.2086763
183480.0000000    0.2124626
183520.0000000    0.2075471
183560.0000000    0.2044357
183600.0000000    0.2221980
183640.0000000    0.2225018
183680.0000000    0.2342819
183720.0000000    0.2197546
183760.0000000    0.2187364
183800.0000000    0.2033169
183840.0000000    0.2183997
183880.0000000    0.2337303
183920.0000000    0.2164918
183960.0000000    0.2002039
184000.0000000    0.2115114
184040.0000000    0.2056827
184080.0000000    0.2177982
184120.0000000    0.2130574
184160.0000000    0.2160258
184200.0000000    0.2079054
184240.0000000    0.2140105
184280.0000000    0.1928163
184320.0000000    0.2094919
184360.0000000    0.2203131
184400.0000000    0.2218282
184440.0000000    0.2135999
184480.0000000    0.2202908
184520.0000000    0.2286446
184560.0000000    0.2018716
184600.0000000    0.2097163
184640.0000000    0.2003940
184680.0000000    0.2119730
184720.0000000    0.2087430
184760.0000000    0.2186114
184800.0000000    0.2226291
184840.0000000    0.2228210
184880.0000000    0.2198345
184920.0000000    0.2336798
184960.0000000    0.2309719
185000.0000000    0.2319140
185040.0000000    0.2279728
185080.0000000    0.2163352
185120.0000000    0.2114254
185160.0000000    0.2223045
185200.0000000    0.2122624
185240.0000000    0.2257359
185280.0000000    0.2289284
185320.0000000    0.2106488
185360.0000000    0.2199872
185400.0000000    0.2288395
185440.0000000    0.2398391
185480.0000000    0.2336809
185520.0000000    0.2285654
185560.0000000    0.2131420
185600.0000000    0.1981720
185640.0000000    0.2150446
185680.0000000    0.2298887
185720.0000000    0.2330873
185760.0000000    0.2296122
185800.0000000    0.2179690
185840.0000000    0.2161927
185880.0000000    0.2502370
185920.0000000    0.2520103
185960.0000000    0.2435516
186000.0000000    0.2133485
186040.0000000    0.2153068
186080.0000000    0.2242532
186120.0000000    0.2271302
186160.0000000    0.2094857
186200.0000000    0.2124176
186240.0000000    0.2261104
186280.0000000    0.2109115
186320.0000000    0.2124970
186360.0000000    0.2139146
186400.0000000    0.2434120
186440.0000000    0.2190053
186480.0000000    0.2179966
186520.0000000    0.2194673
186560.0000000    0.2306440
186600.0000000    0.2293794
186640.0000000    0.2252096
186680.0000000    0.2304692
186720.0000000    0.2215702
186760.0000000    0.2091788
186800.0000000    0.2091868
186840.0000000    0.2241866
186880.0000000    0.2170588
186920.0000000    0.2173134
186960.0000000    0.2200239
187000.0000000    0.2211794
187040.0000000    0.2226630
187080.0000000    0.2059062
187120.0000000    0.1983845
187160.0000000    0.2213528
187200.0000000    0.2064019
187240.0000000    0.2265764
187280.0000000    0.2086477
187320.0000000    0.2298181
187360.0000000    0.2163939
187400.0000000    0.1862451
187440.0000000    0.1816638
187480.0000000    0.1991874
187520.0000000    0.2203615
187560.0000000    0.2330435
187600.0000000    0.2348569
187640.0000000    0.2404169
187680.0000000    0.2226377
187720.0000000    0.2183256
187760.0000000    0.2235424
187800.0000000    0.2469112
187840.0000000    0.2398592
187880.0000000    0.2250997
187920.0000000    0.2430369
187960.0000000    0.2070639
188000.0000000    0.2230160
188040.0000000    0.2132231
188080.0000000    0.2266085
188120.0000000    0.2144216
188160.0000000    0.2258134
188200.0000000    0.2419180
188240.0000000    0.2196142
188280.0000000    0.2150062
188320.0000000    0.2366505
188360.0000000    0.2106243
188400.0000000    0.2322596
188440.0000000    0.2208832
188480.0000000    0.2006077
188520.0000000    0.2140209
188560.0000000    0.2164274
188600.0000000    0.2247532
188640.0000000    0.2372814
188680.0000000    0.2177179
188720.0000000    0.2218373
188760.0000000    0.2193101
188800.0000000    0.1960740
188840.0000000    0.2189560
188880.0000000    0.2141113
188920.0000000    0.2114974
188960.0000000    0.2014957
189000.0000000    0.2056511
189040.0000000    0.2031136
189080.0000000    0.2225400
189120.0000000    0.1979136
189160.0000000    0.1974284
189200.0000000    0.1843631
189240.0000000    0.1964410
189280.0000000    0.2132127
189320.0000000    0.2276839
189360.0000000    0.2078568
189400.0000000    0.2064841
189440.0000000    0.2010016
189480.0000000    0.2006863
189520.0000000    0.2056393
189560.0000000    0.2007872
189600.0000000    0.2086885
189640.0000000    0.1977862
189680.0000000    0.2153593
189720.0000000    0.2077739
189760.0000000    0.2002909
189800.0000000    0.2118085
189840.0000000    0.2029413
189880.0000000    0.2179818
189920.0000000    0.2207443
189960.0000000    0.2530149
190000.0000000    0.2434596
190040.0000000    0.2320371
190080.0000000    0.2247402
190120.0000000    0.2203381
190160.0000000    0.2306791
190200.0000000    0.2267325
190240.0000000    0.2173362
190280.0000000    0.2415246
190320.0000000    0.2384276
190360.0000000    0.2241583
190400.0000000    0.2155413
190440.0000000    0.2413416
190480.0000000    0.2207494
190520.0000000    0.2333368
190560.0000000    0.2435813
190600.0000000    0.2295496
190640.0000000    0.2344761
190680.0000000    0.2296064
190720.0000000    0.2418644
190760.0000000    0.2236026
190800.0000000    0.2440177
190840.0000000    0.2464027
190880.0000000    0.2236941
190920.0000000    0.2274581
190960.0000000    0.2474622
191000.0000000    0.2406889
191040.0000000    0.2604306
191080.0000000    0.2570544
191120.0000000    0.2528546
191160.0000000    0.2620709
191200.0000000    0.2567614
191240.0000000    0.2546663
191280.0000000    0.2454725
191320.0000000    0.2311596
191360.0000000    0.2331267
191400.0000000    0.2333435
191440.0000000    0.2278687
191480.0000000    0.2352291
191520.0000000    0.2145372
191560.0000000    0.2307065
191600.0000000    0.2408141
191640.0000000    0.2296533
191680.0000000    0.2330679
191720.0000000    0.2209370
191760.0000000    0.2353842
191800.0000000    0.2239333
191840.0000000    0.2538038
191880.0000000    0.2366381
191920.0000000    0.2438879
191960.0000000    0.2482539
192000.0000000    0.2361782
192040.0000000    0.2396630
192080.0000000    0.2430844
192120.0000000    0.2361220
192160.0000000    0.2341073
192200.0000000    0.2431380
192240.0000000    0.2477722
192280.0000000    0.2359282
192320.0000000    0.2318023
192360.0000000    0.2192677
192400.0000000    0.2149623
192440.0000000    0.2078399
192480.0000000    0.2135883
192520.0000000    0.2104282
192560.0000000    0.2002516
192600.0000000    0.1989441
192640.0000000    0.2182172
192680.0000000    0.1967431
192720.0000000    0.2082728
192760.0000000    0.2356868
192800.0000000    0.2256051
192840.0000000    0.2216631
192880.0000000    0.2315819
192920.0000000    0.2205021
192960.0000000    0.2327690
193000.0000000    0.2460432
193040.0000000    0.2527283
193080.0000000    0.2375114
193120.0000000    0.2140894
193160.0000000    0.2387665
193200.0000000    0.2372702
193240.0000000    0.2550623
193280.0000000    0.2398524
193320.0000000    0.2382039
193360.0000000    0.2629556
193400.0000000    0.2435517
193440.0000000    0.2583129
193480.0000000    0.2379693
193520.0000000    0.2400340
193560.0000000    0.2522059
193600.0000000    0.2620078
193640.0000000    0.2388015
193680.0000000    0.2550841
193720.0000000    0.2722174
193760.0000000    0.2593916
193800.0000000    0.2385434
193840.0000000    0.2510915
193880.0000000    0.2590496
193920.0000000    0.2528846
193960.0000000    0.2389377
194000.0000000    0.2231665
194040.0000000    0.2358639
194080.0000000    0.2275695
194120.0000000    0.2383413
194160.0000000    0.2268803
194200.0000000    0.2205401
194240.0000000    0.2348197
194280.0000000    0.2265654
194320.0000000    0.2292633
194360.0000000    0.2390731
194400.0000000    0.2208723
194440.0000000    0.2260216
194480.0000000    0.2364155
194520.0000000    0.2359241
194560.0000000    0.2265427
194600.0000000    0.2542398
194640.0000000    0.2475710
194680.0000000    0.2427575
194720.0000000    0.2241080
194760.0000000    0.2148128
194800.0000000    0.2406648
194840.0000000    0.2201933
194880.0000000    0.2234839
194920.0000000    0.2236063
194960.0000000    0.2209353
195000.0000000    0.2218741
195040.0000000    0.2287319
195080.0000000    0.2231802
195120.0000000    0.2397734
195160.0000000    0.2450389
195200.0000000    0.2585739
195240.0000000    0.2389524
195280.0000000    0.2469402
195320.0000000    0.2711347
195360.0000000    0.2414408
195400.0000000    0.2464891
195440.0000000    0.2585505
195480.0000000    0.2386137
195520.0000000    0.2440391
195560.0000000    0.2277218
195600.0000000    0.2133148
195640.0000000    0.2346371
195680.0000000    0.2391025
195720.0000000    0.2340094
195760.0000000    0.2198851
195800.0000000    0.2500185
195840.0000000    0.2345116
195880.0000000    0.2392450
195920.0000000    0.2376488
195960.0000000    0.2350720
196000.0000000    0.2518992
196040.0000000    0.2592242
196080.0000000    0.2617817
196120.0000000    0.2576534
196160.0000000    0.2667372
196200.0000000    0.2407797
196240.0000000    0.2373440
196280.0000000    0.2498500
196320.0000000    0.2304544
196360.0000000    0.2287765
196400.0000000    0.2372298
196440.0000000    0.2505374
196480.0000000    0.2486913
196520.0000000    0.2375313
196560.0000000    0.2397432
196600.0000000    0.2362675
196640.0000000    0.2458549
196680.0000000    0.2350768
196720.0000000    0.2398468
196760.0000000    0.2435865
196800.0000000    0.2284830
196840.0000000    0.2395617
196880.0000000    0.2382933
196920.0000000    0.2652861
196960.0000000    0.2546611
197000.0000000    0.2469877
197040.0000000    0.2616408
197080.0000000    0.2500092
197120.0000000    0.2307632
197160.0000000    0.2415686
197200.0000000    0.2607776
197240.0000000    0.2391499
197280.0000000    0.2464562
197320.0000000    0.2386312
197360.0000000    0.2702107
197400.0000000    0.2460788
197440.0000000    0.2537122
197480.0000000    0.2688417
197520.0000000    0.2587571
197560.0000000    0.2415829
197600.0000000    0.2552716
197640.0000000    0.2394296
197680.0000000    0.2404129
197720.0000000    0.2382850
197760.0000000    0.2527134
197800.0000000    0.2582413
197840.0000000    0.2600192
197880.0000000    0.2547816
197920.0000000    0.2505717
197960.0000000    0.2538203
198000.0000000    0.2757940
198040.0000000    0.2687460
198080.0000000    0.2770256
198120.0000000    0.2721342
198160.0000000    0.2530627
198200.0000000    0.2617094
198240.0000000    0.2698962
198280.0000000    0.2223970
198320.0000000    0.2556523
198360.0000000    0.2487640
198400.0000000    0.2332605
198440.0000000    0.2431704
198480.0000000    0.2206104
198520.0000000    0.2403272
198560.0000000    0.2291696
198600.0000000    0.2538379
198640.0000000    0.2499081
198680.0000000    0.2525321
198720.0000000    0.2650127
198760.0000000    0.2547911
198800.0000000    0.2484118
198840.0000000    0.2484979
198880.0000000    0.2822378
198920.0000000    0.2716802
198960.0000000    0.2694581
199000.0000000    0.2723030
199040.0000000    0.2489926
199080.0000000    0.2575567
199120.0000000    0.2634980
199160.0000000    0.2603683
199200.0000000    0.2877561
199240.0000000    0.2801561
199280.0000000    0.2719803
199320.0000000    0.2682498
199360.0000000    0.2558571
199400.0000000    0.2506602
199440.0000000    0.2348420
199480.0000000    0.2409741
199520.0000000    0.2492534
199560.0000000    0.2647881
199600.0000000    0.2842688
199640.0000000    0.2481208
199680.0000000    0.2204637
199720.0000000    0.2618515
199760.0000000    0.2293092
199800.0000000    0.2455220
199840.0000000    0.2625200
199880.0000000    0.2659754
199920.0000000    0.2551699
199960.0000000    0.2522373
200000.0000000    0.2414237
200040.0000000    0.2509103
200080.0000000    0.2557513
200120.0000000    0.2580855
200160.0000000    0.2663260
200200.0000000    0.2407249
200240.0000000    0.2456578
200280.0000000    0.2465104
200320.0000000    0.2500320
200360.0000000    0.2691933
200400.0000000    0.2596779
200440.0000000    0.2452371
200480.0000000    0.2682233
200520.0000000    0.2533908
200560.0000000    0.2338777
200600.0000000    0.2607022
200640.0000000    0.2425126
200680.0000000    0.2538194
200720.0000000    0.2365411
200760.0000000    0.2408155
200800.0000000    0.2418114
200840.0000000    0.2471217
200880.0000000    0.2317424
200920.0000000    0.2661085
200960.0000000    0.2670959
201000.0000000    0.2487300
201040.0000000    0.2506595
201080.0000000    0.2464218
201120.0000000    0.2567762
201160.0000000    0.2385419
201200.0000000    0.2581202
201240.0000000    0.2411072
201280.0000000    0.2535771
201320.0000000    0.2500972
201360.0000000    0.2465630
201400.0000000    0.2553723
201440.0000000    0.2461390
201480.0000000    0.2640426
201520.0000000    0.2668731
201560.0000000    0.2692790
201600.0000000    0.2502639
201640.0000000    0.2477019
201680.0000000    0.2572764
201720.0000000    0.2811985
201760.0000000    0.2601664
201800.0000000    0.2658983
201840.0000000    0.2498614
201880.0000000    0.2574347
201920.0000000    0.2528137
201960.0000000    0.2739133
202000.0000000    0.2454733
202040.0000000    0.2517567
202080.0000000    0.2568971
202120.0000000    0.2447445
202160.0000000    0.2667002
202200.0000000    0.2680258
202240.0000000    0.2512128
202280.0000000    0.2581263
202320.0000000    0.2589988
202360.0000000    0.2433580
202400.0000000    0.2178950
202440.0000000    0.2334033
202480.0000000    0.2391434
202520.0000000    0.2401013
202560.0000000    0.2313792
202600.0000000    0.2496226
202640.0000000    0.2479080
202680.0000000    0.2277188
202720.0000000    0.2441350
202760.0000000    0.2689111
202800.0000000    0.2625775
202840.0000000    0.2703632
202880.0000000    0.2645302
202920.0000000    0.2600165
202960.0000000    0.2762285
203000.0000000    0.2790847
203040.0000000    0.2649571
203080.0000000    0.2652406
203120.0000000    0.2661014
203160.0000000    0.2483661
203200.0000000    0.2550080
203240.0000000    0.2621630
203280.0000000    0.2528914
203320.0000000    0.2597520
203360.0000000    0.2405954
203400.0000000    0.2640062
203440.0000000    0.2495491
203480.0000000    0.2455326
203520.0000000    0.2416158
203560.0000000    0.2498183
203600.0000000    0.2368782
203640.0000000    0.2378448
203680.0000000    0.2160642
203720.0000000    0.2402368
203760.0000000    0.2326540
203800.0000000    0.2375051
203840.0000000    0.2445137
203880.0000000    0.2399487
203920.0000000    0.2332283
203960.0000000    0.2427656
204000.0000000    0.2276460
204040.0000000    0.2309471
204080.0000000    0.2336941
204120.0000000    0.2339662
204160.0000000    0.2447614
204200.0000000    0.2555891
204240.0000000    0.2386405
204280.0000000    0.2397484
204320.0000000    0.2301762
204360.0000000    0.2389497
204400.0000000    0.2637404
204440.0000000    0.2584240
204480.0000000    0.2418745
204520.0000000    0.2306001
204560.0000000    0.2259147
204600.0000000    0.2301408
204640.0000000    0.2384487
204680.0000000    0.2370515
204720.0000000    0.2327783
204760.0000000    0.2359410
204800.0000000    0.2459569
204840.0000000    0.2381920
204880.0000000    0.2470349
204920.0000000    0.2329776
204960.0000000    0.2370248
205000.0000000    0.2251374
205040.0000000    0.2293310
205080.0000000    0.2334124
205120.0000000    0.2598795
205160.0000000    0.2163830
205200.0000000    0.2323774
205240.0000000    0.2149547
205280.0000000    0.2371465
205320.0000000    0.2409856
205360.0000000    0.2450192
205400.0000000    0.2327990
205440.0000000    0.2365908
205480.0000000    0.2321879
205520.0000000    0.2284311
205560.0000000    0.2280734
205600.0000000    0.2321640
205640.0000000    0.2332096
205680.0000000    0.2284325
205720.0000000    0.2278662
205760.0000000    0.2376975
205800.0000000    0.2448376
205840.0000000    0.2291269
205880.0000000    0.2584784
205920.0000000    0.2611415
205960.0000000    0.2675720
206000.0000000    0.2636963
206040.0000000    0.2385474
206080.0000000    0.2689330
206120.0000000    0.2606015
206160.0000000    0.2414875
206200.0000000    0.2306890
206240.0000000    0.2216313
206280.0000000    0.2510818
206320.0000000    0.2483338
206360.0000000    0.2632354
206400.0000000    0.2505680
206440.0000000    0.2440825
206480.0000000    0.2339264
206520.0000000    0.2518294
206560.0000000    0.2195770
206600.0000000    0.2380706
206640.0000000    0.2511855
206680.0000000    0.2523398
206720.0000000    0.2318816
206760.0000000    0.2515148
206800.0000000    0.2525672
206840.0000000    0.2496085
206880.0000000    0.2419399
206920.0000000    0.2401601
206960.0000000    0.2275842
207000.0000000    0.2274455
207040.0000000    0.2123864
207080.0000000    0.2384580
207120.0000000    0.2502970
207160.0000000    0.2374052
207200.0000000    0.2275368
207240.0000000    0.2415630
207280.0000000    0.2391791
207320.0000000    0.2348510
207360.0000000    0.2473398
207400.0000000    0.2192274
207440.0000000    0.2435785
207480.0000000    0.2440383
207520.0000000    0.2474532
207560.0000000    0.2609230
207600.0000000    0.2339043
207640.0000000    0.2414766
207680.0000000    0.2344778
207720.0000000    0.2657079
207760.0000000    0.2749869
207800.0000000    0.2666984
207840.0000000    0.2627204
207880.0000000    0.2682374
207920.0000000    0.2607395
207960.0000000    0.2529849
208000.0000000    0.2432802
208040.0000000    0.2572819
208080.0000000    0.2544419
208120.0000000    0.2467499
208160.0000000    0.2501514
208200.0000000    0.2472751
208240.0000000    0.2706240
208280.0000000    0.2392931
208320.0000000    0.2618532
208360.0000000    0.2602854
208400.0000000    0.2427239
208440.0000000    0.2481591
208480.0000000    0.2457644
208520.0000000    0.2680804
208560.0000000    0.2386469
208600.0000000    0.2412989
208640.0000000    0.2373737
208680.0000000    0.2345883
208720.0000000    0.2301775
208760.0000000    0.2489257
208800.0000000    0.2442839
208840.0000000    0.2685589
208880.0000000    0.2249273
208920.0000000    0.2258484
208960.0000000    0.2422358
209000.0000000    0.2497966
209040.0000000    0.2340021
209080.0000000    0.2430379
209120.0000000    0.2203662
209160.0000000    0.2464985
209200.0000000    0.2404151
209240.0000000    0.2261257
209280.0000000    0.2349125
209320.0000000    0.2269841
209360.0000000    0.2299941
209400.0000000    0.2472921
209440.0000000    0.2344901
209480.0000000    0.2392758
209520.0000000    0.2289796
209560.0000000    0.2378219
209600.0000000    0.2274246
209640.0000000    0.2240801
209680.0000000    0.2465794
209720.0000000    0.2427260
209760.0000000    0.2331382
209800.0000000    0.2504346
209840.0000000    0.2323473
209880.0000000    0.2334406
209920.0000000    0.2357092
209960.0000000    0.2446670
210000.0000000    0.2290409
210040.0000000    0.2052862
210080.0000000    0.2341887
210120.0000000    0.2324213
210160.0000000    0.2526804
210200.0000000    0.2350285
210240.0000000    0.2326455
210280.0000000    0.2514896
210320.0000000    0.2271625
210360.0000000    0.2451920
210400.0000000    0.2461177
210440.0000000    0.2470769
210480.0000000    0.2400651
210520.0000000    0.2284133
210560.0000000    0.2577428
210600.0000000    0.2410980
210640.0000000    0.2303594
210680.0000000    0.2490819
210720.0000000    0.2366541
210760.0000000    0.2353253
210800.0000000    0.2394283
210840.0000000    0.2134591
210880.0000000    0.2328491
210920.0000000    0.2270177
210960.0000000    0.2426152
211000.0000000    0.2251016
211040.0000000    0.2333933
211080.0000000    0.2147943
211120.0000000    0.2243991
211160.0000000    0.2139210
211200.0000000    0.2288134
211240.0000000    0.2278119
211280.0000000    0.2272448
211320.0000000    0.2498593
211360.0000000    0.2271295
211400.0000000    0.2388436
211440.0000000    0.2409269
211480.0000000    0.2409256
211520.0000000    0.2529710
211560.0000000    0.2293531
211600.0000000    0.2201640
211640.0000000    0.2428217
211680.0000000    0.2291717
211720.0000000    0.2351342
211760.0000000    0.2342123
211800.0000000    0.2435205
211840.0000000    0.2390382
211880.0000000    0.2490008
211920.0000000    0.2387139
211960.0000000    0.2558046
212000.0000000    0.2208118
212040.0000000    0.2098954
212080.0000000    0.2260583
212120.0000000    0.2372059
212160.0000000    0.2356868
212200.0000000    0.2157408
212240.0000000    0.2259081
212280.0000000    0.2316122
212320.0000000    0.2289372
212360.0000000    0.2315871
212400.0000000    0.2395856
212440.0000000    0.2335325
212480.0000000    0.2539493
212520.0000000    0.2351813
212560.0000000    0.2375687
212600.0000000    0.2350764
212640.0000000    0.2202944
212680.0000000    0.2390357
212720.0000000    0.2156547
212760.0000000    0.2230901
212800.0000000    0.2117817
212840.0000000    0.2305799
212880.0000000    0.2272581
212920.0000000    0.2124478
212960.0000000    0.2292007
213000.0000000    0.2513526
213040.0000000    0.2281718
213080.0000000    0.2440932
213120.0000000    0.2485801
213160.0000000    0.2301610
213200.0000000    0.2386808
213240.0000000    0.2253673
213280.0000000    0.2424019
213320.0000000    0.2383384
213360.0000000    0.2249025
213400.0000000    0.2264924
213440.0000000    0.2151278
213480.0000000    0.2408784
213520.0000000    0.2360626
213560.0000000    0.2130956
213600.0000000    0.2242716
213640.0000000    0.2182551
213680.0000000    0.2164288
213720.0000000    0.2381774
213760.0000000    0.2550199
213800.0000000    0.2738065
213840.0000000    0.2502012
213880.0000000    0.2470070
213920.0000000    0.2346316
213960.0000000    0.2445798
214000.0000000    0.2465236
214040.0000000    0.2309168
214080.0000000    0.2177815
214120.0000000    0.2119098
214160.0000000    0.2265817
214200.0000000    0.2446870
214240.0000000    0.2466801
214280.0000000    0.2369346
214320.0000000    0.2332172
214360.0000000    0.2324679
214400.0000000    0.2371977
214440.0000000    0.2437170
214480.0000000    0.2495103
214520.0000000    0.2537508
214560.0000000    0.2480944
214600.0000000    0.2423303
214640.0000000    0.2297952
214680.0000000    0.2366733
214720.0000000    0.2364939
214760.0000000    0.2309464
214800.0000000    0.2202470
214840.0000000    0.2450682
214880.0000000    0.2454531
214920.0000000    0.2562105
214960.0000000    0.2485295
215000.0000000    0.2398476
215040.0000000    0.2380828
215080.0000000    0.2387982
215120.0000000    0.2291949
215160.0000000    0.2586541
215200.0000000    0.2645201
215240.0000000    0.2384728
215280.0000000    0.2216357
215320.0000000    0.2604771
215360.0000000    0.2299218
215400.0000000    0.2511881
215440.0000000    0.2496750
215480.0000000    0.2464262
215520.0000000    0.2418489
215560.0000000    0.2430494
215600.0000000    0.2425143
215640.0000000    0.2604730
215680.0000000    0.2486514
215720.0000000    0.2224780
215760.0000000    0.2557901
215800.0000000    0.2512828
215840.0000000    0.2420493
215880.0000000    0.2388216
215920.0000000    0.2329206
215960.0000000    0.2327577
216000.0000000    0.2416998
216040.0000000    0.2523812
216080.0000000    0.2692837
216120.0000000    0.2526834
216160.0000000    0.2596795
216200.0000000    0.2399311
216240.0000000    0.2485250
216280.0000000    0.2455141
216320.0000000    0.2567566
216360.0000000    0.2321355
216400.0000000    0.2358479
216440.0000000    0.2476680
216480.0000000    0.2615144
216520.0000000    0.2411675
216560.0000000    0.2262540
216600.0000000    0.2564610
216640.0000000    0.2319938
216680.0000000    0.2403049
216720.0000000    0.2285344
216760.0000000    0.2385583
216800.0000000    0.2311411
216840.0000000    0.2254346
216880.0000000    0.2206874
216920.0000000    0.2271255
216960.0000000    0.2316404
217000.0000000    0.2390760
217040.0000000    0.2393957
217080.0000000    0.2400770
217120.0000000    0.2319008
217160.0000000    0.2343229
217200.0000000    0.2790730
217240.0000000    0.2296901
217280.0000000    0.2467990
217320.0000000    0.2322257
217360.0000000    0.2277417
217400.0000000    0.2125031
217440.0000000    0.2366599
217480.0000000    0.2257438
217520.0000000    0.2236614
217560.0000000    0.2460024
217600.0000000    0.2338851
217640.0000000    0.2266685
217680.0000000    0.2301679
217720.0000000    0.2294193
217760.0000000    0.2201219
217800.0000000    0.2451118
217840.0000000    0.2322443
217880.0000000    0.2194653
217920.0000000    0.2186904
217960.0000000    0.2297699
218000.0000000    0.2262695
218040.0000000    0.2215077
218080.0000000    0.2234787
218120.0000000    0.2254173
218160.0000000    0.2331878
218200.0000000    0.2374450
218240.0000000    0.2375715
218280.0000000    0.2321922
218320.0000000    0.2624625
218360.0000000    0.2487946
218400.0000000    0.2351311
218440.0000000    0.2264155
218480.0000000    0.2383734
218520.0000000    0.2226613
218560.0000000    0.2141493
218600.0000000    0.2184673
218640.0000000    0.2126664
218680.0000000    0.2391293
218720.0000000    0.2368288
218760.0000000    0.2448666
218800.0000000    0.2411130
218840.0000000    0.2505503
218880.0000000    0.2364486
218920.0000000    0.2416736
218960.0000000    0.2363558
219000.0000000    0.2328562
219040.0000000    0.2348036
219080.0000000    0.2191862
219120.0000000    0.2281137
219160.0000000    0.2207622
219200.0000000    0.2137254
219240.0000000    0.2296284
219280.0000000    0.2284933
219320.0000000    0.2311961
219360.0000000    0.2267755
219400.0000000    0.2106190
219440.0000000    0.2224561
219480.0000000    0.2226307
219520.0000000    0.2075731
219560.0000000    0.2322137
219600.0000000    0.2186958
219640.0000000    0.2195086
219680.0000000    0.2230062
219720.0000000    0.2385502
219760.0000000    0.2513354
219800.0000000    0.2618158
219840.0000000    0.2468428
219880.0000000    0.2310706
219920.0000000    0.2471776
219960.0000000    0.2471136
220000.0000000    0.2441859
220040.0000000    0.2629238
220080.0000000    0.2254708
220120.0000000    0.2304155
220160.0000000    0.2185367
220200.0000000    0.2253459
220240.0000000    0.2123799
220280.0000000    0.2540641
220320.0000000    0.2467283
220360.0000000    0.2223663
220400.0000000    0.2451179
220440.0000000    0.2410723
220480.0000000    0.2178741
220520.0000000    0.2120557
220560.0000000    0.2377677
220600.0000000    0.2171933
220640.0000000    0.2291134
220680.0000000    0.2304554
220720.0000000    0.2361680
220760.0000000    0.2290354
220800.0000000    0.2122968
220840.0000000    0.2275857
220880.0000000    0.2242556
220920.0000000    0.2166016
220960.0000000    0.2212254
221000.0000000    0.2189846
221040.0000000    0.2363555
221080.0000000    0.2499070
221120.0000000    0.2056540
221160.0000000    0.2527968
221200.0000000    0.2199518
221240.0000000    0.2401877
221280.0000000    0.2234939
221320.0000000    0.2452223
221360.0000000    0.2275476
221400.0000000    0.2424385
221440.0000000    0.2121658
221480.0000000    0.2396072
221520.0000000    0.2196655
221560.0000000    0.2202630
221600.0000000    0.2157651
221640.0000000    0.2032980
221680.0000000    0.2057083
221720.0000000    0.2186300
221760.0000000    0.2310082
221800.0000000    0.2226982
221840.0000000    0.2265823
221880.0000000    0.2062154
221920.0000000    0.2274686
221960.0000000    0.2360472
222000.0000000    0.2458618
222040.0000000    0.2447581
222080.0000000    0.2384951
222120.0000000    0.2251127
222160.0000000    0.2267617
222200.0000000    0.2430737
222240.0000000    0.2561678
222280.0000000    0.2548250
222320.0000000    0.2460146
222360.0000000    0.2295032
222400.0000000    0.2474950
222440.0000000    0.2376106
222480.0000000    0.2340688
222520.0000000    0.2221772
222560.0000000    0.2389905
222600.0000000    0.2284815
222640.0000000    0.2296012
222680.0000000    0.2393228
222720.0000000    0.2450472
222760.0000000    0.2519784
222800.0000000    0.2532202
222840.0000000    0.2418122
222880.0000000    0.2604600
222920.0000000    0.2235883
222960.0000000    0.2402589
223000.0000000    0.2293259
223040.0000000    0.2243310
223080.0000000    0.2146074
223120.0000000    0.2299500
223160.0000000    0.2377733
223200.0000000    0.2620694
223240.0000000    0.2367326
223280.0000000    0.2450653
223320.0000000    0.2390535
223360.0000000    0.2460166
223400.0000000    0.2290058
223440.0000000    0.2326187
223480.0000000    0.2369851
223520.0000000    0.2269953
223560.0000000    0.2694820
223600.0000000    0.2362072
223640.0000000    0.2330488
223680.0000000    0.2356278
223720.0000000    0.2372892
223760.0000000    0.2424147
223800.0000000    0.2438965
223840.0000000    0.2361733
223880.0000000    0.2367707
223920.0000000    0.2502834
223960.0000000    0.2472345
224000.0000000    0.2544417
224040.0000000    0.2468983
224080.0000000    0.2472039
224120.0000000    0.2315075
224160.0000000    0.2419530
224200.0000000    0.2265326
224240.0000000    0.2412173
224280.0000000    0.2203366
224320.0000000    0.2250035
224360.0000000    0.2514116
224400.0000000    0.2234139
224440.0000000    0.2371622
224480.0000000    0.2314980
224520.0000000    0.2412706
224560.0000000    0.2352964
224600.0000000    0.2390242
224640.0000000    0.2395244
224680.0000000    0.2352022
224720.0000000    0.2356023
224760.0000000    0.2508336
224800.0000000    0.2268410
224840.0000000    0.2524654
224880.0000000    0.2455649
224920.0000000    0.2438330
224960.0000000    0.2389067
225000.0000000    0.2439656
225040.0000000    0.2538567
225080.0000000    0.2326912
225120.0000000    0.2366190
225160.0000000    0.2265501
225200.0000000    0.2276984
225240.0000000    0.2355133
225280.0000000    0.2503637
225320.0000000    0.2444130
225360.0000000    0.2532037
225400.0000000    0.2544103
225440.0000000    0.2415247
225480.0000000    0.2294221
225520.0000000    0.2210458
225560.0000000    0.2176568
225600.0000000    0.2254645
225640.0000000    0.2274097
225680.0000000    0.2267067
225720.0000000    0.2156462
225760.0000000    0.2105698
225800.0000000    0.2307193
225840.0000000    0.2413646
225880.0000000    0.2262958
225920.0000000    0.2506241
225960.0000000    0.2409800
226000.0000000    0.2480112
226040.0000000    0.2409879
226080.0000000    0.2381199
226120.0000000    0.2516021
226160.0000000    0.2468825
226200.0000000    0.2118095
226240.0000000    0.2409887
226280.0000000    0.2324863
226320.0000000    0.2425587
226360.0000000    0.2284003
226400.0000000    0.2340606
226440.0000000    0.2476973
226480.0000000    0.2222539
226520.0000000    0.2141203
226560.0000000    0.2094098
226600.0000000    0.2088811
226640.0000000    0.2337488
226680.0000000    0.2446917
226720.0000000    0.2252643
226760.0000000    0.2436825
226800.0000000    0.2470385
226840.0000000    0.2425364
226880.0000000    0.2402807
226920.0000000    0.2388056
226960.0000000    0.2240744
227000.0000000    0.2220951
227040.0000000    0.2196653
227080.0000000    0.2246011
227120.0000000    0.2256679
227160.0000000    0.2516617
227200.0000000    0.2501427
227240.0000000    0.2550451
227280.0000000    0.2228577
227320.0000000    0.2300609
227360.0000000    0.2231131
227400.0000000    0.2253950
227440.0000000    0.2268691
227480.0000000    0.2524356
227520.0000000    0.2432319
227560.0000000    0.2492430
227600.0000000    0.2626391
227640.0000000    0.2483833
227680.0000000    0.2567791
227720.0000000    0.2567866
227760.0000000    0.2639585
227800.0000000    0.2391966
227840.0000000    0.2404372
227880.0000000    0.2404246
227920.0000000    0.2336579
227960.0000000    0.2451282
228000.0000000    0.2427073
228040.0000000    0.2578773
228080.0000000    0.2473437
228120.0000000    0.2374346
228160.0000000    0.2446046
228200.0000000    0.2582915
228240.0000000    0.2560992
228280.0000000    0.2423932
228320.0000000    0.2502224
228360.0000000    0.2456382
228400.0000000    0.2319371
228440.0000000    0.2323963
228480.0000000    0.2330255
228520.0000000    0.2251814
228560.0000000    0.2382009
228600.0000000    0.2483000
228640.0000000    0.2482166
228680.0000000    0.2339858
228720.0000000    0.2365015
228760.0000000    0.2320420
228800.0000000    0.2244442
228840.0000000    0.2228566
228880.0000000    0.2207575
228920.0000000    0.2298802
228960.0000000    0.2419231
229000.0000000    0.2269110
229040.0000000    0.2241872
229080.0000000    0.2370046
229120.0000000    0.2356792
229160.0000000    0.2336633
229200.0000000    0.2371438
229240.0000000    0.2458264
229280.0000000    0.2475446
229320.0000000    0.2419673
229360.0000000    0.2500150
229400.0000000    0.2623577
229440.0000000    0.2563537
229480.0000000    0.2409115
229520.0000000    0.2497654
229560.0000000    0.2526815
229600.0000000    0.2491027
229640.0000000    0.2352266
229680.0000000    0.2425296
229720.0000000    0.2536414
229760.0000000    0.2451521
229800.0000000    0.2484052
229840.0000000    0.2282605
229880.0000000    0.2396090
229920.0000000    0.2451393
229960.0000000    0.2309631
230000.0000000    0.2416880
230040.0000000    0.2355736
230080.0000000    0.2291139
230120.0000000    0.2246337
230160.0000000    0.2120918
230200.0000000    0.2260570
230240.0000000    0.2336940
230280.0000000    0.2337764
230320.0000000    0.2199908
230360.0000000    0.2235595
230400.0000000    0.2329426
230440.0000000    0.2368486
230480.0000000    0.2437481
230520.0000000    0.2540821
230560.0000000    0.2346308
230600.0000000    0.2253831
230640.0000000    0.2340606
230680.0000000    0.2447981
230720.0000000    0.2273052
230760.0000000    0.2471272
230800.0000000    0.2335028
230840.0000000    0.2505019
230880.0000000    0.2497413
230920.0000000    0.2318729
230960.0000000    0.2172306
231000.0000000    0.2208220
231040.0000000    0.2254582
231080.0000000    0.2245177
231120.0000000    0.2441792
231160.0000000    0.2295536
231200.0000000    0.2070615
231240.0000000    0.2237965
231280.0000000    0.2147349
231320.0000000    0.2246740
231360.0000000    0.2369446
231400.0000000    0.2322362
231440.0000000    0.2248752
231480.0000000    0.2409367
231520.0000000    0.2489624
231560.0000000    0.2370543
231600.0000000    0.2563197
231640.0000000    0.2268243
231680.0000000    0.2266622
231720.0000000    0.2285418
231760.0000000    0.2293504
231800.0000000    0.2295389
231840.0000000    0.2289251
231880.0000000    0.2211613
231920.0000000    0.2406112
231960.0000000    0.2429205
232000.0000000    0.2379790
232040.0000000    0.2370525
232080.0000000    0.2475808
232120.0000000    0.2477683
232160.0000000    0.2508022
232200.0000000    0.2488618
232240.0000000    0.2523999
232280.0000000    0.2240067
232320.0000000    0.2234206
232360.0000000    0.2250651
232400.0000000    0.2230523
232440.0000000    0.2129162
232480.0000000    0.2161121
232520.0000000    0.2248377
232560.0000000    0.2288154
232600.0000000    0.2179358
232640.0000000    0.2395780
232680.0000000    0.2415969
232720.0000000    0.2475064
232760.0000000    0.2556415
232800.0000000    0.2384772
232840.0000000    0.2426814
232880.0000000    0.2432596
232920.0000000    0.2262223
232960.0000000    0.2247828
233000.0000000    0.2229834
233040.0000000    0.2241107
233080.0000000    0.2399694
233120.0000000    0.2437700
233160.0000000    0.2490514
233200.0000000    0.2452731
233240.0000000    0.2396646
233280.0000000    0.2420958
233320.0000000    0.2325293
233360.0000000    0.2387929
233400.0000000    0.2329861
233440.0000000    0.2389472
233480.0000000    0.2457791
233520.0000000    0.2517961
233560.0000000    0.2630022
233600.0000000    0.2415773
233640.0000000    0.2391432
233680.0000000    0.2577241
233720.0000000    0.2509003
233760.0000000    0.2192841
233800.0000000    0.2062198
233840.0000000    0.2040087
233880.0000000    0.2328519
233920.0000000    0.2079344
233960.0000000    0.2297709
234000.0000000    0.2282667
234040.0000000    0.2113474
234080.0000000    0.1959317
234120.0000000    0.2208281
234160.0000000    0.2199806
234200.0000000    0.2410015
234240.0000000    0.2189658
234280.0000000    0.2300550
234320.0000000    0.2295694
234360.0000000    0.2276020
234400.0000000    0.2255510
234440.0000000    0.2326799
234480.0000000    0.2296940
234520.0000000    0.2439080
234560.0000000    0.2240659
234600.0000000    0.2314955
234640.0000000    0.2163228
234680.0000000    0.2147585
234720.0000000    0.2101297
234760.0000000    0.2255666
234800.0000000    0.2230814
234840.0000000    0.2394184
234880.0000000    0.2323197
234920.0000000    0.2582105
234960.0000000    0.2346457
235000.0000000    0.2315492
235040.0000000    0.2564018
235080.0000000    0.2481121
235120.0000000    0.2366656
235160.0000000    0.2592835
235200.0000000    0.2456720
235240.0000000    0.2426151
235280.0000000    0.2204201
235320.0000000    0.2463965
235360.0000000    0.2482892
235400.0000000    0.2524624
235440.0000000    0.2425585
235480.0000000    0.2530361
235520.0000000    0.2371150
235560.0000000    0.2287214
235600.0000000    0.2219799
235640.0000000    0.2389575
235680.0000000    0.2448927
235720.0000000    0.2312753
235760.0000000    0.2431318
235800.0000000    0.2178878
235840.0000000    0.2339160
235880.0000000    0.2222826
235920.0000000    0.2429870
235960.0000000    0.2339062
236000.0000000    0.2316010
236040.0000000    0.2318923
236080.0000000    0.2364357
236120.0000000    0.2215660
236160.0000000    0.2357479
236200.0000000    0.2362780
236240.0000000    0.2196836
236280.0000000    0.2430143
236320.0000000    0.2213398
236360.0000000    0.2258013
236400.0000000    0.2342956
236440.0000000    0.2422459
236480.0000000    0.2253598
236520.0000000    0.2214039
236560.0000000    0.2281432
236600.0000000    0.2368391
236640.0000000    0.2340005
236680.0000000    0.2336755
236720.0000000    0.2459291
236760.0000000    0.2380078
236800.0000000    0.2067175
236840.0000000    0.2289615
236880.0000000    0.2225046
236920.0000000    0.2010339
236960.0000000    0.2008360
237000.0000000    0.2108876
237040.0000000    0.2248989
237080.0000000    0.2256472
237120.0000000    0.2217191
237160.0000000    0.2255137
237200.0000000    0.2468174
237240.0000000    0.2173497
237280.0000000    0.2305347
237320.0000000    0.2432965
237360.0000000    0.2416440
237400.0000000    0.2227988
237440.0000000    0.2303910
237480.0000000    0.2258716
237520.0000000    0.2271086
237560.0000000    0.2419717
237600.0000000    0.2454260
237640.0000000    0.2452556
237680.0000000    0.2505259
237720.0000000    0.2337357
237760.0000000    0.2262328
237800.0000000    0.2193164
237840.0000000    0.2178682
237880.0000000    0.2057506
237920.0000000    0.2203819
237960.0000000    0.2325926
238000.0000000    0.2260564
238040.0000000    0.2133097
238080.0000000    0.2090973
238120.0000000    0.2305203
238160.0000000    0.2292285
238200.0000000    0.2259924
238240.0000000    0.2185158
238280.0000000    0.2241036
238320.0000000    0.2136624
238360.0000000    0.2032793
238400.0000000    0.2070738
238440.0000000    0.1987418
238480.0000000    0.2357336
238520.0000000    0.2098026
238560.0000000    0.2161607
238600.0000000    0.2170457
238640.0000000    0.2196613
238680.0000000    0.2144333
238720.0000000    0.2511328
238760.0000000    0.2480963
238800.0000000    0.2336885
238840.0000000    0.2372559
238880.0000000    0.2383365
238920.0000000    0.2385092
238960.0000000    0.2243253
239000.0000000    0.2295156
239040.0000000    0.2412079
239080.0000000    0.2305305
239120.0000000    0.2229569
239160.0000000    0.2203322
239200.0000000    0.2308870
239240.0000000    0.2184480
239280.0000000    0.2395824
239320.0000000    0.2498479
239360.0000000    0.2371612
239400.0000000    0.2546982
239440.0000000    0.2542758
239480.0000000    0.2598142
239520.0000000    0.2519131
239560.0000000    0.2378005
239600.0000000    0.2310215
239640.0000000    0.2397023
239680.0000000    0.2468337
239720.0000000    0.2465354
239760.0000000    0.2219144
239800.0000000    0.2399946
239840.0000000    0.2285216
239880.0000000    0.2355968
239920.0000000    0.2277399
239960.0000000    0.2347067
240000.0000000    0.2020104
240040.0000000    0.2158112
240080.0000000    0.2311103
240120.0000000    0.2282087
240160.0000000    0.2353227
240200.0000000    0.2101163
240240.0000000    0.2231322
240280.0000000    0.2207429
240320.0000000    0.2221149
240360.0000000    0.2243450
240400.0000000    0.2312673
240440.0000000    0.2125798
240480.0000000    0.2204938
240520.0000000    0.2208767
240560.0000000    0.2241823
240600.0000000    0.2162837
240640.0000000    0.2255697
240680.0000000    0.2460497
240720.0000000    0.2265337
240760.0000000    0.2353157
240800.0000000    0.2303545
240840.0000000    0.2290934
240880.0000000    0.2092647
240920.0000000    0.1978354
240960.0000000    0.2167195
241000.0000000    0.2316666
241040.0000000    0.2185282
241080.0000000    0.2430181
241120.0000000    0.2224958
241160.0000000    0.2288754
241200.0000000    0.2230259
241240.0000000    0.2280423
241280.0000000    0.2180671
241320.0000000    0.2245649
241360.0000000    0.2162961
241400.0000000    0.2255546
241440.0000000    0.2170448
241480.0000000    0.2269831
241520.0000000    0.2387647
241560.0000000    0.2306305
241600.0000000    0.2402527
241640.0000000    0.2458961
241680.0000000    0.2270388
241720.0000000    0.2513011
241760.0000000    0.2256566
241800.0000000    0.2167949
241840.0000000    0.2254182
241880.0000000    0.2366037
241920.0000000    0.2333286
241960.0000000    0.2178449
242000.0000000    0.2392043
242040.0000000    0.2314779
242080.0000000    0.2128311
242120.0000000    0.2159715
242160.0000000    0.2278701
242200.0000000    0.2290298
242240.0000000    0.2205411
242280.0000000    0.2107039
242320.0000000    0.2223937
242360.0000000    0.2127214
242400.0000000    0.2365227
242440.0000000    0.2385530
242480.0000000    0.2342237
242520.0000000    0.2286852
242560.0000000    0.2338552
242600.0000000    0.2793776
242640.0000000    0.2459353
242680.0000000    0.2288456
242720.0000000    0.2423869
242760.0000000    0.2541465
242800.0000000    0.2338546
242840.0000000    0.2389106
242880.0000000    0.2563738
242920.0000000    0.2259022
242960.0000000    0.2134697
243000.0000000    0.2478719
243040.0000000    0.2301058
243080.0000000    0.2341520
243120.0000000    0.2487001
243160.0000000    0.2345547
243200.0000000    0.2408294
243240.0000000    0.2340596
243280.0000000    0.2337467
243320.0000000    0.2369202
243360.0000000    0.2238730
243400.0000000    0.2492156
243440.0000000    0.2456792
243480.0000000    0.2294652
243520.0000000    0.2417719
243560.0000000    0.2269327
243600.0000000    0.2215039
243640.0000000    0.2179356
243680.0000000    0.2204599
243720.0000000    0.2144167
243760.0000000    0.2196020
243800.0000000    0.2381075
243840.0000000    0.2429681
243880.0000000    0.2403988
243920.0000000    0.2298350
243960.0000000    0.2489175
244000.0000000    0.2440365
244040.0000000    0.2334886
244080.0000000    0.2250808
244120.0000000    0.2402783
244160.0000000    0.2434637
244200.0000000    0.2308127
244240.0000000    0.2162736
244280.0000000    0.2436579
244320.0000000    0.2466097
244360.0000000    0.2241380
244400.0000000    0.2169792
244440.0000000    0.2331718
244480.0000000    0.2512124
244520.0000000    0.2399332
244560.0000000    0.2306678
244600.0000000    0.2185868
244640.0000000    0.2267954
244680.0000000    0.2322993
244720.0000000    0.2230343
244760.0000000    0.2346211
244800.0000000    0.2118972
244840.0000000    0.2108315
244880.0000000    0.2286317
244920.0000000    0.2176035
244960.0000000    0.2404129
245000.0000000    0.2422025
245040.0000000    0.2380917
245080.0000000    0.2319319
245120.0000000    0.2575494
245160.0000000    0.2472132
245200.0000000    0.2391040
245240.0000000    0.2557811
245280.0000000    0.2294223
245320.0000000    0.2340930
245360.0000000    0.2324441
245400.0000000    0.2264888
245440.0000000    0.2035552
245480.0000000    0.2168732
245520.0000000    0.2173939
245560.0000000    0.2269429
245600.0000000    0.2440245
245640.0000000    0.2220458
245680.0000000    0.2190247
245720.0000000    0.2258856
245760.0000000    0.2267882
245800.0000000    0.2413796
245840.0000000    0.2117623
245880.0000000    0.2312820
245920.0000000    0.2222189
245960.0000000    0.2351422
246000.0000000    0.2287182
246040.0000000    0.2443262
246080.0000000    0.2302435
246120.0000000    0.2356488
246160.0000000    0.2368337
246200.0000000    0.2496614
246240.0000000    0.2260986
246280.0000000    0.2043131
246320.0000000    0.2127569
246360.0000000    0.2157331
246400.0000000    0.2237538
246440.0000000    0.2333818
246480.0000000    0.2562362
246520.0000000    0.2256069
246560.0000000    0.2564742
246600.0000000    0.2514127
246640.0000000    0.2631444
246680.0000000    0.2499899
246720.0000000    0.2402670
246760.0000000    0.2434973
246800.0000000    0.2329827
246840.0000000    0.2340222
246880.0000000    0.2346516
246920.0000000    0.2402690
246960.0000000    0.2404138
247000.0000000    0.2611116
247040.0000000    0.2642692
247080.0000000    0.2740000
247120.0000000    0.2635168
247160.0000000    0.2735054
247200.0000000    0.2678040
247240.0000000    0.2428412
247280.0000000    0.2299235
247320.0000000    0.2562988
247360.0000000    0.2384790
247400.0000000    0.2314721
247440.0000000    0.2478847
247480.0000000    0.2522591
247520.0000000    0.2461637
247560.0000000    0.2474138
247600.0000000    0.2593429
247640.0000000    0.2417931
247680.0000000    0.2367201
247720.0000000    0.2192106
247760.0000000    0.2357472
247800.0000000    0.2212043
247840.0000000    0.2468221
247880.0000000    0.2136821
247920.0000000    0.2064819
247960.0000000    0.1968468
248000.0000000    0.2118108
248040.0000000    0.2159219
248080.0000000    0.2180643
248120.0000000    0.2255626
248160.0000000    0.2188354
248200.0000000    0.2063879
248240.0000000    0.2217435
248280.0000000    0.2244923
248320.0000000    0.2297703
248360.0000000    0.2157031
248400.0000000    0.2209492
248440.0000000    0.2169572
248480.0000000    0.2139872
248520.0000000    0.2052529
248560.0000000    0.2118021
248600.0000000    0.2069546
248640.0000000    0.2069537
248680.0000000    0.1905914
248720.0000000    0.2134224
248760.0000000    0.2154059
248800.0000000    0.2087823
248840.0000000    0.2061784
248880.0000000    0.1856976
248920.0000000    0.2186938
248960.0000000    0.2077179
249000.0000000    0.2201882
249040.0000000    0.2174862
249080.0000000    0.2238165
249120.0000000    0.2246415
249160.0000000    0.2300836
249200.0000000    0.2500417
249240.0000000    0.2259773
249280.0000000    0.2244670
249320.0000000    0.2219644
249360.0000000    0.2490598
249400.0000000    0.2212563
249440.0000000    0.2064541
249480.0000000    0.2083587
249520.0000000    0.2145291
249560.0000000    0.2101054
249600.0000000    0.2212239
249640.0000000    0.2132010
249680.0000000    0.2100583
249720.0000000    0.2041020
249760.0000000    0.1919199
249800.0000000    0.2227501
249840.0000000    0.2143941
249880.0000000    0.2177325
249920.0000000    0.2074720
249960.0000000    0.2043488
250000.0000000    0.2040111
250040.0000000    0.2212347
250080.0000000    0.2138584
250120.0000000    0.2310736
250160.0000000    0.2153523
250200.0000000    0.2261307
250240.0000000    0.2202500
250280.0000000    0.2213306
250320.0000000    0.2085293
250360.0000000    0.2328001
250400.0000000    0.2108504
250440.0000000    0.2115234
250480.0000000    0.2111750
250520.0000000    0.2186415
250560.0000000    0.2236236
250600.0000000    0.2208824
250640.0000000    0.2049290
250680.0000000    0.2239942
250720.0000000    0.2400049
250760.0000000    0.2210703
250800.0000000    0.2314326
250840.0000000    0.2117846
250880.0000000    0.2152828
250920.0000000    0.2265613
250960.0000000    0.2222514
251000.0000000    0.2343003
251040.0000000    0.2013926
251080.0000000    0.2247599
251120.0000000    0.1935045
251160.0000000    0.2261839
251200.0000000    0.2194256
251240.0000000    0.2246917
251280.0000000    0.2206750
251320.0000000    0.2324027
251360.0000000    0.2104471
251400.0000000    0.2040467
251440.0000000    0.2100932
251480.0000000    0.2254833
251520.0000000    0.2220522
251560.0000000    0.2332853
251600.0000000    0.2312393
251640.0000000    0.2238977
251680.0000000    0.2233140
251720.0000000    0.2246616
251760.0000000    0.2137241
251800.0000000    0.2236962
251840.0000000    0.2168884
251880.0000000    0.2236682
251920.0000000    0.2214973
251960.0000000    0.2326282
252000.0000000    0.2347388
252040.0000000    0.2025580
252080.0000000    0.2132771
252120.0000000    0.2240500
252160.0000000    0.2147063
252200.0000000    0.2071902
252240.0000000    0.2066231
252280.0000000    0.1961856
252320.0000000    0.1979423
252360.0000000    0.1888531
252400.0000000    0.2161007
252440.0000000    0.2135558
252480.0000000    0.2192004
252520.0000000    0.2039245
252560.0000000    0.2043470
252600.0000000    0.2245297
252640.0000000    0.2045653
252680.0000000    0.2007686
252720.0000000    0.1951481
252760.0000000    0.1973517
252800.0000000    0.2197346
252840.0000000    0.2113037
252880.0000000    0.2119684
252920.0000000    0.2062445
252960.0000000    0.2072951
253000.0000000    0.2073328
253040.0000000    0.2284524
253080.0000000    0.2158491
253120.0000000    0.2262495
253160.0000000    0.2059682
253200.0000000    0.2097231
253240.0000000    0.2168097
253280.0000000    0.2081808
253320.0000000    0.2167798
253360.0000000    0.2245825
253400.0000000    0.2097915
253440.0000000    0.2321733
253480.0000000    0.2409200
253520.0000000    0.2451601
253560.0000000    0.2454610
253600.0000000    0.2029678
253640.0000000    0.2279099
253680.0000000    0.2150984
253720.0000000    0.2056177
253760.0000000    0.2205468
253800.0000000    0.2421999
253840.0000000    0.2394433
253880.0000000    0.2343329
253920.0000000    0.2518237
253960.0000000    0.2297357
254000.0000000    0.2324576
254040.0000000    0.2157610
254080.0000000    0.2027715
254120.0000000    0.2024567
254160.0000000    0.2070765
254200.0000000    0.2002925
254240.0000000    0.2210127
254280.0000000    0.2103501
254320.0000000    0.2081874
254360.0000000    0.2350576
254400.0000000    0.2218744
254440.0000000    0.2214157
254480.0000000    0.2126617
254520.0000000    0.2103841
254560.0000000    0.2148335
254600.0000000    0.2065375
254640.0000000    0.2060439
254680.0000000    0.2263073
254720.0000000    0.2032269
254760.0000000    0.2196415
254800.0000000    0.1903961
254840.0000000    0.2045840
254880.0000000    0.2158073
254920.0000000    0.2005661
254960.0000000    0.2166606
255000.0000000    0.2011072
255040.0000000    0.2157854
255080.0000000    0.2114631
255120.0000000    0.2190544
255160.0000000    0.2158925
255200.0000000    0.2416963
255240.0000000    0.2027069
255280.0000000    0.2118223
255320.0000000    0.2466872
255360.0000000    0.2555827
255400.0000000    0.2362440
255440.0000000    0.2260693
255480.0000000    0.2197753
255520.0000000    0.2241314
255560.0000000    0.2048987
255600.0000000    0.2097971
255640.0000000    0.2335274
255680.0000000    0.2228021
255720.0000000    0.2129264
255760.0000000    0.2049840
255800.0000000    0.2123717
255840.0000000    0.2103781
255880.0000000    0.2217463
255920.0000000    0.2176681
255960.0000000    0.2263883
256000.0000000    0.2276406
256040.0000000    0.2193762
256080.0000000    0.2232066
256120.0000000    0.2112644
256160.0000000    0.2194308
256200.0000000    0.2041504
256240.0000000    0.2083237
256280.0000000    0.2191304
256320.0000000    0.2179150
256360.0000000    0.2159443
256400.0000000    0.2025652
256440.0000000    0.2166900
256480.0000000    0.2168262
256520.0000000    0.2316973
256560.0000000    0.2291353
256600.0000000    0.2144323
256640.0000000    0.2287938
256680.0000000    0.2213671
256720.0000000    0.2209879
256760.0000000    0.2250825
256800.0000000    0.2197233
256840.0000000    0.2168170
256880.0000000    0.2176116
256920.0000000    0.2288043
256960.0000000    0.2091383
257000.0000000    0.2241471
257040.0000000    0.2316774
257080.0000000    0.2135572
257120.0000000    0.2214166
257160.0000000    0.2314892
257200.0000000    0.2285904
257240.0000000    0.2122187
257280.0000000    0.2195217
257320.0000000    0.2051061
257360.0000000    0.2082815
257400.0000000    0.2204784
257440.0000000    0.2124878
257480.0000000    0.2141511
257520.0000000    0.2188939
257560.0000000    0.2235436
257600.0000000    0.2359684
257640.0000000    0.2147533
257680.0000000    0.2110843
257720.0000000    0.2362108
257760.0000000    0.2244298
257800.0000000    0.2316424
257840.0000000    0.2237112
257880.0000000    0.2233928
257920.0000000    0.2139699
257960.0000000    0.2229966
258000.0000000    0.2183750
258040.0000000    0.2179657
258080.0000000    0.2255024
258120.0000000    0.2291097
258160.0000000    0.2308285
258200.0000000    0.2241787
258240.0000000    0.2216594
258280.0000000    0.2220339
258320.0000000    0.2024308
258360.0000000    0.2204835
258400.0000000    0.2159844
258440.0000000    0.1949776
258480.0000000    0.2231464
258520.0000000    0.2089949
258560.0000000    0.2086635
258600.0000000    0.2206458
258640.0000000    0.2116039
258680.0000000    0.2301798
258720.0000000    0.2256712
258760.0000000    0.2161272
258800.0000000    0.2051495
258840.0000000    0.2410236
258880.0000000    0.2363153
258920.0000000    0.2187629
258960.0000000    0.2242423
259000.0000000    0.2197081
259040.0000000    0.2250779
259080.0000000    0.2290853
259120.0000000    0.2190027
259160.0000000    0.2184007
259200.0000000    0.2333995
259240.0000000    0.2326097
259280.0000000    0.2162241
259320.0000000    0.1949936
259360.0000000    0.2164518
259400.0000000    0.2189285
259440.0000000    0.2218543
259480.0000000    0.2283367
259520.0000000    0.2263353
259560.0000000    0.2180002
259600.0000000    0.2104066
259640.0000000    0.2308184
259680.0000000    0.2276449
259720.0000000    0.2423243
259760.0000000    0.2235096
259800.0000000    0.2252266
259840.0000000    0.2485076
259880.0000000    0.2227879
259920.0000000    0.2262885
259960.0000000    0.2250320
260000.0000000    0.2371421
260040.0000000    0.2381533
260080.0000000    0.2285904
260120.0000000    0.2338536
260160.0000000    0.2236797
260200.0000000    0.2193693
260240.0000000    0.2348673
260280.0000000    0.2214991
260320.0000000    0.2106878
260360.0000000    0.2279862
260400.0000000    0.2261982
260440.0000000    0.2004220
260480.0000000    0.2238821
260520.0000000    0.2233731
260560.0000000    0.2178017
260600.0000000    0.2317654
260640.0000000    0.2225855
260680.0000000    0.2178061
260720.0000000    0.2311639
260760.0000000    0.2383166
260800.0000000    0.2240845
260840.0000000    0.2191553
260880.0000000    0.2546702
260920.0000000    0.2294858
260960.0000000    0.2261455
261000.0000000    0.2309507
261040.0000000    0.2243909
261080.0000000    0.2310407
261120.0000000    0.2493875
261160.0000000    0.2132837
261200.0000000    0.2313745
261240.0000000    0.2206434
261280.0000000    0.2374997
261320.0000000    0.2491208
261360.0000000    0.2137087
261400.0000000    0.1956585
261440.0000000    0.2027811
261480.0000000    0.2261040
261520.0000000    0.2087346
261560.0000000    0.1992247
261600.0000000    0.2092502
261640.0000000    0.2153772
261680.0000000    0.2369618
261720.0000000    0.2126359
261760.0000000    0.1982223
261800.0000000    0.2099960
261840.0000000    0.2162476
261880.0000000    0.2284051
261920.0000000    0.2183309
261960.0000000    0.2053973
262000.0000000    0.2096606
262040.0000000    0.2237461
262080.0000000    0.2232495
262120.0000000    0.2247701
262160.0000000    0.2216415
262200.0000000    0.2136502
262240.0000000    0.2042102
262280.0000000    0.1964216
262320.0000000    0.2091725
262360.0000000    0.2142553
262400.0000000    0.2175198
262440.0000000    0.2390319
262480.0000000    0.1881910
262520.0000000    0.2239862
262560.0000000    0.2218458
262600.0000000    0.2235139
262640.0000000    0.1953353
262680.0000000    0.2114032
262720.0000000    0.2106804
262760.0000000    0.1970712
262800.0000000    0.2086180
262840.0000000    0.2024352
262880.0000000    0.1995270
262920.0000000    0.1979208
262960.0000000    0.1981457
263000.0000000    0.2245310
263040.0000000    0.2333489
263080.0000000    0.2261551
263120.0000000    0.2054643
263160.0000000    0.2100972
263200.0000000    0.2108370
263240.0000000    0.2217598
263280.0000000    0.2084765
263320.0000000    0.2140245
263360.0000000    0.2273140
263400.0000000    0.2044304
263440.0000000    0.2021689
263480.0000000    0.2133507
263520.0000000    0.1824882
263560.0000000    0.2035489
263600.0000000    0.2069509
263640.0000000    0.1990127
263680.0000000    0.2076084
263720.0000000    0.2284552
263760.0000000    0.2269446
263800.0000000    0.2142456
263840.0000000    0.2301991
263880.0000000    0.2237381
263920.0000000    0.2154430
263960.0000000    0.2137083
264000.0000000    0.1943471
264040.0000000    0.2092748
264080.0000000    0.2109839
264120.0000000    0.1971709
264160.0000000    0.1879944
264200.0000000    0.2070649
264240.0000000    0.1802959
264280.0000000    0.1966324
264320.0000000    0.1969816
264360.0000000    0.2044278
264400.0000000    0.1996768
264440.0000000    0.2233772
264480.0000000    0.2028337
264520.0000000    0.2137712
264560.0000000    0.2055537
264600.0000000    0.2131110
264640.0000000    0.2160725
264680.0000000    0.1952935
264720.0000000    0.2122954
264760.0000000    0.2161079
264800.0000000    0.2154240
264840.0000000    0.1931631
264880.0000000    0.2315970
264920.0000000    0.2227947
264960.0000000    0.2390290
265000.0000000    0.2214075
265040.0000000    0.2239041
265080.0000000    0.2327257
265120.0000000    0.2229430
265160.0000000    0.2184383
265200.0000000    0.2241228
265240.0000000    0.2179741
265280.0000000    0.2021003
265320.0000000    0.2139132
265360.0000000    0.2033062
265400.0000000    0.2050013
265440.0000000    0.2166555
265480.0000000    0.2168961
265520.0000000    0.2195295
265560.0000000    0.2248026
265600.0000000    0.2275720
265640.0000000    0.2186014
265680.0000000    0.2161857
265720.0000000    0.2273435
265760.0000000    0.2209596
265800.0000000    0.2239335
265840.0000000    0.2233074
265880.0000000    0.2048171
265920.0000000    0.2289981
265960.0000000    0.2278903
266000.0000000    0.2068245
266040.0000000    0.2268863
266080.0000000    0.2198346
266120.0000000    0.2297970
266160.0000000    0.2306802
266200.0000000    0.2471689
266240.0000000    0.2198410
266280.0000000    0.2060558
266320.0000000    0.2065382
266360.0000000    0.2304086
266400.0000000    0.2287335
266440.0000000    0.2277559
266480.0000000    0.2147912
266520.0000000    0.2316809
266560.0000000    0.2068407
266600.0000000    0.2069291
266640.0000000    0.2122505
266680.0000000    0.2208025
266720.0000000    0.2235193
266760.0000000    0.2117899
266800.0000000    0.2046352
266840.0000000    0.2092152
266880.0000000    0.2010774
266920.0000000    0.1849759
266960.0000000    0.2062220
267000.0000000    0.1925018
267040.0000000    0.1913897
267080.0000000    0.2048461
267120.0000000    0.2292794
267160.0000000    0.1980583
267200.0000000    0.2099684
267240.0000000    0.2174271
267280.0000000    0.2021309
267320.0000000    0.1997198
267360.0000000    0.2293432
267400.0000000    0.2335159
267440.0000000    0.2191217
267480.0000000    0.2177250
267520.0000000    0.2080566
267560.0000000    0.2184022
267600.0000000    0.2149992
267640.0000000    0.2311232
267680.0000000    0.2131827
267720.0000000    0.2074796
267760.0000000    0.2304499
267800.0000000    0.2040083
267840.0000000    0.2213583
267880.0000000    0.2248555
267920.0000000    0.2321569
267960.0000000    0.2344205
268000.0000000    0.2257565
268040.0000000    0.2419316
268080.0000000    0.2258507
268120.0000000    0.2144760
268160.0000000    0.2279060
268200.0000000    0.2234056
268240.0000000    0.2342170
268280.0000000    0.2046950
268320.0000000    0.2062840
268360.0000000    0.1960569
268400.0000000    0.2116708
268440.0000000    0.2076076
268480.0000000    0.2020083
268520.0000000    0.2012500
268560.0000000    0.2277985
268600.0000000    0.1947044
268640.0000000    0.1973027
268680.0000000    0.2198903
268720.0000000    0.2103623
268760.0000000    0.2063926
268800.0000000    0.2158026
268840.0000000    0.2202829
268880.0000000    0.2175818
268920.0000000    0.2123469
268960.0000000    0.2394647
269000.0000000    0.2386981
269040.0000000    0.2324899
269080.0000000    0.2270910
269120.0000000    0.2507129
269160.0000000    0.2313496
269200.0000000    0.2320035
269240.0000000    0.2265182
269280.0000000    0.2259877
269320.0000000    0.2522687
269360.0000000    0.2277564
269400.0000000    0.2508114
269440.0000000    0.2534109
269480.0000000    0.2360387
269520.0000000    0.2191817
269560.0000000    0.2160560
269600.0000000    0.2503420
269640.0000000    0.2324969
269680.0000000    0.2407262
269720.0000000    0.2290135
269760.0000000    0.2161560
269800.0000000    0.2098280
269840.0000000    0.2134957
269880.0000000    0.2140050
269920.0000000    0.2241126
269960.0000000    0.2288617
270000.0000000    0.2110507
270040.0000000    0.2244251
270080.0000000    0.2147184
270120.0000000    0.2257456
270160.0000000    0.2142718
270200.0000000    0.2063763
270240.0000000    0.2105095
270280.0000000    0.2089416
270320.0000000    0.2146721
270360.0000000    0.2200413
270400.0000000    0.2071656
270440.0000000    0.2120795
270480.0000000    0.2017052
270520.0000000    0.2215172
270560.0000000    0.2056822
270600.0000000    0.1816205
270640.0000000    0.2037426
270680.0000000    0.2113019
270720.0000000    0.2215935
270760.0000000    0.2155764
270800.0000000    0.2144783
270840.0000000    0.2279590
270880.0000000    0.2508809
270920.0000000    0.2045231
270960.0000000    0.2207408
271000.0000000    0.2260876
271040.0000000    0.2192592
271080.0000000    0.1933801
271120.0000000    0.2038718
271160.0000000    0.2052293
271200.0000000    0.1941418
271240.0000000    0.2187454
271280.0000000    0.2130645
271320.0000000    0.1996906
271360.0000000    0.1862751
271400.0000000    0.1971309
271440.0000000    0.2030619
271480.0000000    0.2143875
271520.0000000    0.2244741
271560.0000000    0.2183770
271600.0000000    0.2246785
271640.0000000    0.2047545
271680.0000000    0.2105407
271720.0000000    0.2278775
271760.0000000    0.2124679
271800.0000000    0.1794619
271840.0000000    0.2132247
271880.0000000    0.2104482
271920.0000000    0.2230441
271960.0000000    0.2094528
272000.0000000    0.2116570
272040.0000000    0.2041106
272080.0000000    0.2095791
272120.0000000    0.2063047
272160.0000000    0.2167860
272200.0000000    0.2115536
272240.0000000    0.2133451
272280.0000000    0.2308054
272320.0000000    0.2120309
272360.0000000    0.2340057
272400.0000000    0.2349773
272440.0000000    0.2260358
272480.0000000    0.2307586
272520.0000000    0.2225920
272560.0000000    0.2335779
272600.0000000    0.2378478
272640.0000000    0.2129314
272680.0000000    0.2225022
272720.0000000    0.2198211
272760.0000000    0.2224208
272800.0000000    0.2214799
272840.0000000    0.2200577
272880.0000000    0.2034736
272920.0000000    0.2055578
272960.0000000    0.1857549
273000.0000000    0.1996511
273040.0000000    0.2065980
273080.0000000    0.1959757
273120.0000000    0.2098999
273160.0000000    0.1947281
273200.0000000    0.2012188
273240.0000000    0.2017119
273280.0000000    0.2013389
273320.0000000    0.2080444
273360.0000000    0.2311278
273400.0000000    0.2049004
273440.0000000    0.2022356
273480.0000000    0.2120542
273520.0000000    0.2086904
273560.0000000    0.2255275
273600.0000000    0.2251753
273640.0000000    0.2292452
273680.0000000    0.2493182
273720.0000000    0.2305232
273760.0000000    0.2432297
273800.0000000    0.2340869
273840.0000000    0.2191742
273880.0000000    0.2349943
273920.0000000    0.2206045
273960.0000000    0.2126409
274000.0000000    0.2225968
274040.0000000    0.2296867
274080.0000000    0.2165480
274120.0000000    0.2301240
274160.0000000    0.2283187
274200.0000000    0.2128921
274240.0000000    0.2120850
274280.0000000    0.2190968
274320.0000000    0.2399984
274360.0000000    0.2171440
274400.0000000    0.2306190
274440.0000000    0.2407874
274480.0000000    0.2319990
274520.0000000    0.2269716
274560.0000000    0.2144576
274600.0000000    0.2174513
274640.0000000    0.2201205
274680.0000000    0.2365004
274720.0000000    0.2106428
274760.0000000    0.2301569
274800.0000000    0.2225207
274840.0000000    0.2094312
274880.0000000    0.2278305
274920.0000000    0.2354804
274960.0000000    0.2187224
275000.0000000    0.2175571
275040.0000000    0.2253756
275080.0000000    0.2109951
275120.0000000    0.2335756
275160.0000000    0.2465865
275200.0000000    0.2334251
275240.0000000    0.2262210
275280.0000000    0.2118159
275320.0000000    0.2199484
275360.0000000    0.1992525
275400.0000000    0.2071219
275440.0000000    0.2201767
275480.0000000    0.2187474
275520.0000000    0.2348882
275560.0000000    0.1980649
275600.0000000    0.2150855
275640.0000000    0.1996080
275680.0000000    0.2000917
275720.0000000    0.2024209
275760.0000000    0.2154028
275800.0000000    0.2196095
275840.0000000    0.2224553
275880.0000000    0.2207693
275920.0000000    0.2056726
275960.0000000    0.2069924
276000.0000000    0.2085316
276040.0000000    0.2040562
276080.0000000    0.2124330
276120.0000000    0.2118247
276160.0000000    0.2042549
276200.0000000    0.2329808
276240.0000000    0.2209221
276280.0000000    0.2350170
276320.0000000    0.2158913
276360.0000000    0.2038341
276400.0000000    0.2101808
276440.0000000    0.2123388
276480.0000000    0.2197344
276520.0000000    0.2281697
276560.0000000    0.2137776
276600.0000000    0.2104350
276640.0000000    0.2198232
276680.0000000    0.2055031
276720.0000000    0.2026047
276760.0000000    0.2091715
276800.0000000    0.2015770
276840.0000000    0.2208586
276880.0000000    0.2281813
276920.0000000    0.2183175
276960.0000000    0.2156315
277000.0000000    0.2208662
277040.0000000    0.2180307
277080.0000000    0.2109903
277120.0000000    0.2192516
277160.0000000    0.2224438
277200.0000000    0.2033151
277240.0000000    0.2146954
277280.0000000    0.2141752
277320.0000000    0.2047966
277360.0000000    0.2131700
277400.0000000    0.2226344
277440.0000000    0.2030571
277480.0000000    0.2216436
277520.0000000    0.2137232
277560.0000000    0.2175128
277600.0000000    0.2097190
277640.0000000    0.2244499
277680.0000000    0.2082921
277720.0000000    0.2439081
277760.0000000    0.2414647
277800.0000000    0.2433023
277840.0000000    0.2207939
277880.0000000    0.2576253
277920.0000000    0.2407577
277960.0000000    0.2533452
278000.0000000    0.2123227
278040.0000000    0.2453045
278080.0000000    0.2369722
278120.0000000    0.2207911
278160.0000000    0.2106167
278200.0000000    0.2314486
278240.0000000    0.2384547
278280.0000000    0.2112828
278320.0000000    0.2173961
278360.0000000    0.2043234
278400.0000000    0.2052431
278440.0000000    0.2124854
278480.0000000    0.2073808
278520.0000000    0.2478262
278560.0000000    0.2276275
278600.0000000    0.2321739
278640.0000000    0.2250463
278680.0000000    0.2228575
278720.0000000    0.2418037
278760.0000000    0.2205033
278800.0000000    0.2143219
278840.0000000    0.2351835
278880.0000000    0.2253508
278920.0000000    0.2310967
278960.0000000    0.2289717
279000.0000000    0.2279983
279040.0000000    0.2174616
279080.0000000    0.2250969
279120.0000000    0.2231251
279160.0000000    0.2278326
279200.0000000    0.2426216
279240.0000000    0.2378798
279280.0000000    0.2393817
279320.0000000    0.2380074
279360.0000000    0.2180595
279400.0000000    0.2232784
279440.0000000    0.2344766
279480.0000000    0.2384404
279520.0000000    0.2455456
279560.0000000    0.2161950
279600.0000000    0.2315213
279640.0000000    0.2391506
279680.0000000    0.2397578
279720.0000000    0.2311773
279760.0000000    0.2349512
279800.0000000    0.2381691
279840.0000000    0.2392983
279880.0000000    0.2325098
279920.0000000    0.2346461
279960.0000000    0.2174523
280000.0000000    0.2279478
280040.0000000    0.2173491
280080.0000000    0.2092876
280120.0000000    0.2199821
280160.0000000    0.2160789
280200.0000000    0.2387190
280240.0000000    0.2220325
280280.0000000    0.1998704
280320.0000000    0.2135825
280360.0000000    0.2232319
280400.0000000    0.1961738
280440.0000000    0.2080873
280480.0000000    0.2256226
280520.0000000    0.2213372
280560.0000000    0.2268946
280600.0000000    0.2231779
280640.0000000    0.2148250
280680.0000000    0.2248285
280720.0000000    0.2151730
280760.0000000    0.2210139
280800.0000000    0.2337813
280840.0000000    0.2406263
280880.0000000    0.2501847
280920.0000000    0.2352314
280960.0000000    0.2201161
281000.0000000    0.2360256
281040.0000000    0.2234949
281080.0000000    0.2233511
281120.0000000    0.2240662
281160.0000000    0.2235875
281200.0000000    0.2257220
281240.0000000    0.2269934
281280.0000000    0.2241075
281320.0000000    0.2087182
281360.0000000    0.1985736
281400.0000000    0.2163839
281440.0000000    0.2151502
281480.0000000    0.2132736
281520.0000000    0.2184950
281560.0000000    0.2105203
281600.0000000    0.2440888
281640.0000000    0.2161648
281680.0000000    0.2139543
281720.0000000    0.2157762
281760.0000000    0.2203483
281800.0000000    0.2168388
281840.0000000    0.2228973
281880.0000000    0.2169334
281920.0000000    0.2161927
281960.0000000    0.2152155
282000.0000000    0.2140392
282040.0000000    0.2261032
282080.0000000    0.2251575
282120.0000000    0.2344536
282160.0000000    0.2466036
282200.0000000    0.2270188
282240.0000000    0.2414395
282280.0000000    0.2142311
282320.0000000    0.2376549
282360.0000000    0.2335926
282400.0000000    0.2327849
282440.0000000    0.2242317
282480.0000000    0.2182951
282520.0000000    0.2146934
282560.0000000    0.2100322
282600.0000000    0.2183330
282640.0000000    0.2136759
282680.0000000    0.2232760
282720.0000000    0.2184522
282760.0000000    0.2120414
282800.0000000    0.2212884
282840.0000000    0.2200478
282880.0000000    0.2356038
282920.0000000    0.2210586
282960.0000000    0.2404472
283000.0000000    0.2442996
283040.0000000    0.2377319
283080.0000000    0.2263928
283120.0000000    0.2276542
283160.0000000    0.2279146
283200.0000000    0.2402005
283240.0000000    0.2481367
283280.0000000    0.2625977
283320.0000000    0.2140609
283360.0000000    0.2399466
283400.0000000    0.2256332
283440.0000000    0.2214797
283480.0000000    0.2271671
283520.0000000    0.2118219
283560.0000000    0.2204609
283600.0000000    0.2329990
283640.0000000    0.2510526
283680.0000000    0.2367862
283720.0000000    0.2509957
283760.0000000    0.2500154
283800.0000000    0.2360675
283840.0000000    0.2290417
283880.0000000    0.2378343
283920.0000000    0.2495186
283960.0000000    0.2509218
284000.0000000    0.2308225
284040.0000000    0.2356403
284080.0000000    0.2265741
284120.0000000    0.2284577
284160.0000000    0.2471525
284200.0000000    0.2390620
284240.0000000    0.2302555
284280.0000000    0.2484040
284320.0000000    0.2272049
284360.0000000    0.2454327
284400.0000000    0.2272939
284440.0000000    0.2321200
284480.0000000    0.2180186
284520.0000000    0.2289358
284560.0000000    0.2286985
284600.0000000    0.2163411
284640.0000000    0.2182488
284680.0000000    0.2184040
284720.0000000    0.2134108
284760.0000000    0.2354018
284800.0000000    0.2306531
284840.0000000    0.2157569
284880.0000000    0.2435791
284920.0000000    0.2309316
284960.0000000    0.2316250
285000.0000000    0.2500390
285040.0000000    0.2405989
285080.0000000    0.2530287
285120.0000000    0.2312673
285160.0000000    0.2303654
285200.0000000    0.2135328
285240.0000000    0.2464523
285280.0000000    0.2023571
285320.0000000    0.2182739
285360.0000000    0.2146474
285400.0000000    0.2307839
285440.0000000    0.2111885
285480.0000000    0.2245367
285520.0000000    0.2355580
285560.0000000    0.2260231
285600.0000000    0.2081245
285640.0000000    0.2112297
285680.0000000    0.2279289
285720.0000000    0.2266401
285760.0000000    0.2435801
285800.0000000    0.2274911
285840.0000000    0.2178364
285880.0000000    0.2135759
285920.0000000    0.2167186
285960.0000000    0.2166088
286000.0000000    0.2398879
286040.0000000    0.2339282
286080.0000000    0.2386920
286120.0000000    0.2425123
286160.0000000    0.2432563
286200.0000000    0.2420528
286240.0000000    0.2457610
286280.0000000    0.2232677
286320.0000000    0.2324619
286360.0000000    0.2357136
286400.0000000    0.2232025
286440.0000000    0.2183712
286480.0000000    0.2479598
286520.0000000    0.2413614
286560.0000000    0.2397603
286600.0000000    0.2239623
286640.0000000    0.2317603
286680.0000000    0.2238379
286720.0000000    0.2310857
286760.0000000    0.2357384
286800.0000000    0.2196416
286840.0000000    0.2367620
286880.0000000    0.2307879
286920.0000000    0.2370512
286960.0000000    0.2333013
287000.0000000    0.2469463
287040.0000000    0.2217705
287080.0000000    0.2183812
287120.0000000    0.2047487
287160.0000000    0.2271013
287200.0000000    0.2224909
287240.0000000    0.2040919
287280.0000000    0.2292140
287320.0000000    0.2368986
287360.0000000    0.2220186
287400.0000000    0.2453626
287440.0000000    0.2389021
287480.0000000    0.2107693
287520.0000000    0.2206208
287560.0000000    0.2024067
287600.0000000    0.2091844
287640.0000000    0.2153959
287680.0000000    0.2142196
287720.0000000    0.2408264
287760.0000000    0.2289016
287800.0000000    0.2033309
287840.0000000    0.2067678
287880.0000000    0.2174171
287920.0000000    0.2190716
287960.0000000    0.2266594
288000.0000000    0.2177834
288040.0000000    0.2172391
288080.0000000    0.2366282
288120.0000000    0.2311317
288160.0000000    0.2334691
288200.0000000    0.2334424
288240.0000000    0.2337797
288280.0000000    0.2477639
288320.0000000    0.2187532
288360.0000000    0.2113030
288400.0000000    0.2199269
288440.0000000    0.2166960
288480.0000000    0.2007598
288520.0000000    0.2118260
288560.0000000    0.1871630
288600.0000000    0.2037807
288640.0000000    0.2176282
288680.0000000    0.2280579
288720.0000000    0.2095028
288760.0000000    0.2142431
288800.0000000    0.1996799
288840.0000000    0.2134900
288880.0000000    0.2217453
288920.0000000    0.2243345
288960.0000000    0.2194729
289000.0000000    0.2122552
289040.0000000    0.1844269
289080.0000000    0.2138201
289120.0000000    0.2359343
289160.0000000    0.2345528
289200.0000000    0.2183824
289240.0000000    0.2476456
289280.0000000    0.2167652
289320.0000000    0.2135272
289360.0000000    0.2361458
289400.0000000    0.2456306
289440.0000000    0.2227668
289480.0000000    0.2318964
289520.0000000    0.2299311
289560.0000000    0.2264729
289600.0000000    0.2311576
289640.0000000    0.2143778
289680.0000000    0.2408196
289720.0000000    0.2221001
289760.0000000    0.2135708
289800.0000000    0.2217359
289840.0000000    0.2361508
289880.0000000    0.2225083
289920.0000000    0.2076730
289960.0000000    0.2179303
290000.0000000    0.2176019
290040.0000000    0.2033231
290080.0000000    0.2045590
290120.0000000    0.2023399
290160.0000000    0.2031205
290200.0000000    0.2027121
290240.0000000    0.2311333
290280.0000000    0.2217319
290320.0000000    0.2262244
290360.0000000    0.2430523
290400.0000000    0.2338659
290440.0000000    0.2297147
290480.0000000    0.2308113
290520.0000000    0.2393420
290560.0000000    0.2575053
290600.0000000    0.2393943
290640.0000000    0.2359440
290680.0000000    0.2282561
290720.0000000    0.2167769
290760.0000000    0.2149453
290800.0000000    0.2374886
290840.0000000    0.2199445
290880.0000000    0.1936603
290920.0000000    0.2016701
290960.0000000    0.2268385
291000.0000000    0.2312002
291040.0000000    0.2341832
291080.0000000    0.2118533
291120.0000000    0.2155690
291160.0000000    0.1939205
291200.0000000    0.2231962
291240.0000000    0.2155898
291280.0000000    0.1988604
291320.0000000    0.2183128
291360.0000000    0.2267994
291400.0000000    0.2188627
291440.0000000    0.2299496
291480.0000000    0.2213540
291520.0000000    0.2234533
291560.0000000    0.2195264
291600.0000000    0.2337516
291640.0000000    0.2371721
291680.0000000    0.2386517
291720.0000000    0.2606365
291760.0000000    0.2566304
291800.0000000    0.2340766
291840.0000000    0.2383782
291880.0000000    0.2392876
291920.0000000    0.2291047
291960.0000000    0.2250372
292000.0000000    0.2391080
292040.0000000    0.2307238
292080.0000000    0.2337832
292120.0000000    0.2243175
292160.0000000    0.2493972
292200.0000000    0.2290675
292240.0000000    0.2383459
292280.0000000    0.2284727
292320.0000000    0.2292943
292360.0000000    0.2128527
292400.0000000    0.2321163
292440.0000000    0.2312600
292480.0000000    0.2331933
292520.0000000    0.2141066
292560.0000000    0.2290415
292600.0000000    0.2191899
292640.0000000    0.2203148
292680.0000000    0.2230327
292720.0000000    0.2218036
292760.0000000    0.2201613
292800.0000000    0.2276298
292840.0000000    0.2152894
292880.0000000    0.2157352
292920.0000000    0.2082421
292960.0000000    0.2259272
293000.0000000    0.2450724
293040.0000000    0.2392882
293080.0000000    0.2385645
293120.0000000    0.2182534
293160.0000000    0.2225267
293200.0000000    0.2087653
293240.0000000    0.2123798
293280.0000000    0.2135440
293320.0000000    0.2174693
293360.0000000    0.2256515
293400.0000000    0.2165808
293440.0000000    0.2300966
293480.0000000    0.2255663
293520.0000000    0.2447721
293560.0000000    0.2241008
293600.0000000    0.2016901
293640.0000000    0.2150032
293680.0000000    0.2101222
293720.0000000    0.2152245
293760.0000000    0.2236535
293800.0000000    0.2137800
293840.0000000    0.1954404
293880.0000000    0.2011367
293920.0000000    0.2200090
293960.0000000    0.2096500
294000.0000000    0.2366000
294040.0000000    0.2032521
294080.0000000    0.2042632
294120.0000000    0.1928252
294160.0000000    0.2151156
294200.0000000    0.2097931
294240.0000000    0.2020351
294280.0000000    0.2240009
294320.0000000    0.2196067
294360.0000000    0.2256047
294400.0000000    0.2081668
294440.0000000    0.2240130
294480.0000000    0.2240871
294520.0000000    0.2124168
294560.0000000    0.2137090
294600.0000000    0.2089893
294640.0000000    0.2232504
294680.0000000    0.2009940
294720.0000000    0.2177166
294760.0000000    0.1941119
294800.0000000    0.2197163
294840.0000000    0.2186999
294880.0000000    0.2049730
294920.0000000    0.2009939
294960.0000000    0.2149895
295000.0000000    0.2106070
295040.0000000    0.2104456
295080.0000000    0.2086820
295120.0000000    0.2057614
295160.0000000    0.2126952
295200.0000000    0.2046860
295240.0000000    0.2226626
295280.0000000    0.2318176
295320.0000000    0.2225247
295360.0000000    0.2216384
295400.0000000    0.2211404
295440.0000000    0.2199203
295480.0000000    0.2232448
295520.0000000    0.2410742
295560.0000000    0.2224533
295600.0000000    0.2333647
295640.0000000    0.2301499
295680.0000000    0.2383377
295720.0000000    0.2436296
295760.0000000    0.2488591
295800.0000000    0.2367848
295840.0000000    0.2395031
295880.0000000    0.2352047
295920.0000000    0.2287712
295960.0000000    0.2440473
296000.0000000    0.2378132
296040.0000000    0.2451606
296080.0000000    0.2201659
296120.0000000    0.2394063
296160.0000000    0.2239163
296200.0000000    0.2265421
296240.0000000    0.2208748
296280.0000000    0.2283216
296320.0000000    0.1990890
296360.0000000    0.2103278
296400.0000000    0.2086399
296440.0000000    0.2236686
296480.0000000    0.2222667
296520.0000000    0.2332243
296560.0000000    0.2274257
296600.0000000    0.2136901
296640.0000000    0.2215803
296680.0000000    0.2223229
296720.0000000    0.2242688
296760.0000000    0.2174540
296800.0000000    0.2335672
296840.0000000    0.2337255
296880.0000000    0.2223005
296920.0000000    0.2237045
296960.0000000    0.2391224
297000.0000000    0.2352463
297040.0000000    0.2259416
297080.0000000    0.2147017
297120.0000000    0.2164702
297160.0000000    0.2276282
297200.0000000    0.2265805
297240.0000000    0.2410867
297280.0000000    0.2153100
297320.0000000    0.2242983
297360.0000000    0.2235340
297400.0000000    0.2308490
297440.0000000    0.2230725
297480.0000000    0.2263611
297520.0000000    0.2284655
297560.0000000    0.2437116
297600.0000000    0.2381319
297640.0000000    0.2445691
297680.0000000    0.2426786
297720.0000000    0.2308859
297760.0000000    0.2318289
297800.0000000    0.2427514
297840.0000000    0.2309898
297880.0000000    0.2490447
297920.0000000    0.2416471
297960.0000000    0.2450340
298000.0000000    0.2367310
298040.0000000    0.2405660
298080.0000000    0.2297426
298120.0000000    0.2383450
298160.0000000    0.2365263
298200.0000000    0.2557426
298240.0000000    0.2336704
298280.0000000    0.2433802
298320.0000000    0.2478164
298360.0000000    0.2553612
298400.0000000    0.2204347
298440.0000000    0.2344744
298480.0000000    0.2263299
298520.0000000    0.2245212
298560.0000000    0.2336803
298600.0000000    0.2028572
298640.0000000    0.2081451
298680.0000000    0.2253488
298720.0000000    0.2218110
298760.0000000    0.2149196
298800.0000000    0.2139409
298840.0000000    0.2459302
298880.0000000    0.2437034
298920.0000000    0.2378089
298960.0000000    0.2436128
299000.0000000    0.2639585
299040.0000000    0.2492328
299080.0000000    0.2317812
299120.0000000    0.2342447
299160.0000000    0.2301593
299200.0000000    0.2275733
299240.0000000    0.2310161
299280.0000000    0.2278611
299320.0000000    0.2254342
299360.0000000    0.2357374
299400.0000000    0.2184192
299440.0000000    0.2238393
299480.0000000    0.2296574
299520.0000000    0.2257933
299560.0000000    0.2175585
299600.0000000    0.2366742
299640.0000000    0.2072331
299680.0000000    0.2078372
299720.0000000    0.2307237
299760.0000000    0.2260000
299800.0000000    0.2375066
299840.0000000    0.2434451
299880.0000000    0.2584865
299920.0000000    0.2303594
299960.0000000    0.2107581
300000.0000000    0.2007544
300040.0000000    0.2080029
300080.0000000    0.2404501
300120.0000000    0.2203968
300160.0000000    0.2224684
300200.0000000    0.2367456
300240.0000000    0.2409040
300280.0000000    0.2233721
300320.0000000    0.1983960
300360.0000000    0.2427553
300400.0000000    0.2355990
300440.0000000    0.2434266
300480.0000000    0.2593871
300520.0000000    0.2534591
300560.0000000    0.2467324
300600.0000000    0.2407159
300640.0000000    0.2252034
300680.0000000    0.2415496
300720.0000000    0.2410027
300760.0000000    0.2342477
300800.0000000    0.2268447
300840.0000000    0.2295584
300880.0000000    0.2257638
300920.0000000    0.2176070
300960.0000000    0.2219921
301000.0000000    0.2165626
301040.0000000    0.2256993
301080.0000000    0.2100644
301120.0000000    0.2250943
301160.0000000    0.2152163
301200.0000000    0.2011369
301240.0000000    0.2375615
301280.0000000    0.2360466
301320.0000000    0.2301087
301360.0000000    0.2200019
301400.0000000    0.2334593
301440.0000000    0.2175899
301480.0000000    0.2113755
301520.0000000    0.2112153
301560.0000000    0.2187549
301600.0000000    0.2228872
301640.0000000    0.2182532
301680.0000000    0.2213932
301720.0000000    0.2224616
301760.0000000    0.2291075
301800.0000000    0.2218800
301840.0000000    0.2164163
301880.0000000    0.2110583
301920.0000000    0.2317227
301960.0000000    0.2299502
302000.0000000    0.2058037
302040.0000000    0.2180850
302080.0000000    0.2200320
302120.0000000    0.2270837
302160.0000000    0.2272383
302200.0000000    0.2242299
302240.0000000    0.2143282
302280.0000000    0.2158180
302320.0000000    0.2306282
302360.0000000    0.2247156
302400.0000000    0.2204168
302440.0000000    0.1978025
302480.0000000    0.2194199
302520.0000000    0.2099959
302560.0000000    0.2187685
302600.0000000    0.2018494
302640.0000000    0.1997285
302680.0000000    0.2040019
302720.0000000    0.2116856
302760.0000000    0.2143345
302800.0000000    0.2049332
302840.0000000    0.2247911
302880.0000000    0.2462483
302920.0000000    0.2180782
302960.0000000    0.1988929
303000.0000000    0.2143297
303040.0000000    0.2206133
303080.0000000    0.2084834
303120.0000000    0.2277607
303160.0000000    0.2083136
303200.0000000    0.1923431
303240.0000000    0.2216997
303280.0000000    0.2226898
303320.0000000    0.2244088
303360.0000000    0.2221783
303400.0000000    0.2308827
303440.0000000    0.2364819
303480.0000000    0.2135748
303520.0000000    0.2125910
303560.0000000    0.2235931
303600.0000000    0.2229335
303640.0000000    0.2228346
303680.0000000    0.2388069
303720.0000000    0.2385198
303760.0000000    0.2355898
303800.0000000    0.2331316
303840.0000000    0.2297517
303880.0000000    0.2337293
303920.0000000    0.2320199
303960.0000000    0.2422958
304000.0000000    0.2544832
304040.0000000    0.2368763
304080.0000000    0.2335071
304120.0000000    0.2158097
304160.0000000    0.2345473
304200.0000000    0.2208286
304240.0000000    0.2323248
304280.0000000    0.2226065
304320.0000000    0.2301674
304360.0000000    0.2424185
304400.0000000    0.2354254
304440.0000000    0.2311798
304480.0000000    0.2307211
304520.0000000    0.2515114
304560.0000000    0.2494996
304600.0000000    0.2220737
304640.0000000    0.2323127
304680.0000000    0.2309119
304720.0000000    0.2160672
304760.0000000    0.2276842
304800.0000000    0.2319676
304840.0000000    0.2311671
304880.0000000    0.2402676
304920.0000000    0.2037088
304960.0000000    0.2087431
305000.0000000    0.2248495
305040.0000000    0.2327089
305080.0000000    0.2222815
305120.0000000    0.2359455
305160.0000000    0.2289645
305200.0000000    0.2077349
305240.0000000    0.2090009
305280.0000000    0.2017347
305320.0000000    0.2291464
305360.0000000    0.2416466
305400.0000000    0.2239887
305440.0000000    0.2261883
305480.0000000    0.2337962
305520.0000000    0.2186741
305560.0000000    0.2303316
305600.0000000    0.2289976
305640.0000000    0.2258239
305680.0000000    0.2249145
305720.0000000    0.2385800
305760.0000000    0.2149326
305800.0000000    0.2058536
305840.0000000    0.2094338
305880.0000000    0.2136859
305920.0000000    0.2339686
305960.0000000    0.2083367
306000.0000000    0.2251842
306040.0000000    0.2241962
306080.0000000    0.2329823
306120.0000000    0.2338654
306160.0000000    0.2415400
306200.0000000    0.2377591
306240.0000000    0.2473433
306280.0000000    0.2353080
306320.0000000    0.2362101
306360.0000000    0.2404951
306400.0000000    0.2460731
306440.0000000    0.2479253
306480.0000000    0.2162437
306520.0000000    0.2364327
306560.0000000    0.2364272
306600.0000000    0.2177000
306640.0000000    0.2439395
306680.0000000    0.2204549
306720.0000000    0.2188414
306760.0000000    0.2132820
306800.0000000    0.2216832
306840.0000000    0.2435244
306880.0000000    0.2279254
306920.0000000    0.2555684
306960.0000000    0.2110459
307000.0000000    0.2374752
307040.0000000    0.2355234
307080.0000000    0.2364742
307120.0000000    0.2188698
307160.0000000    0.2434209
307200.0000000    0.2432593
307240.0000000    0.2335166
307280.0000000    0.2239642
307320.0000000    0.2372621
307360.0000000    0.2417492
307400.0000000    0.2270679
307440.0000000    0.2100550
307480.0000000    0.2231873
307520.0000000    0.2086876
307560.0000000    0.2249768
307600.0000000    0.2190398
307640.0000000    0.2288803
307680.0000000    0.2170945
307720.0000000    0.2351424
307760.0000000    0.2434153
307800.0000000    0.2361122
307840.0000000    0.2323880
307880.0000000    0.2166620
307920.0000000    0.2377355
307960.0000000    0.2244593
308000.0000000    0.2308263
308040.0000000    0.2164087
308080.0000000    0.2180606
308120.0000000    0.2080293
308160.0000000    0.2131719
308200.0000000    0.2164941
308240.0000000    0.2288364
308280.0000000    0.2191086
308320.0000000    0.2244125
308360.0000000    0.2382284
308400.0000000    0.2474230
308440.0000000    0.2329438
308480.0000000    0.2184656
308520.0000000    0.2364831
308560.0000000    0.2189666
308600.0000000    0.2262624
308640.0000000    0.2178233
308680.0000000    0.2295465
308720.0000000    0.2084799
308760.0000000    0.2311911
308800.0000000    0.2200501
308840.0000000    0.2291980
308880.0000000    0.2426636
308920.0000000    0.2348552
308960.0000000    0.2281808
309000.0000000    0.2277731
309040.0000000    0.2224101
309080.0000000    0.2343790
309120.0000000    0.2276163
309160.0000000    0.2270619
309200.0000000    0.2375754
309240.0000000    0.2282579
309280.0000000    0.2350966
309320.0000000    0.2216686
309360.0000000    0.2155678
309400.0000000    0.2114754
309440.0000000    0.2316812
309480.0000000    0.2402173
309520.0000000    0.2265174
309560.0000000    0.2228461
309600.0000000    0.2399660
309640.0000000    0.2295875
309680.0000000    0.2199951
309720.0000000    0.2179925
309760.0000000    0.2099712
309800.0000000    0.2133579
309840.0000000    0.2255622
309880.0000000    0.2260849
309920.0000000    0.2261615
309960.0000000    0.2255987
310000.0000000    0.2389229
310040.0000000    0.2294632
310080.0000000    0.2130564
310120.0000000    0.2226755
310160.0000000    0.2233923
310200.0000000    0.2228382
310240.0000000    0.2135165
310280.0000000    0.2235281
310320.0000000    0.2329937
310360.0000000    0.2315455
310400.0000000    0.2153108
310440.0000000    0.2146832
310480.0000000    0.2130415
310520.0000000    0.2181695
310560.0000000    0.2342223
310600.0000000    0.2188551
310640.0000000    0.2195469
310680.0000000    0.2277019
310720.0000000    0.1954682
310760.0000000    0.2105988
310800.0000000    0.1971681
310840.0000000    0.2338991
310880.0000000    0.2323825
310920.0000000    0.2363376
310960.0000000    0.2453185
311000.0000000    0.2311053
311040.0000000    0.2410629
311080.0000000    0.2235747
311120.0000000    0.2362327
311160.0000000    0.2250124
311200.0000000    0.2180942
311240.0000000    0.2344572
311280.0000000    0.2328868
311320.0000000    0.2324160
311360.0000000    0.2280588
311400.0000000    0.2288967
311440.0000000    0.2299199
311480.0000000    0.2355984
311520.0000000    0.2293597
311560.0000000    0.2282605
311600.0000000    0.2346389
311640.0000000    0.2148429
311680.0000000    0.2384437
311720.0000000    0.2322433
311760.0000000    0.2175769
311800.0000000    0.2173313
311840.0000000    0.2093640
311880.0000000    0.2253760
311920.0000000    0.2308094
311960.0000000    0.2293720
312000.0000000    0.2057507
312040.0000000    0.2083420
312080.0000000    0.2107532
312120.0000000    0.2259205
312160.0000000    0.2100241
312200.0000000    0.2154080
312240.0000000    0.2138460
312280.0000000    0.2268293
312320.0000000    0.2292042
312360.0000000    0.2290366
312400.0000000    0.2363373
312440.0000000    0.2405645
312480.0000000    0.2169638
312520.0000000    0.2183493
312560.0000000    0.2320255
312600.0000000    0.2288698
312640.0000000    0.2377877
312680.0000000    0.2437276
312720.0000000    0.2293980
312760.0000000    0.2196075
312800.0000000    0.2220356
312840.0000000    0.2052595
312880.0000000    0.2467911
312920.0000000    0.2392097
312960.0000000    0.2359589
313000.0000000    0.2335570
313040.0000000    0.2185643
313080.0000000    0.2256126
313120.0000000    0.2339873
313160.0000000    0.2307828
313200.0000000    0.2500431
313240.0000000    0.2227355
313280.0000000    0.2477079
313320.0000000    0.2341877
313360.0000000    0.1984188
313400.0000000    0.1945548
313440.0000000    0.1998801
313480.0000000    0.2079604
313520.0000000    0.2125174
313560.0000000    0.2126376
313600.0000000    0.2198951
313640.0000000    0.2022917
313680.0000000    0.2061420
313720.0000000    0.2134578
313760.0000000    0.2292024
313800.0000000    0.2113482
313840.0000000    0.2173092
313880.0000000    0.2189385
313920.0000000    0.2111390
313960.0000000    0.2029146
314000.0000000    0.2100330
314040.0000000    0.2315425
314080.0000000    0.2170867
314120.0000000    0.2353217
314160.0000000    0.2068513
314200.0000000    0.2212527
314240.0000000    0.2076449
314280.0000000    0.2311662
314320.0000000    0.2192634
314360.0000000    0.2295021
314400.0000000    0.2446357
314440.0000000    0.2394118
314480.0000000    0.2266307
314520.0000000    0.2006309
314560.0000000    0.2153615
314600.0000000    0.2097801
314640.0000000    0.2114234
314680.0000000    0.2054216
314720.0000000    0.2241738
314760.0000000    0.2220579
314800.0000000    0.2146044
314840.0000000    0.2158439
314880.0000000    0.2137345
314920.0000000    0.2470964
314960.0000000    0.2426225
315000.0000000    0.2278585
315040.0000000    0.2165729
315080.0000000    0.2206587
315120.0000000    0.2114050
315160.0000000    0.2244305
315200.0000000    0.2470470
315240.0000000    0.2244292
315280.0000000    0.2216562
315320.0000000    0.2109445
315360.0000000    0.2101306
315400.0000000    0.2074261
315440.0000000    0.2202973
315480.0000000    0.2250915
315520.0000000    0.2050166
315560.0000000    0.2151729
315600.0000000    0.2035123
315640.0000000    0.1966080
315680.0000000    0.2176509
315720.0000000    0.2207531
315760.0000000    0.2113636
315800.0000000    0.2079438
315840.0000000    0.2095883
315880.0000000    0.2236477
315920.0000000    0.2199865
315960.0000000    0.2218702
316000.0000000    0.2253063
316040.0000000    0.2247703
316080.0000000    0.2078862
316120.0000000    0.1881657
316160.0000000    0.2003916
316200.0000000    0.1978974
316240.0000000    0.2154565
316280.0000000    0.2226465
316320.0000000    0.2239231
316360.0000000    0.2047540
316400.0000000    0.2021371
316440.0000000    0.2041500
316480.0000000    0.2086947
316520.0000000    0.2317442
316560.0000000    0.2313589
316600.0000000    0.2207710
316640.0000000    0.2120379
316680.0000000    0.2211178
316720.0000000    0.2420649
316760.0000000    0.2371625
316800.0000000    0.2272503
316840.0000000    0.2352481
316880.0000000    0.2247812
316920.0000000    0.2059884
316960.0000000    0.2203795
317000.0000000    0.2010400
317040.0000000    0.2175883
317080.0000000    0.2137619
317120.0000000    0.2321660
317160.0000000    0.2126113
317200.0000000    0.2188992
317240.0000000    0.2316509
317280.0000000    0.2432336
317320.0000000    0.2305081
317360.0000000    0.2398164
317400.0000000    0.2256667
317440.0000000    0.2297695
317480.0000000    0.2317837
317520.0000000    0.2379105
317560.0000000    0.2362702
317600.0000000    0.2323796
317640.0000000    0.2398993
317680.0000000    0.2425408
317720.0000000    0.2438459
317760.0000000    0.2186064
317800.0000000    0.2220506
317840.0000000    0.2349827
317880.0000000    0.2421905
317920.0000000    0.2275508
317960.0000000    0.2307648
318000.0000000    0.2139658
318040.0000000    0.2330039
318080.0000000    0.2361118
318120.0000000    0.2315364
318160.0000000    0.2336697
318200.0000000    0.2273198
318240.0000000    0.2287658
318280.0000000    0.2099677
318320.0000000    0.2266775
318360.0000000    0.2086883
318400.0000000    0.2333406
318440.0000000    0.2168221
318480.0000000    0.2090960
318520.0000000    0.2295944
318560.0000000    0.2165116
318600.0000000    0.2223937
318640.0000000    0.2126002
318680.0000000    0.1976487
318720.0000000    0.2227338
318760.0000000    0.2210089
318800.0000000    0.2043197
318840.0000000    0.2246563
318880.0000000    0.2149202
318920.0000000    0.2094217
318960.0000000    0.2240145
319000.0000000    0.2206889
319040.0000000    0.2168658
319080.0000000    0.2282985
319120.0000000    0.2154053
319160.0000000    0.2218101
319200.0000000    0.2309520
319240.0000000    0.2085013
319280.0000000    0.2051251
319320.0000000    0.2267604
319360.0000000    0.2258586
319400.0000000    0.2069272
319440.0000000    0.2255262
319480.0000000    0.2216939
319520.0000000    0.2081915
319560.0000000    0.2163886
319600.0000000    0.2074337
319640.0000000    0.1988014
319680.0000000    0.2007313
319720.0000000    0.2079569
319760.0000000    0.2022996
319800.0000000    0.2253584
319840.0000000    0.2074972
319880.0000000    0.2187585
319920.0000000    0.2158924
319960.0000000    0.2109759
320000.0000000    0.2309301
320040.0000000    0.2139151
320080.0000000    0.2120494
320120.0000000    0.2256889
320160.0000000    0.2221512
320200.0000000    0.2118665
320240.0000000    0.2148084
320280.0000000    0.2248574
320320.0000000    0.2360957
320360.0000000    0.2333912
320400.0000000    0.2425984
320440.0000000    0.2140136
320480.0000000    0.1998947
320520.0000000    0.2226823
320560.0000000    0.2097056
320600.0000000    0.1997624
320640.0000000    0.2040106
320680.0000000    0.2021771
320720.0000000    0.1989969
320760.0000000    0.2072506
320800.0000000    0.1991019
320840.0000000    0.2027385
320880.0000000    0.1997846
320920.0000000    0.2020525
320960.0000000    0.2215202
321000.0000000    0.2132155
321040.0000000    0.2063984
321080.0000000    0.2310321
321120.0000000    0.2260862
321160.0000000    0.2266387
321200.0000000    0.2305547
321240.0000000    0.2225061
321280.0000000    0.2078871
321320.0000000    0.2084267
321360.0000000    0.1956185
321400.0000000    0.2130081
321440.0000000    0.2003990
321480.0000000    0.2073524
321520.0000000    0.2170976
321560.0000000    0.2072126
321600.0000000    0.2030816
321640.0000000    0.1994518
321680.0000000    0.2144690
321720.0000000    0.2384753
321760.0000000    0.2425155
321800.0000000    0.2375378
321840.0000000    0.2261429
321880.0000000    0.2213686
321920.0000000    0.2130230
321960.0000000    0.2019344
322000.0000000    0.2082766
322040.0000000    0.2122157
322080.0000000    0.2161789
322120.0000000    0.1763714
322160.0000000    0.1838522
322200.0000000    0.1965565
322240.0000000    0.1831451
322280.0000000    0.1881925
322320.0000000    0.1844174
322360.0000000    0.1771600
322400.0000000    0.1910142
322440.0000000    0.1680214
322480.0000000    0.1784483
322520.0000000    0.1740601
322560.0000000    0.1685212
322600.0000000    0.1768654
322640.0000000    0.1776058
322680.0000000    0.1775436
322720.0000000    0.1748145
322760.0000000    0.1720807
322800.0000000    0.1704336
322840.0000000    0.1800142
322880.0000000    0.1786789
322920.0000000    0.1738242
322960.0000000    0.1893285
323000.0000000    0.1975054
323040.0000000    0.1773542
323080.0000000    0.1728640
323120.0000000    0.1932716
323160.0000000    0.1841709
323200.0000000    0.1831297
323240.0000000    0.1928667
323280.0000000    0.1962994
323320.0000000    0.1958445
323360.0000000    0.2038500
323400.0000000    0.1959436
323440.0000000    0.1733725
323480.0000000    0.1748656
323520.0000000    0.1898409
323560.0000000    0.2077173
323600.0000000    0.1768852
323640.0000000    0.1925196
323680.0000000    0.1933172
323720.0000000    0.2088700
323760.0000000    0.2113033
323800.0000000    0.2072869
323840.0000000    0.2027783
323880.0000000    0.2009899
323920.0000000    0.1875325
323960.0000000    0.2165587
324000.0000000    0.2023669
324040.0000000    0.1890176
324080.0000000    0.1939304
324120.0000000    0.1728626
324160.0000000    0.1702206
324200.0000000    0.1818316
324240.0000000    0.1717516
324280.0000000    0.1731723
324320.0000000    0.1588816
324360.0000000    0.1569621
324400.0000000    0.1526746
324440.0000000    0.1657963
324480.0000000    0.1671327
324520.0000000    0.1376211
324560.0000000    0.1631044
324600.0000000    0.1525957
324640.0000000    0.1429685
324680.0000000    0.1482266
324720.0000000    0.1450487
324760.0000000    0.1574574
324800.0000000    0.1634204
324840.0000000    0.1596898
324880.0000000    0.1574692
324920.0000000    0.1595038
324960.0000000    0.1526757
325000.0000000    0.1537679
325040.0000000    0.1554543
325080.0000000    0.1606903
325120.0000000    0.1613587
325160.0000000    0.1591137
325200.0000000    0.1578038
325240.0000000    0.1544459
325280.0000000    0.1570264
325320.0000000    0.1523370
325360.0000000    0.1508255
325400.0000000    0.1517750
325440.0000000    0.1490551
325480.0000000    0.1564573
325520.0000000    0.1556610
325560.0000000    0.1550842
325600.0000000    0.1492420
325640.0000000    0.1461715
325680.0000000    0.1625264
325720.0000000    0.1607903
325760.0000000    0.1556779
325800.0000000    0.1498898
325840.0000000    0.1560524
325880.0000000    0.1559238
325920.0000000    0.1564776
325960.0000000    0.1650203
326000.0000000    0.1548447
326040.0000000    0.1530865
326080.0000000    0.1406690
326120.0000000    0.1451785
326160.0000000    0.1520605
326200.0000000    0.1547991
326240.0000000    0.1590521
326280.0000000    0.1586419
326320.0000000    0.1490534
326360.0000000    0.1514879
326400.0000000    0.1484827
326440.0000000    0.1594612
326480.0000000    0.1505833
326520.0000000    0.1568532
326560.0000000    0.1481877
326600.0000000    0.1628644
326640.0000000    0.1519814
326680.0000000    0.1486776
326720.0000000    0.1503838
326760.0000000    0.1489120
326800.0000000    0.1454359
326840.0000000    0.1523957
326880.0000000    0.1558834
326920.0000000    0.1571778
326960.0000000    0.1362206
327000.0000000    0.1604458
327040.0000000    0.1499408
327080.0000000    0.1401689
327120.0000000    0.1393647
327160.0000000    0.1480543
327200.0000000    0.1498331
327240.0000000    0.1565993
327280.0000000    0.1471779
327320.0000000    0.1429445
327360.0000000    0.1495903
327400.0000000    0.1656094
327440.0000000    0.1601926
327480.0000000    0.1375961
327520.0000000    0.1542953
327560.0000000    0.1504024
327600.0000000    0.1383782
327640.0000000    0.1449685
327680.0000000    0.1707668
327720.0000000    0.1464598
327760.0000000    0.1533407
327800.0000000    0.1535065
327840.0000000    0.1481964
327880.0000000    0.1414105
327920.0000000    0.1534518
327960.0000000    0.1629834
328000.0000000    0.1664537
328040.0000000    0.1627318
328080.0000000    0.1590678
328120.0000000    0.1473461
328160.0000000    0.1535792
328200.0000000    0.1497482
328240.0000000    0.1483147
328280.0000000    0.1475203
328320.0000000    0.1474937
328360.0000000    0.1553645
328400.0000000    0.1440223
328440.0000000    0.1512492
328480.0000000    0.1524093
328520.0000000    0.1497325
328560.0000000    0.1521663
328600.0000000    0.1729131
328640.0000000    0.1700184
328680.0000000    0.1580995
328720.0000000    0.1468238
328760.0000000    0.1724911
328800.0000000    0.1600268
328840.0000000    0.1668402
328880.0000000    0.1627896
328920.0000000    0.1632829
328960.0000000    0.1617773
329000.0000000    0.1674349
329040.0000000    0.1623871
329080.0000000    0.1687577
329120.0000000    0.1387292
329160.0000000    0.1627039
329200.0000000    0.1519983
329240.0000000    0.1544248
329280.0000000    0.1523633
329320.0000000    0.1505944
329360.0000000    0.1533065
329400.0000000    0.1611638
329440.0000000    0.1500391
329480.0000000    0.1613596
329520.0000000    0.1569607
329560.0000000    0.1395098
329600.0000000    0.1431684
329640.0000000    0.1711175
329680.0000000    0.1446678
329720.0000000    0.1538955
329760.0000000    0.1448348
329800.0000000    0.1504893
329840.0000000    0.1581956
329880.0000000    0.1514042
329920.0000000    0.1571924
329960.0000000    0.1489919
330000.0000000    0.1463577
330040.0000000    0.1508131
330080.0000000    0.1446125
330120.0000000    0.1462005
330160.0000000    0.1320649
330200.0000000    0.1521699
330240.0000000    0.1434504
330280.0000000    0.1353213
330320.0000000    0.1448611
330360.0000000    0.1402811
330400.0000000    0.1407848
330440.0000000    0.1436425
330480.0000000    0.1493348
330520.0000000    0.1424326
330560.0000000    0.1423274
330600.0000000    0.1400701
330640.0000000    0.1424704
330680.0000000    0.1396007
330720.0000000    0.1352715
330760.0000000    0.1493265
330800.0000000    0.1474703
330840.0000000    0.1571129
330880.0000000    0.1476033
330920.0000000    0.1451494
330960.0000000    0.1409089
331000.0000000    0.1418926
331040.0000000    0.1408951
331080.0000000    0.1421835
331120.0000000    0.1550974
331160.0000000    0.1471550
331200.0000000    0.1510405
331240.0000000    0.1572992
331280.0000000    0.1440792
331320.0000000    0.1559186
331360.0000000    0.1458788
331400.0000000    0.1537993
331440.0000000    0.1560411
331480.0000000    0.1469552
331520.0000000    0.1388138
331560.0000000    0.1502728
331600.0000000    0.1369577
331640.0000000    0.1376586
331680.0000000    0.1373122
331720.0000000    0.1502112
331760.0000000    0.1534257
331800.0000000    0.1560767
331840.0000000    0.1512894
331880.0000000    0.1582318
331920.0000000    0.1467958
331960.0000000    0.1599736
332000.0000000    0.1416958
332040.0000000    0.1632151
332080.0000000    0.1537412
332120.0000000    0.1534451
332160.0000000    0.1465527
332200.0000000    0.1523050
332240.0000000    0.1440258
332280.0000000    0.1568491
332320.0000000    0.1553163
332360.0000000    0.1499492
332400.0000000    0.1432672
332440.0000000    0.1603376
332480.0000000    0.1490233
332520.0000000    0.1405532
332560.0000000    0.1473595
332600.0000000    0.1634255
332640.0000000    0.1580856
332680.0000000    0.1775720
332720.0000000    0.1469045
332760.0000000    0.1596599
332800.0000000    0.1483276
332840.0000000    0.1649247
332880.0000000    0.1519429
332920.0000000    0.1508659
332960.0000000    0.1539233
333000.0000000    0.1678066
333040.0000000    0.1637884
333080.0000000    0.1626115
333120.0000000    0.1542625
333160.0000000    0.1675654
333200.0000000    0.1640763
333240.0000000    0.1694827
333280.0000000    0.1556978
333320.0000000    0.1597787
333360.0000000    0.1701277
333400.0000000    0.1601437
333440.0000000    0.1620842
333480.0000000    0.1607056
333520.0000000    0.1487678
333560.0000000    0.1533540
333600.0000000    0.1603484
333640.0000000    0.1564980
333680.0000000    0.1554155
333720.0000000    0.1646884
333760.0000000    0.1713490
333800.0000000    0.1637557
333840.0000000    0.1743474
333880.0000000    0.1638471
333920.0000000    0.1831753
333960.0000000    0.1847600
334000.0000000    0.1707990
334040.0000000    0.1663239
334080.0000000    0.1590558
334120.0000000    0.1607343
334160.0000000    0.1718156
334200.0000000    0.1817186
334240.0000000    0.1628563
334280.0000000    0.1582046
334320.0000000    0.1729426
334360.0000000    0.1713178
334400.0000000    0.1654290
334440.0000000    0.1717315
334480.0000000    0.1618402
334520.0000000    0.1624710
334560.0000000    0.1662284
334600.0000000    0.1646421
334640.0000000    0.1724901
334680.0000000    0.1590891
334720.0000000    0.1742966
334760.0000000    0.1575522
334800.0000000    0.1674733
334840.0000000    0.1652229
334880.0000000    0.1701186
334920.0000000    0.1639233
334960.0000000    0.1599585
335000.0000000    0.1627658
335040.0000000    0.1561817
335080.0000000    0.1595128
335120.0000000    0.1609197
335160.0000000    0.1702243
335200.0000000    0.1648956
335240.0000000    0.1599339
335280.0000000    0.1761212
335320.0000000    0.1577940
335360.0000000    0.1728436
335400.0000000    0.1573990
335440.0000000    0.1538770
335480.0000000    0.1710129
335520.0000000    0.1592074
335560.0000000    0.1502057
335600.0000000    0.1689666
335640.0000000    0.1592760
335680.0000000    0.1738675
335720.0000000    0.1569144
335760.0000000    0.1630327
335800.0000000    0.1518520
335840.0000000    0.1532344
335880.0000000    0.1605895
335920.0000000    0.1538595
335960.0000000    0.1549672
336000.0000000    0.1579286
336040.0000000    0.1588429
336080.0000000    0.1595822
336120.0000000    0.1462427
336160.0000000    0.1652502
336200.0000000    0.1459073
336240.0000000    0.1716563
336280.0000000    0.1665937
336320.0000000    0.1556130
336360.0000000    0.1451167
336400.0000000    0.1541253
336440.0000000    0.1533246
336480.0000000    0.1610987
336520.0000000    0.1380068
336560.0000000    0.1510248
336600.0000000    0.1543559
336640.0000000    0.1631056
336680.0000000    0.1612026
336720.0000000    0.1590288
336760.0000000    0.1436767
336800.0000000    0.1628189
336840.0000000    0.1558341
336880.0000000    0.1486297
336920.0000000    0.1616799
336960.0000000    0.1566336
337000.0000000    0.1456743
337040.0000000    0.1487887
337080.0000000    0.1554409
337120.0000000    0.1501442
337160.0000000    0.1532485
337200.0000000    0.1609191
337240.0000000    0.1522467
337280.0000000    0.1510413
337320.0000000    0.1559334
337360.0000000    0.1700494
337400.0000000    0.1478930
337440.0000000    0.1526351
337480.0000000    0.1531320
337520.0000000    0.1609722
337560.0000000    0.1793787
337600.0000000    0.1610353
337640.0000000    0.1503178
337680.0000000    0.1600895
337720.0000000    0.1535291
337760.0000000    0.1666539
337800.0000000    0.1571968
337840.0000000    0.1649088
337880.0000000    0.1686335
337920.0000000    0.1580818
337960.0000000    0.1640212
338000.0000000    0.1580309
338040.0000000    0.1751538
338080.0000000    0.1482992
338120.0000000    0.1532614
338160.0000000    0.1536107
338200.0000000    0.1486657
338240.0000000    0.1458490
338280.0000000    0.1590779
338320.0000000    0.1456847
338360.0000000    0.1502784
338400.0000000    0.1545802
338440.0000000    0.1475362
338480.0000000    0.1385468
338520.0000000    0.1418477
338560.0000000    0.1465936
338600.0000000    0.1434273
338640.0000000    0.1438833
338680.0000000    0.1367110
338720.0000000    0.1571193
338760.0000000    0.1669926
338800.0000000    0.1507119
338840.0000000    0.1557719
338880.0000000    0.1562614
338920.0000000    0.1536601
338960.0000000    0.1376875
339000.0000000    0.1423487
339040.0000000    0.1428285
339080.0000000    0.1425582
339120.0000000    0.1489125
339160.0000000    0.1471686
339200.0000000    0.1466200
339240.0000000    0.1477936
339280.0000000    0.1466735
339320.0000000    0.1534422
339360.0000000    0.1422313
339400.0000000    0.1411293
339440.0000000    0.1479290
339480.0000000    0.1382898
339520.0000000    0.1484728
339560.0000000    0.1512077
339600.0000000    0.1530995
339640.0000000    0.1495919
339680.0000000    0.1539051
339720.0000000    0.1576057
339760.0000000    0.1572070
339800.0000000    0.1513573
339840.0000000    0.1498539
339880.0000000    0.1443075
339920.0000000    0.1443015
339960.0000000    0.1497065
340000.0000000    0.1353397
340040.0000000    0.1414044
340080.0000000    0.1417109
340120.0000000    0.1343988
340160.0000000    0.1417070
340200.0000000    0.1474855
340240.0000000    0.1447662
340280.0000000    0.1401761
340320.0000000    0.1436683
340360.0000000    0.1420267
340400.0000000    0.1424886
340440.0000000    0.1421677
340480.0000000    0.1345386
340520.0000000    0.1462690
340560.0000000    0.1625653
340600.0000000    0.1576640
340640.0000000    0.1568844
340680.0000000    0.1490775
340720.0000000    0.1594172
340760.0000000    0.1591874
340800.0000000    0.1578956
340840.0000000    0.1731022
340880.0000000    0.1662760
340920.0000000    0.1592750
340960.0000000    0.1455434
341000.0000000    0.1549979
341040.0000000    0.1443840
341080.0000000    0.1468502
341120.0000000    0.1513950
341160.0000000    0.1631861
341200.0000000    0.1627665
341240.0000000    0.1694887
341280.0000000    0.1660177
341320.0000000    0.1616903
341360.0000000    0.1497832
341400.0000000    0.1732878
341440.0000000    0.1566911
341480.0000000    0.1778492
341520.0000000    0.1697181
341560.0000000    0.1671571
341600.0000000    0.1579234
341640.0000000    0.1781400
341680.0000000    0.1793494
341720.0000000    0.1885815
341760.0000000    0.1764167
341800.0000000    0.1631676
341840.0000000    0.1566972
341880.0000000    0.1414824
341920.0000000    0.1605769
341960.0000000    0.1569185
342000.0000000    0.1650759
342040.0000000    0.1748599
342080.0000000    0.1590201
342120.0000000    0.1511736
342160.0000000    0.1574408
342200.0000000    0.1562997
342240.0000000    0.1540246
342280.0000000    0.1730100
342320.0000000    0.1488210
342360.0000000    0.1541569
342400.0000000    0.1511738
342440.0000000    0.1577784
342480.0000000    0.1499977
342520.0000000    0.1493010
342560.0000000    0.1414946
342600.0000000    0.1558812
342640.0000000    0.1473072
342680.0000000    0.1563519
342720.0000000    0.1482395
342760.0000000    0.1455541
342800.0000000    0.1473049
342840.0000000    0.1474783
342880.0000000    0.1506370
342920.0000000    0.1520660
342960.0000000    0.1480726
343000.0000000    0.1570952
343040.0000000    0.1539195
343080.0000000    0.1540953
343120.0000000    0.1653978
343160.0000000    0.1475908
343200.0000000    0.1552886
343240.0000000    0.1448623
343280.0000000    0.1554135
343320.0000000    0.1467475
343360.0000000    0.1579230
343400.0000000    0.1580986
343440.0000000    0.1582805
343480.0000000    0.1618659
343520.0000000    0.1735866
343560.0000000    0.1461370
343600.0000000    0.1613102
343640.0000000    0.1531443
343680.0000000    0.1581787
343720.0000000    0.1527468
343760.0000000    0.1534151
343800.0000000    0.1689983
343840.0000000    0.1519604
343880.0000000    0.1498006
343920.0000000    0.1580353
343960.0000000    0.1566450
344000.0000000    0.1803312
344040.0000000    0.1725452
344080.0000000    0.1788972
344120.0000000    0.1799187
344160.0000000    0.1642620
344200.0000000    0.1529051
344240.0000000    0.1663727
344280.0000000    0.1535120
344320.0000000    0.1531834
344360.0000000    0.1496133
344400.0000000    0.1595713
344440.0000000    0.1485205
344480.0000000    0.1477647
344520.0000000    0.1571152
344560.0000000    0.1517856
344600.0000000    0.1475283
344640.0000000    0.1506866
344680.0000000    0.1526329
344720.0000000    0.1495568
344760.0000000    0.1517953
344800.0000000    0.1469405
344840.0000000    0.1504647
344880.0000000    0.1518864
344920.0000000    0.1503877
344960.0000000    0.1565757
345000.0000000    0.1639785
345040.0000000    0.1530204
345080.0000000    0.1534855
345120.0000000    0.1585365
345160.0000000    0.1483225
345200.0000000    0.1593004
345240.0000000    0.1483400
345280.0000000    0.1464470
345320.0000000    0.1617199
345360.0000000    0.1718057
345400.0000000    0.1626986
345440.0000000    0.1746504
345480.0000000    0.1584226
345520.0000000    0.1576951
345560.0000000    0.1629256
345600.0000000    0.1616737
345640.0000000    0.1472314
345680.0000000    0.1648695
345720.0000000    0.1557665
345760.0000000    0.1696344
345800.0000000    0.1730840
345840.0000000    0.1695542
345880.0000000    0.1786957
345920.0000000    0.1740768
345960.0000000    0.1807200
346000.0000000    0.1668763
346040.0000000    0.1631163
346080.0000000    0.1808177
346120.0000000    0.1634770
346160.0000000    0.1529743
346200.0000000    0.1586543
346240.0000000    0.1561941
346280.0000000    0.1622891
346320.0000000    0.1599130
346360.0000000    0.1633939
346400.0000000    0.1528204
346440.0000000    0.1592338
346480.0000000    0.1597428
346520.0000000    0.1718436
346560.0000000    0.1715600
346600.0000000    0.1604252
346640.0000000    0.1684418
346680.0000000    0.1673913
346720.0000000    0.1685780
346760.0000000    0.1687702
346800.0000000    0.1749328
346840.0000000    0.1768501
346880.0000000    0.1773493
346920.0000000    0.1653672
346960.0000000    0.1612368
347000.0000000    0.1465448
347040.0000000    0.1482305
347080.0000000    0.1449150
347120.0000000    0.1526705
347160.0000000    0.1502714
347200.0000000    0.1702820
347240.0000000    0.1540977
347280.0000000    0.1621542
347320.0000000    0.1586812
347360.0000000    0.1670319
347400.0000000    0.1507684
347440.0000000    0.1622806
347480.0000000    0.1551527
347520.0000000    0.1569643
347560.0000000    0.1664018
347600.0000000    0.1594577
347640.0000000    0.1819166
347680.0000000    0.1579987
347720.0000000    0.1475110
347760.0000000    0.1454888
347800.0000000    0.1539479
347840.0000000    0.1564489
347880.0000000    0.1621895
347920.0000000    0.1646972
347960.0000000    0.1622220
348000.0000000    0.1624016
348040.0000000    0.1690016
348080.0000000    0.1707024
348120.0000000    0.1632262
348160.0000000    0.1752538
348200.0000000    0.1724172
348240.0000000    0.1645713
348280.0000000    0.1717432
348320.0000000    0.1674037
348360.0000000    0.1750920
348400.0000000    0.1705568
348440.0000000    0.1735452
348480.0000000    0.1681677
348520.0000000    0.1642339
348560.0000000    0.1716458
348600.0000000    0.1648931
348640.0000000    0.1750721
348680.0000000    0.1634443
348720.0000000    0.1617412
348760.0000000    0.1591416
348800.0000000    0.1479137
348840.0000000    0.1604861
348880.0000000    0.1700443
348920.0000000    0.1738862
348960.0000000    0.1693811
349000.0000000    0.1805892
349040.0000000    0.1731444
349080.0000000    0.1800760
349120.0000000    0.1773084
349160.0000000    0.1759549
349200.0000000    0.1748877
349240.0000000    0.1741959
349280.0000000    0.1813842
349320.0000000    0.1691887
349360.0000000    0.1715817
349400.0000000    0.1707531
349440.0000000    0.1562176
349480.0000000    0.1550993
349520.0000000    0.1569536
349560.0000000    0.1620467
349600.0000000    0.1689941
349640.0000000    0.1602491
349680.0000000    0.1648539
349720.0000000    0.1793671
349760.0000000    0.1771775
349800.0000000    0.1661695
349840.0000000    0.1670367
349880.0000000    0.1668919
349920.0000000    0.1730143
349960.0000000    0.1752109
350000.0000000    0.1784503
350040.0000000    0.1653122
350080.0000000    0.1750364
350120.0000000    0.1567933
350160.0000000    0.1701185
350200.0000000    0.1663468
350240.0000000    0.1665863
350280.0000000    0.1631529
350320.0000000    0.1702656
350360.0000000    0.1663560
350400.0000000    0.1601854
350440.0000000    0.1675477
350480.0000000    0.1740013
350520.0000000    0.1651523
350560.0000000    0.1604492
350600.0000000    0.1622760
350640.0000000    0.1640676
350680.0000000    0.1744543
350720.0000000    0.1772810
350760.0000000    0.1710730
350800.0000000    0.1748427
350840.0000000    0.1745453
350880.0000000    0.1670095
350920.0000000    0.1696252
350960.0000000    0.1663987
351000.0000000    0.1692837
351040.0000000    0.1641174
351080.0000000    0.1688050
351120.0000000    0.1584990
351160.0000000    0.1714317
351200.0000000    0.1638540
351240.0000000    0.1506338
351280.0000000    0.1619337
351320.0000000    0.1659420
351360.0000000    0.1573507
351400.0000000    0.1602714
351440.0000000    0.1548768
351480.0000000    0.1540972
351520.0000000    0.1516911
351560.0000000    0.1510614
351600.0000000    0.1590507
351640.0000000    0.1556968
351680.0000000    0.1513286
351720.0000000    0.1420801
351760.0000000    0.1401065
351800.0000000    0.1522859
351840.0000000    0.1528379
351880.0000000    0.1244922
351920.0000000    0.1421208
351960.0000000    0.1331348
352000.0000000    0.1374083
352040.0000000    0.1415155
352080.0000000    0.1453803
352120.0000000    0.1425121
352160.0000000    0.1444953
352200.0000000    0.1496637
352240.0000000    0.1425887
352280.0000000    0.1385525
352320.0000000    0.1339281
352360.0000000    0.1359065
352400.0000000    0.1403645
352440.0000000    0.1422381
352480.0000000    0.1427253
352520.0000000    0.1331079
352560.0000000    0.1526502
352600.0000000    0.1416232
352640.0000000    0.1437974
352680.0000000    0.1462473
352720.0000000    0.1495430
352760.0000000    0.1470188
352800.0000000    0.1525509
352840.0000000    0.1440078
352880.0000000    0.1485315
352920.0000000    0.1577296
352960.0000000    0.1523689
353000.0000000    0.1429416
353040.0000000    0.1537160
353080.0000000    0.1494778
353120.0000000    0.1550426
353160.0000000    0.1651403
353200.0000000    0.1499651
353240.0000000    0.1604973
353280.0000000    0.1465875
353320.0000000    0.1594000
353360.0000000    0.1578940
353400.0000000    0.1475930
353440.0000000    0.1361505
353480.0000000    0.1439179
353520.0000000    0.1499380
353560.0000000    0.1412695
353600.0000000    0.1341886
353640.0000000    0.1477117
353680.0000000    0.1521687
353720.0000000    0.1468688
353760.0000000    0.1568689
353800.0000000    0.1334273
353840.0000000    0.1432437
353880.0000000    0.1463670
353920.0000000    0.1365457
353960.0000000    0.1347695
354000.0000000    0.1475433
354040.0000000    0.1462689
354080.0000000    0.1347917
354120.0000000    0.1460073
354160.0000000    0.1366478
354200.0000000    0.1357146
354240.0000000    0.1268472
354280.0000000    0.1444650
354320.0000000    0.1476173
354360.0000000    0.1484373
354400.0000000    0.1467806
354440.0000000    0.1450432
354480.0000000    0.1499121
354520.0000000    0.1509365
354560.0000000    0.1330422
354600.0000000    0.1472331
354640.0000000    0.1437410
354680.0000000    0.1484364
354720.0000000    0.1381909
354760.0000000    0.1467328
354800.0000000    0.1396005
354840.0000000    0.1366413
354880.0000000    0.1328547
354920.0000000    0.1525366
354960.0000000    0.1392775
355000.0000000    0.1569915
355040.0000000    0.1449388
355080.0000000    0.1397083
355120.0000000    0.1348922
355160.0000000    0.1466975
355200.0000000    0.1355665
355240.0000000    0.1348727
355280.0000000    0.1430962
355320.0000000    0.1423309
355360.0000000    0.1378535
355400.0000000    0.1382037
355440.0000000    0.1331472
355480.0000000    0.1392663
355520.0000000    0.1405232
355560.0000000    0.1382224
355600.0000000    0.1355686
355640.0000000    0.1348613
355680.0000000    0.1379779
355720.0000000    0.1475243
355760.0000000    0.1296811
355800.0000000    0.1363875
355840.0000000    0.1425744
355880.0000000    0.1552023
355920.0000000    0.1315997
355960.0000000    0.1344108
356000.0000000    0.1347108
356040.0000000    0.1370533
356080.0000000    0.1355361
356120.0000000    0.1342987
356160.0000000    0.1409444
356200.0000000    0.1486715
356240.0000000    0.1490704
356280.0000000    0.1290791
356320.0000000    0.1346605
356360.0000000    0.1278017
356400.0000000    0.1423404
356440.0000000    0.1479252
356480.0000000    0.1370889
356520.0000000    0.1336593
356560.0000000    0.1306404
356600.0000000    0.1454256
356640.0000000    0.1391239
356680.0000000    0.1384631
356720.0000000    0.1356738
356760.0000000    0.1399163
356800.0000000    0.1407934
356840.0000000    0.1311507
356880.0000000    0.1396259
356920.0000000    0.1287183
356960.0000000    0.1397984
357000.0000000    0.1393869
357040.0000000    0.1461158
357080.0000000    0.1435888
357120.0000000    0.1478494
357160.0000000    0.1456264
357200.0000000    0.1540317
357240.0000000    0.1449284
357280.0000000    0.1470946
357320.0000000    0.1281128
357360.0000000    0.1473207
357400.0000000    0.1429753
357440.0000000    0.1384302
357480.0000000    0.1541358
357520.0000000    0.1465532
357560.0000000    0.1494904
357600.0000000    0.1402434
357640.0000000    0.1438951
357680.0000000    0.1571800
357720.0000000    0.1426654
357760.0000000    0.1336046
357800.0000000    0.1419118
357840.0000000    0.1391409
357880.0000000    0.1387599
357920.0000000    0.1376462
357960.0000000    0.1372157
358000.0000000    0.1425211
358040.0000000    0.1484903
358080.0000000    0.1419092
358120.0000000    0.1492827
358160.0000000    0.1485711
358200.0000000    0.1450493
358240.0000000    0.1398812
358280.0000000    0.1354323
358320.0000000    0.1394800
358360.0000000    0.1339618
358400.0000000    0.1444758
358440.0000000    0.1392191
358480.0000000    0.1478652
358520.0000000    0.1405730
358560.0000000    0.1430981
358600.0000000    0.1349096
358640.0000000    0.1386598
358680.0000000    0.1287689
358720.0000000    0.1372266
358760.0000000    0.1329267
358800.0000000    0.1377387
358840.0000000    0.1260624
358880.0000000    0.1266971
358920.0000000    0.1403226
358960.0000000    0.1386032
359000.0000000    0.1333602
359040.0000000    0.1393955
359080.0000000    0.1335327
359120.0000000    0.1306836
359160.0000000    0.1351979
359200.0000000    0.1413605
359240.0000000    0.1391898
359280.0000000    0.1382533
359320.0000000    0.1413300
359360.0000000    0.1314739
359400.0000000    0.1420040
359440.0000000    0.1408979
359480.0000000    0.1357636
359520.0000000    0.1267120
359560.0000000    0.1317327
359600.0000000    0.1263555
359640.0000000    0.1413420
359680.0000000    0.1340605
359720.0000000    0.1391430
359760.0000000    0.1345137
359800.0000000    0.1340881
359840.0000000    0.1250361
359880.0000000    0.1364012
359920.0000000    0.1370540
359960.0000000    0.1581286
360000.0000000    0.1484913
360040.0000000    0.1399649
360080.0000000    0.1471607
360120.0000000    0.1382758
360160.0000000    0.1547688
360200.0000000    0.1391828
360240.0000000    0.1330565
360280.0000000    0.1438115
360320.0000000    0.1374014
360360.0000000    0.1407804
360400.0000000    0.1356034
360440.0000000    0.1230662
360480.0000000    0.1230479
360520.0000000    0.1213340
360560.0000000    0.1221635
360600.0000000    0.1333935
360640.0000000    0.1270676
360680.0000000    0.1196096
360720.0000000    0.1342507
360760.0000000    0.1243510
360800.0000000    0.1293899
360840.0000000    0.1344713
360880.0000000    0.1319766
360920.0000000    0.1356055
360960.0000000    0.1274572
361000.0000000    0.1179748
361040.0000000    0.1222107
361080.0000000    0.1208259
361120.0000000    0.1329240
361160.0000000    0.1385490
361200.0000000    0.1269958
361240.0000000    0.1282342
361280.0000000    0.1182898
361320.0000000    0.1259838
361360.0000000    0.1235318
361400.0000000    0.1302914
361440.0000000    0.1261754
361480.0000000    0.1207265
361520.0000000    0.1239531
361560.0000000    0.1180418
361600.0000000    0.1308212
361640.0000000    0.1272509
361680.0000000    0.1196385
361720.0000000    0.1292152
361760.0000000    0.1277956
361800.0000000    0.1241797
361840.0000000    0.1398805
361880.0000000    0.1345140
361920.0000000    0.1427871
361960.0000000    0.1383004
362000.0000000    0.1245022
362040.0000000    0.1335327
362080.0000000    0.1265383
362120.0000000    0.1324396
362160.0000000    0.1233702
362200.0000000    0.1258820
362240.0000000    0.1381388
362280.0000000    0.1331612
362320.0000000    0.1370445
362360.0000000    0.1327460
362400.0000000    0.1309061
362440.0000000    0.1369358
362480.0000000    0.1338470
362520.0000000    0.1306906
362560.0000000    0.1278144
362600.0000000    0.1354256
362640.0000000    0.1180790
362680.0000000    0.1209626
362720.0000000    0.1154818
362760.0000000    0.1311357
362800.0000000    0.1216449
362840.0000000    0.1349546
362880.0000000    0.1315954
362920.0000000    0.1430103
362960.0000000    0.1403512
363000.0000000    0.1355728
363040.0000000    0.1215471
363080.0000000    0.1385533
363120.0000000    0.1322028
363160.0000000    0.1333569
363200.0000000    0.1237991
363240.0000000    0.1365325
363280.0000000    0.1364183
363320.0000000    0.1204577
363360.0000000    0.1341601
363400.0000000    0.1367658
363440.0000000    0.1343916
363480.0000000    0.1273028
363520.0000000    0.1310784
363560.0000000    0.1173116
363600.0000000    0.1439243
363640.0000000    0.1335845
363680.0000000    0.1266772
363720.0000000    0.1342986
363760.0000000    0.1308442
363800.0000000    0.1240333
363840.0000000    0.1310005
363880.0000000    0.1267237
363920.0000000    0.1238347
363960.0000000    0.1243507
364000.0000000    0.1240440
364040.0000000    0.1122892
364080.0000000    0.1331191
364120.0000000    0.1475177
364160.0000000    0.1277986
364200.0000000    0.1365854
364240.0000000    0.1202540
364280.0000000    0.1222185
364320.0000000    0.1254322
364360.0000000    0.1283123
364400.0000000    0.1235561
364440.0000000    0.1315622
364480.0000000    0.1092962
364520.0000000    0.1228560
364560.0000000    0.1190008
364600.0000000    0.1356795
364640.0000000    0.1215881
364680.0000000    0.1370915
364720.0000000    0.1263120
364760.0000000    0.1472934
364800.0000000    0.1378580
364840.0000000    0.1259534
364880.0000000    0.1260180
364920.0000000    0.1269325
364960.0000000    0.1270376
365000.0000000    0.1216364
365040.0000000    0.1298499
365080.0000000    0.1350933
365120.0000000    0.1260258
365160.0000000    0.1327249
365200.0000000    0.1266030
365240.0000000    0.1378967
365280.0000000    0.1249230
365320.0000000    0.1362807
365360.0000000    0.1273235
365400.0000000    0.1467977
365440.0000000    0.1315189
365480.0000000    0.1334935
365520.0000000    0.1254200
365560.0000000    0.1212512
365600.0000000    0.1275947
365640.0000000    0.1326458
365680.0000000    0.1241737
365720.0000000    0.1209155
365760.0000000    0.1154305
365800.0000000    0.1157265
365840.0000000    0.1257498
365880.0000000    0.1261936
365920.0000000    0.1266775
365960.0000000    0.1399024
366000.0000000    0.1254995
366040.0000000    0.1312268
366080.0000000    0.1166607
366120.0000000    0.1212380
366160.0000000    0.1359292
366200.0000000    0.1420720
366240.0000000    0.1459933
366280.0000000    0.1355190
366320.0000000    0.1442058
366360.0000000    0.1419802
366400.0000000    0.1299699
366440.0000000    0.1318981
366480.0000000    0.1312371
366520.0000000    0.1299839
366560.0000000    0.1421880
366600.0000000    0.1434762
366640.0000000    0.1429550
366680.0000000    0.1563740
366720.0000000    0.1480205
366760.0000000    0.1444152
366800.0000000    0.1463427
366840.0000000    0.1290901
366880.0000000    0.1280083
366920.0000000    0.1253890
366960.0000000    0.1307945
367000.0000000    0.1298337
367040.0000000    0.1303196
367080.0000000    0.1344246
367120.0000000    0.1232507
367160.0000000    0.1316466
367200.0000000    0.1210551
367240.0000000    0.1409965
367280.0000000    0.1281395
367320.0000000    0.1415698
367360.0000000    0.1379391
367400.0000000    0.1303557
367440.0000000    0.1254425
367480.0000000    0.1273730
367520.0000000    0.1219954
367560.0000000    0.1474652
367600.0000000    0.1409049
367640.0000000    0.1283233
367680.0000000    0.1358301
367720.0000000    0.1308748
367760.0000000    0.1340366
367800.0000000    0.1356049
367840.0000000    0.1312286
367880.0000000    0.1432251
367920.0000000    0.1294850
367960.0000000    0.1299082
368000.0000000    0.1369608
368040.0000000    0.1436037
368080.0000000    0.1232387
368120.0000000    0.1307185
368160.0000000    0.1265353
368200.0000000    0.1275987
368240.0000000    0.1324943
368280.0000000    0.1392541
368320.0000000    0.1434644
368360.0000000    0.1385235
368400.0000000    0.1427175
368440.0000000    0.1363006
368480.0000000    0.1298309
368520.0000000    0.1344396
368560.0000000    0.1454911
368600.0000000    0.1355410
368640.0000000    0.1332209
368680.0000000    0.1311128
368720.0000000    0.1410081
368760.0000000    0.1313154
368800.0000000    0.1397344
368840.0000000    0.1446193
368880.0000000    0.1300553
368920.0000000    0.1374884
368960.0000000    0.1387018
369000.0000000    0.1327726
369040.0000000    0.1526552
369080.0000000    0.1425544
369120.0000000    0.1437721
369160.0000000    0.1359920
369200.0000000    0.1387741
369240.0000000    0.1381473
369280.0000000    0.1350589
369320.0000000    0.1450426
369360.0000000    0.1406425
369400.0000000    0.1338150
369440.0000000    0.1444317
369480.0000000    0.1253742
369520.0000000    0.1339069
369560.0000000    0.1295104
369600.0000000    0.1356771
369640.0000000    0.1272931
369680.0000000    0.1349143
369720.0000000    0.1338072
369760.0000000    0.1322152
369800.0000000    0.1262618
369840.0000000    0.1258267
369880.0000000    0.1293405
369920.0000000    0.1344281
369960.0000000    0.1201516
370000.0000000    0.1279977
370040.0000000    0.1534490
370080.0000000    0.1363670
370120.0000000    0.1381036
370160.0000000    0.1311430
370200.0000000    0.1278863
370240.0000000    0.1349005
370280.0000000    0.1329355
370320.0000000    0.1321432
370360.0000000    0.1389432
370400.0000000    0.1400474
370440.0000000    0.1383748
370480.0000000    0.1470628
370520.0000000    0.1344848
370560.0000000    0.1370791
370600.0000000    0.1330764
370640.0000000    0.1307059
370680.0000000    0.1337289
370720.0000000    0.1242731
370760.0000000    0.1354235
370800.0000000    0.1406304
370840.0000000    0.1333370
370880.0000000    0.1343122
370920.0000000    0.1366498
370960.0000000    0.1210792
371000.0000000    0.1287017
371040.0000000    0.1460250
371080.0000000    0.1449371
371120.0000000    0.1504966
371160.0000000    0.1443892
371200.0000000    0.1279712
371240.0000000    0.1371454
371280.0000000    0.1424475
371320.0000000    0.1539445
371360.0000000    0.1437516
371400.0000000    0.1416606
371440.0000000    0.1444163
371480.0000000    0.1315730
371520.0000000    0.1350231
371560.0000000    0.1332993
371600.0000000    0.1283903
371640.0000000    0.1306791
371680.0000000    0.1297270
371720.0000000    0.1367284
371760.0000000    0.1239669
371800.0000000    0.1288418
371840.0000000    0.1261119
371880.0000000    0.1355225
371920.0000000    0.1231372
371960.0000000    0.1315382
372000.0000000    0.1290276
372040.0000000    0.1393673
372080.0000000    0.1304183
372120.0000000    0.1316434
372160.0000000    0.1351541
372200.0000000    0.1384058
372240.0000000    0.1223318
372280.0000000    0.1452454
372320.0000000    0.1457785
372360.0000000    0.1429906
372400.0000000    0.1372186
372440.0000000    0.1411720
372480.0000000    0.1437175
372520.0000000    0.1223356
372560.0000000    0.1306295
372600.0000000    0.1462403
372640.0000000    0.1427054
372680.0000000    0.1204775
372720.0000000    0.1250690
372760.0000000    0.1235080
372800.0000000    0.1416076
372840.0000000    0.1424970
372880.0000000    0.1420719
372920.0000000    0.1312623
372960.0000000    0.1370713
373000.0000000    0.1332614
373040.0000000    0.1304007
373080.0000000    0.1364558
373120.0000000    0.1371204
373160.0000000    0.1335692
373200.0000000    0.1335118
373240.0000000    0.1440409
373280.0000000    0.1224331
373320.0000000    0.1326512
373360.0000000    0.1284405
373400.0000000    0.1312112
373440.0000000    0.1237815
373480.0000000    0.1261211
373520.0000000    0.1342428
373560.0000000    0.1415197
373600.0000000    0.1346209
373640.0000000    0.1429717
373680.0000000    0.1449396
373720.0000000    0.1220397
373760.0000000    0.1410358
373800.0000000    0.1514220
373840.0000000    0.1375699
373880.0000000    0.1393154
373920.0000000    0.1462738
373960.0000000    0.1439204
374000.0000000    0.1439266
374040.0000000    0.1604614
374080.0000000    0.1514368
374120.0000000    0.1502181
374160.0000000    0.1678177
374200.0000000    0.1505252
374240.0000000    0.1456596
374280.0000000    0.1480742
374320.0000000    0.1450877
374360.0000000    0.1392854
374400.0000000    0.1280722
374440.0000000    0.1334234
374480.0000000    0.1448036
374520.0000000    0.1391491
374560.0000000    0.1522090
374600.0000000    0.1358290
374640.0000000    0.1503228
374680.0000000    0.1439586
374720.0000000    0.1524066
374760.0000000    0.1283499
374800.0000000    0.1467908
374840.0000000    0.1455542
374880.0000000    0.1336751
374920.0000000    0.1337913
374960.0000000    0.1286641
375000.0000000    0.1432591
375040.0000000    0.1376732
375080.0000000    0.1281414
375120.0000000    0.1291884
375160.0000000    0.1283609
375200.0000000    0.1307476
375240.0000000    0.1279748
375280.0000000    0.1318061
375320.0000000    0.1283260
375360.0000000    0.1269114
375400.0000000    0.1515814
375440.0000000    0.1283637
375480.0000000    0.1480090
375520.0000000    0.1370699
375560.0000000    0.1462573
375600.0000000    0.1306451
375640.0000000    0.1234885
375680.0000000    0.1454065
375720.0000000    0.1417694
375760.0000000    0.1353478
375800.0000000    0.1346639
375840.0000000    0.1267550
375880.0000000    0.1289548
375920.0000000    0.1256364
375960.0000000    0.1275640
376000.0000000    0.1295786
376040.0000000    0.1311179
376080.0000000    0.1396587
376120.0000000    0.1445467
376160.0000000    0.1356405
376200.0000000    0.1303783
376240.0000000    0.1451981
376280.0000000    0.1244015
376320.0000000    0.1372145
376360.0000000    0.1330716
376400.0000000    0.1341874
376440.0000000    0.1319442
376480.0000000    0.1297062
376520.0000000    0.1190197
376560.0000000    0.1261974
376600.0000000    0.1340627
376640.0000000    0.1313474
376680.0000000    0.1235678
376720.0000000    0.1321439
376760.0000000    0.1348602
376800.0000000    0.1315988
376840.0000000    0.1415513
376880.0000000    0.1225282
376920.0000000    0.1346987
376960.0000000    0.1437688
377000.0000000    0.1377962
377040.0000000    0.1394299
377080.0000000    0.1327468
377120.0000000    0.1381879
377160.0000000    0.1302388
377200.0000000    0.1384349
377240.0000000    0.1396048
377280.0000000    0.1217195
377320.0000000    0.1376578
377360.0000000    0.1331040
377400.0000000    0.1449686
377440.0000000    0.1402651
377480.0000000    0.1364785
377520.0000000    0.1259180
377560.0000000    0.1462581
377600.0000000    0.1355964
377640.0000000    0.1426744
377680.0000000    0.1436092
377720.0000000    0.1400440
377760.0000000    0.1379896
377800.0000000    0.1378252
377840.0000000    0.1379625
377880.0000000    0.1369716
377920.0000000    0.1493358
377960.0000000    0.1565284
378000.0000000    0.1451582
378040.0000000    0.1651569
378080.0000000    0.1543241
378120.0000000    0.1449109
378160.0000000    0.1287064
378200.0000000    0.1439815
378240.0000000    0.1244598
378280.0000000    0.1345908
378320.0000000    0.1311635
378360.0000000    0.1390446
378400.0000000    0.1349684
378440.0000000    0.1359984
378480.0000000    0.1173308
378520.0000000    0.1328715
378560.0000000    0.1337107
378600.0000000    0.1246544
378640.0000000    0.1390482
378680.0000000    0.1436234
378720.0000000    0.1434362
378760.0000000    0.1339994
378800.0000000    0.1343642
378840.0000000    0.1274430
378880.0000000    0.1329787
378920.0000000    0.1297829
378960.0000000    0.1418214
379000.0000000    0.1469189
379040.0000000    0.1347399
379080.0000000    0.1563147
379120.0000000    0.1568551
379160.0000000    0.1538871
379200.0000000    0.1428904
379240.0000000    0.1525893
379280.0000000    0.1364999
379320.0000000    0.1408496
379360.0000000    0.1336632
379400.0000000    0.1346875
379440.0000000    0.1400671
379480.0000000    0.1357602
379520.0000000    0.1347552
379560.0000000    0.1477576
379600.0000000    0.1543471
379640.0000000    0.1354863
379680.0000000    0.1361329
379720.0000000    0.1379298
379760.0000000    0.1471612
379800.0000000    0.1450507
379840.0000000    0.1338107
379880.0000000    0.1328046
379920.0000000    0.1309796
379960.0000000    0.1215780
380000.0000000    0.1296767
380040.0000000    0.1209294
380080.0000000    0.1400573
380120.0000000    0.1335460
380160.0000000    0.1221309
380200.0000000    0.1250901
380240.0000000    0.1321701
380280.0000000    0.1227358
380320.0000000    0.1306084
380360.0000000    0.1407859
380400.0000000    0.1295231
380440.0000000    0.1252116
380480.0000000    0.1290416
380520.0000000    0.1229647
380560.0000000    0.1368877
380600.0000000    0.1328805
380640.0000000    0.1281640
380680.0000000    0.1280967
380720.0000000    0.1291061
380760.0000000    0.1423543
380800.0000000    0.1262094
380840.0000000    0.1290318
380880.0000000    0.1400651
380920.0000000    0.1379560
380960.0000000    0.1298770
381000.0000000    0.1389707
381040.0000000    0.1438351
381080.0000000    0.1487470
381120.0000000    0.1293965
381160.0000000    0.1508128
381200.0000000    0.1516996
381240.0000000    0.1588430
381280.0000000    0.1373088
381320.0000000    0.1467733
381360.0000000    0.1219537
381400.0000000    0.1330924
381440.0000000    0.1229007
381480.0000000    0.1220872
381520.0000000    0.1310557
381560.0000000    0.1342086
381600.0000000    0.1306795
381640.0000000    0.1206964
381680.0000000    0.1235095
381720.0000000    0.1211540
381760.0000000    0.1389809
381800.0000000    0.1299480
381840.0000000    0.1357682
381880.0000000    0.1230284
381920.0000000    0.1251268
381960.0000000    0.1386809
382000.0000000    0.1382556
382040.0000000    0.1248007
382080.0000000    0.1446494
382120.0000000    0.1297650
382160.0000000    0.1215946
382200.0000000    0.1212354
382240.0000000    0.1300188
382280.0000000    0.1497759
382320.0000000    0.1245883
382360.0000000    0.1431689
382400.0000000    0.1385240
382440.0000000    0.1344330
382480.0000000    0.1273508
382520.0000000    0.1377619
382560.0000000    0.1282912
382600.0000000    0.1297632
382640.0000000    0.1279983
382680.0000000    0.1109203
382720.0000000    0.1170013
382760.0000000    0.1250350
382800.0000000    0.1234769
382840.0000000    0.1220593
382880.0000000    0.1493924
382920.0000000    0.1519641
382960.0000000    0.1650113
383000.0000000    0.1449189
383040.0000000    0.1470567
383080.0000000    0.1302845
383120.0000000    0.1435466
383160.0000000    0.1417157
383200.0000000    0.1421971
383240.0000000    0.1513269
383280.0000000    0.1485759
383320.0000000    0.1291597
383360.0000000    0.1375612
383400.0000000    0.1280024
383440.0000000    0.1484423
383480.0000000    0.1289755
383520.0000000    0.1368788
383560.0000000    0.1502121
383600.0000000    0.1337042
383640.0000000    0.1472113
383680.0000000    0.1332837
383720.0000000    0.1424363
383760.0000000    0.1334257
383800.0000000    0.1434919
383840.0000000    0.1536053
383880.0000000    0.1348317
383920.0000000    0.1407258
383960.0000000    0.1426362
384000.0000000    0.1348471
384040.0000000    0.1350575
384080.0000000    0.1446155
384120.0000000    0.1204225
384160.0000000    0.1237704
384200.0000000    0.1234804
384240.0000000    0.1312350
384280.0000000    0.1389496
384320.0000000    0.1309192
384360.0000000    0.1333215
384400.0000000    0.1375030
384440.0000000    0.1460426
384480.0000000    0.1391785
384520.0000000    0.1516856
384560.0000000    0.1703883
384600.0000000    0.1528955
384640.0000000    0.1355125
384680.0000000    0.1500036
384720.0000000    0.1466014
384760.0000000    0.1628827
384800.0000000    0.1642686
384840.0000000    0.1445205
384880.0000000    0.1611650
384920.0000000    0.1442250
384960.0000000    0.1555478
385000.0000000    0.1472326
385040.0000000    0.1538262
385080.0000000    0.1607170
385120.0000000    0.1441750
385160.0000000    0.1406979
385200.0000000    0.1392144
385240.0000000    0.1420854
385280.0000000    0.1421936
385320.0000000    0.1452002
385360.0000000    0.1456157
385400.0000000    0.1483258
385440.0000000    0.1588411
385480.0000000    0.1545758
385520.0000000    0.1555320
385560.0000000    0.1572966
385600.0000000    0.1497673
385640.0000000    0.1578097
385680.0000000    0.1709825
385720.0000000    0.1684776
385760.0000000    0.1610041
385800.0000000    0.1687955
385840.0000000    0.1593316
385880.0000000    0.1679822
385920.0000000    0.1567430
385960.0000000    0.1610686
386000.0000000    0.1527956
386040.0000000    0.1782442
386080.0000000    0.1604778
386120.0000000    0.1638215
386160.0000000    0.1605050
386200.0000000    0.1610543
386240.0000000    0.1602562
386280.0000000    0.1485591
386320.0000000    0.1470240
386360.0000000    0.1474611
386400.0000000    0.1443783
386440.0000000    0.1599491
386480.0000000    0.1611690
386520.0000000    0.1497478
386560.0000000    0.1407682
386600.0000000    0.1478161
386640.0000000    0.1513799
386680.0000000    0.1479986
386720.0000000    0.1408349
386760.0000000    0.1543372
386800.0000000    0.1354723
386840.0000000    0.1351845
386880.0000000    0.1334293
386920.0000000    0.1483113
386960.0000000    0.1365547
387000.0000000    0.1473941
387040.0000000    0.1430863
387080.0000000    0.1335805
387120.0000000    0.1532593
387160.0000000    0.1573234
387200.0000000    0.1599133
387240.0000000    0.1468729
387280.0000000    0.1539711
387320.0000000    0.1549455
387360.0000000    0.1551972
387400.0000000    0.1445266
387440.0000000    0.1391301
387480.0000000    0.1507000
387520.0000000    0.1647273
387560.0000000    0.1525914
387600.0000000    0.1550432
387640.0000000    0.1346966
387680.0000000    0.1515079
387720.0000000    0.1496668
387760.0000000    0.1312721
387800.0000000    0.1270279
387840.0000000    0.1365668
387880.0000000    0.1346885
387920.0000000    0.1414888
387960.0000000    0.1410469
388000.0000000    0.1354700
388040.0000000    0.1324660
388080.0000000    0.1453456
388120.0000000    0.1592200
388160.0000000    0.1510900
388200.0000000    0.1303751
388240.0000000    0.1464999
388280.0000000    0.1391085
388320.0000000    0.1369877
388360.0000000    0.1315204
388400.0000000    0.1351254
388440.0000000    0.1378301
388480.0000000    0.1430565
388520.0000000    0.1420698
388560.0000000    0.1466358
388600.0000000    0.1511476
388640.0000000    0.1365607
388680.0000000    0.1396436
388720.0000000    0.1446097
388760.0000000    0.1522956
388800.0000000    0.1296311
388840.0000000    0.1384107
388880.0000000    0.1353122
388920.0000000    0.1481513
388960.0000000    0.1376687
389000.0000000    0.1501756
389040.0000000    0.1521686
389080.0000000    0.1587342
389120.0000000    0.1339180
389160.0000000    0.1463320
389200.0000000    0.1408046
389240.0000000    0.1427258
389280.0000000    0.1539562
389320.0000000    0.1415485
389360.0000000    0.1454532
389400.0000000    0.1437542
389440.0000000    0.1389708
389480.0000000    0.1432123
389520.0000000    0.1515020
389560.0000000    0.1412331
389600.0000000    0.1473865
389640.0000000    0.1354689
389680.0000000    0.1371558
389720.0000000    0.1467394
389760.0000000    0.1340859
389800.0000000    0.1512412
389840.0000000    0.1396388
389880.0000000    0.1487713
389920.0000000    0.1413135
389960.0000000    0.1418488
390000.0000000    0.1462001
390040.0000000    0.1422549
390080.0000000    0.1423452
390120.0000000    0.1560255
390160.0000000    0.1465154
390200.0000000    0.1372913
390240.0000000    0.1556210
390280.0000000    0.1390319
390320.0000000    0.1484371
390360.0000000    0.1419081
390400.0000000    0.1441164
390440.0000000    0.1381841
390480.0000000    0.1470930
390520.0000000    0.1501465
390560.0000000    0.1604597
390600.0000000    0.1493951
390640.0000000    0.1399518
390680.0000000    0.1458473
390720.0000000    0.1475153
390760.0000000    0.1499769
390800.0000000    0.1413861
390840.0000000    0.1384580
390880.0000000    0.1474547
390920.0000000    0.1395528
390960.0000000    0.1462016
391000.0000000    0.1324646
391040.0000000    0.1280347
391080.0000000    0.1278809
391120.0000000    0.1335797
391160.0000000    0.1278376
391200.0000000    0.1322959
391240.0000000    0.1281408
391280.0000000    0.1302075
391320.0000000    0.1304845
391360.0000000    0.1366066
391400.0000000    0.1462816
391440.0000000    0.1348697
391480.0000000    0.1283418
391520.0000000    0.1233112
391560.0000000    0.1284974
391600.0000000    0.1200575
391640.0000000    0.1371965
391680.0000000    0.1227714
391720.0000000    0.1445578
391760.0000000    0.1292475
391800.0000000    0.1379522
391840.0000000    0.1345169
391880.0000000    0.1312722
391920.0000000    0.1319942
391960.0000000    0.1329883
392000.0000000    0.1301942
392040.0000000    0.1379304
392080.0000000    0.1339998
392120.0000000    0.1362440
392160.0000000    0.1281547
392200.0000000    0.1256184
392240.0000000    0.1236529
392280.0000000    0.1388703
392320.0000000    0.1376752
392360.0000000    0.1207612
392400.0000000    0.1517149
392440.0000000    0.1478264
392480.0000000    0.1443348
392520.0000000    0.1282990
392560.0000000    0.1239479
392600.0000000    0.1304606
392640.0000000    0.1456978
392680.0000000    0.1318677
392720.0000000    0.1377491
392760.0000000    0.1391814
392800.0000000    0.1295738
392840.0000000    0.1463892
392880.0000000    0.1277347
392920.0000000    0.1510684
392960.0000000    0.1515672
393000.0000000    0.1406725
393040.0000000    0.1354356
393080.0000000    0.1218574
393120.0000000    0.1427550
393160.0000000    0.1228178
393200.0000000    0.1292718
393240.0000000    0.1330062
393280.0000000    0.1347826
393320.0000000    0.1431654
393360.0000000    0.1253707
393400.0000000    0.1317264
393440.0000000    0.1251957
393480.0000000    0.1254958
393520.0000000    0.1319123
393560.0000000    0.1313865
393600.0000000    0.1340394
393640.0000000    0.1374566
393680.0000000    0.1261746
393720.0000000    0.1448402
393760.0000000    0.1424578
393800.0000000    0.1386317
393840.0000000    0.1398237
393880.0000000    0.1345081
393920.0000000    0.1251666
393960.0000000    0.1278982
394000.0000000    0.1401977
394040.0000000    0.1428780
394080.0000000    0.1325023
394120.0000000    0.1338218
394160.0000000    0.1346501
394200.0000000    0.1501327
394240.0000000    0.1534972
394280.0000000    0.1502743
394320.0000000    0.1567996
394360.0000000    0.1423988
394400.0000000    0.1340912
394440.0000000    0.1552045
394480.0000000    0.1466115
394520.0000000    0.1431685
394560.0000000    0.1442049
394600.0000000    0.1357208
394640.0000000    0.1463527
394680.0000000    0.1310948
394720.0000000    0.1595282
394760.0000000    0.1470202
394800.0000000    0.1329644
394840.0000000    0.1340061
394880.0000000    0.1374680
394920.0000000    0.1350072
394960.0000000    0.1469370
395000.0000000    0.1338710
395040.0000000    0.1302649
395080.0000000    0.1424396
395120.0000000    0.1399467
395160.0000000    0.1370654
395200.0000000    0.1307992
395240.0000000    0.1415826
395280.0000000    0.1311174
395320.0000000    0.1240398
395360.0000000    0.1425192
395400.0000000    0.1509568
395440.0000000    0.1294282
395480.0000000    0.1418005
395520.0000000    0.1463916
395560.0000000    0.1306117
395600.0000000    0.1413502
395640.0000000    0.1347201
395680.0000000    0.1266218
395720.0000000    0.1368769
395760.0000000    0.1321968
395800.0000000    0.1290977
395840.0000000    0.1304970
395880.0000000    0.1324497
395920.0000000    0.1259237
395960.0000000    0.1376674
396000.0000000    0.1362644
396040.0000000    0.1343324
396080.0000000    0.1376787
396120.0000000    0.1246981
396160.0000000    0.1289605
396200.0000000    0.1371760
396240.0000000    0.1281930
396280.0000000    0.1326710
396320.0000000    0.1390880
396360.0000000    0.1324987
396400.0000000    0.1326112
396440.0000000    0.1365922
396480.0000000    0.1266357
396520.0000000    0.1319995
396560.0000000    0.1319583
396600.0000000    0.1349104
396640.0000000    0.1259699
396680.0000000    0.1346935
396720.0000000    0.1350301
396760.0000000    0.1270764
396800.0000000    0.1360280
396840.0000000    0.1368296
396880.0000000    0.1385698
396920.0000000    0.1354052
396960.0000000    0.1269425
397000.0000000    0.1350705
397040.0000000    0.1452586
397080.0000000    0.1279784
397120.0000000    0.1269498
397160.0000000    0.1311051
397200.0000000    0.1459791
397240.0000000    0.1308096
397280.0000000    0.1405576
397320.0000000    0.1483667
397360.0000000    0.1416803
397400.0000000    0.1272118
397440.0000000    0.1217151
397480.0000000    0.1345627
397520.0000000    0.1317688
397560.0000000    0.1413961
397600.0000000    0.1323428
397640.0000000    0.1305312
397680.0000000    0.1321272
397720.0000000    0.1358856
397760.0000000    0.1347678
397800.0000000    0.1366565
397840.0000000    0.1200611
397880.0000000    0.1321152
397920.0000000    0.1266193
397960.0000000    0.1356799
398000.0000000    0.1250498
398040.0000000    0.1286954
398080.0000000    0.1259844
398120.0000000    0.1278305
398160.0000000    0.1283385
398200.0000000    0.1286964
398240.0000000    0.1199187
398280.0000000    0.1325597
398320.0000000    0.1352659
398360.0000000    0.1368104
398400.0000000    0.1529293
398440.0000000    0.1482626
398480.0000000    0.1603168
398520.0000000    0.1360774
398560.0000000    0.1322519
398600.0000000    0.1331612
398640.0000000    0.1326972
398680.0000000    0.1380508
398720.0000000    0.1286036
398760.0000000    0.1315430
398800.0000000    0.1327496
398840.0000000    0.1391651
398880.0000000    0.1350092
398920.0000000    0.1445311
398960.0000000    0.1308228
399000.0000000    0.1251684
399040.0000000    0.1295619
399080.0000000    0.1346656
399120.0000000    0.1321097
399160.0000000    0.1263690
399200.0000000    0.1301132
399240.0000000    0.1324594
399280.0000000    0.1248282
399320.0000000    0.1242570
399360.0000000    0.1321105
399400.0000000    0.1350316
399440.0000000    0.1274350
399480.0000000    0.1225894
399520.0000000    0.1360673
399560.0000000    0.1385554
399600.0000000    0.1332902
399640.0000000    0.1344297
399680.0000000    0.1351198
399720.0000000    0.1344239
399760.0000000    0.1280310
399800.0000000    0.1249452
399840.0000000    0.1354507
399880.0000000    0.1394348
399920.0000000    0.1238734
399960.0000000    0.1224625
400000.0000000    0.1296144
400040.0000000    0.1227499
400080.0000000    0.1417224
400120.0000000    0.1319976
400160.0000000    0.1275816
400200.0000000    0.1321861
400240.0000000    0.1225007
400280.0000000    0.1219206
400320.0000000    0.1253004
400360.0000000    0.1474288
400400.0000000    0.1266413
400440.0000000    0.1436056
400480.0000000    0.1394245
400520.0000000    0.1331849
400560.0000000    0.1404888
400600.0000000    0.1386241
400640.0000000    0.1328452
400680.0000000    0.1437460
400720.0000000    0.1326911
400760.0000000    0.1497810
400800.0000000    0.1412543
400840.0000000    0.1349549
400880.0000000    0.1440338
400920.0000000    0.1305130
400960.0000000    0.1325648
401000.0000000    0.1309066
401040.0000000    0.1373978
401080.0000000    0.1354178
401120.0000000    0.1426129
401160.0000000    0.1335438
401200.0000000    0.1433353
401240.0000000    0.1535652
401280.0000000    0.1550855
401320.0000000    0.1549573
401360.0000000    0.1454327
401400.0000000    0.1415593
401440.0000000    0.1376697
401480.0000000    0.1438077
401520.0000000    0.1396964
401560.0000000    0.1301805
401600.0000000    0.1392915
401640.0000000    0.1352874
401680.0000000    0.1490331
401720.0000000    0.1399443
401760.0000000    0.1309113
401800.0000000    0.1306574
401840.0000000    0.1349787
401880.0000000    0.1305212
401920.0000000    0.1446161
401960.0000000    0.1347370
402000.0000000    0.1248770
402040.0000000    0.1315331
402080.0000000    0.1301685
402120.0000000    0.1312041
402160.0000000    0.1269357
402200.0000000    0.1527808
402240.0000000    0.1390828
402280.0000000    0.1408205
402320.0000000    0.1461476
402360.0000000    0.1298326
402400.0000000    0.1345882
402440.0000000    0.1383164
402480.0000000    0.1395544
402520.0000000    0.1372651
402560.0000000    0.1334720
402600.0000000    0.1367510
402640.0000000    0.1440526
402680.0000000    0.1352175
402720.0000000    0.1466014
402760.0000000    0.1411240
402800.0000000    0.1294997
402840.0000000    0.1417682
402880.0000000    0.1394602
402920.0000000    0.1356003
402960.0000000    0.1316244
403000.0000000    0.1408705
403040.0000000    0.1299135
403080.0000000    0.1336120
403120.0000000    0.1355234
403160.0000000    0.1270407
403200.0000000    0.1245087
403240.0000000    0.1396620
403280.0000000    0.1358264
403320.0000000    0.1364162
403360.0000000    0.1433624
403400.0000000    0.1338882
403440.0000000    0.1330206
403480.0000000    0.1473644
403520.0000000    0.1301048
403560.0000000    0.1435840
403600.0000000    0.1406529
403640.0000000    0.1559495
403680.0000000    0.1396936
403720.0000000    0.1305234
403760.0000000    0.1331639
403800.0000000    0.1214787
403840.0000000    0.1407790
403880.0000000    0.1299756
403920.0000000    0.1343118
403960.0000000    0.1480514
404000.0000000    0.1379920
404040.0000000    0.1347397
404080.0000000    0.1327737
404120.0000000    0.1351901
404160.0000000    0.1330959
404200.0000000    0.1324243
404240.0000000    0.1290397
404280.0000000    0.1327810
404320.0000000    0.1341653
404360.0000000    0.1363697
404400.0000000    0.1428294
404440.0000000    0.1348107
404480.0000000    0.1320581
404520.0000000    0.1419027
404560.0000000    0.1403877
404600.0000000    0.1271117
404640.0000000    0.1472660
404680.0000000    0.1378274
404720.0000000    0.1316587
404760.0000000    0.1353556
404800.0000000    0.1345298
404840.0000000    0.1322280
404880.0000000    0.1363417
404920.0000000    0.1541910
404960.0000000    0.1458727
405000.0000000    0.1417769
405040.0000000    0.1284009
405080.0000000    0.1376985
405120.0000000    0.1332884
405160.0000000    0.1286466
405200.0000000    0.1359945
405240.0000000    0.1352500
405280.0000000    0.1263999
405320.0000000    0.1478900
405360.0000000    0.1396860
405400.0000000    0.1547103
405440.0000000    0.1349216
405480.0000000    0.1283892
405520.0000000    0.1280968
405560.0000000    0.1348002
405600.0000000    0.1501430
405640.0000000    0.1437432
405680.0000000    0.1339014
405720.0000000    0.1310603
405760.0000000    0.1288300
405800.0000000    0.1404053
405840.0000000    0.1372272
405880.0000000    0.1419457
405920.0000000    0.1318209
405960.0000000    0.1285514
406000.0000000    0.1299096
406040.0000000    0.1317647
406080.0000000    0.1471577
406120.0000000    0.1330670
406160.0000000    0.1393242
406200.0000000    0.1488746
406240.0000000    0.1389644
406280.0000000    0.1378798
406320.0000000    0.1388609
406360.0000000    0.1375286
406400.0000000    0.1330199
406440.0000000    0.1250180
406480.0000000    0.1334741
406520.0000000    0.1470706
406560.0000000    0.1500643
406600.0000000    0.1411998
406640.0000000    0.1680645
406680.0000000    0.1450076
406720.0000000    0.1339682
406760.0000000    0.1390444
406800.0000000    0.1360819
406840.0000000    0.1339026
406880.0000000    0.1307617
406920.0000000    0.1366090
406960.0000000    0.1372331
407000.0000000    0.1381372
407040.0000000    0.1450218
407080.0000000    0.1432027
407120.0000000    0.1386859
407160.0000000    0.1400527
407200.0000000    0.1490367
407240.0000000    0.1422600
407280.0000000    0.1365573
407320.0000000    0.1384712
407360.0000000    0.1438744
407400.0000000    0.1328338
407440.0000000    0.1337054
407480.0000000    0.1291544
407520.0000000    0.1402367
407560.0000000    0.1440969
407600.0000000    0.1364150
407640.0000000    0.1330713
407680.0000000    0.1319939
407720.0000000    0.1408299
407760.0000000    0.1460919
407800.0000000    0.1399717
407840.0000000    0.1215114
407880.0000000    0.1255665
407920.0000000    0.1322062
407960.0000000    0.1302290
408000.0000000    0.1272893
408040.0000000    0.1298865
408080.0000000    0.1328254
408120.0000000    0.1367576
408160.0000000    0.1269559
408200.0000000    0.1312503
408240.0000000    0.1252815
408280.0000000    0.1305031
408320.0000000    0.1377794
408360.0000000    0.1470160
408400.0000000    0.1356518
408440.0000000    0.1250531
408480.0000000    0.1304523
408520.0000000    0.1403512
408560.0000000    0.1545374
408600.0000000    0.1282115
408640.0000000    0.1357289
408680.0000000    0.1469235
408720.0000000    0.1507570
408760.0000000    0.1353153
408800.0000000    0.1440765
408840.0000000    0.1381780
408880.0000000    0.1628745
408920.0000000    0.1410280
408960.0000000    0.1449997
409000.0000000    0.1371177
409040.0000000    0.1516763
409080.0000000    0.1624186
409120.0000000    0.1470489
409160.0000000    0.1496910
409200.0000000    0.1454607
409240.0000000    0.1238339
409280.0000000    0.1416827
409320.0000000    0.1441733
409360.0000000    0.1371362
409400.0000000    0.1352664
409440.0000000    0.1394688
409480.0000000    0.1413321
409520.0000000    0.1322788
409560.0000000    0.1332085
409600.0000000    0.1406360
409640.0000000    0.1460712
409680.0000000    0.1293911
409720.0000000    0.1467580
409760.0000000    0.1280286
409800.0000000    0.1269247
409840.0000000    0.1363005
409880.0000000    0.1363159
409920.0000000    0.1287114
409960.0000000    0.1266806
410000.0000000    0.1275730
410040.0000000    0.1265736
410080.0000000    0.1370085
410120.0000000    0.1310968
410160.0000000    0.1291979
410200.0000000    0.1204048
410240.0000000    0.1291013
410280.0000000    0.1229695
410320.0000000    0.1321158
410360.0000000    0.1302975
410400.0000000    0.1323974
410440.0000000    0.1296580
410480.0000000    0.1333534
410520.0000000    0.1247993
410560.0000000    0.1296399
410600.0000000    0.1214631
410640.0000000    0.1301465
410680.0000000    0.1305875
410720.0000000    0.1451361
410760.0000000    0.1374178
410800.0000000    0.1387768
410840.0000000    0.1454355
410880.0000000    0.1368415
410920.0000000    0.1227424
410960.0000000    0.1405746
411000.0000000    0.1281043
411040.0000000    0.1296724
411080.0000000    0.1356058
411120.0000000    0.1399072
411160.0000000    0.1328263
411200.0000000    0.1390619
411240.0000000    0.1398822
411280.0000000    0.1435959
411320.0000000    0.1489536
411360.0000000    0.1355625
411400.0000000    0.1448588
411440.0000000    0.1404227
411480.0000000    0.1213310
411520.0000000    0.1326527
411560.0000000    0.1428737
411600.0000000    0.1440852
411640.0000000    0.1262745
411680.0000000    0.1296896
411720.0000000    0.1317593
411760.0000000    0.1289116
411800.0000000    0.1384505
411840.0000000    0.1257689
411880.0000000    0.1276493
411920.0000000    0.1307745
411960.0000000    0.1283067
412000.0000000    0.1232084
412040.0000000    0.1218742
412080.0000000    0.1414553
412120.0000000    0.1290458
412160.0000000    0.1243517
412200.0000000    0.1235685
412240.0000000    0.1223712
412280.0000000    0.1289713
412320.0000000    0.1354086
412360.0000000    0.1266550
412400.0000000    0.1249132
412440.0000000    0.1152639
412480.0000000    0.1188363
412520.0000000    0.1327859
412560.0000000    0.1303700
412600.0000000    0.1232162
412640.0000000    0.1270282
412680.0000000    0.1255011
412720.0000000    0.1246751
412760.0000000    0.1286597
412800.0000000    0.1251042
412840.0000000    0.1212889
412880.0000000    0.1320087
412920.0000000    0.1233734
412960.0000000    0.1322689
413000.0000000    0.1274274
413040.0000000    0.1252482
413080.0000000    0.1306525
413120.0000000    0.1249769
413160.0000000    0.1257608
413200.0000000    0.1224300
413240.0000000    0.1309261
413280.0000000    0.1305252
413320.0000000    0.1236728
413360.0000000    0.1344572
413400.0000000    0.1258290
413440.0000000    0.1360506
413480.0000000    0.1330313
413520.0000000    0.1329845
413560.0000000    0.1334181
413600.0000000    0.1325204
413640.0000000    0.1206814
413680.0000000    0.1344684
413720.0000000    0.1247683
413760.0000000    0.1417086
413800.0000000    0.1243594
413840.0000000    0.1240984
413880.0000000    0.1247735
413920.0000000    0.1301855
413960.0000000    0.1291288
414000.0000000    0.1284025
414040.0000000    0.1462373
414080.0000000    0.1391684
414120.0000000    0.1226671
414160.0000000    0.1315054
414200.0000000    0.1106835
414240.0000000    0.1228154
414280.0000000    0.1202832
414320.0000000    0.1245486
414360.0000000    0.1253555
414400.0000000    0.1494577
414440.0000000    0.1409159
414480.0000000    0.1339621
414520.0000000    0.1303112
414560.0000000    0.1304112
414600.0000000    0.1314292
414640.0000000    0.1205254
414680.0000000    0.1311799
414720.0000000    0.1232839
414760.0000000    0.1355089
414800.0000000    0.1184030
414840.0000000    0.1299247
414880.0000000    0.1312129
414920.0000000    0.1324036
414960.0000000    0.1305841
415000.0000000    0.1440032
415040.0000000    0.1308174
415080.0000000    0.1458690
415120.0000000    0.1359234
415160.0000000    0.1317598
415200.0000000    0.1413009
415240.0000000    0.1348293
415280.0000000    0.1344354
415320.0000000    0.1297932
415360.0000000    0.1363337
415400.0000000    0.1408530
415440.0000000    0.1455592
415480.0000000    0.1361226
415520.0000000    0.1329568
415560.0000000    0.1221009
415600.0000000    0.1194272
415640.0000000    0.1382346
415680.0000000    0.1274503
415720.0000000    0.1416848
415760.0000000    0.1523599
415800.0000000    0.1465243
415840.0000000    0.1498913
415880.0000000    0.1454960
415920.0000000    0.1316198
415960.0000000    0.1465470
416000.0000000    0.1342690
416040.0000000    0.1305149
416080.0000000    0.1278291
416120.0000000    0.1176851
416160.0000000    0.1322302
416200.0000000    0.1247226
416240.0000000    0.1304748
416280.0000000    0.1313519
416320.0000000    0.1286628
416360.0000000    0.1237035
416400.0000000    0.1326444
416440.0000000    0.1317274
416480.0000000    0.1365274
416520.0000000    0.1394620
416560.0000000    0.1388470
416600.0000000    0.1494130
416640.0000000    0.1271022
416680.0000000    0.1400039
416720.0000000    0.1425428
416760.0000000    0.1337335
416800.0000000    0.1347600
416840.0000000    0.1368142
416880.0000000    0.1497431
416920.0000000    0.1393520
416960.0000000    0.1342187
417000.0000000    0.1281154
417040.0000000    0.1281008
417080.0000000    0.1280859
417120.0000000    0.1251795
417160.0000000    0.1281222
417200.0000000    0.1283363
417240.0000000    0.1339702
417280.0000000    0.1325022
417320.0000000    0.1190000
417360.0000000    0.1255734
417400.0000000    0.1241530
417440.0000000    0.1213657
417480.0000000    0.1336536
417520.0000000    0.1236505
417560.0000000    0.1249690
417600.0000000    0.1459353
417640.0000000    0.1213369
417680.0000000    0.1180870
417720.0000000    0.1162237
417760.0000000    0.1258424
417800.0000000    0.1240622
417840.0000000    0.1229986
417880.0000000    0.1312433
417920.0000000    0.1247423
417960.0000000    0.1238868
418000.0000000    0.1249559
418040.0000000    0.1296993
418080.0000000    0.1196335
418120.0000000    0.1294228
418160.0000000    0.1289961
418200.0000000    0.1245590
418240.0000000    0.1236269
418280.0000000    0.1201287
418320.0000000    0.1260457
418360.0000000    0.1324005
418400.0000000    0.1339091
418440.0000000    0.1290825
418480.0000000    0.1240578
418520.0000000    0.1240788
418560.0000000    0.1371985
418600.0000000    0.1298786
418640.0000000    0.1187781
418680.0000000    0.1242384
418720.0000000    0.1233537
418760.0000000    0.1282348
418800.0000000    0.1285987
418840.0000000    0.1271231
418880.0000000    0.1367086
418920.0000000    0.1316685
418960.0000000    0.1236059
419000.0000000    0.1312620
419040.0000000    0.1385607
419080.0000000    0.1229028
419120.0000000    0.1274503
419160.0000000    0.1237408
419200.0000000    0.1287719
419240.0000000    0.1304232
419280.0000000    0.1286621
419320.0000000    0.1335356
419360.0000000    0.1363907
419400.0000000    0.1333774
419440.0000000    0.1279741
419480.0000000    0.1316475
419520.0000000    0.1313423
419560.0000000    0.1347560
419600.0000000    0.1171401
419640.0000000    0.1250608
419680.0000000    0.1159778
419720.0000000    0.1201045
419760.0000000    0.1253851
419800.0000000    0.1332348
419840.0000000    0.1246310
419880.0000000    0.1369362
419920.0000000    0.1346122
419960.0000000    0.1292647
420000.0000000    0.1239386
420040.0000000    0.1218413
420080.0000000    0.1213912
420120.0000000    0.1210966
420160.0000000    0.1231503
420200.0000000    0.1248943
420240.0000000    0.1284825
420280.0000000    0.1253453
420320.0000000    0.1247015
420360.0000000    0.1304212
420400.0000000    0.1320999
420440.0000000    0.1247241
420480.0000000    0.1292039
420520.0000000    0.1157367
420560.0000000    0.1219830
420600.0000000    0.1263691
420640.0000000    0.1238697
420680.0000000    0.1260758
420720.0000000    0.1239498
420760.0000000    0.1327768
420800.0000000    0.1276644
420840.0000000    0.1317965
420880.0000000    0.1305225
420920.0000000    0.1327922
420960.0000000    0.1276886
421000.0000000    0.1232897
421040.0000000    0.1226801
421080.0000000    0.1355613
421120.0000000    0.1253674
421160.0000000    0.1220137
421200.0000000    0.1218894
421240.0000000    0.1180889
421280.0000000    0.1313287
421320.0000000    0.1220299
421360.0000000    0.1369070
421400.0000000    0.1190209
421440.0000000    0.1295615
421480.0000000    0.1318332
421520.0000000    0.1187296
421560.0000000    0.1237158
421600.0000000    0.1274084
421640.0000000    0.1292859
421680.0000000    0.1341783
421720.0000000    0.1406865
421760.0000000    0.1364949
421800.0000000    0.1378610
421840.0000000    0.1245553
421880.0000000    0.1238378
421920.0000000    0.1387439
421960.0000000    0.1324591
422000.0000000    0.1249429
422040.0000000    0.1231708
422080.0000000    0.1336445
422120.0000000    0.1323602
422160.0000000    0.1444923
422200.0000000    0.1293204
422240.0000000    0.1357072
422280.0000000    0.1441994
422320.0000000    0.1302247
422360.0000000    0.1301609
422400.0000000    0.1263851
422440.0000000    0.1309159
422480.0000000    0.1310513
422520.0000000    0.1237852
422560.0000000    0.1426241
422600.0000000    0.1284012
422640.0000000    0.1278252
422680.0000000    0.1310248
422720.0000000    0.1467721
422760.0000000    0.1468145
422800.0000000    0.1429456
422840.0000000    0.1472766
422880.0000000    0.1431535
422920.0000000    0.1449057
422960.0000000    0.1450887
423000.0000000    0.1389007
423040.0000000    0.1321575
423080.0000000    0.1439217
423120.0000000    0.1411328
423160.0000000    0.1431743
423200.0000000    0.1436962
423240.0000000    0.1554126
423280.0000000    0.1245675
423320.0000000    0.1366824
423360.0000000    0.1554334
423400.0000000    0.1372303
423440.0000000    0.1410912
423480.0000000    0.1369269
423520.0000000    0.1423707
423560.0000000    0.1355284
423600.0000000    0.1388137
423640.0000000    0.1323913
423680.0000000    0.1385891
423720.0000000    0.1481580
423760.0000000    0.1341902
423800.0000000    0.1419426
423840.0000000    0.1452056
423880.0000000    0.1332209
423920.0000000    0.1395586
423960.0000000    0.1453340
424000.0000000    0.1417199
424040.0000000    0.1411553
424080.0000000    0.1400832
424120.0000000    0.1231958
424160.0000000    0.1404217
424200.0000000    0.1373807
424240.0000000    0.1296514
424280.0000000    0.1234433
424320.0000000    0.1350200
424360.0000000    0.1290810
424400.0000000    0.1343723
424440.0000000    0.1323066
424480.0000000    0.1374246
424520.0000000    0.1377978
424560.0000000    0.1348906
424600.0000000    0.1333515
424640.0000000    0.1322935
424680.0000000    0.1439090
424720.0000000    0.1339336
424760.0000000    0.1362153
424800.0000000    0.1392607
424840.0000000    0.1430336
424880.0000000    0.1416561
424920.0000000    0.1316382
424960.0000000    0.1334775
425000.0000000    0.1304657
425040.0000000    0.1365102
425080.0000000    0.1452211
425120.0000000    0.1466117
425160.0000000    0.1305037
425200.0000000    0.1419072
425240.0000000    0.1316685
425280.0000000    0.1402070
425320.0000000    0.1335630
425360.0000000    0.1344819
425400.0000000    0.1267838
425440.0000000    0.1466901
425480.0000000    0.1272194
425520.0000000    0.1426675
425560.0000000    0.1318968
425600.0000000    0.1534267
425640.0000000    0.1469294
425680.0000000    0.1371197
425720.0000000    0.1382472
425760.0000000    0.1315972
425800.0000000    0.1334161
425840.0000000    0.1310240
425880.0000000    0.1320849
425920.0000000    0.1368959
425960.0000000    0.1442590
426000.0000000    0.1412638
426040.0000000    0.1360836
426080.0000000    0.1336376
426120.0000000    0.1241899
426160.0000000    0.1491467
426200.0000000    0.1424893
426240.0000000    0.1440194
426280.0000000    0.1361554
426320.0000000    0.1353570
426360.0000000    0.1351326
426400.0000000    0.1279104
426440.0000000    0.1286347
426480.0000000    0.1226221
426520.0000000    0.1439012
426560.0000000    0.1278065
426600.0000000    0.1360672
426640.0000000    0.1353207
426680.0000000    0.1307740
426720.0000000    0.1232762
426760.0000000    0.1325354
426800.0000000    0.1352753
426840.0000000    0.1214780
426880.0000000    0.1291518
426920.0000000    0.1396369
426960.0000000    0.1394557
427000.0000000    0.1296475
427040.0000000    0.1355547
427080.0000000    0.1390474
427120.0000000    0.1426530
427160.0000000    0.1295457
427200.0000000    0.1311008
427240.0000000    0.1399495
427280.0000000    0.1431101
427320.0000000    0.1353837
427360.0000000    0.1363461
427400.0000000    0.1405334
427440.0000000    0.1371662
427480.0000000    0.1438610
427520.0000000    0.1361526
427560.0000000    0.1257044
427600.0000000    0.1363941
427640.0000000    0.1258008
427680.0000000    0.1309085
427720.0000000    0.1269197
427760.0000000    0.1279928
427800.0000000    0.1289078
427840.0000000    0.1265418
427880.0000000    0.1302963
427920.0000000    0.1286474
427960.0000000    0.1277989
428000.0000000    0.1196707
428040.0000000    0.1279408
428080.0000000    0.1295067
428120.0000000    0.1308947
428160.0000000    0.1244759
428200.0000000    0.1248816
428240.0000000    0.1311224
428280.0000000    0.1296364
428320.0000000    0.1267716
428360.0000000    0.1299941
428400.0000000    0.1323920
428440.0000000    0.1340553
428480.0000000    0.1275280
428520.0000000    0.1261471
428560.0000000    0.1275642
428600.0000000    0.1281565
428640.0000000    0.1398361
428680.0000000    0.1367367
428720.0000000    0.1271915
428760.0000000    0.1321970
428800.0000000    0.1443904
428840.0000000    0.1491939
428880.0000000    0.1343746
428920.0000000    0.1301325
428960.0000000    0.1341969
429000.0000000    0.1345769
429040.0000000    0.1456174
429080.0000000    0.1396684
429120.0000000    0.1406499
429160.0000000    0.1383121
429200.0000000    0.1347082
429240.0000000    0.1510040
429280.0000000    0.1382501
429320.0000000    0.1373626
429360.0000000    0.1271337
429400.0000000    0.1348531
429440.0000000    0.1309283
429480.0000000    0.1396971
429520.0000000    0.1250486
429560.0000000    0.1354290
429600.0000000    0.1404382
429640.0000000    0.1331200
429680.0000000    0.1353357
429720.0000000    0.1356185
429760.0000000    0.1287526
429800.0000000    0.1401247
429840.0000000    0.1279583
429880.0000000    0.1293243
429920.0000000    0.1380041
429960.0000000    0.1337751
430000.0000000    0.1342474
430040.0000000    0.1255075
430080.0000000    0.1231585
430120.0000000    0.1255611
430160.0000000    0.1180504
430200.0000000    0.1328702
430240.0000000    0.1355115
430280.0000000    0.1290413
430320.0000000    0.1338017
430360.0000000    0.1324649
430400.0000000    0.1291152
430440.0000000    0.1256291
430480.0000000    0.1302556
430520.0000000    0.1317604
430560.0000000    0.1293275
430600.0000000    0.1309718
430640.0000000    0.1294519
430680.0000000    0.1368883
430720.0000000    0.1278221
430760.0000000    0.1252973
430800.0000000    0.1310112
430840.0000000    0.1288342
430880.0000000    0.1244696
430920.0000000    0.1384877
430960.0000000    0.1307430
431000.0000000    0.1360142
431040.0000000    0.1283318
431080.0000000    0.1327142
431120.0000000    0.1311343
431160.0000000    0.1329397
431200.0000000    0.1309275
431240.0000000    0.1285110
431280.0000000    0.1283888
431320.0000000    0.1296712
431360.0000000    0.1354601
431400.0000000    0.1240139
431440.0000000    0.1272173
431480.0000000    0.1274649
431520.0000000    0.1319851
431560.0000000    0.1239175
431600.0000000    0.1154608
431640.0000000    0.1268661
431680.0000000    0.1203357
431720.0000000    0.1319070
431760.0000000    0.1335227
431800.0000000    0.1251083
431840.0000000    0.1362790
431880.0000000    0.1302042
431920.0000000    0.1571760
431960.0000000    0.1390878
432000.0000000    0.1251854
432040.0000000    0.1353451
432080.0000000    0.1266370
432120.0000000    0.1303732
432160.0000000    0.1314387
432200.0000000    0.1324082
432240.0000000    0.1359040
432280.0000000    0.1260120
432320.0000000    0.1400952
432360.0000000    0.1345196
432400.0000000    0.1289672
432440.0000000    0.1406859
432480.0000000    0.1315334
432520.0000000    0.1246686
432560.0000000    0.1307930
432600.0000000    0.1250037
432640.0000000    0.1335132
432680.0000000    0.1196628
432720.0000000    0.1258289
432760.0000000    0.1257407
432800.0000000    0.1232641
432840.0000000    0.1211925
432880.0000000    0.1194565
432920.0000000    0.1217694
432960.0000000    0.1360751
433000.0000000    0.1266252
433040.0000000    0.1328272
433080.0000000    0.1238020
433120.0000000    0.1279965
433160.0000000    0.1248241
433200.0000000    0.1284862
433240.0000000    0.1320044
433280.0000000    0.1174772
433320.0000000    0.1310481
433360.0000000    0.1195593
433400.0000000    0.1208751
433440.0000000    0.1279881
433480.0000000    0.1331773
433520.0000000    0.1368705
433560.0000000    0.1325688
433600.0000000    0.1447755
433640.0000000    0.1365038
433680.0000000    0.1361655
433720.0000000    0.1344651
433760.0000000    0.1295937
433800.0000000    0.1308089
433840.0000000    0.1274523
433880.0000000    0.1330194
433920.0000000    0.1405387
433960.0000000    0.1332646
434000.0000000    0.1480607
434040.0000000    0.1283304
434080.0000000    0.1238872
434120.0000000    0.1294068
434160.0000000    0.1286974
434200.0000000    0.1346337
434240.0000000    0.1338283
434280.0000000    0.1245767
434320.0000000    0.1239961
434360.0000000    0.1262527
434400.0000000    0.1197700
434440.0000000    0.1250878
434480.0000000    0.1288578
434520.0000000    0.1223143
434560.0000000    0.1239918
434600.0000000    0.1222596
434640.0000000    0.1131992
434680.0000000    0.1263543
434720.0000000    0.1326879
434760.0000000    0.1228714
434800.0000000    0.1324259
434840.0000000    0.1372127
434880.0000000    0.1291032
434920.0000000    0.1390682
434960.0000000    0.1301754
435000.0000000    0.1223040
435040.0000000    0.1342792
435080.0000000    0.1401073
435120.0000000    0.1323672
435160.0000000    0.1407308
435200.0000000    0.1431813
435240.0000000    0.1320391
435280.0000000    0.1307388
435320.0000000    0.1308257
435360.0000000    0.1242071
435400.0000000    0.1338569
435440.0000000    0.1396108
435480.0000000    0.1293466
435520.0000000    0.1299458
435560.0000000    0.1293976
435600.0000000    0.1340186
435640.0000000    0.1342960
435680.0000000    0.1324030
435720.0000000    0.1365190
435760.0000000    0.1338413
435800.0000000    0.1326359
435840.0000000    0.1340772
435880.0000000    0.1360147
435920.0000000    0.1335467
435960.0000000    0.1385181
436000.0000000    0.1350092
436040.0000000    0.1359963
436080.0000000    0.1376868
436120.0000000    0.1470557
436160.0000000    0.1433462
436200.0000000    0.1323471
436240.0000000    0.1339568
436280.0000000    0.1391798
436320.0000000    0.1367797
436360.0000000    0.1440825
436400.0000000    0.1326049
436440.0000000    0.1342870
436480.0000000    0.1390678
436520.0000000    0.1470204
436560.0000000    0.1408808
436600.0000000    0.1420750
436640.0000000    0.1334836
436680.0000000    0.1415673
436720.0000000    0.1390885
436760.0000000    0.1324731
436800.0000000    0.1258345
436840.0000000    0.1281458
436880.0000000    0.1279435
436920.0000000    0.1373303
436960.0000000    0.1255112
437000.0000000    0.1275455
437040.0000000    0.1293968
437080.0000000    0.1359424
437120.0000000    0.1356364
437160.0000000    0.1318624
437200.0000000    0.1355283
437240.0000000    0.1337441
437280.0000000    0.1324729
437320.0000000    0.1289624
437360.0000000    0.1315164
437400.0000000    0.1293231
437440.0000000    0.1253934
437480.0000000    0.1293477
437520.0000000    0.1349475
437560.0000000    0.1266423
437600.0000000    0.1338800
437640.0000000    0.1472627
437680.0000000    0.1298708
437720.0000000    0.1206449
437760.0000000    0.1370148
437800.0000000    0.1305774
437840.0000000    0.1339958
437880.0000000    0.1335665
437920.0000000    0.1193476
437960.0000000    0.1331800
438000.0000000    0.1321122
438040.0000000    0.1400346
438080.0000000    0.1278833
438120.0000000    0.1394312
438160.0000000    0.1312958
438200.0000000    0.1454971
438240.0000000    0.1362016
438280.0000000    0.1354906
438320.0000000    0.1254808
438360.0000000    0.1250737
438400.0000000    0.1306292
438440.0000000    0.1289366
438480.0000000    0.1322435
438520.0000000    0.1294614
438560.0000000    0.1344289
438600.0000000    0.1431982
438640.0000000    0.1338216
438680.0000000    0.1305621
438720.0000000    0.1290593
438760.0000000    0.1298035
438800.0000000    0.1409314
438840.0000000    0.1340151
438880.0000000    0.1330715
438920.0000000    0.1327754
438960.0000000    0.1280574
439000.0000000    0.1377632
439040.0000000    0.1341312
439080.0000000    0.1359805
439120.0000000    0.1393265
439160.0000000    0.1312337
439200.0000000    0.1324678
439240.0000000    0.1257412
439280.0000000    0.1422465
439320.0000000    0.1299841
439360.0000000    0.1449946
439400.0000000    0.1475008
439440.0000000    0.1453814
439480.0000000    0.1464529
439520.0000000    0.1484642
439560.0000000    0.1357718
439600.0000000    0.1436758
439640.0000000    0.1374169
439680.0000000    0.1362707
439720.0000000    0.1487315
439760.0000000    0.1306583
439800.0000000    0.1334234
439840.0000000    0.1419049
439880.0000000    0.1486589
439920.0000000    0.1325471
439960.0000000    0.1333051
440000.0000000    0.1354159
440040.0000000    0.1318672
440080.0000000    0.1285564
440120.0000000    0.1363079
440160.0000000    0.1283061
440200.0000000    0.1387527
440240.0000000    0.1413149
440280.0000000    0.1245821
440320.0000000    0.1313772
440360.0000000    0.1340604
440400.0000000    0.1315144
440440.0000000    0.1286902
440480.0000000    0.1314483
440520.0000000    0.1328062
440560.0000000    0.1331395
440600.0000000    0.1284505
440640.0000000    0.1332590
440680.0000000    0.1350762
440720.0000000    0.1270070
440760.0000000    0.1392581
440800.0000000    0.1345172
440840.0000000    0.1374794
440880.0000000    0.1287387
440920.0000000    0.1264124
440960.0000000    0.1448204
441000.0000000    0.1392353
441040.0000000    0.1441626
441080.0000000    0.1361489
441120.0000000    0.1403774
441160.0000000    0.1336500
441200.0000000    0.1374196
441240.0000000    0.1338435
441280.0000000    0.1256634
441320.0000000    0.1386020
441360.0000000    0.1338838
441400.0000000    0.1427348
441440.0000000    0.1329158
441480.0000000    0.1298629
441520.0000000    0.1315707
441560.0000000    0.1253482
441600.0000000    0.1330245
441640.0000000    0.1493855
441680.0000000    0.1315413
441720.0000000    0.1405058
441760.0000000    0.1263952
441800.0000000    0.1295983
441840.0000000    0.1322399
441880.0000000    0.1332877
441920.0000000    0.1387570
441960.0000000    0.1286314
442000.0000000    0.1361454
442040.0000000    0.1371482
442080.0000000    0.1264406
442120.0000000    0.1226400
442160.0000000    0.1300591
442200.0000000    0.1315898
442240.0000000    0.1283000
442280.0000000    0.1436264
442320.0000000    0.1279420
442360.0000000    0.1318780
442400.0000000    0.1365470
442440.0000000    0.1319345
442480.0000000    0.1325219
442520.0000000    0.1393043
442560.0000000    0.1447526
442600.0000000    0.1407161
442640.0000000    0.1441321
442680.0000000    0.1392794
442720.0000000    0.1250648
442760.0000000    0.1359793
442800.0000000    0.1357857
442840.0000000    0.1492707
442880.0000000    0.1425237
442920.0000000    0.1392586
442960.0000000    0.1287086
443000.0000000    0.1310964
443040.0000000    0.1404485
443080.0000000    0.1326185
443120.0000000    0.1432254
443160.0000000    0.1343547
443200.0000000    0.1354743
443240.0000000    0.1440352
443280.0000000    0.1393372
443320.0000000    0.1419830
443360.0000000    0.1294159
443400.0000000    0.1337589
443440.0000000    0.1240104
443480.0000000    0.1384321
443520.0000000    0.1492032
443560.0000000    0.1385884
443600.0000000    0.1482052
443640.0000000    0.1350433
443680.0000000    0.1380830
443720.0000000    0.1394678
443760.0000000    0.1581387
443800.0000000    0.1421197
443840.0000000    0.1438682
443880.0000000    0.1449324
443920.0000000    0.1352479
443960.0000000    0.1442048
444000.0000000    0.1384607
444040.0000000    0.1439312
444080.0000000    0.1278071
444120.0000000    0.1397641
444160.0000000    0.1262164
444200.0000000    0.1358116
444240.0000000    0.1241975
444280.0000000    0.1274052
444320.0000000    0.1326848
444360.0000000    0.1264158
444400.0000000    0.1231485
444440.0000000    0.1224481
444480.0000000    0.1272592
444520.0000000    0.1325708
444560.0000000    0.1340449
444600.0000000    0.1306386
444640.0000000    0.1286587
444680.0000000    0.1247905
444720.0000000    0.1184682
444760.0000000    0.1345218
444800.0000000    0.1402208
444840.0000000    0.1366545
444880.0000000    0.1280259
444920.0000000    0.1339997
444960.0000000    0.1402465
445000.0000000    0.1387725
445040.0000000    0.1291108
445080.0000000    0.1292657
445120.0000000    0.1393071
445160.0000000    0.1411559
445200.0000000    0.1389153
445240.0000000    0.1450207
445280.0000000    0.1450589
445320.0000000    0.1477874
445360.0000000    0.1352306
445400.0000000    0.1321286
445440.0000000    0.1481872
445480.0000000    0.1344144
445520.0000000    0.1505523
445560.0000000    0.1438532
445600.0000000    0.1355512
445640.0000000    0.1290463
445680.0000000    0.1320107
445720.0000000    0.1471790
445760.0000000    0.1338039
445800.0000000    0.1403012
445840.0000000    0.1521871
445880.0000000    0.1565561
445920.0000000    0.1247140
445960.0000000    0.1366784
446000.0000000    0.1298982
446040.0000000    0.1410721
446080.0000000    0.1429613
446120.0000000    0.1444697
446160.0000000    0.1357872
446200.0000000    0.1470405
446240.0000000    0.1324881
446280.0000000    0.1299369
446320.0000000    0.1314497
446360.0000000    0.1276640
446400.0000000    0.1322201
446440.0000000    0.1310145
446480.0000000    0.1392063
446520.0000000    0.1316533
446560.0000000    0.1376082
446600.0000000    0.1401206
446640.0000000    0.1384012
446680.0000000    0.1472380
446720.0000000    0.1316544
446760.0000000    0.1377115
446800.0000000    0.1456210
446840.0000000    0.1335277
446880.0000000    0.1311944
446920.0000000    0.1266703
446960.0000000    0.1395645
447000.0000000    0.1266368
447040.0000000    0.1256783
447080.0000000    0.1311737
447120.0000000    0.1351077
447160.0000000    0.1334709
447200.0000000    0.1400656
447240.0000000    0.1428170
447280.0000000    0.1430538
447320.0000000    0.1295083
447360.0000000    0.1366110
447400.0000000    0.1308168
447440.0000000    0.1334709
447480.0000000    0.1386107
447520.0000000    0.1446180
447560.0000000    0.1348915
447600.0000000    0.1349404
447640.0000000    0.1347956
447680.0000000    0.1384720
447720.0000000    0.1381778
447760.0000000    0.1386902
447800.0000000    0.1398386
447840.0000000    0.1353683
447880.0000000    0.1497453
447920.0000000    0.1294796
447960.0000000    0.1536429
448000.0000000    0.1391065
448040.0000000    0.1349168
448080.0000000    0.1449043
448120.0000000    0.1443645
448160.0000000    0.1313510
448200.0000000    0.1333387
448240.0000000    0.1401252
448280.0000000    0.1481339
448320.0000000    0.1435163
448360.0000000    0.1385132
448400.0000000    0.1537330
448440.0000000    0.1516986
448480.0000000    0.1335951
448520.0000000    0.1306356
448560.0000000    0.1411993
448600.0000000    0.1485959
448640.0000000    0.1334908
448680.0000000    0.1310895
448720.0000000    0.1410799
448760.0000000    0.1333424
448800.0000000    0.1352506
448840.0000000    0.1324915
448880.0000000    0.1356921
448920.0000000    0.1268954
448960.0000000    0.1416197
449000.0000000    0.1363827
449040.0000000    0.1277854
449080.0000000    0.1339997
449120.0000000    0.1261527
449160.0000000    0.1296579
449200.0000000    0.1299108
449240.0000000    0.1306757
449280.0000000    0.1273962
449320.0000000    0.1301375
449360.0000000    0.1342599
449400.0000000    0.1303078
449440.0000000    0.1319531
449480.0000000    0.1258592
449520.0000000    0.1377128
449560.0000000    0.1388012
449600.0000000    0.1349164
449640.0000000    0.1336200
449680.0000000    0.1235754
449720.0000000    0.1305717
449760.0000000    0.1381141
449800.0000000    0.1306283
449840.0000000    0.1235787
449880.0000000    0.1313431
449920.0000000    0.1376275
449960.0000000    0.1368976
450000.0000000    0.1298321
450040.0000000    0.1357716
450080.0000000    0.1445292
450120.0000000    0.1357316
450160.0000000    0.1387060
450200.0000000    0.1346305
450240.0000000    0.1292860
450280.0000000    0.1381037
450320.0000000    0.1408612
450360.0000000    0.1289024
450400.0000000    0.1319588
450440.0000000    0.1277526
450480.0000000    0.1274045
450520.0000000    0.1296104
450560.0000000    0.1243216
450600.0000000    0.1347497
450640.0000000    0.1283274
450680.0000000    0.1314308
450720.0000000    0.1412102
450760.0000000    0.1355906
450800.0000000    0.1348772
450840.0000000    0.1354472
450880.0000000    0.1319167
450920.0000000    0.1346782
450960.0000000    0.1305315
451000.0000000    0.1312076
451040.0000000    0.1293150
451080.0000000    0.1283540
451120.0000000    0.1268954
451160.0000000    0.1343285
451200.0000000    0.1379209
451240.0000000    0.1238117
451280.0000000    0.1314948
451320.0000000    0.1426383
451360.0000000    0.1390654
451400.0000000    0.1237806
451440.0000000    0.1405201
451480.0000000    0.1386671
451520.0000000    0.1388215
451560.0000000    0.1246374
451600.0000000    0.1371497
451640.0000000    0.1437283
451680.0000000    0.1330641
451720.0000000    0.1309862
451760.0000000    0.1383994
451800.0000000    0.1394413
451840.0000000    0.1317272
451880.0000000    0.1290842
451920.0000000    0.1329195
451960.0000000    0.1431192
452000.0000000    0.1252724
452040.0000000    0.1288935
452080.0000000    0.1204295
452120.0000000    0.1285277
452160.0000000    0.1261079
452200.0000000    0.1442546
452240.0000000    0.1316008
452280.0000000    0.1212559
452320.0000000    0.1304265
452360.0000000    0.1299159
452400.0000000    0.1255471
452440.0000000    0.1355760
452480.0000000    0.1283295
452520.0000000    0.1302206
452560.0000000    0.1318555
452600.0000000    0.1324236
452640.0000000    0.1376026
452680.0000000    0.1288103
452720.0000000    0.1201838
452760.0000000    0.1377175
452800.0000000    0.1264213
452840.0000000    0.1337167
452880.0000000    0.1292179
452920.0000000    0.1230589
452960.0000000    0.1263200
453000.0000000    0.1303117
453040.0000000    0.1338997
453080.0000000    0.1316472
453120.0000000    0.1308539
453160.0000000    0.1335311
453200.0000000    0.1317301
453240.0000000    0.1389112
453280.0000000    0.1244833
453320.0000000    0.1369285
453360.0000000    0.1399773
453400.0000000    0.1427801
453440.0000000    0.1322431
453480.0000000    0.1373054
453520.0000000    0.1391529
453560.0000000    0.1331952
453600.0000000    0.1368179
453640.0000000    0.1390468
453680.0000000    0.1325876
453720.0000000    0.1354496
453760.0000000    0.1276111
453800.0000000    0.1314175
453840.0000000    0.1461962
453880.0000000    0.1398663
453920.0000000    0.1431901
453960.0000000    0.1383145
454000.0000000    0.1394784
454040.0000000    0.1513781
454080.0000000    0.1451282
454120.0000000    0.1443945
454160.0000000    0.1366080
454200.0000000    0.1331835
454240.0000000    0.1400809
454280.0000000    0.1299349
454320.0000000    0.1341003
454360.0000000    0.1423392
454400.0000000    0.1344673
454440.0000000    0.1314916
454480.0000000    0.1552695
454520.0000000    0.1409660
454560.0000000    0.1395379
454600.0000000    0.1353536
454640.0000000    0.1352339
454680.0000000    0.1300534
454720.0000000    0.1280791
454760.0000000    0.1256300
454800.0000000    0.1334854
454840.0000000    0.1271102
454880.0000000    0.1298634
454920.0000000    0.1410615
454960.0000000    0.1391727
455000.0000000    0.1365061
455040.0000000    0.1370539
455080.0000000    0.1406724
455120.0000000    0.1423452
455160.0000000    0.1417361
455200.0000000    0.1417897
455240.0000000    0.1416327
455280.0000000    0.1424054
455320.0000000    0.1566527
455360.0000000    0.1478304
455400.0000000    0.1472432
455440.0000000    0.1486474
455480.0000000    0.1405252
455520.0000000    0.1410195
455560.0000000    0.1360568
455600.0000000    0.1348058
455640.0000000    0.1431975
455680.0000000    0.1310022
455720.0000000    0.1430791
455760.0000000    0.1325202
455800.0000000    0.1465571
455840.0000000    0.1550932
455880.0000000    0.1441499
455920.0000000    0.1386006
455960.0000000    0.1460987
456000.0000000    0.1377274
456040.0000000    0.1296442
456080.0000000    0.1461945
456120.0000000    0.1340630
456160.0000000    0.1384597
456200.0000000    0.1442033
456240.0000000    0.1497520
456280.0000000    0.1398257
456320.0000000    0.1520326
456360.0000000    0.1400905
456400.0000000    0.1442137
456440.0000000    0.1458597
456480.0000000    0.1489251
456520.0000000    0.1414808
456560.0000000    0.1327059
456600.0000000    0.1341789
456640.0000000    0.1431619
456680.0000000    0.1526032
456720.0000000    0.1549140
456760.0000000    0.1464611
456800.0000000    0.1370082
456840.0000000    0.1522281
456880.0000000    0.1431007
456920.0000000    0.1419479
456960.0000000    0.1373217
457000.0000000    0.1468883
457040.0000000    0.1406874
457080.0000000    0.1465039
457120.0000000    0.1555289
457160.0000000    0.1474065
457200.0000000    0.1404102
457240.0000000    0.1416284
457280.0000000    0.1391900
457320.0000000    0.1388491
457360.0000000    0.1249368
457400.0000000    0.1344860
457440.0000000    0.1627551
457480.0000000    0.1456791
457520.0000000    0.1385525
457560.0000000    0.1444565
457600.0000000    0.1452247
457640.0000000    0.1420162
457680.0000000    0.1456935
457720.0000000    0.1428645
457760.0000000    0.1402582
457800.0000000    0.1409571
457840.0000000    0.1550772
457880.0000000    0.1486997
457920.0000000    0.1345777
457960.0000000    0.1471721
458000.0000000    0.1490204
458040.0000000    0.1314621
458080.0000000    0.1320075
458120.0000000    0.1414788
458160.0000000    0.1312234
458200.0000000    0.1297293
458240.0000000    0.1345508
458280.0000000    0.1342364
458320.0000000    0.1384799
458360.0000000    0.1427266
458400.0000000    0.1465817
458440.0000000    0.1496614
458480.0000000    0.1432171
458520.0000000    0.1401522
458560.0000000    0.1523843
458600.0000000    0.1495002
458640.0000000    0.1401186
458680.0000000    0.1428615
458720.0000000    0.1389048
458760.0000000    0.1394102
458800.0000000    0.1505682
458840.0000000    0.1552710
458880.0000000    0.1422746
458920.0000000    0.1312016
458960.0000000    0.1421845
459000.0000000    0.1407236
459040.0000000    0.1430644
459080.0000000    0.1434399
459120.0000000    0.1489867
459160.0000000    0.1487564
459200.0000000    0.1399311
459240.0000000    0.1328419
459280.0000000    0.1383948
459320.0000000    0.1506603
459360.0000000    0.1503602
459400.0000000    0.1436878
459440.0000000    0.1451994
459480.0000000    0.1385620
459520.0000000    0.1307952
459560.0000000    0.1505516
459600.0000000    0.1381470
459640.0000000    0.1281280
459680.0000000    0.1368797
459720.0000000    0.1424668
459760.0000000    0.1393685
459800.0000000    0.1396543
459840.0000000    0.1395964
459880.0000000    0.1512137
459920.0000000    0.1574347
459960.0000000    0.1533152
460000.0000000    0.1483758
460040.0000000    0.1435703
460080.0000000    0.1438201
460120.0000000    0.1406516
460160.0000000    0.1523364
460200.0000000    0.1508411
460240.0000000    0.1510776
460280.0000000    0.1487836
460320.0000000    0.1436728
460360.0000000    0.1485999
460400.0000000    0.1509891
460440.0000000    0.1362577
460480.0000000    0.1495716
460520.0000000    0.1526847
460560.0000000    0.1420199
460600.0000000    0.1485335
460640.0000000    0.1479930
460680.0000000    0.1602762
460720.0000000    0.1382484
460760.0000000    0.1476315
460800.0000000    0.1503049
460840.0000000    0.1526887
460880.0000000    0.1514964
460920.0000000    0.1400638
460960.0000000    0.1435365
461000.0000000    0.1300960
461040.0000000    0.1252818
461080.0000000    0.1392462
461120.0000000    0.1379462
461160.0000000    0.1324798
461200.0000000    0.1302036
461240.0000000    0.1189995
461280.0000000    0.1290736
461320.0000000    0.1417339
461360.0000000    0.1342958
461400.0000000    0.1394228
461440.0000000    0.1423863
461480.0000000    0.1472971
461520.0000000    0.1391401
461560.0000000    0.1572179
461600.0000000    0.1429203
461640.0000000    0.1454001
461680.0000000    0.1482678
461720.0000000    0.1480540
461760.0000000    0.1489259
461800.0000000    0.1502609
461840.0000000    0.1497673
461880.0000000    0.1473681
461920.0000000    0.1504850
461960.0000000    0.1428077
462000.0000000    0.1474265
462040.0000000    0.1502081
462080.0000000    0.1448551
462120.0000000    0.1514266
462160.0000000    0.1521466
462200.0000000    0.1504687
462240.0000000    0.1600126
462280.0000000    0.1502306
462320.0000000    0.1409235
462360.0000000    0.1383351
462400.0000000    0.1464210
462440.0000000    0.1390975
462480.0000000    0.1374972
462520.0000000    0.1337198
462560.0000000    0.1454651
462600.0000000    0.1527685
462640.0000000    0.1482523
462680.0000000    0.1397985
462720.0000000    0.1439210
462760.0000000    0.1347568
462800.0000000    0.1456576
462840.0000000    0.1400730
462880.0000000    0.1447801
462920.0000000    0.1526635
462960.0000000    0.1375889
463000.0000000    0.1317993
463040.0000000    0.1449785
463080.0000000    0.1305753
463120.0000000    0.1491982
463160.0000000    0.1573705
463200.0000000    0.1507105
463240.0000000    0.1432816
463280.0000000    0.1459725
463320.0000000    0.1417118
463360.0000000    0.1401321
463400.0000000    0.1390908
463440.0000000    0.1455081
463480.0000000    0.1356693
463520.0000000    0.1348370
463560.0000000    0.1349999
463600.0000000    0.1224944
463640.0000000    0.1339183
463680.0000000    0.1281496
463720.0000000    0.1302145
463760.0000000    0.1354297
463800.0000000    0.1332915
463840.0000000    0.1234186
463880.0000000    0.1374894
463920.0000000    0.1268464
463960.0000000    0.1417622
464000.0000000    0.1476363
464040.0000000    0.1447616
464080.0000000    0.1516889
464120.0000000    0.1434752
464160.0000000    0.1241705
464200.0000000    0.1330996
464240.0000000    0.1326698
464280.0000000    0.1317750
464320.0000000    0.1211352
464360.0000000    0.1284347
464400.0000000    0.1275561
464440.0000000    0.1263368
464480.0000000    0.1277365
464520.0000000    0.1334505
464560.0000000    0.1392506
464600.0000000    0.1364040
464640.0000000    0.1414625
464680.0000000    0.1491566
464720.0000000    0.1384806
464760.0000000    0.1372289
464800.0000000    0.1388202
464840.0000000    0.1424779
464880.0000000    0.1509233
464920.0000000    0.1462296
464960.0000000    0.1452427
465000.0000000    0.1506891
465040.0000000    0.1511477
465080.0000000    0.1468253
465120.0000000    0.1544538
465160.0000000    0.1454061
465200.0000000    0.1516962
465240.0000000    0.1426295
465280.0000000    0.1388343
465320.0000000    0.1518406
465360.0000000    0.1495727
465400.0000000    0.1433639
465440.0000000    0.1486231
465480.0000000    0.1443762
465520.0000000    0.1362146
465560.0000000    0.1454387
465600.0000000    0.1430486
465640.0000000    0.1291221
465680.0000000    0.1328402
465720.0000000    0.1508412
465760.0000000    0.1363610
465800.0000000    0.1320923
465840.0000000    0.1318593
465880.0000000    0.1327572
465920.0000000    0.1315947
465960.0000000    0.1403815
466000.0000000    0.1477556
466040.0000000    0.1428349
466080.0000000    0.1485889
466120.0000000    0.1487221
466160.0000000    0.1435895
466200.0000000    0.1361967
466240.0000000    0.1351740
466280.0000000    0.1357299
466320.0000000    0.1275530
466360.0000000    0.1489566
466400.0000000    0.1385195
466440.0000000    0.1367276
466480.0000000    0.1353190
466520.0000000    0.1413628
466560.0000000    0.1245669
466600.0000000    0.1333803
466640.0000000    0.1391349
466680.0000000    0.1354388
466720.0000000    0.1431375
466760.0000000    0.1447551
466800.0000000    0.1348929
466840.0000000    0.1331775
466880.0000000    0.1336967
466920.0000000    0.1407598
466960.0000000    0.1359545
467000.0000000    0.1358064
467040.0000000    0.1287515
467080.0000000    0.1363169
467120.0000000    0.1337884
467160.0000000    0.1291585
467200.0000000    0.1379394
467240.0000000    0.1376963
467280.0000000    0.1512713
467320.0000000    0.1416968
467360.0000000    0.1310634
467400.0000000    0.1333407
467440.0000000    0.1318020
467480.0000000    0.1322438
467520.0000000    0.1422822
467560.0000000    0.1328644
467600.0000000    0.1329864
467640.0000000    0.1321807
467680.0000000    0.1429657
467720.0000000    0.1391695
467760.0000000    0.1374647
467800.0000000    0.1354034
467840.0000000    0.1292711
467880.0000000    0.1387386
467920.0000000    0.1286864
467960.0000000    0.1300266
468000.0000000    0.1331663
468040.0000000    0.1295096
468080.0000000    0.1392363
468120.0000000    0.1412777
468160.0000000    0.1441239
468200.0000000    0.1324234
468240.0000000    0.1386680
468280.0000000    0.1305356
468320.0000000    0.1375998
468360.0000000    0.1295046
468400.0000000    0.1321341
468440.0000000    0.1395004
468480.0000000    0.1369883
468520.0000000    0.1268916
468560.0000000    0.1241177
468600.0000000    0.1231896
468640.0000000    0.1303706
468680.0000000    0.1295898
468720.0000000    0.1379373
468760.0000000    0.1402393
468800.0000000    0.1327605
468840.0000000    0.1306491
468880.0000000    0.1259823
468920.0000000    0.1348931
468960.0000000    0.1212361
469000.0000000    0.1365212
469040.0000000    0.1304721
469080.0000000    0.1273303
469120.0000000    0.1196482
469160.0000000    0.1174829
469200.0000000    0.1225496
469240.0000000    0.1313338
469280.0000000    0.1337838
469320.0000000    0.1252519
469360.0000000    0.1232912
469400.0000000    0.1289352
469440.0000000    0.1281993
469480.0000000    0.1286558
469520.0000000    0.1242403
469560.0000000    0.1425266
469600.0000000    0.1223601
469640.0000000    0.1304852
469680.0000000    0.1269275
469720.0000000    0.1335180
469760.0000000    0.1297001
469800.0000000    0.1354482
469840.0000000    0.1323871
469880.0000000    0.1256344
469920.0000000    0.1347354
469960.0000000    0.1279490
470000.0000000    0.1349655
470040.0000000    0.1423700
470080.0000000    0.1341307
470120.0000000    0.1319710
470160.0000000    0.1241011
470200.0000000    0.1410439
470240.0000000    0.1455341
470280.0000000    0.1287264
470320.0000000    0.1303810
470360.0000000    0.1282330
470400.0000000    0.1291295
470440.0000000    0.1375070
470480.0000000    0.1408433
470520.0000000    0.1331124
470560.0000000    0.1337857
470600.0000000    0.1246002
470640.0000000    0.1271366
470680.0000000    0.1355630
470720.0000000    0.1251864
470760.0000000    0.1328427
470800.0000000    0.1394283
470840.0000000    0.1404946
470880.0000000    0.1391335
470920.0000000    0.1263414
470960.0000000    0.1309715
471000.0000000    0.1418887
471040.0000000    0.1324958
471080.0000000    0.1262218
471120.0000000    0.1276295
471160.0000000    0.1381627
471200.0000000    0.1277071
471240.0000000    0.1274888
471280.0000000    0.1341022
471320.0000000    0.1399805
471360.0000000    0.1333326
471400.0000000    0.1268506
471440.0000000    0.1330614
471480.0000000    0.1347903
471520.0000000    0.1345994
471560.0000000    0.1267653
471600.0000000    0.1314315
471640.0000000    0.1295963
471680.0000000    0.1375137
471720.0000000    0.1351682
471760.0000000    0.1312936
471800.0000000    0.1386878
471840.0000000    0.1410730
471880.0000000    0.1390593
471920.0000000    0.1311846
471960.0000000    0.1265966
472000.0000000    0.1307877
472040.0000000    0.1281635
472080.0000000    0.1284143
472120.0000000    0.1284420
472160.0000000    0.1298825
472200.0000000    0.1276839
472240.0000000    0.1246344
472280.0000000    0.1250734
472320.0000000    0.1281212
472360.0000000    0.1180229
472400.0000000    0.1407184
472440.0000000    0.1261567
472480.0000000    0.1317976
472520.0000000    0.1327644
472560.0000000    0.1251928
472600.0000000    0.1237248
472640.0000000    0.1278891
472680.0000000    0.1238235
472720.0000000    0.1369067
472760.0000000    0.1316629
472800.0000000    0.1300419
472840.0000000    0.1346205
472880.0000000    0.1339376
472920.0000000    0.1305983
472960.0000000    0.1314124
473000.0000000    0.1342726
473040.0000000    0.1304300
473080.0000000    0.1316458
473120.0000000    0.1296415
473160.0000000    0.1304739
473200.0000000    0.1297641
473240.0000000    0.1285583
473280.0000000    0.1332962
473320.0000000    0.1357251
473360.0000000    0.1291372
473400.0000000    0.1185313
473440.0000000    0.1297360
473480.0000000    0.1237166
473520.0000000    0.1306940
473560.0000000    0.1264403
473600.0000000    0.1457986
473640.0000000    0.1296880
473680.0000000    0.1266227
473720.0000000    0.1406819
473760.0000000    0.1271542
473800.0000000    0.1440626
473840.0000000    0.1335157
473880.0000000    0.1291465
473920.0000000    0.1411008
473960.0000000    0.1440884
474000.0000000    0.1419692
474040.0000000    0.1250861
474080.0000000    0.1394323
474120.0000000    0.1305036
474160.0000000    0.1358793
474200.0000000    0.1462662
474240.0000000    0.1337992
474280.0000000    0.1372718
474320.0000000    0.1353645
474360.0000000    0.1331313
474400.0000000    0.1288181
474440.0000000    0.1307596
474480.0000000    0.1324479
474520.0000000    0.1457854
474560.0000000    0.1377520
474600.0000000    0.1429480
474640.0000000    0.1416106
474680.0000000    0.1254097
474720.0000000    0.1328128
474760.0000000    0.1439783
474800.0000000    0.1403935
474840.0000000    0.1329282
474880.0000000    0.1274138
474920.0000000    0.1297294
474960.0000000    0.1470084
475000.0000000    0.1424608
475040.0000000    0.1347981
475080.0000000    0.1391634
475120.0000000    0.1315123
475160.0000000    0.1401042
475200.0000000    0.1457568
475240.0000000    0.1451848
475280.0000000    0.1470171
475320.0000000    0.1556343
475360.0000000    0.1377752
475400.0000000    0.1397154
475440.0000000    0.1410017
475480.0000000    0.1493285
475520.0000000    0.1319449
475560.0000000    0.1444660
475600.0000000    0.1461473
475640.0000000    0.1321679
475680.0000000    0.1370547
475720.0000000    0.1250875
475760.0000000    0.1452411
475800.0000000    0.1296505
475840.0000000    0.1311480
475880.0000000    0.1334751
475920.0000000    0.1255208
475960.0000000    0.1231683
476000.0000000    0.1378492
476040.0000000    0.1350159
476080.0000000    0.1239571
476120.0000000    0.1260159
476160.0000000    0.1239943
476200.0000000    0.1280975
476240.0000000    0.1299290
476280.0000000    0.1296230
476320.0000000    0.1336966
476360.0000000    0.1266719
476400.0000000    0.1344990
476440.0000000    0.1271492
476480.0000000    0.1326442
476520.0000000    0.1304572
476560.0000000    0.1280150
476600.0000000    0.1311986
476640.0000000    0.1238797
476680.0000000    0.1246596
476720.0000000    0.1259936
476760.0000000    0.1256146
476800.0000000    0.1300803
476840.0000000    0.1303120
476880.0000000    0.1204732
476920.0000000    0.1309782
476960.0000000    0.1334805
477000.0000000    0.1308207
477040.0000000    0.1313960
477080.0000000    0.1316860
477120.0000000    0.1216793
477160.0000000    0.1349304
477200.0000000    0.1335560
477240.0000000    0.1218784
477280.0000000    0.1260660
477320.0000000    0.1306285
477360.0000000    0.1323042
477400.0000000    0.1350813
477440.0000000    0.1377242
477480.0000000    0.1249291
477520.0000000    0.1338870
477560.0000000    0.1294892
477600.0000000    0.1350746
477640.0000000    0.1288902
477680.0000000    0.1304725
477720.0000000    0.1247369
477760.0000000    0.1263502
477800.0000000    0.1251217
477840.0000000    0.1321894
477880.0000000    0.1350665
477920.0000000    0.1352246
477960.0000000    0.1284047
478000.0000000    0.1278353
478040.0000000    0.1319814
478080.0000000    0.1258048
478120.0000000    0.1404301
478160.0000000    0.1288361
478200.0000000    0.1296735
478240.0000000    0.1310576
478280.0000000    0.1323253
478320.0000000    0.1252633
478360.0000000    0.1346274
478400.0000000    0.1332548
478440.0000000    0.1238125
478480.0000000    0.1372975
478520.0000000    0.1339368
478560.0000000    0.1421983
478600.0000000    0.1274215
478640.0000000    0.1293429
478680.0000000    0.1319624
478720.0000000    0.1310227
478760.0000000    0.1253586
478800.0000000    0.1269249
478840.0000000    0.1279000
478880.0000000    0.1303364
478920.0000000    0.1337861
478960.0000000    0.1288345
479000.0000000    0.1353124
479040.0000000    0.1303048
479080.0000000    0.1343027
479120.0000000    0.1321841
479160.0000000    0.1330443
479200.0000000    0.1351830
479240.0000000    0.1391986
479280.0000000    0.1537552
479320.0000000    0.1428544
479360.0000000    0.1371807
479400.0000000    0.1365335
479440.0000000    0.1310951
479480.0000000    0.1442653
479520.0000000    0.1436744
479560.0000000    0.1384109
479600.0000000    0.1362603
479640.0000000    0.1396418
479680.0000000    0.1266369
479720.0000000    0.1356456
479760.0000000    0.1335347
479800.0000000    0.1283914
479840.0000000    0.1320714
479880.0000000    0.1259829
479920.0000000    0.1390656
479960.0000000    0.1347066
480000.0000000    0.1256024
480040.0000000    0.1434550
480080.0000000    0.1441075
480120.0000000    0.1347641
480160.0000000    0.1397274
480200.0000000    0.1303362
480240.0000000    0.1301408
480280.0000000    0.1300810
480320.0000000    0.1255238
480360.0000000    0.1291906
480400.0000000    0.1414767
480440.0000000    0.1349144
480480.0000000    0.1354966
480520.0000000    0.1357892
480560.0000000    0.1332453
480600.0000000    0.1307452
480640.0000000    0.1294390
480680.0000000    0.1435077
480720.0000000    0.1410696
480760.0000000    0.1339622
480800.0000000    0.1323941
480840.0000000    0.1340967
480880.0000000    0.1361393
480920.0000000    0.1312353
480960.0000000    0.1393353
481000.0000000    0.1364944
481040.0000000    0.1354406
481080.0000000    0.1353559
481120.0000000    0.1381877
481160.0000000    0.1362570
481200.0000000    0.1320620
481240.0000000    0.1363122
481280.0000000    0.1360237
481320.0000000    0.1297935
481360.0000000    0.1373642
481400.0000000    0.1416071
481440.0000000    0.1343002
481480.0000000    0.1263031
481520.0000000    0.1290048
481560.0000000    0.1352789
481600.0000000    0.1366972
481640.0000000    0.1332776
481680.0000000    0.1234393
481720.0000000    0.1280918
481760.0000000    0.1274223
481800.0000000    0.1373981
481840.0000000    0.1374794
481880.0000000    0.1258088
481920.0000000    0.1267466
481960.0000000    0.1276877
482000.0000000    0.1361034
482040.0000000    0.1291929
482080.0000000    0.1285937
482120.0000000    0.1346890
482160.0000000    0.1359689
482200.0000000    0.1399354
482240.0000000    0.1258140
482280.0000000    0.1329783
482320.0000000    0.1285157
482360.0000000    0.1313720
482400.0000000    0.1243019
482440.0000000    0.1317548
482480.0000000    0.1291451
482520.0000000    0.1243754
482560.0000000    0.1264119
482600.0000000    0.1232352
482640.0000000    0.1349784
482680.0000000    0.1368943
482720.0000000    0.1343563
482760.0000000    0.1340879
482800.0000000    0.1274431
482840.0000000    0.1383335
482880.0000000    0.1390438
482920.0000000    0.1353052
482960.0000000    0.1271279
483000.0000000    0.1308165
483040.0000000    0.1279935
483080.0000000    0.1259689
483120.0000000    0.1360296
483160.0000000    0.1415505
483200.0000000    0.1360030
483240.0000000    0.1390353
483280.0000000    0.1305319
483320.0000000    0.1282776
483360.0000000    0.1354595
483400.0000000    0.1274908
483440.0000000    0.1361800
483480.0000000    0.1416918
483520.0000000    0.1320857
483560.0000000    0.1248247
483600.0000000    0.1353140
483640.0000000    0.1336679
483680.0000000    0.1370019
483720.0000000    0.1351656
483760.0000000    0.1415968
483800.0000000    0.1436624
483840.0000000    0.1334698
483880.0000000    0.1315839
483920.0000000    0.1362271
483960.0000000    0.1361735
484000.0000000    0.1342240
484040.0000000    0.1285914
484080.0000000    0.1279999
484120.0000000    0.1232260
484160.0000000    0.1278963
484200.0000000    0.1302913
484240.0000000    0.1244431
484280.0000000    0.1230415
484320.0000000    0.1263692
484360.0000000    0.1240645
484400.0000000    0.1204955
484440.0000000    0.1266743
484480.0000000    0.1440292
484520.0000000    0.1376798
484560.0000000    0.1411563
484600.0000000    0.1439700
484640.0000000    0.1439438
484680.0000000    0.1345407
484720.0000000    0.1396573
484760.0000000    0.1283824
484800.0000000    0.1321084
484840.0000000    0.1298788
484880.0000000    0.1372603
484920.0000000    0.1454122
484960.0000000    0.1373731
485000.0000000    0.1344361
485040.0000000    0.1301185
485080.0000000    0.1316446
485120.0000000    0.1374422
485160.0000000    0.1288507
485200.0000000    0.1336594
485240.0000000    0.1319021
485280.0000000    0.1344228
485320.0000000    0.1210267
485360.0000000    0.1237209
485400.0000000    0.1313369
485440.0000000    0.1386179
485480.0000000    0.1397834
485520.0000000    0.1296816
485560.0000000    0.1358000
485600.0000000    0.1284778
485640.0000000    0.1252068
485680.0000000    0.1282343
485720.0000000    0.1348721
485760.0000000    0.1282718
485800.0000000    0.1384034
485840.0000000    0.1327600
485880.0000000    0.1284010
485920.0000000    0.1312854
485960.0000000    0.1268526
486000.0000000    0.1266744
486040.0000000    0.1312099
486080.0000000    0.1334806
486120.0000000    0.1261681
486160.0000000    0.1186139
486200.0000000    0.1250232
486240.0000000    0.1291180
486280.0000000    0.1232602
486320.0000000    0.1309520
486360.0000000    0.1291544
486400.0000000    0.1339262
486440.0000000    0.1451763
486480.0000000    0.1282425
486520.0000000    0.1336611
486560.0000000    0.1250615
486600.0000000    0.1360030
486640.0000000    0.1362943
486680.0000000    0.1318280
486720.0000000    0.1373787
486760.0000000    0.1285107
486800.0000000    0.1299577
486840.0000000    0.1257321
486880.0000000    0.1276686
486920.0000000    0.1260081
486960.0000000    0.1264657
487000.0000000    0.1333282
487040.0000000    0.1334477
487080.0000000    0.1300938
487120.0000000    0.1399471
487160.0000000    0.1302006
487200.0000000    0.1401929
487240.0000000    0.1359033
487280.0000000    0.1383688
487320.0000000    0.1440537
487360.0000000    0.1422124
487400.0000000    0.1326458
487440.0000000    0.1346867
487480.0000000    0.1317500
487520.0000000    0.1331703
487560.0000000    0.1366535
487600.0000000    0.1319371
487640.0000000    0.1365650
487680.0000000    0.1323251
487720.0000000    0.1290846
487760.0000000    0.1328379
487800.0000000    0.1347218
487840.0000000    0.1352380
487880.0000000    0.1290949
487920.0000000    0.1373560
487960.0000000    0.1378656
488000.0000000    0.1394548
488040.0000000    0.1370538
488080.0000000    0.1409761
488120.0000000    0.1323626
488160.0000000    0.1270634
488200.0000000    0.1346513
488240.0000000    0.1264351
488280.0000000    0.1350828
488320.0000000    0.1269820
488360.0000000    0.1347054
488400.0000000    0.1497146
488440.0000000    0.1375277
488480.0000000    0.1382514
488520.0000000    0.1295564
488560.0000000    0.1356676
488600.0000000    0.1327596
488640.0000000    0.1353749
488680.0000000    0.1434599
488720.0000000    0.1387646
488760.0000000    0.1358557
488800.0000000    0.1351629
488840.0000000    0.1364897
488880.0000000    0.1398867
488920.0000000    0.1354281
488960.0000000    0.1361662
489000.0000000    0.1407645
489040.0000000    0.1334227
489080.0000000    0.1304068
489120.0000000    0.1292561
489160.0000000    0.1309529
489200.0000000    0.1334030
489240.0000000    0.1370263
489280.0000000    0.1316037
489320.0000000    0.1338936
489360.0000000    0.1369602
489400.0000000    0.1348062
489440.0000000    0.1297255
489480.0000000    0.1251605
489520.0000000    0.1301953
489560.0000000    0.1329542
489600.0000000    0.1320542
489640.0000000    0.1284634
489680.0000000    0.1360931
489720.0000000    0.1400584
489760.0000000    0.1434163
489800.0000000    0.1286524
489840.0000000    0.1365611
489880.0000000    0.1271638
489920.0000000    0.1328490
489960.0000000    0.1266478
490000.0000000    0.1271225
490040.0000000    0.1266266
490080.0000000    0.1317502
490120.0000000    0.1349484
490160.0000000    0.1238430
490200.0000000    0.1282017
490240.0000000    0.1343995
490280.0000000    0.1437707
490320.0000000    0.1315259
490360.0000000    0.1471129
490400.0000000    0.1269166
490440.0000000    0.1359001
490480.0000000    0.1429120
490520.0000000    0.1350203
490560.0000000    0.1348470
490600.0000000    0.1376780
490640.0000000    0.1292976
490680.0000000    0.1294648
490720.0000000    0.1353102
490760.0000000    0.1354960
490800.0000000    0.1489412
490840.0000000    0.1351655
490880.0000000    0.1469443
490920.0000000    0.1436026
490960.0000000    0.1334995
491000.0000000    0.1353390
491040.0000000    0.1299132
491080.0000000    0.1282468
491120.0000000    0.1275985
491160.0000000    0.1278889
491200.0000000    0.1317710
491240.0000000    0.1327222
491280.0000000    0.1370722
491320.0000000    0.1300049
491360.0000000    0.1375883
491400.0000000    0.1368707
491440.0000000    0.1372095
491480.0000000    0.1410819
491520.0000000    0.1372782
491560.0000000    0.1331283
491600.0000000    0.1292701
491640.0000000    0.1348523
491680.0000000    0.1319733
491720.0000000    0.1272026
491760.0000000    0.1374283
491800.0000000    0.1371438
491840.0000000    0.1423040
491880.0000000    0.1318585
491920.0000000    0.1377864
491960.0000000    0.1271822
492000.0000000    0.1355997
492040.0000000    0.1435831
492080.0000000    0.1380339
492120.0000000    0.1324525
492160.0000000    0.1275096
492200.0000000    0.1331317
492240.0000000    0.1354057
492280.0000000    0.1379251
492320.0000000    0.1412412
492360.0000000    0.1283172
492400.0000000    0.1450495
492440.0000000    0.1376328
492480.0000000    0.1420776
492520.0000000    0.1411603
492560.0000000    0.1327533
492600.0000000    0.1322388
492640.0000000    0.1328987
492680.0000000    0.1343851
492720.0000000    0.1292361
492760.0000000    0.1257865
492800.0000000    0.1288511
492840.0000000    0.1330716
492880.0000000    0.1350542
492920.0000000    0.1381630
492960.0000000    0.1295146
493000.0000000    0.1272726
493040.0000000    0.1236282
493080.0000000    0.1367061
493120.0000000    0.1351339
493160.0000000    0.1356587
493200.0000000    0.1294338
493240.0000000    0.1381644
493280.0000000    0.1344280
493320.0000000    0.1253887
493360.0000000    0.1354038
493400.0000000    0.1308620
493440.0000000    0.1331294
493480.0000000    0.1311424
493520.0000000    0.1289827
493560.0000000    0.1420003
493600.0000000    0.1349107
493640.0000000    0.1247021
493680.0000000    0.1283080
493720.0000000    0.1296617
493760.0000000    0.1340756
493800.0000000    0.1293437
493840.0000000    0.1437284
493880.0000000    0.1439994
493920.0000000    0.1372291
493960.0000000    0.1402692
494000.0000000    0.1207770
494040.0000000    0.1292151
494080.0000000    0.1376922
494120.0000000    0.1351101
494160.0000000    0.1246233
494200.0000000    0.1289616
494240.0000000    0.1364364
494280.0000000    0.1439772
494320.0000000    0.1388825
494360.0000000    0.1358934
494400.0000000    0.1258294
494440.0000000    0.1257577
494480.0000000    0.1243311
494520.0000000    0.1289402
494560.0000000    0.1389935
494600.0000000    0.1379659
494640.0000000    0.1383044
494680.0000000    0.1431315
494720.0000000    0.1350492
494760.0000000    0.1471356
494800.0000000    0.1421122
494840.0000000    0.1437933
494880.0000000    0.1355646
494920.0000000    0.1410615
494960.0000000    0.1337061
495000.0000000    0.1391673
495040.0000000    0.1394201
495080.0000000    0.1324825
495120.0000000    0.1285271
495160.0000000    0.1275519
495200.0000000    0.1303568
495240.0000000    0.1314140
495280.0000000    0.1281555
495320.0000000    0.1293382
495360.0000000    0.1363705
495400.0000000    0.1318126
495440.0000000    0.1281617
495480.0000000    0.1288583
495520.0000000    0.1376971
495560.0000000    0.1388349
495600.0000000    0.1341155
495640.0000000    0.1406787
495680.0000000    0.1376810
495720.0000000    0.1391112
495760.0000000    0.1374296
495800.0000000    0.1359638
495840.0000000    0.1299476
495880.0000000    0.1342494
495920.0000000    0.1403510
495960.0000000    0.1433312
496000.0000000    0.1417107
496040.0000000    0.1404815
496080.0000000    0.1312296
496120.0000000    0.1423193
496160.0000000    0.1351358
496200.0000000    0.1437149
496240.0000000    0.1482280
496280.0000000    0.1485855
496320.0000000    0.1527169
496360.0000000    0.1428881
496400.0000000    0.1531858
496440.0000000    0.1514887
496480.0000000    0.1434975
496520.0000000    0.1443836
496560.0000000    0.1385477
496600.0000000    0.1419388
496640.0000000    0.1364357
496680.0000000    0.1401447
496720.0000000    0.1414843
496760.0000000    0.1373147
496800.0000000    0.1353227
496840.0000000    0.1337235
496880.0000000    0.1423679
496920.0000000    0.1384824
496960.0000000    0.1432785
497000.0000000    0.1338565
497040.0000000    0.1447290
497080.0000000    0.1405513
497120.0000000    0.1367507
497160.0000000    0.1356047
497200.0000000    0.1381728
497240.0000000    0.1423278
497280.0000000    0.1309153
497320.0000000    0.1395101
497360.0000000    0.1338485
497400.0000000    0.1406019
497440.0000000    0.1329131
497480.0000000    0.1256149
497520.0000000    0.1300075
497560.0000000    0.1273340
497600.0000000    0.1406490
497640.0000000    0.1346324
497680.0000000    0.1249663
497720.0000000    0.1262593
497760.0000000    0.1272018
497800.0000000    0.1269208
497840.0000000    0.1361702
497880.0000000    0.1321971
497920.0000000    0.1357402
497960.0000000    0.1295504
498000.0000000    0.1324937
498040.0000000    0.1241781
498080.0000000    0.1198728
498120.0000000    0.1288044
498160.0000000    0.1276048
498200.0000000    0.1275928
498240.0000000    0.1342155
498280.0000000    0.1319524
498320.0000000    0.1218013
498360.0000000    0.1181625
498400.0000000    0.1379048
498440.0000000    0.1288680
498480.0000000    0.1351365
498520.0000000    0.1228791
498560.0000000    0.1220037
498600.0000000    0.1327274
498640.0000000    0.1268102
498680.0000000    0.1362321
498720.0000000    0.1337546
498760.0000000    0.1318976
498800.0000000    0.1301312
498840.0000000    0.1376071
498880.0000000    0.1326167
498920.0000000    0.1401133
498960.0000000    0.1389911
499000.0000000    0.1376034
499040.0000000    0.1410131
499080.0000000    0.1262466
499120.0000000    0.1417054
499160.0000000    0.1374326
499200.0000000    0.1422826
499240.0000000    0.1271967
499280.0000000    0.1348641
499320.0000000    0.1414232
499360.0000000    0.1382213
499400.0000000    0.1332906
499440.0000000    0.1307449
499480.0000000    0.1358816
499520.0000000    0.1324746
499560.0000000    0.1370948
499600.0000000    0.1382065
499640.0000000    0.1257021
499680.0000000    0.1330370
499720.0000000    0.1325473
499760.0000000    0.1317160
499800.0000000    0.1316466
499840.0000000    0.1371898
499880.0000000    0.1335540
499920.0000000    0.1384091
499960.0000000    0.1405882
500000.0000000    0.1469723
500040.0000000    0.1474170
500080.0000000    0.1366451
500120.0000000    0.1324367
500160.0000000    0.1367101
500200.0000000    0.1435808
500240.0000000    0.1377821
500280.0000000    0.1456284
500320.0000000    0.1401552
500360.0000000    0.1365800
500400.0000000    0.1274005
500440.0000000    0.1352184
500480.0000000    0.1409201
500520.0000000    0.1436494
500560.0000000    0.1319777
500600.0000000    0.1341441
500640.0000000    0.1314833
500680.0000000    0.1380302
500720.0000000    0.1376335
500760.0000000    0.1295210
500800.0000000    0.1363560
500840.0000000    0.1331673
500880.0000000    0.1375054
500920.0000000    0.1341568
500960.0000000    0.1390232
501000.0000000    0.1366465
501040.0000000    0.1368917
501080.0000000    0.1268703
501120.0000000    0.1360980
501160.0000000    0.1324926
501200.0000000    0.1369962
501240.0000000    0.1330264
501280.0000000    0.1321239
501320.0000000    0.1285591
501360.0000000    0.1333087
501400.0000000    0.1335568
501440.0000000    0.1286695
501480.0000000    0.1375734
501520.0000000    0.1441966
501560.0000000    0.1408628
501600.0000000    0.1403167
501640.0000000    0.1314031
501680.0000000    0.1317288
501720.0000000    0.1270386
501760.0000000    0.1254243
501800.0000000    0.1316952
501840.0000000    0.1438712
501880.0000000    0.1350137
501920.0000000    0.1272783
501960.0000000    0.1232022
502000.0000000    0.1244052
502040.0000000    0.1226369
502080.0000000    0.1249815
502120.0000000    0.1371719
502160.0000000    0.1262542
502200.0000000    0.1311409
502240.0000000    0.1258908
502280.0000000    0.1372254
502320.0000000    0.1362584
502360.0000000    0.1375022
502400.0000000    0.1362823
502440.0000000    0.1322396
502480.0000000    0.1281693
502520.0000000    0.1267257
502560.0000000    0.1312215
502600.0000000    0.1331412
502640.0000000    0.1285159
502680.0000000    0.1310031
502720.0000000    0.1331825
502760.0000000    0.1313230
502800.0000000    0.1292326
502840.0000000    0.1310864
502880.0000000    0.1333549
502920.0000000    0.1344558
502960.0000000    0.1364054
503000.0000000    0.1307283
503040.0000000    0.1294074
503080.0000000    0.1271470
503120.0000000    0.1388132
503160.0000000    0.1313856
503200.0000000    0.1322102
503240.0000000    0.1443138
503280.0000000    0.1259391
503320.0000000    0.1261032
503360.0000000    0.1329689
503400.0000000    0.1330656
503440.0000000    0.1361785
503480.0000000    0.1400564
503520.0000000    0.1442093
503560.0000000    0.1382178
503600.0000000    0.1326808
503640.0000000    0.1308355
503680.0000000    0.1274875
503720.0000000    0.1268302
503760.0000000    0.1365096
503800.0000000    0.1384850
503840.0000000    0.1549925
503880.0000000    0.1347362
503920.0000000    0.1300504
503960.0000000    0.1324312
504000.0000000    0.1319669
504040.0000000    0.1328300
504080.0000000    0.1421819
504120.0000000    0.1335230
504160.0000000    0.1302336
504200.0000000    0.1403135
504240.0000000    0.1332390
504280.0000000    0.1336301
504320.0000000    0.1308224
504360.0000000    0.1347686
504400.0000000    0.1245732
504440.0000000    0.1326884
504480.0000000    0.1358336
504520.0000000    0.1368838
504560.0000000    0.1308425
504600.0000000    0.1279068
504640.0000000    0.1260712
504680.0000000    0.1310608
504720.0000000    0.1241057
504760.0000000    0.1287845
504800.0000000    0.1244819
504840.0000000    0.1295557
504880.0000000    0.1283657
504920.0000000    0.1308997
504960.0000000    0.1272552
505000.0000000    0.1263022
505040.0000000    0.1269767
505080.0000000    0.1325522
505120.0000000    0.1261905
505160.0000000    0.1321214
505200.0000000    0.1291580
505240.0000000    0.1241236
505280.0000000    0.1252937
505320.0000000    0.1209750
505360.0000000    0.1330183
505400.0000000    0.1268182
505440.0000000    0.1251408
505480.0000000    0.1390824
505520.0000000    0.1305071
505560.0000000    0.1307791
505600.0000000    0.1276556
505640.0000000    0.1286344
505680.0000000    0.1299245
505720.0000000    0.1468166
505760.0000000    0.1365796
505800.0000000    0.1425197
505840.0000000    0.1293477
505880.0000000    0.1313425
505920.0000000    0.1352139
505960.0000000    0.1399617
506000.0000000    0.1389745
506040.0000000    0.1375676
506080.0000000    0.1366437
506120.0000000    0.1319473
506160.0000000    0.1256874
506200.0000000    0.1274218
506240.0000000    0.1277438
506280.0000000    0.1155238
506320.0000000    0.1263858
506360.0000000    0.1262722
506400.0000000    0.1366212
506440.0000000    0.1394645
506480.0000000    0.1266096
506520.0000000    0.1312957
506560.0000000    0.1288005
506600.0000000    0.1298470
506640.0000000    0.1295353
506680.0000000    0.1236112
506720.0000000    0.1389918
506760.0000000    0.1413509
506800.0000000    0.1365594
506840.0000000    0.1365812
506880.0000000    0.1243447
506920.0000000    0.1277969
506960.0000000    0.1329604
507000.0000000    0.1306538
507040.0000000    0.1279487
507080.0000000    0.1331153
507120.0000000    0.1297185
507160.0000000    0.1353819
507200.0000000    0.1366002
507240.0000000    0.1296950
507280.0000000    0.1282509
507320.0000000    0.1430383
507360.0000000    0.1322513
507400.0000000    0.1276806
507440.0000000    0.1299253
507480.0000000    0.1341745
507520.0000000    0.1408008
507560.0000000    0.1388038
507600.0000000    0.1333349
507640.0000000    0.1352357
507680.0000000    0.1365738
507720.0000000    0.1306102
507760.0000000    0.1453723
507800.0000000    0.1483411
507840.0000000    0.1316590
507880.0000000    0.1340509
507920.0000000    0.1297398
507960.0000000    0.1332271
508000.0000000    0.1414863
508040.0000000    0.1348946
508080.0000000    0.1390587
508120.0000000    0.1354872
508160.0000000    0.1279894
508200.0000000    0.1322811
508240.0000000    0.1339328
508280.0000000    0.1419293
508320.0000000    0.1301406
508360.0000000    0.1323231
508400.0000000    0.1333026
508440.0000000    0.1383379
508480.0000000    0.1338601
508520.0000000    0.1292336
508560.0000000    0.1338397
508600.0000000    0.1271212
508640.0000000    0.1358319
508680.0000000    0.1274800
508720.0000000    0.1329577
508760.0000000    0.1264838
508800.0000000    0.1371200
508840.0000000    0.1336022
508880.0000000    0.1311593
508920.0000000    0.1359116
508960.0000000    0.1246772
509000.0000000    0.1358938
509040.0000000    0.1406843
509080.0000000    0.1335771
509120.0000000    0.1285416
509160.0000000    0.1264037
509200.0000000    0.1331800
509240.0000000    0.1360122
509280.0000000    0.1301151
509320.0000000    0.1343888
509360.0000000    0.1373032
509400.0000000    0.1434249
509440.0000000    0.1257319
509480.0000000    0.1296604
509520.0000000    0.1235453
509560.0000000    0.1293088
509600.0000000    0.1337965
509640.0000000    0.1377769
509680.0000000    0.1330911
509720.0000000    0.1346906
509760.0000000    0.1296220
509800.0000000    0.1325547
509840.0000000    0.1313849
509880.0000000    0.1280658
509920.0000000    0.1253576
509960.0000000    0.1353127
510000.0000000    0.1356169
510040.0000000    0.1307604
510080.0000000    0.1264883
510120.0000000    0.1333636
510160.0000000    0.1304751
510200.0000000    0.1381399
510240.0000000    0.1320620
510280.0000000    0.1304964
510320.0000000    0.1276654
510360.0000000    0.1386887
510400.0000000    0.1395370
510440.0000000    0.1369822
510480.0000000    0.1368409
510520.0000000    0.1373013
510560.0000000    0.1372752
510600.0000000    0.1391004
510640.0000000    0.1462106
510680.0000000    0.1387967
510720.0000000    0.1487377
510760.0000000    0.1273630
510800.0000000    0.1449585
510840.0000000    0.1395141
510880.0000000    0.1403275
510920.0000000    0.1312066
510960.0000000    0.1352466
511000.0000000    0.1455084
511040.0000000    0.1330924
511080.0000000    0.1373692
511120.0000000    0.1454552
511160.0000000    0.1359627
511200.0000000    0.1446554
511240.0000000    0.1421248
511280.0000000    0.1422182
511320.0000000    0.1276838
511360.0000000    0.1284772
511400.0000000    0.1531662
511440.0000000    0.1341115
511480.0000000    0.1427510
511520.0000000    0.1301751
511560.0000000    0.1322510
511600.0000000    0.1217811
511640.0000000    0.1457625
511680.0000000    0.1286944
511720.0000000    0.1409783
511760.0000000    0.1465712
511800.0000000    0.1434486
511840.0000000    0.1490762
511880.0000000    0.1362903
511920.0000000    0.1334903
511960.0000000    0.1331768
512000.0000000    0.1271618
512040.0000000    0.1313272
512080.0000000    0.1256470
512120.0000000    0.1321213
512160.0000000    0.1297236
512200.0000000    0.1318430
512240.0000000    0.1455978
512280.0000000    0.1500158
512320.0000000    0.1324033
512360.0000000    0.1260051
512400.0000000    0.1226844
512440.0000000    0.1335196
512480.0000000    0.1293581
512520.0000000    0.1234245
512560.0000000    0.1316258
512600.0000000    0.1179451
512640.0000000    0.1257568
512680.0000000    0.1228018
512720.0000000    0.1393702
512760.0000000    0.1338172
512800.0000000    0.1311157
512840.0000000    0.1361462
512880.0000000    0.1382938
512920.0000000    0.1283778
512960.0000000    0.1333859
513000.0000000    0.1368607
513040.0000000    0.1352653
513080.0000000    0.1248308
513120.0000000    0.1421593
513160.0000000    0.1302237
513200.0000000    0.1241266
513240.0000000    0.1270344
513280.0000000    0.1426696
513320.0000000    0.1326365
513360.0000000    0.1288496
513400.0000000    0.1290613
513440.0000000    0.1461784
513480.0000000    0.1355452
513520.0000000    0.1296699
513560.0000000    0.1211235
513600.0000000    0.1193780
513640.0000000    0.1262269
513680.0000000    0.1435692
513720.0000000    0.1368328
513760.0000000    0.1396558
513800.0000000    0.1358611
513840.0000000    0.1390864
513880.0000000    0.1409379
513920.0000000    0.1396507
513960.0000000    0.1313193
514000.0000000    0.1328535
514040.0000000    0.1227148
514080.0000000    0.1377723
514120.0000000    0.1292440
514160.0000000    0.1266677
514200.0000000    0.1250336
514240.0000000    0.1171065
514280.0000000    0.1141774
514320.0000000    0.1259443
514360.0000000    0.1220993
514400.0000000    0.1280030
514440.0000000    0.1301065
514480.0000000    0.1333145
514520.0000000    0.1417866
514560.0000000    0.1229063
514600.0000000    0.1337806
514640.0000000    0.1275974
514680.0000000    0.1316879
514720.0000000    0.1370841
514760.0000000    0.1334398
514800.0000000    0.1344069
514840.0000000    0.1318291
514880.0000000    0.1390719
514920.0000000    0.1293646
514960.0000000    0.1347162
515000.0000000    0.1359915
515040.0000000    0.1425061
515080.0000000    0.1338191
515120.0000000    0.1298706
515160.0000000    0.1313317
515200.0000000    0.1334691
515240.0000000    0.1320675
515280.0000000    0.1329000
515320.0000000    0.1480524
515360.0000000    0.1339278
515400.0000000    0.1312474
515440.0000000    0.1423345
515480.0000000    0.1470865
515520.0000000    0.1321482
515560.0000000    0.1301781
515600.0000000    0.1312544
515640.0000000    0.1310018
515680.0000000    0.1372211
515720.0000000    0.1426188
515760.0000000    0.1459144
515800.0000000    0.1354133
515840.0000000    0.1315375
515880.0000000    0.1416681
515920.0000000    0.1426206
515960.0000000    0.1332599
516000.0000000    0.1315699
516040.0000000    0.1356770
516080.0000000    0.1363605
516120.0000000    0.1366452
516160.0000000    0.1284869
516200.0000000    0.1367403
516240.0000000    0.1428875
516280.0000000    0.1420129
516320.0000000    0.1297747
516360.0000000    0.1339486
516400.0000000    0.1382044
516440.0000000    0.1376358
516480.0000000    0.1283434
516520.0000000    0.1425722
516560.0000000    0.1378276
516600.0000000    0.1426580
516640.0000000    0.1381946
516680.0000000    0.1416748
516720.0000000    0.1434792
516760.0000000    0.1363392
516800.0000000    0.1342284
516840.0000000    0.1235023
516880.0000000    0.1346059
516920.0000000    0.1308929
516960.0000000    0.1351583
517000.0000000    0.1327891
517040.0000000    0.1277361
517080.0000000    0.1314867
517120.0000000    0.1285522
517160.0000000    0.1376664
517200.0000000    0.1300680
517240.0000000    0.1312539
517280.0000000    0.1356454
517320.0000000    0.1314580
517360.0000000    0.1368096
517400.0000000    0.1292813
517440.0000000    0.1323534
517480.0000000    0.1292407
517520.0000000    0.1445959
517560.0000000    0.1325991
517600.0000000    0.1274976
517640.0000000    0.1277654
517680.0000000    0.1356584
517720.0000000    0.1439555
517760.0000000    0.1410721
517800.0000000    0.1357256
517840.0000000    0.1319997
517880.0000000    0.1305626
517920.0000000    0.1267413
517960.0000000    0.1277804
518000.0000000    0.1405841
518040.0000000    0.1341173
518080.0000000    0.1426690
518120.0000000    0.1539624
518160.0000000    0.1457980
518200.0000000    0.1483840
518240.0000000    0.1417678
518280.0000000    0.1371850
518320.0000000    0.1423365
518360.0000000    0.1449777
518400.0000000    0.1330842
518440.0000000    0.1448457
518480.0000000    0.1366971
518520.0000000    0.1476079
518560.0000000    0.1411653
518600.0000000    0.1431717
518640.0000000    0.1269042
518680.0000000    0.1303628
518720.0000000    0.1356269
518760.0000000    0.1423086
518800.0000000    0.1491092
518840.0000000    0.1317503
518880.0000000    0.1365575
518920.0000000    0.1256905
518960.0000000    0.1352645
519000.0000000    0.1359784
519040.0000000    0.1244336
519080.0000000    0.1340243
519120.0000000    0.1381727
519160.0000000    0.1453577
519200.0000000    0.1414671
519240.0000000    0.1341681
519280.0000000    0.1413891
519320.0000000    0.1383758
519360.0000000    0.1411197
519400.0000000    0.1310759
519440.0000000    0.1371943
519480.0000000    0.1361169
519520.0000000    0.1376867
519560.0000000    0.1326605
519600.0000000    0.1395722
519640.0000000    0.1458673
519680.0000000    0.1372989
519720.0000000    0.1342388
519760.0000000    0.1506251
519800.0000000    0.1452352
519840.0000000    0.1451899
519880.0000000    0.1403436
519920.0000000    0.1503724
519960.0000000    0.1391306
520000.0000000    0.1365574
520040.0000000    0.1346703
520080.0000000    0.1390027
520120.0000000    0.1368578
520160.0000000    0.1327590
520200.0000000    0.1393212
520240.0000000    0.1336705
520280.0000000    0.1414904
520320.0000000    0.1335268
520360.0000000    0.1338620
520400.0000000    0.1391761
520440.0000000    0.1383341
520480.0000000    0.1359015
520520.0000000    0.1332843
520560.0000000    0.1297540
520600.0000000    0.1416730
520640.0000000    0.1266684
520680.0000000    0.1489027
520720.0000000    0.1443394
520760.0000000    0.1385746
520800.0000000    0.1502561
520840.0000000    0.1384859
520880.0000000    0.1402816
520920.0000000    0.1384000
520960.0000000    0.1358266
521000.0000000    0.1316466
521040.0000000    0.1377311
521080.0000000    0.1389013
521120.0000000    0.1469457
521160.0000000    0.1312151
521200.0000000    0.1389381
521240.0000000    0.1364370
521280.0000000    0.1430127
521320.0000000    0.1498934
521360.0000000    0.1468166
521400.0000000    0.1337540
521440.0000000    0.1515976
521480.0000000    0.1472168
521520.0000000    0.1527095
521560.0000000    0.1629229
521600.0000000    0.1391053
521640.0000000    0.1483965
521680.0000000    0.1474044
521720.0000000    0.1404797
521760.0000000    0.1540042
521800.0000000    0.1536281
521840.0000000    0.1582444
521880.0000000    0.1601362
521920.0000000    0.1587937
521960.0000000    0.1493708
522000.0000000    0.1489440
522040.0000000    0.1458913
522080.0000000    0.1519437
522120.0000000    0.1442580
522160.0000000    0.1414002
522200.0000000    0.1400233
522240.0000000    0.1411753
522280.0000000    0.1494617
522320.0000000    0.1449303
522360.0000000    0.1440170
522400.0000000    0.1394744
522440.0000000    0.1362132
522480.0000000    0.1419830
522520.0000000    0.1430780
522560.0000000    0.1386322
522600.0000000    0.1323781
522640.0000000    0.1417090
522680.0000000    0.1454297
522720.0000000    0.1425916
522760.0000000    0.1365677
522800.0000000    0.1418812
522840.0000000    0.1428677
522880.0000000    0.1415951
522920.0000000    0.1338408
522960.0000000    0.1403971
523000.0000000    0.1353497
523040.0000000    0.1364683
523080.0000000    0.1404105
523120.0000000    0.1395197
523160.0000000    0.1466346
523200.0000000    0.1437278
523240.0000000    0.1431665
523280.0000000    0.1386092
523320.0000000    0.1470737
523360.0000000    0.1302892
523400.0000000    0.1589866
523440.0000000    0.1433098
523480.0000000    0.1514882
523520.0000000    0.1455574
523560.0000000    0.1470991
523600.0000000    0.1358697
523640.0000000    0.1409775
523680.0000000    0.1476238
523720.0000000    0.1569733
523760.0000000    0.1510435
523800.0000000    0.1523472
523840.0000000    0.1428612
523880.0000000    0.1522319
523920.0000000    0.1476440
523960.0000000    0.1419378
524000.0000000    0.1402306
524040.0000000    0.1501567
524080.0000000    0.1454380
524120.0000000    0.1546751
524160.0000000    0.1534307
524200.0000000    0.1434269
524240.0000000    0.1435118
524280.0000000    0.1400530
524320.0000000    0.1407550
524360.0000000    0.1460055
524400.0000000    0.1377418
524440.0000000    0.1480629
524480.0000000    0.1501752
524520.0000000    0.1479590
524560.0000000    0.1464818
524600.0000000    0.1462452
524640.0000000    0.1265280
524680.0000000    0.1412372
524720.0000000    0.1365763
524760.0000000    0.1452338
524800.0000000    0.1380624
524840.0000000    0.1391731
524880.0000000    0.1401891
524920.0000000    0.1656254
524960.0000000    0.1489155
525000.0000000    0.1395417
525040.0000000    0.1416877
525080.0000000    0.1444352
525120.0000000    0.1337390
525160.0000000    0.1417564
525200.0000000    0.1505582
525240.0000000    0.1491678
525280.0000000    0.1425891
525320.0000000    0.1419310
525360.0000000    0.1388502
525400.0000000    0.1531113
525440.0000000    0.1317368
525480.0000000    0.1423022
525520.0000000    0.1355399
525560.0000000    0.1384253
525600.0000000    0.1376479
525640.0000000    0.1294004
525680.0000000    0.1350588
525720.0000000    0.1368975
525760.0000000    0.1411800
525800.0000000    0.1411780
525840.0000000    0.1276324
525880.0000000    0.1224261
525920.0000000    0.1381609
525960.0000000    0.1249326
526000.0000000    0.1274870
526040.0000000    0.1255023
526080.0000000    0.1219078
526120.0000000    0.1320853
526160.0000000    0.1326406
526200.0000000    0.1316711
526240.0000000    0.1332262
526280.0000000    0.1355999
526320.0000000    0.1314013
526360.0000000    0.1267075
526400.0000000    0.1360161
526440.0000000    0.1405651
526480.0000000    0.1366031
526520.0000000    0.1452187
526560.0000000    0.1317307
526600.0000000    0.1372298
526640.0000000    0.1358733
526680.0000000    0.1369717
526720.0000000    0.1392705
526760.0000000    0.1293223
526800.0000000    0.1320761
526840.0000000    0.1344513
526880.0000000    0.1366905
526920.0000000    0.1362493
526960.0000000    0.1378250
527000.0000000    0.1334343
527040.0000000    0.1461003
527080.0000000    0.1386412
527120.0000000    0.1473690
527160.0000000    0.1502926
527200.0000000    0.1284669
527240.0000000    0.1420241
527280.0000000    0.1348586
527320.0000000    0.1331114
527360.0000000    0.1381080
527400.0000000    0.1341428
527440.0000000    0.1377564
527480.0000000    0.1384893
527520.0000000    0.1321244
527560.0000000    0.1387210
527600.0000000    0.1349500
527640.0000000    0.1319903
527680.0000000    0.1440815
527720.0000000    0.1351676
527760.0000000    0.1364003
527800.0000000    0.1253612
527840.0000000    0.1348395
527880.0000000    0.1328725
527920.0000000    0.1391476
527960.0000000    0.1430632
528000.0000000    0.1427798
528040.0000000    0.1376811
528080.0000000    0.1324551
528120.0000000    0.1385163
528160.0000000    0.1324744
528200.0000000    0.1330287
528240.0000000    0.1352043
528280.0000000    0.1392633
528320.0000000    0.1421110
528360.0000000    0.1368225
528400.0000000    0.1422773
528440.0000000    0.1309455
528480.0000000    0.1370586
528520.0000000    0.1451879
528560.0000000    0.1353150
528600.0000000    0.1352369
528640.0000000    0.1302905
528680.0000000    0.1356042
528720.0000000    0.1357190
528760.0000000    0.1463185
528800.0000000    0.1409237
528840.0000000    0.1399181
528880.0000000    0.1411253
528920.0000000    0.1303713
528960.0000000    0.1338170
529000.0000000    0.1282173
529040.0000000    0.1268499
529080.0000000    0.1338297
529120.0000000    0.1432513
529160.0000000    0.1317822
529200.0000000    0.1353669
529240.0000000    0.1452520
529280.0000000    0.1277321
529320.0000000    0.1404586
529360.0000000    0.1393019
529400.0000000    0.1372413
529440.0000000    0.1378644
529480.0000000    0.1390022
529520.0000000    0.1336358
529560.0000000    0.1329589
529600.0000000    0.1313491
529640.0000000    0.1474259
529680.0000000    0.1471815
529720.0000000    0.1345550
529760.0000000    0.1350839
529800.0000000    0.1447992
529840.0000000    0.1338643
529880.0000000    0.1517243
529920.0000000    0.1417642
529960.0000000    0.1474368
530000.0000000    0.1457647
530040.0000000    0.1361113
530080.0000000    0.1288296
530120.0000000    0.1310828
530160.0000000    0.1265907
530200.0000000    0.1353614
530240.0000000    0.1240806
530280.0000000    0.1297555
530320.0000000    0.1297496
530360.0000000    0.1233102
530400.0000000    0.1310952
530440.0000000    0.1376856
530480.0000000    0.1375634
530520.0000000    0.1361202
530560.0000000    0.1332332
530600.0000000    0.1345350
530640.0000000    0.1375569
530680.0000000    0.1466067
530720.0000000    0.1406546
530760.0000000    0.1430866
530800.0000000    0.1524217
530840.0000000    0.1582563
530880.0000000    0.1428384
530920.0000000    0.1450269
530960.0000000    0.1493505
531000.0000000    0.1457168
531040.0000000    0.1425191
531080.0000000    0.1252407
531120.0000000    0.1384027
531160.0000000    0.1228019
531200.0000000    0.1301826
531240.0000000    0.1423462
531280.0000000    0.1432404
531320.0000000    0.1311108
531360.0000000    0.1353882
531400.0000000    0.1363844
531440.0000000    0.1286337
531480.0000000    0.1346880
531520.0000000    0.1234322
531560.0000000    0.1322930
531600.0000000    0.1317046
531640.0000000    0.1382147
531680.0000000    0.1369432
531720.0000000    0.1357076
531760.0000000    0.1293824
531800.0000000    0.1356497
531840.0000000    0.1380227
531880.0000000    0.1442875
531920.0000000    0.1387334
531960.0000000    0.1335928
532000.0000000    0.1297201
532040.0000000    0.1400285
532080.0000000    0.1396696
532120.0000000    0.1454768
532160.0000000    0.1482498
532200.0000000    0.1495378
532240.0000000    0.1541197
532280.0000000    0.1351551
532320.0000000    0.1479032
532360.0000000    0.1495985
532400.0000000    0.1512651
532440.0000000    0.1439901
532480.0000000    0.1433292
532520.0000000    0.1395834
532560.0000000    0.1459081
532600.0000000    0.1427885
532640.0000000    0.1449991
532680.0000000    0.1478091
532720.0000000    0.1356752
532760.0000000    0.1438406
532800.0000000    0.1421312
532840.0000000    0.1329629
532880.0000000    0.1329781
532920.0000000    0.1369939
532960.0000000    0.1465821
533000.0000000    0.1462908
533040.0000000    0.1336348
533080.0000000    0.1403005
533120.0000000    0.1481750
533160.0000000    0.1379816
533200.0000000    0.1457421
533240.0000000    0.1400864
533280.0000000    0.1357339
533320.0000000    0.1390826
533360.0000000    0.1370683
533400.0000000    0.1390686
533440.0000000    0.1390006
533480.0000000    0.1428390
533520.0000000    0.1437157
533560.0000000    0.1457630
533600.0000000    0.1425247
533640.0000000    0.1362148
533680.0000000    0.1397483
533720.0000000    0.1525215
533760.0000000    0.1447984
533800.0000000    0.1351416
533840.0000000    0.1372374
533880.0000000    0.1478572
533920.0000000    0.1459612
533960.0000000    0.1507471
534000.0000000    0.1366937
534040.0000000    0.1464529
534080.0000000    0.1394163
534120.0000000    0.1411571
534160.0000000    0.1372454
534200.0000000    0.1369758
534240.0000000    0.1441275
534280.0000000    0.1420915
534320.0000000    0.1326880
534360.0000000    0.1431356
534400.0000000    0.1307974
534440.0000000    0.1359276
534480.0000000    0.1419087
534520.0000000    0.1442583
534560.0000000    0.1385828
534600.0000000    0.1485228
534640.0000000    0.1413609
534680.0000000    0.1334942
534720.0000000    0.1365899
534760.0000000    0.1370443
534800.0000000    0.1423747
534840.0000000    0.1382995
534880.0000000    0.1389745
534920.0000000    0.1392035
534960.0000000    0.1354731
535000.0000000    0.1338638
535040.0000000    0.1331233
535080.0000000    0.1304018
535120.0000000    0.1321371
535160.0000000    0.1336482
535200.0000000    0.1458488
535240.0000000    0.1343807
535280.0000000    0.1337608
535320.0000000    0.1334183
535360.0000000    0.1399392
535400.0000000    0.1339673
535440.0000000    0.1440595
535480.0000000    0.1403718
535520.0000000    0.1551649
535560.0000000    0.1472517
535600.0000000    0.1430491
535640.0000000    0.1518675
535680.0000000    0.1528287
535720.0000000    0.1507004
535760.0000000    0.1451295
535800.0000000    0.1389618
535840.0000000    0.1474530
535880.0000000    0.1307522
535920.0000000    0.1350221
535960.0000000    0.1294603
536000.0000000    0.1448887
536040.0000000    0.1497069
536080.0000000    0.1470588
536120.0000000    0.1425480
536160.0000000    0.1443036
536200.0000000    0.1521750
536240.0000000    0.1509110
536280.0000000    0.1354673
536320.0000000    0.1386268
536360.0000000    0.1310339
536400.0000000    0.1292496
536440.0000000    0.1400230
536480.0000000    0.1381756
536520.0000000    0.1363951
536560.0000000    0.1361861
536600.0000000    0.1304976
536640.0000000    0.1380134
536680.0000000    0.1364922
536720.0000000    0.1448883
536760.0000000    0.1496219
536800.0000000    0.1448703
536840.0000000    0.1330909
536880.0000000    0.1428112
536920.0000000    0.1303840
536960.0000000    0.1533098
537000.0000000    0.1396355
537040.0000000    0.1501261
537080.0000000    0.1372433
537120.0000000    0.1320502
537160.0000000    0.1407437
537200.0000000    0.1478362
537240.0000000    0.1445294
537280.0000000    0.1438177
537320.0000000    0.1519092
537360.0000000    0.1289401
537400.0000000    0.1384424
537440.0000000    0.1307117
537480.0000000    0.1391258
537520.0000000    0.1429197
537560.0000000    0.1389632
537600.0000000    0.1517075
537640.0000000    0.1511272
537680.0000000    0.1549060
537720.0000000    0.1394464
537760.0000000    0.1336845
537800.0000000    0.1493665
537840.0000000    0.1591012
537880.0000000    0.1459174
537920.0000000    0.1451781
537960.0000000    0.1446403
538000.0000000    0.1446879
538040.0000000    0.1415419
538080.0000000    0.1426048
538120.0000000    0.1365394
538160.0000000    0.1390130
538200.0000000    0.1415984
538240.0000000    0.1386264
538280.0000000    0.1392417
538320.0000000    0.1382237
538360.0000000    0.1421845
538400.0000000    0.1373405
538440.0000000    0.1400374
538480.0000000    0.1295840
538520.0000000    0.1331947
538560.0000000    0.1402796
538600.0000000    0.1402256
538640.0000000    0.1446514
538680.0000000    0.1434444
538720.0000000    0.1418504
538760.0000000    0.1491991
538800.0000000    0.1443743
538840.0000000    0.1427269
538880.0000000    0.1431046
538920.0000000    0.1444041
538960.0000000    0.1529909
539000.0000000    0.1481011
539040.0000000    0.1383694
539080.0000000    0.1641368
539120.0000000    0.1418464
539160.0000000    0.1418766
539200.0000000    0.1396723
539240.0000000    0.1548588
539280.0000000    0.1540535
539320.0000000    0.1481186
539360.0000000    0.1585824
539400.0000000    0.1516139
539440.0000000    0.1468950
539480.0000000    0.1504505
539520.0000000    0.1533013
539560.0000000    0.1517696
539600.0000000    0.1470860
539640.0000000    0.1388590
539680.0000000    0.1614847
539720.0000000    0.1503501
539760.0000000    0.1482995
539800.0000000    0.1453549
539840.0000000    0.1459084
539880.0000000    0.1320868
539920.0000000    0.1369639
539960.0000000    0.1316838
540000.0000000    0.1422474
540040.0000000    0.1397704
540080.0000000    0.1326726
540120.0000000    0.1429601
540160.0000000    0.1402112
540200.0000000    0.1523662
540240.0000000    0.1428265
540280.0000000    0.1407993
540320.0000000    0.1366040
540360.0000000    0.1433975
540400.0000000    0.1390621
540440.0000000    0.1483457
540480.0000000    0.1400070
540520.0000000    0.1353874
540560.0000000    0.1425598
540600.0000000    0.1360949
540640.0000000    0.1362417
540680.0000000    0.1401797
540720.0000000    0.1485618
540760.0000000    0.1544463
540800.0000000    0.1437570
540840.0000000    0.1463701
540880.0000000    0.1434503
540920.0000000    0.1465317
540960.0000000    0.1422026
541000.0000000    0.1519199
541040.0000000    0.1425845
541080.0000000    0.1405970
541120.0000000    0.1502766
541160.0000000    0.1506332
541200.0000000    0.1431654
541240.0000000    0.1411557
541280.0000000    0.1387804
541320.0000000    0.1450299
541360.0000000    0.1438376
541400.0000000    0.1513418
541440.0000000    0.1478463
541480.0000000    0.1400106
541520.0000000    0.1462063
541560.0000000    0.1402691
541600.0000000    0.1331280
541640.0000000    0.1405491
541680.0000000    0.1400737
541720.0000000    0.1403117
541760.0000000    0.1387999
541800.0000000    0.1435785
541840.0000000    0.1414543
541880.0000000    0.1345858
541920.0000000    0.1357511
541960.0000000    0.1439415
542000.0000000    0.1407088
542040.0000000    0.1394476
542080.0000000    0.1554352
542120.0000000    0.1400733
542160.0000000    0.1396484
542200.0000000    0.1451954
542240.0000000    0.1412625
542280.0000000    0.1299538
542320.0000000    0.1315717
542360.0000000    0.1392196
542400.0000000    0.1335513
542440.0000000    0.1500273
542480.0000000    0.1319887
542520.0000000    0.1306735
542560.0000000    0.1377223
542600.0000000    0.1356440
542640.0000000    0.1366391
542680.0000000    0.1391411
542720.0000000    0.1422401
542760.0000000    0.1400536
542800.0000000    0.1396136
542840.0000000    0.1422860
542880.0000000    0.1497256
542920.0000000    0.1562919
542960.0000000    0.1466639
543000.0000000    0.1457476
543040.0000000    0.1527340
543080.0000000    0.1393144
543120.0000000    0.1437975
543160.0000000    0.1447302
543200.0000000    0.1379214
543240.0000000    0.1455612
543280.0000000    0.1463656
543320.0000000    0.1278159
543360.0000000    0.1414372
543400.0000000    0.1531889
543440.0000000    0.1466972
543480.0000000    0.1325123
543520.0000000    0.1397250
543560.0000000    0.1410305
543600.0000000    0.1421409
543640.0000000    0.1504348
543680.0000000    0.1434530
543720.0000000    0.1492898
543760.0000000    0.1396961
543800.0000000    0.1509009
543840.0000000    0.1417507
543880.0000000    0.1373476
543920.0000000    0.1501473
543960.0000000    0.1371739
544000.0000000    0.1468106
544040.0000000    0.1444723
544080.0000000    0.1444886
544120.0000000    0.1352977
544160.0000000    0.1233165
544200.0000000    0.1414984
544240.0000000    0.1309254
544280.0000000    0.1411098
544320.0000000    0.1363305
544360.0000000    0.1376648
544400.0000000    0.1398920
544440.0000000    0.1466146
544480.0000000    0.1387473
544520.0000000    0.1441307
544560.0000000    0.1396527
544600.0000000    0.1386240
544640.0000000    0.1426606
544680.0000000    0.1343701
544720.0000000    0.1377587
544760.0000000    0.1560699
544800.0000000    0.1444838
544840.0000000    0.1405283
544880.0000000    0.1384952
544920.0000000    0.1428572
544960.0000000    0.1460413
545000.0000000    0.1406914
545040.0000000    0.1484634
545080.0000000    0.1428326
545120.0000000    0.1488635
545160.0000000    0.1389979
545200.0000000    0.1457577
545240.0000000    0.1398074
545280.0000000    0.1351060
545320.0000000    0.1437726
545360.0000000    0.1479684
545400.0000000    0.1385975
545440.0000000    0.1342678
545480.0000000    0.1376042
545520.0000000    0.1352619
545560.0000000    0.1276195
545600.0000000    0.1342573
545640.0000000    0.1291350
545680.0000000    0.1368262
545720.0000000    0.1289651
545760.0000000    0.1342554
545800.0000000    0.1534696
545840.0000000    0.1411319
545880.0000000    0.1535164
545920.0000000    0.1349552
545960.0000000    0.1376021
546000.0000000    0.1388448
546040.0000000    0.1439126
546080.0000000    0.1467389
546120.0000000    0.1532644
546160.0000000    0.1331657
546200.0000000    0.1512374
546240.0000000    0.1404551
546280.0000000    0.1259315
546320.0000000    0.1423989
546360.0000000    0.1475931
546400.0000000    0.1341038
546440.0000000    0.1478400
546480.0000000    0.1484981
546520.0000000    0.1493283
546560.0000000    0.1405302
546600.0000000    0.1479327
546640.0000000    0.1613344
546680.0000000    0.1584323
546720.0000000    0.1556661
546760.0000000    0.1489094
546800.0000000    0.1552042
546840.0000000    0.1566447
546880.0000000    0.1531809
546920.0000000    0.1509591
546960.0000000    0.1480893
547000.0000000    0.1438555
547040.0000000    0.1420358
547080.0000000    0.1635287
547120.0000000    0.1567674
547160.0000000    0.1554276
547200.0000000    0.1489346
547240.0000000    0.1664200
547280.0000000    0.1438111
547320.0000000    0.1502324
547360.0000000    0.1527274
547400.0000000    0.1623420
547440.0000000    0.1568557
547480.0000000    0.1565019
547520.0000000    0.1470003
547560.0000000    0.1504428
547600.0000000    0.1600796
547640.0000000    0.1528189
547680.0000000    0.1568204
547720.0000000    0.1588933
547760.0000000    0.1558383
547800.0000000    0.1504511
547840.0000000    0.1620961
547880.0000000    0.1577452
547920.0000000    0.1436117
547960.0000000    0.1524505
548000.0000000    0.1526800
548040.0000000    0.1553731
548080.0000000    0.1582197
548120.0000000    0.1593387
548160.0000000    0.1538841
548200.0000000    0.1591211
548240.0000000    0.1646888
548280.0000000    0.1515065
548320.0000000    0.1678934
548360.0000000    0.1511257
548400.0000000    0.1550301
548440.0000000    0.1494540
548480.0000000    0.1419160
548520.0000000    0.1476131
548560.0000000    0.1505313
548600.0000000    0.1435526
548640.0000000    0.1538325
548680.0000000    0.1477446
548720.0000000    0.1472761
548760.0000000    0.1496047
548800.0000000    0.1527096
548840.0000000    0.1476567
548880.0000000    0.1537758
548920.0000000    0.1519076
548960.0000000    0.1541404
549000.0000000    0.1500190
549040.0000000    0.1493281
549080.0000000    0.1432462
549120.0000000    0.1428654
549160.0000000    0.1521172
549200.0000000    0.1530717
549240.0000000    0.1384782
549280.0000000    0.1421497
549320.0000000    0.1422092
549360.0000000    0.1499689
549400.0000000    0.1529749
549440.0000000    0.1431682
549480.0000000    0.1451745
549520.0000000    0.1429859
549560.0000000    0.1490344
549600.0000000    0.1467845
549640.0000000    0.1511681
549680.0000000    0.1484136
549720.0000000    0.1619401
549760.0000000    0.1644098
549800.0000000    0.1600335
549840.0000000    0.1424229
549880.0000000    0.1370386
549920.0000000    0.1331163
549960.0000000    0.1523246
550000.0000000    0.1584303
550040.0000000    0.1525188
550080.0000000    0.1418039
550120.0000000    0.1453112
550160.0000000    0.1505783
550200.0000000    0.1511832
550240.0000000    0.1448258
550280.0000000    0.1529553
550320.0000000    0.1436370
550360.0000000    0.1332466
550400.0000000    0.1342945
550440.0000000    0.1430065
550480.0000000    0.1348035
550520.0000000    0.1387939
550560.0000000    0.1441988
550600.0000000    0.1399235
550640.0000000    0.1385908
550680.0000000    0.1352475
550720.0000000    0.1377022
550760.0000000    0.1609013
550800.0000000    0.1323505
550840.0000000    0.1486428
550880.0000000    0.1344024
550920.0000000    0.1454057
550960.0000000    0.1463826
551000.0000000    0.1397059
551040.0000000    0.1449799
551080.0000000    0.1478494
551120.0000000    0.1403265
551160.0000000    0.1399888
551200.0000000    0.1434689
551240.0000000    0.1404268
551280.0000000    0.1453142
551320.0000000    0.1548728
551360.0000000    0.1363809
551400.0000000    0.1354687
551440.0000000    0.1376910
551480.0000000    0.1350486
551520.0000000    0.1344399
551560.0000000    0.1392086
551600.0000000    0.1460855
551640.0000000    0.1396579
551680.0000000    0.1446380
551720.0000000    0.1421036
551760.0000000    0.1495447
551800.0000000    0.1500676
551840.0000000    0.1566402
551880.0000000    0.1471186
551920.0000000    0.1572902
551960.0000000    0.1566458
552000.0000000    0.1442579
552040.0000000    0.1513868
552080.0000000    0.1514588
552120.0000000    0.1533219
552160.0000000    0.1552780
552200.0000000    0.1506185
552240.0000000    0.1572621
552280.0000000    0.1444782
552320.0000000    0.1439777
552360.0000000    0.1355929
552400.0000000    0.1395290
552440.0000000    0.1370552
552480.0000000    0.1315911
552520.0000000    0.1342731
552560.0000000    0.1396155
552600.0000000    0.1405616
552640.0000000    0.1377375
552680.0000000    0.1384054
552720.0000000    0.1405075
552760.0000000    0.1546450
552800.0000000    0.1398445
552840.0000000    0.1460852
552880.0000000    0.1480448
552920.0000000    0.1389528
552960.0000000    0.1426318
553000.0000000    0.1315362
553040.0000000    0.1443908
553080.0000000    0.1465435
553120.0000000    0.1459314
553160.0000000    0.1457559
553200.0000000    0.1417158
553240.0000000    0.1349764
553280.0000000    0.1399663
553320.0000000    0.1415262
553360.0000000    0.1460584
553400.0000000    0.1492015
553440.0000000    0.1368071
553480.0000000    0.1337833
553520.0000000    0.1489727
553560.0000000    0.1468296
553600.0000000    0.1408431
553640.0000000    0.1353225
553680.0000000    0.1527723
553720.0000000    0.1354892
553760.0000000    0.1408731
553800.0000000    0.1378809
553840.0000000    0.1317095
553880.0000000    0.1460242
553920.0000000    0.1398775
553960.0000000    0.1355750
554000.0000000    0.1300240
554040.0000000    0.1381468
554080.0000000    0.1288137
554120.0000000    0.1378072
554160.0000000    0.1326110
554200.0000000    0.1356373
554240.0000000    0.1424405
554280.0000000    0.1373058
554320.0000000    0.1348087
554360.0000000    0.1383723
554400.0000000    0.1362902
554440.0000000    0.1275424
554480.0000000    0.1409606
554520.0000000    0.1403137
554560.0000000    0.1380527
554600.0000000    0.1467974
554640.0000000    0.1361965
554680.0000000    0.1428983
554720.0000000    0.1401333
554760.0000000    0.1343430
554800.0000000    0.1377273
554840.0000000    0.1316447
554880.0000000    0.1291901
554920.0000000    0.1330455
554960.0000000    0.1360571
555000.0000000    0.1283026
555040.0000000    0.1385998
555080.0000000    0.1393609
555120.0000000    0.1382582
555160.0000000    0.1399994
555200.0000000    0.1426942
555240.0000000    0.1425959
555280.0000000    0.1399746
555320.0000000    0.1412758
555360.0000000    0.1435727
555400.0000000    0.1338293
555440.0000000    0.1409148
555480.0000000    0.1424318
555520.0000000    0.1341176
555560.0000000    0.1453904
555600.0000000    0.1355550
555640.0000000    0.1392222
555680.0000000    0.1428545
555720.0000000    0.1398084
555760.0000000    0.1526861
555800.0000000    0.1491909
555840.0000000    0.1470449
555880.0000000    0.1366519
555920.0000000    0.1403434
555960.0000000    0.1382938
556000.0000000    0.1321260
556040.0000000    0.1319170
556080.0000000    0.1320902
556120.0000000    0.1447910
556160.0000000    0.1383501
556200.0000000    0.1412430
556240.0000000    0.1443343
556280.0000000    0.1368047
556320.0000000    0.1391159
556360.0000000    0.1392619
556400.0000000    0.1408656
556440.0000000    0.1363406
556480.0000000    0.1373595
556520.0000000    0.1322632
556560.0000000    0.1255116
556600.0000000    0.1306739
556640.0000000    0.1421720
556680.0000000    0.1314109
556720.0000000    0.1413222
556760.0000000    0.1405900
556800.0000000    0.1413903
556840.0000000    0.1434161
556880.0000000    0.1288900
556920.0000000    0.1366758
556960.0000000    0.1463877
557000.0000000    0.1377978
557040.0000000    0.1334535
557080.0000000    0.1250618
557120.0000000    0.1443891
557160.0000000    0.1392345
557200.0000000    0.1356544
557240.0000000    0.1346581
557280.0000000    0.1436517
557320.0000000    0.1386441
557360.0000000    0.1428464
557400.0000000    0.1365739
557440.0000000    0.1460038
557480.0000000    0.1335502
557520.0000000    0.1380659
557560.0000000    0.1325101
557600.0000000    0.1460960
557640.0000000    0.1415525
557680.0000000    0.1357845
557720.0000000    0.1463175
557760.0000000    0.1469862
557800.0000000    0.1499869
557840.0000000    0.1425554
557880.0000000    0.1541647
557920.0000000    0.1433554
557960.0000000    0.1498556
558000.0000000    0.1488247
558040.0000000    0.1588469
558080.0000000    0.1491907
558120.0000000    0.1454412
558160.0000000    0.1600722
558200.0000000    0.1448637
558240.0000000    0.1495159
558280.0000000    0.1421439
558320.0000000    0.1363741
558360.0000000    0.1573977
558400.0000000    0.1489386
558440.0000000    0.1463467
558480.0000000    0.1586825
558520.0000000    0.1413646
558560.0000000    0.1494374
558600.0000000    0.1441842
558640.0000000    0.1458895
558680.0000000    0.1470876
558720.0000000    0.1460367
558760.0000000    0.1414223
558800.0000000    0.1369185
558840.0000000    0.1514933
558880.0000000    0.1462701
558920.0000000    0.1435495
558960.0000000    0.1485700
559000.0000000    0.1508937
559040.0000000    0.1475282
559080.0000000    0.1463576
559120.0000000    0.1401525
559160.0000000    0.1564458
559200.0000000    0.1570360
559240.0000000    0.1505080
559280.0000000    0.1486866
559320.0000000    0.1407054
559360.0000000    0.1459574
559400.0000000    0.1554706
559440.0000000    0.1540722
559480.0000000    0.1423076
559520.0000000    0.1393767
559560.0000000    0.1597741
559600.0000000    0.1520721
559640.0000000    0.1507355
559680.0000000    0.1493495
559720.0000000    0.1513042
559760.0000000    0.1509266
559800.0000000    0.1452810
559840.0000000    0.1536051
559880.0000000    0.1505398
559920.0000000    0.1569411
559960.0000000    0.1551272
560000.0000000    0.1447477
560040.0000000    0.1405101
560080.0000000    0.1425166
560120.0000000    0.1580217
560160.0000000    0.1561852
560200.0000000    0.1461981
560240.0000000    0.1406547
560280.0000000    0.1566572
560320.0000000    0.1418250
560360.0000000    0.1527913
560400.0000000    0.1447795
560440.0000000    0.1429598
560480.0000000    0.1397370
560520.0000000    0.1415811
560560.0000000    0.1435791
560600.0000000    0.1475400
560640.0000000    0.1448236
560680.0000000    0.1519081
560720.0000000    0.1386785
560760.0000000    0.1442919
560800.0000000    0.1442751
560840.0000000    0.1460624
560880.0000000    0.1454073
560920.0000000    0.1509958
560960.0000000    0.1489373
561000.0000000    0.1450500
561040.0000000    0.1405366
561080.0000000    0.1334015
561120.0000000    0.1315850
561160.0000000    0.1437418
561200.0000000    0.1430271
561240.0000000    0.1452747
561280.0000000    0.1437697
561320.0000000    0.1457272
561360.0000000    0.1460853
561400.0000000    0.1427437
561440.0000000    0.1462629
561480.0000000    0.1439111
561520.0000000    0.1453035
561560.0000000    0.1467860
561600.0000000    0.1449463
561640.0000000    0.1332095
561680.0000000    0.1494711
561720.0000000    0.1352594
561760.0000000    0.1552691
561800.0000000    0.1538143
561840.0000000    0.1514384
561880.0000000    0.1525985
561920.0000000    0.1777709
561960.0000000    0.1530867
562000.0000000    0.1580365
562040.0000000    0.1561144
562080.0000000    0.1560058
562120.0000000    0.1540010
562160.0000000    0.1561955
562200.0000000    0.1552903
562240.0000000    0.1358656
562280.0000000    0.1475432
562320.0000000    0.1443725
562360.0000000    0.1469684
562400.0000000    0.1398019
562440.0000000    0.1463670
562480.0000000    0.1498493
562520.0000000    0.1476703
562560.0000000    0.1457235
562600.0000000    0.1460126
562640.0000000    0.1524471
562680.0000000    0.1344267
562720.0000000    0.1317102
562760.0000000    0.1400217
562800.0000000    0.1442226
562840.0000000    0.1423127
562880.0000000    0.1446470
562920.0000000    0.1424193
562960.0000000    0.1483923
563000.0000000    0.1357908
563040.0000000    0.1423311
563080.0000000    0.1385280
563120.0000000    0.1428940
563160.0000000    0.1543890
563200.0000000    0.1523645
563240.0000000    0.1523093
563280.0000000    0.1435216
563320.0000000    0.1409694
563360.0000000    0.1494124
563400.0000000    0.1510253
563440.0000000    0.1428820
563480.0000000    0.1541088
563520.0000000    0.1480821
563560.0000000    0.1403524
563600.0000000    0.1440737
563640.0000000    0.1383267
563680.0000000    0.1620372
563720.0000000    0.1500743
563760.0000000    0.1571501
563800.0000000    0.1414090
563840.0000000    0.1500449
563880.0000000    0.1565100
563920.0000000    0.1532402
563960.0000000    0.1465056
564000.0000000    0.1527960
564040.0000000    0.1442908
564080.0000000    0.1471445
564120.0000000    0.1527009
564160.0000000    0.1556707
564200.0000000    0.1649735
564240.0000000    0.1679568
564280.0000000    0.1584548
564320.0000000    0.1588553
564360.0000000    0.1417485
564400.0000000    0.1462821
564440.0000000    0.1322931
564480.0000000    0.1462163
564520.0000000    0.1441147
564560.0000000    0.1315608
564600.0000000    0.1379587
564640.0000000    0.1511108
564680.0000000    0.1480024
564720.0000000    0.1545145
564760.0000000    0.1424774
564800.0000000    0.1500091
564840.0000000    0.1588972
564880.0000000    0.1492912
564920.0000000    0.1500859
564960.0000000    0.1480393
565000.0000000    0.1644017
565040.0000000    0.1627757
565080.0000000    0.1597737
565120.0000000    0.1615454
565160.0000000    0.1491771
565200.0000000    0.1498134
565240.0000000    0.1647726
565280.0000000    0.1685443
565320.0000000    0.1638337
565360.0000000    0.1605006
565400.0000000    0.1639996
565440.0000000    0.1682375
565480.0000000    0.1568625
565520.0000000    0.1669405
565560.0000000    0.1558135
565600.0000000    0.1670942
565640.0000000    0.1542667
565680.0000000    0.1603901
565720.0000000    0.1761811
565760.0000000    0.1781737
565800.0000000    0.1666760
565840.0000000    0.1688114
565880.0000000    0.1589876
565920.0000000    0.1483103
565960.0000000    0.1501166
566000.0000000    0.1572713
566040.0000000    0.1547706
566080.0000000    0.1407779
566120.0000000    0.1517816
566160.0000000    0.1454351
566200.0000000    0.1545901
566240.0000000    0.1539546
566280.0000000    0.1605715
566320.0000000    0.1592736
566360.0000000    0.1628258
566400.0000000    0.1655607
566440.0000000    0.1581624
566480.0000000    0.1531006
566520.0000000    0.1604994
566560.0000000    0.1522478
566600.0000000    0.1520319
566640.0000000    0.1452067
566680.0000000    0.1453618
566720.0000000    0.1376457
566760.0000000    0.1383986
566800.0000000    0.1316360
566840.0000000    0.1411748
566880.0000000    0.1325312
566920.0000000    0.1357455
566960.0000000    0.1344468
567000.0000000    0.1429241
567040.0000000    0.1454011
567080.0000000    0.1447099
567120.0000000    0.1486736
567160.0000000    0.1393286
567200.0000000    0.1481706
567240.0000000    0.1432553
567280.0000000    0.1457959
567320.0000000    0.1467593
567360.0000000    0.1436301
567400.0000000    0.1492534
567440.0000000    0.1276058
567480.0000000    0.1399395
567520.0000000    0.1304003
567560.0000000    0.1412714
567600.0000000    0.1353044
567640.0000000    0.1329187
567680.0000000    0.1301572
567720.0000000    0.1302973
567760.0000000    0.1471848
567800.0000000    0.1470356
567840.0000000    0.1388003
567880.0000000    0.1462080
567920.0000000    0.1470010
567960.0000000    0.1479161
568000.0000000    0.1305823
568040.0000000    0.1405259
568080.0000000    0.1407868
568120.0000000    0.1341638
568160.0000000    0.1313164
568200.0000000    0.1415540
568240.0000000    0.1436015
568280.0000000    0.1316710
568320.0000000    0.1459543
568360.0000000    0.1350322
568400.0000000    0.1304930
568440.0000000    0.1347607
568480.0000000    0.1372855
568520.0000000    0.1482290
568560.0000000    0.1396155
568600.0000000    0.1397073
568640.0000000    0.1347100
568680.0000000    0.1232825
568720.0000000    0.1411918
568760.0000000    0.1395236
568800.0000000    0.1303702
568840.0000000    0.1429751
568880.0000000    0.1325877
568920.0000000    0.1379333
568960.0000000    0.1396913
569000.0000000    0.1368009
569040.0000000    0.1262067
569080.0000000    0.1342624
569120.0000000    0.1489301
569160.0000000    0.1336393
569200.0000000    0.1362093
569240.0000000    0.1365788
569280.0000000    0.1405594
569320.0000000    0.1418439
569360.0000000    0.1494024
569400.0000000    0.1349593
569440.0000000    0.1407174
569480.0000000    0.1292503
569520.0000000    0.1437858
569560.0000000    0.1364968
569600.0000000    0.1257837
569640.0000000    0.1315686
569680.0000000    0.1373685
569720.0000000    0.1335885
569760.0000000    0.1321827
569800.0000000    0.1386571
569840.0000000    0.1305675
569880.0000000    0.1393399
569920.0000000    0.1470085
569960.0000000    0.1477231
570000.0000000    0.1395794
570040.0000000    0.1263878
570080.0000000    0.1278692
570120.0000000    0.1395821
570160.0000000    0.1350001
570200.0000000    0.1323514
570240.0000000    0.1351209
570280.0000000    0.1255310
570320.0000000    0.1311980
570360.0000000    0.1334717
570400.0000000    0.1418311
570440.0000000    0.1386830
570480.0000000    0.1338902
570520.0000000    0.1322072
570560.0000000    0.1312583
570600.0000000    0.1374763
570640.0000000    0.1288124
570680.0000000    0.1306229
570720.0000000    0.1294022
570760.0000000    0.1309780
570800.0000000    0.1445055
570840.0000000    0.1369714
570880.0000000    0.1399377
570920.0000000    0.1389613
570960.0000000    0.1495820
571000.0000000    0.1431293
571040.0000000    0.1432391
571080.0000000    0.1325462
571120.0000000    0.1395794
571160.0000000    0.1443447
571200.0000000    0.1396619
571240.0000000    0.1328413
571280.0000000    0.1355869
571320.0000000    0.1357182
571360.0000000    0.1317183
571400.0000000    0.1387595
571440.0000000    0.1300735
571480.0000000    0.1311101
571520.0000000    0.1401225
571560.0000000    0.1327512
571600.0000000    0.1310552
571640.0000000    0.1421261
571680.0000000    0.1266610
571720.0000000    0.1337473
571760.0000000    0.1244297
571800.0000000    0.1336441
571840.0000000    0.1241984
571880.0000000    0.1248351
571920.0000000    0.1227403
571960.0000000    0.1269067
572000.0000000    0.1217307
572040.0000000    0.1276913
572080.0000000    0.1259499
572120.0000000    0.1361603
572160.0000000    0.1277137
572200.0000000    0.1301748
572240.0000000    0.1361148
572280.0000000    0.1411409
572320.0000000    0.1373791
572360.0000000    0.1378389
572400.0000000    0.1338898
572440.0000000    0.1333963
572480.0000000    0.1314868
572520.0000000    0.1397640
572560.0000000    0.1273973
572600.0000000    0.1308951
572640.0000000    0.1341748
572680.0000000    0.1281313
572720.0000000    0.1333911
572760.0000000    0.1358877
572800.0000000    0.1409987
572840.0000000    0.1436376
572880.0000000    0.1379897
572920.0000000    0.1314414
572960.0000000    0.1390214
573000.0000000    0.1319497
573040.0000000    0.1383496
573080.0000000    0.1409978
573120.0000000    0.1338846
573160.0000000    0.1532377
573200.0000000    0.1360379
573240.0000000    0.1388558
573280.0000000    0.1361964
573320.0000000    0.1349390
573360.0000000    0.1419064
573400.0000000    0.1493386
573440.0000000    0.1458494
573480.0000000    0.1364167
573520.0000000    0.1450600
573560.0000000    0.1427976
573600.0000000    0.1420192
573640.0000000    0.1380944
573680.0000000    0.1510893
573720.0000000    0.1401419
573760.0000000    0.1432901
573800.0000000    0.1557523
573840.0000000    0.1460676
573880.0000000    0.1434916
573920.0000000    0.1439660
573960.0000000    0.1596189
574000.0000000    0.1526781
574040.0000000    0.1548357
574080.0000000    0.1456339
574120.0000000    0.1393715
574160.0000000    0.1469768
574200.0000000    0.1439577
574240.0000000    0.1372046
574280.0000000    0.1367199
574320.0000000    0.1529240
574360.0000000    0.1249284
[truncated: 297,950 more chars]
