# Supplementary material for: Comment on 'Valid molecular dynamics simulations of human hemoglobin require a surprisingly large box size'
Source: eLife. 2019 Jun 20;8:e44718. doi: 10.7554/eLife.44718 (PMC6586461; doi:10.7554/eLife.44718)
Supplement: Figure 1—source data 1. — The zip archive contains a README file describing which source files correspond to the different panels. [file elife-44718-fig1-data1.zip › figure1/panels_AB/150A/f/rmsd_2dn2.xvg]

# This file was created Sun Dec 30 02:27:08 2018
# Created by:
#                       :-) GROMACS - gmx rms, 2018.4 (-:
# 
# Executable:   /mpcdf/soft/SLE_12_SP3/packages/skylake/gromacs/gcc_6-impi_2018_4/2018.4/bin/gmx
# Data prefix:  /mpcdf/soft/SLE_12_SP3/packages/skylake/gromacs/gcc_6-impi_2018_4/2018.4
# Working dir:  /cobra/u/bgroot/hemoglobin/150a-elife/eq6gpu
# Command line:
#   gmx rms -s topol.tpr -f x.xtc -nice 0 -o rmsd_2dn2.xvg
# gmx rms is part of G R O M A C S:
#
# GROup of MAchos and Cynical Suckers
#
@    title "RMSD"
@    xaxis  label "Time (ps)"
@    yaxis  label "RMSD (nm)"
@TYPE xy
@ subtitle "Backbone after lsq fit to Backbone"
   0.0000000    0.0004973
  40.0000000    0.0913679
  80.0000000    0.0821135
 120.0000000    0.0844088
 160.0000000    0.0946271
 200.0000000    0.0841774
 240.0000000    0.0936027
 280.0000000    0.0919197
 320.0000000    0.0884500
 360.0000000    0.0862435
 400.0000000    0.0958724
 440.0000000    0.0980132
 480.0000000    0.0904938
 520.0000000    0.0900563
 560.0000000    0.0966853
 600.0000000    0.0900376
 640.0000000    0.0940188
 680.0000000    0.0962332
 720.0000000    0.0955820
 760.0000000    0.0928605
 800.0000000    0.0767090
 840.0000000    0.0922376
 880.0000000    0.0884581
 920.0000000    0.0813697
 960.0000000    0.0931294
1000.0000000    0.0892908
1040.0000000    0.0969801
1080.0000000    0.0856382
1120.0000000    0.0843084
1160.0000000    0.0937945
1200.0000000    0.0888619
1240.0000000    0.0858678
1280.0000000    0.1000596
1320.0000000    0.0947120
1360.0000000    0.0928534
1400.0000000    0.0912019
1440.0000000    0.0913295
1480.0000000    0.0977408
1520.0000000    0.0981501
1560.0000000    0.0992177
1600.0000000    0.1153943
1640.0000000    0.0965279
1680.0000000    0.0899275
1720.0000000    0.0934721
1760.0000000    0.0945386
1800.0000000    0.0893211
1840.0000000    0.0985244
1880.0000000    0.0887885
1920.0000000    0.0976942
1960.0000000    0.1060683
2000.0000000    0.1063100
2040.0000000    0.1066779
2080.0000000    0.1109757
2120.0000000    0.1083588
2160.0000000    0.1086089
2200.0000000    0.1173512
2240.0000000    0.1164492
2280.0000000    0.1068279
2320.0000000    0.1103269
2360.0000000    0.1075159
2400.0000000    0.1173290
2440.0000000    0.0981798
2480.0000000    0.1118182
2520.0000000    0.1023475
2560.0000000    0.1244334
2600.0000000    0.1083642
2640.0000000    0.1133832
2680.0000000    0.1091279
2720.0000000    0.1118029
2760.0000000    0.1097924
2800.0000000    0.1061358
2840.0000000    0.0939903
2880.0000000    0.1112581
2920.0000000    0.1041104
2960.0000000    0.1078503
3000.0000000    0.1032125
3040.0000000    0.1129711
3080.0000000    0.1156316
3120.0000000    0.1127494
3160.0000000    0.1083735
3200.0000000    0.1102810
3240.0000000    0.1046302
3280.0000000    0.1030823
3320.0000000    0.1012175
3360.0000000    0.0998718
3400.0000000    0.0964824
3440.0000000    0.0940194
3480.0000000    0.0925834
3520.0000000    0.0996031
3560.0000000    0.1034870
3600.0000000    0.1106801
3640.0000000    0.1010737
3680.0000000    0.1004834
3720.0000000    0.1104155
3760.0000000    0.0983282
3800.0000000    0.1148946
3840.0000000    0.1204204
3880.0000000    0.1115031
3920.0000000    0.1037006
3960.0000000    0.1063787
4000.0000000    0.1087334
4040.0000000    0.1204533
4080.0000000    0.1209511
4120.0000000    0.1185917
4160.0000000    0.1072811
4200.0000000    0.1103370
4240.0000000    0.1153625
4280.0000000    0.1359000
4320.0000000    0.1119455
4360.0000000    0.1098056
4400.0000000    0.1225057
4440.0000000    0.1138783
4480.0000000    0.1053399
4520.0000000    0.1111685
4560.0000000    0.1075933
4600.0000000    0.1030864
4640.0000000    0.1023232
4680.0000000    0.1107738
4720.0000000    0.1052440
4760.0000000    0.1089237
4800.0000000    0.1075247
4840.0000000    0.1132536
4880.0000000    0.1261667
4920.0000000    0.1077000
4960.0000000    0.1109777
5000.0000000    0.1085623
5040.0000000    0.1114693
5080.0000000    0.1280778
5120.0000000    0.1080495
5160.0000000    0.1220484
5200.0000000    0.1087396
5240.0000000    0.1011001
5280.0000000    0.1096615
5320.0000000    0.1141070
5360.0000000    0.1113304
5400.0000000    0.1006115
5440.0000000    0.1157152
5480.0000000    0.1041308
5520.0000000    0.1108216
5560.0000000    0.1146090
5600.0000000    0.1102392
5640.0000000    0.1130006
5680.0000000    0.1095065
5720.0000000    0.0983358
5760.0000000    0.0965384
5800.0000000    0.1018366
5840.0000000    0.1141698
5880.0000000    0.1278780
5920.0000000    0.1332818
5960.0000000    0.1291524
6000.0000000    0.1341943
6040.0000000    0.1348883
6080.0000000    0.1237803
6120.0000000    0.1174972
6160.0000000    0.1149494
6200.0000000    0.1155675
6240.0000000    0.1137772
6280.0000000    0.1086708
6320.0000000    0.1097212
6360.0000000    0.1192555
6400.0000000    0.1392368
6440.0000000    0.1381604
6480.0000000    0.1232726
6520.0000000    0.1263729
6560.0000000    0.1155830
6600.0000000    0.1299173
6640.0000000    0.1227794
6680.0000000    0.1138664
6720.0000000    0.1138322
6760.0000000    0.1380975
6800.0000000    0.1314854
6840.0000000    0.1291384
6880.0000000    0.1201685
6920.0000000    0.1231069
6960.0000000    0.1206878
7000.0000000    0.1251785
7040.0000000    0.1246392
7080.0000000    0.1262159
7120.0000000    0.1227198
7160.0000000    0.1175214
7200.0000000    0.1273526
7240.0000000    0.1187216
7280.0000000    0.1290993
7320.0000000    0.1207709
7360.0000000    0.1273926
7400.0000000    0.1103715
7440.0000000    0.1210260
7480.0000000    0.1348573
7520.0000000    0.1298509
7560.0000000    0.1169947
7600.0000000    0.1344081
7640.0000000    0.1285743
7680.0000000    0.1166977
7720.0000000    0.1086745
7760.0000000    0.1150358
7800.0000000    0.1148402
7840.0000000    0.1100065
7880.0000000    0.1113309
7920.0000000    0.1082478
7960.0000000    0.1209800
8000.0000000    0.1156242
8040.0000000    0.1188565
8080.0000000    0.1258883
8120.0000000    0.1130060
8160.0000000    0.1131957
8200.0000000    0.1187491
8240.0000000    0.1404855
8280.0000000    0.1230712
8320.0000000    0.1235694
8360.0000000    0.1336120
8400.0000000    0.1271823
8440.0000000    0.1183730
8480.0000000    0.1341603
8520.0000000    0.1248231
8560.0000000    0.1170374
8600.0000000    0.1312467
8640.0000000    0.1221696
8680.0000000    0.1373952
8720.0000000    0.1270750
8760.0000000    0.1183719
8800.0000000    0.1271305
8840.0000000    0.1374199
8880.0000000    0.1258040
8920.0000000    0.1396967
8960.0000000    0.1279227
9000.0000000    0.1168140
9040.0000000    0.1122658
9080.0000000    0.1247275
9120.0000000    0.1337457
9160.0000000    0.1169061
9200.0000000    0.1202484
9240.0000000    0.1200564
9280.0000000    0.1365321
9320.0000000    0.1293903
9360.0000000    0.1316240
9400.0000000    0.1144645
9440.0000000    0.1382038
9480.0000000    0.1212762
9520.0000000    0.1248073
9560.0000000    0.1437010
9600.0000000    0.1274753
9640.0000000    0.1415811
9680.0000000    0.1317450
9720.0000000    0.1303017
9760.0000000    0.1356296
9800.0000000    0.1488515
9840.0000000    0.1302345
9880.0000000    0.1115693
9920.0000000    0.1159236
9960.0000000    0.1223366
10000.0000000    0.1185860
10040.0000000    0.1187115
10080.0000000    0.1117834
10120.0000000    0.1060250
10160.0000000    0.1045028
10200.0000000    0.1108112
10240.0000000    0.1206968
10280.0000000    0.1188260
10320.0000000    0.1249747
10360.0000000    0.1094454
10400.0000000    0.1059234
10440.0000000    0.1075886
10480.0000000    0.1188845
10520.0000000    0.1168467
10560.0000000    0.1063716
10600.0000000    0.1213190
10640.0000000    0.1242852
10680.0000000    0.1249810
10720.0000000    0.1155626
10760.0000000    0.1202991
10800.0000000    0.1360327
10840.0000000    0.1267526
10880.0000000    0.1329205
10920.0000000    0.1186596
10960.0000000    0.1241344
11000.0000000    0.1463362
11040.0000000    0.1331636
11080.0000000    0.1394980
11120.0000000    0.1180586
11160.0000000    0.1293226
11200.0000000    0.1192846
11240.0000000    0.1279810
11280.0000000    0.1351085
11320.0000000    0.1250520
11360.0000000    0.1272537
11400.0000000    0.1185762
11440.0000000    0.1114475
11480.0000000    0.1113852
11520.0000000    0.1185071
11560.0000000    0.1214630
11600.0000000    0.1330975
11640.0000000    0.1272247
11680.0000000    0.1377113
11720.0000000    0.1270167
11760.0000000    0.1348758
11800.0000000    0.1485831
11840.0000000    0.1284119
11880.0000000    0.1388186
11920.0000000    0.1388693
11960.0000000    0.1469458
12000.0000000    0.1525779
12040.0000000    0.1591968
12080.0000000    0.1362159
12120.0000000    0.1296351
12160.0000000    0.1255574
12200.0000000    0.1295960
12240.0000000    0.1243170
12280.0000000    0.1459517
12320.0000000    0.1321658
12360.0000000    0.1381249
12400.0000000    0.1263828
12440.0000000    0.1301951
12480.0000000    0.1357687
12520.0000000    0.1456670
12560.0000000    0.1427834
12600.0000000    0.1443222
12640.0000000    0.1420162
12680.0000000    0.1349872
12720.0000000    0.1209430
12760.0000000    0.1163212
12800.0000000    0.1423461
12840.0000000    0.1268462
12880.0000000    0.1408942
12920.0000000    0.1358641
12960.0000000    0.1369573
13000.0000000    0.1402440
13040.0000000    0.1417121
13080.0000000    0.1258835
13120.0000000    0.1490664
13160.0000000    0.1232902
13200.0000000    0.1328409
13240.0000000    0.1412307
13280.0000000    0.1343561
13320.0000000    0.1331418
13360.0000000    0.1135982
13400.0000000    0.1462227
13440.0000000    0.1273634
13480.0000000    0.1423726
13520.0000000    0.1456318
13560.0000000    0.1223779
13600.0000000    0.1160364
13640.0000000    0.1217737
13680.0000000    0.1233071
13720.0000000    0.1241576
13760.0000000    0.1143624
13800.0000000    0.1144850
13840.0000000    0.1256755
13880.0000000    0.1175082
13920.0000000    0.1197623
13960.0000000    0.1129229
14000.0000000    0.1193172
14040.0000000    0.1171517
14080.0000000    0.1161485
14120.0000000    0.1317755
14160.0000000    0.1185603
14200.0000000    0.1255635
14240.0000000    0.1308872
14280.0000000    0.1320308
14320.0000000    0.1172798
14360.0000000    0.1092530
14400.0000000    0.1142054
14440.0000000    0.1168609
14480.0000000    0.1177149
14520.0000000    0.1105645
14560.0000000    0.1144504
14600.0000000    0.1259747
14640.0000000    0.1050194
14680.0000000    0.1063694
14720.0000000    0.1161228
14760.0000000    0.1037967
14800.0000000    0.1163206
14840.0000000    0.1085942
14880.0000000    0.1216475
14920.0000000    0.1125215
14960.0000000    0.1014424
15000.0000000    0.1013030
15040.0000000    0.1063315
15080.0000000    0.1095537
15120.0000000    0.1091391
15160.0000000    0.1133268
15200.0000000    0.1047892
15240.0000000    0.1107230
15280.0000000    0.1112010
15320.0000000    0.1240460
15360.0000000    0.1098886
15400.0000000    0.1230949
15440.0000000    0.1247040
15480.0000000    0.1080984
15520.0000000    0.1019558
15560.0000000    0.1092093
15600.0000000    0.1045681
15640.0000000    0.1121320
15680.0000000    0.1084438
15720.0000000    0.1137309
15760.0000000    0.1146195
15800.0000000    0.1026677
15840.0000000    0.1061241
15880.0000000    0.1135713
15920.0000000    0.1195551
15960.0000000    0.1301485
16000.0000000    0.1160892
16040.0000000    0.1198009
16080.0000000    0.1116756
16120.0000000    0.1217980
16160.0000000    0.1164909
16200.0000000    0.1403225
16240.0000000    0.1240127
16280.0000000    0.1140655
16320.0000000    0.1157709
16360.0000000    0.1193679
16400.0000000    0.1170624
16440.0000000    0.1099256
16480.0000000    0.1088220
16520.0000000    0.1166609
16560.0000000    0.1069725
16600.0000000    0.1123229
16640.0000000    0.1148170
16680.0000000    0.1185297
16720.0000000    0.1131895
16760.0000000    0.1184360
16800.0000000    0.1102192
16840.0000000    0.1026427
16880.0000000    0.1127588
16920.0000000    0.1060202
16960.0000000    0.1115517
17000.0000000    0.1202982
17040.0000000    0.1072873
17080.0000000    0.1062363
17120.0000000    0.1135565
17160.0000000    0.0999835
17200.0000000    0.1079386
17240.0000000    0.1054582
17280.0000000    0.1115667
17320.0000000    0.1167355
17360.0000000    0.1019987
17400.0000000    0.1124249
17440.0000000    0.1132157
17480.0000000    0.1134961
17520.0000000    0.1227898
17560.0000000    0.1240259
17600.0000000    0.1232996
17640.0000000    0.1231650
17680.0000000    0.1346784
17720.0000000    0.1198100
17760.0000000    0.1191098
17800.0000000    0.1316532
17840.0000000    0.1155762
17880.0000000    0.1262716
17920.0000000    0.1108932
17960.0000000    0.1072465
18000.0000000    0.1151084
18040.0000000    0.1250776
18080.0000000    0.1185359
18120.0000000    0.1154624
18160.0000000    0.1096060
18200.0000000    0.1127012
18240.0000000    0.1189160
18280.0000000    0.1258067
18320.0000000    0.1088373
18360.0000000    0.1087395
18400.0000000    0.1211917
18440.0000000    0.1173721
18480.0000000    0.1189912
18520.0000000    0.1061148
18560.0000000    0.1061610
18600.0000000    0.1029230
18640.0000000    0.1088239
18680.0000000    0.1133307
18720.0000000    0.1195490
18760.0000000    0.1233476
18800.0000000    0.1108894
18840.0000000    0.1174746
18880.0000000    0.1096478
18920.0000000    0.1002201
18960.0000000    0.1111947
19000.0000000    0.1088250
19040.0000000    0.1138233
19080.0000000    0.1172451
19120.0000000    0.1186142
19160.0000000    0.1260151
19200.0000000    0.1150243
19240.0000000    0.1247630
19280.0000000    0.1128797
19320.0000000    0.1170924
19360.0000000    0.1333131
19400.0000000    0.1208794
19440.0000000    0.1170136
19480.0000000    0.1215737
19520.0000000    0.1241460
19560.0000000    0.1266445
19600.0000000    0.1310675
19640.0000000    0.1292969
19680.0000000    0.1322982
19720.0000000    0.1155993
19760.0000000    0.1243372
19800.0000000    0.1144962
19840.0000000    0.1124352
19880.0000000    0.1135673
19920.0000000    0.1129430
19960.0000000    0.1066669
20000.0000000    0.1153211
20040.0000000    0.1081415
20080.0000000    0.1121737
20120.0000000    0.1236460
20160.0000000    0.1111060
20200.0000000    0.1126830
20240.0000000    0.1108630
20280.0000000    0.1251502
20320.0000000    0.1148783
20360.0000000    0.1123701
20400.0000000    0.1161981
20440.0000000    0.1012165
20480.0000000    0.1118411
20520.0000000    0.1127964
20560.0000000    0.1013154
20600.0000000    0.1151696
20640.0000000    0.1233059
20680.0000000    0.1156740
20720.0000000    0.1132123
20760.0000000    0.1073607
20800.0000000    0.1148934
20840.0000000    0.1155108
20880.0000000    0.1164547
20920.0000000    0.1138888
20960.0000000    0.1158994
21000.0000000    0.1145217
21040.0000000    0.1145685
21080.0000000    0.1060009
21120.0000000    0.1049394
21160.0000000    0.1172224
21200.0000000    0.1165751
21240.0000000    0.1099135
21280.0000000    0.1177050
21320.0000000    0.1127848
21360.0000000    0.1196419
21400.0000000    0.1174873
21440.0000000    0.1111351
21480.0000000    0.1105684
21520.0000000    0.1136751
21560.0000000    0.1102537
21600.0000000    0.1100057
21640.0000000    0.1156147
21680.0000000    0.1183212
21720.0000000    0.1170846
21760.0000000    0.1154881
21800.0000000    0.1178247
21840.0000000    0.1197680
21880.0000000    0.1153048
21920.0000000    0.1271960
21960.0000000    0.1201938
22000.0000000    0.1199967
22040.0000000    0.1105972
22080.0000000    0.1179483
22120.0000000    0.1224012
22160.0000000    0.1226425
22200.0000000    0.1166391
22240.0000000    0.1232434
22280.0000000    0.1195091
22320.0000000    0.1223065
22360.0000000    0.1181855
22400.0000000    0.1039721
22440.0000000    0.1100785
22480.0000000    0.1154018
22520.0000000    0.1151208
22560.0000000    0.1117908
22600.0000000    0.1068046
22640.0000000    0.1107039
22680.0000000    0.1134695
22720.0000000    0.1041389
22760.0000000    0.1142587
22800.0000000    0.1234016
22840.0000000    0.1149374
22880.0000000    0.1094567
22920.0000000    0.1081405
22960.0000000    0.1043024
23000.0000000    0.1126849
23040.0000000    0.1063535
23080.0000000    0.1042180
23120.0000000    0.1035304
23160.0000000    0.1057775
23200.0000000    0.1102051
23240.0000000    0.1110370
23280.0000000    0.1084915
23320.0000000    0.0942924
23360.0000000    0.0956796
23400.0000000    0.0950646
23440.0000000    0.1029260
23480.0000000    0.1086729
23520.0000000    0.1090986
23560.0000000    0.1115410
23600.0000000    0.1027676
23640.0000000    0.1061043
23680.0000000    0.1064611
23720.0000000    0.1069109
23760.0000000    0.0984758
23800.0000000    0.0961225
23840.0000000    0.0977049
23880.0000000    0.1111462
23920.0000000    0.1119093
23960.0000000    0.1073332
24000.0000000    0.1111411
24040.0000000    0.1201945
24080.0000000    0.1093106
24120.0000000    0.1073800
24160.0000000    0.1083155
24200.0000000    0.1078710
24240.0000000    0.1067090
24280.0000000    0.1114857
24320.0000000    0.1055670
24360.0000000    0.1062187
24400.0000000    0.1088428
24440.0000000    0.1001265
24480.0000000    0.1036770
24520.0000000    0.1031952
24560.0000000    0.1053587
24600.0000000    0.1017453
24640.0000000    0.1094839
24680.0000000    0.1041697
24720.0000000    0.1125673
24760.0000000    0.1096779
24800.0000000    0.1149687
24840.0000000    0.1120649
24880.0000000    0.1080345
24920.0000000    0.1192067
24960.0000000    0.1045231
25000.0000000    0.1057423
25040.0000000    0.1015304
25080.0000000    0.0986508
25120.0000000    0.1122300
25160.0000000    0.1043500
25200.0000000    0.1052232
25240.0000000    0.1024833
25280.0000000    0.1190964
25320.0000000    0.1039329
25360.0000000    0.1113881
25400.0000000    0.1049095
25440.0000000    0.1115789
25480.0000000    0.1078226
25520.0000000    0.1205875
25560.0000000    0.1091321
25600.0000000    0.1104563
25640.0000000    0.1212780
25680.0000000    0.1094532
25720.0000000    0.1101990
25760.0000000    0.1048129
25800.0000000    0.1210151
25840.0000000    0.1120737
25880.0000000    0.1312006
25920.0000000    0.1029191
25960.0000000    0.1073756
26000.0000000    0.0956742
26040.0000000    0.1003736
26080.0000000    0.1187477
26120.0000000    0.0969186
26160.0000000    0.0964489
26200.0000000    0.1071847
26240.0000000    0.1034358
26280.0000000    0.1085206
26320.0000000    0.1058290
26360.0000000    0.0986340
26400.0000000    0.1022510
26440.0000000    0.0991987
26480.0000000    0.0964422
26520.0000000    0.0996557
26560.0000000    0.1143626
26600.0000000    0.1085089
26640.0000000    0.1143025
26680.0000000    0.1070198
26720.0000000    0.1041679
26760.0000000    0.1066649
26800.0000000    0.1110767
26840.0000000    0.1097082
26880.0000000    0.1058068
26920.0000000    0.1027666
26960.0000000    0.1131236
27000.0000000    0.1145547
27040.0000000    0.1189184
27080.0000000    0.1134239
27120.0000000    0.1259449
27160.0000000    0.1195402
27200.0000000    0.1225889
27240.0000000    0.1080613
27280.0000000    0.1096594
27320.0000000    0.1189896
27360.0000000    0.1250857
27400.0000000    0.1131387
27440.0000000    0.1186820
27480.0000000    0.1177719
27520.0000000    0.1190977
27560.0000000    0.1349723
27600.0000000    0.1148259
27640.0000000    0.1113414
27680.0000000    0.1285102
27720.0000000    0.1219738
27760.0000000    0.1186467
27800.0000000    0.1248234
27840.0000000    0.1105819
27880.0000000    0.1178825
27920.0000000    0.1134943
27960.0000000    0.1080048
28000.0000000    0.1103991
28040.0000000    0.1078295
28080.0000000    0.1099368
28120.0000000    0.1113300
28160.0000000    0.1114935
28200.0000000    0.1078372
28240.0000000    0.0956822
28280.0000000    0.1184297
28320.0000000    0.1102556
28360.0000000    0.1185266
28400.0000000    0.1112938
28440.0000000    0.1068854
28480.0000000    0.1176228
28520.0000000    0.1125219
28560.0000000    0.1110900
28600.0000000    0.1147223
28640.0000000    0.0972851
28680.0000000    0.1110692
28720.0000000    0.1109890
28760.0000000    0.1138050
28800.0000000    0.1196334
28840.0000000    0.1151113
28880.0000000    0.1086529
28920.0000000    0.1181998
28960.0000000    0.1098832
29000.0000000    0.1098467
29040.0000000    0.1162970
29080.0000000    0.1009279
29120.0000000    0.1030511
29160.0000000    0.1166528
29200.0000000    0.1245285
29240.0000000    0.1172386
29280.0000000    0.1257115
29320.0000000    0.1411940
29360.0000000    0.1225815
29400.0000000    0.1406500
29440.0000000    0.1445981
29480.0000000    0.1312241
29520.0000000    0.1244814
29560.0000000    0.1291546
29600.0000000    0.1370302
29640.0000000    0.1277021
29680.0000000    0.1270875
29720.0000000    0.1267143
29760.0000000    0.1387365
29800.0000000    0.1284906
29840.0000000    0.1327714
29880.0000000    0.1301571
29920.0000000    0.1231965
29960.0000000    0.1287382
30000.0000000    0.1138118
30040.0000000    0.1081147
30080.0000000    0.1209847
30120.0000000    0.1167376
30160.0000000    0.1191352
30200.0000000    0.0994569
30240.0000000    0.1092515
30280.0000000    0.1110589
30320.0000000    0.1070721
30360.0000000    0.1024707
30400.0000000    0.1135043
30440.0000000    0.1232421
30480.0000000    0.1096225
30520.0000000    0.1198674
30560.0000000    0.1189229
30600.0000000    0.1292560
30640.0000000    0.1141037
30680.0000000    0.1188046
30720.0000000    0.1212556
30760.0000000    0.1122427
30800.0000000    0.1275997
30840.0000000    0.1141592
30880.0000000    0.1104141
30920.0000000    0.1210487
30960.0000000    0.1237892
31000.0000000    0.1103888
31040.0000000    0.1131532
31080.0000000    0.1158287
31120.0000000    0.1223431
31160.0000000    0.1193495
31200.0000000    0.1091247
31240.0000000    0.1194963
31280.0000000    0.1198791
31320.0000000    0.1203019
31360.0000000    0.1182760
31400.0000000    0.1133558
31440.0000000    0.1221189
31480.0000000    0.1167304
31520.0000000    0.1128044
31560.0000000    0.1137008
31600.0000000    0.1171970
31640.0000000    0.1206251
31680.0000000    0.1198331
31720.0000000    0.1220909
31760.0000000    0.1097248
31800.0000000    0.1082447
31840.0000000    0.1179888
31880.0000000    0.1099134
31920.0000000    0.1250070
31960.0000000    0.1226720
32000.0000000    0.1190322
32040.0000000    0.1162894
32080.0000000    0.1174851
32120.0000000    0.1245780
32160.0000000    0.1120581
32200.0000000    0.1162768
32240.0000000    0.0970383
32280.0000000    0.1085396
32320.0000000    0.1052679
32360.0000000    0.0944350
32400.0000000    0.1039410
32440.0000000    0.0930198
32480.0000000    0.1054506
32520.0000000    0.1167828
32560.0000000    0.1030854
32600.0000000    0.1068853
32640.0000000    0.1013353
32680.0000000    0.1184662
32720.0000000    0.1092622
32760.0000000    0.1119105
32800.0000000    0.1006825
32840.0000000    0.1001098
32880.0000000    0.1013888
32920.0000000    0.0975294
32960.0000000    0.1056602
33000.0000000    0.0999789
33040.0000000    0.1036919
33080.0000000    0.1066357
33120.0000000    0.1112945
33160.0000000    0.1060243
33200.0000000    0.1145568
33240.0000000    0.1095655
33280.0000000    0.1256950
33320.0000000    0.1113792
33360.0000000    0.1163813
33400.0000000    0.1207790
33440.0000000    0.1289875
33480.0000000    0.1355616
33520.0000000    0.1227696
33560.0000000    0.1297899
33600.0000000    0.1145508
33640.0000000    0.1037819
33680.0000000    0.1125007
33720.0000000    0.1104350
33760.0000000    0.0990271
33800.0000000    0.0975084
33840.0000000    0.1108448
33880.0000000    0.1106104
33920.0000000    0.1131613
33960.0000000    0.1133194
34000.0000000    0.1075267
34040.0000000    0.1044375
34080.0000000    0.1139950
34120.0000000    0.1171190
34160.0000000    0.1119880
34200.0000000    0.1145509
34240.0000000    0.1155947
34280.0000000    0.1201350
34320.0000000    0.1162210
34360.0000000    0.1101537
34400.0000000    0.1081267
34440.0000000    0.1147178
34480.0000000    0.1109212
34520.0000000    0.1169889
34560.0000000    0.1093375
34600.0000000    0.1077671
34640.0000000    0.1095721
34680.0000000    0.1074699
34720.0000000    0.1134989
34760.0000000    0.1121567
34800.0000000    0.1188967
34840.0000000    0.1363652
34880.0000000    0.1205236
34920.0000000    0.1174421
34960.0000000    0.1192045
35000.0000000    0.1221424
35040.0000000    0.1131090
35080.0000000    0.1076772
35120.0000000    0.1083174
35160.0000000    0.1239974
35200.0000000    0.1198166
35240.0000000    0.1199992
35280.0000000    0.1213132
35320.0000000    0.1268578
35360.0000000    0.1111922
35400.0000000    0.1145317
35440.0000000    0.1280491
35480.0000000    0.1158193
35520.0000000    0.1137504
35560.0000000    0.1205605
35600.0000000    0.1161090
35640.0000000    0.1146222
35680.0000000    0.1120393
35720.0000000    0.1149758
35760.0000000    0.1031109
35800.0000000    0.1076498
35840.0000000    0.1067166
35880.0000000    0.1048128
35920.0000000    0.1088904
35960.0000000    0.1148414
36000.0000000    0.1174772
36040.0000000    0.1151178
36080.0000000    0.1114176
36120.0000000    0.0972502
36160.0000000    0.1078329
36200.0000000    0.1155913
36240.0000000    0.1057946
36280.0000000    0.1118909
36320.0000000    0.1117847
36360.0000000    0.1187868
36400.0000000    0.1101628
36440.0000000    0.1172684
36480.0000000    0.1205665
36520.0000000    0.1221574
36560.0000000    0.1179570
36600.0000000    0.1158650
36640.0000000    0.1157745
36680.0000000    0.1158315
36720.0000000    0.1235685
36760.0000000    0.1231392
36800.0000000    0.1215128
36840.0000000    0.1228549
36880.0000000    0.1143270
36920.0000000    0.1095531
36960.0000000    0.1009156
37000.0000000    0.1045093
37040.0000000    0.1156454
37080.0000000    0.1039243
37120.0000000    0.1053504
37160.0000000    0.1061020
37200.0000000    0.1095701
37240.0000000    0.1142312
37280.0000000    0.1129875
37320.0000000    0.1090766
37360.0000000    0.1085716
37400.0000000    0.1139375
37440.0000000    0.1176516
37480.0000000    0.1191083
37520.0000000    0.1286541
37560.0000000    0.1193228
37600.0000000    0.1102794
37640.0000000    0.1112780
37680.0000000    0.1081002
37720.0000000    0.1061681
37760.0000000    0.1125549
37800.0000000    0.1159303
37840.0000000    0.1165422
37880.0000000    0.1041828
37920.0000000    0.1118582
37960.0000000    0.1245762
38000.0000000    0.1211227
38040.0000000    0.1154017
38080.0000000    0.1068401
38120.0000000    0.1162274
38160.0000000    0.1269510
38200.0000000    0.1110276
38240.0000000    0.1121750
38280.0000000    0.1067443
38320.0000000    0.1248413
38360.0000000    0.1127736
38400.0000000    0.1150063
38440.0000000    0.1120595
38480.0000000    0.1266913
38520.0000000    0.1207059
38560.0000000    0.1251273
38600.0000000    0.1210793
38640.0000000    0.1294423
38680.0000000    0.1193433
38720.0000000    0.1194990
38760.0000000    0.1125666
38800.0000000    0.1215816
38840.0000000    0.1167003
38880.0000000    0.1164335
38920.0000000    0.1037789
38960.0000000    0.1188755
39000.0000000    0.1260006
39040.0000000    0.1125000
39080.0000000    0.1199449
39120.0000000    0.1104370
39160.0000000    0.1157462
39200.0000000    0.1022180
39240.0000000    0.1054954
39280.0000000    0.1068990
39320.0000000    0.1061914
39360.0000000    0.1137979
39400.0000000    0.1140324
39440.0000000    0.1212149
39480.0000000    0.1054323
39520.0000000    0.1062123
39560.0000000    0.1072982
39600.0000000    0.1063901
39640.0000000    0.0969779
39680.0000000    0.0952949
39720.0000000    0.1060387
39760.0000000    0.0944034
39800.0000000    0.1012734
39840.0000000    0.0985707
39880.0000000    0.1049712
39920.0000000    0.1014125
39960.0000000    0.0958107
40000.0000000    0.1011191
40040.0000000    0.1056994
40080.0000000    0.1090389
40120.0000000    0.1152957
40160.0000000    0.1066359
40200.0000000    0.1078852
40240.0000000    0.1088691
40280.0000000    0.0966153
40320.0000000    0.0992088
40360.0000000    0.1072314
40400.0000000    0.1112318
40440.0000000    0.1149928
40480.0000000    0.1121326
40520.0000000    0.1196793
40560.0000000    0.1123282
40600.0000000    0.1127711
40640.0000000    0.1014546
40680.0000000    0.1166992
40720.0000000    0.1197447
40760.0000000    0.1217175
40800.0000000    0.1141085
40840.0000000    0.1101675
40880.0000000    0.1153377
40920.0000000    0.0993146
40960.0000000    0.1138763
41000.0000000    0.1115424
41040.0000000    0.1017620
41080.0000000    0.1043419
41120.0000000    0.1042472
41160.0000000    0.1125959
41200.0000000    0.1184314
41240.0000000    0.1092945
41280.0000000    0.1011812
41320.0000000    0.1020876
41360.0000000    0.1162462
41400.0000000    0.1080972
41440.0000000    0.1136566
41480.0000000    0.1072537
41520.0000000    0.1127003
41560.0000000    0.1236898
41600.0000000    0.1049623
41640.0000000    0.1264266
41680.0000000    0.1298880
41720.0000000    0.1254165
41760.0000000    0.1213355
41800.0000000    0.1228928
41840.0000000    0.1067073
41880.0000000    0.1175231
41920.0000000    0.1122792
41960.0000000    0.1190171
42000.0000000    0.1139408
42040.0000000    0.1163401
42080.0000000    0.1204650
42120.0000000    0.1133239
42160.0000000    0.1283237
42200.0000000    0.1326335
42240.0000000    0.1202030
42280.0000000    0.1188509
42320.0000000    0.1124401
42360.0000000    0.1005398
42400.0000000    0.1212717
42440.0000000    0.1067542
42480.0000000    0.1163022
42520.0000000    0.1046933
42560.0000000    0.1118847
42600.0000000    0.1127012
42640.0000000    0.1110254
42680.0000000    0.1076580
42720.0000000    0.1101423
42760.0000000    0.0958592
42800.0000000    0.1026964
42840.0000000    0.1139320
42880.0000000    0.1261611
42920.0000000    0.1138562
42960.0000000    0.1149241
43000.0000000    0.1198414
43040.0000000    0.1343292
43080.0000000    0.1244310
43120.0000000    0.0984567
43160.0000000    0.1033201
43200.0000000    0.1055210
43240.0000000    0.1077207
43280.0000000    0.0997984
43320.0000000    0.1094364
43360.0000000    0.1082652
43400.0000000    0.1003049
43440.0000000    0.1177412
43480.0000000    0.1029154
43520.0000000    0.0932617
43560.0000000    0.1005263
43600.0000000    0.1088018
43640.0000000    0.1169280
43680.0000000    0.1216549
43720.0000000    0.1113510
43760.0000000    0.1237535
43800.0000000    0.1113533
43840.0000000    0.1130639
43880.0000000    0.1115300
43920.0000000    0.1175664
43960.0000000    0.1106784
44000.0000000    0.1077342
44040.0000000    0.1148919
44080.0000000    0.1163692
44120.0000000    0.0946340
44160.0000000    0.1037986
44200.0000000    0.1129920
44240.0000000    0.1078063
44280.0000000    0.1060380
44320.0000000    0.1085203
44360.0000000    0.1224030
44400.0000000    0.1021623
44440.0000000    0.0994918
44480.0000000    0.0991064
44520.0000000    0.0981670
44560.0000000    0.0949604
44600.0000000    0.1009630
44640.0000000    0.1078484
44680.0000000    0.1065512
44720.0000000    0.1056535
44760.0000000    0.1055813
44800.0000000    0.1146515
44840.0000000    0.1160946
44880.0000000    0.1029990
44920.0000000    0.1176825
44960.0000000    0.1233669
45000.0000000    0.1261447
45040.0000000    0.1278939
45080.0000000    0.1111235
45120.0000000    0.1022797
45160.0000000    0.1081067
45200.0000000    0.1127169
45240.0000000    0.1174011
45280.0000000    0.1132734
45320.0000000    0.1107378
45360.0000000    0.1145480
45400.0000000    0.1223600
45440.0000000    0.1069952
45480.0000000    0.1119233
45520.0000000    0.0990882
45560.0000000    0.1039484
45600.0000000    0.0991958
45640.0000000    0.1095823
45680.0000000    0.1022032
45720.0000000    0.1018670
45760.0000000    0.1030967
45800.0000000    0.0993591
45840.0000000    0.0985333
45880.0000000    0.1123637
45920.0000000    0.1090654
45960.0000000    0.1185886
46000.0000000    0.1161765
46040.0000000    0.1044841
46080.0000000    0.1049197
46120.0000000    0.1187673
46160.0000000    0.1151194
46200.0000000    0.0958727
46240.0000000    0.1133875
46280.0000000    0.1122732
46320.0000000    0.1035921
46360.0000000    0.1035855
46400.0000000    0.1055002
46440.0000000    0.0990740
46480.0000000    0.1076715
46520.0000000    0.1111092
46560.0000000    0.1087723
46600.0000000    0.0957166
46640.0000000    0.1057434
46680.0000000    0.0970674
46720.0000000    0.1169293
46760.0000000    0.1082967
46800.0000000    0.1104778
46840.0000000    0.1043212
46880.0000000    0.1171721
46920.0000000    0.1118387
46960.0000000    0.1105357
47000.0000000    0.1094763
47040.0000000    0.1079638
47080.0000000    0.1183082
47120.0000000    0.1220730
47160.0000000    0.0970701
47200.0000000    0.0970119
47240.0000000    0.1026464
47280.0000000    0.0885328
47320.0000000    0.1062526
47360.0000000    0.0994702
47400.0000000    0.1000811
47440.0000000    0.1036079
47480.0000000    0.0964666
47520.0000000    0.0979077
47560.0000000    0.1057295
47600.0000000    0.1093255
47640.0000000    0.1096128
47680.0000000    0.1052459
47720.0000000    0.1147378
47760.0000000    0.1126617
47800.0000000    0.1051794
47840.0000000    0.1218920
47880.0000000    0.1125830
47920.0000000    0.1052317
47960.0000000    0.1034546
48000.0000000    0.0973473
48040.0000000    0.1039482
48080.0000000    0.1016802
48120.0000000    0.0956504
48160.0000000    0.0984936
48200.0000000    0.0980040
48240.0000000    0.1123260
48280.0000000    0.1091057
48320.0000000    0.1170141
48360.0000000    0.0923834
48400.0000000    0.1063256
48440.0000000    0.1034147
48480.0000000    0.1029177
48520.0000000    0.1036258
48560.0000000    0.1042985
48600.0000000    0.1108037
48640.0000000    0.1044956
48680.0000000    0.1283467
48720.0000000    0.1194550
48760.0000000    0.1039463
48800.0000000    0.0979618
48840.0000000    0.1092308
48880.0000000    0.1036350
48920.0000000    0.1064609
48960.0000000    0.0930107
49000.0000000    0.1015866
49040.0000000    0.1027322
49080.0000000    0.1109867
49120.0000000    0.1028266
49160.0000000    0.1089180
49200.0000000    0.1069872
49240.0000000    0.1038777
49280.0000000    0.1043232
49320.0000000    0.0991268
49360.0000000    0.0980396
49400.0000000    0.1066175
49440.0000000    0.1068591
49480.0000000    0.1054731
49520.0000000    0.1221050
49560.0000000    0.1074263
49600.0000000    0.1041576
49640.0000000    0.1185356
49680.0000000    0.1004552
49720.0000000    0.1101589
49760.0000000    0.1114305
49800.0000000    0.1144023
49840.0000000    0.1043285
49880.0000000    0.1002110
49920.0000000    0.1046477
49960.0000000    0.0966144
50000.0000000    0.1085039
50040.0000000    0.1051443
50080.0000000    0.1124053
50120.0000000    0.1042718
50160.0000000    0.1010540
50200.0000000    0.0971035
50240.0000000    0.0995380
50280.0000000    0.1123339
50320.0000000    0.1035823
50360.0000000    0.1083161
50400.0000000    0.1019550
50440.0000000    0.1131848
50480.0000000    0.1151354
50520.0000000    0.1014907
50560.0000000    0.0994144
50600.0000000    0.1006429
50640.0000000    0.1042695
50680.0000000    0.0998657
50720.0000000    0.1007668
50760.0000000    0.1055821
50800.0000000    0.1071341
50840.0000000    0.0979749
50880.0000000    0.1002755
50920.0000000    0.1012018
50960.0000000    0.0988391
51000.0000000    0.0922454
51040.0000000    0.0982702
51080.0000000    0.0983586
51120.0000000    0.1051245
51160.0000000    0.1075059
51200.0000000    0.1099937
51240.0000000    0.1056765
51280.0000000    0.1037683
51320.0000000    0.0971081
51360.0000000    0.0950391
51400.0000000    0.1039378
51440.0000000    0.1020839
51480.0000000    0.1017186
51520.0000000    0.0969392
51560.0000000    0.1098536
51600.0000000    0.1099049
51640.0000000    0.1110536
51680.0000000    0.1114110
51720.0000000    0.1225734
51760.0000000    0.1050610
51800.0000000    0.1027365
51840.0000000    0.1131984
51880.0000000    0.1105575
51920.0000000    0.1061075
51960.0000000    0.1130883
52000.0000000    0.1043483
52040.0000000    0.1040357
52080.0000000    0.1081455
52120.0000000    0.1118801
52160.0000000    0.1124097
52200.0000000    0.1245786
52240.0000000    0.1150246
52280.0000000    0.1104651
52320.0000000    0.1237073
52360.0000000    0.1232396
52400.0000000    0.1179280
52440.0000000    0.1123308
52480.0000000    0.1109187
52520.0000000    0.1184130
52560.0000000    0.1185273
52600.0000000    0.1219660
52640.0000000    0.1104932
52680.0000000    0.1194493
52720.0000000    0.1128313
52760.0000000    0.1111714
52800.0000000    0.1056517
52840.0000000    0.1144043
52880.0000000    0.1178519
52920.0000000    0.1099539
52960.0000000    0.1159214
53000.0000000    0.1141104
53040.0000000    0.1110338
53080.0000000    0.0999119
53120.0000000    0.1181324
53160.0000000    0.1150341
53200.0000000    0.1030838
53240.0000000    0.1123853
53280.0000000    0.0975125
53320.0000000    0.0955359
53360.0000000    0.0968356
53400.0000000    0.1028623
53440.0000000    0.0978002
53480.0000000    0.1061511
53520.0000000    0.1051396
53560.0000000    0.1082900
53600.0000000    0.1184664
53640.0000000    0.1071630
53680.0000000    0.1051483
53720.0000000    0.1136637
53760.0000000    0.1095615
53800.0000000    0.1113482
53840.0000000    0.1106483
53880.0000000    0.1079628
53920.0000000    0.1005911
53960.0000000    0.0984682
54000.0000000    0.1038091
54040.0000000    0.1084108
54080.0000000    0.0998269
54120.0000000    0.1177473
54160.0000000    0.1123706
54200.0000000    0.1111094
54240.0000000    0.1027928
54280.0000000    0.0997222
54320.0000000    0.1155114
54360.0000000    0.1015919
54400.0000000    0.1036206
54440.0000000    0.1146207
54480.0000000    0.1091460
54520.0000000    0.1180238
54560.0000000    0.1156567
54600.0000000    0.1197458
54640.0000000    0.1067996
54680.0000000    0.0989525
54720.0000000    0.1066886
54760.0000000    0.1073773
54800.0000000    0.1155916
54840.0000000    0.1115524
54880.0000000    0.1052811
54920.0000000    0.1108666
54960.0000000    0.1104934
55000.0000000    0.1105997
55040.0000000    0.1081247
55080.0000000    0.1073940
55120.0000000    0.1102317
55160.0000000    0.1094584
55200.0000000    0.0997427
55240.0000000    0.1131757
55280.0000000    0.1027708
55320.0000000    0.1011344
55360.0000000    0.1041654
55400.0000000    0.1099683
55440.0000000    0.1176986
55480.0000000    0.1037604
55520.0000000    0.0972812
55560.0000000    0.1032979
55600.0000000    0.0981454
55640.0000000    0.1035518
55680.0000000    0.1020339
55720.0000000    0.0999329
55760.0000000    0.1021900
55800.0000000    0.1101730
55840.0000000    0.0858633
55880.0000000    0.1005098
55920.0000000    0.1012676
55960.0000000    0.0882897
56000.0000000    0.1017298
56040.0000000    0.0875768
56080.0000000    0.0990693
56120.0000000    0.1121982
56160.0000000    0.1047221
56200.0000000    0.0999563
56240.0000000    0.1008632
56280.0000000    0.1010013
56320.0000000    0.0999125
56360.0000000    0.0948312
56400.0000000    0.1010167
56440.0000000    0.1118183
56480.0000000    0.1097437
56520.0000000    0.1048831
56560.0000000    0.1028590
56600.0000000    0.1064565
56640.0000000    0.1088775
56680.0000000    0.1059715
56720.0000000    0.1032548
56760.0000000    0.1125351
56800.0000000    0.1070223
56840.0000000    0.1085880
56880.0000000    0.1014361
56920.0000000    0.1180142
56960.0000000    0.1320488
57000.0000000    0.1113913
57040.0000000    0.1028166
57080.0000000    0.1110612
57120.0000000    0.1127648
57160.0000000    0.0993402
57200.0000000    0.1067159
57240.0000000    0.0967507
57280.0000000    0.1087417
57320.0000000    0.1089479
57360.0000000    0.1165542
57400.0000000    0.1029473
57440.0000000    0.1102759
57480.0000000    0.0930142
57520.0000000    0.1037819
57560.0000000    0.1228913
57600.0000000    0.1076691
57640.0000000    0.1029341
57680.0000000    0.1017969
57720.0000000    0.1008363
57760.0000000    0.1068035
57800.0000000    0.1091700
57840.0000000    0.1012932
57880.0000000    0.1033682
57920.0000000    0.1128376
57960.0000000    0.1016555
58000.0000000    0.1045661
58040.0000000    0.0930092
58080.0000000    0.1071815
58120.0000000    0.1030577
58160.0000000    0.1171003
58200.0000000    0.1084170
58240.0000000    0.1084740
58280.0000000    0.1065783
58320.0000000    0.1202022
58360.0000000    0.1121599
58400.0000000    0.1125000
58440.0000000    0.1072603
58480.0000000    0.0955916
58520.0000000    0.1065179
58560.0000000    0.1071704
58600.0000000    0.1043238
58640.0000000    0.0945031
58680.0000000    0.1006320
58720.0000000    0.1000055
58760.0000000    0.1057089
58800.0000000    0.1035745
58840.0000000    0.1049179
58880.0000000    0.1029469
58920.0000000    0.1052503
58960.0000000    0.1039387
59000.0000000    0.1073425
59040.0000000    0.1121124
59080.0000000    0.1061751
59120.0000000    0.1017726
59160.0000000    0.1101414
59200.0000000    0.1051289
59240.0000000    0.1086800
59280.0000000    0.1129873
59320.0000000    0.1060211
59360.0000000    0.1110297
59400.0000000    0.1214275
59440.0000000    0.1287238
59480.0000000    0.1117742
59520.0000000    0.1053800
59560.0000000    0.1043082
59600.0000000    0.1042310
59640.0000000    0.1007711
59680.0000000    0.0953486
59720.0000000    0.1021928
59760.0000000    0.1083207
59800.0000000    0.1061845
59840.0000000    0.1133878
59880.0000000    0.0995961
59920.0000000    0.1011136
59960.0000000    0.1161771
60000.0000000    0.1125854
60040.0000000    0.1041499
60080.0000000    0.1016169
60120.0000000    0.1035064
60160.0000000    0.1004734
60200.0000000    0.1014321
60240.0000000    0.0983309
60280.0000000    0.1149555
60320.0000000    0.1114336
60360.0000000    0.1188186
60400.0000000    0.1134015
60440.0000000    0.1154226
60480.0000000    0.1018833
60520.0000000    0.1068025
60560.0000000    0.1035732
60600.0000000    0.1044585
60640.0000000    0.1036775
60680.0000000    0.1097420
60720.0000000    0.1106087
60760.0000000    0.1032246
60800.0000000    0.1001292
60840.0000000    0.1094256
60880.0000000    0.0990934
60920.0000000    0.1016969
60960.0000000    0.1076606
61000.0000000    0.1051211
61040.0000000    0.1042344
61080.0000000    0.0975770
61120.0000000    0.1059852
61160.0000000    0.1065596
61200.0000000    0.1090651
61240.0000000    0.1115847
61280.0000000    0.1028405
61320.0000000    0.1009073
61360.0000000    0.1201152
61400.0000000    0.1043376
61440.0000000    0.0998911
61480.0000000    0.1097128
61520.0000000    0.1023540
61560.0000000    0.1028993
61600.0000000    0.1100140
61640.0000000    0.1095292
61680.0000000    0.1123617
61720.0000000    0.1017754
61760.0000000    0.1132441
61800.0000000    0.1062002
61840.0000000    0.1160977
61880.0000000    0.1124021
61920.0000000    0.1224627
61960.0000000    0.1139311
62000.0000000    0.1080349
62040.0000000    0.1121241
62080.0000000    0.1201576
62120.0000000    0.1156010
62160.0000000    0.1169819
62200.0000000    0.1277073
62240.0000000    0.1314853
62280.0000000    0.1270590
62320.0000000    0.1176928
62360.0000000    0.1242170
62400.0000000    0.1150238
62440.0000000    0.1220073
62480.0000000    0.1331859
62520.0000000    0.1222180
62560.0000000    0.1258932
62600.0000000    0.1232431
62640.0000000    0.1206300
62680.0000000    0.1213834
62720.0000000    0.1237739
62760.0000000    0.1335439
62800.0000000    0.1257331
62840.0000000    0.1294091
62880.0000000    0.1200942
62920.0000000    0.1233499
62960.0000000    0.1171784
63000.0000000    0.1159744
63040.0000000    0.1058443
63080.0000000    0.0992844
63120.0000000    0.1101068
63160.0000000    0.1118307
63200.0000000    0.1062094
63240.0000000    0.1120078
63280.0000000    0.1192276
63320.0000000    0.1063494
63360.0000000    0.1005752
63400.0000000    0.0999512
63440.0000000    0.1012605
63480.0000000    0.1028870
63520.0000000    0.1088775
63560.0000000    0.1107363
63600.0000000    0.1066027
63640.0000000    0.1085724
63680.0000000    0.1097090
63720.0000000    0.1055233
63760.0000000    0.1116886
63800.0000000    0.1167774
63840.0000000    0.1150815
63880.0000000    0.1220818
63920.0000000    0.1143316
63960.0000000    0.1321696
64000.0000000    0.1151852
64040.0000000    0.1181833
64080.0000000    0.1225201
64120.0000000    0.1348839
64160.0000000    0.1225350
64200.0000000    0.1300309
64240.0000000    0.1290459
64280.0000000    0.1373409
64320.0000000    0.1353499
64360.0000000    0.1278826
64400.0000000    0.1220991
64440.0000000    0.1282700
64480.0000000    0.1231210
64520.0000000    0.1183314
64560.0000000    0.1164582
64600.0000000    0.1300568
64640.0000000    0.1166280
64680.0000000    0.1164553
64720.0000000    0.1214356
64760.0000000    0.1133480
64800.0000000    0.1156640
64840.0000000    0.1115550
64880.0000000    0.1175558
64920.0000000    0.1221311
64960.0000000    0.1162124
65000.0000000    0.1107303
65040.0000000    0.1149819
65080.0000000    0.1043903
65120.0000000    0.0983492
65160.0000000    0.1025966
65200.0000000    0.1090589
65240.0000000    0.1111380
65280.0000000    0.1075360
65320.0000000    0.1055701
65360.0000000    0.1207571
65400.0000000    0.1197256
65440.0000000    0.1180167
65480.0000000    0.1124342
65520.0000000    0.1062780
65560.0000000    0.1138058
65600.0000000    0.1253471
65640.0000000    0.1132315
65680.0000000    0.1064232
65720.0000000    0.1093079
65760.0000000    0.1077733
65800.0000000    0.1036520
65840.0000000    0.1029968
65880.0000000    0.1070855
65920.0000000    0.1057575
65960.0000000    0.1115723
66000.0000000    0.1135794
66040.0000000    0.1022826
66080.0000000    0.1155784
66120.0000000    0.1103216
66160.0000000    0.1182275
66200.0000000    0.1113361
66240.0000000    0.1116937
66280.0000000    0.1166934
66320.0000000    0.1082145
66360.0000000    0.1180775
66400.0000000    0.1068568
66440.0000000    0.1133896
66480.0000000    0.1049604
66520.0000000    0.1066360
66560.0000000    0.1089333
66600.0000000    0.1180009
66640.0000000    0.1165455
66680.0000000    0.1086124
66720.0000000    0.1117485
66760.0000000    0.1075647
66800.0000000    0.1064849
66840.0000000    0.1036983
66880.0000000    0.1076172
66920.0000000    0.1061038
66960.0000000    0.0998594
67000.0000000    0.1049085
67040.0000000    0.0976773
67080.0000000    0.1107979
67120.0000000    0.1081871
67160.0000000    0.1030513
67200.0000000    0.0973248
67240.0000000    0.0994176
67280.0000000    0.1116007
67320.0000000    0.1102149
67360.0000000    0.1155614
67400.0000000    0.1194640
67440.0000000    0.1170030
67480.0000000    0.1048295
67520.0000000    0.0984198
67560.0000000    0.1251883
67600.0000000    0.1100207
67640.0000000    0.1084083
67680.0000000    0.1250896
67720.0000000    0.1172131
67760.0000000    0.1163857
67800.0000000    0.1230676
67840.0000000    0.1169656
67880.0000000    0.1052136
67920.0000000    0.1164817
67960.0000000    0.1209642
68000.0000000    0.1137194
68040.0000000    0.1188425
68080.0000000    0.1096649
68120.0000000    0.1174977
68160.0000000    0.1180850
68200.0000000    0.1091885
68240.0000000    0.1186866
68280.0000000    0.1152216
68320.0000000    0.1002299
68360.0000000    0.1088632
68400.0000000    0.1069649
68440.0000000    0.1213834
68480.0000000    0.1083917
68520.0000000    0.1047254
68560.0000000    0.0975689
68600.0000000    0.1104996
68640.0000000    0.1015992
68680.0000000    0.1118791
68720.0000000    0.1086214
68760.0000000    0.1080465
68800.0000000    0.0942241
68840.0000000    0.1009747
68880.0000000    0.1160144
68920.0000000    0.1095969
68960.0000000    0.1134825
69000.0000000    0.1155264
69040.0000000    0.1176477
69080.0000000    0.1135587
69120.0000000    0.1163222
69160.0000000    0.1374747
69200.0000000    0.1101831
69240.0000000    0.1159279
69280.0000000    0.1252620
69320.0000000    0.1198243
69360.0000000    0.1215892
69400.0000000    0.1157921
69440.0000000    0.1041801
69480.0000000    0.1054494
69520.0000000    0.1087397
69560.0000000    0.1039011
69600.0000000    0.1187773
69640.0000000    0.1110581
69680.0000000    0.1091084
69720.0000000    0.1007788
69760.0000000    0.1114837
69800.0000000    0.1040985
69840.0000000    0.1138280
69880.0000000    0.1094121
69920.0000000    0.0980866
69960.0000000    0.0943829
70000.0000000    0.1000196
70040.0000000    0.1004600
70080.0000000    0.1001888
70120.0000000    0.1071391
70160.0000000    0.1013590
70200.0000000    0.0980133
70240.0000000    0.1203186
70280.0000000    0.1117171
70320.0000000    0.1101173
70360.0000000    0.1139507
70400.0000000    0.1043703
70440.0000000    0.1055307
70480.0000000    0.1122738
70520.0000000    0.1147010
70560.0000000    0.1169199
70600.0000000    0.1142810
70640.0000000    0.1070816
70680.0000000    0.1116021
70720.0000000    0.1107891
70760.0000000    0.1106248
70800.0000000    0.1067639
70840.0000000    0.1239285
70880.0000000    0.1239819
70920.0000000    0.1099234
70960.0000000    0.1202190
71000.0000000    0.1274511
71040.0000000    0.1157909
71080.0000000    0.1297467
71120.0000000    0.1087166
71160.0000000    0.1149974
71200.0000000    0.1308150
71240.0000000    0.1251546
71280.0000000    0.1353506
71320.0000000    0.1173292
71360.0000000    0.1221331
71400.0000000    0.1249663
71440.0000000    0.1102988
71480.0000000    0.1120816
71520.0000000    0.1180018
71560.0000000    0.1213064
71600.0000000    0.1125009
71640.0000000    0.1182861
71680.0000000    0.1234100
71720.0000000    0.1199038
71760.0000000    0.1116877
71800.0000000    0.1089419
71840.0000000    0.1186293
71880.0000000    0.1145252
71920.0000000    0.1209600
71960.0000000    0.1180716
72000.0000000    0.1215523
72040.0000000    0.1242976
72080.0000000    0.1235362
72120.0000000    0.1181617
72160.0000000    0.1231754
72200.0000000    0.1150146
72240.0000000    0.1171166
72280.0000000    0.1193780
72320.0000000    0.1257859
72360.0000000    0.1300455
72400.0000000    0.1217172
72440.0000000    0.1254447
72480.0000000    0.1195175
72520.0000000    0.1181384
72560.0000000    0.1135890
72600.0000000    0.1071651
72640.0000000    0.1172708
72680.0000000    0.1139783
72720.0000000    0.1103148
72760.0000000    0.1092055
72800.0000000    0.1145928
72840.0000000    0.1111350
72880.0000000    0.1133077
72920.0000000    0.1146285
72960.0000000    0.1114745
73000.0000000    0.1175357
73040.0000000    0.1206255
73080.0000000    0.1280457
73120.0000000    0.1162075
73160.0000000    0.1095026
73200.0000000    0.1091479
73240.0000000    0.1147472
73280.0000000    0.1158324
73320.0000000    0.1148825
73360.0000000    0.1179375
73400.0000000    0.1179954
73440.0000000    0.1245402
73480.0000000    0.1069030
73520.0000000    0.1065870
73560.0000000    0.1214796
73600.0000000    0.1168814
73640.0000000    0.1200309
73680.0000000    0.1136155
73720.0000000    0.1098715
73760.0000000    0.1087380
73800.0000000    0.1114033
73840.0000000    0.1191740
73880.0000000    0.1070938
73920.0000000    0.1164322
73960.0000000    0.1117245
74000.0000000    0.1205796
74040.0000000    0.1159238
74080.0000000    0.1112376
74120.0000000    0.1163169
74160.0000000    0.1144771
74200.0000000    0.1151901
74240.0000000    0.1168829
74280.0000000    0.1180729
74320.0000000    0.1125605
74360.0000000    0.1095238
74400.0000000    0.1093254
74440.0000000    0.1105973
74480.0000000    0.1126461
74520.0000000    0.1101732
74560.0000000    0.1169822
74600.0000000    0.1116916
74640.0000000    0.1068734
74680.0000000    0.1093800
74720.0000000    0.1191376
74760.0000000    0.1218325
74800.0000000    0.1200964
74840.0000000    0.1094199
74880.0000000    0.1116333
74920.0000000    0.1157725
74960.0000000    0.1200378
75000.0000000    0.1269009
75040.0000000    0.1202855
75080.0000000    0.1089427
75120.0000000    0.1109979
75160.0000000    0.1146063
75200.0000000    0.1116457
75240.0000000    0.1125503
75280.0000000    0.1108094
75320.0000000    0.1120161
75360.0000000    0.1248593
75400.0000000    0.1147401
75440.0000000    0.1155102
75480.0000000    0.1062179
75520.0000000    0.1146076
75560.0000000    0.1103795
75600.0000000    0.1194923
75640.0000000    0.1345579
75680.0000000    0.1382860
75720.0000000    0.1306345
75760.0000000    0.1149771
75800.0000000    0.1202216
75840.0000000    0.1131995
75880.0000000    0.1170828
75920.0000000    0.1405510
75960.0000000    0.1114771
76000.0000000    0.1154579
76040.0000000    0.1150991
76080.0000000    0.1048307
76120.0000000    0.1025155
76160.0000000    0.1106716
76200.0000000    0.1178791
76240.0000000    0.1054954
76280.0000000    0.1036372
76320.0000000    0.1023702
76360.0000000    0.1103265
76400.0000000    0.1015417
76440.0000000    0.1026181
76480.0000000    0.0963592
76520.0000000    0.1001978
76560.0000000    0.1061033
76600.0000000    0.1061762
76640.0000000    0.1056500
76680.0000000    0.1099080
76720.0000000    0.1124568
76760.0000000    0.1152318
76800.0000000    0.1013176
76840.0000000    0.1065399
76880.0000000    0.1111886
76920.0000000    0.1110497
76960.0000000    0.1096169
77000.0000000    0.1017766
77040.0000000    0.1013747
77080.0000000    0.1001048
77120.0000000    0.1009369
77160.0000000    0.1051848
77200.0000000    0.1006761
77240.0000000    0.0983741
77280.0000000    0.1101588
77320.0000000    0.1028307
77360.0000000    0.1089254
77400.0000000    0.1195785
77440.0000000    0.1268489
77480.0000000    0.1096353
77520.0000000    0.0995909
77560.0000000    0.1076159
77600.0000000    0.1082478
77640.0000000    0.1100943
77680.0000000    0.1010183
77720.0000000    0.0981979
77760.0000000    0.1039989
77800.0000000    0.1096111
77840.0000000    0.1061966
77880.0000000    0.1042622
77920.0000000    0.1091701
77960.0000000    0.1019291
78000.0000000    0.1026122
78040.0000000    0.1054777
78080.0000000    0.1141369
78120.0000000    0.1105892
78160.0000000    0.1057205
78200.0000000    0.1039971
78240.0000000    0.1190880
78280.0000000    0.0912708
78320.0000000    0.1005917
78360.0000000    0.1082035
78400.0000000    0.0997991
78440.0000000    0.1037760
78480.0000000    0.0973237
78520.0000000    0.0933814
78560.0000000    0.0972873
78600.0000000    0.1095638
78640.0000000    0.1069837
78680.0000000    0.0966781
78720.0000000    0.0988911
78760.0000000    0.0913583
78800.0000000    0.0901867
78840.0000000    0.0964189
78880.0000000    0.1047966
78920.0000000    0.0982886
78960.0000000    0.1014615
79000.0000000    0.1006988
79040.0000000    0.1072741
79080.0000000    0.0923338
79120.0000000    0.1100389
79160.0000000    0.0999314
79200.0000000    0.0999733
79240.0000000    0.1076230
79280.0000000    0.1098983
79320.0000000    0.1070038
79360.0000000    0.1082980
79400.0000000    0.1102065
79440.0000000    0.1080564
79480.0000000    0.0992207
79520.0000000    0.0994089
79560.0000000    0.0913982
79600.0000000    0.0894872
79640.0000000    0.0988467
79680.0000000    0.0988547
79720.0000000    0.1104543
79760.0000000    0.1018001
79800.0000000    0.1051582
79840.0000000    0.0980680
79880.0000000    0.1041148
79920.0000000    0.1067896
79960.0000000    0.1015077
80000.0000000    0.1022753
80040.0000000    0.0956693
80080.0000000    0.0969655
80120.0000000    0.1038029
80160.0000000    0.1065171
80200.0000000    0.1024269
80240.0000000    0.1139324
80280.0000000    0.1132303
80320.0000000    0.1063069
80360.0000000    0.1088932
80400.0000000    0.1209537
80440.0000000    0.1186209
80480.0000000    0.1214167
80520.0000000    0.1196568
80560.0000000    0.1016929
80600.0000000    0.1077800
80640.0000000    0.1001691
80680.0000000    0.1053187
80720.0000000    0.1101053
80760.0000000    0.1117981
80800.0000000    0.1084274
80840.0000000    0.1140699
80880.0000000    0.1090128
80920.0000000    0.1065640
80960.0000000    0.1022757
81000.0000000    0.1053928
81040.0000000    0.1031568
81080.0000000    0.1134672
81120.0000000    0.1068369
81160.0000000    0.1149213
81200.0000000    0.1075623
81240.0000000    0.0990677
81280.0000000    0.1090753
81320.0000000    0.1040515
81360.0000000    0.1019893
81400.0000000    0.0982348
81440.0000000    0.0920486
81480.0000000    0.1034918
81520.0000000    0.1138827
81560.0000000    0.1132712
81600.0000000    0.1025071
81640.0000000    0.1031114
81680.0000000    0.1102717
81720.0000000    0.1038072
81760.0000000    0.1110914
81800.0000000    0.1062720
81840.0000000    0.1081238
81880.0000000    0.0970765
81920.0000000    0.0988757
81960.0000000    0.0937421
82000.0000000    0.1001911
82040.0000000    0.0970166
82080.0000000    0.0986130
82120.0000000    0.1011658
82160.0000000    0.1126316
82200.0000000    0.1027636
82240.0000000    0.1112507
82280.0000000    0.1038391
82320.0000000    0.1011392
82360.0000000    0.1086973
82400.0000000    0.1141477
82440.0000000    0.1034088
82480.0000000    0.0951736
82520.0000000    0.1014982
82560.0000000    0.1009928
82600.0000000    0.1108462
82640.0000000    0.1000475
82680.0000000    0.0967928
82720.0000000    0.1017769
82760.0000000    0.1098163
82800.0000000    0.1000327
82840.0000000    0.1071346
82880.0000000    0.1076696
82920.0000000    0.1143509
82960.0000000    0.1311046
83000.0000000    0.1141515
83040.0000000    0.1156280
83080.0000000    0.1153927
83120.0000000    0.1126477
83160.0000000    0.1130950
83200.0000000    0.1066528
83240.0000000    0.1162859
83280.0000000    0.1152129
83320.0000000    0.1199317
83360.0000000    0.1013152
83400.0000000    0.1076652
83440.0000000    0.1060440
83480.0000000    0.1009823
83520.0000000    0.0996847
83560.0000000    0.1089332
83600.0000000    0.1111878
83640.0000000    0.1006970
83680.0000000    0.1009322
83720.0000000    0.1046826
83760.0000000    0.0917108
83800.0000000    0.1033023
83840.0000000    0.1029097
83880.0000000    0.1065974
83920.0000000    0.1029363
83960.0000000    0.1045882
84000.0000000    0.1066910
84040.0000000    0.0990010
84080.0000000    0.1011727
84120.0000000    0.1067827
84160.0000000    0.1036142
84200.0000000    0.1019202
84240.0000000    0.1082438
84280.0000000    0.1092650
84320.0000000    0.0999192
84360.0000000    0.1072632
84400.0000000    0.1009541
84440.0000000    0.1041918
84480.0000000    0.1024829
84520.0000000    0.1008184
84560.0000000    0.0974833
84600.0000000    0.0923762
84640.0000000    0.0964942
84680.0000000    0.0958464
84720.0000000    0.0940971
84760.0000000    0.1069618
84800.0000000    0.1094359
84840.0000000    0.1144704
84880.0000000    0.1089740
84920.0000000    0.0993195
84960.0000000    0.1007145
85000.0000000    0.0983362
85040.0000000    0.1082352
85080.0000000    0.1034269
85120.0000000    0.1104971
85160.0000000    0.1100136
85200.0000000    0.0999549
85240.0000000    0.0916239
85280.0000000    0.0900590
85320.0000000    0.0972265
85360.0000000    0.1149726
85400.0000000    0.1132469
85440.0000000    0.1061582
85480.0000000    0.1129863
85520.0000000    0.1087610
85560.0000000    0.1053598
85600.0000000    0.1116421
85640.0000000    0.1094278
85680.0000000    0.0991624
85720.0000000    0.1043521
85760.0000000    0.1097263
85800.0000000    0.1031754
85840.0000000    0.0938653
85880.0000000    0.1025183
85920.0000000    0.1028135
85960.0000000    0.1090533
86000.0000000    0.1072097
86040.0000000    0.1088745
86080.0000000    0.1069557
86120.0000000    0.0951308
86160.0000000    0.1010039
86200.0000000    0.1049521
86240.0000000    0.1102453
86280.0000000    0.1040619
86320.0000000    0.1051556
86360.0000000    0.1155763
86400.0000000    0.1067788
86440.0000000    0.1115506
86480.0000000    0.0943459
86520.0000000    0.1058392
86560.0000000    0.1091755
86600.0000000    0.1095652
86640.0000000    0.1105234
86680.0000000    0.1155409
86720.0000000    0.1082929
86760.0000000    0.1084988
86800.0000000    0.1143956
86840.0000000    0.1106378
86880.0000000    0.1011864
86920.0000000    0.0990030
86960.0000000    0.1049923
87000.0000000    0.0988970
87040.0000000    0.0987909
87080.0000000    0.1121204
87120.0000000    0.1179923
87160.0000000    0.1043600
87200.0000000    0.0971550
87240.0000000    0.1104235
87280.0000000    0.0985217
87320.0000000    0.1155605
87360.0000000    0.1107814
87400.0000000    0.1013120
87440.0000000    0.1025698
87480.0000000    0.1034963
87520.0000000    0.1116083
87560.0000000    0.0973654
87600.0000000    0.0979403
87640.0000000    0.1087628
87680.0000000    0.1064864
87720.0000000    0.0951633
87760.0000000    0.1033573
87800.0000000    0.1051740
87840.0000000    0.1150560
87880.0000000    0.1179303
87920.0000000    0.1173369
87960.0000000    0.1336610
88000.0000000    0.1173334
88040.0000000    0.1126852
88080.0000000    0.1206319
88120.0000000    0.1160903
88160.0000000    0.1245054
88200.0000000    0.1165524
88240.0000000    0.1216684
88280.0000000    0.1190383
88320.0000000    0.1183517
88360.0000000    0.1228103
88400.0000000    0.1236583
88440.0000000    0.1267722
88480.0000000    0.1223627
88520.0000000    0.1157478
88560.0000000    0.1243749
88600.0000000    0.1256414
88640.0000000    0.1287534
88680.0000000    0.1354565
88720.0000000    0.1241489
88760.0000000    0.1233710
88800.0000000    0.1191845
88840.0000000    0.1218365
88880.0000000    0.1240598
88920.0000000    0.1326312
88960.0000000    0.1342857
89000.0000000    0.1114758
89040.0000000    0.1158316
89080.0000000    0.1175738
89120.0000000    0.1152396
89160.0000000    0.1232808
89200.0000000    0.1315850
89240.0000000    0.1258677
89280.0000000    0.1299568
89320.0000000    0.1118820
89360.0000000    0.1198273
89400.0000000    0.1071117
89440.0000000    0.1196759
89480.0000000    0.1275252
89520.0000000    0.1180323
89560.0000000    0.1171188
89600.0000000    0.1235735
89640.0000000    0.1171451
89680.0000000    0.1134477
89720.0000000    0.1194116
89760.0000000    0.1180958
89800.0000000    0.1173184
89840.0000000    0.1167760
89880.0000000    0.1109973
89920.0000000    0.1149327
89960.0000000    0.1261165
90000.0000000    0.1196186
90040.0000000    0.1175657
90080.0000000    0.1266412
90120.0000000    0.1242383
90160.0000000    0.1215245
90200.0000000    0.1225932
90240.0000000    0.1298063
90280.0000000    0.1302378
90320.0000000    0.1303209
90360.0000000    0.1275309
90400.0000000    0.1178753
90440.0000000    0.1130887
90480.0000000    0.1176516
90520.0000000    0.1055576
90560.0000000    0.1145803
90600.0000000    0.1232094
90640.0000000    0.1194957
90680.0000000    0.1202570
90720.0000000    0.1293559
90760.0000000    0.1184738
90800.0000000    0.1236191
90840.0000000    0.1202769
90880.0000000    0.1084834
90920.0000000    0.1196309
90960.0000000    0.1180346
91000.0000000    0.1135019
91040.0000000    0.1158572
91080.0000000    0.1180199
91120.0000000    0.1199244
91160.0000000    0.1234793
91200.0000000    0.1077429
91240.0000000    0.1074344
91280.0000000    0.1208564
91320.0000000    0.1207151
91360.0000000    0.1167422
91400.0000000    0.1102509
91440.0000000    0.1102254
91480.0000000    0.1068166
91520.0000000    0.1105164
91560.0000000    0.1051016
91600.0000000    0.1201551
91640.0000000    0.1118350
91680.0000000    0.1125667
91720.0000000    0.1199582
91760.0000000    0.1248928
91800.0000000    0.1348754
91840.0000000    0.1231373
91880.0000000    0.1374682
91920.0000000    0.1325555
91960.0000000    0.1305594
92000.0000000    0.1211100
92040.0000000    0.1182887
92080.0000000    0.1152150
92120.0000000    0.1235475
92160.0000000    0.1108573
92200.0000000    0.1219507
92240.0000000    0.1247929
92280.0000000    0.1168863
92320.0000000    0.1236565
92360.0000000    0.1260802
92400.0000000    0.1219301
92440.0000000    0.1302769
92480.0000000    0.1195349
92520.0000000    0.1185709
92560.0000000    0.1156868
92600.0000000    0.1270721
92640.0000000    0.1180412
92680.0000000    0.1235988
92720.0000000    0.1180662
92760.0000000    0.1213690
92800.0000000    0.1259003
92840.0000000    0.1159761
92880.0000000    0.1158802
92920.0000000    0.1158841
92960.0000000    0.1205353
93000.0000000    0.1269557
93040.0000000    0.1185422
93080.0000000    0.1179529
93120.0000000    0.1321326
93160.0000000    0.1226032
93200.0000000    0.1237770
93240.0000000    0.1167812
93280.0000000    0.1299834
93320.0000000    0.1149244
93360.0000000    0.1124578
93400.0000000    0.1208828
93440.0000000    0.1147973
93480.0000000    0.1042897
93520.0000000    0.1120641
93560.0000000    0.1168429
93600.0000000    0.1140814
93640.0000000    0.1267397
93680.0000000    0.1358504
93720.0000000    0.1297346
93760.0000000    0.1134739
93800.0000000    0.1167782
93840.0000000    0.1162967
93880.0000000    0.1250698
93920.0000000    0.1146870
93960.0000000    0.1265987
94000.0000000    0.1110580
94040.0000000    0.1211976
94080.0000000    0.1267892
94120.0000000    0.1220152
94160.0000000    0.1205397
94200.0000000    0.1283244
94240.0000000    0.1337507
94280.0000000    0.1290509
94320.0000000    0.1159780
94360.0000000    0.1297268
94400.0000000    0.1273725
94440.0000000    0.1341455
94480.0000000    0.1231557
94520.0000000    0.1292731
94560.0000000    0.1295477
94600.0000000    0.1121125
94640.0000000    0.1074425
94680.0000000    0.1156744
94720.0000000    0.1255000
94760.0000000    0.1136017
94800.0000000    0.1096943
94840.0000000    0.1101408
94880.0000000    0.1090436
94920.0000000    0.1197482
94960.0000000    0.1126363
95000.0000000    0.1120302
95040.0000000    0.1069839
95080.0000000    0.1171255
95120.0000000    0.1121460
95160.0000000    0.1169129
95200.0000000    0.1187151
95240.0000000    0.1170471
95280.0000000    0.1118718
95320.0000000    0.1245154
95360.0000000    0.1308056
95400.0000000    0.1274789
95440.0000000    0.1147637
95480.0000000    0.1150725
95520.0000000    0.1207128
95560.0000000    0.1110871
95600.0000000    0.1042290
95640.0000000    0.1241249
95680.0000000    0.1152894
95720.0000000    0.1190838
95760.0000000    0.1063085
95800.0000000    0.1038481
95840.0000000    0.1234041
95880.0000000    0.1092869
95920.0000000    0.1176094
95960.0000000    0.1219720
96000.0000000    0.1136037
96040.0000000    0.1341820
96080.0000000    0.1255956
96120.0000000    0.1192217
96160.0000000    0.1195842
96200.0000000    0.1116327
96240.0000000    0.1129238
96280.0000000    0.1160424
96320.0000000    0.1048157
96360.0000000    0.1074984
96400.0000000    0.1182925
96440.0000000    0.1198260
96480.0000000    0.1277692
96520.0000000    0.1141999
96560.0000000    0.1174404
96600.0000000    0.1311110
96640.0000000    0.1075991
96680.0000000    0.1105683
96720.0000000    0.1090682
96760.0000000    0.1195182
96800.0000000    0.1214403
96840.0000000    0.1184425
96880.0000000    0.1165289
96920.0000000    0.1076518
96960.0000000    0.1132436
97000.0000000    0.1235918
97040.0000000    0.1104383
97080.0000000    0.1161847
97120.0000000    0.1148068
97160.0000000    0.1216042
97200.0000000    0.1135053
97240.0000000    0.1236290
97280.0000000    0.1232142
97320.0000000    0.1130480
97360.0000000    0.1212951
97400.0000000    0.1244076
97440.0000000    0.1163646
97480.0000000    0.1189908
97520.0000000    0.1228082
97560.0000000    0.1195276
97600.0000000    0.1136923
97640.0000000    0.1153381
97680.0000000    0.1008433
97720.0000000    0.1137266
97760.0000000    0.1104621
97800.0000000    0.1240818
97840.0000000    0.1193696
97880.0000000    0.1083407
97920.0000000    0.1187852
97960.0000000    0.1151766
98000.0000000    0.1233761
98040.0000000    0.1097188
98080.0000000    0.1207352
98120.0000000    0.1206761
98160.0000000    0.1162954
98200.0000000    0.1102821
98240.0000000    0.1061305
98280.0000000    0.1184255
98320.0000000    0.1255167
98360.0000000    0.1226334
98400.0000000    0.1183521
98440.0000000    0.1096127
98480.0000000    0.1215269
98520.0000000    0.1274834
98560.0000000    0.1201795
98600.0000000    0.1297933
98640.0000000    0.1094074
98680.0000000    0.1033902
98720.0000000    0.1089990
98760.0000000    0.1114245
98800.0000000    0.1043586
98840.0000000    0.1110154
98880.0000000    0.1076683
98920.0000000    0.1125083
98960.0000000    0.1154326
99000.0000000    0.1097080
99040.0000000    0.1159638
99080.0000000    0.1065333
99120.0000000    0.1143658
99160.0000000    0.1148541
99200.0000000    0.1018587
99240.0000000    0.1045014
99280.0000000    0.1217639
99320.0000000    0.1226668
99360.0000000    0.1112021
99400.0000000    0.1134617
99440.0000000    0.1131073
99480.0000000    0.1136933
99520.0000000    0.1089081
99560.0000000    0.1140048
99600.0000000    0.1189251
99640.0000000    0.1178807
99680.0000000    0.1175247
99720.0000000    0.1156341
99760.0000000    0.1238562
99800.0000000    0.1212531
99840.0000000    0.1165853
99880.0000000    0.1310942
99920.0000000    0.1198916
99960.0000000    0.1212068
100000.0000000    0.1238189
100040.0000000    0.1214295
100080.0000000    0.1159359
100120.0000000    0.1129348
100160.0000000    0.1248960
100200.0000000    0.1332352
100240.0000000    0.1245560
100280.0000000    0.1143705
100320.0000000    0.1275985
100360.0000000    0.1286027
100400.0000000    0.1296039
100440.0000000    0.1262472
100480.0000000    0.1261304
100520.0000000    0.1213542
100560.0000000    0.1194212
100600.0000000    0.1180775
100640.0000000    0.1213303
100680.0000000    0.1216575
100720.0000000    0.1167432
100760.0000000    0.1176460
100800.0000000    0.1255617
100840.0000000    0.1219409
100880.0000000    0.1115714
100920.0000000    0.1105813
100960.0000000    0.1192415
101000.0000000    0.1152430
101040.0000000    0.1152958
101080.0000000    0.1172540
101120.0000000    0.1143944
101160.0000000    0.1276832
101200.0000000    0.1245238
101240.0000000    0.1152330
101280.0000000    0.1193508
101320.0000000    0.1089662
101360.0000000    0.1137246
101400.0000000    0.1200575
101440.0000000    0.1072453
101480.0000000    0.1234173
101520.0000000    0.1105181
101560.0000000    0.1195217
101600.0000000    0.1066672
101640.0000000    0.1131593
101680.0000000    0.1098023
101720.0000000    0.1139089
101760.0000000    0.1259679
101800.0000000    0.1222396
101840.0000000    0.1231925
101880.0000000    0.1289386
101920.0000000    0.1294384
101960.0000000    0.1263494
102000.0000000    0.1253102
102040.0000000    0.1213777
102080.0000000    0.1215306
102120.0000000    0.1197144
102160.0000000    0.1216970
102200.0000000    0.1267920
102240.0000000    0.1233773
102280.0000000    0.1319572
102320.0000000    0.1196573
102360.0000000    0.1237619
102400.0000000    0.1241884
102440.0000000    0.1159142
102480.0000000    0.1193844
102520.0000000    0.1296132
102560.0000000    0.1278079
102600.0000000    0.1213306
102640.0000000    0.1323973
102680.0000000    0.1365054
102720.0000000    0.1251418
102760.0000000    0.1163074
102800.0000000    0.1237189
102840.0000000    0.1241880
102880.0000000    0.1181197
102920.0000000    0.1186573
102960.0000000    0.1205724
103000.0000000    0.1217690
103040.0000000    0.1286340
103080.0000000    0.1295188
103120.0000000    0.1285210
103160.0000000    0.1306437
103200.0000000    0.1401232
103240.0000000    0.1315970
103280.0000000    0.1226596
103320.0000000    0.1212210
103360.0000000    0.1257773
103400.0000000    0.1170019
103440.0000000    0.1204720
103480.0000000    0.1249702
103520.0000000    0.1240901
103560.0000000    0.1243561
103600.0000000    0.1310354
103640.0000000    0.1313709
103680.0000000    0.1216123
103720.0000000    0.1257640
103760.0000000    0.1219250
103800.0000000    0.1194936
103840.0000000    0.1169018
103880.0000000    0.1228424
103920.0000000    0.1086646
103960.0000000    0.1237682
104000.0000000    0.1248212
104040.0000000    0.1170960
104080.0000000    0.1249284
104120.0000000    0.1136652
104160.0000000    0.1147469
104200.0000000    0.1225633
104240.0000000    0.1243028
104280.0000000    0.1240468
104320.0000000    0.1188413
104360.0000000    0.1256146
104400.0000000    0.1177408
104440.0000000    0.1282587
104480.0000000    0.1310977
104520.0000000    0.1248072
104560.0000000    0.1269027
104600.0000000    0.1324028
104640.0000000    0.1339676
104680.0000000    0.1304072
104720.0000000    0.1238772
104760.0000000    0.1172474
104800.0000000    0.1334081
104840.0000000    0.1370914
104880.0000000    0.1297064
104920.0000000    0.1271036
104960.0000000    0.1276807
105000.0000000    0.1218071
105040.0000000    0.1097707
105080.0000000    0.1293430
105120.0000000    0.1160790
105160.0000000    0.1164307
105200.0000000    0.1205563
105240.0000000    0.1144827
105280.0000000    0.1102652
105320.0000000    0.1276968
105360.0000000    0.1197029
105400.0000000    0.1087805
105440.0000000    0.1077783
105480.0000000    0.1104193
105520.0000000    0.1134022
105560.0000000    0.1167234
105600.0000000    0.1153466
105640.0000000    0.1152275
105680.0000000    0.1229442
105720.0000000    0.1184443
105760.0000000    0.1148054
105800.0000000    0.1160329
105840.0000000    0.1290663
105880.0000000    0.1116187
105920.0000000    0.1200558
105960.0000000    0.1327573
106000.0000000    0.1170295
106040.0000000    0.1185244
106080.0000000    0.1143435
106120.0000000    0.1275638
106160.0000000    0.1196138
106200.0000000    0.1145855
106240.0000000    0.1190791
106280.0000000    0.1162771
106320.0000000    0.1138955
106360.0000000    0.1237869
106400.0000000    0.1262920
106440.0000000    0.1175896
106480.0000000    0.1148974
106520.0000000    0.1155329
106560.0000000    0.1177583
106600.0000000    0.1166424
106640.0000000    0.1082124
106680.0000000    0.1080841
106720.0000000    0.1065517
106760.0000000    0.1138444
106800.0000000    0.1157141
106840.0000000    0.1230971
106880.0000000    0.1211674
106920.0000000    0.1125091
106960.0000000    0.1113736
107000.0000000    0.1123867
107040.0000000    0.1237092
107080.0000000    0.1175932
107120.0000000    0.1157922
107160.0000000    0.1082051
107200.0000000    0.1177277
107240.0000000    0.1169542
107280.0000000    0.1140065
107320.0000000    0.1221772
107360.0000000    0.1178499
107400.0000000    0.1298605
107440.0000000    0.1195196
107480.0000000    0.1095544
107520.0000000    0.1141719
107560.0000000    0.1122117
107600.0000000    0.1149516
107640.0000000    0.1193597
107680.0000000    0.1136158
107720.0000000    0.1084366
107760.0000000    0.1074239
107800.0000000    0.1047871
107840.0000000    0.1156924
107880.0000000    0.1167201
107920.0000000    0.1102749
107960.0000000    0.1179805
108000.0000000    0.1208023
108040.0000000    0.1138075
108080.0000000    0.1129914
108120.0000000    0.1183031
108160.0000000    0.1261662
108200.0000000    0.1227520
108240.0000000    0.1147448
108280.0000000    0.1153865
108320.0000000    0.1148698
108360.0000000    0.1136250
108400.0000000    0.1053349
108440.0000000    0.1113447
108480.0000000    0.1172378
108520.0000000    0.1208941
108560.0000000    0.1029473
108600.0000000    0.1169491
108640.0000000    0.1163566
108680.0000000    0.1204633
108720.0000000    0.1308621
108760.0000000    0.1207606
108800.0000000    0.1150798
108840.0000000    0.1164347
108880.0000000    0.1145740
108920.0000000    0.1112737
108960.0000000    0.1191572
109000.0000000    0.1164906
109040.0000000    0.1133828
109080.0000000    0.1163742
109120.0000000    0.1101500
109160.0000000    0.1201561
109200.0000000    0.1299907
109240.0000000    0.1156398
109280.0000000    0.1085375
109320.0000000    0.1118115
109360.0000000    0.1239795
109400.0000000    0.1224926
109440.0000000    0.1246111
109480.0000000    0.1166069
109520.0000000    0.1207891
109560.0000000    0.1134985
109600.0000000    0.1206822
109640.0000000    0.1147843
109680.0000000    0.1194928
109720.0000000    0.1207042
109760.0000000    0.1301155
109800.0000000    0.1166036
109840.0000000    0.1233995
109880.0000000    0.1147840
109920.0000000    0.1145997
109960.0000000    0.1171905
110000.0000000    0.1198661
110040.0000000    0.1203388
110080.0000000    0.1130533
110120.0000000    0.1117674
110160.0000000    0.1191027
110200.0000000    0.1135448
110240.0000000    0.1144297
110280.0000000    0.1297280
110320.0000000    0.1141385
110360.0000000    0.1185043
110400.0000000    0.1285158
110440.0000000    0.1145697
110480.0000000    0.1107578
110520.0000000    0.1266671
110560.0000000    0.1185295
110600.0000000    0.1192562
110640.0000000    0.1216426
110680.0000000    0.1204701
110720.0000000    0.1180198
110760.0000000    0.1253457
110800.0000000    0.1347054
110840.0000000    0.1264436
110880.0000000    0.1241636
110920.0000000    0.1111674
110960.0000000    0.1207821
111000.0000000    0.1146821
111040.0000000    0.1078518
111080.0000000    0.1049823
111120.0000000    0.1121210
111160.0000000    0.1140166
111200.0000000    0.1219221
111240.0000000    0.1253188
111280.0000000    0.1192283
111320.0000000    0.1187361
111360.0000000    0.1111207
111400.0000000    0.1177673
111440.0000000    0.1046532
111480.0000000    0.1145381
111520.0000000    0.1166914
111560.0000000    0.1151047
111600.0000000    0.1113231
111640.0000000    0.1052288
111680.0000000    0.1150267
111720.0000000    0.1265491
111760.0000000    0.1244812
111800.0000000    0.1158172
111840.0000000    0.1028803
111880.0000000    0.1138925
111920.0000000    0.1048151
111960.0000000    0.1125080
112000.0000000    0.1194768
112040.0000000    0.1196681
112080.0000000    0.1169674
112120.0000000    0.1244196
112160.0000000    0.1184820
112200.0000000    0.1150001
112240.0000000    0.1184567
112280.0000000    0.1170752
112320.0000000    0.1180069
112360.0000000    0.1238950
112400.0000000    0.1251116
112440.0000000    0.1167586
112480.0000000    0.1247110
112520.0000000    0.1183274
112560.0000000    0.1205887
112600.0000000    0.1134387
112640.0000000    0.1161976
112680.0000000    0.1169613
112720.0000000    0.1205934
112760.0000000    0.1154229
112800.0000000    0.1174493
112840.0000000    0.1325434
112880.0000000    0.1212217
112920.0000000    0.1306263
112960.0000000    0.1331119
113000.0000000    0.1319097
113040.0000000    0.1283195
113080.0000000    0.1073010
113120.0000000    0.1185824
113160.0000000    0.1210418
113200.0000000    0.1193836
113240.0000000    0.1356158
113280.0000000    0.1112303
113320.0000000    0.1160124
113360.0000000    0.1059770
113400.0000000    0.1128800
113440.0000000    0.1121825
113480.0000000    0.1246836
113520.0000000    0.1123158
113560.0000000    0.1198297
113600.0000000    0.1120107
113640.0000000    0.1113777
113680.0000000    0.1177105
113720.0000000    0.1111575
113760.0000000    0.1241126
113800.0000000    0.1198151
113840.0000000    0.1193248
113880.0000000    0.1235987
113920.0000000    0.1226105
113960.0000000    0.1245960
114000.0000000    0.1365313
114040.0000000    0.1218213
114080.0000000    0.1375659
114120.0000000    0.1408574
114160.0000000    0.1368468
114200.0000000    0.1265804
114240.0000000    0.1367244
114280.0000000    0.1217335
114320.0000000    0.1344685
114360.0000000    0.1244872
114400.0000000    0.1183724
114440.0000000    0.1227410
114480.0000000    0.1214483
114520.0000000    0.1243684
114560.0000000    0.1341576
114600.0000000    0.1219081
114640.0000000    0.1218936
114680.0000000    0.1177146
114720.0000000    0.1233334
114760.0000000    0.1310535
114800.0000000    0.1165628
114840.0000000    0.1125543
114880.0000000    0.1146963
114920.0000000    0.1169225
114960.0000000    0.1209586
115000.0000000    0.1264945
115040.0000000    0.1242048
115080.0000000    0.1161278
115120.0000000    0.1257179
115160.0000000    0.1294685
115200.0000000    0.1314862
115240.0000000    0.1345078
115280.0000000    0.1222796
115320.0000000    0.1172238
115360.0000000    0.1104264
115400.0000000    0.1136009
115440.0000000    0.1145713
115480.0000000    0.1327099
115520.0000000    0.1226924
115560.0000000    0.1285550
115600.0000000    0.1293101
115640.0000000    0.1208967
115680.0000000    0.1302239
115720.0000000    0.1290685
115760.0000000    0.1336517
115800.0000000    0.1268555
115840.0000000    0.1294426
115880.0000000    0.1342382
115920.0000000    0.1341379
115960.0000000    0.1314481
116000.0000000    0.1243135
116040.0000000    0.1320780
116080.0000000    0.1328953
116120.0000000    0.1326242
116160.0000000    0.1269389
116200.0000000    0.1201048
116240.0000000    0.1349071
116280.0000000    0.1280240
116320.0000000    0.1369795
116360.0000000    0.1289049
116400.0000000    0.1320807
116440.0000000    0.1277928
116480.0000000    0.1261084
116520.0000000    0.1361121
116560.0000000    0.1308455
116600.0000000    0.1304020
116640.0000000    0.1263141
116680.0000000    0.1205045
116720.0000000    0.1311800
116760.0000000    0.1438948
116800.0000000    0.1377290
116840.0000000    0.1302128
116880.0000000    0.1196663
116920.0000000    0.1391569
116960.0000000    0.1378928
117000.0000000    0.1435676
117040.0000000    0.1341467
117080.0000000    0.1375696
117120.0000000    0.1388774
117160.0000000    0.1324316
117200.0000000    0.1258762
117240.0000000    0.1217114
117280.0000000    0.1291948
117320.0000000    0.1296895
117360.0000000    0.1310159
117400.0000000    0.1368259
117440.0000000    0.1336401
117480.0000000    0.1329684
117520.0000000    0.1223673
117560.0000000    0.1238509
117600.0000000    0.1313530
117640.0000000    0.1161233
117680.0000000    0.1242074
117720.0000000    0.1306904
117760.0000000    0.1271448
117800.0000000    0.1268140
117840.0000000    0.1219911
117880.0000000    0.1196793
117920.0000000    0.1290982
117960.0000000    0.1198072
118000.0000000    0.1355307
118040.0000000    0.1271700
118080.0000000    0.1220901
118120.0000000    0.1335770
118160.0000000    0.1343827
118200.0000000    0.1334217
118240.0000000    0.1211718
118280.0000000    0.1322483
118320.0000000    0.1235359
118360.0000000    0.1419999
118400.0000000    0.1290962
118440.0000000    0.1265456
118480.0000000    0.1390535
118520.0000000    0.1238266
118560.0000000    0.1219006
118600.0000000    0.1309084
118640.0000000    0.1270945
118680.0000000    0.1186924
118720.0000000    0.1366733
118760.0000000    0.1215143
118800.0000000    0.1178113
118840.0000000    0.1093683
118880.0000000    0.1178044
118920.0000000    0.1156677
118960.0000000    0.1118268
119000.0000000    0.1215960
119040.0000000    0.1253589
119080.0000000    0.1223162
119120.0000000    0.1188970
119160.0000000    0.1231009
119200.0000000    0.1192799
119240.0000000    0.1278314
119280.0000000    0.1299310
119320.0000000    0.1391771
119360.0000000    0.1352352
119400.0000000    0.1464033
119440.0000000    0.1274719
119480.0000000    0.1306276
119520.0000000    0.1247997
119560.0000000    0.1176420
119600.0000000    0.1225042
119640.0000000    0.1259808
119680.0000000    0.1189903
119720.0000000    0.1270743
119760.0000000    0.1105641
119800.0000000    0.1092125
119840.0000000    0.1249788
119880.0000000    0.1242477
119920.0000000    0.1251798
119960.0000000    0.1249931
120000.0000000    0.1350043
120040.0000000    0.1232079
120080.0000000    0.1246417
120120.0000000    0.1257613
120160.0000000    0.1348378
120200.0000000    0.1286830
120240.0000000    0.1203865
120280.0000000    0.1260871
120320.0000000    0.1300133
120360.0000000    0.1238036
120400.0000000    0.1185861
120440.0000000    0.1287091
120480.0000000    0.1239978
120520.0000000    0.1181428
120560.0000000    0.1292632
120600.0000000    0.1213790
120640.0000000    0.1128668
120680.0000000    0.1313323
120720.0000000    0.1293561
120760.0000000    0.1402183
120800.0000000    0.1376792
120840.0000000    0.1304830
120880.0000000    0.1382673
120920.0000000    0.1258951
120960.0000000    0.1315589
121000.0000000    0.1443158
121040.0000000    0.1409738
121080.0000000    0.1451551
121120.0000000    0.1351392
121160.0000000    0.1419407
121200.0000000    0.1345300
121240.0000000    0.1459896
121280.0000000    0.1359122
121320.0000000    0.1262002
121360.0000000    0.1213057
121400.0000000    0.1296938
121440.0000000    0.1274202
121480.0000000    0.1228526
121520.0000000    0.1148907
121560.0000000    0.1146302
121600.0000000    0.1238625
121640.0000000    0.1293951
121680.0000000    0.1310412
121720.0000000    0.1189367
121760.0000000    0.1306380
121800.0000000    0.1304348
121840.0000000    0.1366831
121880.0000000    0.1405131
121920.0000000    0.1398574
121960.0000000    0.1332671
122000.0000000    0.1417216
122040.0000000    0.1367933
122080.0000000    0.1288822
122120.0000000    0.1359174
122160.0000000    0.1330982
122200.0000000    0.1284604
122240.0000000    0.1314216
122280.0000000    0.1282691
122320.0000000    0.1329820
122360.0000000    0.1258921
122400.0000000    0.1250188
122440.0000000    0.1318558
122480.0000000    0.1421951
122520.0000000    0.1379934
122560.0000000    0.1329950
122600.0000000    0.1399565
122640.0000000    0.1244715
122680.0000000    0.1316123
122720.0000000    0.1322613
122760.0000000    0.1404602
122800.0000000    0.1297098
122840.0000000    0.1376498
122880.0000000    0.1470281
122920.0000000    0.1261522
122960.0000000    0.1278172
123000.0000000    0.1230806
123040.0000000    0.1241951
123080.0000000    0.1286878
123120.0000000    0.1319050
123160.0000000    0.1336172
123200.0000000    0.1411118
123240.0000000    0.1294357
123280.0000000    0.1307685
123320.0000000    0.1264243
123360.0000000    0.1207450
123400.0000000    0.1274819
123440.0000000    0.1289358
123480.0000000    0.1224153
123520.0000000    0.1256907
123560.0000000    0.1213048
123600.0000000    0.1308243
123640.0000000    0.1282466
123680.0000000    0.1272443
123720.0000000    0.1316346
123760.0000000    0.1361584
123800.0000000    0.1392133
123840.0000000    0.1251881
123880.0000000    0.1241160
123920.0000000    0.1350338
123960.0000000    0.1258878
124000.0000000    0.1255936
124040.0000000    0.1210998
124080.0000000    0.1150711
124120.0000000    0.1229632
124160.0000000    0.1217580
124200.0000000    0.1188768
124240.0000000    0.1174543
124280.0000000    0.1197712
124320.0000000    0.1190740
124360.0000000    0.1186477
124400.0000000    0.1169346
124440.0000000    0.1235801
124480.0000000    0.1098996
124520.0000000    0.1203428
124560.0000000    0.1174663
124600.0000000    0.1140215
124640.0000000    0.1082574
124680.0000000    0.1147958
124720.0000000    0.1165851
124760.0000000    0.1170277
124800.0000000    0.1143984
124840.0000000    0.1142829
124880.0000000    0.1178373
124920.0000000    0.1233802
124960.0000000    0.1189268
125000.0000000    0.1174156
125040.0000000    0.1249751
125080.0000000    0.1213186
125120.0000000    0.1239257
125160.0000000    0.1222585
125200.0000000    0.1102652
125240.0000000    0.1166157
125280.0000000    0.1110053
125320.0000000    0.1085002
125360.0000000    0.1197707
125400.0000000    0.1276385
125440.0000000    0.1399811
125480.0000000    0.1262060
125520.0000000    0.1320230
125560.0000000    0.1270343
125600.0000000    0.1344425
125640.0000000    0.1435768
125680.0000000    0.1312184
125720.0000000    0.1320738
125760.0000000    0.1352455
125800.0000000    0.1348814
125840.0000000    0.1278800
125880.0000000    0.1266458
125920.0000000    0.1361048
125960.0000000    0.1255137
126000.0000000    0.1430258
126040.0000000    0.1290208
126080.0000000    0.1271830
126120.0000000    0.1439815
126160.0000000    0.1377077
126200.0000000    0.1415176
126240.0000000    0.1350516
126280.0000000    0.1447772
126320.0000000    0.1422695
126360.0000000    0.1329186
126400.0000000    0.1455020
126440.0000000    0.1251700
126480.0000000    0.1253629
126520.0000000    0.1320276
126560.0000000    0.1341835
126600.0000000    0.1186062
126640.0000000    0.1284404
126680.0000000    0.1424521
126720.0000000    0.1297445
126760.0000000    0.1316950
126800.0000000    0.1328720
126840.0000000    0.1181807
126880.0000000    0.1349576
126920.0000000    0.1291569
126960.0000000    0.1402776
127000.0000000    0.1431876
127040.0000000    0.1486346
127080.0000000    0.1245760
127120.0000000    0.1196376
127160.0000000    0.1291175
127200.0000000    0.1331909
127240.0000000    0.1333060
127280.0000000    0.1508379
127320.0000000    0.1309970
127360.0000000    0.1354252
127400.0000000    0.1277190
127440.0000000    0.1336054
127480.0000000    0.1339062
127520.0000000    0.1255331
127560.0000000    0.1319481
127600.0000000    0.1399236
127640.0000000    0.1398886
127680.0000000    0.1413356
127720.0000000    0.1461402
127760.0000000    0.1458808
127800.0000000    0.1342596
127840.0000000    0.1372734
127880.0000000    0.1300590
127920.0000000    0.1220341
127960.0000000    0.1395096
128000.0000000    0.1388475
128040.0000000    0.1402140
128080.0000000    0.1407644
128120.0000000    0.1411646
128160.0000000    0.1324152
128200.0000000    0.1542259
128240.0000000    0.1485485
128280.0000000    0.1332573
128320.0000000    0.1286331
128360.0000000    0.1331016
128400.0000000    0.1413751
128440.0000000    0.1352395
128480.0000000    0.1379635
128520.0000000    0.1510916
128560.0000000    0.1511421
128600.0000000    0.1410011
128640.0000000    0.1315714
128680.0000000    0.1439714
128720.0000000    0.1371224
128760.0000000    0.1465160
128800.0000000    0.1385063
128840.0000000    0.1365712
128880.0000000    0.1415399
128920.0000000    0.1345175
128960.0000000    0.1292429
129000.0000000    0.1292430
129040.0000000    0.1326014
129080.0000000    0.1322353
129120.0000000    0.1336189
129160.0000000    0.1252615
129200.0000000    0.1251186
129240.0000000    0.1180219
129280.0000000    0.1254992
129320.0000000    0.1277770
129360.0000000    0.1384136
129400.0000000    0.1263542
129440.0000000    0.1336115
129480.0000000    0.1268043
129520.0000000    0.1266337
129560.0000000    0.1266474
129600.0000000    0.1306336
129640.0000000    0.1289459
129680.0000000    0.1238296
129720.0000000    0.1358932
129760.0000000    0.1324286
129800.0000000    0.1380264
129840.0000000    0.1312763
129880.0000000    0.1320079
129920.0000000    0.1278835
129960.0000000    0.1258185
130000.0000000    0.1287685
130040.0000000    0.1246884
130080.0000000    0.1263326
130120.0000000    0.1341158
130160.0000000    0.1319452
130200.0000000    0.1341668
130240.0000000    0.1427576
130280.0000000    0.1497558
130320.0000000    0.1249157
130360.0000000    0.1320655
130400.0000000    0.1292790
130440.0000000    0.1294528
130480.0000000    0.1292757
130520.0000000    0.1234305
130560.0000000    0.1232874
130600.0000000    0.1213436
130640.0000000    0.1280389
130680.0000000    0.1201777
130720.0000000    0.1181510
130760.0000000    0.1276210
130800.0000000    0.1200358
130840.0000000    0.1182161
130880.0000000    0.1069847
130920.0000000    0.1136582
130960.0000000    0.1149257
131000.0000000    0.1282807
131040.0000000    0.1195305
131080.0000000    0.1125896
131120.0000000    0.1227244
131160.0000000    0.1148689
131200.0000000    0.1275875
131240.0000000    0.1172819
131280.0000000    0.1128098
131320.0000000    0.1165915
131360.0000000    0.1130006
131400.0000000    0.1212080
131440.0000000    0.1197405
131480.0000000    0.1108755
131520.0000000    0.1145900
131560.0000000    0.1206135
131600.0000000    0.1185664
131640.0000000    0.1229420
131680.0000000    0.1389536
131720.0000000    0.1200444
131760.0000000    0.1102011
131800.0000000    0.1119006
131840.0000000    0.1076853
131880.0000000    0.1143070
131920.0000000    0.1116454
131960.0000000    0.1184548
132000.0000000    0.1207258
132040.0000000    0.1216397
132080.0000000    0.1152588
132120.0000000    0.1251295
132160.0000000    0.1086165
132200.0000000    0.1192902
132240.0000000    0.1193329
132280.0000000    0.1250814
132320.0000000    0.1280255
132360.0000000    0.1241805
132400.0000000    0.1211274
132440.0000000    0.1211609
132480.0000000    0.1272728
132520.0000000    0.1169511
132560.0000000    0.1386355
132600.0000000    0.1312482
132640.0000000    0.1340202
132680.0000000    0.1389666
132720.0000000    0.1216107
132760.0000000    0.1108030
132800.0000000    0.1070155
132840.0000000    0.1232334
132880.0000000    0.1274314
132920.0000000    0.1182661
132960.0000000    0.1384700
133000.0000000    0.1358110
133040.0000000    0.1293093
133080.0000000    0.1180562
133120.0000000    0.1327088
133160.0000000    0.1297410
133200.0000000    0.1263593
133240.0000000    0.1377058
133280.0000000    0.1253897
133320.0000000    0.1364081
133360.0000000    0.1259004
133400.0000000    0.1187961
133440.0000000    0.1255088
133480.0000000    0.1217672
133520.0000000    0.1323349
133560.0000000    0.1129507
133600.0000000    0.1269899
133640.0000000    0.1262785
133680.0000000    0.1291202
133720.0000000    0.1215792
133760.0000000    0.1197354
133800.0000000    0.1236121
133840.0000000    0.1211184
133880.0000000    0.1273506
133920.0000000    0.1225746
133960.0000000    0.1105168
134000.0000000    0.1346489
134040.0000000    0.1368400
134080.0000000    0.1403964
134120.0000000    0.1400661
134160.0000000    0.1418308
134200.0000000    0.1369181
134240.0000000    0.1430184
134280.0000000    0.1362088
134320.0000000    0.1322751
134360.0000000    0.1268207
134400.0000000    0.1242066
134440.0000000    0.1322950
134480.0000000    0.1369527
134520.0000000    0.1310941
134560.0000000    0.1234641
134600.0000000    0.1424669
134640.0000000    0.1257045
134680.0000000    0.1198395
134720.0000000    0.1389312
134760.0000000    0.1333303
134800.0000000    0.1140484
134840.0000000    0.1267643
134880.0000000    0.1208261
134920.0000000    0.1190844
134960.0000000    0.1200245
135000.0000000    0.1095291
135040.0000000    0.1148541
135080.0000000    0.1072571
135120.0000000    0.1315933
135160.0000000    0.1215306
135200.0000000    0.1196128
135240.0000000    0.1208175
135280.0000000    0.1218688
135320.0000000    0.1245393
135360.0000000    0.1202391
135400.0000000    0.1274314
135440.0000000    0.1184660
135480.0000000    0.1280904
135520.0000000    0.1319440
135560.0000000    0.1335615
135600.0000000    0.1246583
135640.0000000    0.1301165
135680.0000000    0.1139414
135720.0000000    0.1240625
135760.0000000    0.1186916
135800.0000000    0.1167490
135840.0000000    0.1114521
135880.0000000    0.1120233
135920.0000000    0.1104508
135960.0000000    0.1146883
136000.0000000    0.1254288
136040.0000000    0.1158685
136080.0000000    0.1187316
136120.0000000    0.1210506
136160.0000000    0.1215119
136200.0000000    0.1220732
136240.0000000    0.1180635
136280.0000000    0.1221772
136320.0000000    0.1259368
136360.0000000    0.1164998
136400.0000000    0.1118625
136440.0000000    0.1213344
136480.0000000    0.1177007
136520.0000000    0.1172122
136560.0000000    0.1129899
136600.0000000    0.1144482
136640.0000000    0.1175838
136680.0000000    0.1180796
136720.0000000    0.1117654
136760.0000000    0.1238295
136800.0000000    0.1211876
136840.0000000    0.1198181
136880.0000000    0.1092525
136920.0000000    0.1219570
136960.0000000    0.1166974
137000.0000000    0.1178292
137040.0000000    0.1289281
137080.0000000    0.1198575
137120.0000000    0.1117245
137160.0000000    0.1133804
137200.0000000    0.1077720
137240.0000000    0.1167737
137280.0000000    0.1168054
137320.0000000    0.1051883
137360.0000000    0.1208353
137400.0000000    0.1237951
137440.0000000    0.1078413
137480.0000000    0.1191440
137520.0000000    0.1264319
137560.0000000    0.1133553
137600.0000000    0.1157665
137640.0000000    0.1092025
137680.0000000    0.1145552
137720.0000000    0.1164882
137760.0000000    0.1158831
137800.0000000    0.1226279
137840.0000000    0.1177089
137880.0000000    0.1184496
137920.0000000    0.1131516
137960.0000000    0.1194059
138000.0000000    0.1287817
138040.0000000    0.1218844
138080.0000000    0.1141789
138120.0000000    0.1096322
138160.0000000    0.1126900
138200.0000000    0.1103955
138240.0000000    0.1148034
138280.0000000    0.1141092
138320.0000000    0.1192598
138360.0000000    0.1112402
138400.0000000    0.1065879
138440.0000000    0.1085968
138480.0000000    0.1162168
138520.0000000    0.1058995
138560.0000000    0.1046140
138600.0000000    0.1153459
138640.0000000    0.0949708
138680.0000000    0.1053303
138720.0000000    0.1190971
138760.0000000    0.1090792
138800.0000000    0.1193954
138840.0000000    0.1225728
138880.0000000    0.1081591
138920.0000000    0.1011454
138960.0000000    0.1094343
139000.0000000    0.1082286
139040.0000000    0.1151493
139080.0000000    0.1101995
139120.0000000    0.1068107
139160.0000000    0.1106776
139200.0000000    0.1169519
139240.0000000    0.1096262
139280.0000000    0.1051921
139320.0000000    0.1097721
139360.0000000    0.1093000
139400.0000000    0.1214128
139440.0000000    0.1055622
139480.0000000    0.1040817
139520.0000000    0.1032777
139560.0000000    0.1191060
139600.0000000    0.1079848
139640.0000000    0.1032811
139680.0000000    0.1113769
139720.0000000    0.1137509
139760.0000000    0.1130659
139800.0000000    0.1162512
139840.0000000    0.1192318
139880.0000000    0.1153491
139920.0000000    0.1066364
139960.0000000    0.1129708
140000.0000000    0.1080687
140040.0000000    0.1151696
140080.0000000    0.1167152
140120.0000000    0.1232041
140160.0000000    0.1167343
140200.0000000    0.1210435
140240.0000000    0.1260479
140280.0000000    0.1126730
140320.0000000    0.1073393
140360.0000000    0.1071257
140400.0000000    0.1138471
140440.0000000    0.1184406
140480.0000000    0.1109068
140520.0000000    0.1054920
140560.0000000    0.1080366
140600.0000000    0.1167381
140640.0000000    0.1069328
140680.0000000    0.1192176
140720.0000000    0.0993923
140760.0000000    0.1067994
140800.0000000    0.1110571
140840.0000000    0.1139496
140880.0000000    0.1173797
140920.0000000    0.1161949
140960.0000000    0.1132988
141000.0000000    0.1071637
141040.0000000    0.1092826
141080.0000000    0.1127569
141120.0000000    0.1159778
141160.0000000    0.1166063
141200.0000000    0.1095096
141240.0000000    0.1114777
141280.0000000    0.1106215
141320.0000000    0.1299959
141360.0000000    0.1203832
141400.0000000    0.1355181
141440.0000000    0.1361758
141480.0000000    0.1235938
141520.0000000    0.1325820
141560.0000000    0.1242761
141600.0000000    0.1213014
141640.0000000    0.1232786
141680.0000000    0.1246762
141720.0000000    0.1299399
141760.0000000    0.1312252
141800.0000000    0.1225219
141840.0000000    0.1137845
141880.0000000    0.1158648
141920.0000000    0.1147386
141960.0000000    0.1033986
142000.0000000    0.1124061
142040.0000000    0.1180688
142080.0000000    0.1121226
142120.0000000    0.1131387
142160.0000000    0.1146072
142200.0000000    0.1254479
142240.0000000    0.1135390
142280.0000000    0.1101425
142320.0000000    0.1175505
142360.0000000    0.1190801
142400.0000000    0.1202720
142440.0000000    0.1170055
142480.0000000    0.1162644
142520.0000000    0.1142729
142560.0000000    0.1196163
142600.0000000    0.1131465
142640.0000000    0.1109883
142680.0000000    0.1174049
142720.0000000    0.1112656
142760.0000000    0.1101631
142800.0000000    0.1158770
142840.0000000    0.1106782
142880.0000000    0.1229309
142920.0000000    0.1189787
142960.0000000    0.1125701
143000.0000000    0.1235423
143040.0000000    0.1185334
143080.0000000    0.1284336
143120.0000000    0.1253411
143160.0000000    0.1245419
143200.0000000    0.1275787
143240.0000000    0.1275393
143280.0000000    0.1224352
143320.0000000    0.1248302
143360.0000000    0.1261785
143400.0000000    0.1119265
143440.0000000    0.1335917
143480.0000000    0.1255096
143520.0000000    0.1335589
143560.0000000    0.1242758
143600.0000000    0.1261722
143640.0000000    0.1247556
143680.0000000    0.1238716
143720.0000000    0.1136461
143760.0000000    0.1240095
143800.0000000    0.1200109
143840.0000000    0.1219108
143880.0000000    0.1230956
143920.0000000    0.1098179
143960.0000000    0.1263394
144000.0000000    0.1202792
144040.0000000    0.1268986
144080.0000000    0.1359951
144120.0000000    0.1302113
144160.0000000    0.1205496
144200.0000000    0.1257404
144240.0000000    0.1185849
144280.0000000    0.1323791
144320.0000000    0.1269725
144360.0000000    0.1276695
144400.0000000    0.1220564
144440.0000000    0.1269880
144480.0000000    0.1211397
144520.0000000    0.1229750
144560.0000000    0.1150489
144600.0000000    0.1191660
144640.0000000    0.1282489
144680.0000000    0.1242512
144720.0000000    0.1157841
144760.0000000    0.1153963
144800.0000000    0.1238672
144840.0000000    0.1166506
144880.0000000    0.1153863
144920.0000000    0.1198856
144960.0000000    0.1187188
145000.0000000    0.1079433
145040.0000000    0.1182787
145080.0000000    0.1133781
145120.0000000    0.1135224
145160.0000000    0.1090603
145200.0000000    0.1165736
145240.0000000    0.1120129
145280.0000000    0.1203143
145320.0000000    0.1201330
145360.0000000    0.1141925
145400.0000000    0.1141230
145440.0000000    0.1177972
145480.0000000    0.1199613
145520.0000000    0.1143744
145560.0000000    0.1158888
145600.0000000    0.1084314
145640.0000000    0.1080482
145680.0000000    0.1210069
145720.0000000    0.1176885
145760.0000000    0.1152236
145800.0000000    0.1112772
145840.0000000    0.1099765
145880.0000000    0.1056286
145920.0000000    0.1085377
145960.0000000    0.1083105
146000.0000000    0.1096168
146040.0000000    0.1124934
146080.0000000    0.1067902
146120.0000000    0.1191090
146160.0000000    0.1169124
146200.0000000    0.1223656
146240.0000000    0.1302196
146280.0000000    0.1065266
146320.0000000    0.1249933
146360.0000000    0.1102601
146400.0000000    0.1146026
146440.0000000    0.1167531
146480.0000000    0.1111859
146520.0000000    0.1052022
146560.0000000    0.1132269
146600.0000000    0.1044399
146640.0000000    0.1163051
146680.0000000    0.1102016
146720.0000000    0.1090736
146760.0000000    0.1077225
146800.0000000    0.1057977
146840.0000000    0.1113896
146880.0000000    0.1294420
146920.0000000    0.1142588
146960.0000000    0.1129208
147000.0000000    0.1154562
147040.0000000    0.1220736
147080.0000000    0.1188131
147120.0000000    0.1099190
147160.0000000    0.1118582
147200.0000000    0.1147250
147240.0000000    0.1168559
147280.0000000    0.1173055
147320.0000000    0.1151982
147360.0000000    0.1165667
147400.0000000    0.1101696
147440.0000000    0.1187663
147480.0000000    0.1158207
147520.0000000    0.1098173
147560.0000000    0.1160321
147600.0000000    0.1200124
147640.0000000    0.1095732
147680.0000000    0.1136852
147720.0000000    0.1157308
147760.0000000    0.1079762
147800.0000000    0.1025848
147840.0000000    0.1204176
147880.0000000    0.1187320
147920.0000000    0.1276606
147960.0000000    0.1179414
148000.0000000    0.1236037
148040.0000000    0.1142465
148080.0000000    0.1229029
148120.0000000    0.1200141
148160.0000000    0.1139024
148200.0000000    0.1218745
148240.0000000    0.1111341
148280.0000000    0.1179168
148320.0000000    0.1126081
148360.0000000    0.1114191
148400.0000000    0.1064299
148440.0000000    0.1036542
148480.0000000    0.0975707
148520.0000000    0.1132922
148560.0000000    0.1114479
148600.0000000    0.1142865
148640.0000000    0.1110958
148680.0000000    0.1103269
148720.0000000    0.1077753
148760.0000000    0.1081466
148800.0000000    0.1236033
148840.0000000    0.1158492
148880.0000000    0.1189096
148920.0000000    0.1115663
148960.0000000    0.1276762
149000.0000000    0.1182960
149040.0000000    0.1181463
149080.0000000    0.1143130
149120.0000000    0.1189147
149160.0000000    0.1131975
149200.0000000    0.1138846
149240.0000000    0.1158110
149280.0000000    0.1099942
149320.0000000    0.1117118
149360.0000000    0.1168412
149400.0000000    0.1188549
149440.0000000    0.1226348
149480.0000000    0.1195899
149520.0000000    0.1241325
149560.0000000    0.1252013
149600.0000000    0.1260033
149640.0000000    0.1228848
149680.0000000    0.1166483
149720.0000000    0.1147827
149760.0000000    0.1126724
149800.0000000    0.1237863
149840.0000000    0.1168923
149880.0000000    0.1274072
149920.0000000    0.1211836
149960.0000000    0.1176581
150000.0000000    0.1244196
150040.0000000    0.1226234
150080.0000000    0.1256602
150120.0000000    0.1263591
150160.0000000    0.1195091
150200.0000000    0.1051268
150240.0000000    0.1057149
150280.0000000    0.1128272
150320.0000000    0.1136369
150360.0000000    0.1083226
150400.0000000    0.1043628
150440.0000000    0.1158508
150480.0000000    0.1145282
150520.0000000    0.1223556
150560.0000000    0.1247608
150600.0000000    0.1009020
150640.0000000    0.0992840
150680.0000000    0.1004996
150720.0000000    0.1043097
150760.0000000    0.1000842
150800.0000000    0.1073163
150840.0000000    0.1126032
150880.0000000    0.1126234
150920.0000000    0.1077264
150960.0000000    0.1257063
151000.0000000    0.1068630
151040.0000000    0.1075441
151080.0000000    0.1023899
151120.0000000    0.1053197
151160.0000000    0.1056126
151200.0000000    0.1056572
151240.0000000    0.1002951
151280.0000000    0.1062481
151320.0000000    0.1167654
151360.0000000    0.1142110
151400.0000000    0.1065332
151440.0000000    0.1111448
151480.0000000    0.1033859
151520.0000000    0.1107400
151560.0000000    0.1069462
151600.0000000    0.1125033
151640.0000000    0.1159638
151680.0000000    0.1101104
151720.0000000    0.1065138
151760.0000000    0.1034409
151800.0000000    0.1206318
151840.0000000    0.1103407
151880.0000000    0.1205407
151920.0000000    0.1175759
151960.0000000    0.1160204
152000.0000000    0.1194469
152040.0000000    0.1134771
152080.0000000    0.1092244
152120.0000000    0.1168490
152160.0000000    0.1126511
152200.0000000    0.1091705
152240.0000000    0.1097554
152280.0000000    0.1103090
152320.0000000    0.1132459
152360.0000000    0.1090662
152400.0000000    0.1115524
152440.0000000    0.1087976
152480.0000000    0.1222663
152520.0000000    0.1033660
152560.0000000    0.1179377
152600.0000000    0.1136103
152640.0000000    0.1152550
152680.0000000    0.1113212
152720.0000000    0.1194119
152760.0000000    0.1221721
152800.0000000    0.1173737
152840.0000000    0.1250582
152880.0000000    0.1403798
152920.0000000    0.1237091
152960.0000000    0.1213653
153000.0000000    0.1185141
153040.0000000    0.1132274
153080.0000000    0.1126460
153120.0000000    0.1228942
153160.0000000    0.1170236
153200.0000000    0.1325088
153240.0000000    0.1303637
153280.0000000    0.1282176
153320.0000000    0.1091421
153360.0000000    0.1066152
153400.0000000    0.1019747
153440.0000000    0.1003765
153480.0000000    0.0981350
153520.0000000    0.1034961
153560.0000000    0.1117247
153600.0000000    0.1230415
153640.0000000    0.1182533
153680.0000000    0.1155440
153720.0000000    0.1075935
153760.0000000    0.1065050
153800.0000000    0.1100914
153840.0000000    0.1138718
153880.0000000    0.1085381
153920.0000000    0.1102409
153960.0000000    0.1115684
154000.0000000    0.1093742
154040.0000000    0.1076315
154080.0000000    0.1068133
154120.0000000    0.1152675
154160.0000000    0.1173543
154200.0000000    0.1141150
154240.0000000    0.1251730
154280.0000000    0.1089589
154320.0000000    0.1116126
154360.0000000    0.1089127
154400.0000000    0.1078656
154440.0000000    0.1149615
154480.0000000    0.1103471
154520.0000000    0.1115635
154560.0000000    0.1144632
154600.0000000    0.1212942
154640.0000000    0.1169385
154680.0000000    0.1201214
154720.0000000    0.1282427
154760.0000000    0.1349581
154800.0000000    0.1180578
154840.0000000    0.1174061
154880.0000000    0.1210665
154920.0000000    0.1149629
154960.0000000    0.1181081
155000.0000000    0.1129507
155040.0000000    0.1158437
155080.0000000    0.1167381
155120.0000000    0.1139460
155160.0000000    0.1202035
155200.0000000    0.1182973
155240.0000000    0.1178809
155280.0000000    0.1261159
155320.0000000    0.1138642
155360.0000000    0.1148396
155400.0000000    0.1200569
155440.0000000    0.1205630
155480.0000000    0.1217077
155520.0000000    0.1256700
155560.0000000    0.1202738
155600.0000000    0.1249791
155640.0000000    0.1234749
155680.0000000    0.1215284
155720.0000000    0.1265841
155760.0000000    0.1381451
155800.0000000    0.1375318
155840.0000000    0.1307803
155880.0000000    0.1289417
155920.0000000    0.1235747
155960.0000000    0.1296988
156000.0000000    0.1301351
156040.0000000    0.1397553
156080.0000000    0.1269688
156120.0000000    0.1300022
156160.0000000    0.1248654
156200.0000000    0.1251277
156240.0000000    0.1183737
156280.0000000    0.1198717
156320.0000000    0.1188623
156360.0000000    0.1238848
156400.0000000    0.1284299
156440.0000000    0.1325960
156480.0000000    0.1303764
156520.0000000    0.1216770
156560.0000000    0.1207941
156600.0000000    0.1203830
156640.0000000    0.1204858
156680.0000000    0.1201248
156720.0000000    0.1134553
156760.0000000    0.1139336
156800.0000000    0.1200789
156840.0000000    0.1104361
156880.0000000    0.1129469
156920.0000000    0.1117744
156960.0000000    0.1081241
157000.0000000    0.1140382
157040.0000000    0.1191247
157080.0000000    0.1123477
157120.0000000    0.1361186
157160.0000000    0.1189723
157200.0000000    0.1200960
157240.0000000    0.1405643
157280.0000000    0.1213367
157320.0000000    0.1206487
157360.0000000    0.1144870
157400.0000000    0.1278298
157440.0000000    0.1115490
157480.0000000    0.1073654
157520.0000000    0.1125844
157560.0000000    0.1211778
157600.0000000    0.1190337
157640.0000000    0.1299514
157680.0000000    0.1235408
157720.0000000    0.1254271
157760.0000000    0.1185923
157800.0000000    0.1177301
157840.0000000    0.1157401
157880.0000000    0.1175609
157920.0000000    0.1229474
157960.0000000    0.1174077
158000.0000000    0.1214934
158040.0000000    0.1303828
158080.0000000    0.1179203
158120.0000000    0.1142624
158160.0000000    0.1259668
158200.0000000    0.1198666
158240.0000000    0.1289732
158280.0000000    0.1214262
158320.0000000    0.1259100
158360.0000000    0.1286670
158400.0000000    0.1196242
158440.0000000    0.1234890
158480.0000000    0.1231455
158520.0000000    0.1242718
158560.0000000    0.1257125
158600.0000000    0.1286477
158640.0000000    0.1166447
158680.0000000    0.1178007
158720.0000000    0.1188996
158760.0000000    0.1090094
158800.0000000    0.1129411
158840.0000000    0.1173428
158880.0000000    0.1047084
158920.0000000    0.1127464
158960.0000000    0.1142028
159000.0000000    0.1170789
159040.0000000    0.1151860
159080.0000000    0.1195048
159120.0000000    0.1214405
159160.0000000    0.1076769
159200.0000000    0.1041054
159240.0000000    0.1274404
159280.0000000    0.1227155
159320.0000000    0.1150889
159360.0000000    0.1138202
159400.0000000    0.1176243
159440.0000000    0.1191258
159480.0000000    0.1133405
159520.0000000    0.1176080
159560.0000000    0.1116164
159600.0000000    0.1102397
159640.0000000    0.1151662
159680.0000000    0.1256599
159720.0000000    0.1182460
159760.0000000    0.1235010
159800.0000000    0.1135232
159840.0000000    0.1152272
159880.0000000    0.1174157
159920.0000000    0.1080525
159960.0000000    0.1150830
160000.0000000    0.1123375
160040.0000000    0.1154581
160080.0000000    0.1134512
160120.0000000    0.1202813
160160.0000000    0.1095399
160200.0000000    0.1131547
160240.0000000    0.1190942
160280.0000000    0.1171187
160320.0000000    0.1311466
160360.0000000    0.1236659
160400.0000000    0.1199787
160440.0000000    0.1108218
160480.0000000    0.1109050
160520.0000000    0.1187618
160560.0000000    0.1129893
160600.0000000    0.1163041
160640.0000000    0.1104754
160680.0000000    0.1189764
160720.0000000    0.1236943
160760.0000000    0.1112300
160800.0000000    0.1182868
160840.0000000    0.1237398
160880.0000000    0.1217579
160920.0000000    0.1113821
160960.0000000    0.1113761
161000.0000000    0.1101036
161040.0000000    0.1061925
161080.0000000    0.1120091
161120.0000000    0.1171420
161160.0000000    0.1244394
161200.0000000    0.1275800
161240.0000000    0.1239373
161280.0000000    0.1269089
161320.0000000    0.1215632
161360.0000000    0.1171069
161400.0000000    0.1176710
161440.0000000    0.1212476
161480.0000000    0.1267560
161520.0000000    0.1148000
161560.0000000    0.1156648
161600.0000000    0.1080939
161640.0000000    0.1088732
161680.0000000    0.1042698
161720.0000000    0.1118856
161760.0000000    0.1155936
161800.0000000    0.1131354
161840.0000000    0.1264029
161880.0000000    0.1214989
161920.0000000    0.1220636
161960.0000000    0.1098173
162000.0000000    0.1135364
162040.0000000    0.1156704
162080.0000000    0.1112945
162120.0000000    0.1205031
162160.0000000    0.1305290
162200.0000000    0.1248489
162240.0000000    0.1285547
162280.0000000    0.1191986
162320.0000000    0.1221021
162360.0000000    0.1131788
162400.0000000    0.1163790
162440.0000000    0.1229617
162480.0000000    0.1213687
162520.0000000    0.1187703
162560.0000000    0.1296656
162600.0000000    0.1314329
162640.0000000    0.1181535
162680.0000000    0.1309471
162720.0000000    0.1207920
162760.0000000    0.1248198
162800.0000000    0.1224509
162840.0000000    0.1326394
162880.0000000    0.1196322
162920.0000000    0.1331804
162960.0000000    0.1165199
163000.0000000    0.1292362
163040.0000000    0.1323505
163080.0000000    0.1281752
163120.0000000    0.1300455
163160.0000000    0.1450940
163200.0000000    0.1389726
163240.0000000    0.1334764
163280.0000000    0.1342853
163320.0000000    0.1286391
163360.0000000    0.1273571
163400.0000000    0.1244465
163440.0000000    0.1243392
163480.0000000    0.1295794
163520.0000000    0.1271081
163560.0000000    0.1250548
163600.0000000    0.1250673
163640.0000000    0.1225226
163680.0000000    0.1152852
163720.0000000    0.1162100
163760.0000000    0.1334470
163800.0000000    0.1261155
163840.0000000    0.1220125
163880.0000000    0.1187688
163920.0000000    0.1235411
163960.0000000    0.1149642
164000.0000000    0.1147462
164040.0000000    0.1137330
164080.0000000    0.1155429
164120.0000000    0.1097281
164160.0000000    0.1126483
164200.0000000    0.1241857
164240.0000000    0.1098328
164280.0000000    0.1164616
164320.0000000    0.1090869
164360.0000000    0.1121821
164400.0000000    0.1109412
164440.0000000    0.1147005
164480.0000000    0.1198305
164520.0000000    0.1231898
164560.0000000    0.1236141
164600.0000000    0.1195879
164640.0000000    0.1186396
164680.0000000    0.1140874
164720.0000000    0.1235216
164760.0000000    0.1162654
164800.0000000    0.1192816
164840.0000000    0.1134450
164880.0000000    0.1123713
164920.0000000    0.1243474
164960.0000000    0.1189363
165000.0000000    0.1314163
165040.0000000    0.1275163
165080.0000000    0.1115349
165120.0000000    0.1211872
165160.0000000    0.1153050
165200.0000000    0.1127158
165240.0000000    0.1132663
165280.0000000    0.1126354
165320.0000000    0.1176330
165360.0000000    0.1138276
165400.0000000    0.1229495
165440.0000000    0.1013281
165480.0000000    0.1126362
165520.0000000    0.1231129
165560.0000000    0.1209798
165600.0000000    0.1224902
165640.0000000    0.1109862
165680.0000000    0.1095312
165720.0000000    0.1089911
165760.0000000    0.1100476
165800.0000000    0.1161155
165840.0000000    0.1092680
165880.0000000    0.1240818
165920.0000000    0.1173875
165960.0000000    0.1109415
166000.0000000    0.1128598
166040.0000000    0.1224107
166080.0000000    0.1146138
166120.0000000    0.1048664
166160.0000000    0.1036503
166200.0000000    0.1159374
166240.0000000    0.1042055
166280.0000000    0.1134035
166320.0000000    0.1074388
166360.0000000    0.1143210
166400.0000000    0.1046459
166440.0000000    0.1116480
166480.0000000    0.1123533
166520.0000000    0.1052321
166560.0000000    0.1112456
166600.0000000    0.1145329
166640.0000000    0.1245991
166680.0000000    0.1162806
166720.0000000    0.1127559
166760.0000000    0.1148234
166800.0000000    0.1146894
166840.0000000    0.1100326
166880.0000000    0.1056518
166920.0000000    0.1120140
166960.0000000    0.1120257
167000.0000000    0.1090435
167040.0000000    0.1135510
167080.0000000    0.1053055
167120.0000000    0.1043444
167160.0000000    0.1121410
167200.0000000    0.1044760
167240.0000000    0.1122833
167280.0000000    0.1104905
167320.0000000    0.1116392
167360.0000000    0.1089160
167400.0000000    0.1048744
167440.0000000    0.1013446
167480.0000000    0.1230161
167520.0000000    0.1158234
167560.0000000    0.1196002
167600.0000000    0.1070594
167640.0000000    0.1047908
167680.0000000    0.1079218
167720.0000000    0.1101430
167760.0000000    0.1098675
167800.0000000    0.1098638
167840.0000000    0.1090727
167880.0000000    0.1107436
167920.0000000    0.1055000
167960.0000000    0.1150712
168000.0000000    0.1062900
168040.0000000    0.1247057
168080.0000000    0.1114192
168120.0000000    0.1074016
168160.0000000    0.1033475
168200.0000000    0.1086534
168240.0000000    0.1023455
168280.0000000    0.1079953
168320.0000000    0.1094751
168360.0000000    0.1022571
168400.0000000    0.1166573
168440.0000000    0.1025037
168480.0000000    0.1092472
168520.0000000    0.1034776
168560.0000000    0.1092048
168600.0000000    0.1073147
168640.0000000    0.1110740
168680.0000000    0.1112062
168720.0000000    0.1091317
168760.0000000    0.1061506
168800.0000000    0.1088992
168840.0000000    0.1188207
168880.0000000    0.1175092
168920.0000000    0.1139053
168960.0000000    0.1340236
169000.0000000    0.1162374
169040.0000000    0.1106011
169080.0000000    0.1020452
169120.0000000    0.1091647
169160.0000000    0.1095700
169200.0000000    0.1025190
169240.0000000    0.1128145
169280.0000000    0.1029569
169320.0000000    0.1093821
169360.0000000    0.1045413
169400.0000000    0.1130082
169440.0000000    0.1137828
169480.0000000    0.1190414
169520.0000000    0.1182230
169560.0000000    0.1132616
169600.0000000    0.1175741
169640.0000000    0.1165004
169680.0000000    0.1155281
169720.0000000    0.1141985
169760.0000000    0.1100875
169800.0000000    0.1176231
169840.0000000    0.1143987
169880.0000000    0.1254351
169920.0000000    0.1229771
169960.0000000    0.1249812
170000.0000000    0.1225230
170040.0000000    0.1081804
170080.0000000    0.1215039
170120.0000000    0.1097020
170160.0000000    0.1084290
170200.0000000    0.1048506
170240.0000000    0.1255120
170280.0000000    0.1195826
170320.0000000    0.1161126
170360.0000000    0.1159745
170400.0000000    0.1102032
170440.0000000    0.1172775
170480.0000000    0.1093700
170520.0000000    0.1062510
170560.0000000    0.1208687
170600.0000000    0.1135789
170640.0000000    0.1060421
170680.0000000    0.1088149
170720.0000000    0.1115582
170760.0000000    0.1197677
170800.0000000    0.1122422
170840.0000000    0.1156210
170880.0000000    0.1168303
170920.0000000    0.1117019
170960.0000000    0.1166803
171000.0000000    0.1160060
171040.0000000    0.1149410
171080.0000000    0.1173148
171120.0000000    0.1136173
171160.0000000    0.1282654
171200.0000000    0.1239097
171240.0000000    0.1182959
171280.0000000    0.1103478
171320.0000000    0.1133583
171360.0000000    0.1190781
171400.0000000    0.1182415
171440.0000000    0.1190675
171480.0000000    0.1155523
171520.0000000    0.1141196
171560.0000000    0.1120518
171600.0000000    0.1130220
171640.0000000    0.1198500
171680.0000000    0.1115979
171720.0000000    0.1154979
171760.0000000    0.1115937
171800.0000000    0.1224403
171840.0000000    0.1258709
171880.0000000    0.1240389
171920.0000000    0.1275683
171960.0000000    0.1373994
172000.0000000    0.1218602
172040.0000000    0.1261016
172080.0000000    0.1183699
172120.0000000    0.1266391
172160.0000000    0.1165532
172200.0000000    0.1337112
172240.0000000    0.1396902
172280.0000000    0.1370605
172320.0000000    0.1166894
172360.0000000    0.1205718
172400.0000000    0.1185306
172440.0000000    0.1151670
172480.0000000    0.1252865
172520.0000000    0.1309962
172560.0000000    0.1245109
172600.0000000    0.1216665
172640.0000000    0.1283363
172680.0000000    0.1242531
172720.0000000    0.1235668
172760.0000000    0.1302499
172800.0000000    0.1287317
172840.0000000    0.1328163
172880.0000000    0.1412248
172920.0000000    0.1199545
172960.0000000    0.1273730
173000.0000000    0.1290394
173040.0000000    0.1279899
173080.0000000    0.1252467
173120.0000000    0.1365887
173160.0000000    0.1341346
173200.0000000    0.1299892
173240.0000000    0.1299348
173280.0000000    0.1330694
173320.0000000    0.1393104
173360.0000000    0.1290870
173400.0000000    0.1251698
173440.0000000    0.1155333
173480.0000000    0.1252190
173520.0000000    0.1237823
173560.0000000    0.1190270
173600.0000000    0.1238136
173640.0000000    0.1250110
173680.0000000    0.1215514
173720.0000000    0.1300214
173760.0000000    0.1296984
173800.0000000    0.1325026
173840.0000000    0.1222878
173880.0000000    0.1230073
173920.0000000    0.1100139
173960.0000000    0.1145961
174000.0000000    0.1113541
174040.0000000    0.1228225
174080.0000000    0.1273866
174120.0000000    0.1194041
174160.0000000    0.1262573
174200.0000000    0.1213166
174240.0000000    0.1253819
174280.0000000    0.1091667
174320.0000000    0.1179142
174360.0000000    0.1241463
174400.0000000    0.1105025
174440.0000000    0.1172719
174480.0000000    0.1250489
174520.0000000    0.1248361
174560.0000000    0.1217543
174600.0000000    0.1135345
174640.0000000    0.1068445
174680.0000000    0.1074133
174720.0000000    0.1186769
174760.0000000    0.1130428
174800.0000000    0.1100857
174840.0000000    0.1112660
174880.0000000    0.1116592
174920.0000000    0.1176336
174960.0000000    0.1172039
175000.0000000    0.1155541
175040.0000000    0.1242491
175080.0000000    0.1210622
175120.0000000    0.1178568
175160.0000000    0.1153560
175200.0000000    0.1101000
175240.0000000    0.1155095
175280.0000000    0.1145714
175320.0000000    0.1087093
175360.0000000    0.1136431
175400.0000000    0.1182387
175440.0000000    0.1195061
175480.0000000    0.1048255
175520.0000000    0.1190832
175560.0000000    0.1117388
175600.0000000    0.1130835
175640.0000000    0.1233317
175680.0000000    0.1118557
175720.0000000    0.1206216
175760.0000000    0.1254542
175800.0000000    0.1175219
175840.0000000    0.1155754
175880.0000000    0.1083652
175920.0000000    0.1128284
175960.0000000    0.1224440
176000.0000000    0.1194143
176040.0000000    0.1170973
176080.0000000    0.1090298
176120.0000000    0.1129102
176160.0000000    0.1127401
176200.0000000    0.1186382
176240.0000000    0.1201388
176280.0000000    0.1182953
176320.0000000    0.1210021
176360.0000000    0.1129621
176400.0000000    0.1332775
176440.0000000    0.1288086
176480.0000000    0.1193771
176520.0000000    0.1166183
176560.0000000    0.1146245
176600.0000000    0.1206906
176640.0000000    0.1170142
176680.0000000    0.1158340
176720.0000000    0.1237088
176760.0000000    0.1330143
176800.0000000    0.1164860
176840.0000000    0.1282190
176880.0000000    0.1233672
176920.0000000    0.1303442
176960.0000000    0.1330934
177000.0000000    0.1115913
177040.0000000    0.1184549
177080.0000000    0.1198828
177120.0000000    0.1295588
177160.0000000    0.1233827
177200.0000000    0.1201188
177240.0000000    0.1138897
177280.0000000    0.1186467
177320.0000000    0.1260484
177360.0000000    0.1199811
177400.0000000    0.1169517
177440.0000000    0.1256983
177480.0000000    0.1215411
177520.0000000    0.1414683
177560.0000000    0.1242052
177600.0000000    0.1303521
177640.0000000    0.1214269
177680.0000000    0.1276584
177720.0000000    0.1341033
177760.0000000    0.1297584
177800.0000000    0.1471139
177840.0000000    0.1332877
177880.0000000    0.1372526
177920.0000000    0.1385265
177960.0000000    0.1316361
178000.0000000    0.1287410
178040.0000000    0.1243879
178080.0000000    0.1265883
178120.0000000    0.1232624
178160.0000000    0.1162464
178200.0000000    0.1187026
178240.0000000    0.1218948
178280.0000000    0.1287356
178320.0000000    0.1468220
178360.0000000    0.1342666
178400.0000000    0.1343546
178440.0000000    0.1213725
178480.0000000    0.1167103
178520.0000000    0.1108626
178560.0000000    0.1111852
178600.0000000    0.1174621
178640.0000000    0.1108423
178680.0000000    0.1146818
178720.0000000    0.1120919
178760.0000000    0.1162216
178800.0000000    0.1052405
178840.0000000    0.1080011
178880.0000000    0.1137937
178920.0000000    0.1185884
178960.0000000    0.1080958
179000.0000000    0.1144649
179040.0000000    0.1278568
179080.0000000    0.1154001
179120.0000000    0.1249709
179160.0000000    0.1379972
179200.0000000    0.1265585
179240.0000000    0.1297295
179280.0000000    0.1370092
179320.0000000    0.1103012
179360.0000000    0.1243894
179400.0000000    0.1119130
179440.0000000    0.1318041
179480.0000000    0.1408089
179520.0000000    0.1451802
179560.0000000    0.1386357
179600.0000000    0.1402454
179640.0000000    0.1364689
179680.0000000    0.1244476
179720.0000000    0.1314461
179760.0000000    0.1413782
179800.0000000    0.1293351
179840.0000000    0.1430343
179880.0000000    0.1367611
179920.0000000    0.1320544
179960.0000000    0.1405526
180000.0000000    0.1371386
180040.0000000    0.1321698
180080.0000000    0.1343574
180120.0000000    0.1437036
180160.0000000    0.1516351
180200.0000000    0.1526815
180240.0000000    0.1421293
180280.0000000    0.1388277
180320.0000000    0.1253903
180360.0000000    0.1314298
180400.0000000    0.1322727
180440.0000000    0.1292377
180480.0000000    0.1202639
180520.0000000    0.1293852
180560.0000000    0.1321250
180600.0000000    0.1230282
180640.0000000    0.1505651
180680.0000000    0.1306850
180720.0000000    0.1417603
180760.0000000    0.1253684
180800.0000000    0.1270016
180840.0000000    0.1315349
180880.0000000    0.1324327
180920.0000000    0.1195318
180960.0000000    0.1322636
181000.0000000    0.1370386
181040.0000000    0.1129386
181080.0000000    0.1335691
181120.0000000    0.1393295
181160.0000000    0.1374204
181200.0000000    0.1207303
181240.0000000    0.1203007
181280.0000000    0.1278099
181320.0000000    0.1403066
181360.0000000    0.1460900
181400.0000000    0.1507867
181440.0000000    0.1391172
181480.0000000    0.1421237
181520.0000000    0.1580562
181560.0000000    0.1476942
181600.0000000    0.1463536
181640.0000000    0.1330991
181680.0000000    0.1395244
181720.0000000    0.1420124
181760.0000000    0.1377513
181800.0000000    0.1497961
181840.0000000    0.1493750
181880.0000000    0.1494914
181920.0000000    0.1531375
181960.0000000    0.1461478
182000.0000000    0.1348175
182040.0000000    0.1372511
182080.0000000    0.1379164
182120.0000000    0.1487880
182160.0000000    0.1438913
182200.0000000    0.1434500
182240.0000000    0.1512939
182280.0000000    0.1437224
182320.0000000    0.1189244
182360.0000000    0.1239097
182400.0000000    0.1198254
182440.0000000    0.1250807
182480.0000000    0.1299783
182520.0000000    0.1307935
182560.0000000    0.1256905
182600.0000000    0.1305775
182640.0000000    0.1477569
182680.0000000    0.1494200
182720.0000000    0.1345694
182760.0000000    0.1328753
182800.0000000    0.1551199
182840.0000000    0.1452518
182880.0000000    0.1471173
182920.0000000    0.1431178
182960.0000000    0.1566744
183000.0000000    0.1455537
183040.0000000    0.1556970
183080.0000000    0.1410089
183120.0000000    0.1470963
183160.0000000    0.1383013
183200.0000000    0.1387774
183240.0000000    0.1386170
183280.0000000    0.1500264
183320.0000000    0.1411126
183360.0000000    0.1323213
183400.0000000    0.1324174
183440.0000000    0.1567165
183480.0000000    0.1492767
183520.0000000    0.1389259
183560.0000000    0.1227863
183600.0000000    0.1252908
183640.0000000    0.1126627
183680.0000000    0.1376320
183720.0000000    0.1293093
183760.0000000    0.1316170
183800.0000000    0.1239937
183840.0000000    0.1472791
183880.0000000    0.1343705
183920.0000000    0.1324385
183960.0000000    0.1308635
184000.0000000    0.1248548
184040.0000000    0.1249182
184080.0000000    0.1187966
184120.0000000    0.1320336
184160.0000000    0.1410396
184200.0000000    0.1390132
184240.0000000    0.1474375
184280.0000000    0.1378142
184320.0000000    0.1295092
184360.0000000    0.1171616
184400.0000000    0.1192852
184440.0000000    0.1259295
184480.0000000    0.1387842
184520.0000000    0.1310578
184560.0000000    0.1427207
184600.0000000    0.1329278
184640.0000000    0.1357776
184680.0000000    0.1333957
184720.0000000    0.1337483
184760.0000000    0.1446196
184800.0000000    0.1318223
184840.0000000    0.1330400
184880.0000000    0.1346092
184920.0000000    0.1352187
184960.0000000    0.1328423
185000.0000000    0.1275011
185040.0000000    0.1382323
185080.0000000    0.1315279
185120.0000000    0.1301884
185160.0000000    0.1333429
185200.0000000    0.1320140
185240.0000000    0.1336662
185280.0000000    0.1303750
185320.0000000    0.1367129
185360.0000000    0.1465324
185400.0000000    0.1396962
185440.0000000    0.1280451
185480.0000000    0.1399066
185520.0000000    0.1407571
185560.0000000    0.1264183
185600.0000000    0.1323835
185640.0000000    0.1417027
185680.0000000    0.1442500
185720.0000000    0.1279361
185760.0000000    0.1307804
185800.0000000    0.1351376
185840.0000000    0.1367071
185880.0000000    0.1326881
185920.0000000    0.1353268
185960.0000000    0.1418675
186000.0000000    0.1331809
186040.0000000    0.1249318
186080.0000000    0.1380475
186120.0000000    0.1413327
186160.0000000    0.1440271
186200.0000000    0.1391075
186240.0000000    0.1320699
186280.0000000    0.1355555
186320.0000000    0.1495247
186360.0000000    0.1347117
186400.0000000    0.1340298
186440.0000000    0.1308059
186480.0000000    0.1374496
186520.0000000    0.1435037
186560.0000000    0.1351925
186600.0000000    0.1396236
186640.0000000    0.1334167
186680.0000000    0.1308657
186720.0000000    0.1414439
186760.0000000    0.1540622
186800.0000000    0.1420160
186840.0000000    0.1481832
186880.0000000    0.1347093
186920.0000000    0.1271233
186960.0000000    0.1339760
187000.0000000    0.1465728
187040.0000000    0.1352284
187080.0000000    0.1357144
187120.0000000    0.1390385
187160.0000000    0.1403759
187200.0000000    0.1487451
187240.0000000    0.1440361
187280.0000000    0.1406233
187320.0000000    0.1573495
187360.0000000    0.1478822
187400.0000000    0.1584626
187440.0000000    0.1502427
187480.0000000    0.1409746
187520.0000000    0.1460781
187560.0000000    0.1349885
187600.0000000    0.1360095
187640.0000000    0.1318194
187680.0000000    0.1296870
187720.0000000    0.1368525
187760.0000000    0.1256203
187800.0000000    0.1384848
187840.0000000    0.1325070
187880.0000000    0.1334691
187920.0000000    0.1348303
187960.0000000    0.1411625
188000.0000000    0.1402565
188040.0000000    0.1477881
188080.0000000    0.1517294
188120.0000000    0.1547092
188160.0000000    0.1358119
188200.0000000    0.1384059
188240.0000000    0.1349282
188280.0000000    0.1473506
188320.0000000    0.1481162
188360.0000000    0.1421272
188400.0000000    0.1328799
188440.0000000    0.1477760
188480.0000000    0.1362996
188520.0000000    0.1530484
188560.0000000    0.1439262
188600.0000000    0.1271785
188640.0000000    0.1341211
188680.0000000    0.1352415
188720.0000000    0.1506476
188760.0000000    0.1474326
188800.0000000    0.1542552
188840.0000000    0.1240904
188880.0000000    0.1285136
188920.0000000    0.1483562
188960.0000000    0.1212934
189000.0000000    0.1411827
189040.0000000    0.1221424
189080.0000000    0.1414193
189120.0000000    0.1391543
189160.0000000    0.1475212
189200.0000000    0.1402374
189240.0000000    0.1326506
189280.0000000    0.1332266
189320.0000000    0.1290646
189360.0000000    0.1186415
189400.0000000    0.1265281
189440.0000000    0.1195986
189480.0000000    0.1097852
189520.0000000    0.1204218
189560.0000000    0.1196213
189600.0000000    0.1218518
189640.0000000    0.1331110
189680.0000000    0.1251010
189720.0000000    0.1274335
189760.0000000    0.1306702
189800.0000000    0.1270668
189840.0000000    0.1231866
189880.0000000    0.1299675
189920.0000000    0.1302836
189960.0000000    0.1298085
190000.0000000    0.1137856
190040.0000000    0.1356001
190080.0000000    0.1347446
190120.0000000    0.1323339
190160.0000000    0.1218383
190200.0000000    0.1180674
190240.0000000    0.1219192
190280.0000000    0.1210608
190320.0000000    0.1207756
190360.0000000    0.1360656
190400.0000000    0.1318621
190440.0000000    0.1364620
190480.0000000    0.1387033
190520.0000000    0.1265217
190560.0000000    0.1275016
190600.0000000    0.1366870
190640.0000000    0.1154839
190680.0000000    0.1226870
190720.0000000    0.1110541
190760.0000000    0.1159407
190800.0000000    0.1331925
190840.0000000    0.1354409
190880.0000000    0.1370553
190920.0000000    0.1497153
190960.0000000    0.1345916
191000.0000000    0.1457414
191040.0000000    0.1410437
191080.0000000    0.1359414
191120.0000000    0.1288917
191160.0000000    0.1406897
191200.0000000    0.1464482
191240.0000000    0.1542490
191280.0000000    0.1454813
191320.0000000    0.1370191
191360.0000000    0.1451255
191400.0000000    0.1545850
191440.0000000    0.1559036
191480.0000000    0.1515505
191520.0000000    0.1560474
191560.0000000    0.1435978
191600.0000000    0.1525165
191640.0000000    0.1525829
191680.0000000    0.1383845
191720.0000000    0.1536925
191760.0000000    0.1425837
191800.0000000    0.1500273
191840.0000000    0.1394925
191880.0000000    0.1449300
191920.0000000    0.1497985
191960.0000000    0.1432649
192000.0000000    0.1428178
192040.0000000    0.1667273
192080.0000000    0.1526320
192120.0000000    0.1462073
192160.0000000    0.1497232
192200.0000000    0.1458462
192240.0000000    0.1445407
192280.0000000    0.1479997
192320.0000000    0.1443024
192360.0000000    0.1364589
192400.0000000    0.1639856
192440.0000000    0.1558212
192480.0000000    0.1409172
192520.0000000    0.1492389
192560.0000000    0.1489710
192600.0000000    0.1451428
192640.0000000    0.1362335
192680.0000000    0.1446825
192720.0000000    0.1529120
192760.0000000    0.1420570
192800.0000000    0.1345460
192840.0000000    0.1370247
192880.0000000    0.1407688
192920.0000000    0.1486318
192960.0000000    0.1328880
193000.0000000    0.1364094
193040.0000000    0.1550254
193080.0000000    0.1585252
193120.0000000    0.1467616
193160.0000000    0.1402289
193200.0000000    0.1322511
193240.0000000    0.1476848
193280.0000000    0.1308102
193320.0000000    0.1307386
193360.0000000    0.1208063
193400.0000000    0.1239741
193440.0000000    0.1083972
193480.0000000    0.1149772
193520.0000000    0.1143722
193560.0000000    0.0997224
193600.0000000    0.1139140
193640.0000000    0.1135929
193680.0000000    0.1104777
193720.0000000    0.1195946
193760.0000000    0.1151828
193800.0000000    0.1138985
193840.0000000    0.1061325
193880.0000000    0.1349543
193920.0000000    0.1312014
193960.0000000    0.1237152
194000.0000000    0.1258002
194040.0000000    0.1170762
194080.0000000    0.1107204
194120.0000000    0.1058542
194160.0000000    0.1086214
194200.0000000    0.1121915
194240.0000000    0.1085087
194280.0000000    0.1125613
194320.0000000    0.1247033
194360.0000000    0.1256398
194400.0000000    0.1215287
194440.0000000    0.1163042
194480.0000000    0.1174623
194520.0000000    0.1152236
194560.0000000    0.1095417
194600.0000000    0.1072037
194640.0000000    0.1306274
194680.0000000    0.1252623
194720.0000000    0.1164867
194760.0000000    0.1173227
194800.0000000    0.1190879
194840.0000000    0.1205890
194880.0000000    0.1192912
194920.0000000    0.1287744
194960.0000000    0.1242194
195000.0000000    0.1382138
195040.0000000    0.1230406
195080.0000000    0.1289215
195120.0000000    0.1289738
195160.0000000    0.1237442
195200.0000000    0.1207239
195240.0000000    0.1232309
195280.0000000    0.1157678
195320.0000000    0.1240140
195360.0000000    0.1124047
195400.0000000    0.1230340
195440.0000000    0.1218173
195480.0000000    0.1250327
195520.0000000    0.1238239
195560.0000000    0.1219222
195600.0000000    0.1219783
195640.0000000    0.1232722
195680.0000000    0.1186583
195720.0000000    0.1302988
195760.0000000    0.1239837
195800.0000000    0.1370414
195840.0000000    0.1258957
195880.0000000    0.1198857
195920.0000000    0.1313541
195960.0000000    0.1350275
196000.0000000    0.1319848
196040.0000000    0.1337315
196080.0000000    0.1249936
196120.0000000    0.1254158
196160.0000000    0.1330201
196200.0000000    0.1258033
196240.0000000    0.1205179
196280.0000000    0.1327609
196320.0000000    0.1281771
196360.0000000    0.1278890
196400.0000000    0.1322866
196440.0000000    0.1400013
196480.0000000    0.1281482
196520.0000000    0.1406889
196560.0000000    0.1344200
196600.0000000    0.1297098
196640.0000000    0.1204556
196680.0000000    0.1347021
196720.0000000    0.1358725
196760.0000000    0.1503621
196800.0000000    0.1384299
196840.0000000    0.1413740
196880.0000000    0.1419890
196920.0000000    0.1514070
196960.0000000    0.1462764
197000.0000000    0.1293108
197040.0000000    0.1248959
197080.0000000    0.1189421
197120.0000000    0.1310571
197160.0000000    0.1141157
197200.0000000    0.1160806
197240.0000000    0.1122501
197280.0000000    0.1279100
197320.0000000    0.1230994
197360.0000000    0.1336122
197400.0000000    0.1307899
197440.0000000    0.1168529
197480.0000000    0.1142516
197520.0000000    0.1110830
197560.0000000    0.1163171
197600.0000000    0.1144026
197640.0000000    0.1189793
197680.0000000    0.1190836
197720.0000000    0.1241640
197760.0000000    0.1168590
197800.0000000    0.1097639
197840.0000000    0.1223347
197880.0000000    0.1235551
197920.0000000    0.1180974
197960.0000000    0.1154377
198000.0000000    0.1159578
198040.0000000    0.1106394
198080.0000000    0.1277984
198120.0000000    0.1331850
198160.0000000    0.1195577
198200.0000000    0.1317007
198240.0000000    0.1134529
198280.0000000    0.1254563
198320.0000000    0.1232882
198360.0000000    0.1187503
198400.0000000    0.1211798
198440.0000000    0.1201520
198480.0000000    0.1148318
198520.0000000    0.1171805
198560.0000000    0.1390584
198600.0000000    0.1319716
198640.0000000    0.1253958
198680.0000000    0.1333395
198720.0000000    0.1124654
198760.0000000    0.1141188
198800.0000000    0.1068632
198840.0000000    0.1118437
198880.0000000    0.1208381
198920.0000000    0.1165721
198960.0000000    0.1239030
199000.0000000    0.1198409
199040.0000000    0.1195035
199080.0000000    0.1147724
199120.0000000    0.1115850
199160.0000000    0.1184312
199200.0000000    0.1477167
199240.0000000    0.1349495
199280.0000000    0.1241686
199320.0000000    0.1164156
199360.0000000    0.1150205
199400.0000000    0.1181327
199440.0000000    0.1182938
199480.0000000    0.1165778
199520.0000000    0.1114482
199560.0000000    0.1259567
199600.0000000    0.1123672
199640.0000000    0.1151088
199680.0000000    0.1268582
199720.0000000    0.1326146
199760.0000000    0.1190698
199800.0000000    0.1342282
199840.0000000    0.1225499
199880.0000000    0.1283179
199920.0000000    0.1246432
199960.0000000    0.1276692
200000.0000000    0.1252415
200040.0000000    0.1144671
200080.0000000    0.1233775
200120.0000000    0.1249764
200160.0000000    0.1179455
200200.0000000    0.1145684
200240.0000000    0.1150835
200280.0000000    0.1160757
200320.0000000    0.1327325
200360.0000000    0.1284263
200400.0000000    0.1388330
200440.0000000    0.1280383
200480.0000000    0.1185108
200520.0000000    0.1260305
200560.0000000    0.1263448
200600.0000000    0.1294889
200640.0000000    0.1187600
200680.0000000    0.1287932
200720.0000000    0.1208054
200760.0000000    0.1313400
200800.0000000    0.1184925
200840.0000000    0.1289658
200880.0000000    0.1184259
200920.0000000    0.1219706
200960.0000000    0.1212778
201000.0000000    0.1216618
201040.0000000    0.1247289
201080.0000000    0.1341040
201120.0000000    0.1297820
201160.0000000    0.1296914
201200.0000000    0.1208191
201240.0000000    0.1229972
201280.0000000    0.1226302
201320.0000000    0.1164195
201360.0000000    0.1201210
201400.0000000    0.1215150
201440.0000000    0.1281889
201480.0000000    0.1210907
201520.0000000    0.1085462
201560.0000000    0.1075025
201600.0000000    0.1183627
201640.0000000    0.1111300
201680.0000000    0.1162234
201720.0000000    0.1198391
201760.0000000    0.1181350
201800.0000000    0.1205774
201840.0000000    0.1197750
201880.0000000    0.1119625
201920.0000000    0.1154373
201960.0000000    0.1284820
202000.0000000    0.1232889
202040.0000000    0.1197962
202080.0000000    0.1156799
202120.0000000    0.1322017
202160.0000000    0.1301360
202200.0000000    0.1292096
202240.0000000    0.1110648
202280.0000000    0.1251821
202320.0000000    0.1295523
202360.0000000    0.1086412
202400.0000000    0.1160688
202440.0000000    0.1331297
202480.0000000    0.1211922
202520.0000000    0.1168029
202560.0000000    0.1110718
202600.0000000    0.1153815
202640.0000000    0.1211363
202680.0000000    0.1170538
202720.0000000    0.1349547
202760.0000000    0.1210959
202800.0000000    0.1189588
202840.0000000    0.1067911
202880.0000000    0.1206444
202920.0000000    0.1212420
202960.0000000    0.1140573
203000.0000000    0.1198051
203040.0000000    0.1143745
203080.0000000    0.1255488
203120.0000000    0.1228716
203160.0000000    0.1175830
203200.0000000    0.1260227
203240.0000000    0.1163168
203280.0000000    0.0988486
203320.0000000    0.1182346
203360.0000000    0.1156816
203400.0000000    0.1227475
203440.0000000    0.1275174
203480.0000000    0.1202937
203520.0000000    0.1193523
203560.0000000    0.1173589
203600.0000000    0.1284291
203640.0000000    0.1190625
203680.0000000    0.1288777
203720.0000000    0.1191110
203760.0000000    0.1187309
203800.0000000    0.1236835
203840.0000000    0.1134059
203880.0000000    0.1168836
203920.0000000    0.1153061
203960.0000000    0.1081969
204000.0000000    0.1074122
204040.0000000    0.1176243
204080.0000000    0.1136126
204120.0000000    0.1179019
204160.0000000    0.1056014
204200.0000000    0.1284627
204240.0000000    0.1350848
204280.0000000    0.1266793
204320.0000000    0.1227566
204360.0000000    0.1235006
204400.0000000    0.1284027
204440.0000000    0.1069640
204480.0000000    0.1209932
204520.0000000    0.1280342
204560.0000000    0.1311605
204600.0000000    0.1297368
204640.0000000    0.1352032
204680.0000000    0.1251191
204720.0000000    0.1197608
204760.0000000    0.1153938
204800.0000000    0.1143083
204840.0000000    0.1186723
204880.0000000    0.1111166
204920.0000000    0.1090202
204960.0000000    0.1289378
205000.0000000    0.1160252
205040.0000000    0.1152691
205080.0000000    0.1169084
205120.0000000    0.1129958
205160.0000000    0.1172444
205200.0000000    0.1278638
205240.0000000    0.1038472
205280.0000000    0.1179941
205320.0000000    0.1264993
205360.0000000    0.1372835
205400.0000000    0.1366199
205440.0000000    0.1422432
205480.0000000    0.1152500
205520.0000000    0.1304790
205560.0000000    0.1307660
205600.0000000    0.1290901
205640.0000000    0.1347053
205680.0000000    0.1363227
205720.0000000    0.1319083
205760.0000000    0.1326545
205800.0000000    0.1194621
205840.0000000    0.1153599
205880.0000000    0.1257955
205920.0000000    0.1311990
205960.0000000    0.1379732
206000.0000000    0.1151204
206040.0000000    0.1261477
206080.0000000    0.1250926
206120.0000000    0.1097994
206160.0000000    0.1138589
206200.0000000    0.1155086
206240.0000000    0.1217609
206280.0000000    0.1286963
206320.0000000    0.1200094
206360.0000000    0.1168233
206400.0000000    0.1128038
206440.0000000    0.1281107
206480.0000000    0.1256621
206520.0000000    0.1256459
206560.0000000    0.1221118
206600.0000000    0.1278401
206640.0000000    0.1402126
206680.0000000    0.1159547
206720.0000000    0.1146804
206760.0000000    0.1236363
206800.0000000    0.1291954
206840.0000000    0.1150368
206880.0000000    0.1168427
206920.0000000    0.1232092
206960.0000000    0.1338669
207000.0000000    0.1070296
207040.0000000    0.1211381
207080.0000000    0.1200594
207120.0000000    0.1011543
207160.0000000    0.1274095
207200.0000000    0.1224355
207240.0000000    0.1404423
207280.0000000    0.1287197
207320.0000000    0.1157649
207360.0000000    0.1248291
207400.0000000    0.1091978
207440.0000000    0.1120500
207480.0000000    0.1273370
207520.0000000    0.1182209
207560.0000000    0.1258195
207600.0000000    0.1149347
207640.0000000    0.1233884
207680.0000000    0.1345179
207720.0000000    0.1138776
207760.0000000    0.1177193
207800.0000000    0.1257284
207840.0000000    0.1132783
207880.0000000    0.1198879
207920.0000000    0.1149675
207960.0000000    0.1267894
208000.0000000    0.1243577
208040.0000000    0.1250827
208080.0000000    0.1063869
208120.0000000    0.1233849
208160.0000000    0.1250430
208200.0000000    0.1280618
208240.0000000    0.1360947
208280.0000000    0.1391237
208320.0000000    0.1354093
208360.0000000    0.1362156
208400.0000000    0.1379157
208440.0000000    0.1356183
208480.0000000    0.1359511
208520.0000000    0.1278911
208560.0000000    0.1357851
208600.0000000    0.1370513
208640.0000000    0.1384649
208680.0000000    0.1496103
208720.0000000    0.1431512
208760.0000000    0.1503116
208800.0000000    0.1417861
208840.0000000    0.1310129
208880.0000000    0.1458030
208920.0000000    0.1409377
208960.0000000    0.1384023
209000.0000000    0.1306245
209040.0000000    0.1475134
209080.0000000    0.1346441
209120.0000000    0.1341151
209160.0000000    0.1376763
209200.0000000    0.1439037
209240.0000000    0.1375901
209280.0000000    0.1386330
209320.0000000    0.1459010
209360.0000000    0.1534762
209400.0000000    0.1468493
209440.0000000    0.1292168
209480.0000000    0.1406993
209520.0000000    0.1543082
209560.0000000    0.1374671
209600.0000000    0.1387678
209640.0000000    0.1327340
209680.0000000    0.1341190
209720.0000000    0.1360952
209760.0000000    0.1351331
209800.0000000    0.1497255
209840.0000000    0.1307523
209880.0000000    0.1469394
209920.0000000    0.1245268
209960.0000000    0.1345744
210000.0000000    0.1288691
210040.0000000    0.1329772
210080.0000000    0.1388993
210120.0000000    0.1310776
210160.0000000    0.1318573
210200.0000000    0.1358280
210240.0000000    0.1430074
210280.0000000    0.1367833
210320.0000000    0.1319477
210360.0000000    0.1508326
210400.0000000    0.1528514
210440.0000000    0.1489445
210480.0000000    0.1588627
210520.0000000    0.1449727
210560.0000000    0.1503956
210600.0000000    0.1443214
210640.0000000    0.1604248
210680.0000000    0.1489736
210720.0000000    0.1476854
210760.0000000    0.1401486
210800.0000000    0.1501838
210840.0000000    0.1464450
210880.0000000    0.1392870
210920.0000000    0.1365886
210960.0000000    0.1344979
211000.0000000    0.1417674
211040.0000000    0.1437800
211080.0000000    0.1397898
211120.0000000    0.1478926
211160.0000000    0.1420137
211200.0000000    0.1434745
211240.0000000    0.1336740
211280.0000000    0.1358196
211320.0000000    0.1338229
211360.0000000    0.1279640
211400.0000000    0.1198534
211440.0000000    0.1403331
211480.0000000    0.1345217
211520.0000000    0.1353548
211560.0000000    0.1588158
211600.0000000    0.1414160
211640.0000000    0.1368473
211680.0000000    0.1364601
211720.0000000    0.1396086
211760.0000000    0.1375762
211800.0000000    0.1367795
211840.0000000    0.1387604
211880.0000000    0.1379734
211920.0000000    0.1439441
211960.0000000    0.1455316
212000.0000000    0.1398941
212040.0000000    0.1223944
212080.0000000    0.1290399
212120.0000000    0.1349894
212160.0000000    0.1211972
212200.0000000    0.1296737
212240.0000000    0.1514900
212280.0000000    0.1421099
212320.0000000    0.1379813
212360.0000000    0.1446184
212400.0000000    0.1388901
212440.0000000    0.1315791
212480.0000000    0.1230604
212520.0000000    0.1326668
212560.0000000    0.1435864
212600.0000000    0.1373129
212640.0000000    0.1433136
212680.0000000    0.1441678
212720.0000000    0.1433052
212760.0000000    0.1279952
212800.0000000    0.1285484
212840.0000000    0.1403322
212880.0000000    0.1423488
212920.0000000    0.1569912
212960.0000000    0.1333788
213000.0000000    0.1395727
213040.0000000    0.1561564
213080.0000000    0.1377622
213120.0000000    0.1316500
213160.0000000    0.1352203
213200.0000000    0.1356637
213240.0000000    0.1361451
213280.0000000    0.1345373
213320.0000000    0.1338219
213360.0000000    0.1261808
213400.0000000    0.1393446
213440.0000000    0.1309101
213480.0000000    0.1287335
213520.0000000    0.1329710
213560.0000000    0.1438531
213600.0000000    0.1334846
213640.0000000    0.1395533
213680.0000000    0.1480175
213720.0000000    0.1353500
213760.0000000    0.1292157
213800.0000000    0.1386567
213840.0000000    0.1464954
213880.0000000    0.1408037
213920.0000000    0.1459563
213960.0000000    0.1358262
214000.0000000    0.1374217
214040.0000000    0.1400404
214080.0000000    0.1357072
214120.0000000    0.1370789
214160.0000000    0.1486482
214200.0000000    0.1369895
214240.0000000    0.1443526
214280.0000000    0.1415813
214320.0000000    0.1472603
214360.0000000    0.1562799
214400.0000000    0.1428757
214440.0000000    0.1557871
214480.0000000    0.1494098
214520.0000000    0.1483219
214560.0000000    0.1374842
214600.0000000    0.1398687
214640.0000000    0.1381183
214680.0000000    0.1368091
214720.0000000    0.1345026
214760.0000000    0.1403483
214800.0000000    0.1488383
214840.0000000    0.1412151
214880.0000000    0.1501933
214920.0000000    0.1431887
214960.0000000    0.1457838
215000.0000000    0.1397732
215040.0000000    0.1373947
215080.0000000    0.1327679
215120.0000000    0.1375864
215160.0000000    0.1400129
215200.0000000    0.1407378
215240.0000000    0.1482152
215280.0000000    0.1416030
215320.0000000    0.1442437
215360.0000000    0.1371088
215400.0000000    0.1397519
215440.0000000    0.1444851
215480.0000000    0.1432306
215520.0000000    0.1306700
215560.0000000    0.1407295
215600.0000000    0.1288837
215640.0000000    0.1449172
215680.0000000    0.1489476
215720.0000000    0.1387943
215760.0000000    0.1515192
215800.0000000    0.1458835
215840.0000000    0.1402945
215880.0000000    0.1363455
215920.0000000    0.1343706
215960.0000000    0.1282097
216000.0000000    0.1434904
216040.0000000    0.1280039
216080.0000000    0.1343488
216120.0000000    0.1337747
216160.0000000    0.1266136
216200.0000000    0.1426026
216240.0000000    0.1344453
216280.0000000    0.1341209
216320.0000000    0.1396212
216360.0000000    0.1465262
216400.0000000    0.1474494
216440.0000000    0.1293759
216480.0000000    0.1467573
216520.0000000    0.1535263
216560.0000000    0.1459844
216600.0000000    0.1302072
216640.0000000    0.1370542
216680.0000000    0.1351413
216720.0000000    0.1403046
216760.0000000    0.1553469
216800.0000000    0.1387823
216840.0000000    0.1441432
216880.0000000    0.1494297
216920.0000000    0.1447098
216960.0000000    0.1534477
217000.0000000    0.1575746
217040.0000000    0.1441689
217080.0000000    0.1426064
217120.0000000    0.1411790
217160.0000000    0.1344506
217200.0000000    0.1445281
217240.0000000    0.1320009
217280.0000000    0.1372125
217320.0000000    0.1360264
217360.0000000    0.1385620
217400.0000000    0.1333378
217440.0000000    0.1398960
217480.0000000    0.1397760
217520.0000000    0.1448003
217560.0000000    0.1412524
217600.0000000    0.1587966
217640.0000000    0.1514242
217680.0000000    0.1530050
217720.0000000    0.1501508
217760.0000000    0.1419719
217800.0000000    0.1461121
217840.0000000    0.1506044
217880.0000000    0.1501380
217920.0000000    0.1391884
217960.0000000    0.1466117
218000.0000000    0.1395185
218040.0000000    0.1539532
218080.0000000    0.1637219
218120.0000000    0.1582374
218160.0000000    0.1482342
218200.0000000    0.1441757
218240.0000000    0.1541657
218280.0000000    0.1385503
218320.0000000    0.1492536
218360.0000000    0.1457439
218400.0000000    0.1396208
218440.0000000    0.1386336
218480.0000000    0.1512486
218520.0000000    0.1442273
218560.0000000    0.1380342
218600.0000000    0.1413665
218640.0000000    0.1343155
218680.0000000    0.1406166
218720.0000000    0.1286322
218760.0000000    0.1476807
218800.0000000    0.1416335
218840.0000000    0.1284926
218880.0000000    0.1417254
218920.0000000    0.1345157
218960.0000000    0.1348527
219000.0000000    0.1441022
219040.0000000    0.1502751
219080.0000000    0.1469153
219120.0000000    0.1465768
219160.0000000    0.1538148
219200.0000000    0.1584014
219240.0000000    0.1356478
219280.0000000    0.1396149
219320.0000000    0.1376225
219360.0000000    0.1404994
219400.0000000    0.1405993
219440.0000000    0.1246598
219480.0000000    0.1316216
219520.0000000    0.1256370
219560.0000000    0.1339436
219600.0000000    0.1276823
219640.0000000    0.1496308
219680.0000000    0.1307954
219720.0000000    0.1423467
219760.0000000    0.1446842
219800.0000000    0.1457945
219840.0000000    0.1466265
219880.0000000    0.1600464
219920.0000000    0.1540884
219960.0000000    0.1461060
220000.0000000    0.1497275
220040.0000000    0.1667153
220080.0000000    0.1524901
220120.0000000    0.1405779
220160.0000000    0.1391841
220200.0000000    0.1370836
220240.0000000    0.1277330
220280.0000000    0.1299395
220320.0000000    0.1395893
220360.0000000    0.1432720
220400.0000000    0.1436018
220440.0000000    0.1357207
220480.0000000    0.1501932
220520.0000000    0.1470718
220560.0000000    0.1285914
220600.0000000    0.1434468
220640.0000000    0.1553628
220680.0000000    0.1494547
220720.0000000    0.1538357
220760.0000000    0.1412736
220800.0000000    0.1355308
220840.0000000    0.1424113
220880.0000000    0.1424431
220920.0000000    0.1480020
220960.0000000    0.1403896
221000.0000000    0.1486053
221040.0000000    0.1531043
221080.0000000    0.1595269
221120.0000000    0.1456828
221160.0000000    0.1490304
221200.0000000    0.1560510
221240.0000000    0.1562974
221280.0000000    0.1411509
221320.0000000    0.1506811
221360.0000000    0.1548329
221400.0000000    0.1420395
221440.0000000    0.1395142
221480.0000000    0.1598619
221520.0000000    0.1424841
221560.0000000    0.1297506
221600.0000000    0.1362834
221640.0000000    0.1496806
221680.0000000    0.1436176
221720.0000000    0.1459429
221760.0000000    0.1491140
221800.0000000    0.1575774
221840.0000000    0.1626533
221880.0000000    0.1486214
221920.0000000    0.1369682
221960.0000000    0.1351276
222000.0000000    0.1401691
222040.0000000    0.1479685
222080.0000000    0.1479070
222120.0000000    0.1301534
222160.0000000    0.1343661
222200.0000000    0.1391748
222240.0000000    0.1409465
222280.0000000    0.1411449
222320.0000000    0.1552169
222360.0000000    0.1352992
222400.0000000    0.1410547
222440.0000000    0.1554030
222480.0000000    0.1475530
222520.0000000    0.1476831
222560.0000000    0.1309960
222600.0000000    0.1372466
222640.0000000    0.1491585
222680.0000000    0.1443935
222720.0000000    0.1372861
222760.0000000    0.1647188
222800.0000000    0.1365605
222840.0000000    0.1459607
222880.0000000    0.1444122
222920.0000000    0.1469742
222960.0000000    0.1403057
223000.0000000    0.1323830
223040.0000000    0.1413614
223080.0000000    0.1271052
223120.0000000    0.1469913
223160.0000000    0.1432102
223200.0000000    0.1433432
223240.0000000    0.1515276
223280.0000000    0.1481793
223320.0000000    0.1283561
223360.0000000    0.1313919
223400.0000000    0.1354746
223440.0000000    0.1410065
223480.0000000    0.1487769
223520.0000000    0.1419993
223560.0000000    0.1452943
223600.0000000    0.1623363
223640.0000000    0.1522269
223680.0000000    0.1433217
223720.0000000    0.1508870
223760.0000000    0.1559517
223800.0000000    0.1517154
223840.0000000    0.1464188
223880.0000000    0.1336098
223920.0000000    0.1489847
223960.0000000    0.1459189
224000.0000000    0.1459215
224040.0000000    0.1544789
224080.0000000    0.1568212
224120.0000000    0.1557699
224160.0000000    0.1625327
224200.0000000    0.1670370
224240.0000000    0.1410061
224280.0000000    0.1422291
224320.0000000    0.1397221
224360.0000000    0.1389278
224400.0000000    0.1408336
224440.0000000    0.1433090
224480.0000000    0.1488558
224520.0000000    0.1455572
224560.0000000    0.1373081
224600.0000000    0.1360113
224640.0000000    0.1502071
224680.0000000    0.1437975
224720.0000000    0.1447936
224760.0000000    0.1382478
224800.0000000    0.1304192
224840.0000000    0.1317460
224880.0000000    0.1401417
224920.0000000    0.1249462
224960.0000000    0.1450396
225000.0000000    0.1379738
225040.0000000    0.1501955
225080.0000000    0.1362692
225120.0000000    0.1380367
225160.0000000    0.1331377
225200.0000000    0.1412909
225240.0000000    0.1274862
225280.0000000    0.1389497
225320.0000000    0.1432866
225360.0000000    0.1476193
225400.0000000    0.1590855
225440.0000000    0.1595244
225480.0000000    0.1448831
225520.0000000    0.1443419
225560.0000000    0.1429547
225600.0000000    0.1425807
225640.0000000    0.1458433
225680.0000000    0.1322861
225720.0000000    0.1289627
225760.0000000    0.1389520
225800.0000000    0.1316372
225840.0000000    0.1433074
225880.0000000    0.1523927
225920.0000000    0.1447527
225960.0000000    0.1503214
226000.0000000    0.1533798
226040.0000000    0.1383562
226080.0000000    0.1403494
226120.0000000    0.1435913
226160.0000000    0.1363640
226200.0000000    0.1551849
226240.0000000    0.1612264
226280.0000000    0.1549661
226320.0000000    0.1457406
226360.0000000    0.1348485
226400.0000000    0.1403752
226440.0000000    0.1470379
226480.0000000    0.1457984
226520.0000000    0.1321503
226560.0000000    0.1288394
226600.0000000    0.1352125
226640.0000000    0.1262980
226680.0000000    0.1271756
226720.0000000    0.1288408
226760.0000000    0.1574188
226800.0000000    0.1353145
226840.0000000    0.1313658
226880.0000000    0.1526742
226920.0000000    0.1458150
226960.0000000    0.1593976
227000.0000000    0.1539200
227040.0000000    0.1575242
227080.0000000    0.1466813
227120.0000000    0.1325933
227160.0000000    0.1468093
227200.0000000    0.1514896
227240.0000000    0.1536495
227280.0000000    0.1587539
227320.0000000    0.1470809
227360.0000000    0.1421897
227400.0000000    0.1494109
227440.0000000    0.1514243
227480.0000000    0.1432509
227520.0000000    0.1444381
227560.0000000    0.1525642
227600.0000000    0.1395022
227640.0000000    0.1314717
227680.0000000    0.1368531
227720.0000000    0.1372608
227760.0000000    0.1519840
227800.0000000    0.1448514
227840.0000000    0.1352306
227880.0000000    0.1352752
227920.0000000    0.1229634
227960.0000000    0.1439259
228000.0000000    0.1395873
228040.0000000    0.1460326
228080.0000000    0.1429906
228120.0000000    0.1290094
228160.0000000    0.1277811
228200.0000000    0.1394806
228240.0000000    0.1405464
228280.0000000    0.1386497
228320.0000000    0.1415688
228360.0000000    0.1421710
228400.0000000    0.1345672
228440.0000000    0.1253358
228480.0000000    0.1280296
228520.0000000    0.1258245
228560.0000000    0.1251875
228600.0000000    0.1302028
228640.0000000    0.1286938
228680.0000000    0.1371000
228720.0000000    0.1350649
228760.0000000    0.1398365
228800.0000000    0.1407389
228840.0000000    0.1411560
228880.0000000    0.1215328
228920.0000000    0.1467487
228960.0000000    0.1446305
229000.0000000    0.1357194
229040.0000000    0.1301452
229080.0000000    0.1446424
229120.0000000    0.1338813
229160.0000000    0.1279594
229200.0000000    0.1420412
229240.0000000    0.1370160
229280.0000000    0.1380089
229320.0000000    0.1419716
229360.0000000    0.1479694
229400.0000000    0.1421236
229440.0000000    0.1435124
229480.0000000    0.1510541
229520.0000000    0.1468095
229560.0000000    0.1472574
229600.0000000    0.1399613
229640.0000000    0.1453846
229680.0000000    0.1391943
229720.0000000    0.1461869
229760.0000000    0.1285626
229800.0000000    0.1462062
229840.0000000    0.1454929
229880.0000000    0.1346584
229920.0000000    0.1527102
229960.0000000    0.1457912
230000.0000000    0.1541414
230040.0000000    0.1426003
230080.0000000    0.1378122
230120.0000000    0.1403274
230160.0000000    0.1389098
230200.0000000    0.1474363
230240.0000000    0.1474150
230280.0000000    0.1467612
230320.0000000    0.1488241
230360.0000000    0.1354498
230400.0000000    0.1421645
230440.0000000    0.1422141
230480.0000000    0.1474641
230520.0000000    0.1480211
230560.0000000    0.1436028
230600.0000000    0.1512484
230640.0000000    0.1613683
230680.0000000    0.1396865
230720.0000000    0.1353609
230760.0000000    0.1358279
230800.0000000    0.1338148
230840.0000000    0.1366115
230880.0000000    0.1358875
230920.0000000    0.1422973
230960.0000000    0.1304223
231000.0000000    0.1281589
231040.0000000    0.1348426
231080.0000000    0.1340985
231120.0000000    0.1330951
231160.0000000    0.1399288
231200.0000000    0.1374712
231240.0000000    0.1375507
231280.0000000    0.1508388
231320.0000000    0.1338521
231360.0000000    0.1403866
231400.0000000    0.1339633
231440.0000000    0.1557623
231480.0000000    0.1580258
231520.0000000    0.1409135
231560.0000000    0.1334861
231600.0000000    0.1407726
231640.0000000    0.1424704
231680.0000000    0.1473147
231720.0000000    0.1417828
231760.0000000    0.1421292
231800.0000000    0.1371869
231840.0000000    0.1366231
231880.0000000    0.1384141
231920.0000000    0.1603142
231960.0000000    0.1544461
232000.0000000    0.1493399
232040.0000000    0.1332427
232080.0000000    0.1348689
232120.0000000    0.1367885
232160.0000000    0.1465262
232200.0000000    0.1432319
232240.0000000    0.1405069
232280.0000000    0.1219483
232320.0000000    0.1257724
232360.0000000    0.1410670
232400.0000000    0.1277727
232440.0000000    0.1446860
232480.0000000    0.1418022
232520.0000000    0.1387012
232560.0000000    0.1472428
232600.0000000    0.1362625
232640.0000000    0.1403167
232680.0000000    0.1383782
232720.0000000    0.1406188
232760.0000000    0.1327435
232800.0000000    0.1355034
232840.0000000    0.1347412
232880.0000000    0.1239936
232920.0000000    0.1379271
232960.0000000    0.1335511
233000.0000000    0.1352337
233040.0000000    0.1259789
233080.0000000    0.1234846
233120.0000000    0.1179920
233160.0000000    0.1269708
233200.0000000    0.1328403
233240.0000000    0.1426963
233280.0000000    0.1344346
233320.0000000    0.1411310
233360.0000000    0.1334600
233400.0000000    0.1290819
233440.0000000    0.1479988
233480.0000000    0.1283004
233520.0000000    0.1328373
233560.0000000    0.1306099
233600.0000000    0.1266009
233640.0000000    0.1369332
233680.0000000    0.1376190
233720.0000000    0.1373553
233760.0000000    0.1397726
233800.0000000    0.1326407
233840.0000000    0.1344077
233880.0000000    0.1396097
233920.0000000    0.1374588
233960.0000000    0.1330582
234000.0000000    0.1322832
234040.0000000    0.1424394
234080.0000000    0.1364133
234120.0000000    0.1246469
234160.0000000    0.1259919
234200.0000000    0.1338296
234240.0000000    0.1257255
234280.0000000    0.1377131
234320.0000000    0.1546985
234360.0000000    0.1318564
234400.0000000    0.1274852
234440.0000000    0.1301183
234480.0000000    0.1261418
234520.0000000    0.1279091
234560.0000000    0.1357678
234600.0000000    0.1446869
234640.0000000    0.1287624
234680.0000000    0.1434144
234720.0000000    0.1322932
234760.0000000    0.1443722
234800.0000000    0.1257806
234840.0000000    0.1290274
234880.0000000    0.1376354
234920.0000000    0.1556494
234960.0000000    0.1387807
235000.0000000    0.1423303
235040.0000000    0.1452120
235080.0000000    0.1310847
235120.0000000    0.1331279
235160.0000000    0.1412991
235200.0000000    0.1280045
235240.0000000    0.1335012
235280.0000000    0.1478813
235320.0000000    0.1425370
235360.0000000    0.1380540
235400.0000000    0.1416233
235440.0000000    0.1350048
235480.0000000    0.1348375
235520.0000000    0.1424680
235560.0000000    0.1486416
235600.0000000    0.1350346
235640.0000000    0.1507457
235680.0000000    0.1328032
235720.0000000    0.1279225
235760.0000000    0.1370476
235800.0000000    0.1368900
235840.0000000    0.1352629
235880.0000000    0.1268390
235920.0000000    0.1156170
235960.0000000    0.1188369
236000.0000000    0.1286739
236040.0000000    0.1319748
236080.0000000    0.1310221
236120.0000000    0.1328265
236160.0000000    0.1223039
236200.0000000    0.1347881
236240.0000000    0.1403640
236280.0000000    0.1440558
236320.0000000    0.1284256
236360.0000000    0.1372045
236400.0000000    0.1223696
236440.0000000    0.1422013
236480.0000000    0.1448177
236520.0000000    0.1355323
236560.0000000    0.1372823
236600.0000000    0.1407238
236640.0000000    0.1512914
236680.0000000    0.1327856
236720.0000000    0.1441591
236760.0000000    0.1446129
236800.0000000    0.1536249
236840.0000000    0.1398677
236880.0000000    0.1405153
236920.0000000    0.1550129
236960.0000000    0.1410709
237000.0000000    0.1402365
237040.0000000    0.1338033
237080.0000000    0.1332154
237120.0000000    0.1380551
237160.0000000    0.1466850
237200.0000000    0.1491303
237240.0000000    0.1343959
237280.0000000    0.1342116
237320.0000000    0.1396001
237360.0000000    0.1412071
237400.0000000    0.1346585
237440.0000000    0.1281668
237480.0000000    0.1394443
237520.0000000    0.1415189
237560.0000000    0.1302305
237600.0000000    0.1273630
237640.0000000    0.1337251
237680.0000000    0.1321379
237720.0000000    0.1398642
237760.0000000    0.1437742
237800.0000000    0.1283543
237840.0000000    0.1397648
237880.0000000    0.1296636
237920.0000000    0.1393147
237960.0000000    0.1445712
238000.0000000    0.1267999
238040.0000000    0.1191616
238080.0000000    0.1308689
238120.0000000    0.1423431
238160.0000000    0.1440664
238200.0000000    0.1336877
238240.0000000    0.1386947
238280.0000000    0.1403621
238320.0000000    0.1337516
238360.0000000    0.1370067
238400.0000000    0.1401308
238440.0000000    0.1468245
238480.0000000    0.1494077
238520.0000000    0.1516574
238560.0000000    0.1428007
238600.0000000    0.1406016
238640.0000000    0.1385194
238680.0000000    0.1395793
238720.0000000    0.1448819
238760.0000000    0.1499584
238800.0000000    0.1440755
238840.0000000    0.1446261
238880.0000000    0.1411888
238920.0000000    0.1492196
238960.0000000    0.1535139
239000.0000000    0.1595592
239040.0000000    0.1393328
239080.0000000    0.1421260
239120.0000000    0.1512594
239160.0000000    0.1451284
239200.0000000    0.1631240
239240.0000000    0.1510946
239280.0000000    0.1392005
239320.0000000    0.1412846
239360.0000000    0.1437183
239400.0000000    0.1461621
239440.0000000    0.1395794
239480.0000000    0.1466050
239520.0000000    0.1476648
239560.0000000    0.1430359
239600.0000000    0.1465368
239640.0000000    0.1477936
239680.0000000    0.1465873
239720.0000000    0.1588914
239760.0000000    0.1509583
239800.0000000    0.1567485
239840.0000000    0.1560176
239880.0000000    0.1561025
239920.0000000    0.1491766
239960.0000000    0.1575712
240000.0000000    0.1591079
240040.0000000    0.1502861
240080.0000000    0.1505131
240120.0000000    0.1453460
240160.0000000    0.1490042
240200.0000000    0.1460828
240240.0000000    0.1565618
240280.0000000    0.1525622
240320.0000000    0.1485185
240360.0000000    0.1444030
240400.0000000    0.1467219
240440.0000000    0.1501784
240480.0000000    0.1332813
240520.0000000    0.1353331
240560.0000000    0.1308186
240600.0000000    0.1337070
240640.0000000    0.1426774
240680.0000000    0.1306921
240720.0000000    0.1350969
240760.0000000    0.1346397
240800.0000000    0.1446126
240840.0000000    0.1529708
240880.0000000    0.1451897
240920.0000000    0.1568991
240960.0000000    0.1440206
241000.0000000    0.1457662
241040.0000000    0.1418962
241080.0000000    0.1408979
241120.0000000    0.1380415
241160.0000000    0.1363766
241200.0000000    0.1261043
241240.0000000    0.1362943
241280.0000000    0.1353991
241320.0000000    0.1391945
241360.0000000    0.1284471
241400.0000000    0.1356987
241440.0000000    0.1333540
241480.0000000    0.1364892
241520.0000000    0.1255428
241560.0000000    0.1202440
241600.0000000    0.1254565
241640.0000000    0.1231249
241680.0000000    0.1248378
241720.0000000    0.1281858
241760.0000000    0.1238584
241800.0000000    0.1194474
241840.0000000    0.1378115
241880.0000000    0.1188456
241920.0000000    0.1358027
241960.0000000    0.1419564
242000.0000000    0.1569460
242040.0000000    0.1339982
242080.0000000    0.1221604
242120.0000000    0.1368879
242160.0000000    0.1328657
242200.0000000    0.1340258
242240.0000000    0.1396060
242280.0000000    0.1543461
242320.0000000    0.1335478
242360.0000000    0.1487332
242400.0000000    0.1276455
242440.0000000    0.1235008
242480.0000000    0.1337690
242520.0000000    0.1274802
242560.0000000    0.1499480
242600.0000000    0.1420865
242640.0000000    0.1247696
242680.0000000    0.1552962
242720.0000000    0.1501482
242760.0000000    0.1371475
242800.0000000    0.1389738
242840.0000000    0.1368759
242880.0000000    0.1387876
242920.0000000    0.1450487
242960.0000000    0.1491457
243000.0000000    0.1467356
243040.0000000    0.1348650
243080.0000000    0.1355612
243120.0000000    0.1331046
243160.0000000    0.1463963
243200.0000000    0.1275326
243240.0000000    0.1387142
243280.0000000    0.1401917
243320.0000000    0.1342091
243360.0000000    0.1404242
243400.0000000    0.1397879
243440.0000000    0.1676711
243480.0000000    0.1388587
243520.0000000    0.1280066
243560.0000000    0.1305101
243600.0000000    0.1290647
243640.0000000    0.1484757
243680.0000000    0.1448549
243720.0000000    0.1497470
243760.0000000    0.1493430
243800.0000000    0.1269707
243840.0000000    0.1288208
243880.0000000    0.1325615
243920.0000000    0.1272869
243960.0000000    0.1335656
244000.0000000    0.1413050
244040.0000000    0.1268087
244080.0000000    0.1277273
244120.0000000    0.1296065
244160.0000000    0.1282740
244200.0000000    0.1443578
244240.0000000    0.1285767
244280.0000000    0.1289727
244320.0000000    0.1347443
244360.0000000    0.1376552
244400.0000000    0.1366803
244440.0000000    0.1309818
244480.0000000    0.1286269
244520.0000000    0.1354928
244560.0000000    0.1360525
244600.0000000    0.1335260
244640.0000000    0.1336288
244680.0000000    0.1300669
244720.0000000    0.1298779
244760.0000000    0.1379355
244800.0000000    0.1346498
244840.0000000    0.1339653
244880.0000000    0.1380966
244920.0000000    0.1312032
244960.0000000    0.1307535
245000.0000000    0.1314188
245040.0000000    0.1349761
245080.0000000    0.1329938
245120.0000000    0.1276626
245160.0000000    0.1292765
245200.0000000    0.1331671
245240.0000000    0.1246531
245280.0000000    0.1328597
245320.0000000    0.1312132
245360.0000000    0.1457935
245400.0000000    0.1277629
245440.0000000    0.1272821
245480.0000000    0.1252648
245520.0000000    0.1396222
245560.0000000    0.1399503
245600.0000000    0.1272321
245640.0000000    0.1169746
245680.0000000    0.1375432
245720.0000000    0.1255970
245760.0000000    0.1421645
245800.0000000    0.1302095
245840.0000000    0.1165375
245880.0000000    0.1121421
245920.0000000    0.1135781
245960.0000000    0.1236157
246000.0000000    0.1248446
246040.0000000    0.1213004
246080.0000000    0.1341808
246120.0000000    0.1274551
246160.0000000    0.1195421
246200.0000000    0.1262940
246240.0000000    0.1259753
246280.0000000    0.1433793
246320.0000000    0.1290395
246360.0000000    0.1503267
246400.0000000    0.1327868
246440.0000000    0.1278659
246480.0000000    0.1255247
246520.0000000    0.1296057
246560.0000000    0.1265320
246600.0000000    0.1256173
246640.0000000    0.1292204
246680.0000000    0.1335600
246720.0000000    0.1529801
246760.0000000    0.1408062
246800.0000000    0.1305741
246840.0000000    0.1276442
246880.0000000    0.1282514
246920.0000000    0.1291079
246960.0000000    0.1439427
247000.0000000    0.1472690
247040.0000000    0.1202693
247080.0000000    0.1307153
247120.0000000    0.1455346
247160.0000000    0.1388545
247200.0000000    0.1202783
247240.0000000    0.1235328
247280.0000000    0.1340435
247320.0000000    0.1310399
247360.0000000    0.1469820
247400.0000000    0.1442474
247440.0000000    0.1310362
247480.0000000    0.1394963
247520.0000000    0.1355814
247560.0000000    0.1335474
247600.0000000    0.1328214
247640.0000000    0.1342103
247680.0000000    0.1283408
247720.0000000    0.1290359
247760.0000000    0.1430310
247800.0000000    0.1212782
247840.0000000    0.1221105
247880.0000000    0.1557815
247920.0000000    0.1269418
247960.0000000    0.1235929
248000.0000000    0.1281991
248040.0000000    0.1240050
248080.0000000    0.1213561
248120.0000000    0.1254367
248160.0000000    0.1290739
248200.0000000    0.1273806
248240.0000000    0.1171323
248280.0000000    0.1153801
248320.0000000    0.1214948
248360.0000000    0.1323983
248400.0000000    0.1363429
248440.0000000    0.1433454
248480.0000000    0.1266593
248520.0000000    0.1302112
248560.0000000    0.1194526
248600.0000000    0.1351182
248640.0000000    0.1308464
248680.0000000    0.1363627
248720.0000000    0.1329015
248760.0000000    0.1309967
248800.0000000    0.1255207
248840.0000000    0.1320245
248880.0000000    0.1298477
248920.0000000    0.1334477
248960.0000000    0.1347924
249000.0000000    0.1323266
249040.0000000    0.1339342
249080.0000000    0.1296989
249120.0000000    0.1276662
249160.0000000    0.1260960
249200.0000000    0.1352639
249240.0000000    0.1427823
249280.0000000    0.1447508
249320.0000000    0.1284705
249360.0000000    0.1348586
249400.0000000    0.1318457
249440.0000000    0.1307303
249480.0000000    0.1256630
249520.0000000    0.1270774
249560.0000000    0.1114157
249600.0000000    0.1246899
249640.0000000    0.1244264
249680.0000000    0.1329765
249720.0000000    0.1160050
249760.0000000    0.1579522
249800.0000000    0.1478122
249840.0000000    0.1474058
249880.0000000    0.1264651
249920.0000000    0.1264881
249960.0000000    0.1290039
250000.0000000    0.1241742
250040.0000000    0.1280614
250080.0000000    0.1290686
250120.0000000    0.1326695
250160.0000000    0.1381266
250200.0000000    0.1335692
250240.0000000    0.1318661
250280.0000000    0.1360238
250320.0000000    0.1255143
250360.0000000    0.1162834
250400.0000000    0.1309105
250440.0000000    0.1292489
250480.0000000    0.1372032
250520.0000000    0.1378967
250560.0000000    0.1451399
250600.0000000    0.1407783
250640.0000000    0.1412319
250680.0000000    0.1368019
250720.0000000    0.1265595
250760.0000000    0.1373971
250800.0000000    0.1179727
250840.0000000    0.1214742
250880.0000000    0.1241324
250920.0000000    0.1286212
250960.0000000    0.1369196
251000.0000000    0.1251836
251040.0000000    0.1240620
251080.0000000    0.1179595
251120.0000000    0.1361711
251160.0000000    0.1338597
251200.0000000    0.1518067
251240.0000000    0.1335612
251280.0000000    0.1264727
251320.0000000    0.1229854
251360.0000000    0.1430699
251400.0000000    0.1234841
251440.0000000    0.1188576
251480.0000000    0.1383441
251520.0000000    0.1432269
251560.0000000    0.1140825
251600.0000000    0.1232053
251640.0000000    0.1223407
251680.0000000    0.1140720
251720.0000000    0.1236666
251760.0000000    0.1329328
251800.0000000    0.1219145
251840.0000000    0.1302395
251880.0000000    0.1254878
251920.0000000    0.1268936
251960.0000000    0.1325472
252000.0000000    0.1215357
252040.0000000    0.1192103
252080.0000000    0.1304648
252120.0000000    0.1314036
252160.0000000    0.1170350
252200.0000000    0.1161908
252240.0000000    0.1137265
252280.0000000    0.1055156
252320.0000000    0.1075169
252360.0000000    0.1102062
252400.0000000    0.1289769
252440.0000000    0.1161095
252480.0000000    0.1138489
252520.0000000    0.1198320
252560.0000000    0.1258951
252600.0000000    0.1157503
252640.0000000    0.1269691
252680.0000000    0.1241883
252720.0000000    0.1285126
252760.0000000    0.1390961
252800.0000000    0.1477676
252840.0000000    0.1285829
252880.0000000    0.1189765
252920.0000000    0.1287070
252960.0000000    0.1206669
253000.0000000    0.1302140
253040.0000000    0.1275480
253080.0000000    0.1315832
253120.0000000    0.1311930
253160.0000000    0.1300216
253200.0000000    0.1295556
253240.0000000    0.1338929
253280.0000000    0.1328003
253320.0000000    0.1116001
253360.0000000    0.1162574
253400.0000000    0.1112107
253440.0000000    0.1189233
253480.0000000    0.1394233
253520.0000000    0.1245256
253560.0000000    0.1264581
253600.0000000    0.1223941
253640.0000000    0.1450507
253680.0000000    0.1393560
253720.0000000    0.1368494
253760.0000000    0.1424482
253800.0000000    0.1320894
253840.0000000    0.1293594
253880.0000000    0.1287775
253920.0000000    0.1351018
253960.0000000    0.1350085
254000.0000000    0.1406243
254040.0000000    0.1362804
254080.0000000    0.1252180
254120.0000000    0.1346690
254160.0000000    0.1237727
254200.0000000    0.1177904
254240.0000000    0.1337429
254280.0000000    0.1372011
254320.0000000    0.1355340
254360.0000000    0.1252710
254400.0000000    0.1239852
254440.0000000    0.1348975
254480.0000000    0.1256676
254520.0000000    0.1296068
254560.0000000    0.1432179
254600.0000000    0.1389671
254640.0000000    0.1503770
254680.0000000    0.1391054
254720.0000000    0.1215907
254760.0000000    0.1141990
254800.0000000    0.1193050
254840.0000000    0.1252829
254880.0000000    0.1378159
254920.0000000    0.1186729
254960.0000000    0.1259146
255000.0000000    0.1185675
255040.0000000    0.1121858
255080.0000000    0.1312746
255120.0000000    0.1239358
255160.0000000    0.1267289
255200.0000000    0.1290759
255240.0000000    0.1278265
255280.0000000    0.1149729
255320.0000000    0.1113385
255360.0000000    0.1281480
255400.0000000    0.1155909
255440.0000000    0.1300809
255480.0000000    0.1272160
255520.0000000    0.1262757
255560.0000000    0.1374556
255600.0000000    0.1407887
255640.0000000    0.1299573
255680.0000000    0.1421224
255720.0000000    0.1225528
255760.0000000    0.1381699
255800.0000000    0.1432176
255840.0000000    0.1202948
255880.0000000    0.1371683
255920.0000000    0.1359145
255960.0000000    0.1323580
256000.0000000    0.1170843
256040.0000000    0.1288478
256080.0000000    0.1335594
256120.0000000    0.1255305
256160.0000000    0.1360181
256200.0000000    0.1297146
256240.0000000    0.1385877
256280.0000000    0.1335829
256320.0000000    0.1277065
256360.0000000    0.1393655
256400.0000000    0.1330069
256440.0000000    0.1406100
256480.0000000    0.1395137
256520.0000000    0.1404000
256560.0000000    0.1368737
256600.0000000    0.1354795
256640.0000000    0.1397219
256680.0000000    0.1274639
256720.0000000    0.1560943
256760.0000000    0.1470779
256800.0000000    0.1422964
256840.0000000    0.1318214
256880.0000000    0.1451360
256920.0000000    0.1353528
256960.0000000    0.1176873
257000.0000000    0.1234454
257040.0000000    0.1343007
257080.0000000    0.1191906
257120.0000000    0.1187492
257160.0000000    0.1306349
257200.0000000    0.1167719
257240.0000000    0.1289068
257280.0000000    0.1268318
257320.0000000    0.1284744
257360.0000000    0.1158809
257400.0000000    0.1266820
257440.0000000    0.1280699
257480.0000000    0.1233605
257520.0000000    0.1248774
257560.0000000    0.1399991
257600.0000000    0.1333961
257640.0000000    0.1388604
257680.0000000    0.1394786
257720.0000000    0.1278985
257760.0000000    0.1296134
257800.0000000    0.1214223
257840.0000000    0.1314533
257880.0000000    0.1202592
257920.0000000    0.1332254
257960.0000000    0.1362989
258000.0000000    0.1268777
258040.0000000    0.1206514
258080.0000000    0.1252770
258120.0000000    0.1365852
258160.0000000    0.1255535
258200.0000000    0.1432979
258240.0000000    0.1400103
258280.0000000    0.1422874
258320.0000000    0.1279952
258360.0000000    0.1399854
258400.0000000    0.1613592
258440.0000000    0.1260370
258480.0000000    0.1502733
258520.0000000    0.1538517
258560.0000000    0.1493652
258600.0000000    0.1392383
258640.0000000    0.1510556
258680.0000000    0.1585310
258720.0000000    0.1402362
258760.0000000    0.1456639
258800.0000000    0.1529531
258840.0000000    0.1461376
258880.0000000    0.1367505
258920.0000000    0.1405164
258960.0000000    0.1405251
259000.0000000    0.1480414
259040.0000000    0.1271858
259080.0000000    0.1368832
259120.0000000    0.1296070
259160.0000000    0.1252506
259200.0000000    0.1199882
259240.0000000    0.1294935
259280.0000000    0.1429961
259320.0000000    0.1313491
259360.0000000    0.1300516
259400.0000000    0.1338609
259440.0000000    0.1316213
259480.0000000    0.1569565
259520.0000000    0.1370116
259560.0000000    0.1301442
259600.0000000    0.1345529
259640.0000000    0.1324395
259680.0000000    0.1267937
259720.0000000    0.1278170
259760.0000000    0.1250529
259800.0000000    0.1238220
259840.0000000    0.1299370
259880.0000000    0.1353906
259920.0000000    0.1257856
259960.0000000    0.1193773
260000.0000000    0.1090900
260040.0000000    0.1271202
260080.0000000    0.1201010
260120.0000000    0.1420183
260160.0000000    0.1266640
260200.0000000    0.1302963
260240.0000000    0.1204689
260280.0000000    0.1276067
260320.0000000    0.1261361
260360.0000000    0.1300301
260400.0000000    0.1288994
260440.0000000    0.1319292
260480.0000000    0.1256387
260520.0000000    0.1304059
260560.0000000    0.1212709
260600.0000000    0.1256045
260640.0000000    0.1276091
260680.0000000    0.1296045
260720.0000000    0.1150220
260760.0000000    0.1276438
260800.0000000    0.1161458
260840.0000000    0.1232080
260880.0000000    0.1308887
260920.0000000    0.1478152
260960.0000000    0.1189150
261000.0000000    0.1325816
261040.0000000    0.1233531
261080.0000000    0.1267049
261120.0000000    0.1220667
261160.0000000    0.1304104
261200.0000000    0.1292273
261240.0000000    0.1228460
261280.0000000    0.1281902
261320.0000000    0.1238297
261360.0000000    0.1223621
261400.0000000    0.1230844
261440.0000000    0.1350089
261480.0000000    0.1301671
261520.0000000    0.1275307
261560.0000000    0.1318160
261600.0000000    0.1255522
261640.0000000    0.1284820
261680.0000000    0.1228521
261720.0000000    0.1236973
261760.0000000    0.1196917
261800.0000000    0.1171907
261840.0000000    0.1342220
261880.0000000    0.1405967
261920.0000000    0.1292385
261960.0000000    0.1274290
262000.0000000    0.1290767
262040.0000000    0.1346990
262080.0000000    0.1309315
262120.0000000    0.1263656
262160.0000000    0.1292362
262200.0000000    0.1263227
262240.0000000    0.1292118
262280.0000000    0.1370252
262320.0000000    0.1231614
262360.0000000    0.1159616
262400.0000000    0.1060380
262440.0000000    0.1166281
262480.0000000    0.1233866
262520.0000000    0.1135905
262560.0000000    0.1361031
262600.0000000    0.1306148
262640.0000000    0.1252198
262680.0000000    0.1326191
262720.0000000    0.1364592
262760.0000000    0.1170437
262800.0000000    0.1209805
262840.0000000    0.1423835
262880.0000000    0.1276260
262920.0000000    0.1089746
262960.0000000    0.1201290
263000.0000000    0.1239845
263040.0000000    0.1144002
263080.0000000    0.1229110
263120.0000000    0.1183825
263160.0000000    0.1235096
263200.0000000    0.1195720
263240.0000000    0.1220760
263280.0000000    0.1408936
263320.0000000    0.1435878
263360.0000000    0.1313389
263400.0000000    0.1278664
263440.0000000    0.1284736
263480.0000000    0.1273929
263520.0000000    0.1251273
263560.0000000    0.1353018
263600.0000000    0.1330227
263640.0000000    0.1296443
263680.0000000    0.1211445
263720.0000000    0.1168143
263760.0000000    0.1236494
263800.0000000    0.1161635
263840.0000000    0.1215207
263880.0000000    0.1243721
263920.0000000    0.1380544
263960.0000000    0.1437700
264000.0000000    0.1259433
264040.0000000    0.1319006
264080.0000000    0.1358825
264120.0000000    0.1319752
264160.0000000    0.1190482
264200.0000000    0.1165817
264240.0000000    0.1152260
264280.0000000    0.1236310
264320.0000000    0.1216713
264360.0000000    0.1287435
264400.0000000    0.1145052
264440.0000000    0.1277870
264480.0000000    0.1274778
264520.0000000    0.1233588
264560.0000000    0.1079715
264600.0000000    0.1078620
264640.0000000    0.1315880
264680.0000000    0.1202769
264720.0000000    0.1156803
264760.0000000    0.1162691
264800.0000000    0.1166240
264840.0000000    0.1068737
264880.0000000    0.1165602
264920.0000000    0.1128521
264960.0000000    0.1202889
265000.0000000    0.1165409
265040.0000000    0.1250315
265080.0000000    0.1321992
265120.0000000    0.1221810
265160.0000000    0.1352938
265200.0000000    0.1084052
265240.0000000    0.1248631
265280.0000000    0.1096164
265320.0000000    0.1170161
265360.0000000    0.1118046
265400.0000000    0.1238555
265440.0000000    0.1202565
265480.0000000    0.1271045
265520.0000000    0.1267957
265560.0000000    0.1266880
265600.0000000    0.1262129
265640.0000000    0.1285899
265680.0000000    0.1190244
265720.0000000    0.1434366
265760.0000000    0.1328708
265800.0000000    0.1235256
265840.0000000    0.1235309
265880.0000000    0.1239153
265920.0000000    0.1168547
265960.0000000    0.1260136
266000.0000000    0.1176432
266040.0000000    0.1349237
266080.0000000    0.1437870
266120.0000000    0.1371334
266160.0000000    0.1311426
266200.0000000    0.1273315
266240.0000000    0.1443483
266280.0000000    0.1330538
266320.0000000    0.1199870
266360.0000000    0.1308852
266400.0000000    0.1178697
266440.0000000    0.1170805
266480.0000000    0.1356597
266520.0000000    0.1334059
266560.0000000    0.1214206
266600.0000000    0.1415580
266640.0000000    0.1319831
266680.0000000    0.1254298
266720.0000000    0.1157248
266760.0000000    0.1335271
266800.0000000    0.1413707
266840.0000000    0.1230489
266880.0000000    0.1254033
266920.0000000    0.1284608
266960.0000000    0.1178183
267000.0000000    0.1178661
267040.0000000    0.1238292
267080.0000000    0.1219452
267120.0000000    0.1252631
267160.0000000    0.1194744
267200.0000000    0.1213300
267240.0000000    0.1199832
267280.0000000    0.1164476
267320.0000000    0.1268498
267360.0000000    0.1218908
267400.0000000    0.1281938
267440.0000000    0.1366172
267480.0000000    0.1246175
267520.0000000    0.1181600
267560.0000000    0.1181361
267600.0000000    0.1340853
267640.0000000    0.1158772
267680.0000000    0.1163918
267720.0000000    0.1310342
267760.0000000    0.1320658
267800.0000000    0.1385452
267840.0000000    0.1423883
267880.0000000    0.1377630
267920.0000000    0.1313768
267960.0000000    0.1325202
268000.0000000    0.1326356
268040.0000000    0.1353661
268080.0000000    0.1349843
268120.0000000    0.1208965
268160.0000000    0.1299928
268200.0000000    0.1343282
268240.0000000    0.1371530
268280.0000000    0.1303188
268320.0000000    0.1228904
268360.0000000    0.1232342
268400.0000000    0.1296076
268440.0000000    0.1462101
268480.0000000    0.1401466
268520.0000000    0.1189670
268560.0000000    0.1333731
268600.0000000    0.1379896
268640.0000000    0.1409598
268680.0000000    0.1484468
268720.0000000    0.1305849
268760.0000000    0.1256896
268800.0000000    0.1270834
268840.0000000    0.1364816
268880.0000000    0.1367870
268920.0000000    0.1375640
268960.0000000    0.1261910
269000.0000000    0.1377401
269040.0000000    0.1298367
269080.0000000    0.1313029
269120.0000000    0.1279546
269160.0000000    0.1357112
269200.0000000    0.1227783
269240.0000000    0.1445276
269280.0000000    0.1385314
269320.0000000    0.1394005
269360.0000000    0.1338823
269400.0000000    0.1336671
269440.0000000    0.1450690
269480.0000000    0.1346310
269520.0000000    0.1291260
269560.0000000    0.1143222
269600.0000000    0.1164671
269640.0000000    0.1268495
269680.0000000    0.1405282
269720.0000000    0.1454863
269760.0000000    0.1368520
269800.0000000    0.1279809
269840.0000000    0.1312178
269880.0000000    0.1382805
269920.0000000    0.1289076
269960.0000000    0.1191128
270000.0000000    0.1472352
270040.0000000    0.1358891
270080.0000000    0.1447438
270120.0000000    0.1378630
270160.0000000    0.1325536
270200.0000000    0.1222688
270240.0000000    0.1254117
270280.0000000    0.1308267
270320.0000000    0.1303196
270360.0000000    0.1373530
270400.0000000    0.1343136
270440.0000000    0.1258144
270480.0000000    0.1328272
270520.0000000    0.1386654
270560.0000000    0.1254854
270600.0000000    0.1431049
270640.0000000    0.1456577
270680.0000000    0.1395467
270720.0000000    0.1410055
270760.0000000    0.1426777
270800.0000000    0.1273593
270840.0000000    0.1340673
270880.0000000    0.1266255
270920.0000000    0.1388856
270960.0000000    0.1452488
271000.0000000    0.1390754
271040.0000000    0.1625925
271080.0000000    0.1347286
271120.0000000    0.1469043
271160.0000000    0.1486401
271200.0000000    0.1558302
271240.0000000    0.1736050
271280.0000000    0.1576846
271320.0000000    0.1612285
271360.0000000    0.1632611
271400.0000000    0.1347254
271440.0000000    0.1447469
271480.0000000    0.1521478
271520.0000000    0.1476807
271560.0000000    0.1465958
271600.0000000    0.1538088
271640.0000000    0.1471985
271680.0000000    0.1601493
271720.0000000    0.1438957
271760.0000000    0.1525832
271800.0000000    0.1498376
271840.0000000    0.1536263
271880.0000000    0.1532152
271920.0000000    0.1494476
271960.0000000    0.1525256
272000.0000000    0.1408281
272040.0000000    0.1637113
272080.0000000    0.1544958
272120.0000000    0.1438844
272160.0000000    0.1544554
272200.0000000    0.1383072
272240.0000000    0.1477405
272280.0000000    0.1493188
272320.0000000    0.1468897
272360.0000000    0.1571253
272400.0000000    0.1389405
272440.0000000    0.1489728
272480.0000000    0.1631386
272520.0000000    0.1390784
272560.0000000    0.1603767
272600.0000000    0.1600856
272640.0000000    0.1617450
272680.0000000    0.1542717
272720.0000000    0.1635785
272760.0000000    0.1565366
272800.0000000    0.1555297
272840.0000000    0.1507442
272880.0000000    0.1586752
272920.0000000    0.1508676
272960.0000000    0.1764834
273000.0000000    0.1519434
273040.0000000    0.1373999
273080.0000000    0.1573478
273120.0000000    0.1749284
273160.0000000    0.1410510
273200.0000000    0.1630957
273240.0000000    0.1561025
273280.0000000    0.1496481
273320.0000000    0.1558821
273360.0000000    0.1510756
273400.0000000    0.1537667
273440.0000000    0.1330161
273480.0000000    0.1390241
273520.0000000    0.1491913
273560.0000000    0.1442524
273600.0000000    0.1276291
273640.0000000    0.1435604
273680.0000000    0.1452087
273720.0000000    0.1514089
273760.0000000    0.1541217
273800.0000000    0.1518352
273840.0000000    0.1413504
273880.0000000    0.1540460
273920.0000000    0.1530531
273960.0000000    0.1457270
274000.0000000    0.1566266
274040.0000000    0.1520828
274080.0000000    0.1495062
274120.0000000    0.1457264
274160.0000000    0.1536148
274200.0000000    0.1555289
274240.0000000    0.1490326
274280.0000000    0.1488396
274320.0000000    0.1373442
274360.0000000    0.1464256
274400.0000000    0.1465209
274440.0000000    0.1409877
274480.0000000    0.1584006
274520.0000000    0.1631864
274560.0000000    0.1409181
274600.0000000    0.1357279
274640.0000000    0.1542127
274680.0000000    0.1530256
274720.0000000    0.1444334
274760.0000000    0.1458959
274800.0000000    0.1308282
274840.0000000    0.1328317
274880.0000000    0.1329801
274920.0000000    0.1313470
274960.0000000    0.1322554
275000.0000000    0.1293483
275040.0000000    0.1528807
275080.0000000    0.1658343
275120.0000000    0.1427094
275160.0000000    0.1459091
275200.0000000    0.1360750
275240.0000000    0.1416026
275280.0000000    0.1284024
275320.0000000    0.1374249
275360.0000000    0.1370968
275400.0000000    0.1430476
275440.0000000    0.1507086
275480.0000000    0.1431500
275520.0000000    0.1370870
275560.0000000    0.1395838
275600.0000000    0.1532111
275640.0000000    0.1392145
275680.0000000    0.1323266
275720.0000000    0.1353364
275760.0000000    0.1400134
275800.0000000    0.1506229
275840.0000000    0.1471756
275880.0000000    0.1476871
275920.0000000    0.1479364
275960.0000000    0.1630940
276000.0000000    0.1587084
276040.0000000    0.1391829
276080.0000000    0.1474187
276120.0000000    0.1378774
276160.0000000    0.1493198
276200.0000000    0.1311759
276240.0000000    0.1396842
276280.0000000    0.1402153
276320.0000000    0.1348618
276360.0000000    0.1437433
276400.0000000    0.1530238
276440.0000000    0.1506010
276480.0000000    0.1406792
276520.0000000    0.1263579
276560.0000000    0.1292154
276600.0000000    0.1395381
276640.0000000    0.1290744
276680.0000000    0.1283121
276720.0000000    0.1357925
276760.0000000    0.1479390
276800.0000000    0.1575922
276840.0000000    0.1565283
276880.0000000    0.1483612
276920.0000000    0.1500282
276960.0000000    0.1581099
277000.0000000    0.1574616
277040.0000000    0.1646633
277080.0000000    0.1500714
277120.0000000    0.1587406
277160.0000000    0.1406154
277200.0000000    0.1506549
277240.0000000    0.1444089
277280.0000000    0.1552677
277320.0000000    0.1405865
277360.0000000    0.1456668
277400.0000000    0.1542591
277440.0000000    0.1578934
277480.0000000    0.1434477
277520.0000000    0.1436561
277560.0000000    0.1422588
277600.0000000    0.1332685
277640.0000000    0.1418355
277680.0000000    0.1427254
277720.0000000    0.1326441
277760.0000000    0.1475141
277800.0000000    0.1502166
277840.0000000    0.1387900
277880.0000000    0.1496592
277920.0000000    0.1389308
277960.0000000    0.1364327
278000.0000000    0.1365219
278040.0000000    0.1349493
278080.0000000    0.1314458
278120.0000000    0.1402501
278160.0000000    0.1362887
278200.0000000    0.1376721
278240.0000000    0.1325394
278280.0000000    0.1390319
278320.0000000    0.1410311
278360.0000000    0.1444077
278400.0000000    0.1463040
278440.0000000    0.1379649
278480.0000000    0.1482967
278520.0000000    0.1475153
278560.0000000    0.1584786
278600.0000000    0.1658740
278640.0000000    0.1451534
278680.0000000    0.1493131
278720.0000000    0.1483062
278760.0000000    0.1544217
278800.0000000    0.1503343
278840.0000000    0.1458633
278880.0000000    0.1491945
278920.0000000    0.1373627
278960.0000000    0.1434528
279000.0000000    0.1539765
279040.0000000    0.1589368
279080.0000000    0.1554279
279120.0000000    0.1504004
279160.0000000    0.1514948
279200.0000000    0.1504557
279240.0000000    0.1628633
279280.0000000    0.1584116
279320.0000000    0.1546320
279360.0000000    0.1499817
279400.0000000    0.1372729
279440.0000000    0.1556050
279480.0000000    0.1519258
279520.0000000    0.1551563
279560.0000000    0.1568002
279600.0000000    0.1579697
279640.0000000    0.1486548
279680.0000000    0.1550627
279720.0000000    0.1529375
279760.0000000    0.1514357
279800.0000000    0.1575540
279840.0000000    0.1481227
279880.0000000    0.1515727
279920.0000000    0.1508677
279960.0000000    0.1538678
280000.0000000    0.1564619
280040.0000000    0.1403308
280080.0000000    0.1499737
280120.0000000    0.1496660
280160.0000000    0.1484479
280200.0000000    0.1424261
280240.0000000    0.1426446
280280.0000000    0.1514518
280320.0000000    0.1545226
280360.0000000    0.1356793
280400.0000000    0.1336871
280440.0000000    0.1415984
280480.0000000    0.1383666
280520.0000000    0.1357489
280560.0000000    0.1445877
280600.0000000    0.1364087
280640.0000000    0.1307138
280680.0000000    0.1448878
280720.0000000    0.1412785
280760.0000000    0.1349993
280800.0000000    0.1440768
280840.0000000    0.1480087
280880.0000000    0.1418142
280920.0000000    0.1485301
280960.0000000    0.1544474
281000.0000000    0.1509549
281040.0000000    0.1652343
281080.0000000    0.1531730
281120.0000000    0.1503481
281160.0000000    0.1291356
281200.0000000    0.1420288
281240.0000000    0.1360470
281280.0000000    0.1316337
281320.0000000    0.1531716
281360.0000000    0.1321641
281400.0000000    0.1425298
281440.0000000    0.1523350
281480.0000000    0.1425235
281520.0000000    0.1316901
281560.0000000    0.1292746
281600.0000000    0.1259433
281640.0000000    0.1387303
281680.0000000    0.1413172
281720.0000000    0.1477921
281760.0000000    0.1611911
281800.0000000    0.1511268
281840.0000000    0.1545556
281880.0000000    0.1474138
281920.0000000    0.1533351
281960.0000000    0.1546834
282000.0000000    0.1422779
282040.0000000    0.1507209
282080.0000000    0.1400042
282120.0000000    0.1475628
282160.0000000    0.1462323
282200.0000000    0.1488238
282240.0000000    0.1481665
282280.0000000    0.1433702
282320.0000000    0.1418408
282360.0000000    0.1551292
282400.0000000    0.1625440
282440.0000000    0.1617128
282480.0000000    0.1474327
282520.0000000    0.1273521
282560.0000000    0.1376749
282600.0000000    0.1437198
282640.0000000    0.1257517
282680.0000000    0.1375198
282720.0000000    0.1290393
282760.0000000    0.1486857
282800.0000000    0.1311582
282840.0000000    0.1341239
282880.0000000    0.1355192
282920.0000000    0.1466150
282960.0000000    0.1445286
283000.0000000    0.1376245
283040.0000000    0.1615163
283080.0000000    0.1554959
283120.0000000    0.1327852
283160.0000000    0.1338039
283200.0000000    0.1466885
283240.0000000    0.1294578
283280.0000000    0.1398712
283320.0000000    0.1566975
283360.0000000    0.1281896
283400.0000000    0.1297518
283440.0000000    0.1411507
283480.0000000    0.1314693
283520.0000000    0.1359406
283560.0000000    0.1382631
283600.0000000    0.1283792
283640.0000000    0.1336018
283680.0000000    0.1320461
283720.0000000    0.1335292
283760.0000000    0.1345112
283800.0000000    0.1496441
283840.0000000    0.1415928
283880.0000000    0.1400909
283920.0000000    0.1482450
283960.0000000    0.1400114
284000.0000000    0.1410742
284040.0000000    0.1399989
284080.0000000    0.1363229
284120.0000000    0.1452191
284160.0000000    0.1349468
284200.0000000    0.1377492
284240.0000000    0.1455299
284280.0000000    0.1421780
284320.0000000    0.1356668
284360.0000000    0.1312502
284400.0000000    0.1326382
284440.0000000    0.1341567
284480.0000000    0.1276616
284520.0000000    0.1326728
284560.0000000    0.1315058
284600.0000000    0.1256992
284640.0000000    0.1312838
284680.0000000    0.1261818
284720.0000000    0.1284375
284760.0000000    0.1295400
284800.0000000    0.1254734
284840.0000000    0.1239500
284880.0000000    0.1379618
284920.0000000    0.1447404
284960.0000000    0.1358358
285000.0000000    0.1350033
285040.0000000    0.1307357
285080.0000000    0.1348739
285120.0000000    0.1326782
285160.0000000    0.1445811
285200.0000000    0.1537299
285240.0000000    0.1340525
285280.0000000    0.1270618
285320.0000000    0.1465379
285360.0000000    0.1362644
285400.0000000    0.1466252
285440.0000000    0.1354967
285480.0000000    0.1394403
285520.0000000    0.1331481
285560.0000000    0.1335815
285600.0000000    0.1474604
285640.0000000    0.1380789
285680.0000000    0.1305426
285720.0000000    0.1353149
285760.0000000    0.1438790
285800.0000000    0.1317840
285840.0000000    0.1412912
285880.0000000    0.1299625
285920.0000000    0.1257268
285960.0000000    0.1400945
286000.0000000    0.1529757
286040.0000000    0.1475582
286080.0000000    0.1304168
286120.0000000    0.1354432
286160.0000000    0.1339966
286200.0000000    0.1339155
286240.0000000    0.1354143
286280.0000000    0.1413254
286320.0000000    0.1437502
286360.0000000    0.1474613
286400.0000000    0.1463058
286440.0000000    0.1350044
286480.0000000    0.1498664
286520.0000000    0.1424274
286560.0000000    0.1331804
286600.0000000    0.1474202
286640.0000000    0.1326329
286680.0000000    0.1416300
286720.0000000    0.1406525
286760.0000000    0.1419363
286800.0000000    0.1312956
286840.0000000    0.1276719
286880.0000000    0.1465201
286920.0000000    0.1408547
286960.0000000    0.1285090
287000.0000000    0.1372282
287040.0000000    0.1279655
287080.0000000    0.1238739
287120.0000000    0.1189479
287160.0000000    0.1220942
287200.0000000    0.1229203
287240.0000000    0.1275188
287280.0000000    0.1335555
287320.0000000    0.1349047
287360.0000000    0.1304354
287400.0000000    0.1432468
287440.0000000    0.1448333
287480.0000000    0.1460568
287520.0000000    0.1420994
287560.0000000    0.1316922
287600.0000000    0.1509237
287640.0000000    0.1472447
287680.0000000    0.1328363
287720.0000000    0.1474742
287760.0000000    0.1382938
287800.0000000    0.1627717
287840.0000000    0.1516479
287880.0000000    0.1176984
287920.0000000    0.1489999
287960.0000000    0.1487852
288000.0000000    0.1435225
288040.0000000    0.1419085
288080.0000000    0.1305019
288120.0000000    0.1348851
288160.0000000    0.1144733
288200.0000000    0.1366847
288240.0000000    0.1371486
288280.0000000    0.1317286
288320.0000000    0.1373918
288360.0000000    0.1396440
288400.0000000    0.1425938
288440.0000000    0.1358436
288480.0000000    0.1372728
288520.0000000    0.1328081
288560.0000000    0.1314659
288600.0000000    0.1265221
288640.0000000    0.1359648
288680.0000000    0.1397258
288720.0000000    0.1346806
288760.0000000    0.1333930
288800.0000000    0.1319893
288840.0000000    0.1416012
288880.0000000    0.1307974
288920.0000000    0.1362867
288960.0000000    0.1319139
289000.0000000    0.1316618
289040.0000000    0.1281887
289080.0000000    0.1342544
289120.0000000    0.1453013
289160.0000000    0.1394864
289200.0000000    0.1317362
289240.0000000    0.1344503
289280.0000000    0.1319834
289320.0000000    0.1345185
289360.0000000    0.1345000
289400.0000000    0.1609129
289440.0000000    0.1446686
289480.0000000    0.1316127
289520.0000000    0.1500044
289560.0000000    0.1343298
289600.0000000    0.1378670
289640.0000000    0.1555947
289680.0000000    0.1445484
289720.0000000    0.1524052
289760.0000000    0.1487376
289800.0000000    0.1437529
289840.0000000    0.1327754
289880.0000000    0.1312615
289920.0000000    0.1465000
289960.0000000    0.1428559
290000.0000000    0.1356323
290040.0000000    0.1432471
290080.0000000    0.1469908
290120.0000000    0.1476620
290160.0000000    0.1449083
290200.0000000    0.1460071
290240.0000000    0.1488845
290280.0000000    0.1407697
290320.0000000    0.1359819
290360.0000000    0.1404783
290400.0000000    0.1458413
290440.0000000    0.1428080
290480.0000000    0.1410500
290520.0000000    0.1567762
290560.0000000    0.1389764
290600.0000000    0.1470329
290640.0000000    0.1359970
290680.0000000    0.1483159
290720.0000000    0.1443439
290760.0000000    0.1417575
290800.0000000    0.1413076
290840.0000000    0.1449107
290880.0000000    0.1502517
290920.0000000    0.1393455
290960.0000000    0.1331980
291000.0000000    0.1327364
291040.0000000    0.1362785
291080.0000000    0.1246142
291120.0000000    0.1296044
291160.0000000    0.1360785
291200.0000000    0.1357092
291240.0000000    0.1672053
291280.0000000    0.1657891
291320.0000000    0.1616785
291360.0000000    0.1502049
291400.0000000    0.1492462
291440.0000000    0.1584400
291480.0000000    0.1532270
291520.0000000    0.1660776
291560.0000000    0.1635269
291600.0000000    0.1634792
291640.0000000    0.1533996
291680.0000000    0.1564909
291720.0000000    0.1592149
291760.0000000    0.1515961
291800.0000000    0.1582419
291840.0000000    0.1433691
291880.0000000    0.1467672
291920.0000000    0.1472565
291960.0000000    0.1417409
292000.0000000    0.1388353
292040.0000000    0.1317374
292080.0000000    0.1440209
292120.0000000    0.1378327
292160.0000000    0.1428070
292200.0000000    0.1353873
292240.0000000    0.1331681
292280.0000000    0.1462236
292320.0000000    0.1465089
292360.0000000    0.1367389
292400.0000000    0.1362412
292440.0000000    0.1474336
292480.0000000    0.1523479
292520.0000000    0.1441161
292560.0000000    0.1371390
292600.0000000    0.1322012
292640.0000000    0.1512331
292680.0000000    0.1389585
292720.0000000    0.1434994
292760.0000000    0.1237756
292800.0000000    0.1275073
292840.0000000    0.1361467
292880.0000000    0.1277792
292920.0000000    0.1364111
292960.0000000    0.1341818
293000.0000000    0.1376673
293040.0000000    0.1360274
293080.0000000    0.1286167
293120.0000000    0.1330436
293160.0000000    0.1369062
293200.0000000    0.1297994
293240.0000000    0.1230936
293280.0000000    0.1373086
293320.0000000    0.1301275
293360.0000000    0.1300947
293400.0000000    0.1271352
293440.0000000    0.1299954
293480.0000000    0.1320531
293520.0000000    0.1300489
293560.0000000    0.1276352
293600.0000000    0.1278787
293640.0000000    0.1260152
293680.0000000    0.1265869
293720.0000000    0.1283167
293760.0000000    0.1284764
293800.0000000    0.1314218
293840.0000000    0.1372499
293880.0000000    0.1277618
293920.0000000    0.1208360
293960.0000000    0.1229488
294000.0000000    0.1315882
294040.0000000    0.1398284
294080.0000000    0.1385257
294120.0000000    0.1446344
294160.0000000    0.1396158
294200.0000000    0.1361799
294240.0000000    0.1216253
294280.0000000    0.1134386
294320.0000000    0.1297898
294360.0000000    0.1311665
294400.0000000    0.1416624
294440.0000000    0.1307620
294480.0000000    0.1250582
294520.0000000    0.1121554
294560.0000000    0.1190875
294600.0000000    0.1205582
294640.0000000    0.1124353
294680.0000000    0.1192870
294720.0000000    0.1170807
294760.0000000    0.1155528
294800.0000000    0.1302851
294840.0000000    0.1260071
294880.0000000    0.1241327
294920.0000000    0.1112648
294960.0000000    0.1045337
295000.0000000    0.1115540
295040.0000000    0.1180158
295080.0000000    0.1322940
295120.0000000    0.1297235
295160.0000000    0.1150463
295200.0000000    0.1242916
295240.0000000    0.1177787
295280.0000000    0.1248022
295320.0000000    0.1234288
295360.0000000    0.1291302
295400.0000000    0.1229269
295440.0000000    0.1150130
295480.0000000    0.1170253
295520.0000000    0.1181490
295560.0000000    0.1084626
295600.0000000    0.1166917
295640.0000000    0.1182931
295680.0000000    0.1016734
295720.0000000    0.1082989
295760.0000000    0.1092575
295800.0000000    0.1094219
295840.0000000    0.1008430
295880.0000000    0.1117510
295920.0000000    0.1023957
295960.0000000    0.1146645
296000.0000000    0.1162394
296040.0000000    0.1203121
296080.0000000    0.1059694
296120.0000000    0.1111390
296160.0000000    0.1016910
296200.0000000    0.1122942
296240.0000000    0.1035772
296280.0000000    0.1032772
296320.0000000    0.1125033
296360.0000000    0.1123224
296400.0000000    0.1117397
296440.0000000    0.1233114
296480.0000000    0.1195329
296520.0000000    0.1200111
296560.0000000    0.1170855
296600.0000000    0.1265028
296640.0000000    0.1297338
296680.0000000    0.1258463
296720.0000000    0.1213199
296760.0000000    0.1037539
296800.0000000    0.1160285
296840.0000000    0.1148747
296880.0000000    0.1102109
296920.0000000    0.1180252
296960.0000000    0.1108369
297000.0000000    0.1144077
297040.0000000    0.1179946
297080.0000000    0.1082003
297120.0000000    0.1301320
297160.0000000    0.1194459
297200.0000000    0.1120385
297240.0000000    0.1277217
297280.0000000    0.1121275
297320.0000000    0.1083875
297360.0000000    0.1110673
297400.0000000    0.1047876
297440.0000000    0.1045444
297480.0000000    0.1264302
297520.0000000    0.1065579
297560.0000000    0.1192563
297600.0000000    0.1136378
297640.0000000    0.1169538
297680.0000000    0.1160185
297720.0000000    0.1080332
297760.0000000    0.1169381
297800.0000000    0.1276851
297840.0000000    0.1160862
297880.0000000    0.1184531
297920.0000000    0.1150332
297960.0000000    0.1170763
298000.0000000    0.1231913
298040.0000000    0.1215301
298080.0000000    0.1209024
298120.0000000    0.1213273
298160.0000000    0.1149874
298200.0000000    0.1201315
298240.0000000    0.1166523
298280.0000000    0.1095156
298320.0000000    0.1116507
298360.0000000    0.1075119
298400.0000000    0.1076790
298440.0000000    0.1134165
298480.0000000    0.1107804
298520.0000000    0.1115090
298560.0000000    0.1013544
298600.0000000    0.1093552
298640.0000000    0.1198927
298680.0000000    0.1334780
298720.0000000    0.1188491
298760.0000000    0.1024680
298800.0000000    0.1241864
298840.0000000    0.1291693
298880.0000000    0.1117909
298920.0000000    0.1173840
298960.0000000    0.1196776
299000.0000000    0.1329432
299040.0000000    0.1228365
299080.0000000    0.1218733
299120.0000000    0.1224803
299160.0000000    0.1122884
299200.0000000    0.1198284
299240.0000000    0.1214021
299280.0000000    0.1320553
299320.0000000    0.1182089
299360.0000000    0.1200949
299400.0000000    0.1161537
299440.0000000    0.1193927
299480.0000000    0.1217616
299520.0000000    0.1131390
299560.0000000    0.1237057
299600.0000000    0.1250761
299640.0000000    0.1270259
299680.0000000    0.1299882
299720.0000000    0.1120546
299760.0000000    0.1313399
299800.0000000    0.1230997
299840.0000000    0.1224278
299880.0000000    0.1196604
299920.0000000    0.1154780
299960.0000000    0.1226190
300000.0000000    0.1154755
300040.0000000    0.1255578
300080.0000000    0.1214539
300120.0000000    0.1201720
300160.0000000    0.1242275
300200.0000000    0.1181743
300240.0000000    0.1321136
300280.0000000    0.1217313
300320.0000000    0.1225556
300360.0000000    0.1166374
300400.0000000    0.1282649
300440.0000000    0.1170501
300480.0000000    0.1136863
300520.0000000    0.1228286
300560.0000000    0.1133141
300600.0000000    0.1149827
300640.0000000    0.1239407
300680.0000000    0.1102700
300720.0000000    0.1147658
300760.0000000    0.1267455
300800.0000000    0.1329703
300840.0000000    0.1272870
300880.0000000    0.1354846
300920.0000000    0.1184273
300960.0000000    0.1194138
301000.0000000    0.1136276
301040.0000000    0.1140943
301080.0000000    0.1170053
301120.0000000    0.1133690
301160.0000000    0.1283475
301200.0000000    0.1270484
301240.0000000    0.1137547
301280.0000000    0.1189535
301320.0000000    0.1176690
301360.0000000    0.1242429
301400.0000000    0.1258664
301440.0000000    0.1257204
301480.0000000    0.1163922
301520.0000000    0.1126553
301560.0000000    0.1180628
301600.0000000    0.1136642
301640.0000000    0.1115443
301680.0000000    0.1082423
301720.0000000    0.1133534
301760.0000000    0.1124940
301800.0000000    0.1214184
301840.0000000    0.1096238
301880.0000000    0.1165977
301920.0000000    0.1152320
301960.0000000    0.1183791
302000.0000000    0.1081615
302040.0000000    0.1097732
302080.0000000    0.1184581
302120.0000000    0.1090060
302160.0000000    0.1197975
302200.0000000    0.1189739
302240.0000000    0.1195817
302280.0000000    0.1241636
302320.0000000    0.1320620
302360.0000000    0.1096506
302400.0000000    0.1232585
302440.0000000    0.1183042
302480.0000000    0.1295658
302520.0000000    0.1223362
302560.0000000    0.1227959
302600.0000000    0.1159593
302640.0000000    0.1355075
302680.0000000    0.1189898
302720.0000000    0.1157833
302760.0000000    0.1048552
302800.0000000    0.1226381
302840.0000000    0.1197379
302880.0000000    0.1154842
302920.0000000    0.1178485
302960.0000000    0.1188049
303000.0000000    0.1264857
303040.0000000    0.1247395
303080.0000000    0.1227445
303120.0000000    0.1221940
303160.0000000    0.1369446
303200.0000000    0.1432256
303240.0000000    0.1363381
303280.0000000    0.1234062
303320.0000000    0.1336166
303360.0000000    0.1441953
303400.0000000    0.1372842
303440.0000000    0.1213051
303480.0000000    0.1212162
303520.0000000    0.1154086
303560.0000000    0.1218055
303600.0000000    0.1174275
303640.0000000    0.1182428
303680.0000000    0.1239279
303720.0000000    0.1249093
303760.0000000    0.1112007
303800.0000000    0.1202336
303840.0000000    0.1167211
303880.0000000    0.1204431
303920.0000000    0.1173737
303960.0000000    0.1307560
304000.0000000    0.1115427
304040.0000000    0.1255343
304080.0000000    0.1051115
304120.0000000    0.1160470
304160.0000000    0.1041488
304200.0000000    0.1120353
304240.0000000    0.1159935
304280.0000000    0.1195712
304320.0000000    0.1267642
304360.0000000    0.1222128
304400.0000000    0.1336962
304440.0000000    0.1307356
304480.0000000    0.1271691
304520.0000000    0.1322402
304560.0000000    0.1136112
304600.0000000    0.1332712
304640.0000000    0.1337061
304680.0000000    0.1330472
304720.0000000    0.1314065
304760.0000000    0.1209427
304800.0000000    0.1315616
304840.0000000    0.1157296
304880.0000000    0.1203284
304920.0000000    0.1222264
304960.0000000    0.1173569
305000.0000000    0.1222853
305040.0000000    0.1213643
305080.0000000    0.1134588
305120.0000000    0.1266657
305160.0000000    0.1213967
305200.0000000    0.1201957
305240.0000000    0.1129434
305280.0000000    0.1127521
305320.0000000    0.1114273
305360.0000000    0.1134198
305400.0000000    0.1210983
305440.0000000    0.1209298
305480.0000000    0.1226364
305520.0000000    0.1326836
305560.0000000    0.1171297
305600.0000000    0.1253147
305640.0000000    0.1142261
305680.0000000    0.1175199
305720.0000000    0.1121469
305760.0000000    0.1174484
305800.0000000    0.1160727
305840.0000000    0.1172232
305880.0000000    0.1235590
305920.0000000    0.1175854
305960.0000000    0.1171919
306000.0000000    0.1326958
306040.0000000    0.1323899
306080.0000000    0.1229686
306120.0000000    0.1165527
306160.0000000    0.1287925
306200.0000000    0.1307077
306240.0000000    0.1221720
306280.0000000    0.1373364
306320.0000000    0.1240789
306360.0000000    0.1318053
306400.0000000    0.1335107
306440.0000000    0.1358522
306480.0000000    0.1268960
306520.0000000    0.1308166
306560.0000000    0.1348234
306600.0000000    0.1235172
306640.0000000    0.1251414
306680.0000000    0.1325794
306720.0000000    0.1279916
306760.0000000    0.1222573
306800.0000000    0.1238337
306840.0000000    0.1157252
306880.0000000    0.1194425
306920.0000000    0.1118633
306960.0000000    0.1146428
307000.0000000    0.1079528
307040.0000000    0.1128459
307080.0000000    0.1145728
307120.0000000    0.1079070
307160.0000000    0.1154293
307200.0000000    0.1199889
307240.0000000    0.1082031
307280.0000000    0.1134458
307320.0000000    0.1167191
307360.0000000    0.1075262
307400.0000000    0.1154166
307440.0000000    0.1074340
307480.0000000    0.1062361
307520.0000000    0.1130413
307560.0000000    0.1063659
307600.0000000    0.1029997
307640.0000000    0.1030459
307680.0000000    0.1203845
307720.0000000    0.1146959
307760.0000000    0.1130680
307800.0000000    0.1145780
307840.0000000    0.1153344
307880.0000000    0.1077166
307920.0000000    0.1112140
307960.0000000    0.1072327
308000.0000000    0.1045861
308040.0000000    0.1093040
308080.0000000    0.1088143
308120.0000000    0.1050023
308160.0000000    0.1027300
308200.0000000    0.1102327
308240.0000000    0.1110401
308280.0000000    0.1006180
308320.0000000    0.1103459
308360.0000000    0.1125708
308400.0000000    0.1080204
308440.0000000    0.1079396
308480.0000000    0.1085017
308520.0000000    0.1064030
308560.0000000    0.1034496
308600.0000000    0.1095637
308640.0000000    0.1103870
308680.0000000    0.1153420
308720.0000000    0.1160731
308760.0000000    0.1144811
308800.0000000    0.1157923
308840.0000000    0.1162690
308880.0000000    0.1123758
308920.0000000    0.1125802
308960.0000000    0.1173790
309000.0000000    0.1246040
309040.0000000    0.1096344
309080.0000000    0.1103876
309120.0000000    0.1049750
309160.0000000    0.1226263
309200.0000000    0.1072397
309240.0000000    0.1176015
309280.0000000    0.1150838
309320.0000000    0.1261729
309360.0000000    0.1117123
309400.0000000    0.1054533
309440.0000000    0.1036405
309480.0000000    0.1147526
309520.0000000    0.1126791
309560.0000000    0.1208104
309600.0000000    0.1240992
309640.0000000    0.1233698
309680.0000000    0.1233286
309720.0000000    0.1187492
309760.0000000    0.1244076
309800.0000000    0.1183009
309840.0000000    0.1314718
309880.0000000    0.1283271
309920.0000000    0.1315717
309960.0000000    0.1292243
310000.0000000    0.1263313
310040.0000000    0.1149456
310080.0000000    0.1142614
310120.0000000    0.1229494
310160.0000000    0.1208487
310200.0000000    0.1201577
310240.0000000    0.1169878
310280.0000000    0.1242140
310320.0000000    0.1210174
310360.0000000    0.1193122
310400.0000000    0.1121216
310440.0000000    0.1189462
310480.0000000    0.1190366
310520.0000000    0.1228128
310560.0000000    0.1199227
310600.0000000    0.1118705
310640.0000000    0.1239466
310680.0000000    0.1298371
310720.0000000    0.1264075
310760.0000000    0.1214266
310800.0000000    0.1093667
310840.0000000    0.1263703
310880.0000000    0.1230006
310920.0000000    0.1284385
310960.0000000    0.1173432
311000.0000000    0.1204185
311040.0000000    0.1244984
311080.0000000    0.1105222
311120.0000000    0.1138067
311160.0000000    0.1098649
311200.0000000    0.1174157
311240.0000000    0.1197477
311280.0000000    0.1121986
311320.0000000    0.1199867
311360.0000000    0.1083111
311400.0000000    0.1067072
311440.0000000    0.1204540
311480.0000000    0.1273716
311520.0000000    0.1151392
311560.0000000    0.1190711
311600.0000000    0.1131656
311640.0000000    0.1090755
311680.0000000    0.1208486
311720.0000000    0.1183589
311760.0000000    0.1208095
311800.0000000    0.1142977
311840.0000000    0.1129942
311880.0000000    0.1182353
311920.0000000    0.1237832
311960.0000000    0.1141049
312000.0000000    0.1293785
312040.0000000    0.1302088
312080.0000000    0.1097219
312120.0000000    0.1213926
312160.0000000    0.1272960
312200.0000000    0.1085920
312240.0000000    0.1159707
312280.0000000    0.1199294
312320.0000000    0.1213902
312360.0000000    0.1126657
312400.0000000    0.1212536
312440.0000000    0.1147771
312480.0000000    0.1181201
312520.0000000    0.1141559
312560.0000000    0.1156115
312600.0000000    0.1245131
312640.0000000    0.1219105
312680.0000000    0.1094452
312720.0000000    0.1264736
312760.0000000    0.1261097
312800.0000000    0.1254948
312840.0000000    0.1331446
312880.0000000    0.1131125
312920.0000000    0.1272280
312960.0000000    0.1262148
313000.0000000    0.1320252
313040.0000000    0.1226995
313080.0000000    0.1248325
313120.0000000    0.1193886
313160.0000000    0.1168907
313200.0000000    0.1159743
313240.0000000    0.1163203
313280.0000000    0.1129164
313320.0000000    0.1135506
313360.0000000    0.1148209
313400.0000000    0.1211032
313440.0000000    0.1181863
313480.0000000    0.1125529
313520.0000000    0.1202191
313560.0000000    0.1382226
313600.0000000    0.1304668
313640.0000000    0.1218641
313680.0000000    0.1121190
313720.0000000    0.1197430
313760.0000000    0.1153866
313800.0000000    0.1193531
313840.0000000    0.1095352
313880.0000000    0.1166217
313920.0000000    0.1178400
313960.0000000    0.1183138
314000.0000000    0.1162465
314040.0000000    0.1152850
314080.0000000    0.1089846
314120.0000000    0.1118915
314160.0000000    0.1034746
314200.0000000    0.1158927
314240.0000000    0.1183106
314280.0000000    0.1207605
314320.0000000    0.1161507
314360.0000000    0.1120542
314400.0000000    0.1158751
314440.0000000    0.1140186
314480.0000000    0.1131128
314520.0000000    0.1116022
314560.0000000    0.1069273
314600.0000000    0.1064547
314640.0000000    0.1047347
314680.0000000    0.1114035
314720.0000000    0.1198170
314760.0000000    0.1125311
314800.0000000    0.1154352
314840.0000000    0.1120339
314880.0000000    0.1103860
314920.0000000    0.1164744
314960.0000000    0.1190001
315000.0000000    0.1272736
315040.0000000    0.1254791
315080.0000000    0.1057947
315120.0000000    0.1352334
315160.0000000    0.1110631
315200.0000000    0.1102812
315240.0000000    0.1108019
315280.0000000    0.1277381
315320.0000000    0.1133028
315360.0000000    0.1185099
315400.0000000    0.1133814
315440.0000000    0.1165061
315480.0000000    0.1150612
315520.0000000    0.1140763
315560.0000000    0.1173143
315600.0000000    0.1255897
315640.0000000    0.1236854
315680.0000000    0.1201688
315720.0000000    0.1114758
315760.0000000    0.1190212
315800.0000000    0.1192853
315840.0000000    0.1180387
315880.0000000    0.1165110
315920.0000000    0.1228196
315960.0000000    0.1197046
316000.0000000    0.1155240
316040.0000000    0.1196682
316080.0000000    0.1208060
316120.0000000    0.1110507
316160.0000000    0.1210045
316200.0000000    0.1153352
316240.0000000    0.1100959
316280.0000000    0.1194542
316320.0000000    0.1084168
316360.0000000    0.1108760
316400.0000000    0.1174658
316440.0000000    0.1243783
316480.0000000    0.1097904
316520.0000000    0.1192367
316560.0000000    0.1078020
316600.0000000    0.1108804
316640.0000000    0.1128552
316680.0000000    0.1149028
316720.0000000    0.1148561
316760.0000000    0.1236132
316800.0000000    0.1179315
316840.0000000    0.1208403
316880.0000000    0.1237659
316920.0000000    0.1107828
316960.0000000    0.1136826
317000.0000000    0.1225901
317040.0000000    0.1084405
317080.0000000    0.0975802
317120.0000000    0.1114550
317160.0000000    0.1101009
317200.0000000    0.1168776
317240.0000000    0.1057219
317280.0000000    0.0962393
317320.0000000    0.1096067
317360.0000000    0.1051118
317400.0000000    0.1289561
317440.0000000    0.1103970
317480.0000000    0.1039639
317520.0000000    0.1094609
317560.0000000    0.1033570
317600.0000000    0.1097055
317640.0000000    0.1119153
317680.0000000    0.1138099
317720.0000000    0.1288733
317760.0000000    0.1383826
317800.0000000    0.1206734
317840.0000000    0.1069452
317880.0000000    0.1071875
317920.0000000    0.1107645
317960.0000000    0.1177895
318000.0000000    0.1113155
318040.0000000    0.1155482
318080.0000000    0.1096667
318120.0000000    0.1225099
318160.0000000    0.1132239
318200.0000000    0.1141108
318240.0000000    0.1145491
318280.0000000    0.1123749
318320.0000000    0.1107081
318360.0000000    0.1198845
318400.0000000    0.1170216
318440.0000000    0.1124580
318480.0000000    0.1116106
318520.0000000    0.1169057
318560.0000000    0.1162792
318600.0000000    0.1207689
318640.0000000    0.1127985
318680.0000000    0.1124402
318720.0000000    0.1153770
318760.0000000    0.1054493
318800.0000000    0.1088700
318840.0000000    0.1109595
318880.0000000    0.1117386
318920.0000000    0.1204931
318960.0000000    0.1103708
319000.0000000    0.1145565
319040.0000000    0.1172431
319080.0000000    0.1132189
319120.0000000    0.1066744
319160.0000000    0.1093748
319200.0000000    0.1091322
319240.0000000    0.1028233
319280.0000000    0.0994386
319320.0000000    0.1055010
319360.0000000    0.1056256
319400.0000000    0.1139882
319440.0000000    0.1099693
319480.0000000    0.1141373
319520.0000000    0.1158809
319560.0000000    0.1229233
319600.0000000    0.1139804
319640.0000000    0.1137631
319680.0000000    0.1139195
319720.0000000    0.1069232
319760.0000000    0.1160223
319800.0000000    0.1170660
319840.0000000    0.1126422
319880.0000000    0.1108468
319920.0000000    0.1108817
319960.0000000    0.1156766
320000.0000000    0.1245929
320040.0000000    0.1182801
320080.0000000    0.1114832
320120.0000000    0.1153289
320160.0000000    0.1184046
320200.0000000    0.1203894
320240.0000000    0.1136272
320280.0000000    0.1199284
320320.0000000    0.1118566
320360.0000000    0.1102908
320400.0000000    0.1063375
320440.0000000    0.1153299
320480.0000000    0.1140403
320520.0000000    0.1034645
320560.0000000    0.1058530
320600.0000000    0.1119147
320640.0000000    0.1121117
320680.0000000    0.1179803
320720.0000000    0.1186268
320760.0000000    0.1050563
320800.0000000    0.1153998
320840.0000000    0.1041576
320880.0000000    0.1043205
320920.0000000    0.1154369
320960.0000000    0.1153442
321000.0000000    0.1152688
321040.0000000    0.1106884
321080.0000000    0.1188294
321120.0000000    0.1137160
321160.0000000    0.1088969
321200.0000000    0.1023720
321240.0000000    0.1148411
321280.0000000    0.1120793
321320.0000000    0.1179920
321360.0000000    0.1033851
321400.0000000    0.1140415
321440.0000000    0.1016498
321480.0000000    0.1082747
321520.0000000    0.1184608
321560.0000000    0.1107227
321600.0000000    0.1086861
321640.0000000    0.1082126
321680.0000000    0.1121989
321720.0000000    0.1083162
321760.0000000    0.1154537
321800.0000000    0.1247225
321840.0000000    0.1071538
321880.0000000    0.1264134
321920.0000000    0.1107241
321960.0000000    0.1144698
322000.0000000    0.1216845
322040.0000000    0.1132864
322080.0000000    0.1200306
322120.0000000    0.1267582
322160.0000000    0.1306772
322200.0000000    0.1287677
322240.0000000    0.1133387
322280.0000000    0.1085246
322320.0000000    0.1259509
322360.0000000    0.1222858
322400.0000000    0.1168371
322440.0000000    0.1324147
322480.0000000    0.1243912
322520.0000000    0.1171511
322560.0000000    0.1309139
322600.0000000    0.1177064
322640.0000000    0.1188971
322680.0000000    0.1275773
322720.0000000    0.1343684
322760.0000000    0.1256380
322800.0000000    0.1214421
322840.0000000    0.1141452
322880.0000000    0.1173002
322920.0000000    0.1106681
322960.0000000    0.1135453
323000.0000000    0.1266715
323040.0000000    0.1359219
323080.0000000    0.1308767
323120.0000000    0.1239766
323160.0000000    0.1180637
323200.0000000    0.1147043
323240.0000000    0.1134086
323280.0000000    0.1093399
323320.0000000    0.1132826
323360.0000000    0.1164559
323400.0000000    0.1175321
323440.0000000    0.1137577
323480.0000000    0.1097436
323520.0000000    0.1238172
323560.0000000    0.1115729
323600.0000000    0.1152183
323640.0000000    0.1132074
323680.0000000    0.1108819
323720.0000000    0.1128607
323760.0000000    0.1111430
323800.0000000    0.1120689
323840.0000000    0.1142088
323880.0000000    0.1175765
323920.0000000    0.1219325
323960.0000000    0.1175164
324000.0000000    0.1129667
324040.0000000    0.1137846
324080.0000000    0.1150485
324120.0000000    0.1047994
324160.0000000    0.1092057
324200.0000000    0.1114665
324240.0000000    0.1225302
324280.0000000    0.1161721
324320.0000000    0.1159956
324360.0000000    0.1213272
324400.0000000    0.1156482
324440.0000000    0.1209752
324480.0000000    0.1099048
324520.0000000    0.1085173
324560.0000000    0.1138965
324600.0000000    0.1145804
324640.0000000    0.1015643
324680.0000000    0.1264843
324720.0000000    0.1199185
324760.0000000    0.1184471
324800.0000000    0.1113748
324840.0000000    0.1086275
324880.0000000    0.1129778
324920.0000000    0.1109313
324960.0000000    0.1111139
325000.0000000    0.1146581
325040.0000000    0.1081759
325080.0000000    0.1040575
325120.0000000    0.1164181
325160.0000000    0.1330228
325200.0000000    0.1307098
325240.0000000    0.1198941
325280.0000000    0.1212782
325320.0000000    0.1238638
325360.0000000    0.1260345
325400.0000000    0.1182213
325440.0000000    0.1121564
325480.0000000    0.1141772
325520.0000000    0.1055648
325560.0000000    0.1175745
325600.0000000    0.1202773
325640.0000000    0.1235457
325680.0000000    0.1178124
325720.0000000    0.1192691
325760.0000000    0.1129576
325800.0000000    0.1166436
325840.0000000    0.1257016
325880.0000000    0.1157004
325920.0000000    0.1142338
325960.0000000    0.1174086
326000.0000000    0.1162830
326040.0000000    0.1195481
326080.0000000    0.1230291
326120.0000000    0.1234007
326160.0000000    0.1230302
326200.0000000    0.1263034
326240.0000000    0.1183533
326280.0000000    0.1224781
326320.0000000    0.1037157
326360.0000000    0.1193800
326400.0000000    0.1045311
326440.0000000    0.1187235
326480.0000000    0.1150368
326520.0000000    0.1223521
326560.0000000    0.1137700
326600.0000000    0.1105075
326640.0000000    0.1100956
326680.0000000    0.1194121
326720.0000000    0.1193789
326760.0000000    0.1176423
326800.0000000    0.1056886
326840.0000000    0.1156792
326880.0000000    0.1063471
326920.0000000    0.1200602
326960.0000000    0.1189685
327000.0000000    0.1171197
327040.0000000    0.1243145
327080.0000000    0.1258024
327120.0000000    0.1198393
327160.0000000    0.1191351
327200.0000000    0.1199160
327240.0000000    0.1152497
327280.0000000    0.1192086
327320.0000000    0.1302314
327360.0000000    0.1209900
327400.0000000    0.1278697
327440.0000000    0.1360974
327480.0000000    0.1436572
327520.0000000    0.1229281
327560.0000000    0.1159482
327600.0000000    0.1318891
327640.0000000    0.1244865
327680.0000000    0.1327080
327720.0000000    0.1159541
327760.0000000    0.1224767
327800.0000000    0.1262991
327840.0000000    0.1313085
327880.0000000    0.1185578
327920.0000000    0.1226090
327960.0000000    0.1151681
328000.0000000    0.1131428
328040.0000000    0.1183631
328080.0000000    0.1270467
328120.0000000    0.1140709
328160.0000000    0.1338221
328200.0000000    0.1321445
328240.0000000    0.1318859
328280.0000000    0.1330526
328320.0000000    0.1187487
328360.0000000    0.1224354
328400.0000000    0.1163613
328440.0000000    0.1131874
328480.0000000    0.1071583
328520.0000000    0.1199155
328560.0000000    0.1160750
328600.0000000    0.1204904
328640.0000000    0.1192440
328680.0000000    0.1252964
328720.0000000    0.1030066
328760.0000000    0.1251816
328800.0000000    0.1156074
328840.0000000    0.1220631
328880.0000000    0.1170557
328920.0000000    0.1116961
328960.0000000    0.1132242
329000.0000000    0.1182017
329040.0000000    0.1065854
329080.0000000    0.1186195
329120.0000000    0.1171515
329160.0000000    0.1179858
329200.0000000    0.1224821
329240.0000000    0.1219228
329280.0000000    0.1101616
329320.0000000    0.1159131
329360.0000000    0.1140277
329400.0000000    0.1171284
329440.0000000    0.1148681
329480.0000000    0.1215883
329520.0000000    0.1210896
329560.0000000    0.1196989
329600.0000000    0.1130730
329640.0000000    0.1174737
329680.0000000    0.1124642
329720.0000000    0.1223229
329760.0000000    0.1105361
329800.0000000    0.1245920
329840.0000000    0.1142798
329880.0000000    0.1108141
329920.0000000    0.1152143
329960.0000000    0.1254397
330000.0000000    0.1224633
330040.0000000    0.1238790
330080.0000000    0.1214618
330120.0000000    0.1184479
330160.0000000    0.1166409
330200.0000000    0.1162527
330240.0000000    0.1239969
330280.0000000    0.1178759
330320.0000000    0.1304008
330360.0000000    0.1306051
330400.0000000    0.1245120
330440.0000000    0.1232605
330480.0000000    0.1264040
330520.0000000    0.1296791
330560.0000000    0.1290255
330600.0000000    0.1263710
330640.0000000    0.1257927
330680.0000000    0.1355377
330720.0000000    0.1294983
330760.0000000    0.1243430
330800.0000000    0.1328875
330840.0000000    0.1239634
330880.0000000    0.1216979
330920.0000000    0.1359710
330960.0000000    0.1276343
331000.0000000    0.1158620
331040.0000000    0.1201027
331080.0000000    0.1270567
331120.0000000    0.1277809
331160.0000000    0.1311053
331200.0000000    0.1356818
331240.0000000    0.1308580
331280.0000000    0.1310611
331320.0000000    0.1212137
331360.0000000    0.1288211
331400.0000000    0.1266532
331440.0000000    0.1196689
331480.0000000    0.1298115
331520.0000000    0.1321883
331560.0000000    0.1278137
331600.0000000    0.1433491
331640.0000000    0.1429742
331680.0000000    0.1380892
331720.0000000    0.1452911
331760.0000000    0.1460556
331800.0000000    0.1471047
331840.0000000    0.1426843
331880.0000000    0.1518365
331920.0000000    0.1461537
331960.0000000    0.1398461
332000.0000000    0.1470825
332040.0000000    0.1340115
332080.0000000    0.1509596
332120.0000000    0.1432440
332160.0000000    0.1489601
332200.0000000    0.1434562
332240.0000000    0.1400140
332280.0000000    0.1343013
332320.0000000    0.1306038
332360.0000000    0.1291497
332400.0000000    0.1382146
332440.0000000    0.1455000
332480.0000000    0.1381520
332520.0000000    0.1282483
332560.0000000    0.1300542
332600.0000000    0.1268022
332640.0000000    0.1174650
332680.0000000    0.1364330
332720.0000000    0.1356368
332760.0000000    0.1311947
332800.0000000    0.1242821
332840.0000000    0.1245359
332880.0000000    0.1421429
332920.0000000    0.1268569
332960.0000000    0.1367346
333000.0000000    0.1289002
333040.0000000    0.1324495
333080.0000000    0.1206837
333120.0000000    0.1339846
333160.0000000    0.1305619
333200.0000000    0.1262415
333240.0000000    0.1227382
333280.0000000    0.1187258
333320.0000000    0.1223747
333360.0000000    0.1219788
333400.0000000    0.1326265
333440.0000000    0.1223742
333480.0000000    0.1207741
333520.0000000    0.1154709
333560.0000000    0.1240290
333600.0000000    0.1171969
333640.0000000    0.1201525
333680.0000000    0.1291767
333720.0000000    0.1215331
333760.0000000    0.1199360
333800.0000000    0.1188355
333840.0000000    0.1276698
333880.0000000    0.1290901
333920.0000000    0.1312616
333960.0000000    0.1258500
334000.0000000    0.1289334
334040.0000000    0.1410215
334080.0000000    0.1451533
334120.0000000    0.1351607
334160.0000000    0.1375617
334200.0000000    0.1289518
334240.0000000    0.1347445
334280.0000000    0.1302645
334320.0000000    0.1275921
334360.0000000    0.1295898
334400.0000000    0.1291819
334440.0000000    0.1334039
334480.0000000    0.1366993
334520.0000000    0.1398193
334560.0000000    0.1335244
334600.0000000    0.1315826
334640.0000000    0.1359649
334680.0000000    0.1277924
334720.0000000    0.1305210
334760.0000000    0.1298931
334800.0000000    0.1398337
334840.0000000    0.1266674
334880.0000000    0.1278324
334920.0000000    0.1227136
334960.0000000    0.1296896
335000.0000000    0.1314994
335040.0000000    0.1268470
335080.0000000    0.1297126
335120.0000000    0.1306909
335160.0000000    0.1284241
335200.0000000    0.1281448
335240.0000000    0.1324149
335280.0000000    0.1366692
335320.0000000    0.1260980
335360.0000000    0.1286996
335400.0000000    0.1238850
335440.0000000    0.1160831
335480.0000000    0.1222325
335520.0000000    0.1173298
335560.0000000    0.1283973
335600.0000000    0.1368189
335640.0000000    0.1394564
335680.0000000    0.1208364
335720.0000000    0.1312458
335760.0000000    0.1289938
335800.0000000    0.1281329
335840.0000000    0.1172603
335880.0000000    0.1115243
335920.0000000    0.1241708
335960.0000000    0.1236090
336000.0000000    0.1158223
336040.0000000    0.1289078
336080.0000000    0.1204013
336120.0000000    0.1157668
336160.0000000    0.1246409
336200.0000000    0.1186213
336240.0000000    0.1250167
336280.0000000    0.1225890
336320.0000000    0.1277151
336360.0000000    0.1198006
336400.0000000    0.1251214
336440.0000000    0.1204288
336480.0000000    0.1186106
336520.0000000    0.1200206
336560.0000000    0.1362636
336600.0000000    0.1197617
336640.0000000    0.1293403
336680.0000000    0.1168076
336720.0000000    0.1312550
336760.0000000    0.1276049
336800.0000000    0.1208380
336840.0000000    0.1249977
336880.0000000    0.1282826
336920.0000000    0.1226495
336960.0000000    0.1148121
337000.0000000    0.1209587
337040.0000000    0.1305538
337080.0000000    0.1186011
337120.0000000    0.1263100
337160.0000000    0.1303181
337200.0000000    0.1300528
337240.0000000    0.1400196
337280.0000000    0.1294835
337320.0000000    0.1241213
337360.0000000    0.1228976
337400.0000000    0.1275011
337440.0000000    0.1350172
337480.0000000    0.1336733
337520.0000000    0.1226649
337560.0000000    0.1227974
337600.0000000    0.1202121
337640.0000000    0.1219589
337680.0000000    0.1216822
337720.0000000    0.1214371
337760.0000000    0.1168201
337800.0000000    0.1291676
337840.0000000    0.1238806
337880.0000000    0.1270027
337920.0000000    0.1100770
337960.0000000    0.1126505
338000.0000000    0.1218419
338040.0000000    0.1325934
338080.0000000    0.1181800
338120.0000000    0.1130675
338160.0000000    0.1183312
338200.0000000    0.1264906
338240.0000000    0.1214614
338280.0000000    0.1325506
338320.0000000    0.1197266
338360.0000000    0.1216890
338400.0000000    0.1235181
338440.0000000    0.1201356
338480.0000000    0.1073120
338520.0000000    0.1185360
338560.0000000    0.1265826
338600.0000000    0.1126817
338640.0000000    0.1169550
338680.0000000    0.1291183
338720.0000000    0.1257635
338760.0000000    0.1350654
338800.0000000    0.1295198
338840.0000000    0.1297582
338880.0000000    0.1302723
338920.0000000    0.1299081
338960.0000000    0.1369710
339000.0000000    0.1272334
339040.0000000    0.1169425
339080.0000000    0.1206009
339120.0000000    0.1254244
339160.0000000    0.1102904
339200.0000000    0.1114327
339240.0000000    0.1209757
339280.0000000    0.1279819
339320.0000000    0.1187982
339360.0000000    0.1167665
339400.0000000    0.1245753
339440.0000000    0.1196779
339480.0000000    0.1255234
339520.0000000    0.1194366
339560.0000000    0.1141168
339600.0000000    0.1109105
339640.0000000    0.1155220
339680.0000000    0.1197976
339720.0000000    0.1250043
339760.0000000    0.1235253
339800.0000000    0.1210678
339840.0000000    0.1259508
339880.0000000    0.1249056
339920.0000000    0.1253228
339960.0000000    0.1126444
340000.0000000    0.1222042
340040.0000000    0.1144720
340080.0000000    0.1193380
340120.0000000    0.1212329
340160.0000000    0.1193475
340200.0000000    0.1192040
340240.0000000    0.1136247
340280.0000000    0.1173793
340320.0000000    0.1251003
340360.0000000    0.1198216
340400.0000000    0.1175436
340440.0000000    0.1249420
340480.0000000    0.1248682
340520.0000000    0.1246403
340560.0000000    0.1147159
340600.0000000    0.1238708
340640.0000000    0.1179946
340680.0000000    0.1206476
340720.0000000    0.1130800
340760.0000000    0.1332119
340800.0000000    0.1221120
340840.0000000    0.1192243
340880.0000000    0.1142713
340920.0000000    0.1299578
340960.0000000    0.1127341
341000.0000000    0.1257262
341040.0000000    0.1229778
341080.0000000    0.1158780
341120.0000000    0.1307673
341160.0000000    0.1226457
341200.0000000    0.1244549
341240.0000000    0.1176685
341280.0000000    0.1154097
341320.0000000    0.1085730
341360.0000000    0.1118990
341400.0000000    0.1246266
341440.0000000    0.1109150
341480.0000000    0.1145388
341520.0000000    0.1164804
341560.0000000    0.1216992
341600.0000000    0.1125536
341640.0000000    0.1209739
341680.0000000    0.1205103
341720.0000000    0.1177115
341760.0000000    0.1260591
341800.0000000    0.1157698
341840.0000000    0.1133943
341880.0000000    0.1201951
341920.0000000    0.1331809
341960.0000000    0.1267299
342000.0000000    0.1189518
342040.0000000    0.1144390
342080.0000000    0.1208856
342120.0000000    0.1217061
342160.0000000    0.1276488
342200.0000000    0.1185031
342240.0000000    0.1346891
342280.0000000    0.1392512
342320.0000000    0.1253235
342360.0000000    0.1352099
342400.0000000    0.1392224
342440.0000000    0.1277863
342480.0000000    0.1309390
342520.0000000    0.1230102
342560.0000000    0.1377440
342600.0000000    0.1333222
342640.0000000    0.1273441
342680.0000000    0.1240759
342720.0000000    0.1157059
342760.0000000    0.1271634
342800.0000000    0.1280579
342840.0000000    0.1288541
342880.0000000    0.1346479
342920.0000000    0.1286555
342960.0000000    0.1279840
343000.0000000    0.1304122
343040.0000000    0.1229163
343080.0000000    0.1284700
343120.0000000    0.1235544
343160.0000000    0.1163012
343200.0000000    0.1212219
343240.0000000    0.1202607
343280.0000000    0.1065476
343320.0000000    0.1158113
343360.0000000    0.1153780
343400.0000000    0.1190175
343440.0000000    0.1153713
343480.0000000    0.1318049
343520.0000000    0.1170622
343560.0000000    0.1095029
343600.0000000    0.1301840
343640.0000000    0.1259977
343680.0000000    0.1232957
343720.0000000    0.1246288
343760.0000000    0.1288583
343800.0000000    0.1209035
343840.0000000    0.1241478
343880.0000000    0.1243424
343920.0000000    0.1261539
343960.0000000    0.1170094
344000.0000000    0.1191971
344040.0000000    0.1145799
344080.0000000    0.1170598
344120.0000000    0.1232764
344160.0000000    0.1187795
344200.0000000    0.1248717
344240.0000000    0.1210419
344280.0000000    0.1150872
344320.0000000    0.1207560
344360.0000000    0.1228044
344400.0000000    0.1262016
344440.0000000    0.1201644
344480.0000000    0.1259868
344520.0000000    0.1237431
344560.0000000    0.1227732
344600.0000000    0.1188296
344640.0000000    0.1175634
344680.0000000    0.1231230
344720.0000000    0.1186193
344760.0000000    0.1172299
344800.0000000    0.1269560
344840.0000000    0.1136819
344880.0000000    0.1154640
344920.0000000    0.1236523
344960.0000000    0.1263536
345000.0000000    0.1225694
345040.0000000    0.1276119
345080.0000000    0.1154964
345120.0000000    0.1373243
345160.0000000    0.1310398
345200.0000000    0.1249141
345240.0000000    0.1313668
345280.0000000    0.1207899
345320.0000000    0.1290742
345360.0000000    0.1258784
345400.0000000    0.1214709
345440.0000000    0.1096878
345480.0000000    0.1169809
345520.0000000    0.1221103
345560.0000000    0.1225541
345600.0000000    0.1309130
345640.0000000    0.1217432
345680.0000000    0.1207482
345720.0000000    0.1257669
345760.0000000    0.1169502
345800.0000000    0.1224324
345840.0000000    0.1213463
345880.0000000    0.1247440
345920.0000000    0.1101224
345960.0000000    0.1171800
346000.0000000    0.1146133
346040.0000000    0.1277655
346080.0000000    0.1183930
346120.0000000    0.1198917
346160.0000000    0.1177051
346200.0000000    0.1133862
346240.0000000    0.1149725
346280.0000000    0.1177044
346320.0000000    0.1214343
346360.0000000    0.1265984
346400.0000000    0.1204399
346440.0000000    0.1100877
346480.0000000    0.1140205
346520.0000000    0.1201497
346560.0000000    0.1264829
346600.0000000    0.1278306
346640.0000000    0.1204912
346680.0000000    0.1175270
346720.0000000    0.1229744
346760.0000000    0.1236373
346800.0000000    0.1180429
346840.0000000    0.1248969
346880.0000000    0.1247553
346920.0000000    0.1213671
346960.0000000    0.1196933
347000.0000000    0.1254188
347040.0000000    0.1280989
347080.0000000    0.1144204
347120.0000000    0.1219713
347160.0000000    0.1286395
347200.0000000    0.1322694
347240.0000000    0.1321077
347280.0000000    0.1171015
347320.0000000    0.1153488
347360.0000000    0.1292434
347400.0000000    0.1194919
347440.0000000    0.1268753
347480.0000000    0.1232588
347520.0000000    0.1305790
347560.0000000    0.1263907
347600.0000000    0.1355008
347640.0000000    0.1217201
347680.0000000    0.1249605
347720.0000000    0.1310620
347760.0000000    0.1400201
347800.0000000    0.1298396
347840.0000000    0.1200767
347880.0000000    0.1293408
347920.0000000    0.1255332
347960.0000000    0.1200805
348000.0000000    0.1262741
348040.0000000    0.1206319
348080.0000000    0.1191698
348120.0000000    0.1302940
348160.0000000    0.1246574
348200.0000000    0.1254133
348240.0000000    0.1363979
348280.0000000    0.1320059
348320.0000000    0.1302190
348360.0000000    0.1257259
348400.0000000    0.1268811
348440.0000000    0.1226150
348480.0000000    0.1242130
348520.0000000    0.1360229
348560.0000000    0.1207774
348600.0000000    0.1329696
348640.0000000    0.1206979
348680.0000000    0.1298725
348720.0000000    0.1256510
348760.0000000    0.1215696
348800.0000000    0.1195471
348840.0000000    0.1269994
348880.0000000    0.1189366
348920.0000000    0.1308356
348960.0000000    0.1266593
349000.0000000    0.1236506
349040.0000000    0.1193244
349080.0000000    0.1204887
349120.0000000    0.1289454
349160.0000000    0.1260138
349200.0000000    0.1311456
349240.0000000    0.1192460
349280.0000000    0.1243860
349320.0000000    0.1261357
349360.0000000    0.1329509
349400.0000000    0.1328280
349440.0000000    0.1252932
349480.0000000    0.1157555
349520.0000000    0.1133557
349560.0000000    0.1158962
349600.0000000    0.1178928
349640.0000000    0.1293055
349680.0000000    0.1201726
349720.0000000    0.1130453
349760.0000000    0.1153967
349800.0000000    0.1208838
349840.0000000    0.1244557
349880.0000000    0.1160384
349920.0000000    0.1235691
349960.0000000    0.1245367
350000.0000000    0.1149141
350040.0000000    0.1142017
350080.0000000    0.1223999
350120.0000000    0.1219293
350160.0000000    0.1157116
350200.0000000    0.1144301
350240.0000000    0.1180403
350280.0000000    0.1272726
350320.0000000    0.1265677
350360.0000000    0.1217099
350400.0000000    0.1231441
350440.0000000    0.1239216
350480.0000000    0.1180454
350520.0000000    0.1338025
350560.0000000    0.1255360
350600.0000000    0.1263594
350640.0000000    0.1262453
350680.0000000    0.1242609
350720.0000000    0.1256943
350760.0000000    0.1226533
350800.0000000    0.1254904
350840.0000000    0.1194330
350880.0000000    0.1183923
350920.0000000    0.1107603
350960.0000000    0.1208407
351000.0000000    0.1288355
351040.0000000    0.1209346
351080.0000000    0.1280874
351120.0000000    0.1179215
351160.0000000    0.1228094
351200.0000000    0.1173194
351240.0000000    0.1179689
351280.0000000    0.1213642
351320.0000000    0.1187583
351360.0000000    0.1239637
351400.0000000    0.1224526
351440.0000000    0.1213550
351480.0000000    0.1268215
351520.0000000    0.1264353
351560.0000000    0.1234722
351600.0000000    0.1181168
351640.0000000    0.1161572
351680.0000000    0.1155852
351720.0000000    0.1194090
351760.0000000    0.1270003
351800.0000000    0.1227866
351840.0000000    0.1215542
351880.0000000    0.1295086
351920.0000000    0.1258904
351960.0000000    0.1210622
352000.0000000    0.1198901
352040.0000000    0.1253048
352080.0000000    0.1248662
352120.0000000    0.1251813
352160.0000000    0.1208782
352200.0000000    0.1194005
352240.0000000    0.1231597
352280.0000000    0.1320924
352320.0000000    0.1284198
352360.0000000    0.1265094
352400.0000000    0.1349781
352440.0000000    0.1401263
352480.0000000    0.1253886
352520.0000000    0.1212613
352560.0000000    0.1276472
352600.0000000    0.1225658
352640.0000000    0.1169144
352680.0000000    0.1332888
352720.0000000    0.1293120
352760.0000000    0.1272751
352800.0000000    0.1370395
352840.0000000    0.1285790
352880.0000000    0.1407705
352920.0000000    0.1211866
352960.0000000    0.1254463
353000.0000000    0.1284056
353040.0000000    0.1151010
353080.0000000    0.1210138
353120.0000000    0.1281187
353160.0000000    0.1201292
353200.0000000    0.1163810
353240.0000000    0.1279352
353280.0000000    0.1216128
353320.0000000    0.1277461
353360.0000000    0.1283261
353400.0000000    0.1219265
353440.0000000    0.1233034
353480.0000000    0.1203145
353520.0000000    0.1183980
353560.0000000    0.1272660
353600.0000000    0.1212069
353640.0000000    0.1284806
353680.0000000    0.1202141
353720.0000000    0.1237570
353760.0000000    0.1333597
353800.0000000    0.1245700
353840.0000000    0.1249508
353880.0000000    0.1268774
353920.0000000    0.1212818
353960.0000000    0.1319038
354000.0000000    0.1288675
354040.0000000    0.1266106
354080.0000000    0.1269583
354120.0000000    0.1257233
354160.0000000    0.1287394
354200.0000000    0.1402268
354240.0000000    0.1444137
354280.0000000    0.1448821
354320.0000000    0.1277781
354360.0000000    0.1348590
354400.0000000    0.1406388
354440.0000000    0.1269306
354480.0000000    0.1379616
354520.0000000    0.1359777
354560.0000000    0.1379240
354600.0000000    0.1465902
354640.0000000    0.1450688
354680.0000000    0.1343424
354720.0000000    0.1560942
354760.0000000    0.1382547
354800.0000000    0.1408228
354840.0000000    0.1304163
354880.0000000    0.1300770
354920.0000000    0.1344980
354960.0000000    0.1318774
355000.0000000    0.1402155
355040.0000000    0.1471255
355080.0000000    0.1314032
355120.0000000    0.1561753
355160.0000000    0.1261828
355200.0000000    0.1295674
355240.0000000    0.1351992
355280.0000000    0.1243593
355320.0000000    0.1244675
355360.0000000    0.1295635
355400.0000000    0.1317664
355440.0000000    0.1297235
355480.0000000    0.1220837
355520.0000000    0.1255617
355560.0000000    0.1226201
355600.0000000    0.1193365
355640.0000000    0.1386083
355680.0000000    0.1291959
355720.0000000    0.1361091
355760.0000000    0.1211414
355800.0000000    0.1281936
355840.0000000    0.1241415
355880.0000000    0.1082031
355920.0000000    0.1167692
355960.0000000    0.1275590
356000.0000000    0.1141422
356040.0000000    0.1176681
356080.0000000    0.1254362
356120.0000000    0.1150448
356160.0000000    0.1231276
356200.0000000    0.1250914
356240.0000000    0.1171824
356280.0000000    0.1201994
356320.0000000    0.1284732
356360.0000000    0.1184229
356400.0000000    0.1276563
356440.0000000    0.1199413
356480.0000000    0.1188674
356520.0000000    0.1318324
356560.0000000    0.1343816
356600.0000000    0.1283279
356640.0000000    0.1291229
356680.0000000    0.1316884
356720.0000000    0.1286447
356760.0000000    0.1343228
356800.0000000    0.1197074
356840.0000000    0.1198545
356880.0000000    0.1306493
356920.0000000    0.1330364
356960.0000000    0.1334392
357000.0000000    0.1134456
357040.0000000    0.1272220
357080.0000000    0.1346508
357120.0000000    0.1294856
357160.0000000    0.1299233
357200.0000000    0.1322456
357240.0000000    0.1415853
357280.0000000    0.1387977
357320.0000000    0.1442795
357360.0000000    0.1414046
357400.0000000    0.1251334
357440.0000000    0.1363659
357480.0000000    0.1361218
357520.0000000    0.1370666
357560.0000000    0.1402727
357600.0000000    0.1198355
357640.0000000    0.1348581
357680.0000000    0.1277584
357720.0000000    0.1287991
357760.0000000    0.1365633
357800.0000000    0.1382439
357840.0000000    0.1428052
357880.0000000    0.1322428
357920.0000000    0.1349247
357960.0000000    0.1300114
358000.0000000    0.1291427
358040.0000000    0.1290058
358080.0000000    0.1323632
358120.0000000    0.1329409
358160.0000000    0.1360581
358200.0000000    0.1270363
358240.0000000    0.1270691
358280.0000000    0.1353997
358320.0000000    0.1377590
358360.0000000    0.1203091
358400.0000000    0.1289700
358440.0000000    0.1277308
358480.0000000    0.1306152
358520.0000000    0.1345423
358560.0000000    0.1255093
358600.0000000    0.1375968
358640.0000000    0.1357114
358680.0000000    0.1297445
358720.0000000    0.1379925
358760.0000000    0.1238491
358800.0000000    0.1404740
358840.0000000    0.1327321
358880.0000000    0.1233178
358920.0000000    0.1219813
358960.0000000    0.1278246
359000.0000000    0.1207660
359040.0000000    0.1223705
359080.0000000    0.1163360
359120.0000000    0.1336901
359160.0000000    0.1170281
359200.0000000    0.1221491
359240.0000000    0.1215452
359280.0000000    0.1158282
359320.0000000    0.1110548
359360.0000000    0.1173406
359400.0000000    0.1233233
359440.0000000    0.1179676
359480.0000000    0.1326145
359520.0000000    0.1351397
359560.0000000    0.1379586
359600.0000000    0.1224071
359640.0000000    0.1298307
359680.0000000    0.1294705
359720.0000000    0.1353844
359760.0000000    0.1310873
359800.0000000    0.1302598
359840.0000000    0.1237366
359880.0000000    0.1484973
359920.0000000    0.1399933
359960.0000000    0.1383765
360000.0000000    0.1465505
360040.0000000    0.1326157
360080.0000000    0.1356519
360120.0000000    0.1346145
360160.0000000    0.1360282
360200.0000000    0.1304243
360240.0000000    0.1323614
360280.0000000    0.1338967
360320.0000000    0.1326518
360360.0000000    0.1399170
360400.0000000    0.1390587
360440.0000000    0.1326711
360480.0000000    0.1418654
360520.0000000    0.1320607
360560.0000000    0.1404818
360600.0000000    0.1294381
360640.0000000    0.1446141
360680.0000000    0.1420501
360720.0000000    0.1350630
360760.0000000    0.1364345
360800.0000000    0.1315469
360840.0000000    0.1343531
360880.0000000    0.1337931
360920.0000000    0.1457910
360960.0000000    0.1295488
361000.0000000    0.1341673
361040.0000000    0.1461994
361080.0000000    0.1467356
361120.0000000    0.1372768
361160.0000000    0.1382238
361200.0000000    0.1352659
361240.0000000    0.1396543
361280.0000000    0.1419858
361320.0000000    0.1376182
361360.0000000    0.1490623
361400.0000000    0.1308880
361440.0000000    0.1412020
361480.0000000    0.1465519
361520.0000000    0.1467708
361560.0000000    0.1382219
361600.0000000    0.1405604
361640.0000000    0.1394946
361680.0000000    0.1417227
361720.0000000    0.1442793
361760.0000000    0.1347503
361800.0000000    0.1527258
361840.0000000    0.1455683
361880.0000000    0.1525961
361920.0000000    0.1440113
361960.0000000    0.1513153
362000.0000000    0.1330891
362040.0000000    0.1379590
362080.0000000    0.1313234
362120.0000000    0.1384241
362160.0000000    0.1341627
362200.0000000    0.1347037
362240.0000000    0.1409140
362280.0000000    0.1357979
362320.0000000    0.1415800
362360.0000000    0.1346403
362400.0000000    0.1423817
362440.0000000    0.1457841
362480.0000000    0.1432365
362520.0000000    0.1420345
362560.0000000    0.1398889
362600.0000000    0.1492894
362640.0000000    0.1406167
362680.0000000    0.1372234
362720.0000000    0.1398141
362760.0000000    0.1386275
362800.0000000    0.1372582
362840.0000000    0.1400740
362880.0000000    0.1366160
362920.0000000    0.1422993
362960.0000000    0.1511854
363000.0000000    0.1539061
363040.0000000    0.1394182
363080.0000000    0.1484639
363120.0000000    0.1486416
363160.0000000    0.1470928
363200.0000000    0.1491757
363240.0000000    0.1428657
363280.0000000    0.1429077
363320.0000000    0.1576907
363360.0000000    0.1539344
363400.0000000    0.1419618
363440.0000000    0.1378387
363480.0000000    0.1390246
363520.0000000    0.1411284
363560.0000000    0.1457970
363600.0000000    0.1505500
363640.0000000    0.1432442
363680.0000000    0.1448388
363720.0000000    0.1500005
363760.0000000    0.1471190
363800.0000000    0.1479973
363840.0000000    0.1470586
363880.0000000    0.1438479
363920.0000000    0.1484959
363960.0000000    0.1514896
364000.0000000    0.1478970
364040.0000000    0.1662643
364080.0000000    0.1439992
364120.0000000    0.1457939
364160.0000000    0.1499471
364200.0000000    0.1517726
364240.0000000    0.1538031
364280.0000000    0.1572717
364320.0000000    0.1349494
364360.0000000    0.1379735
364400.0000000    0.1355699
364440.0000000    0.1428166
364480.0000000    0.1435961
364520.0000000    0.1429261
364560.0000000    0.1471607
364600.0000000    0.1387979
364640.0000000    0.1401387
364680.0000000    0.1401316
364720.0000000    0.1379066
364760.0000000    0.1495944
364800.0000000    0.1461688
364840.0000000    0.1528835
364880.0000000    0.1411995
364920.0000000    0.1588808
364960.0000000    0.1515816
365000.0000000    0.1531819
365040.0000000    0.1538824
365080.0000000    0.1587867
365120.0000000    0.1491548
365160.0000000    0.1559894
365200.0000000    0.1636582
365240.0000000    0.1570812
365280.0000000    0.1480732
365320.0000000    0.1485561
365360.0000000    0.1451616
365400.0000000    0.1421150
365440.0000000    0.1492893
365480.0000000    0.1427412
365520.0000000    0.1347489
365560.0000000    0.1406455
365600.0000000    0.1414519
365640.0000000    0.1353565
365680.0000000    0.1198171
365720.0000000    0.1380567
365760.0000000    0.1422694
365800.0000000    0.1349680
365840.0000000    0.1431751
365880.0000000    0.1278893
365920.0000000    0.1424134
365960.0000000    0.1417021
366000.0000000    0.1587485
366040.0000000    0.1381604
366080.0000000    0.1350315
366120.0000000    0.1625145
366160.0000000    0.1370819
366200.0000000    0.1327257
366240.0000000    0.1297545
366280.0000000    0.1394264
366320.0000000    0.1347518
366360.0000000    0.1380763
366400.0000000    0.1325396
366440.0000000    0.1353966
366480.0000000    0.1322829
366520.0000000    0.1352785
366560.0000000    0.1401117
366600.0000000    0.1521821
366640.0000000    0.1468925
366680.0000000    0.1476332
366720.0000000    0.1361372
366760.0000000    0.1499577
366800.0000000    0.1420987
366840.0000000    0.1521077
366880.0000000    0.1573187
366920.0000000    0.1524953
366960.0000000    0.1318911
367000.0000000    0.1430414
367040.0000000    0.1503351
367080.0000000    0.1435589
367120.0000000    0.1405341
367160.0000000    0.1339512
367200.0000000    0.1473799
367240.0000000    0.1486991
367280.0000000    0.1446749
367320.0000000    0.1558316
367360.0000000    0.1538821
367400.0000000    0.1411370
367440.0000000    0.1492182
367480.0000000    0.1502472
367520.0000000    0.1459969
367560.0000000    0.1395609
367600.0000000    0.1347885
367640.0000000    0.1391256
367680.0000000    0.1452139
367720.0000000    0.1443240
367760.0000000    0.1296215
367800.0000000    0.1273060
367840.0000000    0.1332954
367880.0000000    0.1527228
367920.0000000    0.1507950
367960.0000000    0.1454990
368000.0000000    0.1385391
368040.0000000    0.1410463
368080.0000000    0.1360715
368120.0000000    0.1450851
368160.0000000    0.1416937
368200.0000000    0.1431499
368240.0000000    0.1491748
368280.0000000    0.1414392
368320.0000000    0.1450043
368360.0000000    0.1389636
368400.0000000    0.1370628
368440.0000000    0.1392385
368480.0000000    0.1334791
368520.0000000    0.1324933
368560.0000000    0.1443917
368600.0000000    0.1422881
368640.0000000    0.1452621
368680.0000000    0.1512536
368720.0000000    0.1540696
368760.0000000    0.1349223
368800.0000000    0.1415588
368840.0000000    0.1379915
368880.0000000    0.1451758
368920.0000000    0.1451850
368960.0000000    0.1455050
369000.0000000    0.1475173
369040.0000000    0.1497688
369080.0000000    0.1372504
369120.0000000    0.1278171
369160.0000000    0.1400706
369200.0000000    0.1416521
369240.0000000    0.1429050
369280.0000000    0.1409643
369320.0000000    0.1445940
369360.0000000    0.1407357
369400.0000000    0.1483310
369440.0000000    0.1497397
369480.0000000    0.1530771
369520.0000000    0.1441248
369560.0000000    0.1473273
369600.0000000    0.1463511
369640.0000000    0.1279049
369680.0000000    0.1284849
369720.0000000    0.1300611
369760.0000000    0.1409717
369800.0000000    0.1360253
369840.0000000    0.1446271
369880.0000000    0.1359609
369920.0000000    0.1351288
369960.0000000    0.1406945
370000.0000000    0.1431988
370040.0000000    0.1342868
370080.0000000    0.1369410
370120.0000000    0.1402006
370160.0000000    0.1371391
370200.0000000    0.1376222
370240.0000000    0.1255479
370280.0000000    0.1371861
370320.0000000    0.1468239
370360.0000000    0.1339078
370400.0000000    0.1531348
370440.0000000    0.1404903
370480.0000000    0.1433424
370520.0000000    0.1404848
370560.0000000    0.1367268
370600.0000000    0.1490998
370640.0000000    0.1483086
370680.0000000    0.1510617
370720.0000000    0.1395676
370760.0000000    0.1409502
370800.0000000    0.1398929
370840.0000000    0.1407927
370880.0000000    0.1442673
370920.0000000    0.1378364
370960.0000000    0.1480116
371000.0000000    0.1501918
371040.0000000    0.1442432
371080.0000000    0.1422911
371120.0000000    0.1479990
371160.0000000    0.1313281
371200.0000000    0.1365167
371240.0000000    0.1492323
371280.0000000    0.1416309
371320.0000000    0.1357014
371360.0000000    0.1439835
371400.0000000    0.1436771
371440.0000000    0.1349956
371480.0000000    0.1516031
371520.0000000    0.1347086
371560.0000000    0.1497078
371600.0000000    0.1349919
371640.0000000    0.1326160
371680.0000000    0.1332829
371720.0000000    0.1352824
371760.0000000    0.1473924
371800.0000000    0.1309576
371840.0000000    0.1347158
371880.0000000    0.1408558
371920.0000000    0.1389625
371960.0000000    0.1334696
372000.0000000    0.1442921
372040.0000000    0.1378189
372080.0000000    0.1298486
372120.0000000    0.1461128
372160.0000000    0.1345970
372200.0000000    0.1418315
372240.0000000    0.1293855
372280.0000000    0.1235926
372320.0000000    0.1473242
372360.0000000    0.1334946
372400.0000000    0.1316421
372440.0000000    0.1278709
372480.0000000    0.1252436
372520.0000000    0.1307113
372560.0000000    0.1401755
372600.0000000    0.1435137
372640.0000000    0.1477278
372680.0000000    0.1311485
372720.0000000    0.1366359
372760.0000000    0.1427511
372800.0000000    0.1318733
372840.0000000    0.1509786
372880.0000000    0.1388336
372920.0000000    0.1422445
372960.0000000    0.1476118
373000.0000000    0.1436387
373040.0000000    0.1407897
373080.0000000    0.1456243
373120.0000000    0.1361762
373160.0000000    0.1438319
373200.0000000    0.1258941
373240.0000000    0.1303253
373280.0000000    0.1342532
373320.0000000    0.1429912
373360.0000000    0.1438013
373400.0000000    0.1401576
373440.0000000    0.1323656
373480.0000000    0.1477998
373520.0000000    0.1383457
373560.0000000    0.1528123
373600.0000000    0.1285221
373640.0000000    0.1393292
373680.0000000    0.1255192
373720.0000000    0.1483316
373760.0000000    0.1367815
373800.0000000    0.1368135
373840.0000000    0.1398611
373880.0000000    0.1293740
373920.0000000    0.1250646
373960.0000000    0.1306125
374000.0000000    0.1353034
374040.0000000    0.1269632
374080.0000000    0.1395302
374120.0000000    0.1295808
374160.0000000    0.1337065
374200.0000000    0.1297748
374240.0000000    0.1393048
374280.0000000    0.1436064
374320.0000000    0.1343215
374360.0000000    0.1413581
374400.0000000    0.1372292
374440.0000000    0.1356798
374480.0000000    0.1316646
374520.0000000    0.1406627
374560.0000000    0.1440785
374600.0000000    0.1491176
374640.0000000    0.1343438
374680.0000000    0.1415860
374720.0000000    0.1369963
374760.0000000    0.1457874
374800.0000000    0.1400963
374840.0000000    0.1513875
374880.0000000    0.1370205
374920.0000000    0.1398370
374960.0000000    0.1498760
375000.0000000    0.1345619
375040.0000000    0.1361712
375080.0000000    0.1552805
375120.0000000    0.1352013
375160.0000000    0.1286655
375200.0000000    0.1355181
375240.0000000    0.1419903
375280.0000000    0.1440353
375320.0000000    0.1421611
375360.0000000    0.1408428
375400.0000000    0.1321004
375440.0000000    0.1391550
375480.0000000    0.1314196
375520.0000000    0.1352331
375560.0000000    0.1294045
375600.0000000    0.1294837
375640.0000000    0.1206146
375680.0000000    0.1336939
375720.0000000    0.1451184
375760.0000000    0.1362842
375800.0000000    0.1429300
375840.0000000    0.1418459
375880.0000000    0.1285255
375920.0000000    0.1431363
375960.0000000    0.1333941
376000.0000000    0.1385701
376040.0000000    0.1359831
376080.0000000    0.1347269
376120.0000000    0.1448286
376160.0000000    0.1433358
376200.0000000    0.1459570
376240.0000000    0.1621307
376280.0000000    0.1404444
376320.0000000    0.1534129
376360.0000000    0.1359739
376400.0000000    0.1432089
376440.0000000    0.1432863
376480.0000000    0.1375425
376520.0000000    0.1340572
376560.0000000    0.1395143
376600.0000000    0.1448264
376640.0000000    0.1525380
376680.0000000    0.1351288
376720.0000000    0.1575695
376760.0000000    0.1512306
376800.0000000    0.1501112
376840.0000000    0.1474097
376880.0000000    0.1359088
376920.0000000    0.1301830
376960.0000000    0.1285101
377000.0000000    0.1355401
377040.0000000    0.1329882
377080.0000000    0.1237577
377120.0000000    0.1442225
377160.0000000    0.1456193
377200.0000000    0.1297490
377240.0000000    0.1431714
377280.0000000    0.1398046
377320.0000000    0.1349621
377360.0000000    0.1347993
377400.0000000    0.1317267
377440.0000000    0.1443494
377480.0000000    0.1454521
377520.0000000    0.1292072
377560.0000000    0.1388183
377600.0000000    0.1365059
377640.0000000    0.1410298
377680.0000000    0.1350939
377720.0000000    0.1445111
377760.0000000    0.1337150
377800.0000000    0.1426179
377840.0000000    0.1505588
377880.0000000    0.1320957
377920.0000000    0.1421877
377960.0000000    0.1369549
378000.0000000    0.1432509
378040.0000000    0.1288688
378080.0000000    0.1252640
378120.0000000    0.1276914
378160.0000000    0.1345332
378200.0000000    0.1432330
378240.0000000    0.1347843
378280.0000000    0.1263552
378320.0000000    0.1276123
378360.0000000    0.1371684
378400.0000000    0.1399218
378440.0000000    0.1345998
378480.0000000    0.1350954
378520.0000000    0.1410249
378560.0000000    0.1362191
378600.0000000    0.1305746
378640.0000000    0.1378112
378680.0000000    0.1339270
378720.0000000    0.1311880
378760.0000000    0.1276573
378800.0000000    0.1349024
378840.0000000    0.1253816
378880.0000000    0.1206885
378920.0000000    0.1216829
378960.0000000    0.1327768
379000.0000000    0.1299333
379040.0000000    0.1240757
379080.0000000    0.1290369
379120.0000000    0.1261120
379160.0000000    0.1402982
379200.0000000    0.1270223
379240.0000000    0.1339562
379280.0000000    0.1324514
379320.0000000    0.1269277
379360.0000000    0.1297809
379400.0000000    0.1316695
379440.0000000    0.1286698
379480.0000000    0.1286525
379520.0000000    0.1214920
379560.0000000    0.1285281
379600.0000000    0.1232940
379640.0000000    0.1240660
379680.0000000    0.1303378
379720.0000000    0.1369830
379760.0000000    0.1332749
379800.0000000    0.1339754
379840.0000000    0.1301307
379880.0000000    0.1397766
379920.0000000    0.1357506
379960.0000000    0.1376430
380000.0000000    0.1328842
380040.0000000    0.1432484
380080.0000000    0.1320500
380120.0000000    0.1342103
380160.0000000    0.1440785
380200.0000000    0.1387804
380240.0000000    0.1344931
380280.0000000    0.1304046
380320.0000000    0.1232472
380360.0000000    0.1326064
380400.0000000    0.1280755
380440.0000000    0.1282477
380480.0000000    0.1253024
380520.0000000    0.1212356
380560.0000000    0.1275596
380600.0000000    0.1282540
380640.0000000    0.1316930
380680.0000000    0.1238395
380720.0000000    0.1331622
380760.0000000    0.1434885
380800.0000000    0.1289494
380840.0000000    0.1238748
380880.0000000    0.1208926
380920.0000000    0.1441972
380960.0000000    0.1330823
381000.0000000    0.1376508
381040.0000000    0.1244996
381080.0000000    0.1335901
381120.0000000    0.1382099
381160.0000000    0.1358063
381200.0000000    0.1328779
381240.0000000    0.1317086
381280.0000000    0.1272128
381320.0000000    0.1408484
381360.0000000    0.1371350
381400.0000000    0.1409248
381440.0000000    0.1312866
381480.0000000    0.1451962
381520.0000000    0.1386380
381560.0000000    0.1317932
381600.0000000    0.1275151
381640.0000000    0.1345919
381680.0000000    0.1297779
381720.0000000    0.1315068
381760.0000000    0.1297338
381800.0000000    0.1359090
381840.0000000    0.1305721
381880.0000000    0.1339739
381920.0000000    0.1278029
381960.0000000    0.1294664
382000.0000000    0.1470537
382040.0000000    0.1515415
382080.0000000    0.1453892
382120.0000000    0.1361557
382160.0000000    0.1391018
382200.0000000    0.1356488
382240.0000000    0.1395720
382280.0000000    0.1366362
382320.0000000    0.1316196
382360.0000000    0.1364444
382400.0000000    0.1391235
382440.0000000    0.1324417
382480.0000000    0.1386315
382520.0000000    0.1315829
382560.0000000    0.1342740
382600.0000000    0.1304299
382640.0000000    0.1273342
382680.0000000    0.1424614
382720.0000000    0.1369450
382760.0000000    0.1315535
382800.0000000    0.1388550
382840.0000000    0.1446999
382880.0000000    0.1317690
382920.0000000    0.1304046
382960.0000000    0.1360935
383000.0000000    0.1432405
383040.0000000    0.1316303
383080.0000000    0.1349892
383120.0000000    0.1293009
383160.0000000    0.1351270
383200.0000000    0.1422663
383240.0000000    0.1451689
383280.0000000    0.1314207
383320.0000000    0.1282906
383360.0000000    0.1328223
383400.0000000    0.1405193
383440.0000000    0.1359218
383480.0000000    0.1336668
383520.0000000    0.1401187
383560.0000000    0.1389854
383600.0000000    0.1377142
383640.0000000    0.1395931
383680.0000000    0.1488969
383720.0000000    0.1425857
383760.0000000    0.1454484
383800.0000000    0.1314840
383840.0000000    0.1335633
383880.0000000    0.1370733
383920.0000000    0.1337206
383960.0000000    0.1348324
384000.0000000    0.1391498
384040.0000000    0.1493711
384080.0000000    0.1359029
384120.0000000    0.1461121
384160.0000000    0.1353450
384200.0000000    0.1310493
384240.0000000    0.1305587
384280.0000000    0.1359350
384320.0000000    0.1280288
384360.0000000    0.1360794
384400.0000000    0.1278099
384440.0000000    0.1310361
384480.0000000    0.1441903
384520.0000000    0.1266845
384560.0000000    0.1300983
384600.0000000    0.1334187
384640.0000000    0.1277986
384680.0000000    0.1264936
384720.0000000    0.1391727
384760.0000000    0.1249071
384800.0000000    0.1357585
384840.0000000    0.1310483
384880.0000000    0.1313677
384920.0000000    0.1303894
384960.0000000    0.1396864
385000.0000000    0.1294008
385040.0000000    0.1353682
385080.0000000    0.1428162
385120.0000000    0.1386837
385160.0000000    0.1396070
385200.0000000    0.1393681
385240.0000000    0.1433103
385280.0000000    0.1413954
385320.0000000    0.1376311
385360.0000000    0.1472241
385400.0000000    0.1533915
385440.0000000    0.1551517
385480.0000000    0.1527743
385520.0000000    0.1483916
385560.0000000    0.1485659
385600.0000000    0.1495677
385640.0000000    0.1461375
385680.0000000    0.1353778
385720.0000000    0.1449590
385760.0000000    0.1421608
385800.0000000    0.1412093
385840.0000000    0.1443299
385880.0000000    0.1500158
385920.0000000    0.1551260
385960.0000000    0.1471904
386000.0000000    0.1454531
386040.0000000    0.1493405
386080.0000000    0.1379979
386120.0000000    0.1460495
386160.0000000    0.1630138
386200.0000000    0.1607090
386240.0000000    0.1485319
386280.0000000    0.1387748
386320.0000000    0.1439582
386360.0000000    0.1408827
386400.0000000    0.1345516
386440.0000000    0.1422686
386480.0000000    0.1498908
386520.0000000    0.1369485
386560.0000000    0.1267372
386600.0000000    0.1324069
386640.0000000    0.1363521
386680.0000000    0.1370895
386720.0000000    0.1415396
386760.0000000    0.1400436
386800.0000000    0.1357291
386840.0000000    0.1584583
386880.0000000    0.1462858
386920.0000000    0.1430852
386960.0000000    0.1333003
387000.0000000    0.1375895
387040.0000000    0.1358791
387080.0000000    0.1418136
387120.0000000    0.1419358
387160.0000000    0.1486978
387200.0000000    0.1394558
387240.0000000    0.1368892
387280.0000000    0.1481649
387320.0000000    0.1462455
387360.0000000    0.1361396
387400.0000000    0.1407914
387440.0000000    0.1401202
387480.0000000    0.1421679
387520.0000000    0.1403865
387560.0000000    0.1535372
387600.0000000    0.1458739
387640.0000000    0.1459841
387680.0000000    0.1341466
387720.0000000    0.1351218
387760.0000000    0.1348540
387800.0000000    0.1404086
387840.0000000    0.1408069
387880.0000000    0.1467018
387920.0000000    0.1282936
387960.0000000    0.1321184
388000.0000000    0.1404496
388040.0000000    0.1321112
388080.0000000    0.1396152
388120.0000000    0.1359353
388160.0000000    0.1463842
388200.0000000    0.1360831
388240.0000000    0.1377581
388280.0000000    0.1360398
388320.0000000    0.1547886
388360.0000000    0.1466740
388400.0000000    0.1370332
388440.0000000    0.1406964
388480.0000000    0.1341159
388520.0000000    0.1398137
388560.0000000    0.1264174
388600.0000000    0.1309818
388640.0000000    0.1360542
388680.0000000    0.1359104
388720.0000000    0.1404295
388760.0000000    0.1380506
388800.0000000    0.1441124
388840.0000000    0.1336385
388880.0000000    0.1437575
388920.0000000    0.1411709
388960.0000000    0.1502013
389000.0000000    0.1324439
389040.0000000    0.1374528
389080.0000000    0.1535929
389120.0000000    0.1378719
389160.0000000    0.1347269
389200.0000000    0.1285379
389240.0000000    0.1338982
389280.0000000    0.1361572
389320.0000000    0.1374818
389360.0000000    0.1410744
389400.0000000    0.1383305
389440.0000000    0.1504931
389480.0000000    0.1369545
389520.0000000    0.1383992
389560.0000000    0.1396734
389600.0000000    0.1484460
389640.0000000    0.1397826
389680.0000000    0.1336799
389720.0000000    0.1364003
389760.0000000    0.1379129
389800.0000000    0.1422718
389840.0000000    0.1448443
389880.0000000    0.1415972
389920.0000000    0.1394957
389960.0000000    0.1336110
390000.0000000    0.1331866
390040.0000000    0.1336993
390080.0000000    0.1417387
390120.0000000    0.1436530
390160.0000000    0.1427020
390200.0000000    0.1421371
390240.0000000    0.1467282
390280.0000000    0.1472409
390320.0000000    0.1410518
390360.0000000    0.1398793
390400.0000000    0.1368867
390440.0000000    0.1487187
390480.0000000    0.1439559
390520.0000000    0.1503683
390560.0000000    0.1406987
390600.0000000    0.1357756
390640.0000000    0.1466704
390680.0000000    0.1365631
390720.0000000    0.1307797
390760.0000000    0.1363930
390800.0000000    0.1470571
390840.0000000    0.1328227
390880.0000000    0.1403230
390920.0000000    0.1364524
390960.0000000    0.1373309
391000.0000000    0.1350351
391040.0000000    0.1382716
391080.0000000    0.1365404
391120.0000000    0.1307459
391160.0000000    0.1521038
391200.0000000    0.1378659
391240.0000000    0.1221648
391280.0000000    0.1361949
391320.0000000    0.1414171
391360.0000000    0.1385748
391400.0000000    0.1402947
391440.0000000    0.1325428
391480.0000000    0.1466472
391520.0000000    0.1393614
391560.0000000    0.1459252
391600.0000000    0.1416141
391640.0000000    0.1333223
391680.0000000    0.1260183
391720.0000000    0.1400660
391760.0000000    0.1334132
391800.0000000    0.1449937
391840.0000000    0.1381022
391880.0000000    0.1471266
391920.0000000    0.1464736
391960.0000000    0.1389553
392000.0000000    0.1495688
392040.0000000    0.1399294
392080.0000000    0.1612947
392120.0000000    0.1413447
392160.0000000    0.1435787
392200.0000000    0.1409109
392240.0000000    0.1440738
392280.0000000    0.1530786
392320.0000000    0.1551767
392360.0000000    0.1582733
392400.0000000    0.1483944
392440.0000000    0.1456954
392480.0000000    0.1596267
392520.0000000    0.1511818
392560.0000000    0.1442310
392600.0000000    0.1380598
392640.0000000    0.1356954
392680.0000000    0.1427711
392720.0000000    0.1442406
392760.0000000    0.1502002
392800.0000000    0.1424147
392840.0000000    0.1398870
392880.0000000    0.1304602
392920.0000000    0.1327781
392960.0000000    0.1346834
393000.0000000    0.1369962
393040.0000000    0.1358477
393080.0000000    0.1440058
393120.0000000    0.1275088
393160.0000000    0.1491506
393200.0000000    0.1536473
393240.0000000    0.1303952
393280.0000000    0.1389115
393320.0000000    0.1424033
393360.0000000    0.1438993
393400.0000000    0.1291678
393440.0000000    0.1397896
393480.0000000    0.1409694
393520.0000000    0.1461595
393560.0000000    0.1358286
393600.0000000    0.1365230
393640.0000000    0.1441417
393680.0000000    0.1417961
393720.0000000    0.1482781
393760.0000000    0.1403900
393800.0000000    0.1363961
393840.0000000    0.1292427
393880.0000000    0.1416447
393920.0000000    0.1304982
393960.0000000    0.1291871
394000.0000000    0.1392920
394040.0000000    0.1434270
394080.0000000    0.1358266
394120.0000000    0.1436241
394160.0000000    0.1544787
394200.0000000    0.1513669
394240.0000000    0.1416455
394280.0000000    0.1370672
394320.0000000    0.1326240
394360.0000000    0.1280069
394400.0000000    0.1451466
394440.0000000    0.1450679
394480.0000000    0.1264942
394520.0000000    0.1285398
394560.0000000    0.1362092
394600.0000000    0.1299473
394640.0000000    0.1312726
394680.0000000    0.1234230
394720.0000000    0.1400950
394760.0000000    0.1338415
394800.0000000    0.1259191
394840.0000000    0.1307786
394880.0000000    0.1374694
394920.0000000    0.1373299
394960.0000000    0.1303394
395000.0000000    0.1419554
395040.0000000    0.1323614
395080.0000000    0.1380682
395120.0000000    0.1260268
395160.0000000    0.1339579
395200.0000000    0.1256517
395240.0000000    0.1270200
395280.0000000    0.1403391
395320.0000000    0.1216114
395360.0000000    0.1347484
395400.0000000    0.1457662
395440.0000000    0.1346930
395480.0000000    0.1347858
395520.0000000    0.1302958
395560.0000000    0.1384601
395600.0000000    0.1460958
395640.0000000    0.1334512
395680.0000000    0.1360072
395720.0000000    0.1487648
395760.0000000    0.1336194
395800.0000000    0.1352546
395840.0000000    0.1424446
395880.0000000    0.1336803
395920.0000000    0.1321177
395960.0000000    0.1277204
396000.0000000    0.1378053
396040.0000000    0.1408209
396080.0000000    0.1490310
396120.0000000    0.1471419
396160.0000000    0.1434337
396200.0000000    0.1377248
396240.0000000    0.1471687
396280.0000000    0.1464851
396320.0000000    0.1365890
396360.0000000    0.1425036
396400.0000000    0.1381561
396440.0000000    0.1356821
396480.0000000    0.1332803
396520.0000000    0.1543145
396560.0000000    0.1403306
396600.0000000    0.1306355
396640.0000000    0.1335459
396680.0000000    0.1338738
396720.0000000    0.1403105
396760.0000000    0.1511904
396800.0000000    0.1375356
396840.0000000    0.1324801
396880.0000000    0.1238451
396920.0000000    0.1331892
396960.0000000    0.1296851
397000.0000000    0.1409639
397040.0000000    0.1311666
397080.0000000    0.1402166
397120.0000000    0.1403822
397160.0000000    0.1445934
397200.0000000    0.1251506
397240.0000000    0.1335788
397280.0000000    0.1544542
397320.0000000    0.1389345
397360.0000000    0.1318575
397400.0000000    0.1371908
397440.0000000    0.1227411
397480.0000000    0.1327017
397520.0000000    0.1394524
397560.0000000    0.1294782
397600.0000000    0.1229926
397640.0000000    0.1272673
397680.0000000    0.1184303
397720.0000000    0.1227354
397760.0000000    0.1303078
397800.0000000    0.1333179
397840.0000000    0.1245487
397880.0000000    0.1354522
397920.0000000    0.1267574
397960.0000000    0.1343230
398000.0000000    0.1253392
398040.0000000    0.1311717
398080.0000000    0.1376300
398120.0000000    0.1292748
398160.0000000    0.1292372
398200.0000000    0.1321803
398240.0000000    0.1268845
398280.0000000    0.1203994
398320.0000000    0.1255589
398360.0000000    0.1281800
398400.0000000    0.1281299
398440.0000000    0.1389461
398480.0000000    0.1312876
398520.0000000    0.1257006
398560.0000000    0.1281325
398600.0000000    0.1374060
398640.0000000    0.1399813
398680.0000000    0.1364334
398720.0000000    0.1302791
398760.0000000    0.1242394
398800.0000000    0.1287366
398840.0000000    0.1216704
398880.0000000    0.1269339
398920.0000000    0.1286070
398960.0000000    0.1303523
399000.0000000    0.1299755
399040.0000000    0.1313845
399080.0000000    0.1295381
399120.0000000    0.1321738
399160.0000000    0.1291171
399200.0000000    0.1315180
399240.0000000    0.1306748
399280.0000000    0.1255478
399320.0000000    0.1313855
399360.0000000    0.1377740
399400.0000000    0.1423078
399440.0000000    0.1443314
399480.0000000    0.1344100
399520.0000000    0.1323960
399560.0000000    0.1366986
399600.0000000    0.1262822
399640.0000000    0.1376666
399680.0000000    0.1219619
399720.0000000    0.1220514
399760.0000000    0.1251318
399800.0000000    0.1290696
399840.0000000    0.1243524
399880.0000000    0.1318567
399920.0000000    0.1238862
399960.0000000    0.1310009
400000.0000000    0.1184728
400040.0000000    0.1182311
400080.0000000    0.1192117
400120.0000000    0.1240171
400160.0000000    0.1239122
400200.0000000    0.1177304
400240.0000000    0.1222876
400280.0000000    0.1188526
400320.0000000    0.1341265
400360.0000000    0.1263469
400400.0000000    0.1338671
400440.0000000    0.1356432
400480.0000000    0.1365169
400520.0000000    0.1356652
400560.0000000    0.1333082
400600.0000000    0.1420704
400640.0000000    0.1254021
400680.0000000    0.1392196
400720.0000000    0.1333703
400760.0000000    0.1341839
400800.0000000    0.1361657
400840.0000000    0.1294496
400880.0000000    0.1281107
400920.0000000    0.1318322
400960.0000000    0.1280330
401000.0000000    0.1246594
401040.0000000    0.1396051
401080.0000000    0.1321252
401120.0000000    0.1325472
401160.0000000    0.1394349
401200.0000000    0.1407549
401240.0000000    0.1261351
401280.0000000    0.1406117
401320.0000000    0.1363652
401360.0000000    0.1350686
401400.0000000    0.1394161
401440.0000000    0.1410051
401480.0000000    0.1567367
401520.0000000    0.1560640
401560.0000000    0.1273697
401600.0000000    0.1328135
401640.0000000    0.1361614
401680.0000000    0.1227933
401720.0000000    0.1402737
401760.0000000    0.1401466
401800.0000000    0.1365495
401840.0000000    0.1293279
401880.0000000    0.1341641
401920.0000000    0.1347569
401960.0000000    0.1351861
402000.0000000    0.1433299
402040.0000000    0.1260070
402080.0000000    0.1412175
402120.0000000    0.1343112
402160.0000000    0.1302050
402200.0000000    0.1373755
402240.0000000    0.1305156
402280.0000000    0.1446237
402320.0000000    0.1400806
402360.0000000    0.1423612
402400.0000000    0.1381396
402440.0000000    0.1292167
402480.0000000    0.1392444
402520.0000000    0.1331569
402560.0000000    0.1303413
402600.0000000    0.1433805
402640.0000000    0.1360645
402680.0000000    0.1369824
402720.0000000    0.1362281
402760.0000000    0.1281282
402800.0000000    0.1395386
402840.0000000    0.1302814
402880.0000000    0.1279109
402920.0000000    0.1315514
402960.0000000    0.1282004
403000.0000000    0.1381142
403040.0000000    0.1404365
403080.0000000    0.1295051
403120.0000000    0.1488729
403160.0000000    0.1339543
403200.0000000    0.1365645
403240.0000000    0.1298214
403280.0000000    0.1432575
403320.0000000    0.1487363
403360.0000000    0.1557942
403400.0000000    0.1339836
403440.0000000    0.1338634
403480.0000000    0.1330119
403520.0000000    0.1390604
403560.0000000    0.1329090
403600.0000000    0.1352267
403640.0000000    0.1443161
403680.0000000    0.1405481
403720.0000000    0.1439271
403760.0000000    0.1398102
403800.0000000    0.1460206
403840.0000000    0.1333043
403880.0000000    0.1336784
403920.0000000    0.1332658
403960.0000000    0.1384121
404000.0000000    0.1366254
404040.0000000    0.1338380
404080.0000000    0.1523071
404120.0000000    0.1367413
404160.0000000    0.1350271
404200.0000000    0.1339543
404240.0000000    0.1352848
404280.0000000    0.1369269
404320.0000000    0.1362683
404360.0000000    0.1405882
404400.0000000    0.1462614
404440.0000000    0.1310082
404480.0000000    0.1433870
404520.0000000    0.1425669
404560.0000000    0.1339139
404600.0000000    0.1410962
404640.0000000    0.1438957
404680.0000000    0.1385146
404720.0000000    0.1402815
404760.0000000    0.1518421
404800.0000000    0.1345850
404840.0000000    0.1371702
404880.0000000    0.1300018
404920.0000000    0.1307214
404960.0000000    0.1425000
405000.0000000    0.1423372
405040.0000000    0.1453573
405080.0000000    0.1457905
405120.0000000    0.1350333
405160.0000000    0.1394506
405200.0000000    0.1369089
405240.0000000    0.1452600
405280.0000000    0.1451510
405320.0000000    0.1441196
405360.0000000    0.1335350
405400.0000000    0.1418560
405440.0000000    0.1495425
405480.0000000    0.1556689
405520.0000000    0.1410573
405560.0000000    0.1434742
405600.0000000    0.1422133
405640.0000000    0.1520659
405680.0000000    0.1323051
405720.0000000    0.1371569
405760.0000000    0.1363737
405800.0000000    0.1227183
405840.0000000    0.1216449
405880.0000000    0.1302492
405920.0000000    0.1272840
405960.0000000    0.1349740
406000.0000000    0.1456041
406040.0000000    0.1292731
406080.0000000    0.1445795
406120.0000000    0.1321846
406160.0000000    0.1258396
406200.0000000    0.1297316
406240.0000000    0.1256386
406280.0000000    0.1353194
406320.0000000    0.1399018
406360.0000000    0.1254400
406400.0000000    0.1349717
406440.0000000    0.1299277
406480.0000000    0.1465599
406520.0000000    0.1315520
406560.0000000    0.1322654
406600.0000000    0.1499163
406640.0000000    0.1347323
406680.0000000    0.1352189
406720.0000000    0.1361867
406760.0000000    0.1480009
406800.0000000    0.1420153
406840.0000000    0.1528015
406880.0000000    0.1464479
406920.0000000    0.1529489
406960.0000000    0.1319325
407000.0000000    0.1332308
407040.0000000    0.1473354
407080.0000000    0.1518153
407120.0000000    0.1497966
407160.0000000    0.1437272
407200.0000000    0.1354152
407240.0000000    0.1324373
407280.0000000    0.1313387
407320.0000000    0.1378774
407360.0000000    0.1293104
407400.0000000    0.1332898
407440.0000000    0.1332172
407480.0000000    0.1243317
407520.0000000    0.1371074
407560.0000000    0.1349789
407600.0000000    0.1231807
407640.0000000    0.1344772
407680.0000000    0.1350745
407720.0000000    0.1380865
407760.0000000    0.1335678
407800.0000000    0.1348055
407840.0000000    0.1275454
407880.0000000    0.1286848
407920.0000000    0.1473505
407960.0000000    0.1483843
408000.0000000    0.1290788
408040.0000000    0.1446192
408080.0000000    0.1383073
408120.0000000    0.1322664
408160.0000000    0.1448321
408200.0000000    0.1468797
408240.0000000    0.1363621
408280.0000000    0.1490908
408320.0000000    0.1293025
408360.0000000    0.1524781
408400.0000000    0.1439851
408440.0000000    0.1423527
408480.0000000    0.1488196
408520.0000000    0.1416007
408560.0000000    0.1450536
408600.0000000    0.1477088
408640.0000000    0.1436952
408680.0000000    0.1438197
408720.0000000    0.1380427
408760.0000000    0.1494095
408800.0000000    0.1394666
408840.0000000    0.1430618
408880.0000000    0.1345403
408920.0000000    0.1436031
408960.0000000    0.1565179
409000.0000000    0.1295680
409040.0000000    0.1359828
409080.0000000    0.1386247
409120.0000000    0.1376815
409160.0000000    0.1352053
409200.0000000    0.1296006
409240.0000000    0.1311603
409280.0000000    0.1319198
409320.0000000    0.1444045
409360.0000000    0.1496854
409400.0000000    0.1543459
409440.0000000    0.1521025
409480.0000000    0.1584483
409520.0000000    0.1378484
409560.0000000    0.1425743
409600.0000000    0.1480239
409640.0000000    0.1434218
409680.0000000    0.1421907
409720.0000000    0.1436484
409760.0000000    0.1320525
409800.0000000    0.1407165
409840.0000000    0.1443017
409880.0000000    0.1469142
409920.0000000    0.1364219
409960.0000000    0.1329112
410000.0000000    0.1305236
410040.0000000    0.1319029
410080.0000000    0.1346506
410120.0000000    0.1323326
410160.0000000    0.1341636
410200.0000000    0.1416753
410240.0000000    0.1527219
410280.0000000    0.1417316
410320.0000000    0.1490951
410360.0000000    0.1439309
410400.0000000    0.1396825
410440.0000000    0.1481658
410480.0000000    0.1433562
410520.0000000    0.1356810
410560.0000000    0.1332673
410600.0000000    0.1516506
410640.0000000    0.1446991
410680.0000000    0.1354188
410720.0000000    0.1343507
410760.0000000    0.1334509
410800.0000000    0.1266979
410840.0000000    0.1374630
410880.0000000    0.1399380
410920.0000000    0.1394604
410960.0000000    0.1326288
411000.0000000    0.1367262
411040.0000000    0.1292651
411080.0000000    0.1359121
411120.0000000    0.1420931
411160.0000000    0.1516677
411200.0000000    0.1389452
411240.0000000    0.1433516
411280.0000000    0.1416995
411320.0000000    0.1378973
411360.0000000    0.1278242
411400.0000000    0.1324583
411440.0000000    0.1347107
411480.0000000    0.1267070
411520.0000000    0.1360749
411560.0000000    0.1243651
411600.0000000    0.1349332
411640.0000000    0.1304405
411680.0000000    0.1327369
411720.0000000    0.1340717
411760.0000000    0.1370176
411800.0000000    0.1374498
411840.0000000    0.1352199
411880.0000000    0.1428021
411920.0000000    0.1388659
411960.0000000    0.1339335
412000.0000000    0.1380079
412040.0000000    0.1399290
412080.0000000    0.1359475
412120.0000000    0.1341202
412160.0000000    0.1335513
412200.0000000    0.1324776
412240.0000000    0.1358329
412280.0000000    0.1504415
412320.0000000    0.1420838
412360.0000000    0.1368198
412400.0000000    0.1221558
412440.0000000    0.1238939
412480.0000000    0.1244960
412520.0000000    0.1309290
412560.0000000    0.1316695
412600.0000000    0.1244236
412640.0000000    0.1283963
412680.0000000    0.1295797
412720.0000000    0.1402834
412760.0000000    0.1281058
412800.0000000    0.1405123
412840.0000000    0.1231934
412880.0000000    0.1221781
412920.0000000    0.1274068
412960.0000000    0.1294782
413000.0000000    0.1387011
413040.0000000    0.1250727
413080.0000000    0.1281327
413120.0000000    0.1351241
413160.0000000    0.1390302
413200.0000000    0.1433650
413240.0000000    0.1318448
413280.0000000    0.1345712
413320.0000000    0.1403528
413360.0000000    0.1425070
413400.0000000    0.1290734
413440.0000000    0.1322837
413480.0000000    0.1289938
413520.0000000    0.1303246
413560.0000000    0.1301132
413600.0000000    0.1265166
413640.0000000    0.1299291
413680.0000000    0.1390392
413720.0000000    0.1435002
413760.0000000    0.1287473
413800.0000000    0.1365149
413840.0000000    0.1457029
413880.0000000    0.1356151
413920.0000000    0.1267536
413960.0000000    0.1334015
414000.0000000    0.1290674
414040.0000000    0.1223662
414080.0000000    0.1286673
414120.0000000    0.1362271
414160.0000000    0.1265810
414200.0000000    0.1327399
414240.0000000    0.1324380
414280.0000000    0.1330665
414320.0000000    0.1258057
414360.0000000    0.1309724
414400.0000000    0.1284185
414440.0000000    0.1395049
414480.0000000    0.1377216
414520.0000000    0.1322358
414560.0000000    0.1294541
414600.0000000    0.1351955
414640.0000000    0.1269595
414680.0000000    0.1245097
414720.0000000    0.1361657
414760.0000000    0.1317993
414800.0000000    0.1328348
414840.0000000    0.1402838
414880.0000000    0.1397551
414920.0000000    0.1362636
414960.0000000    0.1381927
415000.0000000    0.1351274
415040.0000000    0.1302508
415080.0000000    0.1238006
415120.0000000    0.1424282
415160.0000000    0.1426518
415200.0000000    0.1398447
415240.0000000    0.1391659
415280.0000000    0.1403008
415320.0000000    0.1367843
415360.0000000    0.1423202
415400.0000000    0.1338138
415440.0000000    0.1316779
415480.0000000    0.1275770
415520.0000000    0.1225737
415560.0000000    0.1224556
415600.0000000    0.1154776
415640.0000000    0.1243194
415680.0000000    0.1232041
415720.0000000    0.1348006
415760.0000000    0.1365137
415800.0000000    0.1427740
415840.0000000    0.1289140
415880.0000000    0.1268171
415920.0000000    0.1329123
415960.0000000    0.1260538
416000.0000000    0.1287791
416040.0000000    0.1221582
416080.0000000    0.1214399
416120.0000000    0.1326182
416160.0000000    0.1321612
416200.0000000    0.1302235
416240.0000000    0.1170922
416280.0000000    0.1206553
416320.0000000    0.1243801
416360.0000000    0.1295246
416400.0000000    0.1453876
416440.0000000    0.1308167
416480.0000000    0.1225806
416520.0000000    0.1282537
416560.0000000    0.1297115
416600.0000000    0.1249976
416640.0000000    0.1283524
416680.0000000    0.1314601
416720.0000000    0.1366973
416760.0000000    0.1336081
416800.0000000    0.1300967
416840.0000000    0.1376981
416880.0000000    0.1203321
416920.0000000    0.1240242
416960.0000000    0.1183598
417000.0000000    0.1176905
417040.0000000    0.1236003
417080.0000000    0.1364959
417120.0000000    0.1305858
417160.0000000    0.1365037
417200.0000000    0.1339166
417240.0000000    0.1307305
417280.0000000    0.1286616
417320.0000000    0.1313148
417360.0000000    0.1287524
417400.0000000    0.1265532
417440.0000000    0.1336821
417480.0000000    0.1381596
417520.0000000    0.1294078
417560.0000000    0.1229829
417600.0000000    0.1231196
417640.0000000    0.1299642
417680.0000000    0.1286595
417720.0000000    0.1267119
417760.0000000    0.1276904
417800.0000000    0.1300422
417840.0000000    0.1252429
417880.0000000    0.1340193
417920.0000000    0.1203618
417960.0000000    0.1269182
418000.0000000    0.1324798
418040.0000000    0.1348430
418080.0000000    0.1199761
418120.0000000    0.1212626
418160.0000000    0.1211775
418200.0000000    0.1319216
418240.0000000    0.1156417
418280.0000000    0.1208042
418320.0000000    0.1298766
418360.0000000    0.1215969
418400.0000000    0.1279626
418440.0000000    0.1266006
418480.0000000    0.1320425
418520.0000000    0.1286033
418560.0000000    0.1285306
418600.0000000    0.1371570
418640.0000000    0.1349887
418680.0000000    0.1524994
418720.0000000    0.1363008
418760.0000000    0.1275986
418800.0000000    0.1303797
418840.0000000    0.1367864
418880.0000000    0.1464509
418920.0000000    0.1381713
418960.0000000    0.1349212
419000.0000000    0.1244508
419040.0000000    0.1307778
419080.0000000    0.1317642
419120.0000000    0.1277317
419160.0000000    0.1295961
419200.0000000    0.1282301
419240.0000000    0.1381591
419280.0000000    0.1319914
419320.0000000    0.1328394
419360.0000000    0.1392315
419400.0000000    0.1308531
419440.0000000    0.1293452
419480.0000000    0.1389146
419520.0000000    0.1432559
419560.0000000    0.1347999
419600.0000000    0.1295289
419640.0000000    0.1216754
419680.0000000    0.1344049
419720.0000000    0.1212184
419760.0000000    0.1213009
419800.0000000    0.1261532
419840.0000000    0.1285686
419880.0000000    0.1284883
419920.0000000    0.1341121
419960.0000000    0.1331735
420000.0000000    0.1235486
420040.0000000    0.1285488
420080.0000000    0.1331825
420120.0000000    0.1306880
420160.0000000    0.1323343
420200.0000000    0.1316155
420240.0000000    0.1274020
420280.0000000    0.1272644
420320.0000000    0.1249021
420360.0000000    0.1287102
420400.0000000    0.1301451
420440.0000000    0.1340456
420480.0000000    0.1333045
420520.0000000    0.1254659
420560.0000000    0.1399885
420600.0000000    0.1283110
420640.0000000    0.1160164
420680.0000000    0.1241567
420720.0000000    0.1291860
420760.0000000    0.1278349
420800.0000000    0.1247984
420840.0000000    0.1271513
420880.0000000    0.1256734
420920.0000000    0.1229665
420960.0000000    0.1176712
421000.0000000    0.1107985
421040.0000000    0.1170656
421080.0000000    0.1160574
421120.0000000    0.1215983
421160.0000000    0.1156364
421200.0000000    0.1304094
421240.0000000    0.1303710
421280.0000000    0.1262452
421320.0000000    0.1181969
421360.0000000    0.1247937
421400.0000000    0.1293954
421440.0000000    0.1285842
421480.0000000    0.1212637
421520.0000000    0.1189132
421560.0000000    0.1285134
421600.0000000    0.1308858
421640.0000000    0.1212176
421680.0000000    0.1222213
421720.0000000    0.1212835
421760.0000000    0.1190360
421800.0000000    0.1246811
421840.0000000    0.1246942
421880.0000000    0.1169404
421920.0000000    0.1215102
421960.0000000    0.1160088
422000.0000000    0.1301166
422040.0000000    0.1268735
422080.0000000    0.1351873
422120.0000000    0.1147214
422160.0000000    0.1168203
422200.0000000    0.1336490
422240.0000000    0.1175675
422280.0000000    0.1180260
422320.0000000    0.1131291
422360.0000000    0.1152784
422400.0000000    0.1149338
422440.0000000    0.1173294
422480.0000000    0.1193598
422520.0000000    0.1100046
422560.0000000    0.1233215
422600.0000000    0.1211136
422640.0000000    0.1298467
422680.0000000    0.1168953
422720.0000000    0.1155641
422760.0000000    0.1147027
422800.0000000    0.1209263
422840.0000000    0.1177622
422880.0000000    0.1295259
422920.0000000    0.1263955
422960.0000000    0.1262536
423000.0000000    0.1171234
423040.0000000    0.1268470
423080.0000000    0.1302680
423120.0000000    0.1286852
423160.0000000    0.1386725
423200.0000000    0.1362315
423240.0000000    0.1369645
423280.0000000    0.1313739
423320.0000000    0.1444035
423360.0000000    0.1386600
423400.0000000    0.1274595
423440.0000000    0.1381507
423480.0000000    0.1331500
423520.0000000    0.1325895
423560.0000000    0.1253198
423600.0000000    0.1232200
423640.0000000    0.1413832
423680.0000000    0.1337338
423720.0000000    0.1299758
423760.0000000    0.1344427
423800.0000000    0.1275168
423840.0000000    0.1336257
423880.0000000    0.1420046
423920.0000000    0.1307068
423960.0000000    0.1388473
424000.0000000    0.1200655
424040.0000000    0.1280640
424080.0000000    0.1215744
424120.0000000    0.1396942
424160.0000000    0.1327192
424200.0000000    0.1317637
424240.0000000    0.1305603
424280.0000000    0.1414547
424320.0000000    0.1302038
424360.0000000    0.1437849
424400.0000000    0.1337678
424440.0000000    0.1273585
424480.0000000    0.1274322
424520.0000000    0.1341259
424560.0000000    0.1355454
424600.0000000    0.1379148
424640.0000000    0.1347178
424680.0000000    0.1338264
424720.0000000    0.1458455
424760.0000000    0.1348025
424800.0000000    0.1261849
424840.0000000    0.1445193
424880.0000000    0.1265147
424920.0000000    0.1367715
424960.0000000    0.1418278
425000.0000000    0.1354644
425040.0000000    0.1319026
425080.0000000    0.1358618
425120.0000000    0.1361737
425160.0000000    0.1343472
425200.0000000    0.1485559
425240.0000000    0.1499840
425280.0000000    0.1497832
425320.0000000    0.1445994
425360.0000000    0.1377543
425400.0000000    0.1365041
425440.0000000    0.1354870
425480.0000000    0.1291633
425520.0000000    0.1368962
425560.0000000    0.1328933
425600.0000000    0.1376183
425640.0000000    0.1416421
425680.0000000    0.1291724
425720.0000000    0.1272374
425760.0000000    0.1432939
425800.0000000    0.1319374
425840.0000000    0.1242813
425880.0000000    0.1402462
425920.0000000    0.1315627
425960.0000000    0.1298706
426000.0000000    0.1324895
426040.0000000    0.1357702
426080.0000000    0.1341347
426120.0000000    0.1300255
426160.0000000    0.1281929
426200.0000000    0.1319826
426240.0000000    0.1296417
426280.0000000    0.1337969
426320.0000000    0.1346229
426360.0000000    0.1261570
426400.0000000    0.1309658
426440.0000000    0.1355963
426480.0000000    0.1336030
426520.0000000    0.1308161
426560.0000000    0.1327935
426600.0000000    0.1347821
426640.0000000    0.1244068
426680.0000000    0.1281046
426720.0000000    0.1396573
426760.0000000    0.1387648
426800.0000000    0.1413475
426840.0000000    0.1396258
426880.0000000    0.1379496
426920.0000000    0.1488200
426960.0000000    0.1491266
427000.0000000    0.1590741
427040.0000000    0.1435245
427080.0000000    0.1607292
427120.0000000    0.1549360
427160.0000000    0.1512165
427200.0000000    0.1526081
427240.0000000    0.1508888
427280.0000000    0.1496091
427320.0000000    0.1440953
427360.0000000    0.1315579
427400.0000000    0.1456941
427440.0000000    0.1418989
427480.0000000    0.1395674
427520.0000000    0.1472655
427560.0000000    0.1363367
427600.0000000    0.1365146
427640.0000000    0.1327516
427680.0000000    0.1503774
427720.0000000    0.1374746
427760.0000000    0.1332191
427800.0000000    0.1365387
427840.0000000    0.1288371
427880.0000000    0.1350768
427920.0000000    0.1308884
427960.0000000    0.1422451
428000.0000000    0.1363816
428040.0000000    0.1348453
428080.0000000    0.1298221
428120.0000000    0.1309422
428160.0000000    0.1314476
428200.0000000    0.1310345
428240.0000000    0.1259316
428280.0000000    0.1239665
428320.0000000    0.1295388
428360.0000000    0.1357014
428400.0000000    0.1427344
428440.0000000    0.1283383
428480.0000000    0.1299513
428520.0000000    0.1277517
428560.0000000    0.1427388
428600.0000000    0.1366895
428640.0000000    0.1301593
428680.0000000    0.1299210
428720.0000000    0.1190522
428760.0000000    0.1251706
428800.0000000    0.1302669
428840.0000000    0.1247693
428880.0000000    0.1245285
428920.0000000    0.1298521
428960.0000000    0.1390664
429000.0000000    0.1568877
429040.0000000    0.1263340
429080.0000000    0.1340691
429120.0000000    0.1363231
429160.0000000    0.1447103
429200.0000000    0.1296902
429240.0000000    0.1305685
429280.0000000    0.1336991
429320.0000000    0.1319550
429360.0000000    0.1395463
429400.0000000    0.1304505
429440.0000000    0.1257781
429480.0000000    0.1241835
429520.0000000    0.1290639
429560.0000000    0.1242100
429600.0000000    0.1339067
429640.0000000    0.1156584
429680.0000000    0.1404078
429720.0000000    0.1331803
429760.0000000    0.1230812
429800.0000000    0.1250477
429840.0000000    0.1303511
429880.0000000    0.1222841
429920.0000000    0.1227608
429960.0000000    0.1246617
430000.0000000    0.1220711
430040.0000000    0.1304785
430080.0000000    0.1326085
430120.0000000    0.1323970
430160.0000000    0.1346497
430200.0000000    0.1346674
430240.0000000    0.1259794
430280.0000000    0.1265358
430320.0000000    0.1365632
430360.0000000    0.1280001
430400.0000000    0.1300423
430440.0000000    0.1217289
430480.0000000    0.1196228
430520.0000000    0.1309264
430560.0000000    0.1255050
430600.0000000    0.1206236
430640.0000000    0.1312557
430680.0000000    0.1147451
430720.0000000    0.1208337
430760.0000000    0.1162388
430800.0000000    0.1243238
430840.0000000    0.1210814
430880.0000000    0.1264733
430920.0000000    0.1262795
430960.0000000    0.1282141
431000.0000000    0.1217897
431040.0000000    0.1323874
431080.0000000    0.1361336
431120.0000000    0.1290252
431160.0000000    0.1403627
431200.0000000    0.1251187
431240.0000000    0.1297941
431280.0000000    0.1268301
431320.0000000    0.1143973
431360.0000000    0.1288101
431400.0000000    0.1380931
431440.0000000    0.1326182
431480.0000000    0.1277277
431520.0000000    0.1425907
431560.0000000    0.1449252
431600.0000000    0.1278202
431640.0000000    0.1413195
431680.0000000    0.1208442
431720.0000000    0.1331497
431760.0000000    0.1396530
431800.0000000    0.1285522
431840.0000000    0.1383542
431880.0000000    0.1287760
431920.0000000    0.1277555
431960.0000000    0.1299484
432000.0000000    0.1315875
432040.0000000    0.1306608
432080.0000000    0.1353024
432120.0000000    0.1284367
432160.0000000    0.1197977
432200.0000000    0.1185074
432240.0000000    0.1288362
432280.0000000    0.1342606
432320.0000000    0.1200205
432360.0000000    0.1276740
432400.0000000    0.1284907
432440.0000000    0.1224236
432480.0000000    0.1236711
432520.0000000    0.1230298
432560.0000000    0.1276459
432600.0000000    0.1366666
432640.0000000    0.1221690
432680.0000000    0.1283920
432720.0000000    0.1176082
432760.0000000    0.1301417
432800.0000000    0.1232840
432840.0000000    0.1247515
432880.0000000    0.1256343
432920.0000000    0.1334475
432960.0000000    0.1317947
433000.0000000    0.1283148
433040.0000000    0.1278715
433080.0000000    0.1320999
433120.0000000    0.1306568
433160.0000000    0.1287928
433200.0000000    0.1275705
433240.0000000    0.1160834
433280.0000000    0.1378423
433320.0000000    0.1350861
433360.0000000    0.1341767
433400.0000000    0.1373406
433440.0000000    0.1351669
433480.0000000    0.1262029
433520.0000000    0.1275032
433560.0000000    0.1391584
433600.0000000    0.1383513
433640.0000000    0.1352285
433680.0000000    0.1373865
433720.0000000    0.1425110
433760.0000000    0.1484504
433800.0000000    0.1323642
433840.0000000    0.1461579
433880.0000000    0.1382646
433920.0000000    0.1495495
433960.0000000    0.1563485
434000.0000000    0.1456676
434040.0000000    0.1469939
434080.0000000    0.1394685
434120.0000000    0.1278383
434160.0000000    0.1342685
434200.0000000    0.1334513
434240.0000000    0.1376019
434280.0000000    0.1367233
434320.0000000    0.1262414
434360.0000000    0.1240956
434400.0000000    0.1336589
434440.0000000    0.1301268
434480.0000000    0.1300611
434520.0000000    0.1365810
434560.0000000    0.1348256
434600.0000000    0.1331380
434640.0000000    0.1409931
434680.0000000    0.1325311
434720.0000000    0.1421993
434760.0000000    0.1357824
434800.0000000    0.1323146
434840.0000000    0.1362678
434880.0000000    0.1328954
434920.0000000    0.1297087
434960.0000000    0.1349053
435000.0000000    0.1464244
435040.0000000    0.1353575
435080.0000000    0.1222238
435120.0000000    0.1236657
435160.0000000    0.1437119
435200.0000000    0.1313654
435240.0000000    0.1227061
435280.0000000    0.1261440
435320.0000000    0.1385214
435360.0000000    0.1271621
435400.0000000    0.1265945
435440.0000000    0.1334196
435480.0000000    0.1279107
435520.0000000    0.1266042
435560.0000000    0.1255881
435600.0000000    0.1346704
435640.0000000    0.1339149
435680.0000000    0.1278441
435720.0000000    0.1231932
435760.0000000    0.1262370
435800.0000000    0.1273954
435840.0000000    0.1460834
435880.0000000    0.1340416
435920.0000000    0.1278507
435960.0000000    0.1265357
436000.0000000    0.1268343
436040.0000000    0.1292631
436080.0000000    0.1435100
436120.0000000    0.1273690
436160.0000000    0.1349994
436200.0000000    0.1326989
436240.0000000    0.1317053
436280.0000000    0.1269270
436320.0000000    0.1342685
436360.0000000    0.1351018
436400.0000000    0.1326413
436440.0000000    0.1257177
436480.0000000    0.1352805
436520.0000000    0.1379993
436560.0000000    0.1416494
436600.0000000    0.1357891
436640.0000000    0.1275110
436680.0000000    0.1369286
436720.0000000    0.1365559
436760.0000000    0.1354806
436800.0000000    0.1343178
436840.0000000    0.1255375
436880.0000000    0.1316285
436920.0000000    0.1243600
436960.0000000    0.1273570
437000.0000000    0.1437694
437040.0000000    0.1301241
437080.0000000    0.1281894
437120.0000000    0.1216057
437160.0000000    0.1153139
437200.0000000    0.1372730
437240.0000000    0.1348494
437280.0000000    0.1347425
437320.0000000    0.1319414
437360.0000000    0.1256618
437400.0000000    0.1246547
437440.0000000    0.1297301
437480.0000000    0.1342469
437520.0000000    0.1358951
437560.0000000    0.1430748
437600.0000000    0.1238493
437640.0000000    0.1285189
437680.0000000    0.1207184
437720.0000000    0.1275047
437760.0000000    0.1217934
437800.0000000    0.1292598
437840.0000000    0.1320983
437880.0000000    0.1320860
437920.0000000    0.1267596
437960.0000000    0.1157557
438000.0000000    0.1203388
438040.0000000    0.1336351
438080.0000000    0.1172355
438120.0000000    0.1239596
438160.0000000    0.1263567
438200.0000000    0.1347842
438240.0000000    0.1195269
438280.0000000    0.1215253
438320.0000000    0.1184174
438360.0000000    0.1278456
438400.0000000    0.1380297
438440.0000000    0.1229489
438480.0000000    0.1251998
438520.0000000    0.1197393
438560.0000000    0.1261573
438600.0000000    0.1247108
438640.0000000    0.1293168
438680.0000000    0.1259700
438720.0000000    0.1390687
438760.0000000    0.1136243
438800.0000000    0.1206784
438840.0000000    0.1221790
438880.0000000    0.1294809
438920.0000000    0.1223031
438960.0000000    0.1295426
439000.0000000    0.1231595
439040.0000000    0.1317719
439080.0000000    0.1317978
439120.0000000    0.1302312
439160.0000000    0.1374173
439200.0000000    0.1437644
439240.0000000    0.1300513
439280.0000000    0.1367709
439320.0000000    0.1441367
439360.0000000    0.1368465
439400.0000000    0.1469533
439440.0000000    0.1373798
439480.0000000    0.1367202
439520.0000000    0.1347999
439560.0000000    0.1223993
439600.0000000    0.1303385
439640.0000000    0.1382402
439680.0000000    0.1315507
439720.0000000    0.1333190
439760.0000000    0.1342978
439800.0000000    0.1382326
439840.0000000    0.1355209
439880.0000000    0.1411469
439920.0000000    0.1388398
439960.0000000    0.1292947
440000.0000000    0.1267308
440040.0000000    0.1466464
440080.0000000    0.1374366
440120.0000000    0.1396316
440160.0000000    0.1444367
440200.0000000    0.1431498
440240.0000000    0.1431025
440280.0000000    0.1497340
440320.0000000    0.1492409
440360.0000000    0.1374280
440400.0000000    0.1367154
440440.0000000    0.1273635
440480.0000000    0.1289629
440520.0000000    0.1287239
440560.0000000    0.1297039
440600.0000000    0.1288973
440640.0000000    0.1316942
440680.0000000    0.1393129
440720.0000000    0.1454303
440760.0000000    0.1449029
440800.0000000    0.1295860
440840.0000000    0.1404200
440880.0000000    0.1463356
440920.0000000    0.1384613
440960.0000000    0.1390124
441000.0000000    0.1434958
441040.0000000    0.1351963
441080.0000000    0.1325088
441120.0000000    0.1181534
441160.0000000    0.1226531
441200.0000000    0.1297959
441240.0000000    0.1327167
441280.0000000    0.1335360
441320.0000000    0.1343844
441360.0000000    0.1294380
441400.0000000    0.1276287
441440.0000000    0.1237453
441480.0000000    0.1303395
441520.0000000    0.1368149
441560.0000000    0.1300585
441600.0000000    0.1286841
441640.0000000    0.1237438
441680.0000000    0.1300382
441720.0000000    0.1253738
441760.0000000    0.1243994
441800.0000000    0.1235703
441840.0000000    0.1407207
441880.0000000    0.1288105
441920.0000000    0.1335714
441960.0000000    0.1373793
442000.0000000    0.1397205
442040.0000000    0.1372884
442080.0000000    0.1344045
442120.0000000    0.1362305
442160.0000000    0.1369869
442200.0000000    0.1281803
442240.0000000    0.1325833
442280.0000000    0.1364387
442320.0000000    0.1438187
442360.0000000    0.1399285
442400.0000000    0.1338342
442440.0000000    0.1314998
442480.0000000    0.1276666
442520.0000000    0.1317645
442560.0000000    0.1315822
442600.0000000    0.1207120
442640.0000000    0.1336276
442680.0000000    0.1295809
442720.0000000    0.1280826
442760.0000000    0.1318652
442800.0000000    0.1389370
442840.0000000    0.1280757
442880.0000000    0.1257097
442920.0000000    0.1269055
442960.0000000    0.1349333
443000.0000000    0.1363204
443040.0000000    0.1408251
443080.0000000    0.1453154
443120.0000000    0.1372129
443160.0000000    0.1305919
443200.0000000    0.1358817
443240.0000000    0.1432794
443280.0000000    0.1315159
443320.0000000    0.1365281
443360.0000000    0.1338466
443400.0000000    0.1495311
443440.0000000    0.1414135
443480.0000000    0.1552844
443520.0000000    0.1367734
443560.0000000    0.1380978
443600.0000000    0.1513799
443640.0000000    0.1404750
443680.0000000    0.1306095
443720.0000000    0.1519215
443760.0000000    0.1284330
443800.0000000    0.1497875
443840.0000000    0.1362372
443880.0000000    0.1419059
443920.0000000    0.1400431
443960.0000000    0.1428186
444000.0000000    0.1278289
444040.0000000    0.1335878
444080.0000000    0.1437219
444120.0000000    0.1231589
444160.0000000    0.1338029
444200.0000000    0.1392138
444240.0000000    0.1285255
444280.0000000    0.1297432
444320.0000000    0.1316778
444360.0000000    0.1280959
444400.0000000    0.1307538
444440.0000000    0.1323932
444480.0000000    0.1352803
444520.0000000    0.1290442
444560.0000000    0.1353584
444600.0000000    0.1321595
444640.0000000    0.1305014
444680.0000000    0.1298167
444720.0000000    0.1288920
444760.0000000    0.1272211
444800.0000000    0.1241618
444840.0000000    0.1312100
444880.0000000    0.1352864
444920.0000000    0.1435979
444960.0000000    0.1319977
445000.0000000    0.1366027
445040.0000000    0.1304411
445080.0000000    0.1278539
445120.0000000    0.1294151
445160.0000000    0.1223322
445200.0000000    0.1291800
445240.0000000    0.1239870
445280.0000000    0.1242464
445320.0000000    0.1176714
445360.0000000    0.1313501
445400.0000000    0.1311254
445440.0000000    0.1273430
445480.0000000    0.1288575
445520.0000000    0.1297171
445560.0000000    0.1325971
445600.0000000    0.1217358
445640.0000000    0.1246057
445680.0000000    0.1234631
445720.0000000    0.1357201
445760.0000000    0.1332883
445800.0000000    0.1292547
445840.0000000    0.1317192
445880.0000000    0.1384009
445920.0000000    0.1333388
445960.0000000    0.1306788
446000.0000000    0.1310304
446040.0000000    0.1316999
446080.0000000    0.1335338
446120.0000000    0.1294734
446160.0000000    0.1283549
446200.0000000    0.1327255
446240.0000000    0.1206398
446280.0000000    0.1386093
446320.0000000    0.1424361
446360.0000000    0.1420556
446400.0000000    0.1356248
446440.0000000    0.1294978
446480.0000000    0.1445788
446520.0000000    0.1441423
446560.0000000    0.1316135
446600.0000000    0.1343957
446640.0000000    0.1436030
446680.0000000    0.1278994
446720.0000000    0.1233183
446760.0000000    0.1363366
446800.0000000    0.1449707
446840.0000000    0.1357716
446880.0000000    0.1401653
446920.0000000    0.1440481
446960.0000000    0.1307056
447000.0000000    0.1282853
447040.0000000    0.1349802
447080.0000000    0.1290951
447120.0000000    0.1237712
447160.0000000    0.1342744
447200.0000000    0.1341910
447240.0000000    0.1375121
447280.0000000    0.1293963
447320.0000000    0.1301865
447360.0000000    0.1297949
447400.0000000    0.1336817
447440.0000000    0.1400538
447480.0000000    0.1303623
447520.0000000    0.1233245
447560.0000000    0.1268760
447600.0000000    0.1277472
447640.0000000    0.1302047
447680.0000000    0.1416713
447720.0000000    0.1428121
447760.0000000    0.1398431
447800.0000000    0.1339205
447840.0000000    0.1283761
447880.0000000    0.1360251
447920.0000000    0.1456333
447960.0000000    0.1294282
448000.0000000    0.1281809
448040.0000000    0.1322934
448080.0000000    0.1341638
448120.0000000    0.1294544
448160.0000000    0.1432545
448200.0000000    0.1345981
448240.0000000    0.1326281
448280.0000000    0.1322836
448320.0000000    0.1321231
448360.0000000    0.1290344
448400.0000000    0.1397201
448440.0000000    0.1280150
448480.0000000    0.1353893
448520.0000000    0.1424832
448560.0000000    0.1405561
448600.0000000    0.1352670
448640.0000000    0.1362958
448680.0000000    0.1289912
448720.0000000    0.1248292
448760.0000000    0.1221947
448800.0000000    0.1271984
448840.0000000    0.1325415
448880.0000000    0.1222934
448920.0000000    0.1330485
448960.0000000    0.1420095
449000.0000000    0.1414613
449040.0000000    0.1367755
449080.0000000    0.1493641
449120.0000000    0.1467135
449160.0000000    0.1363917
449200.0000000    0.1442012
449240.0000000    0.1378943
449280.0000000    0.1379016
449320.0000000    0.1358029
449360.0000000    0.1409682
449400.0000000    0.1425502
449440.0000000    0.1418735
449480.0000000    0.1348966
449520.0000000    0.1404755
449560.0000000    0.1381308
449600.0000000    0.1420752
449640.0000000    0.1331880
449680.0000000    0.1343695
449720.0000000    0.1227178
449760.0000000    0.1315007
449800.0000000    0.1448241
449840.0000000    0.1345227
449880.0000000    0.1306707
449920.0000000    0.1361067
449960.0000000    0.1428806
450000.0000000    0.1311779
450040.0000000    0.1250501
450080.0000000    0.1398703
450120.0000000    0.1353856
450160.0000000    0.1313182
450200.0000000    0.1423072
450240.0000000    0.1358803
450280.0000000    0.1290225
450320.0000000    0.1410939
450360.0000000    0.1488379
450400.0000000    0.1334893
450440.0000000    0.1342037
450480.0000000    0.1276437
450520.0000000    0.1416384
450560.0000000    0.1275669
450600.0000000    0.1198013
450640.0000000    0.1119865
450680.0000000    0.1269786
450720.0000000    0.1193536
450760.0000000    0.1219367
450800.0000000    0.1375190
450840.0000000    0.1335292
450880.0000000    0.1368434
450920.0000000    0.1198749
450960.0000000    0.1214586
451000.0000000    0.1231136
451040.0000000    0.1313594
451080.0000000    0.1232493
451120.0000000    0.1174876
451160.0000000    0.1223582
451200.0000000    0.1200874
451240.0000000    0.1231482
451280.0000000    0.1232502
451320.0000000    0.1247463
451360.0000000    0.1201668
451400.0000000    0.1159727
451440.0000000    0.1176293
451480.0000000    0.1196105
451520.0000000    0.1119175
451560.0000000    0.1283369
451600.0000000    0.1207071
451640.0000000    0.1195196
451680.0000000    0.1212556
451720.0000000    0.1086368
451760.0000000    0.1198670
451800.0000000    0.1234764
451840.0000000    0.1179355
451880.0000000    0.1259509
451920.0000000    0.1242771
451960.0000000    0.1296203
452000.0000000    0.1312550
452040.0000000    0.1312723
452080.0000000    0.1268884
452120.0000000    0.1250627
452160.0000000    0.1424871
452200.0000000    0.1470475
452240.0000000    0.1320667
452280.0000000    0.1455321
452320.0000000    0.1385912
452360.0000000    0.1318122
452400.0000000    0.1343947
452440.0000000    0.1219152
452480.0000000    0.1309944
452520.0000000    0.1197654
452560.0000000    0.1227412
452600.0000000    0.1304533
452640.0000000    0.1182095
452680.0000000    0.1268930
452720.0000000    0.1211527
452760.0000000    0.1383559
452800.0000000    0.1407012
452840.0000000    0.1329724
452880.0000000    0.1227870
452920.0000000    0.1268046
452960.0000000    0.1513736
453000.0000000    0.1412463
453040.0000000    0.1226795
453080.0000000    0.1319795
453120.0000000    0.1317192
453160.0000000    0.1329620
453200.0000000    0.1310227
453240.0000000    0.1326558
453280.0000000    0.1250478
453320.0000000    0.1312139
453360.0000000    0.1321585
453400.0000000    0.1193436
453440.0000000    0.1426289
453480.0000000    0.1327744
453520.0000000    0.1395260
453560.0000000    0.1278586
453600.0000000    0.1329569
453640.0000000    0.1279123
453680.0000000    0.1225748
453720.0000000    0.1201711
453760.0000000    0.1263693
453800.0000000    0.1355831
453840.0000000    0.1318597
453880.0000000    0.1213562
453920.0000000    0.1299593
453960.0000000    0.1210386
454000.0000000    0.1205463
454040.0000000    0.1260245
454080.0000000    0.1216742
454120.0000000    0.1350384
454160.0000000    0.1453377
454200.0000000    0.1311964
454240.0000000    0.1363352
454280.0000000    0.1293581
454320.0000000    0.1267039
454360.0000000    0.1235606
454400.0000000    0.1283566
454440.0000000    0.1427180
454480.0000000    0.1233392
454520.0000000    0.1275633
454560.0000000    0.1238077
454600.0000000    0.1296882
454640.0000000    0.1359347
454680.0000000    0.1227264
454720.0000000    0.1244586
454760.0000000    0.1159845
454800.0000000    0.1189419
454840.0000000    0.1256689
454880.0000000    0.1175734
454920.0000000    0.1185456
454960.0000000    0.1227379
455000.0000000    0.1200708
455040.0000000    0.1268795
455080.0000000    0.1278419
455120.0000000    0.1261514
455160.0000000    0.1220069
455200.0000000    0.1230074
455240.0000000    0.1275209
455280.0000000    0.1380237
455320.0000000    0.1265351
455360.0000000    0.1232967
455400.0000000    0.1280338
455440.0000000    0.1261846
455480.0000000    0.1227862
455520.0000000    0.1166658
455560.0000000    0.1237796
455600.0000000    0.1175439
455640.0000000    0.1185854
455680.0000000    0.1213190
455720.0000000    0.1183248
455760.0000000    0.1290336
455800.0000000    0.1272849
455840.0000000    0.1393527
455880.0000000    0.1410089
455920.0000000    0.1242866
455960.0000000    0.1281142
456000.0000000    0.1196540
456040.0000000    0.1264432
456080.0000000    0.1209072
456120.0000000    0.1232459
456160.0000000    0.1390995
456200.0000000    0.1245272
456240.0000000    0.1293108
456280.0000000    0.1190751
456320.0000000    0.1191403
456360.0000000    0.1240490
456400.0000000    0.1165804
456440.0000000    0.1233205
456480.0000000    0.1222210
456520.0000000    0.1260218
456560.0000000    0.1225565
456600.0000000    0.1172172
456640.0000000    0.1207439
456680.0000000    0.1224656
456720.0000000    0.1283989
456760.0000000    0.1172559
456800.0000000    0.1204363
456840.0000000    0.1187140
456880.0000000    0.1235321
456920.0000000    0.1267110
456960.0000000    0.1257758
457000.0000000    0.1186533
457040.0000000    0.1168191
457080.0000000    0.1144250
457120.0000000    0.1093051
457160.0000000    0.1086576
457200.0000000    0.1180846
457240.0000000    0.1180322
457280.0000000    0.1176276
457320.0000000    0.1182806
457360.0000000    0.1218502
457400.0000000    0.1121875
457440.0000000    0.1169832
457480.0000000    0.1115629
457520.0000000    0.1211987
457560.0000000    0.1137552
457600.0000000    0.1181295
457640.0000000    0.1110231
457680.0000000    0.1176323
457720.0000000    0.1098729
457760.0000000    0.1181140
457800.0000000    0.1140141
457840.0000000    0.1197122
457880.0000000    0.1168959
457920.0000000    0.1175283
457960.0000000    0.1219381
458000.0000000    0.1031675
458040.0000000    0.1069352
458080.0000000    0.1125099
458120.0000000    0.1143134
458160.0000000    0.1151240
458200.0000000    0.1179414
458240.0000000    0.1109320
458280.0000000    0.1028160
458320.0000000    0.1106272
458360.0000000    0.1073042
458400.0000000    0.1214541
458440.0000000    0.1105452
458480.0000000    0.1191211
458520.0000000    0.1199916
458560.0000000    0.1095458
458600.0000000    0.1124145
458640.0000000    0.1119617
458680.0000000    0.1085568
458720.0000000    0.1096745
458760.0000000    0.1215306
458800.0000000    0.1173619
458840.0000000    0.1246719
458880.0000000    0.1221130
458920.0000000    0.1224411
458960.0000000    0.1175402
459000.0000000    0.1288586
459040.0000000    0.1104027
459080.0000000    0.1187038
459120.0000000    0.1132450
459160.0000000    0.1198810
459200.0000000    0.1197305
459240.0000000    0.1261079
459280.0000000    0.1105514
459320.0000000    0.1198844
459360.0000000    0.1125110
459400.0000000    0.1195615
459440.0000000    0.1165777
459480.0000000    0.1256686
459520.0000000    0.1165352
459560.0000000    0.1217398
459600.0000000    0.1286663
459640.0000000    0.1193247
459680.0000000    0.1238879
459720.0000000    0.1107091
459760.0000000    0.1169401
459800.0000000    0.1230602
459840.0000000    0.1266063
459880.0000000    0.1118590
459920.0000000    0.1094329
459960.0000000    0.1148008
460000.0000000    0.1179873
460040.0000000    0.1171913
460080.0000000    0.1161403
460120.0000000    0.1159526
460160.0000000    0.1168885
460200.0000000    0.1104123
460240.0000000    0.1175648
460280.0000000    0.1167473
460320.0000000    0.1154656
460360.0000000    0.1170062
460400.0000000    0.1150990
460440.0000000    0.1073036
460480.0000000    0.1155457
460520.0000000    0.1196449
460560.0000000    0.1131895
460600.0000000    0.1162187
460640.0000000    0.1151814
460680.0000000    0.1138057
460720.0000000    0.1086660
460760.0000000    0.1193420
460800.0000000    0.1119013
460840.0000000    0.1031356
460880.0000000    0.1144907
460920.0000000    0.1138369
460960.0000000    0.1034949
461000.0000000    0.1055308
461040.0000000    0.1057209
461080.0000000    0.1111271
461120.0000000    0.1071210
461160.0000000    0.1056579
461200.0000000    0.1055986
461240.0000000    0.1059086
461280.0000000    0.1044247
461320.0000000    0.1071219
461360.0000000    0.1080808
461400.0000000    0.1054713
461440.0000000    0.1065992
461480.0000000    0.1009969
461520.0000000    0.1023882
461560.0000000    0.1057970
461600.0000000    0.1068255
461640.0000000    0.1118440
461680.0000000    0.1156301
461720.0000000    0.1091586
461760.0000000    0.1116324
461800.0000000    0.1138450
461840.0000000    0.1139585
461880.0000000    0.1080661
461920.0000000    0.1136346
461960.0000000    0.1189714
462000.0000000    0.1075550
462040.0000000    0.1239802
462080.0000000    0.1158504
462120.0000000    0.1160982
462160.0000000    0.1278308
462200.0000000    0.1107507
462240.0000000    0.1162284
462280.0000000    0.1128032
462320.0000000    0.1140139
462360.0000000    0.1112386
462400.0000000    0.1115519
462440.0000000    0.1170825
462480.0000000    0.1252988
462520.0000000    0.1251198
462560.0000000    0.1104364
462600.0000000    0.1160386
462640.0000000    0.1093767
462680.0000000    0.1062903
462720.0000000    0.1050026
462760.0000000    0.1124881
462800.0000000    0.1156501
462840.0000000    0.1121343
462880.0000000    0.1077433
462920.0000000    0.1246097
462960.0000000    0.1123284
463000.0000000    0.1151771
463040.0000000    0.1119172
463080.0000000    0.1105625
463120.0000000    0.1142703
463160.0000000    0.1164382
463200.0000000    0.1158965
463240.0000000    0.1178825
463280.0000000    0.1217059
463320.0000000    0.1125325
463360.0000000    0.1136283
463400.0000000    0.1235782
463440.0000000    0.1249554
463480.0000000    0.1259466
463520.0000000    0.1296169
463560.0000000    0.1165337
463600.0000000    0.1204695
463640.0000000    0.1241834
463680.0000000    0.1210162
463720.0000000    0.1141621
463760.0000000    0.1137415
463800.0000000    0.1099381
463840.0000000    0.1263424
463880.0000000    0.1229490
463920.0000000    0.1090471
463960.0000000    0.1205202
464000.0000000    0.1109566
464040.0000000    0.1059068
464080.0000000    0.1101488
464120.0000000    0.1171650
464160.0000000    0.1144126
464200.0000000    0.1172651
464240.0000000    0.1219240
464280.0000000    0.1123690
464320.0000000    0.1170730
464360.0000000    0.1148072
464400.0000000    0.1140055
464440.0000000    0.1135105
464480.0000000    0.1217040
464520.0000000    0.1158118
464560.0000000    0.1122089
464600.0000000    0.1083618
464640.0000000    0.1172136
464680.0000000    0.1178689
464720.0000000    0.1110798
464760.0000000    0.1221046
464800.0000000    0.1171873
464840.0000000    0.1169496
464880.0000000    0.1112823
464920.0000000    0.1213768
464960.0000000    0.1161796
465000.0000000    0.1128676
465040.0000000    0.1273928
465080.0000000    0.1269303
465120.0000000    0.1124615
465160.0000000    0.1175494
465200.0000000    0.1230632
465240.0000000    0.1153678
465280.0000000    0.1157648
465320.0000000    0.1100960
465360.0000000    0.1136338
465400.0000000    0.1165080
465440.0000000    0.1121920
465480.0000000    0.1145113
465520.0000000    0.1224538
465560.0000000    0.1119408
465600.0000000    0.1204995
465640.0000000    0.1188275
465680.0000000    0.1136244
465720.0000000    0.1137137
465760.0000000    0.1152932
465800.0000000    0.1222888
465840.0000000    0.1128605
465880.0000000    0.1089983
465920.0000000    0.1079973
465960.0000000    0.1069593
466000.0000000    0.1124982
466040.0000000    0.1087060
466080.0000000    0.1223588
466120.0000000    0.1207408
466160.0000000    0.1246374
466200.0000000    0.1206064
466240.0000000    0.1153187
466280.0000000    0.1139897
466320.0000000    0.1134083
466360.0000000    0.1255032
466400.0000000    0.1201376
466440.0000000    0.1174887
466480.0000000    0.1219302
466520.0000000    0.1187622
466560.0000000    0.1079802
466600.0000000    0.1113196
466640.0000000    0.1088930
466680.0000000    0.1147169
466720.0000000    0.1176442
466760.0000000    0.1351948
466800.0000000    0.1125050
466840.0000000    0.1173267
466880.0000000    0.1198431
466920.0000000    0.1253648
466960.0000000    0.1152586
467000.0000000    0.1073051
467040.0000000    0.1210629
467080.0000000    0.1104880
467120.0000000    0.1152989
467160.0000000    0.1136899
467200.0000000    0.1120223
467240.0000000    0.1153658
467280.0000000    0.1080818
467320.0000000    0.1135620
467360.0000000    0.1160759
467400.0000000    0.1173458
467440.0000000    0.1137928
467480.0000000    0.1143856
467520.0000000    0.1208536
467560.0000000    0.1223178
467600.0000000    0.1185592
467640.0000000    0.1180912
467680.0000000    0.1121089
467720.0000000    0.1116270
467760.0000000    0.1124855
467800.0000000    0.1196967
467840.0000000    0.1131313
467880.0000000    0.1266181
467920.0000000    0.1204675
467960.0000000    0.1144412
468000.0000000    0.1155018
468040.0000000    0.1162662
468080.0000000    0.1135904
468120.0000000    0.1183815
468160.0000000    0.1128612
468200.0000000    0.1047818
468240.0000000    0.1037099
468280.0000000    0.1142838
468320.0000000    0.1147168
468360.0000000    0.1112598
468400.0000000    0.1067175
468440.0000000    0.1113748
468480.0000000    0.1134290
468520.0000000    0.1102244
468560.0000000    0.1088452
468600.0000000    0.1057590
468640.0000000    0.1043230
468680.0000000    0.1056094
468720.0000000    0.1098848
468760.0000000    0.1058223
468800.0000000    0.1095157
468840.0000000    0.1178207
468880.0000000    0.1129429
468920.0000000    0.1169436
468960.0000000    0.1075279
469000.0000000    0.1048517
469040.0000000    0.1066450
469080.0000000    0.0982520
469120.0000000    0.1094866
469160.0000000    0.1043886
469200.0000000    0.1134857
469240.0000000    0.1267117
469280.0000000    0.1192223
469320.0000000    0.1198265
469360.0000000    0.1408530
469400.0000000    0.1299342
469440.0000000    0.1267034
469480.0000000    0.1129698
469520.0000000    0.1124114
469560.0000000    0.1089434
469600.0000000    0.1107102
469640.0000000    0.1058713
469680.0000000    0.1166354
469720.0000000    0.1195097
469760.0000000    0.1129478
469800.0000000    0.1081365
469840.0000000    0.1089444
469880.0000000    0.1055463
469920.0000000    0.1063935
469960.0000000    0.1093154
470000.0000000    0.1108114
470040.0000000    0.1172400
470080.0000000    0.1099245
470120.0000000    0.1089311
470160.0000000    0.1128446
470200.0000000    0.1094187
470240.0000000    0.1101769
470280.0000000    0.1071846
470320.0000000    0.1140534
470360.0000000    0.1145814
470400.0000000    0.1174074
470440.0000000    0.1050435
470480.0000000    0.1145942
470520.0000000    0.1060466
470560.0000000    0.1072934
470600.0000000    0.1077188
470640.0000000    0.1189169
470680.0000000    0.1100728
470720.0000000    0.1038776
470760.0000000    0.1107919
470800.0000000    0.1116426
470840.0000000    0.1137235
470880.0000000    0.1133166
470920.0000000    0.1062291
470960.0000000    0.1070588
471000.0000000    0.1104407
471040.0000000    0.1070736
471080.0000000    0.1132665
471120.0000000    0.1089764
471160.0000000    0.1140925
471200.0000000    0.1147175
471240.0000000    0.1014749
471280.0000000    0.1081848
471320.0000000    0.1054756
471360.0000000    0.1126853
471400.0000000    0.1155870
471440.0000000    0.1197402
471480.0000000    0.1214846
471520.0000000    0.1076280
471560.0000000    0.1306316
471600.0000000    0.1122267
471640.0000000    0.1133298
471680.0000000    0.1143502
471720.0000000    0.1352230
471760.0000000    0.1242754
471800.0000000    0.1159950
471840.0000000    0.1213037
471880.0000000    0.1118483
471920.0000000    0.1141084
471960.0000000    0.1071689
472000.0000000    0.1193218
472040.0000000    0.1190178
472080.0000000    0.1145304
472120.0000000    0.1203785
472160.0000000    0.1207138
472200.0000000    0.1194552
472240.0000000    0.1129980
472280.0000000    0.1114194
472320.0000000    0.1241126
472360.0000000    0.1213994
472400.0000000    0.1207632
472440.0000000    0.1116092
472480.0000000    0.1220969
472520.0000000    0.1186825
472560.0000000    0.1203452
472600.0000000    0.1130785
472640.0000000    0.1225832
472680.0000000    0.1132746
472720.0000000    0.1057845
472760.0000000    0.1099347
472800.0000000    0.1061075
472840.0000000    0.1216042
472880.0000000    0.1076535
472920.0000000    0.1128802
472960.0000000    0.1174225
473000.0000000    0.1186421
473040.0000000    0.1166980
473080.0000000    0.1145846
473120.0000000    0.1195619
473160.0000000    0.1197312
473200.0000000    0.1173437
473240.0000000    0.1159247
473280.0000000    0.1266420
473320.0000000    0.1084253
473360.0000000    0.1160719
473400.0000000    0.1148100
473440.0000000    0.1105938
473480.0000000    0.1099566
473520.0000000    0.1111444
473560.0000000    0.1155749
473600.0000000    0.1073376
473640.0000000    0.1161857
473680.0000000    0.1110141
473720.0000000    0.1032771
473760.0000000    0.1038724
473800.0000000    0.1031023
473840.0000000    0.1068254
473880.0000000    0.1087646
473920.0000000    0.0998814
473960.0000000    0.1039771
474000.0000000    0.1069149
474040.0000000    0.1069802
474080.0000000    0.0976851
474120.0000000    0.1050831
474160.0000000    0.1077474
474200.0000000    0.1027054
474240.0000000    0.1045904
474280.0000000    0.1033369
474320.0000000    0.1084699
474360.0000000    0.1112812
474400.0000000    0.1140817
474440.0000000    0.1047387
474480.0000000    0.1109940
474520.0000000    0.1070419
474560.0000000    0.1059085
474600.0000000    0.1028878
474640.0000000    0.0952254
474680.0000000    0.1004860
474720.0000000    0.0991205
474760.0000000    0.1158951
474800.0000000    0.1049526
474840.0000000    0.1120133
474880.0000000    0.1171059
474920.0000000    0.1164846
474960.0000000    0.1194960
475000.0000000    0.1154907
475040.0000000    0.1057044
475080.0000000    0.1206018
475120.0000000    0.1086329
475160.0000000    0.1118293
475200.0000000    0.1115814
475240.0000000    0.1079170
475280.0000000    0.1213027
475320.0000000    0.1209250
475360.0000000    0.1274723
475400.0000000    0.1180302
475440.0000000    0.1117839
475480.0000000    0.1128525
475520.0000000    0.1127972
475560.0000000    0.1130490
475600.0000000    0.1145610
475640.0000000    0.1182967
475680.0000000    0.1256548
475720.0000000    0.1173322
475760.0000000    0.1094127
475800.0000000    0.1141850
475840.0000000    0.1167562
475880.0000000    0.1125072
475920.0000000    0.1073637
475960.0000000    0.1043954
476000.0000000    0.1073831
476040.0000000    0.1171368
476080.0000000    0.1262490
476120.0000000    0.1089774
476160.0000000    0.1183031
476200.0000000    0.1113857
476240.0000000    0.1089660
476280.0000000    0.1099927
476320.0000000    0.1185534
476360.0000000    0.1032095
476400.0000000    0.1033029
476440.0000000    0.1205717
476480.0000000    0.1144993
476520.0000000    0.1156486
476560.0000000    0.1099949
476600.0000000    0.1228899
476640.0000000    0.1117478
476680.0000000    0.1157964
476720.0000000    0.1102613
476760.0000000    0.1207389
476800.0000000    0.1165901
476840.0000000    0.1132700
476880.0000000    0.1107163
476920.0000000    0.1213154
476960.0000000    0.1134350
477000.0000000    0.1114404
477040.0000000    0.1160628
477080.0000000    0.1069841
477120.0000000    0.1146114
477160.0000000    0.1125865
477200.0000000    0.1161076
477240.0000000    0.1132278
477280.0000000    0.1193643
477320.0000000    0.1144601
477360.0000000    0.1253214
477400.0000000    0.1175054
477440.0000000    0.1231040
477480.0000000    0.1190295
477520.0000000    0.1202330
477560.0000000    0.1222496
477600.0000000    0.1108722
477640.0000000    0.1163092
477680.0000000    0.1145937
477720.0000000    0.1107519
477760.0000000    0.1192745
477800.0000000    0.1171027
477840.0000000    0.1203032
477880.0000000    0.1192285
477920.0000000    0.1214422
477960.0000000    0.1235423
478000.0000000    0.1133413
478040.0000000    0.1286006
478080.0000000    0.1172947
478120.0000000    0.1233351
478160.0000000    0.1106776
478200.0000000    0.1149773
478240.0000000    0.1185511
478280.0000000    0.1063312
478320.0000000    0.1124537
478360.0000000    0.1221001
478400.0000000    0.1140987
478440.0000000    0.1164070
478480.0000000    0.1123344
478520.0000000    0.1128398
478560.0000000    0.1154672
478600.0000000    0.1176373
478640.0000000    0.1195653
478680.0000000    0.1254932
478720.0000000    0.1210253
478760.0000000    0.1191507
478800.0000000    0.1151966
478840.0000000    0.1118279
478880.0000000    0.1149212
478920.0000000    0.1121128
478960.0000000    0.1147356
479000.0000000    0.1250918
479040.0000000    0.1140599
479080.0000000    0.1143569
479120.0000000    0.1151679
479160.0000000    0.1089253
479200.0000000    0.1106833
479240.0000000    0.1076289
479280.0000000    0.1114895
479320.0000000    0.1199644
479360.0000000    0.1140612
479400.0000000    0.1138261
479440.0000000    0.1125547
479480.0000000    0.1132900
479520.0000000    0.1159392
479560.0000000    0.1033824
479600.0000000    0.1087185
479640.0000000    0.1106853
479680.0000000    0.1118089
479720.0000000    0.1016065
479760.0000000    0.1107805
479800.0000000    0.1183217
479840.0000000    0.1176167
479880.0000000    0.1113558
479920.0000000    0.1114324
479960.0000000    0.1131595
480000.0000000    0.1101385
480040.0000000    0.1062364
480080.0000000    0.1097190
480120.0000000    0.1064935
480160.0000000    0.1123469
480200.0000000    0.1124299
480240.0000000    0.1135499
480280.0000000    0.1136264
480320.0000000    0.1246573
480360.0000000    0.1208501
480400.0000000    0.1312104
480440.0000000    0.1189361
480480.0000000    0.1224615
480520.0000000    0.1167828
480560.0000000    0.1210611
480600.0000000    0.1248141
480640.0000000    0.1117559
480680.0000000    0.1128475
480720.0000000    0.1171352
480760.0000000    0.1063471
480800.0000000    0.1030134
480840.0000000    0.1099025
480880.0000000    0.1111240
480920.0000000    0.1073551
480960.0000000    0.1094616
481000.0000000    0.1050190
481040.0000000    0.1069485
481080.0000000    0.1132025
481120.0000000    0.1075408
481160.0000000    0.1079160
481200.0000000    0.1121247
481240.0000000    0.1099309
481280.0000000    0.1124765
481320.0000000    0.1109214
481360.0000000    0.1127611
481400.0000000    0.1158923
481440.0000000    0.1098306
481480.0000000    0.1060479
481520.0000000    0.1075733
481560.0000000    0.1089348
481600.0000000    0.1096897
481640.0000000    0.1064932
481680.0000000    0.1128653
481720.0000000    0.1217994
481760.0000000    0.1061061
481800.0000000    0.1105503
481840.0000000    0.1211543
481880.0000000    0.1202166
481920.0000000    0.1220793
481960.0000000    0.1139605
482000.0000000    0.1109954
482040.0000000    0.1107054
482080.0000000    0.1167263
482120.0000000    0.1140665
482160.0000000    0.1140509
482200.0000000    0.1157084
482240.0000000    0.1173433
482280.0000000    0.1167881
482320.0000000    0.1098650
482360.0000000    0.1134222
482400.0000000    0.1155517
482440.0000000    0.1146417
482480.0000000    0.1264053
482520.0000000    0.1144935
482560.0000000    0.1122320
482600.0000000    0.1173035
482640.0000000    0.1152068
482680.0000000    0.1132257
482720.0000000    0.1175502
482760.0000000    0.1278459
482800.0000000    0.1201969
482840.0000000    0.1129556
482880.0000000    0.1136309
482920.0000000    0.1174585
482960.0000000    0.1140196
483000.0000000    0.1117513
483040.0000000    0.1138503
483080.0000000    0.1205512
483120.0000000    0.1188942
483160.0000000    0.1238444
483200.0000000    0.1242390
483240.0000000    0.1187838
483280.0000000    0.1064064
483320.0000000    0.1175028
483360.0000000    0.1113150
483400.0000000    0.1166674
483440.0000000    0.1179674
483480.0000000    0.1144873
483520.0000000    0.1157785
483560.0000000    0.1229208
483600.0000000    0.1246431
483640.0000000    0.1234745
483680.0000000    0.1255679
483720.0000000    0.1242038
483760.0000000    0.1208147
483800.0000000    0.1246613
483840.0000000    0.1316358
483880.0000000    0.1213245
483920.0000000    0.1231999
483960.0000000    0.1199165
484000.0000000    0.1166216
484040.0000000    0.1221641
484080.0000000    0.1183515
484120.0000000    0.1211700
484160.0000000    0.1328450
484200.0000000    0.1277661
484240.0000000    0.1197968
484280.0000000    0.1181311
484320.0000000    0.1274836
484360.0000000    0.1247532
484400.0000000    0.1336797
484440.0000000    0.1263525
484480.0000000    0.1246148
484520.0000000    0.1252972
484560.0000000    0.1257677
484600.0000000    0.1163069
484640.0000000    0.1200226
484680.0000000    0.1268195
484720.0000000    0.1234437
484760.0000000    0.1214845
484800.0000000    0.1198688
484840.0000000    0.1200943
484880.0000000    0.1291652
484920.0000000    0.1302831
484960.0000000    0.1185399
485000.0000000    0.1202313
485040.0000000    0.1172040
485080.0000000    0.1172452
485120.0000000    0.1135509
485160.0000000    0.1176205
485200.0000000    0.1163599
485240.0000000    0.1297655
485280.0000000    0.1192327
485320.0000000    0.1200436
485360.0000000    0.1234727
485400.0000000    0.1308941
485440.0000000    0.1278933
485480.0000000    0.1183279
485520.0000000    0.1272284
485560.0000000    0.1304447
485600.0000000    0.1289690
485640.0000000    0.1246795
485680.0000000    0.1162930
485720.0000000    0.1229871
485760.0000000    0.1250350
485800.0000000    0.1174326
485840.0000000    0.1145425
485880.0000000    0.1237209
485920.0000000    0.1206029
485960.0000000    0.1323796
486000.0000000    0.1308133
486040.0000000    0.1228997
486080.0000000    0.1230194
486120.0000000    0.1264162
486160.0000000    0.1253435
486200.0000000    0.1271281
486240.0000000    0.1177943
486280.0000000    0.1297828
486320.0000000    0.1302555
486360.0000000    0.1301459
486400.0000000    0.1357952
486440.0000000    0.1230024
486480.0000000    0.1243556
486520.0000000    0.1184710
486560.0000000    0.1274733
486600.0000000    0.1224418
486640.0000000    0.1222421
486680.0000000    0.1238155
486720.0000000    0.1289064
486760.0000000    0.1153255
486800.0000000    0.1200544
486840.0000000    0.1186459
486880.0000000    0.1235945
486920.0000000    0.1227222
486960.0000000    0.1126843
487000.0000000    0.1203708
487040.0000000    0.1141847
487080.0000000    0.1240568
487120.0000000    0.1230562
487160.0000000    0.1234517
487200.0000000    0.1143488
487240.0000000    0.1291609
487280.0000000    0.1229660
487320.0000000    0.1332394
487360.0000000    0.1225563
487400.0000000    0.1306335
487440.0000000    0.1215710
487480.0000000    0.1307604
487520.0000000    0.1249132
487560.0000000    0.1273005
487600.0000000    0.1306431
487640.0000000    0.1288733
487680.0000000    0.1197615
487720.0000000    0.1293277
487760.0000000    0.1290078
487800.0000000    0.1252903
487840.0000000    0.1302844
487880.0000000    0.1202993
487920.0000000    0.1251018
487960.0000000    0.1261797
488000.0000000    0.1230718
488040.0000000    0.1182732
488080.0000000    0.1125501
488120.0000000    0.1246620
488160.0000000    0.1121084
488200.0000000    0.1191703
488240.0000000    0.1204192
488280.0000000    0.1137074
488320.0000000    0.1093220
488360.0000000    0.1130535
488400.0000000    0.1107641
488440.0000000    0.1180724
488480.0000000    0.1157416
488520.0000000    0.1174662
488560.0000000    0.1195487
488600.0000000    0.1147449
488640.0000000    0.1241002
488680.0000000    0.1196655
488720.0000000    0.1246535
488760.0000000    0.1307789
488800.0000000    0.1252719
488840.0000000    0.1279286
488880.0000000    0.1315282
488920.0000000    0.1405114
488960.0000000    0.1359664
489000.0000000    0.1293837
489040.0000000    0.1195113
489080.0000000    0.1220991
489120.0000000    0.1301316
489160.0000000    0.1393078
489200.0000000    0.1202847
489240.0000000    0.1264429
489280.0000000    0.1298946
489320.0000000    0.1328496
489360.0000000    0.1222874
489400.0000000    0.1273458
489440.0000000    0.1274273
489480.0000000    0.1187891
489520.0000000    0.1240894
489560.0000000    0.1216111
489600.0000000    0.1275796
489640.0000000    0.1308519
489680.0000000    0.1248767
489720.0000000    0.1206922
489760.0000000    0.1223995
489800.0000000    0.1171007
489840.0000000    0.1235020
489880.0000000    0.1321613
489920.0000000    0.1291606
489960.0000000    0.1289994
490000.0000000    0.1248917
490040.0000000    0.1271221
490080.0000000    0.1282123
490120.0000000    0.1223743
490160.0000000    0.1311962
490200.0000000    0.1291382
490240.0000000    0.1188419
490280.0000000    0.1237023
490320.0000000    0.1282513
490360.0000000    0.1233277
490400.0000000    0.1289968
490440.0000000    0.1434288
490480.0000000    0.1278100
490520.0000000    0.1188309
490560.0000000    0.1243082
490600.0000000    0.1295313
490640.0000000    0.1196299
490680.0000000    0.1213972
490720.0000000    0.1098700
490760.0000000    0.1134727
490800.0000000    0.1107015
490840.0000000    0.1298130
490880.0000000    0.1319227
490920.0000000    0.1275424
490960.0000000    0.1208396
491000.0000000    0.1287115
491040.0000000    0.1307138
491080.0000000    0.1340734
491120.0000000    0.1169509
491160.0000000    0.1169236
491200.0000000    0.1201929
491240.0000000    0.1201735
491280.0000000    0.1294718
491320.0000000    0.1216041
491360.0000000    0.1252345
491400.0000000    0.1180642
491440.0000000    0.1243377
491480.0000000    0.1318125
491520.0000000    0.1264372
491560.0000000    0.1278510
491600.0000000    0.1253713
491640.0000000    0.1274118
491680.0000000    0.1195458
491720.0000000    0.1393359
491760.0000000    0.1346676
491800.0000000    0.1270750
491840.0000000    0.1342642
491880.0000000    0.1363528
491920.0000000    0.1252312
491960.0000000    0.1289111
492000.0000000    0.1347973
492040.0000000    0.1336168
492080.0000000    0.1347226
492120.0000000    0.1357248
492160.0000000    0.1309057
492200.0000000    0.1330351
492240.0000000    0.1337361
492280.0000000    0.1407419
492320.0000000    0.1421516
492360.0000000    0.1331989
492400.0000000    0.1406017
492440.0000000    0.1421066
492480.0000000    0.1381981
492520.0000000    0.1408132
492560.0000000    0.1424517
492600.0000000    0.1318696
492640.0000000    0.1398402
492680.0000000    0.1338825
492720.0000000    0.1244920
492760.0000000    0.1387828
492800.0000000    0.1351548
492840.0000000    0.1366159
492880.0000000    0.1443793
492920.0000000    0.1394823
492960.0000000    0.1260363
493000.0000000    0.1376520
493040.0000000    0.1345637
493080.0000000    0.1353641
493120.0000000    0.1311266
493160.0000000    0.1360587
493200.0000000    0.1336810
493240.0000000    0.1227958
493280.0000000    0.1264385
493320.0000000    0.1282938
493360.0000000    0.1465379
493400.0000000    0.1416579
493440.0000000    0.1321689
493480.0000000    0.1191352
493520.0000000    0.1301671
493560.0000000    0.1405999
493600.0000000    0.1248909
493640.0000000    0.1393818
493680.0000000    0.1345731
493720.0000000    0.1332213
493760.0000000    0.1410799
493800.0000000    0.1288258
493840.0000000    0.1451687
493880.0000000    0.1430571
493920.0000000    0.1359922
493960.0000000    0.1361503
494000.0000000    0.1212699
494040.0000000    0.1178867
494080.0000000    0.1264910
494120.0000000    0.1393631
494160.0000000    0.1329080
494200.0000000    0.1284445
494240.0000000    0.1336397
494280.0000000    0.1308932
494320.0000000    0.1331244
494360.0000000    0.1270795
494400.0000000    0.1236145
494440.0000000    0.1303257
494480.0000000    0.1171494
494520.0000000    0.1313933
494560.0000000    0.1361192
494600.0000000    0.1359242
494640.0000000    0.1311000
494680.0000000    0.1439500
494720.0000000    0.1439152
494760.0000000    0.1405272
494800.0000000    0.1246961
494840.0000000    0.1336452
494880.0000000    0.1324685
494920.0000000    0.1344340
494960.0000000    0.1438314
495000.0000000    0.1360112
495040.0000000    0.1323953
495080.0000000    0.1356361
495120.0000000    0.1371505
495160.0000000    0.1419888
495200.0000000    0.1312989
495240.0000000    0.1438678
495280.0000000    0.1276656
495320.0000000    0.1391758
495360.0000000    0.1286746
495400.0000000    0.1329578
495440.0000000    0.1366442
495480.0000000    0.1261690
495520.0000000    0.1242666
495560.0000000    0.1299299
495600.0000000    0.1225664
495640.0000000    0.1289587
495680.0000000    0.1263010
495720.0000000    0.1237863
495760.0000000    0.1189045
495800.0000000    0.1257002
495840.0000000    0.1310172
495880.0000000    0.1258481
495920.0000000    0.1271522
495960.0000000    0.1167470
496000.0000000    0.1161619
496040.0000000    0.1216444
496080.0000000    0.1155206
496120.0000000    0.1287703
496160.0000000    0.1236560
496200.0000000    0.1277800
496240.0000000    0.1284715
496280.0000000    0.1282621
496320.0000000    0.1227329
496360.0000000    0.1320852
496400.0000000    0.1280527
496440.0000000    0.1313856
496480.0000000    0.1217527
496520.0000000    0.1263081
496560.0000000    0.1274512
496600.0000000    0.1286712
496640.0000000    0.1220191
496680.0000000    0.1214230
496720.0000000    0.1291431
496760.0000000    0.1357996
496800.0000000    0.1202191
496840.0000000    0.1255638
496880.0000000    0.1229145
496920.0000000    0.1246261
496960.0000000    0.1221673
497000.0000000    0.1206230
497040.0000000    0.1361004
497080.0000000    0.1342733
497120.0000000    0.1331477
497160.0000000    0.1314998
497200.0000000    0.1225723
497240.0000000    0.1236901
497280.0000000    0.1328166
497320.0000000    0.1274566
497360.0000000    0.1305125
497400.0000000    0.1270196
497440.0000000    0.1272939
497480.0000000    0.1246360
497520.0000000    0.1229799
497560.0000000    0.1255444
497600.0000000    0.1315161
497640.0000000    0.1385314
497680.0000000    0.1246276
497720.0000000    0.1270202
497760.0000000    0.1434552
497800.0000000    0.1454488
497840.0000000    0.1365971
497880.0000000    0.1359533
497920.0000000    0.1329399
497960.0000000    0.1367758
498000.0000000    0.1349726
498040.0000000    0.1257264
498080.0000000    0.1308630
498120.0000000    0.1405645
498160.0000000    0.1361001
498200.0000000    0.1430607
498240.0000000    0.1325511
498280.0000000    0.1292385
498320.0000000    0.1353024
498360.0000000    0.1350134
498400.0000000    0.1375367
498440.0000000    0.1334916
498480.0000000    0.1428439
498520.0000000    0.1298794
498560.0000000    0.1307305
498600.0000000    0.1448678
498640.0000000    0.1252196
498680.0000000    0.1328435
498720.0000000    0.1262888
498760.0000000    0.1297144
498800.0000000    0.1351139
498840.0000000    0.1390675
498880.0000000    0.1335382
498920.0000000    0.1378634
498960.0000000    0.1340091
499000.0000000    0.1368342
499040.0000000    0.1280625
499080.0000000    0.1265369
499120.0000000    0.1245522
499160.0000000    0.1297552
499200.0000000    0.1323962
499240.0000000    0.1299096
499280.0000000    0.1299534
499320.0000000    0.1301776
499360.0000000    0.1326372
499400.0000000    0.1269017
499440.0000000    0.1292516
499480.0000000    0.1277931
499520.0000000    0.1252511
499560.0000000    0.1240253
499600.0000000    0.1265741
499640.0000000    0.1301885
499680.0000000    0.1284423
499720.0000000    0.1244397
499760.0000000    0.1243873
499800.0000000    0.1294906
499840.0000000    0.1312090
499880.0000000    0.1342683
499920.0000000    0.1250931
499960.0000000    0.1385008
500000.0000000    0.1308309
500040.0000000    0.1228407
500080.0000000    0.1286721
500120.0000000    0.1373711
500160.0000000    0.1306561
500200.0000000    0.1273376
500240.0000000    0.1293758
500280.0000000    0.1338499
500320.0000000    0.1259660
500360.0000000    0.1287705
500400.0000000    0.1368516
500440.0000000    0.1306340
500480.0000000    0.1357940
500520.0000000    0.1310114
500560.0000000    0.1256714
500600.0000000    0.1319063
500640.0000000    0.1364244
500680.0000000    0.1343256
500720.0000000    0.1331580
500760.0000000    0.1250084
500800.0000000    0.1295254
500840.0000000    0.1325851
500880.0000000    0.1319401
500920.0000000    0.1295070
500960.0000000    0.1222673
501000.0000000    0.1193329
501040.0000000    0.1369129
501080.0000000    0.1234555
501120.0000000    0.1183700
501160.0000000    0.1225348
501200.0000000    0.1336243
501240.0000000    0.1240421
501280.0000000    0.1360809
501320.0000000    0.1321996
501360.0000000    0.1417438
501400.0000000    0.1355919
501440.0000000    0.1308904
501480.0000000    0.1374280
501520.0000000    0.1343013
501560.0000000    0.1428675
501600.0000000    0.1322687
501640.0000000    0.1334164
501680.0000000    0.1340970
501720.0000000    0.1424592
501760.0000000    0.1388183
501800.0000000    0.1355156
501840.0000000    0.1256515
501880.0000000    0.1249430
501920.0000000    0.1412454
501960.0000000    0.1241075
502000.0000000    0.1384403
502040.0000000    0.1324215
502080.0000000    0.1370589
502120.0000000    0.1271752
502160.0000000    0.1263201
502200.0000000    0.1324544
502240.0000000    0.1350441
502280.0000000    0.1383123
502320.0000000    0.1248356
502360.0000000    0.1322498
502400.0000000    0.1350070
502440.0000000    0.1245620
502480.0000000    0.1331863
502520.0000000    0.1370954
502560.0000000    0.1353949
502600.0000000    0.1325346
502640.0000000    0.1295084
502680.0000000    0.1389866
502720.0000000    0.1371749
502760.0000000    0.1310750
502800.0000000    0.1290544
502840.0000000    0.1271565
502880.0000000    0.1271643
502920.0000000    0.1315475
502960.0000000    0.1336845
503000.0000000    0.1420688
503040.0000000    0.1325451
503080.0000000    0.1335351
503120.0000000    0.1359718
503160.0000000    0.1393887
503200.0000000    0.1305300
503240.0000000    0.1231386
503280.0000000    0.1453327
503320.0000000    0.1370105
503360.0000000    0.1293829
503400.0000000    0.1299639
503440.0000000    0.1289273
503480.0000000    0.1293233
503520.0000000    0.1296606
503560.0000000    0.1188892
503600.0000000    0.1278318
503640.0000000    0.1325074
503680.0000000    0.1389340
503720.0000000    0.1352796
503760.0000000    0.1307114
503800.0000000    0.1361888
503840.0000000    0.1274440
503880.0000000    0.1209406
503920.0000000    0.1439632
503960.0000000    0.1250780
504000.0000000    0.1203907
504040.0000000    0.1310108
504080.0000000    0.1277939
504120.0000000    0.1236531
504160.0000000    0.1134803
504200.0000000    0.1282540
504240.0000000    0.1261331
504280.0000000    0.1116834
504320.0000000    0.1166923
504360.0000000    0.1317058
504400.0000000    0.1249452
504440.0000000    0.1471961
504480.0000000    0.1482624
504520.0000000    0.1381810
504560.0000000    0.1319534
504600.0000000    0.1250857
504640.0000000    0.1337429
504680.0000000    0.1262213
504720.0000000    0.1173856
504760.0000000    0.1224671
504800.0000000    0.1167628
504840.0000000    0.1162608
504880.0000000    0.1218984
504920.0000000    0.1239043
504960.0000000    0.1217189
505000.0000000    0.1182752
505040.0000000    0.1229706
505080.0000000    0.1274003
505120.0000000    0.1205989
505160.0000000    0.1284506
505200.0000000    0.1166866
505240.0000000    0.1153131
505280.0000000    0.1273859
505320.0000000    0.1299504
505360.0000000    0.1234156
505400.0000000    0.1162670
505440.0000000    0.1231922
505480.0000000    0.1356029
505520.0000000    0.1220101
505560.0000000    0.1222528
505600.0000000    0.1180580
505640.0000000    0.1262616
505680.0000000    0.1307602
505720.0000000    0.1231740
505760.0000000    0.1376587
505800.0000000    0.1209028
505840.0000000    0.1159418
505880.0000000    0.1267430
505920.0000000    0.1249278
505960.0000000    0.1160040
506000.0000000    0.1178053
506040.0000000    0.1230197
506080.0000000    0.1168592
506120.0000000    0.1127045
506160.0000000    0.1136819
506200.0000000    0.1198402
506240.0000000    0.1312467
506280.0000000    0.1247500
506320.0000000    0.1286485
506360.0000000    0.1225707
506400.0000000    0.1207358
506440.0000000    0.1221142
506480.0000000    0.1300568
506520.0000000    0.1221953
506560.0000000    0.1237000
506600.0000000    0.1306297
506640.0000000    0.1458305
506680.0000000    0.1341616
506720.0000000    0.1318948
506760.0000000    0.1230615
506800.0000000    0.1273006
506840.0000000    0.1372985
506880.0000000    0.1381418
506920.0000000    0.1365885
506960.0000000    0.1423266
507000.0000000    0.1260192
507040.0000000    0.1342967
507080.0000000    0.1310443
507120.0000000    0.1230573
507160.0000000    0.1195101
507200.0000000    0.1241257
507240.0000000    0.1212715
507280.0000000    0.1273794
507320.0000000    0.1345665
507360.0000000    0.1274136
507400.0000000    0.1212037
507440.0000000    0.1363017
507480.0000000    0.1306029
507520.0000000    0.1252351
507560.0000000    0.1271052
507600.0000000    0.1238098
507640.0000000    0.1348657
507680.0000000    0.1358938
507720.0000000    0.1249869
507760.0000000    0.1237232
507800.0000000    0.1264819
507840.0000000    0.1219290
507880.0000000    0.1305715
507920.0000000    0.1238061
507960.0000000    0.1255909
508000.0000000    0.1245478
508040.0000000    0.1204680
508080.0000000    0.1205457
508120.0000000    0.1181199
508160.0000000    0.1219804
508200.0000000    0.1271401
508240.0000000    0.1239384
508280.0000000    0.1408996
508320.0000000    0.1403652
508360.0000000    0.1257886
508400.0000000    0.1208613
508440.0000000    0.1238207
508480.0000000    0.1188227
508520.0000000    0.1241658
508560.0000000    0.1141982
508600.0000000    0.1194686
508640.0000000    0.1169983
508680.0000000    0.1218163
508720.0000000    0.1236203
508760.0000000    0.1192668
508800.0000000    0.1207964
508840.0000000    0.1302463
508880.0000000    0.1222379
508920.0000000    0.1315299
508960.0000000    0.1274712
509000.0000000    0.1238328
509040.0000000    0.1275936
509080.0000000    0.1304510
509120.0000000    0.1228580
509160.0000000    0.1271490
509200.0000000    0.1355123
509240.0000000    0.1252027
509280.0000000    0.1371715
509320.0000000    0.1237711
509360.0000000    0.1248217
509400.0000000    0.1274226
509440.0000000    0.1314344
509480.0000000    0.1278749
509520.0000000    0.1295142
509560.0000000    0.1251136
509600.0000000    0.1248978
509640.0000000    0.1276896
509680.0000000    0.1368876
509720.0000000    0.1256845
509760.0000000    0.1314504
509800.0000000    0.1245158
509840.0000000    0.1354664
509880.0000000    0.1246995
509920.0000000    0.1276651
509960.0000000    0.1401454
510000.0000000    0.1304929
510040.0000000    0.1171273
510080.0000000    0.1185182
510120.0000000    0.1181152
510160.0000000    0.1318051
510200.0000000    0.1248880
510240.0000000    0.1234040
510280.0000000    0.1164108
510320.0000000    0.1250160
510360.0000000    0.1325304
510400.0000000    0.1209354
510440.0000000    0.1196138
510480.0000000    0.1237350
510520.0000000    0.1166525
510560.0000000    0.1267903
510600.0000000    0.1251812
510640.0000000    0.1212421
510680.0000000    0.1277836
510720.0000000    0.1200585
510760.0000000    0.1324399
510800.0000000    0.1325624
510840.0000000    0.1138346
510880.0000000    0.1224874
510920.0000000    0.1303639
510960.0000000    0.1287486
511000.0000000    0.1244019
511040.0000000    0.1272631
511080.0000000    0.1240353
511120.0000000    0.1307600
511160.0000000    0.1269855
511200.0000000    0.1266179
511240.0000000    0.1232054
511280.0000000    0.1212511
511320.0000000    0.1211629
511360.0000000    0.1233324
511400.0000000    0.1187738
511440.0000000    0.1164096
511480.0000000    0.1171597
511520.0000000    0.1100578
511560.0000000    0.1214387
511600.0000000    0.1100933
511640.0000000    0.1217915
511680.0000000    0.1175317
511720.0000000    0.1220603
511760.0000000    0.1191886
511800.0000000    0.1138821
511840.0000000    0.1153939
511880.0000000    0.1237316
511920.0000000    0.1131436
511960.0000000    0.1163611
512000.0000000    0.1210134
512040.0000000    0.1234630
512080.0000000    0.1225334
512120.0000000    0.1207669
512160.0000000    0.1165699
512200.0000000    0.1186363
512240.0000000    0.1236033
512280.0000000    0.1090619
512320.0000000    0.1285219
512360.0000000    0.1355800
512400.0000000    0.1249491
512440.0000000    0.1162023
512480.0000000    0.1277566
512520.0000000    0.1373165
512560.0000000    0.1266088
512600.0000000    0.1341718
512640.0000000    0.1353016
512680.0000000    0.1197066
512720.0000000    0.1149650
512760.0000000    0.1211672
512800.0000000    0.1226891
512840.0000000    0.1283097
512880.0000000    0.1345279
512920.0000000    0.1293957
512960.0000000    0.1315206
513000.0000000    0.1247051
513040.0000000    0.1228212
513080.0000000    0.1168954
513120.0000000    0.1296884
513160.0000000    0.1254262
513200.0000000    0.1218664
513240.0000000    0.1335849
513280.0000000    0.1217233
513320.0000000    0.1279241
513360.0000000    0.1216178
513400.0000000    0.1189998
513440.0000000    0.1189911
513480.0000000    0.1286891
513520.0000000    0.1235659
513560.0000000    0.1414213
513600.0000000    0.1245089
513640.0000000    0.1238440
513680.0000000    0.1291462
513720.0000000    0.1338526
513760.0000000    0.1257472
513800.0000000    0.1260713
513840.0000000    0.1284444
513880.0000000    0.1259279
513920.0000000    0.1283611
513960.0000000    0.1371700
514000.0000000    0.1351738
514040.0000000    0.1264936
514080.0000000    0.1243326
514120.0000000    0.1389230
514160.0000000    0.1314865
514200.0000000    0.1322518
514240.0000000    0.1350613
514280.0000000    0.1221648
514320.0000000    0.1319321
514360.0000000    0.1219623
514400.0000000    0.1167622
514440.0000000    0.1352446
514480.0000000    0.1292866
514520.0000000    0.1268624
514560.0000000    0.1365100
514600.0000000    0.1317814
514640.0000000    0.1326765
514680.0000000    0.1371311
514720.0000000    0.1368816
514760.0000000    0.1335805
514800.0000000    0.1269011
514840.0000000    0.1351037
514880.0000000    0.1292391
514920.0000000    0.1357125
514960.0000000    0.1328224
515000.0000000    0.1380266
515040.0000000    0.1253598
515080.0000000    0.1317279
515120.0000000    0.1290984
515160.0000000    0.1298890
515200.0000000    0.1314584
515240.0000000    0.1408554
515280.0000000    0.1298583
515320.0000000    0.1391629
515360.0000000    0.1388496
515400.0000000    0.1451582
515440.0000000    0.1360967
515480.0000000    0.1238327
515520.0000000    0.1235821
515560.0000000    0.1343510
515600.0000000    0.1243382
515640.0000000    0.1186782
515680.0000000    0.1272024
515720.0000000    0.1291317
515760.0000000    0.1220142
515800.0000000    0.1319706
515840.0000000    0.1194217
515880.0000000    0.1223531
515920.0000000    0.1307435
515960.0000000    0.1372854
516000.0000000    0.1400979
516040.0000000    0.1342880
516080.0000000    0.1303494
516120.0000000    0.1348509
516160.0000000    0.1259683
516200.0000000    0.1264166
516240.0000000    0.1232803
516280.0000000    0.1249325
516320.0000000    0.1241389
516360.0000000    0.1312061
516400.0000000    0.1248141
516440.0000000    0.1237376
516480.0000000    0.1335567
516520.0000000    0.1292639
516560.0000000    0.1341719
516600.0000000    0.1370118
516640.0000000    0.1334236
516680.0000000    0.1295790
516720.0000000    0.1250264
516760.0000000    0.1325645
516800.0000000    0.1302302
516840.0000000    0.1313241
516880.0000000    0.1283423
516920.0000000    0.1226576
516960.0000000    0.1231501
517000.0000000    0.1302805
517040.0000000    0.1233654
517080.0000000    0.1280942
517120.0000000    0.1322519
517160.0000000    0.1306463
517200.0000000    0.1314738
517240.0000000    0.1287265
517280.0000000    0.1284478
517320.0000000    0.1264901
517360.0000000    0.1242796
517400.0000000    0.1286706
517440.0000000    0.1257934
517480.0000000    0.1296751
517520.0000000    0.1245110
517560.0000000    0.1389960
517600.0000000    0.1179963
517640.0000000    0.1315526
517680.0000000    0.1266059
517720.0000000    0.1232989
517760.0000000    0.1241144
517800.0000000    0.1222837
517840.0000000    0.1214154
517880.0000000    0.1229848
517920.0000000    0.1195765
517960.0000000    0.1354296
518000.0000000    0.1212082
518040.0000000    0.1211835
518080.0000000    0.1321398
518120.0000000    0.1286843
518160.0000000    0.1265252
518200.0000000    0.1239083
518240.0000000    0.1359492
518280.0000000    0.1417986
518320.0000000    0.1315667
518360.0000000    0.1236538
518400.0000000    0.1314033
518440.0000000    0.1295999
518480.0000000    0.1216012
518520.0000000    0.1300907
518560.0000000    0.1347525
518600.0000000    0.1395419
518640.0000000    0.1313124
518680.0000000    0.1255840
518720.0000000    0.1255603
518760.0000000    0.1235271
518800.0000000    0.1232143
518840.0000000    0.1249845
518880.0000000    0.1170682
518920.0000000    0.1173583
518960.0000000    0.1239989
519000.0000000    0.1239889
519040.0000000    0.1204252
519080.0000000    0.1224622
519120.0000000    0.1197790
519160.0000000    0.1233711
519200.0000000    0.1305743
519240.0000000    0.1238177
519280.0000000    0.1227324
519320.0000000    0.1214973
519360.0000000    0.1187551
519400.0000000    0.1208325
519440.0000000    0.1252178
519480.0000000    0.1279917
519520.0000000    0.1266181
519560.0000000    0.1309808
519600.0000000    0.1264575
519640.0000000    0.1273452
519680.0000000    0.1379439
519720.0000000    0.1366147
519760.0000000    0.1434475
519800.0000000    0.1286948
519840.0000000    0.1284581
519880.0000000    0.1247821
519920.0000000    0.1237590
519960.0000000    0.1218726
520000.0000000    0.1212388
520040.0000000    0.1185367
520080.0000000    0.1256716
520120.0000000    0.1232574
520160.0000000    0.1295090
520200.0000000    0.1345638
520240.0000000    0.1400322
520280.0000000    0.1364595
520320.0000000    0.1354122
520360.0000000    0.1357188
520400.0000000    0.1253917
520440.0000000    0.1390839
520480.0000000    0.1206293
520520.0000000    0.1216694
520560.0000000    0.1181461
520600.0000000    0.1212615
520640.0000000    0.1314937
520680.0000000    0.1213109
520720.0000000    0.1280898
520760.0000000    0.1197102
520800.0000000    0.1273052
520840.0000000    0.1200640
520880.0000000    0.1249167
520920.0000000    0.1253249
520960.0000000    0.1109821
521000.0000000    0.1233349
521040.0000000    0.1131794
521080.0000000    0.1188066
521120.0000000    0.1162325
521160.0000000    0.1261912
521200.0000000    0.1239829
521240.0000000    0.1205183
521280.0000000    0.1227510
521320.0000000    0.1241168
521360.0000000    0.1205107
521400.0000000    0.1115376
521440.0000000    0.1210974
521480.0000000    0.1156076
521520.0000000    0.1206684
521560.0000000    0.1255809
521600.0000000    0.1154644
521640.0000000    0.1200044
521680.0000000    0.1276281
521720.0000000    0.1272799
521760.0000000    0.1157430
521800.0000000    0.1143561
521840.0000000    0.1200908
521880.0000000    0.1267177
521920.0000000    0.1334712
521960.0000000    0.1249752
522000.0000000    0.1388116
522040.0000000    0.1207248
522080.0000000    0.1306287
522120.0000000    0.1187609
522160.0000000    0.1440770
522200.0000000    0.1278050
522240.0000000    0.1165537
522280.0000000    0.1239807
522320.0000000    0.1277735
522360.0000000    0.1304585
522400.0000000    0.1255796
522440.0000000    0.1239626
522480.0000000    0.1335776
522520.0000000    0.1156395
522560.0000000    0.1164842
522600.0000000    0.1207053
522640.0000000    0.1200422
522680.0000000    0.1242227
522720.0000000    0.1253188
522760.0000000    0.1225485
522800.0000000    0.1278470
522840.0000000    0.1354413
522880.0000000    0.1358808
522920.0000000    0.1334685
522960.0000000    0.1171882
523000.0000000    0.1196741
523040.0000000    0.1227138
523080.0000000    0.1194257
523120.0000000    0.1234851
523160.0000000    0.1251800
523200.0000000    0.1223207
523240.0000000    0.1250614
523280.0000000    0.1207008
523320.0000000    0.1296898
523360.0000000    0.1277610
523400.0000000    0.1299597
523440.0000000    0.1298268
523480.0000000    0.1293216
523520.0000000    0.1268698
523560.0000000    0.1321835
523600.0000000    0.1277539
523640.0000000    0.1163003
523680.0000000    0.1178192
523720.0000000    0.1231368
523760.0000000    0.1325260
523800.0000000    0.1279067
523840.0000000    0.1254597
523880.0000000    0.1302701
523920.0000000    0.1219651
523960.0000000    0.1287022
524000.0000000    0.1269427
524040.0000000    0.1292985
524080.0000000    0.1296843
524120.0000000    0.1327043
524160.0000000    0.1298659
524200.0000000    0.1281161
524240.0000000    0.1316351
524280.0000000    0.1347955
524320.0000000    0.1282091
524360.0000000    0.1237642
524400.0000000    0.1321169
524440.0000000    0.1197562
524480.0000000    0.1219073
524520.0000000    0.1367037
524560.0000000    0.1187616
524600.0000000    0.1317980
524640.0000000    0.1300001
524680.0000000    0.1350482
524720.0000000    0.1231806
524760.0000000    0.1392301
524800.0000000    0.1360895
524840.0000000    0.1312038
524880.0000000    0.1266690
524920.0000000    0.1287632
524960.0000000    0.1396399
525000.0000000    0.1335668
525040.0000000    0.1396955
525080.0000000    0.1405704
525120.0000000    0.1364610
525160.0000000    0.1436638
525200.0000000    0.1420572
525240.0000000    0.1399127
525280.0000000    0.1408841
525320.0000000    0.1350986
525360.0000000    0.1287090
525400.0000000    0.1416570
525440.0000000    0.1236759
525480.0000000    0.1233692
525520.0000000    0.1223437
525560.0000000    0.1353397
525600.0000000    0.1258793
525640.0000000    0.1254632
525680.0000000    0.1264829
525720.0000000    0.1334752
525760.0000000    0.1238586
525800.0000000    0.1154164
525840.0000000    0.1371214
525880.0000000    0.1426454
525920.0000000    0.1456735
525960.0000000    0.1329696
526000.0000000    0.1363202
526040.0000000    0.1412446
526080.0000000    0.1282389
526120.0000000    0.1316065
526160.0000000    0.1414462
526200.0000000    0.1267269
526240.0000000    0.1286290
526280.0000000    0.1345417
526320.0000000    0.1506649
526360.0000000    0.1371279
526400.0000000    0.1310608
526440.0000000    0.1267447
526480.0000000    0.1354754
526520.0000000    0.1343069
526560.0000000    0.1413449
526600.0000000    0.1308158
526640.0000000    0.1308656
526680.0000000    0.1287796
526720.0000000    0.1312850
526760.0000000    0.1340000
526800.0000000    0.1308879
526840.0000000    0.1295172
526880.0000000    0.1163361
526920.0000000    0.1193511
526960.0000000    0.1249263
527000.0000000    0.1445362
527040.0000000    0.1321803
527080.0000000    0.1300647
527120.0000000    0.1277533
527160.0000000    0.1208001
527200.0000000    0.1215177
527240.0000000    0.1347523
527280.0000000    0.1368773
527320.0000000    0.1344905
527360.0000000    0.1341129
527400.0000000    0.1364494
527440.0000000    0.1289943
527480.0000000    0.1229023
527520.0000000    0.1291428
527560.0000000    0.1204380
527600.0000000    0.1424242
527640.0000000    0.1392175
527680.0000000    0.1456808
527720.0000000    0.1346259
527760.0000000    0.1293059
527800.0000000    0.1344312
527840.0000000    0.1317905
527880.0000000    0.1334080
527920.0000000    0.1444548
527960.0000000    0.1279663
528000.0000000    0.1323714
528040.0000000    0.1307549
528080.0000000    0.1260466
528120.0000000    0.1383611
528160.0000000    0.1244191
528200.0000000    0.1343011
528240.0000000    0.1342807
528280.0000000    0.1380953
528320.0000000    0.1350609
528360.0000000    0.1302381
528400.0000000    0.1226937
528440.0000000    0.1247145
528480.0000000    0.1204499
528520.0000000    0.1214085
528560.0000000    0.1222372
528600.0000000    0.1248935
528640.0000000    0.1240710
528680.0000000    0.1281223
528720.0000000    0.1238270
528760.0000000    0.1222228
528800.0000000    0.1259414
528840.0000000    0.1239829
528880.0000000    0.1352613
528920.0000000    0.1274336
528960.0000000    0.1257088
529000.0000000    0.1254207
529040.0000000    0.1174702
529080.0000000    0.1195116
529120.0000000    0.1160468
529160.0000000    0.1200142
529200.0000000    0.1188193
529240.0000000    0.1245339
529280.0000000    0.1226563
529320.0000000    0.1242806
529360.0000000    0.1263986
529400.0000000    0.1391454
529440.0000000    0.1240890
529480.0000000    0.1213853
529520.0000000    0.1218214
529560.0000000    0.1349294
529600.0000000    0.1349004
529640.0000000    0.1266031
529680.0000000    0.1372737
529720.0000000    0.1424682
529760.0000000    0.1285387
529800.0000000    0.1217555
529840.0000000    0.1271631
529880.0000000    0.1223151
529920.0000000    0.1216952
529960.0000000    0.1310119
530000.0000000    0.1254299
530040.0000000    0.1257485
530080.0000000    0.1273771
530120.0000000    0.1242365
530160.0000000    0.1234052
530200.0000000    0.1311816
530240.0000000    0.1328188
530280.0000000    0.1320413
530320.0000000    0.1206918
530360.0000000    0.1210847
530400.0000000    0.1233671
530440.0000000    0.1185175
530480.0000000    0.1193916
530520.0000000    0.1225800
530560.0000000    0.1331610
530600.0000000    0.1216049
530640.0000000    0.1175991
530680.0000000    0.1229166
530720.0000000    0.1312376
530760.0000000    0.1254627
530800.0000000    0.1216757
530840.0000000    0.1285835
530880.0000000    0.1396743
530920.0000000    0.1363308
530960.0000000    0.1415899
531000.0000000    0.1455628
531040.0000000    0.1372387
531080.0000000    0.1382177
531120.0000000    0.1270539
531160.0000000    0.1451738
531200.0000000    0.1288179
531240.0000000    0.1295323
531280.0000000    0.1282911
531320.0000000    0.1352172
531360.0000000    0.1352620
531400.0000000    0.1372205
531440.0000000    0.1222742
531480.0000000    0.1317426
531520.0000000    0.1342427
531560.0000000    0.1280862
531600.0000000    0.1344305
531640.0000000    0.1303206
531680.0000000    0.1313122
531720.0000000    0.1214098
531760.0000000    0.1325360
531800.0000000    0.1316938
531840.0000000    0.1258257
531880.0000000    0.1371938
531920.0000000    0.1330964
531960.0000000    0.1315236
532000.0000000    0.1290928
532040.0000000    0.1360866
532080.0000000    0.1291472
532120.0000000    0.1335094
532160.0000000    0.1388119
532200.0000000    0.1322204
532240.0000000    0.1283269
532280.0000000    0.1235626
532320.0000000    0.1326657
532360.0000000    0.1327435
532400.0000000    0.1379374
532440.0000000    0.1407181
532480.0000000    0.1386630
532520.0000000    0.1355603
532560.0000000    0.1439919
532600.0000000    0.1393492
532640.0000000    0.1361918
532680.0000000    0.1324795
532720.0000000    0.1420443
532760.0000000    0.1273939
532800.0000000    0.1445291
532840.0000000    0.1419366
532880.0000000    0.1417190
532920.0000000    0.1239974
532960.0000000    0.1288307
533000.0000000    0.1315431
533040.0000000    0.1294647
533080.0000000    0.1356972
533120.0000000    0.1348472
533160.0000000    0.1363813
533200.0000000    0.1317251
533240.0000000    0.1424450
533280.0000000    0.1468157
533320.0000000    0.1404333
533360.0000000    0.1236490
533400.0000000    0.1301080
533440.0000000    0.1305505
533480.0000000    0.1359507
533520.0000000    0.1414205
533560.0000000    0.1363641
533600.0000000    0.1300606
533640.0000000    0.1329942
533680.0000000    0.1236113
533720.0000000    0.1309137
533760.0000000    0.1288459
533800.0000000    0.1268855
533840.0000000    0.1327825
533880.0000000    0.1290489
533920.0000000    0.1303066
533960.0000000    0.1408903
534000.0000000    0.1319905
534040.0000000    0.1257777
534080.0000000    0.1347400
534120.0000000    0.1298862
534160.0000000    0.1267845
534200.0000000    0.1308688
534240.0000000    0.1455376
534280.0000000    0.1290467
534320.0000000    0.1233955
534360.0000000    0.1292019
534400.0000000    0.1356449
534440.0000000    0.1258821
534480.0000000    0.1285468
534520.0000000    0.1313112
534560.0000000    0.1333753
534600.0000000    0.1347093
534640.0000000    0.1338676
534680.0000000    0.1278559
534720.0000000    0.1426169
534760.0000000    0.1331468
534800.0000000    0.1364214
534840.0000000    0.1436133
534880.0000000    0.1324965
534920.0000000    0.1272184
534960.0000000    0.1377287
535000.0000000    0.1330420
535040.0000000    0.1315280
535080.0000000    0.1402248
535120.0000000    0.1346140
535160.0000000    0.1424730
535200.0000000    0.1379641
535240.0000000    0.1339408
535280.0000000    0.1436564
535320.0000000    0.1395112
535360.0000000    0.1406425
535400.0000000    0.1282427
535440.0000000    0.1467631
535480.0000000    0.1355849
535520.0000000    0.1444497
535560.0000000    0.1490023
535600.0000000    0.1457701
535640.0000000    0.1446578
535680.0000000    0.1361677
535720.0000000    0.1298734
535760.0000000    0.1308864
535800.0000000    0.1333462
535840.0000000    0.1347507
535880.0000000    0.1357987
535920.0000000    0.1325364
535960.0000000    0.1408594
536000.0000000    0.1344782
536040.0000000    0.1319010
536080.0000000    0.1479232
536120.0000000    0.1396541
536160.0000000    0.1384701
536200.0000000    0.1359690
536240.0000000    0.1436300
536280.0000000    0.1325691
536320.0000000    0.1365184
536360.0000000    0.1410868
536400.0000000    0.1458867
536440.0000000    0.1336448
536480.0000000    0.1316975
536520.0000000    0.1360475
536560.0000000    0.1421837
536600.0000000    0.1549015
536640.0000000    0.1456307
536680.0000000    0.1470155
536720.0000000    0.1489812
536760.0000000    0.1605127
536800.0000000    0.1481937
536840.0000000    0.1377922
536880.0000000    0.1486435
536920.0000000    0.1480453
536960.0000000    0.1453035
537000.0000000    0.1353150
537040.0000000    0.1431243
537080.0000000    0.1428268
537120.0000000    0.1384797
537160.0000000    0.1476202
537200.0000000    0.1314358
537240.0000000    0.1387093
537280.0000000    0.1413879
537320.0000000    0.1427060
537360.0000000    0.1299161
537400.0000000    0.1385408
537440.0000000    0.1340658
537480.0000000    0.1344542
537520.0000000    0.1348023
537560.0000000    0.1339184
537600.0000000    0.1405529
537640.0000000    0.1397957
537680.0000000    0.1434601
537720.0000000    0.1413326
537760.0000000    0.1415318
537800.0000000    0.1421826
537840.0000000    0.1449887
537880.0000000    0.1429506
537920.0000000    0.1359620
537960.0000000    0.1389022
538000.0000000    0.1384238
538040.0000000    0.1384189
538080.0000000    0.1372205
538120.0000000    0.1278121
538160.0000000    0.1368611
538200.0000000    0.1395650
538240.0000000    0.1354410
538280.0000000    0.1281229
538320.0000000    0.1370761
538360.0000000    0.1469601
538400.0000000    0.1342358
538440.0000000    0.1369110
538480.0000000    0.1381487
538520.0000000    0.1373808
538560.0000000    0.1399700
538600.0000000    0.1335745
538640.0000000    0.1336970
538680.0000000    0.1365349
538720.0000000    0.1324468
538760.0000000    0.1349511
538800.0000000    0.1329679
538840.0000000    0.1327722
538880.0000000    0.1293048
538920.0000000    0.1376622
538960.0000000    0.1317483
539000.0000000    0.1297467
539040.0000000    0.1427387
539080.0000000    0.1346760
539120.0000000    0.1325274
539160.0000000    0.1371409
539200.0000000    0.1349414
539240.0000000    0.1424511
539280.0000000    0.1369016
539320.0000000    0.1273379
539360.0000000    0.1337347
539400.0000000    0.1423527
539440.0000000    0.1321050
539480.0000000    0.1333102
539520.0000000    0.1315974
539560.0000000    0.1304088
539600.0000000    0.1310295
539640.0000000    0.1293327
539680.0000000    0.1238293
539720.0000000    0.1320194
539760.0000000    0.1300198
539800.0000000    0.1379145
539840.0000000    0.1397758
539880.0000000    0.1233691
539920.0000000    0.1269918
539960.0000000    0.1278609
540000.0000000    0.1323606
540040.0000000    0.1379668
540080.0000000    0.1300666
540120.0000000    0.1436114
540160.0000000    0.1397466
540200.0000000    0.1296126
540240.0000000    0.1346280
540280.0000000    0.1415967
540320.0000000    0.1408421
540360.0000000    0.1433258
540400.0000000    0.1295165
540440.0000000    0.1313424
540480.0000000    0.1345528
540520.0000000    0.1305617
540560.0000000    0.1260263
540600.0000000    0.1251449
540640.0000000    0.1405161
540680.0000000    0.1287928
540720.0000000    0.1283991
540760.0000000    0.1291944
540800.0000000    0.1269265
540840.0000000    0.1381366
540880.0000000    0.1322849
540920.0000000    0.1235946
540960.0000000    0.1398250
541000.0000000    0.1283322
541040.0000000    0.1339411
541080.0000000    0.1250537
541120.0000000    0.1323965
541160.0000000    0.1378107
541200.0000000    0.1308556
541240.0000000    0.1356344
541280.0000000    0.1306084
541320.0000000    0.1355738
541360.0000000    0.1319445
541400.0000000    0.1326326
541440.0000000    0.1449593
541480.0000000    0.1358324
541520.0000000    0.1339625
541560.0000000    0.1488123
541600.0000000    0.1381305
541640.0000000    0.1404537
541680.0000000    0.1375543
541720.0000000    0.1229986
541760.0000000    0.1268523
541800.0000000    0.1263178
541840.0000000    0.1363537
541880.0000000    0.1399171
541920.0000000    0.1325280
541960.0000000    0.1334727
542000.0000000    0.1386143
542040.0000000    0.1449741
542080.0000000    0.1248932
542120.0000000    0.1317681
542160.0000000    0.1310687
542200.0000000    0.1317509
542240.0000000    0.1313716
542280.0000000    0.1263821
542320.0000000    0.1270124
542360.0000000    0.1395910
542400.0000000    0.1335928
542440.0000000    0.1433375
542480.0000000    0.1373934
542520.0000000    0.1305105
542560.0000000    0.1307425
542600.0000000    0.1392862
542640.0000000    0.1250322
542680.0000000    0.1352065
542720.0000000    0.1388922
542760.0000000    0.1377946
542800.0000000    0.1378796
542840.0000000    0.1339027
542880.0000000    0.1349553
542920.0000000    0.1242007
542960.0000000    0.1237595
543000.0000000    0.1147250
543040.0000000    0.1322709
543080.0000000    0.1397234
543120.0000000    0.1286139
543160.0000000    0.1331007
543200.0000000    0.1390619
543240.0000000    0.1379301
543280.0000000    0.1387827
543320.0000000    0.1308113
543360.0000000    0.1360871
543400.0000000    0.1241410
543440.0000000    0.1270095
543480.0000000    0.1395859
543520.0000000    0.1329574
543560.0000000    0.1290150
543600.0000000    0.1369652
543640.0000000    0.1230931
543680.0000000    0.1258709
543720.0000000    0.1294261
543760.0000000    0.1319913
543800.0000000    0.1356143
543840.0000000    0.1205940
543880.0000000    0.1328461
543920.0000000    0.1283050
543960.0000000    0.1361726
544000.0000000    0.1327177
544040.0000000    0.1322964
544080.0000000    0.1314000
544120.0000000    0.1271985
544160.0000000    0.1342132
544200.0000000    0.1348792
544240.0000000    0.1304526
544280.0000000    0.1331695
544320.0000000    0.1353242
544360.0000000    0.1340464
544400.0000000    0.1351133
544440.0000000    0.1396772
544480.0000000    0.1313522
544520.0000000    0.1352198
544560.0000000    0.1333954
544600.0000000    0.1401928
544640.0000000    0.1304013
544680.0000000    0.1344650
544720.0000000    0.1261689
544760.0000000    0.1290382
544800.0000000    0.1351153
544840.0000000    0.1188923
544880.0000000    0.1308252
544920.0000000    0.1329660
544960.0000000    0.1326183
545000.0000000    0.1332180
545040.0000000    0.1294518
545080.0000000    0.1171992
545120.0000000    0.1435338
545160.0000000    0.1370798
545200.0000000    0.1266088
545240.0000000    0.1175904
545280.0000000    0.1198658
545320.0000000    0.1251148
545360.0000000    0.1191939
545400.0000000    0.1249160
545440.0000000    0.1199081
545480.0000000    0.1181657
545520.0000000    0.1177665
545560.0000000    0.1189021
545600.0000000    0.1221685
545640.0000000    0.1286198
545680.0000000    0.1265064
545720.0000000    0.1256889
545760.0000000    0.1387638
545800.0000000    0.1213313
545840.0000000    0.1311284
545880.0000000    0.1204101
545920.0000000    0.1332127
545960.0000000    0.1285963
546000.0000000    0.1333103
546040.0000000    0.1285267
546080.0000000    0.1227849
546120.0000000    0.1255301
546160.0000000    0.1332994
546200.0000000    0.1179905
546240.0000000    0.1246103
546280.0000000    0.1291805
546320.0000000    0.1186645
546360.0000000    0.1236909
546400.0000000    0.1213567
546440.0000000    0.1255336
546480.0000000    0.1262150
546520.0000000    0.1211956
546560.0000000    0.1232458
546600.0000000    0.1266651
546640.0000000    0.1304787
546680.0000000    0.1416321
546720.0000000    0.1278602
546760.0000000    0.1370782
546800.0000000    0.1382035
546840.0000000    0.1414114
546880.0000000    0.1444087
546920.0000000    0.1345874
546960.0000000    0.1346381
547000.0000000    0.1361924
547040.0000000    0.1347851
547080.0000000    0.1233163
547120.0000000    0.1272063
547160.0000000    0.1340924
547200.0000000    0.1360040
547240.0000000    0.1417937
547280.0000000    0.1289474
547320.0000000    0.1342043
547360.0000000    0.1384007
547400.0000000    0.1276530
547440.0000000    0.1313618
547480.0000000    0.1357887
547520.0000000    0.1458765
547560.0000000    0.1437620
547600.0000000    0.1318104
547640.0000000    0.1508397
547680.0000000    0.1469615
547720.0000000    0.1459978
547760.0000000    0.1357199
547800.0000000    0.1359171
547840.0000000    0.1345579
547880.0000000    0.1323951
547920.0000000    0.1310610
547960.0000000    0.1340593
548000.0000000    0.1437488
548040.0000000    0.1424121
548080.0000000    0.1432001
548120.0000000    0.1279600
548160.0000000    0.1267490
548200.0000000    0.1362284
548240.0000000    0.1246952
548280.0000000    0.1283403
548320.0000000    0.1340912
548360.0000000    0.1339740
548400.0000000    0.1332186
548440.0000000    0.1186803
548480.0000000    0.1343851
548520.0000000    0.1310150
548560.0000000    0.1403145
548600.0000000    0.1396747
548640.0000000    0.1375547
548680.0000000    0.1399257
548720.0000000    0.1478628
548760.0000000    0.1294996
548800.0000000    0.1332117
548840.0000000    0.1446614
548880.0000000    0.1186899
548920.0000000    0.1303223
548960.0000000    0.1403142
549000.0000000    0.1298668
549040.0000000    0.1338799
549080.0000000    0.1307226
549120.0000000    0.1396861
549160.0000000    0.1319865
549200.0000000    0.1275620
549240.0000000    0.1258428
549280.0000000    0.1230677
549320.0000000    0.1297022
549360.0000000    0.1294344
549400.0000000    0.1294942
549440.0000000    0.1229393
549480.0000000    0.1314900
549520.0000000    0.1235846
549560.0000000    0.1220828
549600.0000000    0.1315850
549640.0000000    0.1226191
549680.0000000    0.1275948
549720.0000000    0.1314540
549760.0000000    0.1171571
549800.0000000    0.1248216
549840.0000000    0.1174534
549880.0000000    0.1200100
549920.0000000    0.1223862
549960.0000000    0.1272451
550000.0000000    0.1268300
550040.0000000    0.1290069
550080.0000000    0.1203610
550120.0000000    0.1225379
550160.0000000    0.1314315
550200.0000000    0.1412071
550240.0000000    0.1254099
550280.0000000    0.1233589
550320.0000000    0.1266235
550360.0000000    0.1206875
550400.0000000    0.1344609
550440.0000000    0.1282807
550480.0000000    0.1330298
550520.0000000    0.1323595
550560.0000000    0.1307040
550600.0000000    0.1277090
550640.0000000    0.1212799
550680.0000000    0.1331053
550720.0000000    0.1243637
550760.0000000    0.1256898
550800.0000000    0.1366516
550840.0000000    0.1365823
550880.0000000    0.1231885
550920.0000000    0.1287841
550960.0000000    0.1377533
551000.0000000    0.1292630
551040.0000000    0.1247015
551080.0000000    0.1244151
551120.0000000    0.1199271
551160.0000000    0.1395767
551200.0000000    0.1289909
551240.0000000    0.1258681
551280.0000000    0.1220523
551320.0000000    0.1396475
551360.0000000    0.1367846
551400.0000000    0.1458239
551440.0000000    0.1375596
551480.0000000    0.1345332
551520.0000000    0.1451298
551560.0000000    0.1517089
551600.0000000    0.1566391
551640.0000000    0.1562032
551680.0000000    0.1435718
551720.0000000    0.1503133
551760.0000000    0.1439672
551800.0000000    0.1511702
551840.0000000    0.1385067
551880.0000000    0.1393719
551920.0000000    0.1494897
551960.0000000    0.1527682
552000.0000000    0.1498329
552040.0000000    0.1553496
552080.0000000    0.1440108
552120.0000000    0.1435561
552160.0000000    0.1368017
552200.0000000    0.1432293
552240.0000000    0.1396731
552280.0000000    0.1320787
552320.0000000    0.1383459
552360.0000000    0.1454738
552400.0000000    0.1530617
552440.0000000    0.1468837
552480.0000000    0.1468522
552520.0000000    0.1365420
552560.0000000    0.1370241
552600.0000000    0.1424594
552640.0000000    0.1395065
552680.0000000    0.1569418
552720.0000000    0.1597700
552760.0000000    0.1442977
552800.0000000    0.1509293
552840.0000000    0.1430210
552880.0000000    0.1423096
552920.0000000    0.1566695
552960.0000000    0.1456387
553000.0000000    0.1373959
553040.0000000    0.1384785
553080.0000000    0.1448791
553120.0000000    0.1426247
553160.0000000    0.1473597
553200.0000000    0.1353099
553240.0000000    0.1397412
553280.0000000    0.1441226
553320.0000000    0.1539397
553360.0000000    0.1437323
553400.0000000    0.1418599
553440.0000000    0.1316376
553480.0000000    0.1392076
553520.0000000    0.1462844
553560.0000000    0.1384486
553600.0000000    0.1289244
553640.0000000    0.1361141
553680.0000000    0.1390414
553720.0000000    0.1368832
553760.0000000    0.1283232
553800.0000000    0.1329492
553840.0000000    0.1375821
553880.0000000    0.1439224
553920.0000000    0.1494660
553960.0000000    0.1418689
554000.0000000    0.1430965
554040.0000000    0.1460413
554080.0000000    0.1444858
554120.0000000    0.1352433
554160.0000000    0.1433905
554200.0000000    0.1360111
554240.0000000    0.1395953
554280.0000000    0.1464774
554320.0000000    0.1476184
554360.0000000    0.1403819
554400.0000000    0.1382633
554440.0000000    0.1433747
554480.0000000    0.1417256
554520.0000000    0.1524062
554560.0000000    0.1421401
554600.0000000    0.1403072
554640.0000000    0.1428881
554680.0000000    0.1417116
554720.0000000    0.1312945
554760.0000000    0.1482300
554800.0000000    0.1419655
554840.0000000    0.1476146
554880.0000000    0.1299082
554920.0000000    0.1386645
554960.0000000    0.1389660
555000.0000000    0.1243477
555040.0000000    0.1378555
555080.0000000    0.1418674
555120.0000000    0.1256283
555160.0000000    0.1294849
555200.0000000    0.1416669
555240.0000000    0.1276963
555280.0000000    0.1379975
555320.0000000    0.1445791
555360.0000000    0.1373089
555400.0000000    0.1424731
555440.0000000    0.1401421
555480.0000000    0.1385209
555520.0000000    0.1388989
555560.0000000    0.1482705
555600.0000000    0.1348051
555640.0000000    0.1327513
555680.0000000    0.1264404
555720.0000000    0.1368936
555760.0000000    0.1335944
555800.0000000    0.1234648
555840.0000000    0.1300214
555880.0000000    0.1260973
555920.0000000    0.1337154
555960.0000000    0.1251353
556000.0000000    0.1302256
556040.0000000    0.1276966
556080.0000000    0.1307739
556120.0000000    0.1253495
556160.0000000    0.1272370
556200.0000000    0.1349245
556240.0000000    0.1154387
556280.0000000    0.1220213
556320.0000000    0.1193544
556360.0000000    0.1176516
556400.0000000    0.1420156
556440.0000000    0.1340148
556480.0000000    0.1397569
556520.0000000    0.1259085
556560.0000000    0.1377609
556600.0000000    0.1272109
556640.0000000    0.1419103
556680.0000000    0.1294988
556720.0000000    0.1247256
556760.0000000    0.1328240
556800.0000000    0.1259238
556840.0000000    0.1434989
556880.0000000    0.1381962
556920.0000000    0.1438195
556960.0000000    0.1459586
557000.0000000    0.1286645
557040.0000000    0.1329229
557080.0000000    0.1387401
557120.0000000    0.1356566
557160.0000000    0.1347685
557200.0000000    0.1367250
557240.0000000    0.1250752
557280.0000000    0.1289450
557320.0000000    0.1333806
557360.0000000    0.1445727
557400.0000000    0.1366146
557440.0000000    0.1472453
557480.0000000    0.1330670
557520.0000000    0.1330635
557560.0000000    0.1285722
557600.0000000    0.1294674
557640.0000000    0.1289892
557680.0000000    0.1372529
557720.0000000    0.1236133
557760.0000000    0.1409288
557800.0000000    0.1250320
557840.0000000    0.1221723
557880.0000000    0.1300600
557920.0000000    0.1329577
557960.0000000    0.1334423
558000.0000000    0.1201833
558040.0000000    0.1379776
558080.0000000    0.1331779
558120.0000000    0.1214797
558160.0000000    0.1384738
558200.0000000    0.1272538
558240.0000000    0.1322696
558280.0000000    0.1309696
558320.0000000    0.1384391
558360.0000000    0.1424208
558400.0000000    0.1424019
558440.0000000    0.1351385
558480.0000000    0.1359461
558520.0000000    0.1417190
558560.0000000    0.1276457
558600.0000000    0.1292965
558640.0000000    0.1245868
558680.0000000    0.1306215
558720.0000000    0.1211130
558760.0000000    0.1296366
558800.0000000    0.1259649
558840.0000000    0.1292037
558880.0000000    0.1227152
558920.0000000    0.1262938
558960.0000000    0.1222254
559000.0000000    0.1306860
559040.0000000    0.1319313
559080.0000000    0.1278814
559120.0000000    0.1412160
559160.0000000    0.1367968
559200.0000000    0.1475497
559240.0000000    0.1399666
559280.0000000    0.1235193
559320.0000000    0.1357710
559360.0000000    0.1321469
559400.0000000    0.1344208
559440.0000000    0.1254541
559480.0000000    0.1277183
559520.0000000    0.1278454
559560.0000000    0.1297071
559600.0000000    0.1245141
559640.0000000    0.1275703
559680.0000000    0.1400498
559720.0000000    0.1382138
559760.0000000    0.1365255
559800.0000000    0.1380469
559840.0000000    0.1415727
559880.0000000    0.1358515
559920.0000000    0.1336586
559960.0000000    0.1365310
560000.0000000    0.1519024
560040.0000000    0.1329232
560080.0000000    0.1313284
560120.0000000    0.1335074
560160.0000000    0.1430786
560200.0000000    0.1369210
560240.0000000    0.1297528
560280.0000000    0.1409113
560320.0000000    0.1469608
560360.0000000    0.1429289
560400.0000000    0.1403162
560440.0000000    0.1399631
560480.0000000    0.1332041
560520.0000000    0.1350925
560560.0000000    0.1374611
560600.0000000    0.1335754
560640.0000000    0.1367059
560680.0000000    0.1317357
560720.0000000    0.1203750
560760.0000000    0.1367959
560800.0000000    0.1498908
560840.0000000    0.1499186
560880.0000000    0.1390811
560920.0000000    0.1390060
560960.0000000    0.1409984
561000.0000000    0.1275254
561040.0000000    0.1302247
561080.0000000    0.1383507
561120.0000000    0.1416245
561160.0000000    0.1344293
561200.0000000    0.1391051
561240.0000000    0.1369583
561280.0000000    0.1391128
561320.0000000    0.1318688
561360.0000000    0.1419649
561400.0000000    0.1498184
561440.0000000    0.1388462
561480.0000000    0.1431659
561520.0000000    0.1430302
561560.0000000    0.1460189
561600.0000000    0.1421988
561640.0000000    0.1366787
561680.0000000    0.1405071
561720.0000000    0.1464723
561760.0000000    0.1450046
561800.0000000    0.1486139
561840.0000000    0.1505469
561880.0000000    0.1485518
561920.0000000    0.1432575
561960.0000000    0.1375511
562000.0000000    0.1501364
562040.0000000    0.1517884
562080.0000000    0.1367597
562120.0000000    0.1338066
562160.0000000    0.1496848
562200.0000000    0.1441190
562240.0000000    0.1416102
562280.0000000    0.1437104
562320.0000000    0.1428734
562360.0000000    0.1384978
562400.0000000    0.1388073
562440.0000000    0.1373177
562480.0000000    0.1386493
562520.0000000    0.1306356
562560.0000000    0.1365566
562600.0000000    0.1362354
562640.0000000    0.1279571
562680.0000000    0.1372293
562720.0000000    0.1365539
562760.0000000    0.1335100
562800.0000000    0.1275829
562840.0000000    0.1325507
562880.0000000    0.1300672
562920.0000000    0.1295881
562960.0000000    0.1216052
563000.0000000    0.1376444
563040.0000000    0.1360564
563080.0000000    0.1341807
563120.0000000    0.1380742
563160.0000000    0.1343334
563200.0000000    0.1316204
563240.0000000    0.1275997
563280.0000000    0.1261841
563320.0000000    0.1325345
563360.0000000    0.1291298
563400.0000000    0.1368004
563440.0000000    0.1304881
563480.0000000    0.1315843
563520.0000000    0.1343163
563560.0000000    0.1331929
563600.0000000    0.1358353
563640.0000000    0.1396753
563680.0000000    0.1404753
563720.0000000    0.1342702
563760.0000000    0.1272971
563800.0000000    0.1274258
563840.0000000    0.1355054
563880.0000000    0.1280353
563920.0000000    0.1268528
563960.0000000    0.1307226
564000.0000000    0.1304012
564040.0000000    0.1327827
564080.0000000    0.1299258
564120.0000000    0.1254920
564160.0000000    0.1306903
564200.0000000    0.1396605
564240.0000000    0.1434382
564280.0000000    0.1389770
564320.0000000    0.1142006
564360.0000000    0.1218820
564400.0000000    0.1270472
564440.0000000    0.1300056
564480.0000000    0.1299971
564520.0000000    0.1359955
564560.0000000    0.1424902
564600.0000000    0.1366785
564640.0000000    0.1502471
564680.0000000    0.1298879
564720.0000000    0.1386267
564760.0000000    0.1430644
564800.0000000    0.1352409
564840.0000000    0.1330739
564880.0000000    0.1438966
564920.0000000    0.1341818
564960.0000000    0.1331000
565000.0000000    0.1362718
565040.0000000    0.1365836
565080.0000000    0.1492990
565120.0000000    0.1457795
565160.0000000    0.1313280
565200.0000000    0.1318011
565240.0000000    0.1358670
565280.0000000    0.1393203
565320.0000000    0.1443511
565360.0000000    0.1368136
565400.0000000    0.1283954
565440.0000000    0.1386907
565480.0000000    0.1442583
565520.0000000    0.1405605
565560.0000000    0.1350129
565600.0000000    0.1345166
565640.0000000    0.1266211
565680.0000000    0.1352378
565720.0000000    0.1321696
565760.0000000    0.1425794
565800.0000000    0.1351886
565840.0000000    0.1321082
565880.0000000    0.1233580
565920.0000000    0.1334686
565960.0000000    0.1352539
566000.0000000    0.1317146
566040.0000000    0.1315115
566080.0000000    0.1363200
566120.0000000    0.1291860
566160.0000000    0.1345833
566200.0000000    0.1289978
566240.0000000    0.1275629
566280.0000000    0.1396190
566320.0000000    0.1236521
566360.0000000    0.1296608
566400.0000000    0.1202180
566440.0000000    0.1276767
566480.0000000    0.1231539
566520.0000000    0.1334109
566560.0000000    0.1345502
566600.0000000    0.1372943
566640.0000000    0.1317261
566680.0000000    0.1397538
566720.0000000    0.1321426
566760.0000000    0.1255024
566800.0000000    0.1422144
566840.0000000    0.1365798
566880.0000000    0.1305384
566920.0000000    0.1258080
566960.0000000    0.1365870
567000.0000000    0.1334708
567040.0000000    0.1402493
567080.0000000    0.1329797
567120.0000000    0.1328968
567160.0000000    0.1260350
567200.0000000    0.1219135
567240.0000000    0.1256959
567280.0000000    0.1291308
567320.0000000    0.1251236
567360.0000000    0.1387369
567400.0000000    0.1343036
567440.0000000    0.1326697
567480.0000000    0.1389077
567520.0000000    0.1380113
567560.0000000    0.1295695
567600.0000000    0.1340875
567640.0000000    0.1357677
567680.0000000    0.1321182
567720.0000000    0.1333819
567760.0000000    0.1368040
567800.0000000    0.1346511
567840.0000000    0.1311720
567880.0000000    0.1203366
567920.0000000    0.1314950
567960.0000000    0.1286703
568000.0000000    0.1252092
568040.0000000    0.1315578
568080.0000000    0.1373750
568120.0000000    0.1303547
568160.0000000    0.1342840
568200.0000000    0.1389013
568240.0000000    0.1321181
568280.0000000    0.1269638
568320.0000000    0.1499192
568360.0000000    0.1277485
568400.0000000    0.1365062
568440.0000000    0.1301461
568480.0000000    0.1312681
568520.0000000    0.1270228
568560.0000000    0.1166505
568600.0000000    0.1343721
568640.0000000    0.1246819
568680.0000000    0.1144379
568720.0000000    0.1157924
568760.0000000    0.1247139
568800.0000000    0.1442830
568840.0000000    0.1302353
568880.0000000    0.1257484
568920.0000000    0.1317487
568960.0000000    0.1238963
569000.0000000    0.1200788
569040.0000000    0.1322578
569080.0000000    0.1200992
569120.0000000    0.1280558
569160.0000000    0.1244540
569200.0000000    0.1211057
569240.0000000    0.1235638
569280.0000000    0.1266841
569320.0000000    0.1277868
569360.0000000    0.1191739
569400.0000000    0.1184564
569440.0000000    0.1208753
569480.0000000    0.1275976
569520.0000000    0.1261682
569560.0000000    0.1254690
569600.0000000    0.1401182
569640.0000000    0.1291547
569680.0000000    0.1257379
569720.0000000    0.1271158
569760.0000000    0.1300419
569800.0000000    0.1265550
569840.0000000    0.1346375
569880.0000000    0.1248428
569920.0000000    0.1330411
569960.0000000    0.1258244
570000.0000000    0.1295754
570040.0000000    0.1301745
570080.0000000    0.1250390
570120.0000000    0.1228057
570160.0000000    0.1406776
570200.0000000    0.1463361
570240.0000000    0.1362778
570280.0000000    0.1430907
570320.0000000    0.1376249
570360.0000000    0.1378530
570400.0000000    0.1429583
570440.0000000    0.1423444
570480.0000000    0.1394234
570520.0000000    0.1508199
570560.0000000    0.1364497
570600.0000000    0.1623253
570640.0000000    0.1465140
570680.0000000    0.1373383
570720.0000000    0.1321953
570760.0000000    0.1291481
570800.0000000    0.1269970
570840.0000000    0.1389068
570880.0000000    0.1402064
570920.0000000    0.1413192
570960.0000000    0.1435574
571000.0000000    0.1394445
571040.0000000    0.1348606
571080.0000000    0.1378602
571120.0000000    0.1367696
571160.0000000    0.1444540
571200.0000000    0.1406753
571240.0000000    0.1354748
571280.0000000    0.1555461
571320.0000000    0.1455306
571360.0000000    0.1527725
571400.0000000    0.1395576
571440.0000000    0.1317796
571480.0000000    0.1435471
571520.0000000    0.1410127
571560.0000000    0.1440407
571600.0000000    0.1336624
571640.0000000    0.1338788
571680.0000000    0.1356466
571720.0000000    0.1304102
571760.0000000    0.1313297
571800.0000000    0.1306336
571840.0000000    0.1362311
571880.0000000    0.1381852
571920.0000000    0.1259362
571960.0000000    0.1142825
572000.0000000    0.1308436
572040.0000000    0.1283995
572080.0000000    0.1295111
572120.0000000    0.1285741
572160.0000000    0.1404570
572200.0000000    0.1342977
572240.0000000    0.1356747
572280.0000000    0.1486708
572320.0000000    0.1375656
572360.0000000    0.1403699
572400.0000000    0.1387068
572440.0000000    0.1359603
572480.0000000    0.1381535
572520.0000000    0.1374470
572560.0000000    0.1353534
572600.0000000    0.1403455
572640.0000000    0.1412907
572680.0000000    0.1376817
572720.0000000    0.1372329
572760.0000000    0.1410467
572800.0000000    0.1385661
572840.0000000    0.1340871
572880.0000000    0.1460152
572920.0000000    0.1468562
572960.0000000    0.1367093
573000.0000000    0.1339560
573040.0000000    0.1302134
573080.0000000    0.1314325
573120.0000000    0.1397112
573160.0000000    0.1346231
573200.0000000    0.1255875
573240.0000000    0.1226804
573280.0000000    0.1305736
573320.0000000    0.1334236
573360.0000000    0.1409044
573400.0000000    0.1318258
573440.0000000    0.1377176
573480.0000000    0.1471726
573520.0000000    0.1348337
573560.0000000    0.1387287
573600.0000000    0.1409599
573640.0000000    0.1454763
573680.0000000    0.1512239
573720.0000000    0.1468504
573760.0000000    0.1346418
573800.0000000    0.1371912
573840.0000000    0.1326388
573880.0000000    0.1331391
573920.0000000    0.1275491
573960.0000000    0.1341029
574000.0000000    0.1412901
574040.0000000    0.1483166
574080.0000000    0.1343896
574120.0000000    0.1338593
574160.0000000    0.1324508
574200.0000000    0.1196726
574240.0000000    0.1327173
574280.0000000    0.1326083
574320.0000000    0.1385216
574360.0000000    0.1414157
[truncated: 297,950 more chars]
