# Supplementary material for: Comment on 'Valid molecular dynamics simulations of human hemoglobin require a surprisingly large box size'
Source: eLife. 2019 Jun 20;8:e44718. doi: 10.7554/eLife.44718 (PMC6586461; doi:10.7554/eLife.44718)
Supplement: Figure 1—source data 1. — The zip archive contains a README file describing which source files correspond to the different panels. [file elife-44718-fig1-data1.zip › figure1/panels_AB/150A/f/rmsd_2dn3.xvg]

# This file was created Sun Dec 30 02:26:42 2018
# Created by:
#                       :-) GROMACS - gmx rms, 2018.4 (-:
# 
# Executable:   /mpcdf/soft/SLE_12_SP3/packages/skylake/gromacs/gcc_6-impi_2018_4/2018.4/bin/gmx
# Data prefix:  /mpcdf/soft/SLE_12_SP3/packages/skylake/gromacs/gcc_6-impi_2018_4/2018.4
# Working dir:  /cobra/u/bgroot/hemoglobin/150a-elife/eq6gpu
# Command line:
#   gmx rms -s ../2dn3/conf.pdb -f xx.xtc -o rmsd_2dn3.xvg -nice 0
# gmx rms is part of G R O M A C S:
#
# Great Red Oystrich Makes All Chemists Sane
#
@    title "RMSD"
@    xaxis  label "Time (ps)"
@    yaxis  label "RMSD (nm)"
@TYPE xy
@ subtitle "Backbone after lsq fit to Backbone"
   0.0000000    0.2454058
  40.0000000    0.2597878
  80.0000000    0.2688834
 120.0000000    0.2663615
 160.0000000    0.2950826
 200.0000000    0.2588556
 240.0000000    0.2947286
 280.0000000    0.2910489
 320.0000000    0.2892969
 360.0000000    0.2793745
 400.0000000    0.2659925
 440.0000000    0.2738008
 480.0000000    0.2820252
 520.0000000    0.2742894
 560.0000000    0.2723273
 600.0000000    0.2508754
 640.0000000    0.2572130
 680.0000000    0.2661217
 720.0000000    0.2855493
 760.0000000    0.2603272
 800.0000000    0.2626438
 840.0000000    0.2514560
 880.0000000    0.2610259
 920.0000000    0.2602323
 960.0000000    0.2759975
1000.0000000    0.2740300
1040.0000000    0.2845665
1080.0000000    0.2726082
1120.0000000    0.2646542
1160.0000000    0.2932716
1200.0000000    0.2774618
1240.0000000    0.2718758
1280.0000000    0.2782576
1320.0000000    0.2656167
1360.0000000    0.2466107
1400.0000000    0.2618714
1440.0000000    0.2657246
1480.0000000    0.2524257
1520.0000000    0.2658263
1560.0000000    0.2656042
1600.0000000    0.2649710
1640.0000000    0.2546105
1680.0000000    0.2507814
1720.0000000    0.2421844
1760.0000000    0.2623979
1800.0000000    0.2702070
1840.0000000    0.2554178
1880.0000000    0.2511168
1920.0000000    0.2682112
1960.0000000    0.2512679
2000.0000000    0.2681136
2040.0000000    0.2479753
2080.0000000    0.2806253
2120.0000000    0.2845141
2160.0000000    0.2681233
2200.0000000    0.2742680
2240.0000000    0.2778866
2280.0000000    0.2690812
2320.0000000    0.2838010
2360.0000000    0.2837500
2400.0000000    0.3044502
2440.0000000    0.2791618
2480.0000000    0.2938815
2520.0000000    0.2836547
2560.0000000    0.3137549
2600.0000000    0.2740607
2640.0000000    0.2789017
2680.0000000    0.2954150
2720.0000000    0.2943747
2760.0000000    0.2866300
2800.0000000    0.2857014
2840.0000000    0.2708530
2880.0000000    0.2983190
2920.0000000    0.2906191
2960.0000000    0.2793225
3000.0000000    0.2576475
3040.0000000    0.2729273
3080.0000000    0.2724409
3120.0000000    0.2900995
3160.0000000    0.2873315
3200.0000000    0.2920351
3240.0000000    0.2749364
3280.0000000    0.2795910
3320.0000000    0.2551987
3360.0000000    0.2662286
3400.0000000    0.2722021
3440.0000000    0.2634643
3480.0000000    0.2702059
3520.0000000    0.2939901
3560.0000000    0.2910031
3600.0000000    0.3063043
3640.0000000    0.2925499
3680.0000000    0.2870848
3720.0000000    0.2928646
3760.0000000    0.2703418
3800.0000000    0.3049598
3840.0000000    0.3038643
3880.0000000    0.2960415
3920.0000000    0.2939756
3960.0000000    0.2853931
4000.0000000    0.2960711
4040.0000000    0.3107633
4080.0000000    0.2980935
4120.0000000    0.3047800
4160.0000000    0.2915105
4200.0000000    0.2908709
4240.0000000    0.3019668
4280.0000000    0.3315269
4320.0000000    0.3033152
4360.0000000    0.2843129
4400.0000000    0.3134754
4440.0000000    0.3036315
4480.0000000    0.2922252
4520.0000000    0.2972503
4560.0000000    0.2837658
4600.0000000    0.2672949
4640.0000000    0.2786084
4680.0000000    0.2871205
4720.0000000    0.2880271
4760.0000000    0.2902888
4800.0000000    0.2880183
4840.0000000    0.2934574
4880.0000000    0.3154972
4920.0000000    0.2871879
4960.0000000    0.2924890
5000.0000000    0.2978907
5040.0000000    0.2968829
5080.0000000    0.3207992
5120.0000000    0.2925321
5160.0000000    0.3117495
5200.0000000    0.2932361
5240.0000000    0.2655612
5280.0000000    0.2902586
5320.0000000    0.2785740
5360.0000000    0.3008907
5400.0000000    0.2877257
5440.0000000    0.3011701
5480.0000000    0.3016110
5520.0000000    0.2979614
5560.0000000    0.2917426
5600.0000000    0.2899360
5640.0000000    0.3001058
5680.0000000    0.3033456
5720.0000000    0.2795794
5760.0000000    0.2810587
5800.0000000    0.2791686
5840.0000000    0.3012623
5880.0000000    0.3105652
5920.0000000    0.3170794
5960.0000000    0.3133988
6000.0000000    0.3231300
6040.0000000    0.3130134
6080.0000000    0.3104980
6120.0000000    0.2709219
6160.0000000    0.2952437
6200.0000000    0.2961899
6240.0000000    0.2911666
6280.0000000    0.2876744
6320.0000000    0.2948023
6360.0000000    0.3034078
6400.0000000    0.3292768
6440.0000000    0.3298305
6480.0000000    0.3135154
6520.0000000    0.2929399
6560.0000000    0.2925836
6600.0000000    0.3284558
6640.0000000    0.3078448
6680.0000000    0.2991233
6720.0000000    0.3052030
6760.0000000    0.3223958
6800.0000000    0.3250811
6840.0000000    0.3206166
6880.0000000    0.3064681
6920.0000000    0.3217582
6960.0000000    0.3058361
7000.0000000    0.3075193
7040.0000000    0.3137171
7080.0000000    0.3163177
7120.0000000    0.3095797
7160.0000000    0.2971774
7200.0000000    0.2982294
7240.0000000    0.2987429
7280.0000000    0.3115700
7320.0000000    0.2961028
7360.0000000    0.2883745
7400.0000000    0.2916787
7440.0000000    0.3021473
7480.0000000    0.3212571
7520.0000000    0.3072632
7560.0000000    0.2838250
7600.0000000    0.3200432
7640.0000000    0.3026080
7680.0000000    0.2929743
7720.0000000    0.2854890
7760.0000000    0.2954827
7800.0000000    0.2935144
7840.0000000    0.3011453
7880.0000000    0.2803662
7920.0000000    0.2871239
7960.0000000    0.2815089
8000.0000000    0.2847403
8040.0000000    0.2854629
8080.0000000    0.2812644
8120.0000000    0.2612695
8160.0000000    0.2787325
8200.0000000    0.2786440
8240.0000000    0.3279338
8280.0000000    0.3049818
8320.0000000    0.2946612
8360.0000000    0.3184589
8400.0000000    0.3174224
8440.0000000    0.3002962
8480.0000000    0.3277169
8520.0000000    0.3077457
8560.0000000    0.3013020
8600.0000000    0.3244833
8640.0000000    0.3102728
8680.0000000    0.3250951
8720.0000000    0.3035233
8760.0000000    0.2981544
8800.0000000    0.3108647
8840.0000000    0.3254333
8880.0000000    0.3156948
8920.0000000    0.3386433
8960.0000000    0.3120183
9000.0000000    0.2672691
9040.0000000    0.2897021
9080.0000000    0.3063841
9120.0000000    0.3265221
9160.0000000    0.3017114
9200.0000000    0.3013199
9240.0000000    0.3082636
9280.0000000    0.3267182
9320.0000000    0.3077283
9360.0000000    0.3152274
9400.0000000    0.3045141
9440.0000000    0.3237024
9480.0000000    0.3075101
9520.0000000    0.3091253
9560.0000000    0.3354100
9600.0000000    0.3123513
9640.0000000    0.3220963
9680.0000000    0.3209758
9720.0000000    0.3199309
9760.0000000    0.3256632
9800.0000000    0.3334957
9840.0000000    0.3089024
9880.0000000    0.2845622
9920.0000000    0.2857897
9960.0000000    0.2945010
10000.0000000    0.3061394
10040.0000000    0.3045976
10080.0000000    0.2976457
10120.0000000    0.2806881
10160.0000000    0.2603214
10200.0000000    0.2895828
10240.0000000    0.2968050
10280.0000000    0.2994070
10320.0000000    0.3058493
10360.0000000    0.2791073
10400.0000000    0.2862641
10440.0000000    0.2758482
10480.0000000    0.2871853
10520.0000000    0.2907716
10560.0000000    0.2825651
10600.0000000    0.3011151
10640.0000000    0.3008653
10680.0000000    0.3045526
10720.0000000    0.2978541
10760.0000000    0.3063415
10800.0000000    0.3272790
10840.0000000    0.3150107
10880.0000000    0.3173589
10920.0000000    0.3055333
10960.0000000    0.3095304
11000.0000000    0.3283136
11040.0000000    0.3156974
11080.0000000    0.3304169
11120.0000000    0.2855393
11160.0000000    0.3044713
11200.0000000    0.2871610
11240.0000000    0.2892242
11280.0000000    0.3103859
11320.0000000    0.2920229
11360.0000000    0.2925020
11400.0000000    0.2983913
11440.0000000    0.2722063
11480.0000000    0.2670872
11520.0000000    0.2749228
11560.0000000    0.3022417
11600.0000000    0.2972415
11640.0000000    0.3128595
11680.0000000    0.3162577
11720.0000000    0.2981586
11760.0000000    0.3130101
11800.0000000    0.3352114
11840.0000000    0.3111645
11880.0000000    0.3018762
11920.0000000    0.3264373
11960.0000000    0.3309824
12000.0000000    0.3313624
12040.0000000    0.3443766
12080.0000000    0.3197405
12120.0000000    0.2976665
12160.0000000    0.3119453
12200.0000000    0.3049225
12240.0000000    0.3023273
12280.0000000    0.3267718
12320.0000000    0.3120184
12360.0000000    0.3241524
12400.0000000    0.3038370
12440.0000000    0.3132870
12480.0000000    0.3238252
12520.0000000    0.3276201
12560.0000000    0.3267384
12600.0000000    0.3313624
12640.0000000    0.3312629
12680.0000000    0.3210064
12720.0000000    0.2917104
12760.0000000    0.3032438
12800.0000000    0.3213443
12840.0000000    0.2856298
12880.0000000    0.3044324
12920.0000000    0.2980144
12960.0000000    0.3026907
13000.0000000    0.3028965
13040.0000000    0.3027841
13080.0000000    0.2775552
13120.0000000    0.3158238
13160.0000000    0.2973845
13200.0000000    0.3064530
13240.0000000    0.2944494
13280.0000000    0.3034435
13320.0000000    0.3066843
13360.0000000    0.2865222
13400.0000000    0.3387225
13440.0000000    0.3237080
13480.0000000    0.3309614
13520.0000000    0.3284372
13560.0000000    0.3086776
13600.0000000    0.2882176
13640.0000000    0.3051597
13680.0000000    0.2854463
13720.0000000    0.2935981
13760.0000000    0.2952226
13800.0000000    0.2810371
13840.0000000    0.3040732
13880.0000000    0.2959995
13920.0000000    0.2942244
13960.0000000    0.2991782
14000.0000000    0.2989325
14040.0000000    0.2940246
14080.0000000    0.2947835
14120.0000000    0.3015820
14160.0000000    0.2991347
14200.0000000    0.2999778
14240.0000000    0.3052091
14280.0000000    0.3109304
14320.0000000    0.2969186
14360.0000000    0.2869947
14400.0000000    0.2982921
14440.0000000    0.2942957
14480.0000000    0.2908291
14520.0000000    0.2922178
14560.0000000    0.2890946
14600.0000000    0.2979273
14640.0000000    0.2597257
14680.0000000    0.2798923
14720.0000000    0.2952456
14760.0000000    0.2817628
14800.0000000    0.2770324
14840.0000000    0.2810684
14880.0000000    0.3035187
14920.0000000    0.2844399
14960.0000000    0.2701241
15000.0000000    0.2696954
15040.0000000    0.2689346
15080.0000000    0.2889987
15120.0000000    0.2743310
15160.0000000    0.2878984
15200.0000000    0.2722296
15240.0000000    0.2714561
15280.0000000    0.2792829
15320.0000000    0.2970452
15360.0000000    0.2841403
15400.0000000    0.2950799
15440.0000000    0.3098544
15480.0000000    0.2839969
15520.0000000    0.2573418
15560.0000000    0.2823236
15600.0000000    0.2583581
15640.0000000    0.2941149
15680.0000000    0.2773924
15720.0000000    0.2639668
15760.0000000    0.2908246
15800.0000000    0.2881422
15840.0000000    0.2847303
15880.0000000    0.2808531
15920.0000000    0.2879984
15960.0000000    0.3049350
16000.0000000    0.2930871
16040.0000000    0.3029552
16080.0000000    0.2861252
16120.0000000    0.2834002
16160.0000000    0.2853430
16200.0000000    0.3039504
16240.0000000    0.2925617
16280.0000000    0.2802539
16320.0000000    0.2601814
16360.0000000    0.2757229
16400.0000000    0.2712486
16440.0000000    0.2740528
16480.0000000    0.2736469
16520.0000000    0.2822022
16560.0000000    0.2668384
16600.0000000    0.2976887
16640.0000000    0.2906635
16680.0000000    0.2972469
16720.0000000    0.2757252
16760.0000000    0.3015325
16800.0000000    0.3028419
16840.0000000    0.2767774
16880.0000000    0.2851847
16920.0000000    0.2820863
16960.0000000    0.2920488
17000.0000000    0.3021714
17040.0000000    0.2786566
17080.0000000    0.2998935
17120.0000000    0.2902981
17160.0000000    0.2744968
17200.0000000    0.2818784
17240.0000000    0.2820005
17280.0000000    0.2953327
17320.0000000    0.2920994
17360.0000000    0.2817173
17400.0000000    0.2914579
17440.0000000    0.2781960
17480.0000000    0.2935124
17520.0000000    0.3023158
17560.0000000    0.2993478
17600.0000000    0.3015968
17640.0000000    0.2958421
17680.0000000    0.3090988
17720.0000000    0.2875335
17760.0000000    0.2760295
17800.0000000    0.3008624
17840.0000000    0.3013673
17880.0000000    0.2996907
17920.0000000    0.2646440
17960.0000000    0.2767254
18000.0000000    0.2753188
18040.0000000    0.2989268
18080.0000000    0.2988622
18120.0000000    0.2894178
18160.0000000    0.2824181
18200.0000000    0.2740371
18240.0000000    0.2930848
18280.0000000    0.2969069
18320.0000000    0.2887640
18360.0000000    0.2675706
18400.0000000    0.2883595
18440.0000000    0.2829128
18480.0000000    0.2992185
18520.0000000    0.2827086
18560.0000000    0.2705020
18600.0000000    0.2668670
18640.0000000    0.2899690
18680.0000000    0.3020776
18720.0000000    0.2869040
18760.0000000    0.2983321
18800.0000000    0.2861174
18840.0000000    0.2951933
18880.0000000    0.2841133
18920.0000000    0.2793443
18960.0000000    0.2845020
19000.0000000    0.2863455
19040.0000000    0.2940886
19080.0000000    0.2983799
19120.0000000    0.3055556
19160.0000000    0.2971346
19200.0000000    0.2861183
19240.0000000    0.3050967
19280.0000000    0.2927709
19320.0000000    0.2831017
19360.0000000    0.2946542
19400.0000000    0.2822945
19440.0000000    0.2670905
19480.0000000    0.2716687
19520.0000000    0.2623411
19560.0000000    0.2764480
19600.0000000    0.2688423
19640.0000000    0.2880651
19680.0000000    0.2862359
19720.0000000    0.2854873
19760.0000000    0.2851376
19800.0000000    0.2665757
19840.0000000    0.2693511
19880.0000000    0.2729122
19920.0000000    0.2696858
19960.0000000    0.2724375
20000.0000000    0.2864165
20040.0000000    0.2750281
20080.0000000    0.2999223
20120.0000000    0.3070273
20160.0000000    0.2707942
20200.0000000    0.2864254
20240.0000000    0.2791491
20280.0000000    0.2861308
20320.0000000    0.2850920
20360.0000000    0.2854870
20400.0000000    0.2936813
20440.0000000    0.2593684
20480.0000000    0.2822788
20520.0000000    0.2859513
20560.0000000    0.2751288
20600.0000000    0.2692134
20640.0000000    0.3068613
20680.0000000    0.2868861
20720.0000000    0.2691812
20760.0000000    0.2522663
20800.0000000    0.2736318
20840.0000000    0.2679941
20880.0000000    0.2825749
20920.0000000    0.2785460
20960.0000000    0.2742604
21000.0000000    0.2689806
21040.0000000    0.2601368
21080.0000000    0.2596409
21120.0000000    0.2577604
21160.0000000    0.2701549
21200.0000000    0.2723756
21240.0000000    0.2728921
21280.0000000    0.2707573
21320.0000000    0.2646327
21360.0000000    0.2559283
21400.0000000    0.2611227
21440.0000000    0.2673892
21480.0000000    0.2590174
21520.0000000    0.2765168
21560.0000000    0.2632821
21600.0000000    0.2593284
21640.0000000    0.2830780
21680.0000000    0.2706629
21720.0000000    0.2891502
21760.0000000    0.2806721
21800.0000000    0.2896980
21840.0000000    0.2780169
21880.0000000    0.2890949
21920.0000000    0.2920499
21960.0000000    0.2857224
22000.0000000    0.2838030
22040.0000000    0.2805075
22080.0000000    0.3012867
22120.0000000    0.3051064
22160.0000000    0.2978080
22200.0000000    0.2928161
22240.0000000    0.2780882
22280.0000000    0.2906720
22320.0000000    0.2971732
22360.0000000    0.3039612
22400.0000000    0.2852659
22440.0000000    0.2871161
22480.0000000    0.2964480
22520.0000000    0.3090297
22560.0000000    0.2868609
22600.0000000    0.2809196
22640.0000000    0.2893476
22680.0000000    0.2823213
22720.0000000    0.2739962
22760.0000000    0.2850968
22800.0000000    0.2832746
22840.0000000    0.2821561
22880.0000000    0.2659841
22920.0000000    0.2605788
22960.0000000    0.2759345
23000.0000000    0.2888896
23040.0000000    0.2823673
23080.0000000    0.2750215
23120.0000000    0.2770358
23160.0000000    0.2786283
23200.0000000    0.2961548
23240.0000000    0.2805943
23280.0000000    0.2739223
23320.0000000    0.2736738
23360.0000000    0.2749935
23400.0000000    0.2592672
23440.0000000    0.2806318
23480.0000000    0.2932783
23520.0000000    0.2892998
23560.0000000    0.2890021
23600.0000000    0.2765546
23640.0000000    0.2780342
23680.0000000    0.2830251
23720.0000000    0.2811602
23760.0000000    0.2636518
23800.0000000    0.2657093
23840.0000000    0.2703418
23880.0000000    0.2937553
23920.0000000    0.2663430
23960.0000000    0.2800551
24000.0000000    0.2921816
24040.0000000    0.2999419
24080.0000000    0.2868351
24120.0000000    0.2724588
24160.0000000    0.2693520
24200.0000000    0.2737634
24240.0000000    0.2699734
24280.0000000    0.2646042
24320.0000000    0.2610087
24360.0000000    0.2679237
24400.0000000    0.2815358
24440.0000000    0.2797061
24480.0000000    0.2859268
24520.0000000    0.2863251
24560.0000000    0.2889716
24600.0000000    0.2808206
24640.0000000    0.2880059
24680.0000000    0.2746843
24720.0000000    0.2699172
24760.0000000    0.2808176
24800.0000000    0.2896898
24840.0000000    0.2824434
24880.0000000    0.2941623
24920.0000000    0.2975460
24960.0000000    0.2586221
25000.0000000    0.2648072
25040.0000000    0.2745174
25080.0000000    0.2701845
25120.0000000    0.2696148
25160.0000000    0.2746384
25200.0000000    0.2775916
25240.0000000    0.2857311
25280.0000000    0.2903935
25320.0000000    0.2665929
25360.0000000    0.2870062
25400.0000000    0.2634858
25440.0000000    0.2829906
25480.0000000    0.2864553
25520.0000000    0.3178364
25560.0000000    0.2951672
25600.0000000    0.2954651
25640.0000000    0.3049995
25680.0000000    0.2718239
25720.0000000    0.2836853
25760.0000000    0.2694041
25800.0000000    0.2552008
25840.0000000    0.2517519
25880.0000000    0.2825756
25920.0000000    0.2800367
25960.0000000    0.2688874
26000.0000000    0.2726947
26040.0000000    0.2549140
26080.0000000    0.2506164
26120.0000000    0.2770459
26160.0000000    0.2725989
26200.0000000    0.2966507
26240.0000000    0.2718015
26280.0000000    0.2837649
26320.0000000    0.2612251
26360.0000000    0.2575664
26400.0000000    0.2761628
26440.0000000    0.2619182
26480.0000000    0.2489506
26520.0000000    0.2595910
26560.0000000    0.2813220
26600.0000000    0.2762409
26640.0000000    0.2806850
26680.0000000    0.2588473
26720.0000000    0.2703091
26760.0000000    0.2617773
26800.0000000    0.2615317
26840.0000000    0.2606253
26880.0000000    0.2544095
26920.0000000    0.2721133
26960.0000000    0.2807370
27000.0000000    0.2917472
27040.0000000    0.2895437
27080.0000000    0.2922060
27120.0000000    0.3070503
27160.0000000    0.3040771
27200.0000000    0.3091522
27240.0000000    0.2880201
27280.0000000    0.3030671
27320.0000000    0.2983239
27360.0000000    0.3087515
27400.0000000    0.2857401
27440.0000000    0.3001503
27480.0000000    0.3085069
27520.0000000    0.2941386
27560.0000000    0.3187814
27600.0000000    0.3059585
27640.0000000    0.2792177
27680.0000000    0.3160944
27720.0000000    0.2973072
27760.0000000    0.2974496
27800.0000000    0.3008780
27840.0000000    0.2911502
27880.0000000    0.3083445
27920.0000000    0.2776664
27960.0000000    0.2794338
28000.0000000    0.2740590
28040.0000000    0.2742354
28080.0000000    0.2744431
28120.0000000    0.2901746
28160.0000000    0.2850263
28200.0000000    0.2903442
28240.0000000    0.2778996
28280.0000000    0.3021521
28320.0000000    0.2926347
28360.0000000    0.2897312
28400.0000000    0.2867749
28440.0000000    0.2840113
28480.0000000    0.2798622
28520.0000000    0.2681666
28560.0000000    0.2880888
28600.0000000    0.2823384
28640.0000000    0.2650515
28680.0000000    0.2821366
28720.0000000    0.2872422
28760.0000000    0.2990469
28800.0000000    0.3076724
28840.0000000    0.3034357
28880.0000000    0.2851568
28920.0000000    0.3028545
28960.0000000    0.3074935
29000.0000000    0.2976900
29040.0000000    0.3022462
29080.0000000    0.2919216
29120.0000000    0.2842553
29160.0000000    0.3090195
29200.0000000    0.3064819
29240.0000000    0.3023064
29280.0000000    0.3105101
29320.0000000    0.3217967
29360.0000000    0.3136845
29400.0000000    0.3349003
29440.0000000    0.3375743
29480.0000000    0.3124455
29520.0000000    0.3154141
29560.0000000    0.3105982
29600.0000000    0.3295566
29640.0000000    0.3064882
29680.0000000    0.3032283
29720.0000000    0.3103845
29760.0000000    0.3315466
29800.0000000    0.3143435
29840.0000000    0.3197444
29880.0000000    0.3154837
29920.0000000    0.2922526
29960.0000000    0.2936469
30000.0000000    0.2915728
30040.0000000    0.2791160
30080.0000000    0.2877319
30120.0000000    0.2857867
30160.0000000    0.3002577
30200.0000000    0.2728797
30240.0000000    0.2853288
30280.0000000    0.2869219
30320.0000000    0.2754505
30360.0000000    0.2730619
30400.0000000    0.2833780
30440.0000000    0.3124189
30480.0000000    0.2846253
30520.0000000    0.2835546
30560.0000000    0.2812150
30600.0000000    0.2967817
30640.0000000    0.2868416
30680.0000000    0.2993786
30720.0000000    0.2943974
30760.0000000    0.2809492
30800.0000000    0.3002688
30840.0000000    0.2742642
30880.0000000    0.2847395
30920.0000000    0.2783765
30960.0000000    0.2986844
31000.0000000    0.2843139
31040.0000000    0.2673099
31080.0000000    0.2941679
31120.0000000    0.3098637
31160.0000000    0.2870394
31200.0000000    0.2768863
31240.0000000    0.2980981
31280.0000000    0.3008238
31320.0000000    0.3142050
31360.0000000    0.3059799
31400.0000000    0.2851815
31440.0000000    0.2983804
31480.0000000    0.2858841
31520.0000000    0.2959450
31560.0000000    0.2799840
31600.0000000    0.3013763
31640.0000000    0.2807428
31680.0000000    0.2944811
31720.0000000    0.3027920
31760.0000000    0.2909060
31800.0000000    0.2690333
31840.0000000    0.2871113
31880.0000000    0.2791662
31920.0000000    0.2810200
31960.0000000    0.3020281
32000.0000000    0.2950024
32040.0000000    0.2936488
32080.0000000    0.2924827
32120.0000000    0.3059950
32160.0000000    0.2864268
32200.0000000    0.3041360
32240.0000000    0.2680798
32280.0000000    0.2886217
32320.0000000    0.2851121
32360.0000000    0.2701434
32400.0000000    0.2826001
32440.0000000    0.2586144
32480.0000000    0.2894046
32520.0000000    0.3091651
32560.0000000    0.2728407
32600.0000000    0.2674362
32640.0000000    0.2672943
32680.0000000    0.2863443
32720.0000000    0.2865977
32760.0000000    0.2929394
32800.0000000    0.2774489
32840.0000000    0.2814009
32880.0000000    0.2789042
32920.0000000    0.2704858
32960.0000000    0.2779426
33000.0000000    0.2720560
33040.0000000    0.2604232
33080.0000000    0.2869918
33120.0000000    0.2894656
33160.0000000    0.2668188
33200.0000000    0.2818621
33240.0000000    0.2827492
33280.0000000    0.3033144
33320.0000000    0.2834850
33360.0000000    0.2772930
33400.0000000    0.2908871
33440.0000000    0.2890231
33480.0000000    0.2992380
33520.0000000    0.3018520
33560.0000000    0.3062052
33600.0000000    0.2851293
33640.0000000    0.2788815
33680.0000000    0.2920827
33720.0000000    0.2756775
33760.0000000    0.2764871
33800.0000000    0.2640383
33840.0000000    0.2865533
33880.0000000    0.2935103
33920.0000000    0.2681106
33960.0000000    0.2858699
34000.0000000    0.2737218
34040.0000000    0.2551496
34080.0000000    0.2885103
34120.0000000    0.2739691
34160.0000000    0.2793672
34200.0000000    0.2923480
34240.0000000    0.3055203
34280.0000000    0.3064156
34320.0000000    0.2879443
34360.0000000    0.2828942
34400.0000000    0.2671847
34440.0000000    0.2830000
34480.0000000    0.3002125
34520.0000000    0.2873329
34560.0000000    0.2915046
34600.0000000    0.2828768
34640.0000000    0.2931165
34680.0000000    0.2963403
34720.0000000    0.2923547
34760.0000000    0.2824558
34800.0000000    0.3140675
34840.0000000    0.3241378
34880.0000000    0.2979325
34920.0000000    0.2956341
34960.0000000    0.3051346
35000.0000000    0.3090031
35040.0000000    0.3040045
35080.0000000    0.2804867
35120.0000000    0.2936675
35160.0000000    0.3074840
35200.0000000    0.3045651
35240.0000000    0.2976470
35280.0000000    0.2960917
35320.0000000    0.2858398
35360.0000000    0.2792652
35400.0000000    0.3008183
35440.0000000    0.2971061
35480.0000000    0.2833308
35520.0000000    0.2824141
35560.0000000    0.2861300
35600.0000000    0.2832336
35640.0000000    0.2811117
35680.0000000    0.2792687
35720.0000000    0.2833390
35760.0000000    0.2613554
35800.0000000    0.2750660
35840.0000000    0.2840348
35880.0000000    0.2656166
35920.0000000    0.2744856
35960.0000000    0.2934851
36000.0000000    0.2970997
36040.0000000    0.2953305
36080.0000000    0.2757118
36120.0000000    0.2643673
36160.0000000    0.2779247
36200.0000000    0.2914976
36240.0000000    0.2734690
36280.0000000    0.2907953
36320.0000000    0.2938138
36360.0000000    0.2972327
36400.0000000    0.2752807
36440.0000000    0.2847075
36480.0000000    0.3014942
36520.0000000    0.2928131
36560.0000000    0.2825547
36600.0000000    0.2900913
36640.0000000    0.2843708
36680.0000000    0.2943245
36720.0000000    0.3043825
36760.0000000    0.2904805
36800.0000000    0.2961881
36840.0000000    0.2867277
36880.0000000    0.2947686
36920.0000000    0.2793408
36960.0000000    0.2755693
37000.0000000    0.2746986
37040.0000000    0.2883538
37080.0000000    0.2714097
37120.0000000    0.2676031
37160.0000000    0.2895276
37200.0000000    0.2774732
37240.0000000    0.2648269
37280.0000000    0.2774560
37320.0000000    0.2827232
37360.0000000    0.2916607
37400.0000000    0.2944862
37440.0000000    0.2933720
37480.0000000    0.2870683
37520.0000000    0.3012522
37560.0000000    0.2992084
37600.0000000    0.2916673
37640.0000000    0.2970775
37680.0000000    0.2780758
37720.0000000    0.2743952
37760.0000000    0.2880830
37800.0000000    0.2727399
37840.0000000    0.2672006
37880.0000000    0.2471956
37920.0000000    0.2815483
37960.0000000    0.2862568
38000.0000000    0.2789512
38040.0000000    0.2869540
38080.0000000    0.2654121
38120.0000000    0.2949210
38160.0000000    0.3000531
38200.0000000    0.2817736
38240.0000000    0.2759778
38280.0000000    0.2822583
38320.0000000    0.3067350
38360.0000000    0.3020145
38400.0000000    0.2990446
38440.0000000    0.2892235
38480.0000000    0.3136685
38520.0000000    0.2933538
38560.0000000    0.3017778
38600.0000000    0.2953400
38640.0000000    0.3163404
38680.0000000    0.2895413
38720.0000000    0.3016966
38760.0000000    0.2789783
38800.0000000    0.2965892
38840.0000000    0.3053775
38880.0000000    0.3057362
38920.0000000    0.2854624
38960.0000000    0.2858140
39000.0000000    0.3001273
39040.0000000    0.2945243
39080.0000000    0.2997399
39120.0000000    0.2906519
39160.0000000    0.2951010
39200.0000000    0.2768391
39240.0000000    0.2850792
39280.0000000    0.2737947
39320.0000000    0.2888563
39360.0000000    0.3006651
39400.0000000    0.2943327
39440.0000000    0.3112922
39480.0000000    0.2783456
39520.0000000    0.2844316
39560.0000000    0.2886131
39600.0000000    0.2938542
39640.0000000    0.2715200
39680.0000000    0.2762181
39720.0000000    0.2940286
39760.0000000    0.2683348
39800.0000000    0.2771063
39840.0000000    0.2688781
39880.0000000    0.2880051
39920.0000000    0.2589140
39960.0000000    0.2757992
40000.0000000    0.2757182
40040.0000000    0.2758412
40080.0000000    0.2815230
40120.0000000    0.2734915
40160.0000000    0.2754421
40200.0000000    0.2685223
40240.0000000    0.2955359
40280.0000000    0.2583233
40320.0000000    0.2565626
40360.0000000    0.2811123
40400.0000000    0.2738140
40440.0000000    0.3094100
40480.0000000    0.2987645
40520.0000000    0.3110935
40560.0000000    0.2947438
40600.0000000    0.3041044
40640.0000000    0.2778943
40680.0000000    0.2969001
40720.0000000    0.2967469
40760.0000000    0.3027966
40800.0000000    0.2863395
40840.0000000    0.3006621
40880.0000000    0.2919305
40920.0000000    0.2731836
40960.0000000    0.2894231
41000.0000000    0.2829235
41040.0000000    0.2859550
41080.0000000    0.2963777
41120.0000000    0.2759861
41160.0000000    0.2974615
41200.0000000    0.3055170
41240.0000000    0.2847881
41280.0000000    0.2800790
41320.0000000    0.2645573
41360.0000000    0.2789539
41400.0000000    0.2905914
41440.0000000    0.2965606
41480.0000000    0.2723719
41520.0000000    0.2982682
41560.0000000    0.2951145
41600.0000000    0.2743368
41640.0000000    0.3071061
41680.0000000    0.3262386
41720.0000000    0.3080585
41760.0000000    0.3029276
41800.0000000    0.3051239
41840.0000000    0.2794625
41880.0000000    0.3054908
41920.0000000    0.2948811
41960.0000000    0.3074932
42000.0000000    0.2920943
42040.0000000    0.3035921
42080.0000000    0.2909384
42120.0000000    0.3051898
42160.0000000    0.3171900
42200.0000000    0.3217765
42240.0000000    0.2940404
42280.0000000    0.3021909
42320.0000000    0.2950618
42360.0000000    0.2846947
42400.0000000    0.3125789
42440.0000000    0.2909395
42480.0000000    0.2935290
42520.0000000    0.2887162
42560.0000000    0.2846648
42600.0000000    0.2900299
42640.0000000    0.2960587
42680.0000000    0.2878296
42720.0000000    0.2829331
42760.0000000    0.2700206
42800.0000000    0.2809928
42840.0000000    0.2977047
42880.0000000    0.3055069
42920.0000000    0.3006246
42960.0000000    0.3089388
43000.0000000    0.3007511
43040.0000000    0.3104255
43080.0000000    0.3152699
43120.0000000    0.2873935
43160.0000000    0.2877199
43200.0000000    0.2956009
43240.0000000    0.2841198
43280.0000000    0.2971568
43320.0000000    0.2979019
43360.0000000    0.2923275
43400.0000000    0.2893909
43440.0000000    0.2980329
43480.0000000    0.2754562
43520.0000000    0.2709781
43560.0000000    0.2596541
43600.0000000    0.2944596
43640.0000000    0.2758243
43680.0000000    0.3081051
43720.0000000    0.2945581
43760.0000000    0.3125257
43800.0000000    0.2975303
43840.0000000    0.3002257
43880.0000000    0.3016091
43920.0000000    0.3051300
43960.0000000    0.2934156
44000.0000000    0.2938515
44040.0000000    0.3049000
44080.0000000    0.2925559
44120.0000000    0.2709497
44160.0000000    0.2729971
44200.0000000    0.2855184
44240.0000000    0.2928559
44280.0000000    0.2554553
44320.0000000    0.2724714
44360.0000000    0.2938444
44400.0000000    0.2602232
44440.0000000    0.2738492
44480.0000000    0.2766509
44520.0000000    0.2559931
44560.0000000    0.2831566
44600.0000000    0.2779756
44640.0000000    0.2896695
44680.0000000    0.2846906
44720.0000000    0.2746803
44760.0000000    0.2903106
44800.0000000    0.2877772
44840.0000000    0.2999363
44880.0000000    0.2877385
44920.0000000    0.2958991
44960.0000000    0.2973773
45000.0000000    0.3114487
45040.0000000    0.2963133
45080.0000000    0.2855858
45120.0000000    0.2862563
45160.0000000    0.2823968
45200.0000000    0.2790643
45240.0000000    0.2919690
45280.0000000    0.2912010
45320.0000000    0.2863578
45360.0000000    0.2902670
45400.0000000    0.3141136
45440.0000000    0.2910145
45480.0000000    0.3092022
45520.0000000    0.2796215
45560.0000000    0.2805254
45600.0000000    0.2679461
45640.0000000    0.2893571
45680.0000000    0.2740248
45720.0000000    0.2680505
45760.0000000    0.2862602
45800.0000000    0.2786586
45840.0000000    0.2764064
45880.0000000    0.2958964
45920.0000000    0.2870692
45960.0000000    0.3026102
46000.0000000    0.3099149
46040.0000000    0.2942584
46080.0000000    0.2893327
46120.0000000    0.3027668
46160.0000000    0.2965703
46200.0000000    0.2731756
46240.0000000    0.2863160
46280.0000000    0.3067875
46320.0000000    0.2722612
46360.0000000    0.2711031
46400.0000000    0.2831286
46440.0000000    0.2755653
46480.0000000    0.2561051
46520.0000000    0.2948737
46560.0000000    0.2921796
46600.0000000    0.2730938
46640.0000000    0.2766364
46680.0000000    0.2769661
46720.0000000    0.2862843
46760.0000000    0.2886980
46800.0000000    0.2714549
46840.0000000    0.2720790
46880.0000000    0.3050997
46920.0000000    0.2955752
46960.0000000    0.2793250
47000.0000000    0.2941497
47040.0000000    0.2904950
47080.0000000    0.3096582
47120.0000000    0.3048740
47160.0000000    0.2852190
47200.0000000    0.2749842
47240.0000000    0.2719530
47280.0000000    0.2666907
47320.0000000    0.2901802
47360.0000000    0.2693192
47400.0000000    0.2711854
47440.0000000    0.2818516
47480.0000000    0.2486052
47520.0000000    0.2686481
47560.0000000    0.2885658
47600.0000000    0.2957602
47640.0000000    0.2916171
47680.0000000    0.2916460
47720.0000000    0.3008064
47760.0000000    0.2900761
47800.0000000    0.2723087
47840.0000000    0.2743026
47880.0000000    0.2765080
47920.0000000    0.2818194
47960.0000000    0.2650539
48000.0000000    0.2731289
48040.0000000    0.2766691
48080.0000000    0.2759862
48120.0000000    0.2564164
48160.0000000    0.2828798
48200.0000000    0.2846942
48240.0000000    0.2930849
48280.0000000    0.2895491
48320.0000000    0.3048713
48360.0000000    0.2734467
48400.0000000    0.2813789
48440.0000000    0.2722929
48480.0000000    0.2733944
48520.0000000    0.2781926
48560.0000000    0.2829325
48600.0000000    0.2834112
48640.0000000    0.2876205
48680.0000000    0.3252217
48720.0000000    0.3125352
48760.0000000    0.2762471
48800.0000000    0.2741835
48840.0000000    0.2900398
48880.0000000    0.2832112
48920.0000000    0.2863503
48960.0000000    0.2741722
49000.0000000    0.2836418
49040.0000000    0.2626221
49080.0000000    0.2858722
49120.0000000    0.2842207
49160.0000000    0.2706230
49200.0000000    0.2777710
49240.0000000    0.2831942
49280.0000000    0.2741125
49320.0000000    0.2700317
49360.0000000    0.2761384
49400.0000000    0.2786551
49440.0000000    0.2792055
49480.0000000    0.2885208
49520.0000000    0.2738662
49560.0000000    0.2844879
49600.0000000    0.2672644
49640.0000000    0.3044035
49680.0000000    0.2543770
49720.0000000    0.2602231
49760.0000000    0.2641411
49800.0000000    0.2784691
49840.0000000    0.2643768
49880.0000000    0.2669318
49920.0000000    0.2864675
49960.0000000    0.2682536
50000.0000000    0.2670057
50040.0000000    0.2585493
50080.0000000    0.2887177
50120.0000000    0.2796738
50160.0000000    0.2678777
50200.0000000    0.2660539
50240.0000000    0.2502600
50280.0000000    0.2806876
50320.0000000    0.2629398
50360.0000000    0.2902793
50400.0000000    0.2742142
50440.0000000    0.2841120
50480.0000000    0.2971158
50520.0000000    0.2734596
50560.0000000    0.2740275
50600.0000000    0.2768061
50640.0000000    0.2820134
50680.0000000    0.2626635
50720.0000000    0.2763211
50760.0000000    0.2662146
50800.0000000    0.2681802
50840.0000000    0.2616263
50880.0000000    0.2579887
50920.0000000    0.2490778
50960.0000000    0.2881868
51000.0000000    0.2648418
51040.0000000    0.2850293
51080.0000000    0.2640768
51120.0000000    0.2804943
51160.0000000    0.2795519
51200.0000000    0.2995487
51240.0000000    0.2827607
51280.0000000    0.2839547
51320.0000000    0.2757762
51360.0000000    0.2666497
51400.0000000    0.2634289
51440.0000000    0.2454612
51480.0000000    0.2689945
51520.0000000    0.2562367
51560.0000000    0.2740741
51600.0000000    0.2830350
51640.0000000    0.2897543
51680.0000000    0.2771987
51720.0000000    0.2967446
51760.0000000    0.2745467
51800.0000000    0.2726245
51840.0000000    0.2870896
51880.0000000    0.2877424
51920.0000000    0.2854887
51960.0000000    0.2856725
52000.0000000    0.2790726
52040.0000000    0.2696829
52080.0000000    0.2386447
52120.0000000    0.2283433
52160.0000000    0.2644112
52200.0000000    0.2168393
52240.0000000    0.2431948
52280.0000000    0.2545679
52320.0000000    0.2370899
52360.0000000    0.2423356
52400.0000000    0.2414454
52440.0000000    0.2373174
52480.0000000    0.2380809
52520.0000000    0.2318448
52560.0000000    0.2466192
52600.0000000    0.2319956
52640.0000000    0.2418802
52680.0000000    0.2553545
52720.0000000    0.2652455
52760.0000000    0.2798107
52800.0000000    0.2617841
52840.0000000    0.2858647
52880.0000000    0.2593572
52920.0000000    0.2510568
52960.0000000    0.2666166
53000.0000000    0.2777303
53040.0000000    0.2760392
53080.0000000    0.2594631
53120.0000000    0.2703979
53160.0000000    0.2889548
53200.0000000    0.2732934
53240.0000000    0.2755302
53280.0000000    0.2747055
53320.0000000    0.2799609
53360.0000000    0.2715238
53400.0000000    0.2558279
53440.0000000    0.2630214
53480.0000000    0.2950244
53520.0000000    0.2859734
53560.0000000    0.2809555
53600.0000000    0.3017370
53640.0000000    0.2765304
53680.0000000    0.2836783
53720.0000000    0.2856186
53760.0000000    0.2869823
53800.0000000    0.2820946
53840.0000000    0.2706572
53880.0000000    0.2918458
53920.0000000    0.2822334
53960.0000000    0.2761810
54000.0000000    0.2677290
54040.0000000    0.2657407
54080.0000000    0.2678556
54120.0000000    0.2827379
54160.0000000    0.2745916
54200.0000000    0.2793410
54240.0000000    0.2779666
54280.0000000    0.2652237
54320.0000000    0.2869455
54360.0000000    0.2652903
54400.0000000    0.2565348
54440.0000000    0.2972579
54480.0000000    0.2843812
54520.0000000    0.2789381
54560.0000000    0.2999493
54600.0000000    0.3033749
54640.0000000    0.2678363
54680.0000000    0.2522482
54720.0000000    0.2821315
54760.0000000    0.2682796
54800.0000000    0.2758554
54840.0000000    0.2718699
54880.0000000    0.2752864
54920.0000000    0.2917215
54960.0000000    0.2951973
55000.0000000    0.2685547
55040.0000000    0.2404874
55080.0000000    0.2661270
55120.0000000    0.2564948
55160.0000000    0.2630514
55200.0000000    0.2522886
55240.0000000    0.2401904
55280.0000000    0.2591281
55320.0000000    0.2736292
55360.0000000    0.2487127
55400.0000000    0.2631008
55440.0000000    0.2911966
55480.0000000    0.2535723
55520.0000000    0.2622537
55560.0000000    0.2493245
55600.0000000    0.2503913
55640.0000000    0.2752076
55680.0000000    0.2704656
55720.0000000    0.2485908
55760.0000000    0.2468558
55800.0000000    0.2478907
55840.0000000    0.2588806
55880.0000000    0.2507288
55920.0000000    0.2479288
55960.0000000    0.2547065
56000.0000000    0.2559840
56040.0000000    0.2579440
56080.0000000    0.2579495
56120.0000000    0.2523717
56160.0000000    0.2283143
56200.0000000    0.2639615
56240.0000000    0.2616353
56280.0000000    0.2578287
56320.0000000    0.2516940
56360.0000000    0.2588244
56400.0000000    0.2663191
56440.0000000    0.2370491
56480.0000000    0.2605213
56520.0000000    0.2753840
56560.0000000    0.2658976
56600.0000000    0.2675020
56640.0000000    0.2780691
56680.0000000    0.2633101
56720.0000000    0.2703875
56760.0000000    0.2641057
56800.0000000    0.2746634
56840.0000000    0.2679743
56880.0000000    0.2587274
56920.0000000    0.2588840
56960.0000000    0.2660462
57000.0000000    0.2785157
57040.0000000    0.2694496
57080.0000000    0.2684312
57120.0000000    0.2506500
57160.0000000    0.2618715
57200.0000000    0.2704998
57240.0000000    0.2404931
57280.0000000    0.2598892
57320.0000000    0.2695998
57360.0000000    0.2753290
57400.0000000    0.2827072
57440.0000000    0.2741874
57480.0000000    0.2694848
57520.0000000    0.2698243
57560.0000000    0.3077131
57600.0000000    0.2694981
57640.0000000    0.2723749
57680.0000000    0.2432384
57720.0000000    0.2478348
57760.0000000    0.2567774
57800.0000000    0.2673278
57840.0000000    0.2812129
57880.0000000    0.2771829
57920.0000000    0.2614802
57960.0000000    0.2513815
58000.0000000    0.2686050
58040.0000000    0.2620969
58080.0000000    0.2701774
58120.0000000    0.2672115
58160.0000000    0.2891129
58200.0000000    0.2763364
58240.0000000    0.2737115
58280.0000000    0.2911620
58320.0000000    0.3024142
58360.0000000    0.2891059
58400.0000000    0.2894567
58440.0000000    0.2854571
58480.0000000    0.2643688
58520.0000000    0.2663058
58560.0000000    0.2841885
58600.0000000    0.2658292
58640.0000000    0.2473070
58680.0000000    0.2700234
58720.0000000    0.2401832
58760.0000000    0.2674088
58800.0000000    0.2679838
58840.0000000    0.2658645
58880.0000000    0.2721613
58920.0000000    0.2726719
58960.0000000    0.2563160
59000.0000000    0.2749881
59040.0000000    0.2706886
59080.0000000    0.2696519
59120.0000000    0.2659394
59160.0000000    0.2803362
59200.0000000    0.2623234
59240.0000000    0.2610992
59280.0000000    0.2624192
59320.0000000    0.2539895
59360.0000000    0.2613307
59400.0000000    0.2475412
59440.0000000    0.2665073
59480.0000000    0.2675745
59520.0000000    0.2544288
59560.0000000    0.2685203
59600.0000000    0.2626917
59640.0000000    0.2777566
59680.0000000    0.2743499
59720.0000000    0.2857791
59760.0000000    0.2667159
59800.0000000    0.2893270
59840.0000000    0.3047229
59880.0000000    0.2761023
59920.0000000    0.2839014
59960.0000000    0.2985154
60000.0000000    0.2780895
60040.0000000    0.2657175
60080.0000000    0.2730548
60120.0000000    0.2802239
60160.0000000    0.2727329
60200.0000000    0.2798020
60240.0000000    0.2542477
60280.0000000    0.2671768
60320.0000000    0.2894213
60360.0000000    0.2844735
60400.0000000    0.2838039
60440.0000000    0.2835603
60480.0000000    0.2684444
60520.0000000    0.2844403
60560.0000000    0.2767002
60600.0000000    0.2589021
60640.0000000    0.2693737
60680.0000000    0.2854522
60720.0000000    0.2881252
60760.0000000    0.2758722
60800.0000000    0.2571330
60840.0000000    0.2838334
60880.0000000    0.2695558
60920.0000000    0.2659671
60960.0000000    0.2660841
61000.0000000    0.2757300
61040.0000000    0.2730416
61080.0000000    0.2585612
61120.0000000    0.2721623
61160.0000000    0.2711643
61200.0000000    0.2929939
61240.0000000    0.2895255
61280.0000000    0.2722190
61320.0000000    0.2765205
61360.0000000    0.2680789
61400.0000000    0.2673306
61440.0000000    0.2736180
61480.0000000    0.2901701
61520.0000000    0.2737101
61560.0000000    0.2663012
61600.0000000    0.2826886
61640.0000000    0.2909196
61680.0000000    0.2827246
61720.0000000    0.2670030
61760.0000000    0.2749029
61800.0000000    0.2760880
61840.0000000    0.2964923
61880.0000000    0.2803792
61920.0000000    0.2767468
61960.0000000    0.2731771
62000.0000000    0.2773802
62040.0000000    0.2900156
62080.0000000    0.2949958
62120.0000000    0.2859936
62160.0000000    0.2825831
62200.0000000    0.2852124
62240.0000000    0.2770739
62280.0000000    0.2876111
62320.0000000    0.2914120
62360.0000000    0.2796719
62400.0000000    0.2716987
62440.0000000    0.2836544
62480.0000000    0.2906616
62520.0000000    0.2830570
62560.0000000    0.2907537
62600.0000000    0.2611583
62640.0000000    0.2841008
62680.0000000    0.2987764
62720.0000000    0.2844877
62760.0000000    0.2938500
62800.0000000    0.2943806
62840.0000000    0.3028678
62880.0000000    0.2787643
62920.0000000    0.2851770
62960.0000000    0.2883329
63000.0000000    0.2897399
63040.0000000    0.2838022
63080.0000000    0.2746656
63120.0000000    0.2813321
63160.0000000    0.2884803
63200.0000000    0.2921454
63240.0000000    0.2826965
63280.0000000    0.3001476
63320.0000000    0.2783946
63360.0000000    0.2636356
63400.0000000    0.2753553
63440.0000000    0.2711329
63480.0000000    0.2705356
63520.0000000    0.2773814
63560.0000000    0.2795783
63600.0000000    0.2632797
63640.0000000    0.2763162
63680.0000000    0.2592378
63720.0000000    0.2774785
63760.0000000    0.2984205
63800.0000000    0.2938480
63840.0000000    0.2754915
63880.0000000    0.2752630
63920.0000000    0.2754579
63960.0000000    0.2936285
64000.0000000    0.2868549
64040.0000000    0.2771344
64080.0000000    0.2729554
64120.0000000    0.3020691
64160.0000000    0.2750556
64200.0000000    0.2955205
64240.0000000    0.2801166
64280.0000000    0.2894315
64320.0000000    0.2950982
64360.0000000    0.3003826
64400.0000000    0.2815250
64440.0000000    0.3022338
64480.0000000    0.2813746
64520.0000000    0.2889671
64560.0000000    0.2834884
64600.0000000    0.2905214
64640.0000000    0.2939969
64680.0000000    0.2848662
64720.0000000    0.2817027
64760.0000000    0.2741402
64800.0000000    0.2795011
64840.0000000    0.2837026
64880.0000000    0.2715005
64920.0000000    0.3088142
64960.0000000    0.2927640
65000.0000000    0.2871096
65040.0000000    0.2747267
65080.0000000    0.2766222
65120.0000000    0.2746878
65160.0000000    0.2747715
65200.0000000    0.2847670
65240.0000000    0.2789530
65280.0000000    0.2771480
65320.0000000    0.2768559
65360.0000000    0.2945864
65400.0000000    0.2934353
65440.0000000    0.2940844
65480.0000000    0.2786677
65520.0000000    0.2874756
65560.0000000    0.2892671
65600.0000000    0.3224839
65640.0000000    0.2861730
65680.0000000    0.2695334
65720.0000000    0.2786626
65760.0000000    0.2645381
65800.0000000    0.2825629
65840.0000000    0.2756679
65880.0000000    0.2747343
65920.0000000    0.2747965
65960.0000000    0.2892356
66000.0000000    0.2835839
66040.0000000    0.2783538
66080.0000000    0.2918082
66120.0000000    0.2795194
66160.0000000    0.2953291
66200.0000000    0.2774823
66240.0000000    0.2843280
66280.0000000    0.2777788
66320.0000000    0.2660471
66360.0000000    0.2801211
66400.0000000    0.2770194
66440.0000000    0.2847444
66480.0000000    0.2776915
66520.0000000    0.2712695
66560.0000000    0.2767255
66600.0000000    0.2835727
66640.0000000    0.2833533
66680.0000000    0.2755267
66720.0000000    0.2607189
66760.0000000    0.2684805
66800.0000000    0.2796390
66840.0000000    0.2847804
66880.0000000    0.2812339
66920.0000000    0.2840514
66960.0000000    0.2761936
67000.0000000    0.2596898
67040.0000000    0.2738912
67080.0000000    0.2752709
67120.0000000    0.2924175
67160.0000000    0.2850930
67200.0000000    0.2631823
67240.0000000    0.2709488
67280.0000000    0.2901779
67320.0000000    0.2846639
67360.0000000    0.2901523
67400.0000000    0.2850225
67440.0000000    0.2916378
67480.0000000    0.2634461
67520.0000000    0.2634235
67560.0000000    0.2992340
67600.0000000    0.2794827
67640.0000000    0.2770767
67680.0000000    0.2884331
67720.0000000    0.2808219
67760.0000000    0.2936825
67800.0000000    0.3001498
67840.0000000    0.2960481
67880.0000000    0.2841259
67920.0000000    0.3064753
67960.0000000    0.3158089
68000.0000000    0.2944460
68040.0000000    0.3042861
68080.0000000    0.2938913
68120.0000000    0.3020445
68160.0000000    0.3007141
68200.0000000    0.2928270
68240.0000000    0.3011341
68280.0000000    0.3017312
68320.0000000    0.2728235
68360.0000000    0.2848166
68400.0000000    0.2810542
68440.0000000    0.2963825
68480.0000000    0.2822205
68520.0000000    0.2802902
68560.0000000    0.2761775
68600.0000000    0.2690441
68640.0000000    0.2576310
68680.0000000    0.2985749
68720.0000000    0.2828805
68760.0000000    0.2715289
68800.0000000    0.2671956
68840.0000000    0.2791623
68880.0000000    0.3007471
68920.0000000    0.2559586
68960.0000000    0.2866006
69000.0000000    0.2489218
69040.0000000    0.2829679
69080.0000000    0.2931102
69120.0000000    0.2818089
69160.0000000    0.3300742
69200.0000000    0.2911777
69240.0000000    0.2787456
69280.0000000    0.3014443
69320.0000000    0.2904260
69360.0000000    0.2866005
69400.0000000    0.2776777
69440.0000000    0.2694960
69480.0000000    0.2631877
69520.0000000    0.2618036
69560.0000000    0.2762384
69600.0000000    0.2730320
69640.0000000    0.2802836
69680.0000000    0.3007219
69720.0000000    0.2632527
69760.0000000    0.2787391
69800.0000000    0.2764894
69840.0000000    0.2738380
69880.0000000    0.2882096
69920.0000000    0.2763103
69960.0000000    0.2618127
70000.0000000    0.2809006
70040.0000000    0.2758062
70080.0000000    0.2711256
70120.0000000    0.2596109
70160.0000000    0.2530476
70200.0000000    0.2724102
70240.0000000    0.2885477
70280.0000000    0.2737482
70320.0000000    0.2931550
70360.0000000    0.2847849
70400.0000000    0.2631369
70440.0000000    0.2741523
70480.0000000    0.2975380
70520.0000000    0.2971055
70560.0000000    0.2888400
70600.0000000    0.2838584
70640.0000000    0.2855511
70680.0000000    0.2743135
70720.0000000    0.2923569
70760.0000000    0.2715478
70800.0000000    0.2844405
70840.0000000    0.3038540
70880.0000000    0.2983253
70920.0000000    0.2849526
70960.0000000    0.2719701
71000.0000000    0.2915825
71040.0000000    0.2692881
71080.0000000    0.2772927
71120.0000000    0.2692780
71160.0000000    0.2746554
71200.0000000    0.2787953
71240.0000000    0.2904659
71280.0000000    0.3043194
71320.0000000    0.2861746
71360.0000000    0.2826212
71400.0000000    0.2921702
71440.0000000    0.2624834
71480.0000000    0.2736601
71520.0000000    0.2791090
71560.0000000    0.2806675
71600.0000000    0.2817413
71640.0000000    0.2907773
71680.0000000    0.2889844
71720.0000000    0.2791450
71760.0000000    0.2643313
71800.0000000    0.2736333
71840.0000000    0.2765648
71880.0000000    0.2785452
71920.0000000    0.2873766
71960.0000000    0.2832607
72000.0000000    0.2888708
72040.0000000    0.2946312
72080.0000000    0.2899909
72120.0000000    0.2890825
72160.0000000    0.2900501
72200.0000000    0.2767469
72240.0000000    0.2978942
72280.0000000    0.2934142
72320.0000000    0.2954101
72360.0000000    0.3100168
72400.0000000    0.2913596
72440.0000000    0.2944929
72480.0000000    0.2803202
72520.0000000    0.2912305
72560.0000000    0.2844329
72600.0000000    0.2669683
72640.0000000    0.2895450
72680.0000000    0.2769797
72720.0000000    0.2599851
72760.0000000    0.2766477
72800.0000000    0.2487640
72840.0000000    0.2636501
72880.0000000    0.2522294
72920.0000000    0.2717291
72960.0000000    0.2884815
73000.0000000    0.2774094
73040.0000000    0.2890876
73080.0000000    0.3161953
73120.0000000    0.2976895
73160.0000000    0.2849258
73200.0000000    0.2838435
73240.0000000    0.2734577
73280.0000000    0.2889708
73320.0000000    0.2794454
73360.0000000    0.2862271
73400.0000000    0.2966734
73440.0000000    0.2961534
73480.0000000    0.2716475
73520.0000000    0.2578196
73560.0000000    0.2697504
73600.0000000    0.2699078
73640.0000000    0.2875037
73680.0000000    0.2790841
73720.0000000    0.2605713
73760.0000000    0.2704979
73800.0000000    0.2787004
73840.0000000    0.2872167
73880.0000000    0.2748640
73920.0000000    0.2869185
73960.0000000    0.2815789
74000.0000000    0.2972240
74040.0000000    0.2717635
74080.0000000    0.2731958
74120.0000000    0.2794888
74160.0000000    0.2815977
74200.0000000    0.2880587
74240.0000000    0.2889539
74280.0000000    0.2607734
74320.0000000    0.2798270
74360.0000000    0.2654198
74400.0000000    0.2696928
74440.0000000    0.2771972
74480.0000000    0.2722540
74520.0000000    0.2820214
74560.0000000    0.3011548
74600.0000000    0.2933406
74640.0000000    0.2829446
74680.0000000    0.2719220
74720.0000000    0.2903047
74760.0000000    0.2922719
74800.0000000    0.2938345
74840.0000000    0.2686529
74880.0000000    0.2770186
74920.0000000    0.2912718
74960.0000000    0.2945304
75000.0000000    0.2862310
75040.0000000    0.2764557
75080.0000000    0.2655348
75120.0000000    0.2841778
75160.0000000    0.2742892
75200.0000000    0.2779962
75240.0000000    0.2811253
75280.0000000    0.2848539
75320.0000000    0.2807142
75360.0000000    0.3033106
75400.0000000    0.2912898
75440.0000000    0.2939142
75480.0000000    0.2839783
75520.0000000    0.2825720
75560.0000000    0.2703683
75600.0000000    0.3030789
75640.0000000    0.3175293
75680.0000000    0.3175833
75720.0000000    0.3122115
75760.0000000    0.2904681
75800.0000000    0.2964718
75840.0000000    0.2849293
75880.0000000    0.2880059
75920.0000000    0.3200206
75960.0000000    0.2729305
76000.0000000    0.2839788
76040.0000000    0.2979075
76080.0000000    0.2797228
76120.0000000    0.2600639
76160.0000000    0.2996795
76200.0000000    0.2927204
76240.0000000    0.2777830
76280.0000000    0.2862608
76320.0000000    0.2707716
76360.0000000    0.2862914
76400.0000000    0.2774779
76440.0000000    0.2647985
76480.0000000    0.2741313
76520.0000000    0.2674421
76560.0000000    0.2847934
76600.0000000    0.2759321
76640.0000000    0.2739666
76680.0000000    0.2721233
76720.0000000    0.2901554
76760.0000000    0.2874195
76800.0000000    0.2804449
76840.0000000    0.2822875
76880.0000000    0.2916427
76920.0000000    0.3014213
76960.0000000    0.2913052
77000.0000000    0.2779952
77040.0000000    0.2687812
77080.0000000    0.2903087
77120.0000000    0.2924487
77160.0000000    0.2842339
77200.0000000    0.2744208
77240.0000000    0.2622557
77280.0000000    0.2961891
77320.0000000    0.2915875
77360.0000000    0.2950254
77400.0000000    0.3106968
77440.0000000    0.3104402
77480.0000000    0.2785986
77520.0000000    0.2737553
77560.0000000    0.2960300
77600.0000000    0.2758208
77640.0000000    0.2993136
77680.0000000    0.2643274
77720.0000000    0.2848147
77760.0000000    0.2828646
77800.0000000    0.2949091
77840.0000000    0.2864560
77880.0000000    0.2840338
77920.0000000    0.2968521
77960.0000000    0.2938824
78000.0000000    0.2858582
78040.0000000    0.2818889
78080.0000000    0.2958372
78120.0000000    0.2842629
78160.0000000    0.2723353
78200.0000000    0.2795106
78240.0000000    0.2872184
78280.0000000    0.2611480
78320.0000000    0.2735030
78360.0000000    0.2845775
78400.0000000    0.2756808
78440.0000000    0.2883689
78480.0000000    0.2746902
78520.0000000    0.2631180
78560.0000000    0.2610430
78600.0000000    0.2664781
78640.0000000    0.2725754
78680.0000000    0.2626546
78720.0000000    0.2660721
78760.0000000    0.2525302
78800.0000000    0.2572828
78840.0000000    0.2601022
78880.0000000    0.2757423
78920.0000000    0.2810799
78960.0000000    0.2933043
79000.0000000    0.2699655
79040.0000000    0.2783839
79080.0000000    0.2683040
79120.0000000    0.3015680
79160.0000000    0.2741032
79200.0000000    0.2589055
79240.0000000    0.2678625
79280.0000000    0.2841479
79320.0000000    0.2876898
79360.0000000    0.2875057
79400.0000000    0.2770853
79440.0000000    0.2803158
79480.0000000    0.2744866
79520.0000000    0.2726247
79560.0000000    0.2558425
79600.0000000    0.2556872
79640.0000000    0.2700713
79680.0000000    0.2704286
79720.0000000    0.2868721
79760.0000000    0.2865162
79800.0000000    0.2650696
79840.0000000    0.2788479
79880.0000000    0.2617368
79920.0000000    0.2879512
79960.0000000    0.2771434
80000.0000000    0.2852943
80040.0000000    0.2712038
80080.0000000    0.2779059
80120.0000000    0.2890002
80160.0000000    0.2787157
80200.0000000    0.2754966
80240.0000000    0.2989614
80280.0000000    0.3042442
80320.0000000    0.2847975
80360.0000000    0.2877602
80400.0000000    0.3056087
80440.0000000    0.2848232
80480.0000000    0.2989905
80520.0000000    0.3014698
80560.0000000    0.2785164
80600.0000000    0.2896977
80640.0000000    0.2820809
80680.0000000    0.2713764
80720.0000000    0.2988036
80760.0000000    0.2889810
80800.0000000    0.2834345
80840.0000000    0.2902009
80880.0000000    0.2735704
80920.0000000    0.2565027
80960.0000000    0.2669618
81000.0000000    0.2718191
81040.0000000    0.2755412
81080.0000000    0.2973115
81120.0000000    0.2853075
81160.0000000    0.2872458
81200.0000000    0.2791082
81240.0000000    0.2692759
81280.0000000    0.2886328
81320.0000000    0.2673998
81360.0000000    0.2505829
81400.0000000    0.2713414
81440.0000000    0.2622955
81480.0000000    0.2797615
81520.0000000    0.2898378
81560.0000000    0.2623529
81600.0000000    0.2531064
81640.0000000    0.2665375
81680.0000000    0.2794000
81720.0000000    0.2710989
81760.0000000    0.2433591
81800.0000000    0.2743213
81840.0000000    0.2917393
81880.0000000    0.2450100
81920.0000000    0.2714830
81960.0000000    0.2582723
82000.0000000    0.2616188
82040.0000000    0.2568750
82080.0000000    0.2690429
82120.0000000    0.2687708
82160.0000000    0.2662599
82200.0000000    0.2591444
82240.0000000    0.2962349
82280.0000000    0.2694357
82320.0000000    0.2699974
82360.0000000    0.2830678
82400.0000000    0.2870721
82440.0000000    0.2752089
82480.0000000    0.2669687
82520.0000000    0.2561101
82560.0000000    0.2597620
82600.0000000    0.2613817
82640.0000000    0.2590565
82680.0000000    0.2539456
82720.0000000    0.2873662
82760.0000000    0.2502467
82800.0000000    0.2689563
82840.0000000    0.2713946
82880.0000000    0.2744557
82920.0000000    0.2915699
82960.0000000    0.3037266
83000.0000000    0.2848613
83040.0000000    0.2919681
83080.0000000    0.2889591
83120.0000000    0.2792400
83160.0000000    0.2795491
83200.0000000    0.2455467
83240.0000000    0.2777386
83280.0000000    0.2798092
83320.0000000    0.2795931
83360.0000000    0.2553102
83400.0000000    0.2712765
83440.0000000    0.2687638
83480.0000000    0.2504602
83520.0000000    0.2836832
83560.0000000    0.2760016
83600.0000000    0.2777302
83640.0000000    0.2596447
83680.0000000    0.2778057
83720.0000000    0.2750246
83760.0000000    0.2599575
83800.0000000    0.2729827
83840.0000000    0.2559777
83880.0000000    0.2678992
83920.0000000    0.2856438
83960.0000000    0.2546404
84000.0000000    0.2732043
84040.0000000    0.2761379
84080.0000000    0.2850651
84120.0000000    0.2829219
84160.0000000    0.2640671
84200.0000000    0.2694216
84240.0000000    0.2724080
84280.0000000    0.2789857
84320.0000000    0.2576855
84360.0000000    0.2695267
84400.0000000    0.2595232
84440.0000000    0.2602935
84480.0000000    0.2523165
84520.0000000    0.2351658
84560.0000000    0.2525857
84600.0000000    0.2716121
84640.0000000    0.2595353
84680.0000000    0.2530102
84720.0000000    0.2679333
84760.0000000    0.3028765
84800.0000000    0.2974029
84840.0000000    0.2859421
84880.0000000    0.2816464
84920.0000000    0.2475985
84960.0000000    0.2616242
85000.0000000    0.2548668
85040.0000000    0.2683291
85080.0000000    0.2781420
85120.0000000    0.2925784
85160.0000000    0.2845702
85200.0000000    0.2775013
85240.0000000    0.2641246
85280.0000000    0.2524178
85320.0000000    0.2730096
85360.0000000    0.2843275
85400.0000000    0.2902178
85440.0000000    0.2563227
85480.0000000    0.2733602
85520.0000000    0.2812894
85560.0000000    0.2824010
85600.0000000    0.2936006
85640.0000000    0.2859088
85680.0000000    0.2547663
85720.0000000    0.2770739
85760.0000000    0.2920915
85800.0000000    0.2556238
85840.0000000    0.2408154
85880.0000000    0.2569424
85920.0000000    0.2690373
85960.0000000    0.2760568
86000.0000000    0.2580031
86040.0000000    0.2936293
86080.0000000    0.2740856
86120.0000000    0.2552743
86160.0000000    0.2807657
86200.0000000    0.2606273
86240.0000000    0.2651729
86280.0000000    0.2621828
86320.0000000    0.2666256
86360.0000000    0.2987725
86400.0000000    0.2657521
86440.0000000    0.2723718
86480.0000000    0.2651328
86520.0000000    0.2649556
86560.0000000    0.2702829
86600.0000000    0.2668087
86640.0000000    0.2755870
86680.0000000    0.2960796
86720.0000000    0.2625305
86760.0000000    0.2578280
86800.0000000    0.2916801
86840.0000000    0.2458895
86880.0000000    0.2491477
86920.0000000    0.2561805
86960.0000000    0.2671056
87000.0000000    0.2658942
87040.0000000    0.2696235
87080.0000000    0.2745004
87120.0000000    0.2940281
87160.0000000    0.2671575
87200.0000000    0.2732489
87240.0000000    0.2870935
87280.0000000    0.2547355
87320.0000000    0.2805502
87360.0000000    0.2590190
87400.0000000    0.2544744
87440.0000000    0.2492817
87480.0000000    0.2680318
87520.0000000    0.2799436
87560.0000000    0.2509797
87600.0000000    0.2480621
87640.0000000    0.2860926
87680.0000000    0.2448988
87720.0000000    0.2701895
87760.0000000    0.2559215
87800.0000000    0.2705155
87840.0000000    0.2530121
87880.0000000    0.2636608
87920.0000000    0.2833987
87960.0000000    0.2825039
88000.0000000    0.2632908
88040.0000000    0.2654620
88080.0000000    0.2864158
88120.0000000    0.2576175
88160.0000000    0.2471314
88200.0000000    0.2643223
88240.0000000    0.2699264
88280.0000000    0.2615140
88320.0000000    0.2641889
88360.0000000    0.2659866
88400.0000000    0.2573152
88440.0000000    0.2777315
88480.0000000    0.2697207
88520.0000000    0.2602965
88560.0000000    0.2899987
88600.0000000    0.2609641
88640.0000000    0.2667716
88680.0000000    0.2704662
88720.0000000    0.2716275
88760.0000000    0.2608670
88800.0000000    0.2529277
88840.0000000    0.2476840
88880.0000000    0.2666422
88920.0000000    0.2751921
88960.0000000    0.2609744
89000.0000000    0.2741037
89040.0000000    0.2610450
89080.0000000    0.2803059
89120.0000000    0.2829061
89160.0000000    0.2977368
89200.0000000    0.2623557
89240.0000000    0.2816281
89280.0000000    0.2797142
89320.0000000    0.2664005
89360.0000000    0.2571687
89400.0000000    0.2628478
89440.0000000    0.2865022
89480.0000000    0.2908689
89520.0000000    0.2475847
89560.0000000    0.2620436
89600.0000000    0.2853288
89640.0000000    0.2798528
89680.0000000    0.2729934
89720.0000000    0.2639688
89760.0000000    0.2778656
89800.0000000    0.2693678
89840.0000000    0.2625181
89880.0000000    0.2580572
89920.0000000    0.2936969
89960.0000000    0.2972499
90000.0000000    0.2852596
90040.0000000    0.2735708
90080.0000000    0.2822201
90120.0000000    0.2859782
90160.0000000    0.2715163
90200.0000000    0.2929783
90240.0000000    0.2979600
90280.0000000    0.2801511
90320.0000000    0.2723307
90360.0000000    0.2730113
90400.0000000    0.2668628
90440.0000000    0.2686355
90480.0000000    0.2632436
90520.0000000    0.2656847
90560.0000000    0.2697341
90600.0000000    0.2880414
90640.0000000    0.2861291
90680.0000000    0.2736037
90720.0000000    0.2813498
90760.0000000    0.2761308
90800.0000000    0.2643605
90840.0000000    0.2991841
90880.0000000    0.2649091
90920.0000000    0.2696671
90960.0000000    0.2807271
91000.0000000    0.2726529
91040.0000000    0.2738200
91080.0000000    0.2522321
91120.0000000    0.2651618
91160.0000000    0.2681701
91200.0000000    0.2600349
91240.0000000    0.2659459
91280.0000000    0.2649889
91320.0000000    0.2478611
91360.0000000    0.2616661
91400.0000000    0.2713580
91440.0000000    0.2812003
91480.0000000    0.2546196
91520.0000000    0.2616462
91560.0000000    0.2432401
91600.0000000    0.2523064
91640.0000000    0.2544831
91680.0000000    0.2623332
91720.0000000    0.2669511
91760.0000000    0.2771183
91800.0000000    0.2712229
91840.0000000    0.2874322
91880.0000000    0.2884189
91920.0000000    0.2746161
91960.0000000    0.2793229
92000.0000000    0.2557819
92040.0000000    0.2679376
92080.0000000    0.2778800
92120.0000000    0.2863777
92160.0000000    0.2682994
92200.0000000    0.2770314
92240.0000000    0.2914624
92280.0000000    0.2800296
92320.0000000    0.2894465
92360.0000000    0.2907206
92400.0000000    0.2831653
92440.0000000    0.2763242
92480.0000000    0.2746536
92520.0000000    0.2815446
92560.0000000    0.2770250
92600.0000000    0.2662909
92640.0000000    0.2754547
92680.0000000    0.2837212
92720.0000000    0.2860875
92760.0000000    0.2787153
92800.0000000    0.2799291
92840.0000000    0.2623330
92880.0000000    0.2737553
92920.0000000    0.2790311
92960.0000000    0.2731526
93000.0000000    0.2820224
93040.0000000    0.2818969
93080.0000000    0.2570398
93120.0000000    0.2985273
93160.0000000    0.2717702
93200.0000000    0.2963663
93240.0000000    0.2692060
93280.0000000    0.3055346
93320.0000000    0.2856168
93360.0000000    0.2825984
93400.0000000    0.2875684
93440.0000000    0.2791057
93480.0000000    0.2719204
93520.0000000    0.2723565
93560.0000000    0.2738828
93600.0000000    0.2661695
93640.0000000    0.2793028
93680.0000000    0.3054905
93720.0000000    0.2958868
93760.0000000    0.2814404
93800.0000000    0.2810293
93840.0000000    0.2773729
93880.0000000    0.2930229
93920.0000000    0.2854937
93960.0000000    0.2961626
94000.0000000    0.2645090
94040.0000000    0.2921167
94080.0000000    0.2910807
94120.0000000    0.2812508
94160.0000000    0.2655142
94200.0000000    0.2771392
94240.0000000    0.2806162
94280.0000000    0.2912779
94320.0000000    0.2756209
94360.0000000    0.2937556
94400.0000000    0.2700523
94440.0000000    0.2829706
94480.0000000    0.2802046
94520.0000000    0.2909403
94560.0000000    0.2952924
94600.0000000    0.2569874
94640.0000000    0.2623297
94680.0000000    0.2757475
94720.0000000    0.2837252
94760.0000000    0.2809476
94800.0000000    0.2713679
94840.0000000    0.2683896
94880.0000000    0.2779153
94920.0000000    0.2821073
94960.0000000    0.2573365
95000.0000000    0.2685901
95040.0000000    0.2742893
95080.0000000    0.2628080
95120.0000000    0.2658607
95160.0000000    0.2693444
95200.0000000    0.2753325
95240.0000000    0.2778816
95280.0000000    0.2718753
95320.0000000    0.2937336
95360.0000000    0.2960356
95400.0000000    0.2922915
95440.0000000    0.2701795
95480.0000000    0.2707224
95520.0000000    0.2906702
95560.0000000    0.2756926
95600.0000000    0.2620519
95640.0000000    0.2760596
95680.0000000    0.2703297
95720.0000000    0.2829269
95760.0000000    0.2532930
95800.0000000    0.2691719
95840.0000000    0.2566240
95880.0000000    0.2533182
95920.0000000    0.2637752
95960.0000000    0.2691158
96000.0000000    0.2727770
96040.0000000    0.3130996
96080.0000000    0.2910468
96120.0000000    0.2941369
96160.0000000    0.2963064
96200.0000000    0.2771262
96240.0000000    0.2867565
96280.0000000    0.2809100
96320.0000000    0.2635341
96360.0000000    0.2607685
96400.0000000    0.2868926
96440.0000000    0.2923242
96480.0000000    0.2943865
96520.0000000    0.2953224
96560.0000000    0.2723074
96600.0000000    0.3042996
96640.0000000    0.2476182
96680.0000000    0.2858298
96720.0000000    0.2860677
96760.0000000    0.3058516
96800.0000000    0.2936964
96840.0000000    0.2969849
96880.0000000    0.2770105
96920.0000000    0.2886696
96960.0000000    0.2799824
97000.0000000    0.2908584
97040.0000000    0.2779005
97080.0000000    0.2723894
97120.0000000    0.2702814
97160.0000000    0.2837565
97200.0000000    0.2656153
97240.0000000    0.2714895
97280.0000000    0.2459307
97320.0000000    0.2738170
97360.0000000    0.2753760
97400.0000000    0.2842031
97440.0000000    0.2750978
97480.0000000    0.2556439
97520.0000000    0.2564470
97560.0000000    0.2775035
97600.0000000    0.2635910
97640.0000000    0.2658958
97680.0000000    0.2530457
97720.0000000    0.2571266
97760.0000000    0.2731920
97800.0000000    0.2863485
97840.0000000    0.2907637
97880.0000000    0.2583148
97920.0000000    0.2669023
97960.0000000    0.2574956
98000.0000000    0.2653122
98040.0000000    0.2465929
98080.0000000    0.2734469
98120.0000000    0.2789619
98160.0000000    0.2684566
98200.0000000    0.2833306
98240.0000000    0.2639444
98280.0000000    0.2764452
98320.0000000    0.2935852
98360.0000000    0.2808644
98400.0000000    0.2919433
98440.0000000    0.2574655
98480.0000000    0.2965426
98520.0000000    0.2859107
98560.0000000    0.2868649
98600.0000000    0.2899355
98640.0000000    0.2710661
98680.0000000    0.2753642
98720.0000000    0.2663617
98760.0000000    0.2809442
98800.0000000    0.2608310
98840.0000000    0.2554370
98880.0000000    0.2758335
98920.0000000    0.2654265
98960.0000000    0.2588153
99000.0000000    0.2596216
99040.0000000    0.2685950
99080.0000000    0.2621452
99120.0000000    0.2842259
99160.0000000    0.2794096
99200.0000000    0.2585934
99240.0000000    0.2740548
99280.0000000    0.2734003
99320.0000000    0.2667413
99360.0000000    0.2796695
99400.0000000    0.2775088
99440.0000000    0.2720981
99480.0000000    0.2712381
99520.0000000    0.2673088
99560.0000000    0.2620211
99600.0000000    0.2694640
99640.0000000    0.2639888
99680.0000000    0.2800398
99720.0000000    0.2803169
99760.0000000    0.2912102
99800.0000000    0.2787682
99840.0000000    0.2772848
99880.0000000    0.2967468
99920.0000000    0.2865015
99960.0000000    0.2839323
100000.0000000    0.2919431
100040.0000000    0.2733298
100080.0000000    0.2730689
100120.0000000    0.2715008
100160.0000000    0.2832541
100200.0000000    0.3028682
100240.0000000    0.2910187
100280.0000000    0.2837619
100320.0000000    0.2963456
100360.0000000    0.2981140
100400.0000000    0.2999963
100440.0000000    0.3011380
100480.0000000    0.3047147
100520.0000000    0.2933088
100560.0000000    0.2427786
100600.0000000    0.2631973
100640.0000000    0.2835209
100680.0000000    0.2890805
100720.0000000    0.2696397
100760.0000000    0.2678310
100800.0000000    0.2727363
100840.0000000    0.2684022
100880.0000000    0.2776520
100920.0000000    0.2815658
100960.0000000    0.2826276
101000.0000000    0.2663957
101040.0000000    0.2839531
101080.0000000    0.2843585
101120.0000000    0.2808467
101160.0000000    0.3021229
101200.0000000    0.2917354
101240.0000000    0.2780117
101280.0000000    0.2701944
101320.0000000    0.2627145
101360.0000000    0.2742920
101400.0000000    0.2965648
101440.0000000    0.2758605
101480.0000000    0.2847442
101520.0000000    0.2653973
101560.0000000    0.2801476
101600.0000000    0.2709121
101640.0000000    0.2665389
101680.0000000    0.2870294
101720.0000000    0.2599896
101760.0000000    0.2780645
101800.0000000    0.2789472
101840.0000000    0.2698070
101880.0000000    0.2912926
101920.0000000    0.3020307
101960.0000000    0.2876635
102000.0000000    0.2623493
102040.0000000    0.2617277
102080.0000000    0.2775573
102120.0000000    0.2785966
102160.0000000    0.2705534
102200.0000000    0.2806228
102240.0000000    0.2940262
102280.0000000    0.2738320
102320.0000000    0.2726203
102360.0000000    0.2863411
102400.0000000    0.2672634
102440.0000000    0.2524349
102480.0000000    0.2740301
102520.0000000    0.2998740
102560.0000000    0.2891662
102600.0000000    0.2760538
102640.0000000    0.2872117
102680.0000000    0.3041236
102720.0000000    0.2837779
102760.0000000    0.2842763
102800.0000000    0.2829342
102840.0000000    0.3012272
102880.0000000    0.2643504
102920.0000000    0.2717564
102960.0000000    0.2688757
103000.0000000    0.2834447
103040.0000000    0.3062948
103080.0000000    0.2914509
103120.0000000    0.2994249
103160.0000000    0.3008057
103200.0000000    0.3129650
103240.0000000    0.2936752
103280.0000000    0.2730473
103320.0000000    0.2700430
103360.0000000    0.2733059
103400.0000000    0.2790905
103440.0000000    0.2807899
103480.0000000    0.2824641
103520.0000000    0.2827906
103560.0000000    0.2582771
103600.0000000    0.2990405
103640.0000000    0.2889437
103680.0000000    0.2769442
103720.0000000    0.2773340
103760.0000000    0.2891563
103800.0000000    0.2757328
103840.0000000    0.2845300
103880.0000000    0.2725070
103920.0000000    0.2416528
103960.0000000    0.2850960
104000.0000000    0.2707733
104040.0000000    0.2738445
104080.0000000    0.2699105
104120.0000000    0.2625102
104160.0000000    0.2616807
104200.0000000    0.2809634
104240.0000000    0.2910993
104280.0000000    0.2779075
104320.0000000    0.2812351
104360.0000000    0.2929060
104400.0000000    0.2768731
104440.0000000    0.2899861
104480.0000000    0.2896069
104520.0000000    0.2825648
104560.0000000    0.2931789
104600.0000000    0.2614683
104640.0000000    0.2831974
104680.0000000    0.2897860
104720.0000000    0.2830533
104760.0000000    0.2593835
104800.0000000    0.2799062
104840.0000000    0.2834595
104880.0000000    0.2885218
104920.0000000    0.2785375
104960.0000000    0.2840613
105000.0000000    0.2931087
105040.0000000    0.2684505
105080.0000000    0.2757396
105120.0000000    0.2803553
105160.0000000    0.2654250
105200.0000000    0.2651885
105240.0000000    0.2585544
105280.0000000    0.2684753
105320.0000000    0.2899354
105360.0000000    0.2644297
105400.0000000    0.2500404
105440.0000000    0.2628086
105480.0000000    0.2589666
105520.0000000    0.2427951
105560.0000000    0.2504900
105600.0000000    0.2413225
105640.0000000    0.2621056
105680.0000000    0.2820063
105720.0000000    0.2708318
105760.0000000    0.2599564
105800.0000000    0.2771836
105840.0000000    0.2754694
105880.0000000    0.2589450
105920.0000000    0.2680229
105960.0000000    0.2971781
106000.0000000    0.2684490
106040.0000000    0.2819868
106080.0000000    0.2712040
106120.0000000    0.2850880
106160.0000000    0.2913134
106200.0000000    0.2613346
106240.0000000    0.2775955
106280.0000000    0.2692651
106320.0000000    0.2751250
106360.0000000    0.2907340
106400.0000000    0.2906700
106440.0000000    0.2689350
106480.0000000    0.2868733
106520.0000000    0.2687678
106560.0000000    0.2872782
106600.0000000    0.2866013
106640.0000000    0.2651527
106680.0000000    0.2668589
106720.0000000    0.2620020
106760.0000000    0.2777638
106800.0000000    0.2843452
106840.0000000    0.2715459
106880.0000000    0.2743228
106920.0000000    0.2671812
106960.0000000    0.2709793
107000.0000000    0.2633171
107040.0000000    0.2804965
107080.0000000    0.2789292
107120.0000000    0.2744845
107160.0000000    0.2783161
107200.0000000    0.2664052
107240.0000000    0.2857125
107280.0000000    0.2751552
107320.0000000    0.2758225
107360.0000000    0.2942469
107400.0000000    0.2940958
107440.0000000    0.2823628
107480.0000000    0.2622191
107520.0000000    0.2790635
107560.0000000    0.2673289
107600.0000000    0.2706119
107640.0000000    0.2850341
107680.0000000    0.2626498
107720.0000000    0.2501464
107760.0000000    0.2613383
107800.0000000    0.2621903
107840.0000000    0.2627746
107880.0000000    0.2921313
107920.0000000    0.2733465
107960.0000000    0.2718580
108000.0000000    0.2820031
108040.0000000    0.2707191
108080.0000000    0.2663865
108120.0000000    0.2826393
108160.0000000    0.2806253
108200.0000000    0.2834292
108240.0000000    0.2803132
108280.0000000    0.2740329
108320.0000000    0.2708476
108360.0000000    0.2824092
108400.0000000    0.2563846
108440.0000000    0.2660944
108480.0000000    0.2685647
108520.0000000    0.2525737
108560.0000000    0.2636977
108600.0000000    0.2796772
108640.0000000    0.2711515
108680.0000000    0.2774612
108720.0000000    0.2923635
108760.0000000    0.2673444
108800.0000000    0.2712558
108840.0000000    0.2743073
108880.0000000    0.2621215
108920.0000000    0.2756129
108960.0000000    0.2740515
109000.0000000    0.2689557
109040.0000000    0.2792742
109080.0000000    0.2840026
109120.0000000    0.2760581
109160.0000000    0.2924715
109200.0000000    0.2999144
109240.0000000    0.2832695
109280.0000000    0.2714373
109320.0000000    0.2820881
109360.0000000    0.2979958
109400.0000000    0.2800342
109440.0000000    0.2943908
109480.0000000    0.3003463
109520.0000000    0.2936078
109560.0000000    0.2898643
109600.0000000    0.2781435
109640.0000000    0.2860008
109680.0000000    0.2972203
109720.0000000    0.2914647
109760.0000000    0.3006459
109800.0000000    0.2637101
109840.0000000    0.3006239
109880.0000000    0.2790630
109920.0000000    0.2648976
109960.0000000    0.2707939
110000.0000000    0.2815992
110040.0000000    0.2739999
110080.0000000    0.2776928
110120.0000000    0.2553678
110160.0000000    0.2870323
110200.0000000    0.2763127
110240.0000000    0.2889915
110280.0000000    0.2955718
110320.0000000    0.2749788
110360.0000000    0.2785898
110400.0000000    0.2912109
110440.0000000    0.2576044
110480.0000000    0.2715674
110520.0000000    0.2874409
110560.0000000    0.2761207
110600.0000000    0.2805971
110640.0000000    0.2692746
110680.0000000    0.2843975
110720.0000000    0.2885895
110760.0000000    0.2874115
110800.0000000    0.3130338
110840.0000000    0.2943195
110880.0000000    0.2784740
110920.0000000    0.2849919
110960.0000000    0.2778311
111000.0000000    0.2770223
111040.0000000    0.2736906
111080.0000000    0.2768717
111120.0000000    0.2825566
111160.0000000    0.2760233
111200.0000000    0.2976613
111240.0000000    0.2889662
111280.0000000    0.2973393
111320.0000000    0.2873453
111360.0000000    0.2720950
111400.0000000    0.2827038
111440.0000000    0.2681893
111480.0000000    0.2808769
111520.0000000    0.2690396
111560.0000000    0.2717976
111600.0000000    0.2923736
111640.0000000    0.2775396
111680.0000000    0.2899047
111720.0000000    0.3034092
111760.0000000    0.2747229
111800.0000000    0.2694959
111840.0000000    0.2711675
111880.0000000    0.2819276
111920.0000000    0.2765628
111960.0000000    0.2934733
112000.0000000    0.2886080
112040.0000000    0.2986619
112080.0000000    0.2912318
112120.0000000    0.3078535
112160.0000000    0.2943312
112200.0000000    0.2832848
112240.0000000    0.3061235
112280.0000000    0.2950172
112320.0000000    0.2797000
112360.0000000    0.2948675
112400.0000000    0.2948932
112440.0000000    0.2816766
112480.0000000    0.2910988
112520.0000000    0.2746051
112560.0000000    0.2650604
112600.0000000    0.2534225
112640.0000000    0.2777373
112680.0000000    0.2769243
112720.0000000    0.2858895
112760.0000000    0.2764642
112800.0000000    0.2810226
112840.0000000    0.3016178
112880.0000000    0.2645668
112920.0000000    0.2903109
112960.0000000    0.2803221
113000.0000000    0.2817453
113040.0000000    0.2876966
113080.0000000    0.2706804
113120.0000000    0.2851360
113160.0000000    0.2775052
113200.0000000    0.2791016
113240.0000000    0.2836923
113280.0000000    0.2749288
113320.0000000    0.2707157
113360.0000000    0.2646921
113400.0000000    0.2655951
113440.0000000    0.2662778
113480.0000000    0.2753914
113520.0000000    0.2664149
113560.0000000    0.2873803
113600.0000000    0.2869254
113640.0000000    0.2704137
113680.0000000    0.2728734
113720.0000000    0.2618574
113760.0000000    0.2665782
113800.0000000    0.2720839
113840.0000000    0.2787993
113880.0000000    0.2616848
113920.0000000    0.2913701
113960.0000000    0.2800374
114000.0000000    0.2864096
114040.0000000    0.2850914
114080.0000000    0.3007871
114120.0000000    0.3015343
114160.0000000    0.2842853
114200.0000000    0.2892361
114240.0000000    0.2909976
114280.0000000    0.2866983
114320.0000000    0.2978706
114360.0000000    0.2656498
114400.0000000    0.2765499
114440.0000000    0.2790651
114480.0000000    0.2751482
114520.0000000    0.2801341
114560.0000000    0.2986402
114600.0000000    0.2879180
114640.0000000    0.2707549
114680.0000000    0.2763532
114720.0000000    0.2923039
114760.0000000    0.2914264
114800.0000000    0.2779964
114840.0000000    0.2723476
114880.0000000    0.2609123
114920.0000000    0.2874171
114960.0000000    0.2794911
115000.0000000    0.2591873
115040.0000000    0.2652827
115080.0000000    0.2660770
115120.0000000    0.2771464
115160.0000000    0.2855031
115200.0000000    0.2782916
115240.0000000    0.2892354
115280.0000000    0.2752210
115320.0000000    0.2831972
115360.0000000    0.2605179
115400.0000000    0.2644747
115440.0000000    0.2834351
115480.0000000    0.2983194
115520.0000000    0.2625743
115560.0000000    0.2801879
115600.0000000    0.2783167
115640.0000000    0.2710640
115680.0000000    0.2813112
115720.0000000    0.2807221
115760.0000000    0.2772858
115800.0000000    0.2737871
115840.0000000    0.2893543
115880.0000000    0.2958149
115920.0000000    0.2922541
115960.0000000    0.2731259
116000.0000000    0.2626460
116040.0000000    0.2755797
116080.0000000    0.2863717
116120.0000000    0.2762528
116160.0000000    0.2637468
116200.0000000    0.2572709
116240.0000000    0.2535900
116280.0000000    0.2705033
116320.0000000    0.2651519
116360.0000000    0.2604117
116400.0000000    0.2536781
116440.0000000    0.2729360
116480.0000000    0.2624660
116520.0000000    0.2714885
116560.0000000    0.2766654
116600.0000000    0.2833358
116640.0000000    0.2717938
116680.0000000    0.2701448
116720.0000000    0.2774478
116760.0000000    0.3107174
116800.0000000    0.2835879
116840.0000000    0.2675913
116880.0000000    0.2568252
116920.0000000    0.2817344
116960.0000000    0.2683904
117000.0000000    0.2560591
117040.0000000    0.2693445
117080.0000000    0.2922676
117120.0000000    0.2968974
117160.0000000    0.2910426
117200.0000000    0.2783239
117240.0000000    0.2884547
117280.0000000    0.2937806
117320.0000000    0.2892810
117360.0000000    0.2688484
117400.0000000    0.2825472
117440.0000000    0.2778130
117480.0000000    0.2607010
117520.0000000    0.2720343
117560.0000000    0.2676445
117600.0000000    0.2790916
117640.0000000    0.2831697
117680.0000000    0.2635686
117720.0000000    0.2981851
117760.0000000    0.2926497
117800.0000000    0.2931201
117840.0000000    0.2716933
117880.0000000    0.2725044
117920.0000000    0.2863012
117960.0000000    0.2827644
118000.0000000    0.2826073
118040.0000000    0.2651143
118080.0000000    0.2607309
118120.0000000    0.2680186
118160.0000000    0.2777577
118200.0000000    0.2685482
118240.0000000    0.2660141
118280.0000000    0.2711572
118320.0000000    0.2739653
118360.0000000    0.3186887
118400.0000000    0.3059729
118440.0000000    0.2865192
118480.0000000    0.3013703
118520.0000000    0.2738069
118560.0000000    0.2481474
118600.0000000    0.2983997
118640.0000000    0.2849682
118680.0000000    0.2725860
118720.0000000    0.3131367
118760.0000000    0.2856168
118800.0000000    0.2775479
118840.0000000    0.2705737
118880.0000000    0.2696214
118920.0000000    0.2647637
118960.0000000    0.2803404
119000.0000000    0.2870627
119040.0000000    0.2847037
119080.0000000    0.2709641
119120.0000000    0.2642087
119160.0000000    0.2817990
119200.0000000    0.2651681
119240.0000000    0.2719359
119280.0000000    0.2627197
119320.0000000    0.2824153
119360.0000000    0.2706962
119400.0000000    0.2837445
119440.0000000    0.2641141
119480.0000000    0.2653342
119520.0000000    0.2773729
119560.0000000    0.2743465
119600.0000000    0.2767945
119640.0000000    0.2770539
119680.0000000    0.2745374
119720.0000000    0.2769060
119760.0000000    0.2677193
119800.0000000    0.2823793
119840.0000000    0.2962601
119880.0000000    0.2982601
119920.0000000    0.3014489
119960.0000000    0.2973771
120000.0000000    0.3028667
120040.0000000    0.2846785
120080.0000000    0.3018264
120120.0000000    0.3032962
120160.0000000    0.3067756
120200.0000000    0.2970143
120240.0000000    0.2985617
120280.0000000    0.2952141
120320.0000000    0.2934010
120360.0000000    0.2885975
120400.0000000    0.2699999
120440.0000000    0.2930268
120480.0000000    0.2909856
120520.0000000    0.2867018
120560.0000000    0.2993944
120600.0000000    0.2828144
120640.0000000    0.2723942
120680.0000000    0.2868510
120720.0000000    0.2935336
120760.0000000    0.3075152
120800.0000000    0.2883729
120840.0000000    0.2924573
120880.0000000    0.2952001
120920.0000000    0.2742296
120960.0000000    0.2726993
121000.0000000    0.3001368
121040.0000000    0.2951663
121080.0000000    0.2967311
121120.0000000    0.2830283
121160.0000000    0.3040309
121200.0000000    0.2854655
121240.0000000    0.2990373
121280.0000000    0.2888425
121320.0000000    0.2866577
121360.0000000    0.2720056
121400.0000000    0.2858070
121440.0000000    0.2783440
121480.0000000    0.2583686
121520.0000000    0.2816400
121560.0000000    0.2699231
121600.0000000    0.2577407
121640.0000000    0.2856990
121680.0000000    0.2937467
121720.0000000    0.2824185
121760.0000000    0.2859217
121800.0000000    0.2973248
121840.0000000    0.2886034
121880.0000000    0.2974211
121920.0000000    0.2977123
121960.0000000    0.2833906
122000.0000000    0.3053877
122040.0000000    0.3034792
122080.0000000    0.2823150
122120.0000000    0.2926674
122160.0000000    0.2927183
122200.0000000    0.2912329
122240.0000000    0.3017167
122280.0000000    0.2756616
122320.0000000    0.2935023
122360.0000000    0.2883943
122400.0000000    0.2753502
122440.0000000    0.3038715
122480.0000000    0.3117926
122520.0000000    0.2938866
122560.0000000    0.2941496
122600.0000000    0.3162556
122640.0000000    0.2846171
122680.0000000    0.2780393
122720.0000000    0.2984168
122760.0000000    0.3089496
122800.0000000    0.2873520
122840.0000000    0.2998500
122880.0000000    0.3174541
122920.0000000    0.2908491
122960.0000000    0.2917274
123000.0000000    0.2977995
123040.0000000    0.2869343
123080.0000000    0.2924751
123120.0000000    0.2932309
123160.0000000    0.3044493
123200.0000000    0.3101771
123240.0000000    0.2815618
123280.0000000    0.2957527
123320.0000000    0.2807462
123360.0000000    0.2798696
123400.0000000    0.2830162
123440.0000000    0.2905696
123480.0000000    0.2956195
123520.0000000    0.2971344
123560.0000000    0.2873077
123600.0000000    0.3013637
123640.0000000    0.2947377
123680.0000000    0.2900405
123720.0000000    0.2902793
123760.0000000    0.2833774
123800.0000000    0.3058524
123840.0000000    0.2781521
123880.0000000    0.2728322
123920.0000000    0.2826735
123960.0000000    0.2774768
124000.0000000    0.2787141
124040.0000000    0.2724193
124080.0000000    0.2747599
124120.0000000    0.2811215
124160.0000000    0.2865429
124200.0000000    0.2668209
124240.0000000    0.2817576
124280.0000000    0.2899631
124320.0000000    0.2824128
124360.0000000    0.2868315
124400.0000000    0.2734022
124440.0000000    0.2615148
124480.0000000    0.2714253
124520.0000000    0.2720849
124560.0000000    0.2700475
124600.0000000    0.2763684
124640.0000000    0.2602420
124680.0000000    0.2802328
124720.0000000    0.2868592
124760.0000000    0.2759899
124800.0000000    0.2779329
124840.0000000    0.2617615
124880.0000000    0.2773368
124920.0000000    0.2872657
124960.0000000    0.2648441
125000.0000000    0.2856022
125040.0000000    0.2817337
125080.0000000    0.2513831
125120.0000000    0.2884616
125160.0000000    0.2684561
125200.0000000    0.2758659
125240.0000000    0.2666321
125280.0000000    0.2627435
125320.0000000    0.2626287
125360.0000000    0.2811087
125400.0000000    0.2893917
125440.0000000    0.3065604
125480.0000000    0.2915753
125520.0000000    0.3063215
125560.0000000    0.2973389
125600.0000000    0.3001526
125640.0000000    0.3031387
125680.0000000    0.2914962
125720.0000000    0.2896478
125760.0000000    0.2979676
125800.0000000    0.2902113
125840.0000000    0.2894990
125880.0000000    0.2863772
125920.0000000    0.3103642
125960.0000000    0.2932456
126000.0000000    0.3212483
126040.0000000    0.3068493
126080.0000000    0.2919457
126120.0000000    0.3122131
126160.0000000    0.2886002
126200.0000000    0.3045873
126240.0000000    0.2871802
126280.0000000    0.3021423
126320.0000000    0.3027518
126360.0000000    0.2756436
126400.0000000    0.3147106
126440.0000000    0.2744619
126480.0000000    0.2852216
126520.0000000    0.2930370
126560.0000000    0.3132455
126600.0000000    0.2792929
126640.0000000    0.2984439
126680.0000000    0.3095217
126720.0000000    0.3054908
126760.0000000    0.2866240
126800.0000000    0.3034360
126840.0000000    0.2860293
126880.0000000    0.2990939
126920.0000000    0.2882661
126960.0000000    0.3232018
127000.0000000    0.3245957
127040.0000000    0.3244824
127080.0000000    0.2867315
127120.0000000    0.2951464
127160.0000000    0.3074645
127200.0000000    0.3069832
127240.0000000    0.2993049
127280.0000000    0.3257335
127320.0000000    0.2833074
127360.0000000    0.3100244
127400.0000000    0.2816075
127440.0000000    0.2978704
127480.0000000    0.2923090
127520.0000000    0.2803383
127560.0000000    0.3024295
127600.0000000    0.3204307
127640.0000000    0.3053308
127680.0000000    0.3041895
127720.0000000    0.3230067
127760.0000000    0.3283340
127800.0000000    0.2999672
127840.0000000    0.3015090
127880.0000000    0.2920406
127920.0000000    0.2763272
127960.0000000    0.3163625
128000.0000000    0.3063023
128040.0000000    0.3230977
128080.0000000    0.3091181
128120.0000000    0.3193305
128160.0000000    0.3025984
128200.0000000    0.3328905
128240.0000000    0.3279877
128280.0000000    0.2885795
128320.0000000    0.2840234
128360.0000000    0.2970959
128400.0000000    0.3091491
128440.0000000    0.3120743
128480.0000000    0.2960602
128520.0000000    0.3284131
128560.0000000    0.3295414
128600.0000000    0.2989703
128640.0000000    0.3021692
128680.0000000    0.3130954
128720.0000000    0.3177662
128760.0000000    0.3243741
128800.0000000    0.3061556
128840.0000000    0.2954162
128880.0000000    0.3101732
128920.0000000    0.2955750
128960.0000000    0.2878715
129000.0000000    0.2979651
129040.0000000    0.2990507
129080.0000000    0.3038758
129120.0000000    0.3079564
129160.0000000    0.2953991
129200.0000000    0.3037176
129240.0000000    0.2927517
129280.0000000    0.2995330
129320.0000000    0.2956832
129360.0000000    0.3204550
129400.0000000    0.3006143
129440.0000000    0.3106709
129480.0000000    0.2913367
129520.0000000    0.2898852
129560.0000000    0.2884692
129600.0000000    0.2881640
129640.0000000    0.2863706
129680.0000000    0.2698313
129720.0000000    0.2680382
129760.0000000    0.2871958
129800.0000000    0.2791077
129840.0000000    0.2822709
129880.0000000    0.2780757
129920.0000000    0.2839293
129960.0000000    0.2725661
130000.0000000    0.2970354
130040.0000000    0.2856775
130080.0000000    0.2714501
130120.0000000    0.2490512
130160.0000000    0.2710726
130200.0000000    0.2476032
130240.0000000    0.2521490
130280.0000000    0.2756764
130320.0000000    0.2514128
130360.0000000    0.2464931
130400.0000000    0.2734582
130440.0000000    0.2731643
130480.0000000    0.2520486
130520.0000000    0.2375377
130560.0000000    0.2690808
130600.0000000    0.2592744
130640.0000000    0.2691144
130680.0000000    0.2496588
130720.0000000    0.2313833
130760.0000000    0.2183979
130800.0000000    0.2452759
130840.0000000    0.2380319
130880.0000000    0.2548564
130920.0000000    0.2538952
130960.0000000    0.2595676
131000.0000000    0.2653131
131040.0000000    0.2607659
131080.0000000    0.2625288
131120.0000000    0.2752818
131160.0000000    0.2660195
131200.0000000    0.2527158
131240.0000000    0.2477411
131280.0000000    0.2425573
131320.0000000    0.2610749
131360.0000000    0.2469247
131400.0000000    0.2493510
131440.0000000    0.2455195
131480.0000000    0.2542581
131520.0000000    0.2383736
131560.0000000    0.2302952
131600.0000000    0.2369850
131640.0000000    0.2208256
131680.0000000    0.2205801
131720.0000000    0.2138132
131760.0000000    0.2479512
131800.0000000    0.2332233
131840.0000000    0.2446285
131880.0000000    0.2496229
131920.0000000    0.2398591
131960.0000000    0.2627622
132000.0000000    0.2341168
132040.0000000    0.2467280
132080.0000000    0.2519909
132120.0000000    0.2304667
132160.0000000    0.2435198
132200.0000000    0.2323176
132240.0000000    0.2525736
132280.0000000    0.2372626
132320.0000000    0.2223737
132360.0000000    0.2312712
132400.0000000    0.2341343
132440.0000000    0.2176185
132480.0000000    0.2212427
132520.0000000    0.2415189
132560.0000000    0.2114190
132600.0000000    0.2343726
132640.0000000    0.2170514
132680.0000000    0.2321573
132720.0000000    0.2299920
132760.0000000    0.2402411
132800.0000000    0.2433247
132840.0000000    0.2267946
132880.0000000    0.2043931
132920.0000000    0.2332575
132960.0000000    0.2079626
133000.0000000    0.2045333
133040.0000000    0.2271432
133080.0000000    0.2271748
133120.0000000    0.2215216
133160.0000000    0.2309037
133200.0000000    0.2222805
133240.0000000    0.2294990
133280.0000000    0.2397740
133320.0000000    0.2584597
133360.0000000    0.2512316
133400.0000000    0.2568143
133440.0000000    0.2522356
133480.0000000    0.2410906
133520.0000000    0.2381668
133560.0000000    0.2434044
133600.0000000    0.2306805
133640.0000000    0.2319151
133680.0000000    0.2393667
133720.0000000    0.2218967
133760.0000000    0.2488577
133800.0000000    0.2561618
133840.0000000    0.2644696
133880.0000000    0.2347804
133920.0000000    0.2473102
133960.0000000    0.2424044
134000.0000000    0.2388312
134040.0000000    0.2369537
134080.0000000    0.2372714
134120.0000000    0.2196815
134160.0000000    0.2332155
134200.0000000    0.2306879
134240.0000000    0.2200381
134280.0000000    0.2161195
134320.0000000    0.2348955
134360.0000000    0.2207744
134400.0000000    0.2321521
134440.0000000    0.2260288
134480.0000000    0.2166487
134520.0000000    0.2120773
134560.0000000    0.2350217
134600.0000000    0.2180721
134640.0000000    0.2329697
134680.0000000    0.2569739
134720.0000000    0.2221508
134760.0000000    0.2273466
134800.0000000    0.2446390
134840.0000000    0.2494364
134880.0000000    0.2619754
134920.0000000    0.2558993
134960.0000000    0.2576271
135000.0000000    0.2707924
135040.0000000    0.2525222
135080.0000000    0.2621450
135120.0000000    0.2387098
135160.0000000    0.2392622
135200.0000000    0.2472021
135240.0000000    0.2534627
135280.0000000    0.2563716
135320.0000000    0.2428149
135360.0000000    0.2569854
135400.0000000    0.2517304
135440.0000000    0.2370853
135480.0000000    0.2394385
135520.0000000    0.2638472
135560.0000000    0.2430624
135600.0000000    0.2411553
135640.0000000    0.2419322
135680.0000000    0.2520320
135720.0000000    0.2273335
135760.0000000    0.2330243
135800.0000000    0.2628574
135840.0000000    0.2662677
135880.0000000    0.2744078
135920.0000000    0.2540433
135960.0000000    0.2894226
136000.0000000    0.2855489
136040.0000000    0.2641835
136080.0000000    0.2674633
136120.0000000    0.2820961
136160.0000000    0.2653017
136200.0000000    0.2789779
136240.0000000    0.2660778
136280.0000000    0.2810953
136320.0000000    0.2918488
136360.0000000    0.2759947
136400.0000000    0.2470751
136440.0000000    0.2491403
136480.0000000    0.2798515
136520.0000000    0.2771824
136560.0000000    0.2954753
136600.0000000    0.2884409
136640.0000000    0.2745442
136680.0000000    0.2957422
136720.0000000    0.2514472
136760.0000000    0.2746727
136800.0000000    0.2515224
136840.0000000    0.2751327
136880.0000000    0.2627249
136920.0000000    0.2729201
136960.0000000    0.2700400
137000.0000000    0.2660641
137040.0000000    0.2764775
137080.0000000    0.2682444
137120.0000000    0.2805302
137160.0000000    0.2781322
137200.0000000    0.2667825
137240.0000000    0.2729021
137280.0000000    0.2819434
137320.0000000    0.2603222
137360.0000000    0.2838899
137400.0000000    0.3057170
137440.0000000    0.2562844
137480.0000000    0.2730997
137520.0000000    0.2799254
137560.0000000    0.2741509
137600.0000000    0.2651430
137640.0000000    0.2587464
137680.0000000    0.2717799
137720.0000000    0.2860451
137760.0000000    0.2679024
137800.0000000    0.2967654
137840.0000000    0.2690203
137880.0000000    0.2689378
137920.0000000    0.2697856
137960.0000000    0.2777764
138000.0000000    0.2888488
138040.0000000    0.2774242
138080.0000000    0.2777294
138120.0000000    0.2784157
138160.0000000    0.2540242
138200.0000000    0.2633253
138240.0000000    0.2620152
138280.0000000    0.2735167
138320.0000000    0.2714864
138360.0000000    0.2526657
138400.0000000    0.2637167
138440.0000000    0.2752154
138480.0000000    0.2785097
138520.0000000    0.2646216
138560.0000000    0.2602058
138600.0000000    0.2820028
138640.0000000    0.2644804
138680.0000000    0.2583027
138720.0000000    0.2734918
138760.0000000    0.2616479
138800.0000000    0.2730270
138840.0000000    0.2749919
138880.0000000    0.2703880
138920.0000000    0.2646666
138960.0000000    0.2709773
139000.0000000    0.2652914
139040.0000000    0.2758076
139080.0000000    0.2800796
139120.0000000    0.2767615
139160.0000000    0.2711609
139200.0000000    0.2840608
139240.0000000    0.2723905
139280.0000000    0.2662085
139320.0000000    0.2562116
139360.0000000    0.2734734
139400.0000000    0.2700758
139440.0000000    0.2723411
139480.0000000    0.2546222
139520.0000000    0.2654145
139560.0000000    0.2813827
139600.0000000    0.2744575
139640.0000000    0.2554735
139680.0000000    0.2779664
139720.0000000    0.2798471
139760.0000000    0.2709802
139800.0000000    0.2631850
139840.0000000    0.2680874
139880.0000000    0.2511854
139920.0000000    0.2496692
139960.0000000    0.2646318
140000.0000000    0.2526126
140040.0000000    0.2721405
140080.0000000    0.2805538
140120.0000000    0.2744454
140160.0000000    0.2684285
140200.0000000    0.2839239
140240.0000000    0.2765032
140280.0000000    0.2648378
140320.0000000    0.2642013
140360.0000000    0.2528286
140400.0000000    0.2660509
140440.0000000    0.2660246
140480.0000000    0.2604406
140520.0000000    0.2506179
140560.0000000    0.2578443
140600.0000000    0.2713402
140640.0000000    0.2707976
140680.0000000    0.2984468
140720.0000000    0.2716587
140760.0000000    0.2727194
140800.0000000    0.2639141
140840.0000000    0.2638699
140880.0000000    0.2654069
140920.0000000    0.2655656
140960.0000000    0.2682610
141000.0000000    0.2469381
141040.0000000    0.2499482
141080.0000000    0.2663615
141120.0000000    0.2672067
141160.0000000    0.2627111
141200.0000000    0.2577718
141240.0000000    0.2631148
141280.0000000    0.2757066
141320.0000000    0.2598656
141360.0000000    0.2717502
141400.0000000    0.3037089
141440.0000000    0.2893185
141480.0000000    0.2864895
141520.0000000    0.2855496
141560.0000000    0.2858281
141600.0000000    0.2887583
141640.0000000    0.2883053
141680.0000000    0.2944498
141720.0000000    0.2959935
141760.0000000    0.2923435
141800.0000000    0.2946843
141840.0000000    0.2711104
141880.0000000    0.2742857
141920.0000000    0.2785034
141960.0000000    0.2627942
142000.0000000    0.2741249
142040.0000000    0.2858237
142080.0000000    0.2785458
142120.0000000    0.2760131
142160.0000000    0.2718357
142200.0000000    0.3043678
142240.0000000    0.2721938
142280.0000000    0.2807015
142320.0000000    0.2875324
142360.0000000    0.2801044
142400.0000000    0.2740373
142440.0000000    0.2778833
142480.0000000    0.2657400
142520.0000000    0.2883388
142560.0000000    0.2786912
142600.0000000    0.2954437
142640.0000000    0.2675747
142680.0000000    0.2934816
142720.0000000    0.2952319
142760.0000000    0.2706957
142800.0000000    0.2836003
142840.0000000    0.2877424
142880.0000000    0.2890258
142920.0000000    0.2742396
142960.0000000    0.2811808
143000.0000000    0.2964117
143040.0000000    0.2800337
143080.0000000    0.3006982
143120.0000000    0.2881387
143160.0000000    0.2822109
143200.0000000    0.2750096
143240.0000000    0.2864732
143280.0000000    0.2870476
143320.0000000    0.2880347
143360.0000000    0.3033085
143400.0000000    0.2695664
143440.0000000    0.3037908
143480.0000000    0.2950309
143520.0000000    0.2968161
143560.0000000    0.2812679
143600.0000000    0.2698021
143640.0000000    0.2848658
143680.0000000    0.2808806
143720.0000000    0.2707955
143760.0000000    0.2606144
143800.0000000    0.2764376
143840.0000000    0.2807650
143880.0000000    0.2853954
143920.0000000    0.2674872
143960.0000000    0.3001300
144000.0000000    0.2705482
144040.0000000    0.2960993
144080.0000000    0.3035477
144120.0000000    0.2863710
144160.0000000    0.2743216
144200.0000000    0.2669263
144240.0000000    0.2654249
144280.0000000    0.2929125
144320.0000000    0.2903804
144360.0000000    0.2921504
144400.0000000    0.2865559
144440.0000000    0.2882807
144480.0000000    0.2955557
144520.0000000    0.2912455
144560.0000000    0.2780077
144600.0000000    0.2747321
144640.0000000    0.2782914
144680.0000000    0.2823359
144720.0000000    0.2906411
144760.0000000    0.2856079
144800.0000000    0.2761843
144840.0000000    0.2746501
144880.0000000    0.2591951
144920.0000000    0.2729278
144960.0000000    0.2635483
145000.0000000    0.2856663
145040.0000000    0.2991289
145080.0000000    0.2879373
145120.0000000    0.2840926
145160.0000000    0.2696958
145200.0000000    0.2882017
145240.0000000    0.2867258
145280.0000000    0.2911899
145320.0000000    0.2726150
145360.0000000    0.2809122
145400.0000000    0.2614625
145440.0000000    0.2806109
145480.0000000    0.2866993
145520.0000000    0.2855276
145560.0000000    0.2826245
145600.0000000    0.2762737
145640.0000000    0.2679571
145680.0000000    0.2819035
145720.0000000    0.2774571
145760.0000000    0.2784962
145800.0000000    0.2730779
145840.0000000    0.2874638
145880.0000000    0.2655811
145920.0000000    0.2812585
145960.0000000    0.2645022
146000.0000000    0.2603939
146040.0000000    0.2704559
146080.0000000    0.2636394
146120.0000000    0.2886075
146160.0000000    0.2774182
146200.0000000    0.2642746
146240.0000000    0.2870066
146280.0000000    0.2438936
146320.0000000    0.2891359
146360.0000000    0.2659434
146400.0000000    0.2411840
146440.0000000    0.2673427
146480.0000000    0.2688457
146520.0000000    0.2605664
146560.0000000    0.2515792
146600.0000000    0.2656588
146640.0000000    0.2586043
146680.0000000    0.2623532
146720.0000000    0.2621129
146760.0000000    0.2628660
146800.0000000    0.2591235
146840.0000000    0.2766129
146880.0000000    0.2928747
146920.0000000    0.2727145
146960.0000000    0.2602763
147000.0000000    0.2728814
147040.0000000    0.2598646
147080.0000000    0.2738362
147120.0000000    0.2503361
147160.0000000    0.2674729
147200.0000000    0.2601598
147240.0000000    0.2628650
147280.0000000    0.2727849
147320.0000000    0.2693979
147360.0000000    0.2807126
147400.0000000    0.2673934
147440.0000000    0.2717670
147480.0000000    0.2673517
147520.0000000    0.2579243
147560.0000000    0.2507150
147600.0000000    0.2663130
147640.0000000    0.2493173
147680.0000000    0.2827193
147720.0000000    0.2545920
147760.0000000    0.2765977
147800.0000000    0.2769786
147840.0000000    0.2888359
147880.0000000    0.2966499
147920.0000000    0.2990063
147960.0000000    0.2762330
148000.0000000    0.2702769
148040.0000000    0.2729208
148080.0000000    0.2858907
148120.0000000    0.2529178
148160.0000000    0.2553953
148200.0000000    0.2778656
148240.0000000    0.2527390
148280.0000000    0.2942657
148320.0000000    0.2567343
148360.0000000    0.2788816
148400.0000000    0.2788136
148440.0000000    0.2659629
148480.0000000    0.2592784
148520.0000000    0.2565418
148560.0000000    0.2558852
148600.0000000    0.2616537
148640.0000000    0.2658262
148680.0000000    0.2587838
148720.0000000    0.2734980
148760.0000000    0.2618972
148800.0000000    0.2685573
148840.0000000    0.2591411
148880.0000000    0.2820213
148920.0000000    0.2734988
148960.0000000    0.2522110
149000.0000000    0.2743149
149040.0000000    0.2777648
149080.0000000    0.2674272
149120.0000000    0.2606166
149160.0000000    0.2660097
149200.0000000    0.2669426
149240.0000000    0.2574749
149280.0000000    0.2661310
149320.0000000    0.2750302
149360.0000000    0.2617073
149400.0000000    0.2654252
149440.0000000    0.2586063
149480.0000000    0.2634617
149520.0000000    0.2859811
149560.0000000    0.2461355
149600.0000000    0.2576346
149640.0000000    0.2684413
149680.0000000    0.2491856
149720.0000000    0.2610321
149760.0000000    0.2383856
149800.0000000    0.2537056
149840.0000000    0.2626074
149880.0000000    0.2676790
149920.0000000    0.2476868
149960.0000000    0.2581438
150000.0000000    0.2630886
150040.0000000    0.2653187
150080.0000000    0.2685857
150120.0000000    0.2715092
150160.0000000    0.2721471
150200.0000000    0.2601911
150240.0000000    0.2657732
150280.0000000    0.2661664
150320.0000000    0.2425959
150360.0000000    0.2525359
150400.0000000    0.2670577
150440.0000000    0.2630849
150480.0000000    0.2508315
150520.0000000    0.2611713
150560.0000000    0.2834043
150600.0000000    0.2461580
150640.0000000    0.2547720
150680.0000000    0.2622699
150720.0000000    0.2574328
150760.0000000    0.2779418
150800.0000000    0.2791843
150840.0000000    0.2711612
150880.0000000    0.2814153
150920.0000000    0.2780187
150960.0000000    0.3006137
151000.0000000    0.2793933
151040.0000000    0.2811143
151080.0000000    0.2557088
151120.0000000    0.2788367
151160.0000000    0.2602447
151200.0000000    0.2575207
151240.0000000    0.2608554
151280.0000000    0.2894552
151320.0000000    0.3032790
151360.0000000    0.2745382
151400.0000000    0.2736174
151440.0000000    0.2852255
151480.0000000    0.2815353
151520.0000000    0.2725590
151560.0000000    0.2704137
151600.0000000    0.2724813
151640.0000000    0.2726706
151680.0000000    0.2645154
151720.0000000    0.2708075
151760.0000000    0.2584732
151800.0000000    0.2348166
151840.0000000    0.2553716
151880.0000000    0.2684167
151920.0000000    0.2721225
151960.0000000    0.2698805
152000.0000000    0.2910039
152040.0000000    0.2506242
152080.0000000    0.2544455
152120.0000000    0.2650333
152160.0000000    0.2685755
152200.0000000    0.2554842
152240.0000000    0.2769901
152280.0000000    0.2666547
152320.0000000    0.2667878
152360.0000000    0.2624295
152400.0000000    0.2734895
152440.0000000    0.2434119
152480.0000000    0.2578995
152520.0000000    0.2396742
152560.0000000    0.2656552
152600.0000000    0.2321315
152640.0000000    0.2484222
152680.0000000    0.2479399
152720.0000000    0.2823465
152760.0000000    0.2761480
152800.0000000    0.2544102
152840.0000000    0.2725103
152880.0000000    0.2526065
152920.0000000    0.2625756
152960.0000000    0.2578807
153000.0000000    0.2785198
153040.0000000    0.2516837
153080.0000000    0.2436608
153120.0000000    0.2832441
153160.0000000    0.2656786
153200.0000000    0.2737778
153240.0000000    0.2978592
153280.0000000    0.2868125
153320.0000000    0.2406833
153360.0000000    0.2506099
153400.0000000    0.2573210
153440.0000000    0.2669958
153480.0000000    0.2626069
153520.0000000    0.2734551
153560.0000000    0.2776547
153600.0000000    0.2722537
153640.0000000    0.2876324
153680.0000000    0.2684792
153720.0000000    0.2733587
153760.0000000    0.2781093
153800.0000000    0.2683001
153840.0000000    0.2546029
153880.0000000    0.2618639
153920.0000000    0.2546598
153960.0000000    0.2488747
154000.0000000    0.2599645
154040.0000000    0.2615353
154080.0000000    0.2726815
154120.0000000    0.2792306
154160.0000000    0.2739667
154200.0000000    0.2673784
154240.0000000    0.2648400
154280.0000000    0.2469847
154320.0000000    0.2692902
154360.0000000    0.2649693
154400.0000000    0.2679729
154440.0000000    0.2662791
154480.0000000    0.2790634
154520.0000000    0.2678002
154560.0000000    0.2592123
154600.0000000    0.2654640
154640.0000000    0.2569681
154680.0000000    0.2665438
154720.0000000    0.2779568
154760.0000000    0.2852224
154800.0000000    0.2764563
154840.0000000    0.2447661
154880.0000000    0.2801810
154920.0000000    0.2772962
154960.0000000    0.2767258
155000.0000000    0.2667168
155040.0000000    0.2826851
155080.0000000    0.2790003
155120.0000000    0.2783432
155160.0000000    0.2777986
155200.0000000    0.2809986
155240.0000000    0.2641760
155280.0000000    0.2749884
155320.0000000    0.2830242
155360.0000000    0.2442681
155400.0000000    0.2745310
155440.0000000    0.2798849
155480.0000000    0.2872033
155520.0000000    0.2799267
155560.0000000    0.2796566
155600.0000000    0.2923238
155640.0000000    0.2883658
155680.0000000    0.2924340
155720.0000000    0.2941291
155760.0000000    0.3111264
155800.0000000    0.3060341
155840.0000000    0.2930323
155880.0000000    0.2905547
155920.0000000    0.2898070
155960.0000000    0.2928700
156000.0000000    0.2817889
156040.0000000    0.3170341
156080.0000000    0.2995608
156120.0000000    0.2954858
156160.0000000    0.2780443
156200.0000000    0.2745886
156240.0000000    0.2763459
156280.0000000    0.2741117
156320.0000000    0.2779730
156360.0000000    0.2845507
156400.0000000    0.2885859
156440.0000000    0.2934013
156480.0000000    0.2717835
156520.0000000    0.2734626
156560.0000000    0.2819900
156600.0000000    0.2777615
156640.0000000    0.2687998
156680.0000000    0.2791116
156720.0000000    0.2629926
156760.0000000    0.2496626
156800.0000000    0.2771994
156840.0000000    0.2744894
156880.0000000    0.2666800
156920.0000000    0.2743031
156960.0000000    0.2678821
157000.0000000    0.2766525
157040.0000000    0.2770730
157080.0000000    0.2786686
157120.0000000    0.2869878
157160.0000000    0.2843577
157200.0000000    0.2873237
157240.0000000    0.3068170
157280.0000000    0.2949096
157320.0000000    0.2900345
157360.0000000    0.2840546
157400.0000000    0.3061009
157440.0000000    0.2764909
157480.0000000    0.2591618
157520.0000000    0.2810767
157560.0000000    0.2933801
157600.0000000    0.2787836
157640.0000000    0.2879554
157680.0000000    0.2829894
157720.0000000    0.2921069
157760.0000000    0.2852483
157800.0000000    0.2710097
157840.0000000    0.2762862
157880.0000000    0.2779704
157920.0000000    0.2932004
157960.0000000    0.2877965
158000.0000000    0.2985816
158040.0000000    0.3083232
158080.0000000    0.2811545
158120.0000000    0.2830701
158160.0000000    0.2931725
158200.0000000    0.2885234
158240.0000000    0.2932900
158280.0000000    0.2967872
158320.0000000    0.2981021
158360.0000000    0.3027911
158400.0000000    0.2971208
158440.0000000    0.2829336
158480.0000000    0.2894259
158520.0000000    0.2836205
158560.0000000    0.2574153
158600.0000000    0.2705847
158640.0000000    0.2729157
158680.0000000    0.2736659
158720.0000000    0.2850950
158760.0000000    0.2748738
158800.0000000    0.2906103
158840.0000000    0.2717018
158880.0000000    0.2748383
158920.0000000    0.2616259
158960.0000000    0.2625174
159000.0000000    0.2574598
159040.0000000    0.2536077
159080.0000000    0.2736826
159120.0000000    0.2550504
159160.0000000    0.2526522
159200.0000000    0.2578998
159240.0000000    0.2807414
159280.0000000    0.2814105
159320.0000000    0.2809395
159360.0000000    0.2718714
159400.0000000    0.2807793
159440.0000000    0.2654728
159480.0000000    0.2625782
159520.0000000    0.2546793
159560.0000000    0.2724046
159600.0000000    0.2587574
159640.0000000    0.2745254
159680.0000000    0.2633952
159720.0000000    0.2821920
159760.0000000    0.2773789
159800.0000000    0.2739601
159840.0000000    0.2835581
159880.0000000    0.2780278
159920.0000000    0.2624202
159960.0000000    0.2610837
160000.0000000    0.2826382
160040.0000000    0.2802824
160080.0000000    0.2518837
160120.0000000    0.2789390
160160.0000000    0.2574728
160200.0000000    0.2636052
160240.0000000    0.2806732
160280.0000000    0.2847483
160320.0000000    0.2827210
160360.0000000    0.2880074
160400.0000000    0.2811659
160440.0000000    0.2629979
160480.0000000    0.2638214
160520.0000000    0.2492736
160560.0000000    0.2672720
160600.0000000    0.2687003
160640.0000000    0.2739154
160680.0000000    0.2803345
160720.0000000    0.2671166
160760.0000000    0.2701209
160800.0000000    0.2821259
160840.0000000    0.2775940
160880.0000000    0.2748746
160920.0000000    0.2707169
160960.0000000    0.2649435
161000.0000000    0.2706057
161040.0000000    0.2736030
161080.0000000    0.2704362
161120.0000000    0.2753952
161160.0000000    0.2725993
161200.0000000    0.2665696
161240.0000000    0.2875559
161280.0000000    0.2641467
161320.0000000    0.2686775
161360.0000000    0.2521923
161400.0000000    0.2494474
161440.0000000    0.2581868
161480.0000000    0.2998898
161520.0000000    0.2752538
161560.0000000    0.2577938
161600.0000000    0.2601602
161640.0000000    0.2570905
161680.0000000    0.2528132
161720.0000000    0.2636728
161760.0000000    0.2653478
161800.0000000    0.2778760
161840.0000000    0.2726901
161880.0000000    0.2904973
161920.0000000    0.2785791
161960.0000000    0.2527254
162000.0000000    0.2747801
162040.0000000    0.2732810
162080.0000000    0.2677418
162120.0000000    0.2733631
162160.0000000    0.2721798
162200.0000000    0.2487895
162240.0000000    0.2782159
162280.0000000    0.2719348
162320.0000000    0.2830985
162360.0000000    0.2654648
162400.0000000    0.2694380
162440.0000000    0.2837228
162480.0000000    0.2877940
162520.0000000    0.2822272
162560.0000000    0.2845544
162600.0000000    0.2966819
162640.0000000    0.2754594
162680.0000000    0.2861519
162720.0000000    0.2809722
162760.0000000    0.2931990
162800.0000000    0.2736270
162840.0000000    0.2970815
162880.0000000    0.2773096
162920.0000000    0.2823021
162960.0000000    0.2667783
163000.0000000    0.2948643
163040.0000000    0.3025302
163080.0000000    0.2921581
163120.0000000    0.2909583
163160.0000000    0.2896723
163200.0000000    0.2967530
163240.0000000    0.2840977
163280.0000000    0.2882566
163320.0000000    0.2719435
163360.0000000    0.2849539
163400.0000000    0.2780426
163440.0000000    0.2737044
163480.0000000    0.2949638
163520.0000000    0.2911977
163560.0000000    0.2927965
163600.0000000    0.3002111
163640.0000000    0.2972323
163680.0000000    0.2712081
163720.0000000    0.2642214
163760.0000000    0.2873912
163800.0000000    0.2954279
163840.0000000    0.2905855
163880.0000000    0.2824674
163920.0000000    0.2793694
163960.0000000    0.2687504
164000.0000000    0.2759957
164040.0000000    0.2689661
164080.0000000    0.2839072
164120.0000000    0.2553527
164160.0000000    0.2672817
164200.0000000    0.2771221
164240.0000000    0.2699141
164280.0000000    0.2821041
164320.0000000    0.2703550
164360.0000000    0.2673571
164400.0000000    0.2726633
164440.0000000    0.2657544
164480.0000000    0.2799092
164520.0000000    0.2709496
164560.0000000    0.2835206
164600.0000000    0.2791845
164640.0000000    0.2905515
164680.0000000    0.2846680
164720.0000000    0.2907910
164760.0000000    0.2828402
164800.0000000    0.2696083
164840.0000000    0.2752115
164880.0000000    0.2659700
164920.0000000    0.2935138
164960.0000000    0.2576512
165000.0000000    0.2809156
165040.0000000    0.2623923
165080.0000000    0.2626344
165120.0000000    0.2527287
165160.0000000    0.2587171
165200.0000000    0.2600347
165240.0000000    0.2698958
165280.0000000    0.2811257
165320.0000000    0.2754250
165360.0000000    0.2805725
165400.0000000    0.2933376
165440.0000000    0.2544273
165480.0000000    0.2857841
165520.0000000    0.2847917
165560.0000000    0.3018382
165600.0000000    0.2886352
165640.0000000    0.2641073
165680.0000000    0.2594482
165720.0000000    0.2799582
165760.0000000    0.2616560
165800.0000000    0.2765694
165840.0000000    0.2686070
165880.0000000    0.2942992
165920.0000000    0.2408558
165960.0000000    0.2359569
166000.0000000    0.2541358
166040.0000000    0.2799220
166080.0000000    0.2678100
166120.0000000    0.2720969
166160.0000000    0.2555488
166200.0000000    0.2804770
166240.0000000    0.2627347
166280.0000000    0.2743692
166320.0000000    0.2586632
166360.0000000    0.2657557
166400.0000000    0.2416508
166440.0000000    0.2679289
166480.0000000    0.2693287
166520.0000000    0.2637732
166560.0000000    0.2643034
166600.0000000    0.2771518
166640.0000000    0.2685902
166680.0000000    0.2689878
166720.0000000    0.2726910
166760.0000000    0.2822837
166800.0000000    0.2794709
166840.0000000    0.2859275
166880.0000000    0.2584897
166920.0000000    0.2732725
166960.0000000    0.2602119
167000.0000000    0.2574341
167040.0000000    0.2585379
167080.0000000    0.2550105
167120.0000000    0.2704358
167160.0000000    0.2360783
167200.0000000    0.2410425
167240.0000000    0.2557530
167280.0000000    0.2550291
167320.0000000    0.2609140
167360.0000000    0.2838371
167400.0000000    0.2578155
167440.0000000    0.2747690
167480.0000000    0.2838852
167520.0000000    0.2860698
167560.0000000    0.2756141
167600.0000000    0.2555787
167640.0000000    0.2553947
167680.0000000    0.2841064
167720.0000000    0.2871985
167760.0000000    0.2864184
167800.0000000    0.2847826
167840.0000000    0.2483868
167880.0000000    0.2718121
167920.0000000    0.2735975
167960.0000000    0.2684162
168000.0000000    0.2774170
168040.0000000    0.2977298
168080.0000000    0.2777649
168120.0000000    0.2474025
168160.0000000    0.2747342
168200.0000000    0.2660865
168240.0000000    0.2497995
168280.0000000    0.2495058
168320.0000000    0.2532649
168360.0000000    0.2651995
168400.0000000    0.2773985
168440.0000000    0.2638018
168480.0000000    0.2708056
168520.0000000    0.2678627
168560.0000000    0.2556327
168600.0000000    0.2665773
168640.0000000    0.2650830
168680.0000000    0.2845585
168720.0000000    0.2693636
168760.0000000    0.2610141
168800.0000000    0.2831496
168840.0000000    0.2691385
168880.0000000    0.2722045
168920.0000000    0.2840805
168960.0000000    0.3079741
169000.0000000    0.2755107
169040.0000000    0.2768567
169080.0000000    0.2728518
169120.0000000    0.2802884
169160.0000000    0.2753450
169200.0000000    0.2875264
169240.0000000    0.2614640
169280.0000000    0.2799335
169320.0000000    0.2752647
169360.0000000    0.2725787
169400.0000000    0.2712960
169440.0000000    0.2661411
169480.0000000    0.2770172
169520.0000000    0.2458196
169560.0000000    0.2734261
169600.0000000    0.2692018
169640.0000000    0.2458553
169680.0000000    0.2597383
169720.0000000    0.2603069
169760.0000000    0.2568911
169800.0000000    0.2654452
169840.0000000    0.2552034
169880.0000000    0.2747958
169920.0000000    0.2814365
169960.0000000    0.2557361
170000.0000000    0.2775268
170040.0000000    0.2809120
170080.0000000    0.2913396
170120.0000000    0.2756512
170160.0000000    0.2727445
170200.0000000    0.2585668
170240.0000000    0.2880031
170280.0000000    0.2830204
170320.0000000    0.2810015
170360.0000000    0.2748024
170400.0000000    0.2684239
170440.0000000    0.2866667
170480.0000000    0.2629483
170520.0000000    0.2583191
170560.0000000    0.2949450
170600.0000000    0.2915786
170640.0000000    0.2704024
170680.0000000    0.2754525
170720.0000000    0.2707433
170760.0000000    0.2874020
170800.0000000    0.2556893
170840.0000000    0.2626816
170880.0000000    0.2745894
170920.0000000    0.2647524
170960.0000000    0.2791844
171000.0000000    0.2838139
171040.0000000    0.2778814
171080.0000000    0.2596360
171120.0000000    0.2778775
171160.0000000    0.2927713
171200.0000000    0.2612796
171240.0000000    0.2685994
171280.0000000    0.2763573
171320.0000000    0.2790578
171360.0000000    0.2583529
171400.0000000    0.2726601
171440.0000000    0.2718688
171480.0000000    0.2493565
171520.0000000    0.2773610
171560.0000000    0.2646504
171600.0000000    0.2663563
171640.0000000    0.2381969
171680.0000000    0.2527632
171720.0000000    0.2472546
171760.0000000    0.2525271
171800.0000000    0.2598638
171840.0000000    0.2548940
171880.0000000    0.2399395
171920.0000000    0.2432823
171960.0000000    0.2367223
172000.0000000    0.2596594
172040.0000000    0.2348249
172080.0000000    0.2381639
172120.0000000    0.2395364
172160.0000000    0.2341772
172200.0000000    0.2501096
172240.0000000    0.2273936
172280.0000000    0.2331754
172320.0000000    0.2329875
172360.0000000    0.2610475
172400.0000000    0.2664146
172440.0000000    0.2788423
172480.0000000    0.2538254
172520.0000000    0.2384273
172560.0000000    0.2581527
172600.0000000    0.2632015
172640.0000000    0.2503676
172680.0000000    0.2470426
172720.0000000    0.2547601
172760.0000000    0.2565305
172800.0000000    0.2466202
172840.0000000    0.2471444
172880.0000000    0.2676958
172920.0000000    0.2601241
172960.0000000    0.2569994
173000.0000000    0.2857021
173040.0000000    0.2648067
173080.0000000    0.2658924
173120.0000000    0.2529768
173160.0000000    0.2545245
173200.0000000    0.2449517
173240.0000000    0.2874170
173280.0000000    0.2845385
173320.0000000    0.2613150
173360.0000000    0.2464225
173400.0000000    0.2547612
173440.0000000    0.2574731
173480.0000000    0.2673844
173520.0000000    0.2819947
173560.0000000    0.2728281
173600.0000000    0.2532134
173640.0000000    0.2726613
173680.0000000    0.2554447
173720.0000000    0.2485200
173760.0000000    0.2487802
173800.0000000    0.2421485
173840.0000000    0.2622629
173880.0000000    0.2179554
173920.0000000    0.2552105
173960.0000000    0.2454267
174000.0000000    0.2643897
174040.0000000    0.2427420
174080.0000000    0.2341351
174120.0000000    0.2703108
174160.0000000    0.2573243
174200.0000000    0.2729669
174240.0000000    0.2873621
174280.0000000    0.2763444
174320.0000000    0.2761594
174360.0000000    0.3053086
174400.0000000    0.2858469
174440.0000000    0.2863737
174480.0000000    0.3022252
174520.0000000    0.2888329
174560.0000000    0.2896635
174600.0000000    0.2909721
174640.0000000    0.2604636
174680.0000000    0.2667781
174720.0000000    0.2705729
174760.0000000    0.2657019
174800.0000000    0.2590219
174840.0000000    0.2692736
174880.0000000    0.2756847
174920.0000000    0.2695398
174960.0000000    0.2865951
175000.0000000    0.2743627
175040.0000000    0.2843780
175080.0000000    0.2877992
175120.0000000    0.2713925
175160.0000000    0.2834311
175200.0000000    0.2803907
175240.0000000    0.2828307
175280.0000000    0.2583945
175320.0000000    0.2703768
175360.0000000    0.2897454
175400.0000000    0.2962565
175440.0000000    0.2855804
175480.0000000    0.2803280
175520.0000000    0.2852950
175560.0000000    0.2877566
175600.0000000    0.2825984
175640.0000000    0.2984525
175680.0000000    0.2863599
175720.0000000    0.2939270
175760.0000000    0.2941745
175800.0000000    0.2820762
175840.0000000    0.2769077
175880.0000000    0.2751198
175920.0000000    0.2848527
175960.0000000    0.2922574
176000.0000000    0.2691869
176040.0000000    0.2722713
176080.0000000    0.2735238
176120.0000000    0.2669407
176160.0000000    0.2737743
176200.0000000    0.2702268
176240.0000000    0.2786850
176280.0000000    0.2821891
176320.0000000    0.2798067
176360.0000000    0.2894819
176400.0000000    0.2967148
176440.0000000    0.2818601
176480.0000000    0.2809732
176520.0000000    0.2700492
176560.0000000    0.2682449
176600.0000000    0.2839518
176640.0000000    0.2781650
176680.0000000    0.2792649
176720.0000000    0.2814782
176760.0000000    0.3075447
176800.0000000    0.2778384
176840.0000000    0.3043289
176880.0000000    0.2944449
176920.0000000    0.3057364
176960.0000000    0.2985772
177000.0000000    0.2774802
177040.0000000    0.2726521
177080.0000000    0.2727905
177120.0000000    0.2795663
177160.0000000    0.2696832
177200.0000000    0.2896467
177240.0000000    0.2756379
177280.0000000    0.2875451
177320.0000000    0.2773289
177360.0000000    0.2878873
177400.0000000    0.2878349
177440.0000000    0.2839542
177480.0000000    0.2856896
177520.0000000    0.3078849
177560.0000000    0.2983693
177600.0000000    0.3086067
177640.0000000    0.2939662
177680.0000000    0.2924073
177720.0000000    0.3002637
177760.0000000    0.2786202
177800.0000000    0.2914988
177840.0000000    0.2886535
177880.0000000    0.2977364
177920.0000000    0.2870498
177960.0000000    0.2764972
178000.0000000    0.2853466
178040.0000000    0.3002368
178080.0000000    0.2857189
178120.0000000    0.2910324
178160.0000000    0.2836244
178200.0000000    0.2791709
178240.0000000    0.2716228
178280.0000000    0.2795701
178320.0000000    0.3163182
178360.0000000    0.3039044
178400.0000000    0.2981387
178440.0000000    0.2770577
178480.0000000    0.2889100
178520.0000000    0.2717544
178560.0000000    0.2735750
178600.0000000    0.2888972
178640.0000000    0.2668305
178680.0000000    0.2848004
178720.0000000    0.2680022
178760.0000000    0.2820512
178800.0000000    0.2613147
178840.0000000    0.2738447
178880.0000000    0.2757187
178920.0000000    0.2579389
178960.0000000    0.2779985
179000.0000000    0.2751779
179040.0000000    0.2807490
179080.0000000    0.2862303
179120.0000000    0.2918690
179160.0000000    0.3116777
179200.0000000    0.2984762
179240.0000000    0.3010516
179280.0000000    0.3160994
179320.0000000    0.2835000
179360.0000000    0.2852621
179400.0000000    0.2847947
179440.0000000    0.3141471
179480.0000000    0.3086880
179520.0000000    0.3050479
179560.0000000    0.3104376
179600.0000000    0.3218665
179640.0000000    0.2940092
179680.0000000    0.2820823
179720.0000000    0.2955052
179760.0000000    0.3201569
179800.0000000    0.2956623
179840.0000000    0.3068890
179880.0000000    0.3077313
179920.0000000    0.3093229
179960.0000000    0.2982067
180000.0000000    0.2984366
180040.0000000    0.3099720
180080.0000000    0.3179355
180120.0000000    0.3096733
180160.0000000    0.3331352
180200.0000000    0.3081430
180240.0000000    0.3077480
180280.0000000    0.3115242
180320.0000000    0.2856061
180360.0000000    0.3007558
180400.0000000    0.2788684
180440.0000000    0.2963273
180480.0000000    0.2900971
180520.0000000    0.2867240
180560.0000000    0.2995566
180600.0000000    0.2931875
180640.0000000    0.3348601
180680.0000000    0.3001071
180720.0000000    0.3222630
180760.0000000    0.2998006
180800.0000000    0.2993683
180840.0000000    0.3140260
180880.0000000    0.3009607
180920.0000000    0.2821519
180960.0000000    0.2888887
181000.0000000    0.2961238
181040.0000000    0.2830509
181080.0000000    0.3037053
181120.0000000    0.2990252
181160.0000000    0.2825259
181200.0000000    0.2824563
181240.0000000    0.2598306
181280.0000000    0.2852439
181320.0000000    0.2960181
181360.0000000    0.3126991
181400.0000000    0.3031079
181440.0000000    0.2890472
181480.0000000    0.3004280
181520.0000000    0.3273402
181560.0000000    0.3108736
181600.0000000    0.2929154
181640.0000000    0.2768502
181680.0000000    0.3062652
181720.0000000    0.2966212
181760.0000000    0.2819719
181800.0000000    0.3112761
181840.0000000    0.3206756
181880.0000000    0.3222978
181920.0000000    0.3184865
181960.0000000    0.3166704
182000.0000000    0.3143679
182040.0000000    0.2917960
182080.0000000    0.3069527
182120.0000000    0.3195921
182160.0000000    0.3100729
182200.0000000    0.3055525
182240.0000000    0.3282367
182280.0000000    0.3261266
182320.0000000    0.2845860
182360.0000000    0.2961287
182400.0000000    0.2862163
182440.0000000    0.2868782
182480.0000000    0.2984469
182520.0000000    0.3018644
182560.0000000    0.2858489
182600.0000000    0.2957928
182640.0000000    0.3059068
182680.0000000    0.3252137
182720.0000000    0.3111620
182760.0000000    0.2984467
182800.0000000    0.3242598
182840.0000000    0.3077081
182880.0000000    0.3105524
182920.0000000    0.3083878
182960.0000000    0.3221383
183000.0000000    0.3223539
183040.0000000    0.3302371
183080.0000000    0.3000684
183120.0000000    0.3188889
183160.0000000    0.2995844
183200.0000000    0.3074778
183240.0000000    0.3026360
183280.0000000    0.3267501
183320.0000000    0.3216720
183360.0000000    0.3068068
183400.0000000    0.3025604
183440.0000000    0.3403339
183480.0000000    0.3177572
183520.0000000    0.3218201
183560.0000000    0.2956271
183600.0000000    0.2919815
183640.0000000    0.2698789
183680.0000000    0.3140478
183720.0000000    0.3054788
183760.0000000    0.3097366
183800.0000000    0.2834167
183840.0000000    0.3272654
183880.0000000    0.2999741
183920.0000000    0.2992082
183960.0000000    0.2927840
184000.0000000    0.2994713
184040.0000000    0.2988280
184080.0000000    0.2839842
184120.0000000    0.3135554
184160.0000000    0.3143355
184200.0000000    0.3109455
184240.0000000    0.3292257
184280.0000000    0.3139832
184320.0000000    0.2981989
184360.0000000    0.2856551
184400.0000000    0.2965240
184440.0000000    0.2810739
184480.0000000    0.3041918
184520.0000000    0.2921005
184560.0000000    0.3071972
184600.0000000    0.2924317
184640.0000000    0.2919819
184680.0000000    0.2800035
184720.0000000    0.3020916
184760.0000000    0.2902321
184800.0000000    0.2856201
184840.0000000    0.2913720
184880.0000000    0.2871140
184920.0000000    0.2948598
184960.0000000    0.3032702
185000.0000000    0.2790250
185040.0000000    0.3199500
185080.0000000    0.2993176
185120.0000000    0.3024099
185160.0000000    0.2961261
185200.0000000    0.2972617
185240.0000000    0.2990189
185280.0000000    0.2870652
185320.0000000    0.2903385
185360.0000000    0.3123075
185400.0000000    0.2938464
185440.0000000    0.2890147
185480.0000000    0.2995176
185520.0000000    0.2977602
185560.0000000    0.2757393
185600.0000000    0.2811507
185640.0000000    0.2966742
185680.0000000    0.2983590
185720.0000000    0.2850733
185760.0000000    0.2939077
185800.0000000    0.2995244
185840.0000000    0.2677588
185880.0000000    0.2924792
185920.0000000    0.2987150
185960.0000000    0.2979436
186000.0000000    0.3007370
186040.0000000    0.2923830
186080.0000000    0.3040181
186120.0000000    0.3099354
186160.0000000    0.3078330
186200.0000000    0.3023119
186240.0000000    0.2897168
186280.0000000    0.3016909
186320.0000000    0.3024341
186360.0000000    0.2838685
186400.0000000    0.2782408
186440.0000000    0.2824395
186480.0000000    0.2966694
186520.0000000    0.2922637
186560.0000000    0.2818136
186600.0000000    0.2968411
186640.0000000    0.2688803
186680.0000000    0.2946041
186720.0000000    0.2936845
186760.0000000    0.3093222
186800.0000000    0.3056903
186840.0000000    0.3064338
186880.0000000    0.3058787
186920.0000000    0.3061969
186960.0000000    0.3175676
187000.0000000    0.3214395
187040.0000000    0.3156415
187080.0000000    0.3196597
187120.0000000    0.3160219
187160.0000000    0.3169487
187200.0000000    0.3101430
187240.0000000    0.3056690
187280.0000000    0.3005468
187320.0000000    0.3244760
187360.0000000    0.3162889
187400.0000000    0.3118277
187440.0000000    0.2981625
187480.0000000    0.2966813
187520.0000000    0.3201935
187560.0000000    0.3156853
187600.0000000    0.3129085
187640.0000000    0.3078807
187680.0000000    0.2944916
187720.0000000    0.2997170
187760.0000000    0.2877954
187800.0000000    0.3156247
187840.0000000    0.2991756
187880.0000000    0.3027028
187920.0000000    0.2925581
187960.0000000    0.2826374
188000.0000000    0.2983921
188040.0000000    0.2987525
188080.0000000    0.3080584
188120.0000000    0.3209830
188160.0000000    0.2933132
188200.0000000    0.3061939
188240.0000000    0.2810962
188280.0000000    0.3241133
188320.0000000    0.3110702
188360.0000000    0.3215464
188400.0000000    0.3048870
188440.0000000    0.3158027
188480.0000000    0.2890674
188520.0000000    0.3228745
188560.0000000    0.3100224
188600.0000000    0.3048366
188640.0000000    0.2968477
188680.0000000    0.3052457
188720.0000000    0.3258439
188760.0000000    0.3231327
188800.0000000    0.3230730
188840.0000000    0.3039991
188880.0000000    0.3050701
188920.0000000    0.3258236
188960.0000000    0.2856112
189000.0000000    0.3059693
189040.0000000    0.2848143
189080.0000000    0.3182395
189120.0000000    0.3073432
189160.0000000    0.3176146
189200.0000000    0.3087658
189240.0000000    0.3114153
189280.0000000    0.2978892
189320.0000000    0.3033210
189360.0000000    0.2908943
189400.0000000    0.2944991
189440.0000000    0.2978917
189480.0000000    0.2876486
189520.0000000    0.2919911
189560.0000000    0.2783762
189600.0000000    0.2860390
189640.0000000    0.2947483
189680.0000000    0.2931969
189720.0000000    0.2960408
189760.0000000    0.2941350
189800.0000000    0.2749611
189840.0000000    0.2925020
189880.0000000    0.2950443
189920.0000000    0.3044984
189960.0000000    0.3088526
190000.0000000    0.2877234
190040.0000000    0.3207732
190080.0000000    0.2917737
190120.0000000    0.3026869
190160.0000000    0.2892765
190200.0000000    0.2840374
190240.0000000    0.3026854
190280.0000000    0.3000851
190320.0000000    0.2825374
190360.0000000    0.3132894
190400.0000000    0.2888590
190440.0000000    0.2968298
190480.0000000    0.3144985
190520.0000000    0.3054997
190560.0000000    0.3012099
190600.0000000    0.3113441
190640.0000000    0.2823323
190680.0000000    0.2884435
190720.0000000    0.2971910
190760.0000000    0.2775550
190800.0000000    0.2949467
190840.0000000    0.2923922
190880.0000000    0.3048193
190920.0000000    0.3007492
190960.0000000    0.2836383
191000.0000000    0.3050096
191040.0000000    0.3082548
191080.0000000    0.2964024
191120.0000000    0.3039473
191160.0000000    0.3060248
191200.0000000    0.2967128
191240.0000000    0.3218418
191280.0000000    0.3147689
191320.0000000    0.3110160
191360.0000000    0.3097453
191400.0000000    0.3211626
191440.0000000    0.3036283
191480.0000000    0.3160636
191520.0000000    0.3231032
191560.0000000    0.2953583
191600.0000000    0.3055391
191640.0000000    0.3135362
191680.0000000    0.3080763
191720.0000000    0.3179035
191760.0000000    0.3193654
191800.0000000    0.3140921
191840.0000000    0.3037758
191880.0000000    0.3121582
191920.0000000    0.3249353
191960.0000000    0.3000277
192000.0000000    0.3094442
192040.0000000    0.3224874
192080.0000000    0.3163885
192120.0000000    0.3095478
192160.0000000    0.3130472
192200.0000000    0.2901634
192240.0000000    0.3141581
192280.0000000    0.3092848
192320.0000000    0.2954324
192360.0000000    0.2950782
192400.0000000    0.3200706
192440.0000000    0.3219129
192480.0000000    0.3041376
192520.0000000    0.3044320
192560.0000000    0.3032269
192600.0000000    0.2873640
192640.0000000    0.3073817
192680.0000000    0.3014994
192720.0000000    0.3118101
192760.0000000    0.2984375
192800.0000000    0.2898091
192840.0000000    0.2934214
192880.0000000    0.2915576
192920.0000000    0.3101933
192960.0000000    0.2911119
193000.0000000    0.3149844
193040.0000000    0.2964305
193080.0000000    0.2894943
193120.0000000    0.2915261
193160.0000000    0.2974337
193200.0000000    0.2969372
193240.0000000    0.3030075
193280.0000000    0.2946627
193320.0000000    0.3065779
193360.0000000    0.3015632
193400.0000000    0.2844374
193440.0000000    0.2772147
193480.0000000    0.2803564
193520.0000000    0.2747049
193560.0000000    0.2846452
193600.0000000    0.2845067
193640.0000000    0.2856912
193680.0000000    0.3021586
193720.0000000    0.2978655
193760.0000000    0.2816947
193800.0000000    0.2925235
193840.0000000    0.2787728
193880.0000000    0.3255486
193920.0000000    0.3152893
193960.0000000    0.3009691
194000.0000000    0.3050728
194040.0000000    0.3055360
194080.0000000    0.2838223
194120.0000000    0.2696427
194160.0000000    0.2821150
194200.0000000    0.2575923
194240.0000000    0.2714130
194280.0000000    0.2634672
194320.0000000    0.2922303
194360.0000000    0.3038635
194400.0000000    0.2963302
194440.0000000    0.2705780
194480.0000000    0.2857354
194520.0000000    0.2959913
194560.0000000    0.2710868
194600.0000000    0.2644708
194640.0000000    0.3021060
194680.0000000    0.3004476
194720.0000000    0.2892521
194760.0000000    0.2896216
194800.0000000    0.2762494
194840.0000000    0.2726204
194880.0000000    0.2867761
194920.0000000    0.2972403
194960.0000000    0.2936450
195000.0000000    0.3216951
195040.0000000    0.2950177
195080.0000000    0.3093142
195120.0000000    0.3130830
195160.0000000    0.2988901
195200.0000000    0.2944360
195240.0000000    0.2911761
195280.0000000    0.2827194
195320.0000000    0.2938606
195360.0000000    0.2658927
195400.0000000    0.2767846
195440.0000000    0.2636261
195480.0000000    0.2698343
195520.0000000    0.2897574
195560.0000000    0.2670960
195600.0000000    0.2934009
195640.0000000    0.3006448
195680.0000000    0.2698148
195720.0000000    0.2830009
195760.0000000    0.2950418
195800.0000000    0.3122066
195840.0000000    0.3001451
195880.0000000    0.2786218
195920.0000000    0.3076241
195960.0000000    0.3191345
196000.0000000    0.3033433
196040.0000000    0.3070616
196080.0000000    0.2925728
196120.0000000    0.2998857
196160.0000000    0.2905673
196200.0000000    0.2939381
196240.0000000    0.2834076
196280.0000000    0.3079610
196320.0000000    0.2975470
196360.0000000    0.2980144
196400.0000000    0.2995590
196440.0000000    0.2921842
196480.0000000    0.2614739
196520.0000000    0.3078091
196560.0000000    0.3163504
196600.0000000    0.2847697
196640.0000000    0.2895820
196680.0000000    0.3089982
196720.0000000    0.2959390
196760.0000000    0.3015145
196800.0000000    0.3017594
196840.0000000    0.3091898
196880.0000000    0.3135981
196920.0000000    0.3220886
196960.0000000    0.3345883
197000.0000000    0.3069910
197040.0000000    0.2954884
197080.0000000    0.2957678
197120.0000000    0.3171712
197160.0000000    0.2867371
197200.0000000    0.2905577
197240.0000000    0.2884924
197280.0000000    0.3063051
197320.0000000    0.3055891
197360.0000000    0.3112736
197400.0000000    0.3187014
197440.0000000    0.2884358
197480.0000000    0.2664213
197520.0000000    0.2805319
197560.0000000    0.2865152
197600.0000000    0.2748849
197640.0000000    0.2950712
197680.0000000    0.2968190
197720.0000000    0.2923647
197760.0000000    0.2891318
197800.0000000    0.2874868
197840.0000000    0.2958368
197880.0000000    0.3009637
197920.0000000    0.2975129
197960.0000000    0.2900132
198000.0000000    0.2916912
198040.0000000    0.2771227
198080.0000000    0.3041529
198120.0000000    0.3092916
198160.0000000    0.2851245
198200.0000000    0.3185842
198240.0000000    0.2837573
198280.0000000    0.3103241
198320.0000000    0.2942733
198360.0000000    0.3023933
198400.0000000    0.3027035
198440.0000000    0.2939987
198480.0000000    0.2929159
198520.0000000    0.2936889
198560.0000000    0.3310287
198600.0000000    0.3115640
198640.0000000    0.3084678
198680.0000000    0.3202115
198720.0000000    0.2853320
198760.0000000    0.2890909
198800.0000000    0.2866615
198840.0000000    0.2928537
198880.0000000    0.2870156
198920.0000000    0.2898444
198960.0000000    0.3041564
199000.0000000    0.2953469
199040.0000000    0.2992609
199080.0000000    0.2852854
199120.0000000    0.2889265
199160.0000000    0.2939775
199200.0000000    0.3272548
199240.0000000    0.3144799
199280.0000000    0.2919466
199320.0000000    0.2912559
199360.0000000    0.2805126
199400.0000000    0.2766733
199440.0000000    0.2828477
199480.0000000    0.2902359
199520.0000000    0.2857658
199560.0000000    0.3120824
199600.0000000    0.2739761
199640.0000000    0.2815947
199680.0000000    0.3043366
199720.0000000    0.3115339
199760.0000000    0.2989947
199800.0000000    0.3056256
199840.0000000    0.2813144
199880.0000000    0.2963417
199920.0000000    0.2856034
199960.0000000    0.3005387
200000.0000000    0.3113571
200040.0000000    0.2915950
200080.0000000    0.3008633
200120.0000000    0.2836916
200160.0000000    0.2705706
200200.0000000    0.2684304
200240.0000000    0.2700837
200280.0000000    0.2866885
200320.0000000    0.2994422
200360.0000000    0.3026071
200400.0000000    0.3134010
200440.0000000    0.2892913
200480.0000000    0.2918460
200520.0000000    0.2771816
200560.0000000    0.2882542
200600.0000000    0.2948286
200640.0000000    0.2847616
200680.0000000    0.2957143
200720.0000000    0.2878853
200760.0000000    0.3024865
200800.0000000    0.2938704
200840.0000000    0.2900166
200880.0000000    0.2745642
200920.0000000    0.2853429
200960.0000000    0.2953310
201000.0000000    0.2884744
201040.0000000    0.2978076
201080.0000000    0.3117272
201120.0000000    0.2987368
201160.0000000    0.3082557
201200.0000000    0.3044981
201240.0000000    0.2908865
201280.0000000    0.2972200
201320.0000000    0.2909238
201360.0000000    0.2993807
201400.0000000    0.2969040
201440.0000000    0.3018260
201480.0000000    0.2959014
201520.0000000    0.2644141
201560.0000000    0.2792179
201600.0000000    0.2962386
201640.0000000    0.2824903
201680.0000000    0.2740994
201720.0000000    0.2918471
201760.0000000    0.2834164
201800.0000000    0.2786574
201840.0000000    0.3008448
201880.0000000    0.2829929
201920.0000000    0.2799997
201960.0000000    0.2915730
202000.0000000    0.2844065
202040.0000000    0.2953322
202080.0000000    0.2972052
202120.0000000    0.3046423
202160.0000000    0.2935328
202200.0000000    0.2917257
202240.0000000    0.2870077
202280.0000000    0.2856436
202320.0000000    0.3093798
202360.0000000    0.2879977
202400.0000000    0.2930244
202440.0000000    0.3206001
202480.0000000    0.3033562
202520.0000000    0.3043691
202560.0000000    0.2954047
202600.0000000    0.2987096
202640.0000000    0.2901135
202680.0000000    0.2950455
202720.0000000    0.3255748
202760.0000000    0.2907890
202800.0000000    0.2920506
202840.0000000    0.2754785
202880.0000000    0.2936607
202920.0000000    0.2972062
202960.0000000    0.2575278
203000.0000000    0.2889241
203040.0000000    0.2870980
203080.0000000    0.3050772
203120.0000000    0.2932418
203160.0000000    0.2919636
203200.0000000    0.3087431
203240.0000000    0.2781773
203280.0000000    0.2783773
203320.0000000    0.2754408
203360.0000000    0.2875106
203400.0000000    0.3042300
203440.0000000    0.3009316
203480.0000000    0.2899225
203520.0000000    0.2837363
203560.0000000    0.2820820
203600.0000000    0.2946547
203640.0000000    0.2790661
203680.0000000    0.2936906
203720.0000000    0.2941628
203760.0000000    0.2886277
203800.0000000    0.2922755
203840.0000000    0.2918388
203880.0000000    0.2930834
203920.0000000    0.2869163
203960.0000000    0.2702833
204000.0000000    0.2583892
204040.0000000    0.2784286
204080.0000000    0.2791711
204120.0000000    0.2996625
204160.0000000    0.2801135
204200.0000000    0.2580863
204240.0000000    0.3055635
204280.0000000    0.2860727
204320.0000000    0.2761838
204360.0000000    0.2916750
204400.0000000    0.3024700
204440.0000000    0.2783662
204480.0000000    0.2874195
204520.0000000    0.2874384
204560.0000000    0.3119110
204600.0000000    0.2985536
204640.0000000    0.3107762
204680.0000000    0.3011897
204720.0000000    0.2969806
204760.0000000    0.2979134
204800.0000000    0.2881095
204840.0000000    0.2998050
204880.0000000    0.2950508
204920.0000000    0.2918478
204960.0000000    0.3107573
205000.0000000    0.2938970
205040.0000000    0.2887012
205080.0000000    0.3048882
205120.0000000    0.2851552
205160.0000000    0.2979438
205200.0000000    0.3042433
205240.0000000    0.2823685
205280.0000000    0.2963734
205320.0000000    0.2923579
205360.0000000    0.3241028
205400.0000000    0.3240877
205440.0000000    0.3362052
205480.0000000    0.2969379
205520.0000000    0.3144749
205560.0000000    0.3221581
205600.0000000    0.3147818
205640.0000000    0.3183466
205680.0000000    0.3258284
205720.0000000    0.3054697
205760.0000000    0.3213795
205800.0000000    0.2924742
205840.0000000    0.2987771
205880.0000000    0.2920589
205920.0000000    0.3113941
205960.0000000    0.3228473
206000.0000000    0.2821122
206040.0000000    0.2741321
206080.0000000    0.2791108
206120.0000000    0.2724026
206160.0000000    0.2801844
206200.0000000    0.2786355
206240.0000000    0.2910077
206280.0000000    0.3036210
206320.0000000    0.2906967
206360.0000000    0.2849772
206400.0000000    0.2913135
206440.0000000    0.3033970
206480.0000000    0.2889538
206520.0000000    0.3045801
206560.0000000    0.2971739
206600.0000000    0.3021778
206640.0000000    0.3123018
206680.0000000    0.2870556
206720.0000000    0.2760137
206760.0000000    0.2738450
206800.0000000    0.2938006
206840.0000000    0.2792349
206880.0000000    0.2857477
206920.0000000    0.3024921
206960.0000000    0.2837659
207000.0000000    0.2681242
207040.0000000    0.2974125
207080.0000000    0.2844261
207120.0000000    0.2678951
207160.0000000    0.3052795
207200.0000000    0.2895629
207240.0000000    0.3213834
207280.0000000    0.3092441
207320.0000000    0.2862038
207360.0000000    0.2970929
207400.0000000    0.2820548
207440.0000000    0.2845736
207480.0000000    0.3082708
207520.0000000    0.2914552
207560.0000000    0.3021266
207600.0000000    0.2748726
207640.0000000    0.2990331
207680.0000000    0.2945733
207720.0000000    0.2878140
207760.0000000    0.2781503
207800.0000000    0.2945589
207840.0000000    0.2911695
207880.0000000    0.2882850
207920.0000000    0.2824019
207960.0000000    0.2809585
208000.0000000    0.2953190
208040.0000000    0.2945727
208080.0000000    0.2860239
208120.0000000    0.3041660
208160.0000000    0.2833139
208200.0000000    0.2943812
208240.0000000    0.2989630
208280.0000000    0.3093952
208320.0000000    0.3117634
208360.0000000    0.3062698
208400.0000000    0.3171855
208440.0000000    0.3124644
208480.0000000    0.3074078
208520.0000000    0.3025922
208560.0000000    0.2934628
208600.0000000    0.3013573
208640.0000000    0.3037796
208680.0000000    0.3268561
208720.0000000    0.3099969
208760.0000000    0.3347319
208800.0000000    0.3130410
208840.0000000    0.2955164
208880.0000000    0.3180864
208920.0000000    0.3027001
208960.0000000    0.2996500
209000.0000000    0.2930576
209040.0000000    0.2881951
209080.0000000    0.2885456
209120.0000000    0.2960433
209160.0000000    0.2892382
209200.0000000    0.3042360
209240.0000000    0.2942544
209280.0000000    0.3048601
209320.0000000    0.3055557
209360.0000000    0.3269548
209400.0000000    0.3031313
209440.0000000    0.2948993
209480.0000000    0.3066484
209520.0000000    0.3194196
209560.0000000    0.3056608
209600.0000000    0.3132514
209640.0000000    0.2748147
209680.0000000    0.2861033
209720.0000000    0.2926885
209760.0000000    0.2921922
209800.0000000    0.3275474
209840.0000000    0.2990671
209880.0000000    0.3071353
209920.0000000    0.2823258
209960.0000000    0.2891207
210000.0000000    0.2814201
210040.0000000    0.2810260
210080.0000000    0.2871217
210120.0000000    0.2945544
210160.0000000    0.2876451
210200.0000000    0.3013725
210240.0000000    0.3091440
210280.0000000    0.3048314
210320.0000000    0.2991644
210360.0000000    0.3117182
210400.0000000    0.3236745
210440.0000000    0.3197850
210480.0000000    0.3355974
210520.0000000    0.3262181
210560.0000000    0.3266618
210600.0000000    0.3205389
210640.0000000    0.3278161
210680.0000000    0.3225463
210720.0000000    0.3123534
210760.0000000    0.3138116
210800.0000000    0.3272715
210840.0000000    0.3171191
210880.0000000    0.3094348
210920.0000000    0.3095877
210960.0000000    0.2950068
211000.0000000    0.3022398
211040.0000000    0.3018739
211080.0000000    0.2920029
211120.0000000    0.3062430
211160.0000000    0.3133488
211200.0000000    0.3096294
211240.0000000    0.2908141
211280.0000000    0.2934151
211320.0000000    0.2976344
211360.0000000    0.2921135
211400.0000000    0.2817593
211440.0000000    0.3065233
211480.0000000    0.2944119
211520.0000000    0.3181172
211560.0000000    0.3388832
211600.0000000    0.3073004
211640.0000000    0.3080806
211680.0000000    0.3016846
211720.0000000    0.3149212
211760.0000000    0.3054794
211800.0000000    0.2902772
211840.0000000    0.2729807
211880.0000000    0.3026377
211920.0000000    0.3045670
211960.0000000    0.3130652
212000.0000000    0.3018615
212040.0000000    0.2869270
212080.0000000    0.2900245
212120.0000000    0.3037392
212160.0000000    0.2890446
212200.0000000    0.3071117
212240.0000000    0.3266448
212280.0000000    0.3137298
212320.0000000    0.3023416
212360.0000000    0.3070182
212400.0000000    0.2982541
212440.0000000    0.2968199
212480.0000000    0.2866807
212520.0000000    0.2916673
212560.0000000    0.3254921
212600.0000000    0.2874925
212640.0000000    0.3131802
212680.0000000    0.3010404
212720.0000000    0.2917401
212760.0000000    0.2783327
212800.0000000    0.2776914
212840.0000000    0.3162265
212880.0000000    0.2979850
212920.0000000    0.3148659
212960.0000000    0.2918875
213000.0000000    0.2918889
213040.0000000    0.3119839
213080.0000000    0.3014627
213120.0000000    0.2828794
213160.0000000    0.2979183
213200.0000000    0.2950240
213240.0000000    0.3006895
213280.0000000    0.2910360
213320.0000000    0.2870852
213360.0000000    0.2731718
213400.0000000    0.2969503
213440.0000000    0.2947587
213480.0000000    0.2878779
213520.0000000    0.2878233
213560.0000000    0.2786370
213600.0000000    0.2936686
213640.0000000    0.3019539
213680.0000000    0.3090958
213720.0000000    0.2941387
213760.0000000    0.2733866
213800.0000000    0.3040547
213840.0000000    0.2947990
213880.0000000    0.2901791
213920.0000000    0.2973423
213960.0000000    0.2924394
214000.0000000    0.3005480
214040.0000000    0.3030627
214080.0000000    0.2939055
214120.0000000    0.2899165
214160.0000000    0.3149642
214200.0000000    0.2798709
214240.0000000    0.3147722
214280.0000000    0.2828377
214320.0000000    0.2978184
214360.0000000    0.3150012
214400.0000000    0.2945477
214440.0000000    0.3185758
214480.0000000    0.3027025
214520.0000000    0.3113272
214560.0000000    0.3127397
214600.0000000    0.2984480
214640.0000000    0.3074189
214680.0000000    0.3052430
214720.0000000    0.3002832
214760.0000000    0.3045150
214800.0000000    0.3047814
214840.0000000    0.3086104
214880.0000000    0.3000377
214920.0000000    0.2963360
214960.0000000    0.3018425
215000.0000000    0.2859488
215040.0000000    0.2945460
215080.0000000    0.2932193
215120.0000000    0.2949577
215160.0000000    0.2998993
215200.0000000    0.3050903
215240.0000000    0.3016146
215280.0000000    0.3000880
215320.0000000    0.3080035
215360.0000000    0.3018393
215400.0000000    0.2973846
215440.0000000    0.2980699
215480.0000000    0.3099310
215520.0000000    0.2977758
215560.0000000    0.3168616
215600.0000000    0.2906628
215640.0000000    0.3063554
215680.0000000    0.3258222
215720.0000000    0.2988586
215760.0000000    0.3049034
215800.0000000    0.3073940
215840.0000000    0.3025730
215880.0000000    0.2820794
215920.0000000    0.2931065
215960.0000000    0.2933810
216000.0000000    0.3188966
216040.0000000    0.2891181
216080.0000000    0.3044265
216120.0000000    0.3204400
216160.0000000    0.3032315
216200.0000000    0.3353045
216240.0000000    0.3135139
216280.0000000    0.3089809
216320.0000000    0.3162312
216360.0000000    0.3087493
216400.0000000    0.3112052
216440.0000000    0.2968397
216480.0000000    0.3152645
216520.0000000    0.3254210
216560.0000000    0.3131869
216600.0000000    0.3007818
216640.0000000    0.3060558
216680.0000000    0.2994249
216720.0000000    0.3036040
216760.0000000    0.2995553
216800.0000000    0.2882929
216840.0000000    0.2938284
216880.0000000    0.3149764
216920.0000000    0.3086777
216960.0000000    0.3047282
217000.0000000    0.3193015
217040.0000000    0.2953402
217080.0000000    0.2979518
217120.0000000    0.3007101
217160.0000000    0.2957080
217200.0000000    0.3073169
217240.0000000    0.2922426
217280.0000000    0.2932806
217320.0000000    0.2931348
217360.0000000    0.2830835
217400.0000000    0.2794829
217440.0000000    0.2901746
217480.0000000    0.2949773
217520.0000000    0.2940959
217560.0000000    0.2923964
217600.0000000    0.2918993
217640.0000000    0.2903326
217680.0000000    0.3003257
217720.0000000    0.2957219
217760.0000000    0.2794460
217800.0000000    0.2924913
217840.0000000    0.3066497
217880.0000000    0.3072238
217920.0000000    0.2949047
217960.0000000    0.2847882
218000.0000000    0.2766755
218040.0000000    0.3038441
218080.0000000    0.2965173
218120.0000000    0.3118180
218160.0000000    0.2921172
218200.0000000    0.2941504
218240.0000000    0.3015510
218280.0000000    0.2880627
218320.0000000    0.2954740
218360.0000000    0.3083192
218400.0000000    0.3003103
218440.0000000    0.2993010
218480.0000000    0.3202671
218520.0000000    0.3164799
218560.0000000    0.3162665
218600.0000000    0.3061876
218640.0000000    0.2977086
218680.0000000    0.2953248
218720.0000000    0.2878668
218760.0000000    0.2816018
218800.0000000    0.3211487
218840.0000000    0.2908539
218880.0000000    0.2976082
218920.0000000    0.2933311
218960.0000000    0.2853616
219000.0000000    0.2916919
219040.0000000    0.2982694
219080.0000000    0.2835560
219120.0000000    0.2889611
219160.0000000    0.3032186
219200.0000000    0.3032070
219240.0000000    0.2775260
219280.0000000    0.2799672
219320.0000000    0.2876142
219360.0000000    0.3023370
219400.0000000    0.2881477
219440.0000000    0.2750787
219480.0000000    0.2796059
219520.0000000    0.2798327
219560.0000000    0.2784381
219600.0000000    0.2764349
219640.0000000    0.2992314
219680.0000000    0.2926669
219720.0000000    0.2966429
219760.0000000    0.3137547
219800.0000000    0.3103706
219840.0000000    0.3042257
219880.0000000    0.3109437
219920.0000000    0.3154374
219960.0000000    0.3207328
220000.0000000    0.3234929
220040.0000000    0.3328332
220080.0000000    0.3166850
220120.0000000    0.3016652
220160.0000000    0.3091379
220200.0000000    0.2980693
220240.0000000    0.2822058
220280.0000000    0.2930880
220320.0000000    0.2941576
220360.0000000    0.2936532
220400.0000000    0.2896731
220440.0000000    0.2847957
220480.0000000    0.3032838
220520.0000000    0.2923110
220560.0000000    0.2829828
220600.0000000    0.2988204
220640.0000000    0.3139496
220680.0000000    0.3169457
220720.0000000    0.3241965
220760.0000000    0.3177558
220800.0000000    0.3023430
220840.0000000    0.3158976
220880.0000000    0.3201008
220920.0000000    0.3246380
220960.0000000    0.3213782
221000.0000000    0.3238209
221040.0000000    0.3337601
221080.0000000    0.3448362
221120.0000000    0.3167668
221160.0000000    0.3110214
221200.0000000    0.3301880
221240.0000000    0.3393895
221280.0000000    0.3210650
221320.0000000    0.3238647
221360.0000000    0.3283576
221400.0000000    0.3143566
221440.0000000    0.3220443
221480.0000000    0.3439503
221520.0000000    0.3049185
221560.0000000    0.2991725
221600.0000000    0.2918082
221640.0000000    0.3292560
221680.0000000    0.3131009
221720.0000000    0.3269134
221760.0000000    0.3255025
221800.0000000    0.3278335
221840.0000000    0.3372050
221880.0000000    0.2971260
221920.0000000    0.3055529
221960.0000000    0.3000534
222000.0000000    0.3164103
222040.0000000    0.3135302
222080.0000000    0.3219368
222120.0000000    0.2947383
222160.0000000    0.3066569
222200.0000000    0.3131245
222240.0000000    0.3059478
222280.0000000    0.3086178
222320.0000000    0.3264537
222360.0000000    0.3024724
222400.0000000    0.2890210
222440.0000000    0.3263544
222480.0000000    0.3240040
222520.0000000    0.3184753
222560.0000000    0.2965025
222600.0000000    0.3017985
222640.0000000    0.3203946
222680.0000000    0.3061000
222720.0000000    0.2998824
222760.0000000    0.3439154
222800.0000000    0.2911310
222840.0000000    0.3015916
222880.0000000    0.2985795
222920.0000000    0.2925843
222960.0000000    0.2933830
223000.0000000    0.2905151
223040.0000000    0.2979774
223080.0000000    0.2727624
223120.0000000    0.3096384
223160.0000000    0.3046246
223200.0000000    0.3031571
223240.0000000    0.3082523
223280.0000000    0.3005410
223320.0000000    0.2867555
223360.0000000    0.2828730
223400.0000000    0.2878238
223440.0000000    0.2963795
223480.0000000    0.3076038
223520.0000000    0.3097234
223560.0000000    0.3067915
223600.0000000    0.3330292
223640.0000000    0.3291297
223680.0000000    0.2959485
223720.0000000    0.3103909
223760.0000000    0.3287998
223800.0000000    0.3184141
223840.0000000    0.3201691
223880.0000000    0.3087752
223920.0000000    0.3282924
223960.0000000    0.3318802
224000.0000000    0.3021401
224040.0000000    0.3240155
224080.0000000    0.3241196
224120.0000000    0.3192213
224160.0000000    0.3262362
224200.0000000    0.3073988
224240.0000000    0.2984185
224280.0000000    0.3050824
224320.0000000    0.3130728
224360.0000000    0.2929571
224400.0000000    0.3025616
224440.0000000    0.3141547
224480.0000000    0.3240540
224520.0000000    0.3006731
224560.0000000    0.2943119
224600.0000000    0.3023221
224640.0000000    0.3228369
224680.0000000    0.3190605
224720.0000000    0.3216887
224760.0000000    0.2943540
224800.0000000    0.2946333
224840.0000000    0.3069411
224880.0000000    0.3095362
224920.0000000    0.2938775
224960.0000000    0.3208728
225000.0000000    0.3056670
225040.0000000    0.3092663
225080.0000000    0.2907450
225120.0000000    0.2993598
225160.0000000    0.2929117
225200.0000000    0.3100961
225240.0000000    0.2934541
225280.0000000    0.3042233
225320.0000000    0.3059453
225360.0000000    0.3183112
225400.0000000    0.3299221
225440.0000000    0.3201580
225480.0000000    0.3028852
225520.0000000    0.3056238
225560.0000000    0.2994568
225600.0000000    0.2930236
225640.0000000    0.3059520
225680.0000000    0.2771663
225720.0000000    0.2538200
225760.0000000    0.2656329
225800.0000000    0.2805027
225840.0000000    0.3029252
225880.0000000    0.3164059
225920.0000000    0.3133546
225960.0000000    0.3133175
226000.0000000    0.3177725
226040.0000000    0.2826666
226080.0000000    0.3064765
226120.0000000    0.3021069
226160.0000000    0.2993475
226200.0000000    0.3334785
226240.0000000    0.3356630
226280.0000000    0.3240403
226320.0000000    0.3166789
226360.0000000    0.3098660
226400.0000000    0.3155659
226440.0000000    0.3233800
226480.0000000    0.3270421
226520.0000000    0.2998926
226560.0000000    0.2896419
226600.0000000    0.2996932
226640.0000000    0.2806102
226680.0000000    0.2977925
226720.0000000    0.2839589
226760.0000000    0.3294545
226800.0000000    0.2832050
226840.0000000    0.3071022
226880.0000000    0.3222590
226920.0000000    0.3218990
226960.0000000    0.3347445
227000.0000000    0.3243057
227040.0000000    0.3133584
227080.0000000    0.3054431
227120.0000000    0.2833422
227160.0000000    0.3137763
227200.0000000    0.3192277
227240.0000000    0.3277896
227280.0000000    0.3274600
227320.0000000    0.3158485
227360.0000000    0.3139531
227400.0000000    0.3252597
227440.0000000    0.3195333
227480.0000000    0.3047413
227520.0000000    0.2930560
227560.0000000    0.3176511
227600.0000000    0.3094420
227640.0000000    0.2870619
227680.0000000    0.2991346
227720.0000000    0.2910448
227760.0000000    0.3213919
227800.0000000    0.2959888
227840.0000000    0.2934664
227880.0000000    0.3080672
227920.0000000    0.2762956
227960.0000000    0.3072436
228000.0000000    0.3183396
228040.0000000    0.3182630
228080.0000000    0.3120024
228120.0000000    0.3030622
228160.0000000    0.2982876
228200.0000000    0.3001870
228240.0000000    0.3167764
228280.0000000    0.3110155
228320.0000000    0.3204902
228360.0000000    0.3147322
228400.0000000    0.3006966
228440.0000000    0.3077163
228480.0000000    0.2986123
228520.0000000    0.2763456
228560.0000000    0.2933002
228600.0000000    0.3004381
228640.0000000    0.3012961
228680.0000000    0.3166133
228720.0000000    0.3152130
228760.0000000    0.3095760
228800.0000000    0.3183872
228840.0000000    0.3136564
228880.0000000    0.3008675
228920.0000000    0.3093298
228960.0000000    0.3287951
229000.0000000    0.3226046
229040.0000000    0.3028942
229080.0000000    0.3179698
229120.0000000    0.3093246
229160.0000000    0.2916950
229200.0000000    0.3144774
229240.0000000    0.3073978
229280.0000000    0.3082805
229320.0000000    0.3048899
229360.0000000    0.3067089
229400.0000000    0.3100047
229440.0000000    0.3004583
229480.0000000    0.3239350
229520.0000000    0.3146412
229560.0000000    0.3206653
229600.0000000    0.3152586
229640.0000000    0.3200781
229680.0000000    0.3108897
229720.0000000    0.3131135
229760.0000000    0.2811782
229800.0000000    0.3016464
229840.0000000    0.3106958
229880.0000000    0.3053557
229920.0000000    0.3232967
229960.0000000    0.3043597
230000.0000000    0.3113526
230040.0000000    0.3091501
230080.0000000    0.2913231
230120.0000000    0.2999402
230160.0000000    0.2949809
230200.0000000    0.3113168
230240.0000000    0.3192268
230280.0000000    0.3194474
230320.0000000    0.3157262
230360.0000000    0.2979637
230400.0000000    0.3084710
230440.0000000    0.3136174
230480.0000000    0.3007049
230520.0000000    0.3193843
230560.0000000    0.2978064
230600.0000000    0.3216728
230640.0000000    0.3264136
230680.0000000    0.2989935
230720.0000000    0.2904210
230760.0000000    0.3124626
230800.0000000    0.3121517
230840.0000000    0.3229557
230880.0000000    0.3045931
230920.0000000    0.3130577
230960.0000000    0.3154751
231000.0000000    0.2968824
231040.0000000    0.3051367
231080.0000000    0.3074917
231120.0000000    0.2861384
231160.0000000    0.3132424
231200.0000000    0.3107666
231240.0000000    0.3147438
231280.0000000    0.3187384
231320.0000000    0.3079765
231360.0000000    0.3191493
231400.0000000    0.2959248
231440.0000000    0.3353016
231480.0000000    0.3327278
231520.0000000    0.3124468
231560.0000000    0.2996926
231600.0000000    0.3136972
231640.0000000    0.3065261
231680.0000000    0.3123957
231720.0000000    0.3090236
231760.0000000    0.3163650
231800.0000000    0.3001132
231840.0000000    0.3039482
231880.0000000    0.3079107
231920.0000000    0.3482634
231960.0000000    0.3418729
232000.0000000    0.3399405
232040.0000000    0.3148572
232080.0000000    0.3144276
232120.0000000    0.3118628
232160.0000000    0.3251761
232200.0000000    0.3118369
232240.0000000    0.3152410
232280.0000000    0.2910281
232320.0000000    0.2960814
232360.0000000    0.3127229
232400.0000000    0.2899650
232440.0000000    0.3234370
232480.0000000    0.3209421
232520.0000000    0.3131343
232560.0000000    0.3248759
232600.0000000    0.3091054
232640.0000000    0.3065590
232680.0000000    0.3230975
232720.0000000    0.3116275
232760.0000000    0.3067843
232800.0000000    0.3093965
232840.0000000    0.3003656
232880.0000000    0.2929189
232920.0000000    0.3049752
232960.0000000    0.3038777
233000.0000000    0.2948890
233040.0000000    0.2814547
233080.0000000    0.2827076
233120.0000000    0.2721035
233160.0000000    0.2986025
233200.0000000    0.3005725
233240.0000000    0.3038316
233280.0000000    0.3015245
233320.0000000    0.2913136
233360.0000000    0.2837316
233400.0000000    0.2908842
233440.0000000    0.3244821
233480.0000000    0.2985502
233520.0000000    0.2829397
233560.0000000    0.2780662
233600.0000000    0.2917915
233640.0000000    0.3149500
233680.0000000    0.3015738
233720.0000000    0.2906112
233760.0000000    0.3091826
233800.0000000    0.2924712
233840.0000000    0.2976438
233880.0000000    0.2955549
233920.0000000    0.3097483
233960.0000000    0.2758734
234000.0000000    0.3044836
234040.0000000    0.3052143
234080.0000000    0.3145193
234120.0000000    0.2938039
234160.0000000    0.2893427
234200.0000000    0.2896827
234240.0000000    0.2929410
234280.0000000    0.2993702
234320.0000000    0.3298057
234360.0000000    0.3037522
234400.0000000    0.2837928
234440.0000000    0.2909382
234480.0000000    0.2889075
234520.0000000    0.2929759
234560.0000000    0.3076913
234600.0000000    0.3150086
234640.0000000    0.3102283
234680.0000000    0.3114122
234720.0000000    0.2988496
234760.0000000    0.3184685
234800.0000000    0.3030732
234840.0000000    0.3023139
234880.0000000    0.2887409
234920.0000000    0.3324235
234960.0000000    0.3173918
235000.0000000    0.3067783
235040.0000000    0.3256612
235080.0000000    0.2988009
235120.0000000    0.3056827
235160.0000000    0.3173636
235200.0000000    0.3061621
235240.0000000    0.3009546
235280.0000000    0.3147874
235320.0000000    0.3115275
235360.0000000    0.3054844
235400.0000000    0.3159604
235440.0000000    0.3018128
235480.0000000    0.2990920
235520.0000000    0.3048544
235560.0000000    0.3185272
235600.0000000    0.2942161
235640.0000000    0.3044942
235680.0000000    0.2943338
235720.0000000    0.2816863
235760.0000000    0.2930064
235800.0000000    0.2798446
235840.0000000    0.3003314
235880.0000000    0.2936071
235920.0000000    0.2792429
235960.0000000    0.2568801
236000.0000000    0.2832454
236040.0000000    0.2956016
236080.0000000    0.2853716
236120.0000000    0.2751619
236160.0000000    0.2707402
236200.0000000    0.2873170
236240.0000000    0.3077728
236280.0000000    0.3047503
236320.0000000    0.2911993
236360.0000000    0.2950240
236400.0000000    0.2692113
236440.0000000    0.3158200
236480.0000000    0.3128699
236520.0000000    0.3107008
236560.0000000    0.3096060
236600.0000000    0.3213155
236640.0000000    0.3164698
236680.0000000    0.2748315
236720.0000000    0.3214576
236760.0000000    0.3201054
236800.0000000    0.3288898
236840.0000000    0.3080363
236880.0000000    0.3041415
236920.0000000    0.3326191
236960.0000000    0.3057609
237000.0000000    0.2935511
237040.0000000    0.2774909
237080.0000000    0.2968545
237120.0000000    0.2989455
237160.0000000    0.3128659
237200.0000000    0.3189330
237240.0000000    0.2826100
237280.0000000    0.2861432
237320.0000000    0.2952466
237360.0000000    0.3031224
237400.0000000    0.3017757
237440.0000000    0.2936862
237480.0000000    0.3094836
237520.0000000    0.3191283
237560.0000000    0.3071364
237600.0000000    0.2995674
237640.0000000    0.3071271
237680.0000000    0.2942106
237720.0000000    0.3080646
237760.0000000    0.3108191
237800.0000000    0.2852948
237840.0000000    0.3048794
237880.0000000    0.2898008
237920.0000000    0.3130415
237960.0000000    0.3132681
238000.0000000    0.3007047
238040.0000000    0.2760359
238080.0000000    0.2986641
238120.0000000    0.3036578
238160.0000000    0.3053742
238200.0000000    0.2979149
238240.0000000    0.3020136
238280.0000000    0.2883328
238320.0000000    0.2757440
238360.0000000    0.2895447
238400.0000000    0.2958432
238440.0000000    0.2968165
238480.0000000    0.2993511
238520.0000000    0.3045039
238560.0000000    0.3055397
238600.0000000    0.2786386
238640.0000000    0.2682564
238680.0000000    0.2906915
238720.0000000    0.2855958
238760.0000000    0.3051378
238800.0000000    0.3005988
238840.0000000    0.2800122
238880.0000000    0.2813241
238920.0000000    0.3060001
238960.0000000    0.3074933
239000.0000000    0.3206939
239040.0000000    0.3076117
239080.0000000    0.3112243
239120.0000000    0.3164830
239160.0000000    0.3114525
239200.0000000    0.3153986
239240.0000000    0.3017997
239280.0000000    0.2941381
239320.0000000    0.3002162
239360.0000000    0.2826063
239400.0000000    0.2898187
239440.0000000    0.2860143
239480.0000000    0.3115404
239520.0000000    0.3057849
239560.0000000    0.2996393
239600.0000000    0.3022954
239640.0000000    0.2951476
239680.0000000    0.2986325
239720.0000000    0.3136313
239760.0000000    0.2911769
239800.0000000    0.3115065
239840.0000000    0.3045598
239880.0000000    0.3145255
239920.0000000    0.2979052
239960.0000000    0.2929133
240000.0000000    0.3104329
240040.0000000    0.3089131
240080.0000000    0.3037106
240120.0000000    0.3082025
240160.0000000    0.3005743
240200.0000000    0.2952134
240240.0000000    0.3057741
240280.0000000    0.3050090
240320.0000000    0.2948016
240360.0000000    0.2861505
240400.0000000    0.2902583
240440.0000000    0.3091910
240480.0000000    0.2958322
240520.0000000    0.2724521
240560.0000000    0.2758332
240600.0000000    0.2959655
240640.0000000    0.3016130
240680.0000000    0.2916754
240720.0000000    0.2963974
240760.0000000    0.2965100
240800.0000000    0.3092151
240840.0000000    0.3277025
240880.0000000    0.3266083
240920.0000000    0.3425010
240960.0000000    0.3184489
241000.0000000    0.3019665
241040.0000000    0.2985393
241080.0000000    0.2954031
241120.0000000    0.3009566
241160.0000000    0.2845602
241200.0000000    0.2843398
241240.0000000    0.3120419
241280.0000000    0.2921858
241320.0000000    0.3048696
241360.0000000    0.2992100
241400.0000000    0.3100725
241440.0000000    0.2981842
241480.0000000    0.3162349
241520.0000000    0.2950106
241560.0000000    0.2875215
241600.0000000    0.2891201
241640.0000000    0.2755178
241680.0000000    0.2869789
241720.0000000    0.2940570
241760.0000000    0.3042950
241800.0000000    0.2920427
241840.0000000    0.3193624
241880.0000000    0.2944113
241920.0000000    0.3143190
241960.0000000    0.3118656
242000.0000000    0.3351546
242040.0000000    0.3144604
242080.0000000    0.3004305
242120.0000000    0.3177977
242160.0000000    0.3027082
242200.0000000    0.3008053
242240.0000000    0.3176574
242280.0000000    0.3295131
242320.0000000    0.3172210
242360.0000000    0.3247172
242400.0000000    0.3221981
242440.0000000    0.3007103
242480.0000000    0.3187720
242520.0000000    0.3005686
242560.0000000    0.3359012
242600.0000000    0.3284193
242640.0000000    0.3028971
242680.0000000    0.3319337
242720.0000000    0.3387118
242760.0000000    0.3161537
242800.0000000    0.3072266
242840.0000000    0.2905377
242880.0000000    0.3098992
242920.0000000    0.3268292
242960.0000000    0.3285095
243000.0000000    0.3300056
243040.0000000    0.3145303
243080.0000000    0.3083711
243120.0000000    0.3155640
243160.0000000    0.3369621
243200.0000000    0.3054556
243240.0000000    0.3247873
243280.0000000    0.3314885
243320.0000000    0.3214461
243360.0000000    0.3256870
243400.0000000    0.3208015
243440.0000000    0.3631790
243480.0000000    0.3318195
243520.0000000    0.3136372
243560.0000000    0.3143749
243600.0000000    0.3138392
243640.0000000    0.3410069
243680.0000000    0.3398769
243720.0000000    0.3439646
243760.0000000    0.3349747
243800.0000000    0.3094912
243840.0000000    0.3031060
243880.0000000    0.3229772
243920.0000000    0.3141671
243960.0000000    0.3205224
244000.0000000    0.3305537
244040.0000000    0.3117673
244080.0000000    0.2986831
244120.0000000    0.3164121
244160.0000000    0.3154687
244200.0000000    0.3309846
244240.0000000    0.3173742
244280.0000000    0.3092297
244320.0000000    0.3133611
244360.0000000    0.3169441
244400.0000000    0.3083222
244440.0000000    0.3024994
244480.0000000    0.3092063
244520.0000000    0.3116195
244560.0000000    0.3042457
244600.0000000    0.3039202
244640.0000000    0.3153762
244680.0000000    0.3082583
244720.0000000    0.2978686
244760.0000000    0.3148983
244800.0000000    0.3142551
244840.0000000    0.3117246
244880.0000000    0.3144777
244920.0000000    0.3000295
244960.0000000    0.3058145
245000.0000000    0.3052741
245040.0000000    0.2918487
245080.0000000    0.2949200
245120.0000000    0.2840267
245160.0000000    0.2913938
245200.0000000    0.2954084
245240.0000000    0.2884441
245280.0000000    0.2910329
245320.0000000    0.3106151
245360.0000000    0.3205112
245400.0000000    0.3163018
245440.0000000    0.3139338
245480.0000000    0.3055699
245520.0000000    0.3220280
245560.0000000    0.2820548
245600.0000000    0.2832308
245640.0000000    0.2693193
245680.0000000    0.3036465
245720.0000000    0.3010871
245760.0000000    0.3093732
245800.0000000    0.2863223
245840.0000000    0.2730123
245880.0000000    0.2880106
245920.0000000    0.2880901
245960.0000000    0.2945841
246000.0000000    0.2944506
246040.0000000    0.2685695
246080.0000000    0.2985510
246120.0000000    0.2933658
246160.0000000    0.2946539
246200.0000000    0.2931807
246240.0000000    0.2929401
246280.0000000    0.3118062
246320.0000000    0.2920557
246360.0000000    0.3174498
246400.0000000    0.3085281
246440.0000000    0.3024189
246480.0000000    0.3000934
246520.0000000    0.3018352
246560.0000000    0.2904305
246600.0000000    0.2817291
246640.0000000    0.2825980
246680.0000000    0.2965670
246720.0000000    0.3102808
246760.0000000    0.3071770
246800.0000000    0.2994037
246840.0000000    0.2897548
246880.0000000    0.2912973
246920.0000000    0.3044688
246960.0000000    0.3207307
247000.0000000    0.3292727
247040.0000000    0.2824842
247080.0000000    0.3040846
247120.0000000    0.3157123
247160.0000000    0.3094276
247200.0000000    0.2932354
247240.0000000    0.2968331
247280.0000000    0.3094756
247320.0000000    0.3121502
247360.0000000    0.3407206
247400.0000000    0.3183200
247440.0000000    0.3035978
247480.0000000    0.3236505
247520.0000000    0.3089523
247560.0000000    0.3090128
247600.0000000    0.3068638
247640.0000000    0.3166559
247680.0000000    0.2947460
247720.0000000    0.3050091
247760.0000000    0.3078987
247800.0000000    0.2975553
247840.0000000    0.3016007
247880.0000000    0.3452680
247920.0000000    0.3125268
247960.0000000    0.3100942
248000.0000000    0.3153833
248040.0000000    0.3107969
248080.0000000    0.2935847
248120.0000000    0.3098378
248160.0000000    0.3133124
248200.0000000    0.3025992
248240.0000000    0.2887394
248280.0000000    0.2898036
248320.0000000    0.3021527
248360.0000000    0.3174807
248400.0000000    0.3003242
248440.0000000    0.3237990
248480.0000000    0.2832458
248520.0000000    0.3068675
248560.0000000    0.2902796
248600.0000000    0.3033955
248640.0000000    0.3073278
248680.0000000    0.3086693
248720.0000000    0.2909600
248760.0000000    0.2862245
248800.0000000    0.2874862
248840.0000000    0.3149430
248880.0000000    0.2987096
248920.0000000    0.3055447
248960.0000000    0.3102880
249000.0000000    0.3013633
249040.0000000    0.2979355
249080.0000000    0.2888576
249120.0000000    0.2804071
249160.0000000    0.3007775
249200.0000000    0.3033689
249240.0000000    0.3002620
249280.0000000    0.2939432
249320.0000000    0.2878588
249360.0000000    0.3029676
249400.0000000    0.2920055
249440.0000000    0.2930135
249480.0000000    0.2740847
249520.0000000    0.2913319
249560.0000000    0.2806737
249600.0000000    0.2922571
249640.0000000    0.2848417
249680.0000000    0.3134088
249720.0000000    0.2861863
249760.0000000    0.3123998
249800.0000000    0.2967569
249840.0000000    0.3048409
249880.0000000    0.3028567
249920.0000000    0.2979941
249960.0000000    0.2997204
250000.0000000    0.2990352
250040.0000000    0.2939323
250080.0000000    0.2983859
250120.0000000    0.3044842
250160.0000000    0.3158361
250200.0000000    0.3152183
250240.0000000    0.3069850
250280.0000000    0.3190663
250320.0000000    0.2949393
250360.0000000    0.2728270
250400.0000000    0.3054030
250440.0000000    0.2985041
250480.0000000    0.3126644
250520.0000000    0.3088425
250560.0000000    0.3231605
250600.0000000    0.3205397
250640.0000000    0.3266773
250680.0000000    0.3217247
250720.0000000    0.3012547
250760.0000000    0.3094766
250800.0000000    0.2846603
250840.0000000    0.2913191
250880.0000000    0.2832967
250920.0000000    0.2985643
250960.0000000    0.3187460
251000.0000000    0.3029039
251040.0000000    0.2916608
251080.0000000    0.2815148
251120.0000000    0.3274786
251160.0000000    0.3123754
251200.0000000    0.3413048
251240.0000000    0.3083568
251280.0000000    0.2999236
251320.0000000    0.3068206
251360.0000000    0.3183627
251400.0000000    0.2891123
251440.0000000    0.2990225
251480.0000000    0.3196717
251520.0000000    0.3341760
251560.0000000    0.3033049
251600.0000000    0.3122911
251640.0000000    0.2814980
251680.0000000    0.2766874
251720.0000000    0.3080731
251760.0000000    0.3235899
251800.0000000    0.3000909
251840.0000000    0.2989588
251880.0000000    0.3156886
251920.0000000    0.2931753
251960.0000000    0.2920452
252000.0000000    0.2863673
252040.0000000    0.3075117
252080.0000000    0.3080058
252120.0000000    0.3182580
252160.0000000    0.2881452
252200.0000000    0.2904662
252240.0000000    0.2682491
252280.0000000    0.2914026
252320.0000000    0.2713161
252360.0000000    0.2759645
252400.0000000    0.3111873
252440.0000000    0.2985061
252480.0000000    0.2941888
252520.0000000    0.2890450
252560.0000000    0.3078101
252600.0000000    0.2851166
252640.0000000    0.3162969
252680.0000000    0.2943522
252720.0000000    0.3145336
252760.0000000    0.3249104
252800.0000000    0.3235052
252840.0000000    0.3180450
252880.0000000    0.3073162
252920.0000000    0.3221821
252960.0000000    0.3036076
253000.0000000    0.3142953
253040.0000000    0.3001449
253080.0000000    0.3130748
253120.0000000    0.3127218
253160.0000000    0.3020611
253200.0000000    0.3128065
253240.0000000    0.3270491
253280.0000000    0.3244997
253320.0000000    0.2873410
253360.0000000    0.2856787
253400.0000000    0.2839102
253440.0000000    0.2979188
253480.0000000    0.3342874
253520.0000000    0.3013065
253560.0000000    0.3124505
253600.0000000    0.3033997
253640.0000000    0.3297742
253680.0000000    0.3283672
253720.0000000    0.3291082
253760.0000000    0.3360431
253800.0000000    0.3176308
253840.0000000    0.3167570
253880.0000000    0.3203638
253920.0000000    0.3230748
253960.0000000    0.3286465
254000.0000000    0.3284056
254040.0000000    0.3183975
254080.0000000    0.3070903
254120.0000000    0.3169965
254160.0000000    0.3003205
254200.0000000    0.2901259
254240.0000000    0.3220646
254280.0000000    0.3224358
254320.0000000    0.3076937
254360.0000000    0.3023313
254400.0000000    0.3043509
254440.0000000    0.3034665
254480.0000000    0.2881441
254520.0000000    0.2881964
254560.0000000    0.3186457
254600.0000000    0.3262047
254640.0000000    0.3305456
254680.0000000    0.3248508
254720.0000000    0.2939646
254760.0000000    0.2973164
254800.0000000    0.3036105
254840.0000000    0.3014393
254880.0000000    0.3228121
254920.0000000    0.3078674
254960.0000000    0.3163549
255000.0000000    0.3056904
255040.0000000    0.2946375
255080.0000000    0.3337145
255120.0000000    0.3157736
255160.0000000    0.3182252
255200.0000000    0.3162435
255240.0000000    0.3116768
255280.0000000    0.2967771
255320.0000000    0.2932677
255360.0000000    0.3139424
255400.0000000    0.3055652
255440.0000000    0.3203502
255480.0000000    0.3160127
255520.0000000    0.3155677
255560.0000000    0.3333275
255600.0000000    0.3102419
255640.0000000    0.3107104
255680.0000000    0.3360113
255720.0000000    0.3054064
255760.0000000    0.3258421
255800.0000000    0.3256669
255840.0000000    0.3024485
255880.0000000    0.3243790
255920.0000000    0.3231213
255960.0000000    0.3137469
256000.0000000    0.2923027
256040.0000000    0.3173192
256080.0000000    0.3223826
256120.0000000    0.3085277
256160.0000000    0.3247072
256200.0000000    0.3240777
256240.0000000    0.3337522
256280.0000000    0.3138862
256320.0000000    0.3007164
256360.0000000    0.3285668
256400.0000000    0.3213844
256440.0000000    0.3234188
256480.0000000    0.3278270
256520.0000000    0.3325872
256560.0000000    0.3230512
256600.0000000    0.3084960
256640.0000000    0.3141266
256680.0000000    0.3196972
256720.0000000    0.3478458
256760.0000000    0.3416229
256800.0000000    0.3332281
256840.0000000    0.3051905
256880.0000000    0.3236597
256920.0000000    0.3223624
256960.0000000    0.2848491
257000.0000000    0.2917041
257040.0000000    0.2967805
257080.0000000    0.2693224
257120.0000000    0.2899806
257160.0000000    0.3031560
257200.0000000    0.2878056
257240.0000000    0.3077478
257280.0000000    0.2945939
257320.0000000    0.3055854
257360.0000000    0.2964262
257400.0000000    0.3033774
257440.0000000    0.3005304
257480.0000000    0.2748165
257520.0000000    0.2910541
257560.0000000    0.2862823
257600.0000000    0.2765493
257640.0000000    0.2914349
257680.0000000    0.2871723
257720.0000000    0.2883692
257760.0000000    0.2822600
257800.0000000    0.2748718
257840.0000000    0.2902351
257880.0000000    0.2718018
257920.0000000    0.2810907
257960.0000000    0.3120922
258000.0000000    0.2915859
258040.0000000    0.2845947
258080.0000000    0.2867382
258120.0000000    0.3117767
258160.0000000    0.2916925
258200.0000000    0.2890277
258240.0000000    0.3069083
258280.0000000    0.3031278
258320.0000000    0.2825235
258360.0000000    0.3002084
258400.0000000    0.3388568
258440.0000000    0.2963509
258480.0000000    0.3289027
258520.0000000    0.3284886
258560.0000000    0.3363594
258600.0000000    0.3157747
258640.0000000    0.3184192
258680.0000000    0.3397631
258720.0000000    0.3021915
258760.0000000    0.3111454
258800.0000000    0.3365183
258840.0000000    0.3268274
258880.0000000    0.3167434
258920.0000000    0.3135108
258960.0000000    0.2985393
259000.0000000    0.3211255
259040.0000000    0.2935733
259080.0000000    0.2969474
259120.0000000    0.2864017
259160.0000000    0.2848850
259200.0000000    0.2836903
259240.0000000    0.2939791
259280.0000000    0.3057762
259320.0000000    0.2878621
259360.0000000    0.2855437
259400.0000000    0.2952304
259440.0000000    0.2831933
259480.0000000    0.2997429
259520.0000000    0.3054612
259560.0000000    0.2961545
259600.0000000    0.3122237
259640.0000000    0.2943901
259680.0000000    0.2775755
259720.0000000    0.2976891
259760.0000000    0.2817634
259800.0000000    0.2935124
259840.0000000    0.3010307
259880.0000000    0.3221643
259920.0000000    0.3132876
259960.0000000    0.2989510
260000.0000000    0.2781166
260040.0000000    0.2913753
260080.0000000    0.3008330
260120.0000000    0.3140024
260160.0000000    0.3028711
260200.0000000    0.3017475
260240.0000000    0.2857463
260280.0000000    0.3165275
260320.0000000    0.3071438
260360.0000000    0.2989984
260400.0000000    0.2978687
260440.0000000    0.3073528
260480.0000000    0.2862312
260520.0000000    0.3161975
260560.0000000    0.2800515
260600.0000000    0.3098207
260640.0000000    0.2963434
260680.0000000    0.3019445
260720.0000000    0.2837349
260760.0000000    0.2956820
260800.0000000    0.2877281
260840.0000000    0.3035599
260880.0000000    0.3187069
260920.0000000    0.3354138
260960.0000000    0.2909267
261000.0000000    0.3037400
261040.0000000    0.2991757
261080.0000000    0.3013465
261120.0000000    0.2907251
261160.0000000    0.2901972
261200.0000000    0.2857318
261240.0000000    0.2686315
261280.0000000    0.2804138
261320.0000000    0.2789640
261360.0000000    0.2942209
261400.0000000    0.2859896
261440.0000000    0.3108320
261480.0000000    0.3043211
261520.0000000    0.3025486
261560.0000000    0.3183817
261600.0000000    0.2948107
261640.0000000    0.3096797
261680.0000000    0.2878993
261720.0000000    0.2994238
261760.0000000    0.2870880
261800.0000000    0.2688659
261840.0000000    0.3020901
261880.0000000    0.3107746
261920.0000000    0.2982030
261960.0000000    0.2856116
262000.0000000    0.2962660
262040.0000000    0.3014950
262080.0000000    0.2945173
262120.0000000    0.2944605
262160.0000000    0.2975053
262200.0000000    0.2989688
262240.0000000    0.3074045
262280.0000000    0.3132276
262320.0000000    0.2903302
262360.0000000    0.2884373
262400.0000000    0.2668772
262440.0000000    0.2830900
262480.0000000    0.2966442
262520.0000000    0.2747209
262560.0000000    0.3157619
262600.0000000    0.3085743
262640.0000000    0.3011989
262680.0000000    0.3185367
262720.0000000    0.3240007
262760.0000000    0.2883988
262800.0000000    0.3068267
262840.0000000    0.3405209
262880.0000000    0.3215945
262920.0000000    0.2874180
262960.0000000    0.3096587
263000.0000000    0.3137810
263040.0000000    0.2887170
263080.0000000    0.2873479
263120.0000000    0.3029924
263160.0000000    0.2991749
263200.0000000    0.2871888
263240.0000000    0.3048820
263280.0000000    0.3304388
263320.0000000    0.3311946
263360.0000000    0.3179021
263400.0000000    0.3219247
263440.0000000    0.3183143
263480.0000000    0.3231482
263520.0000000    0.3137971
263560.0000000    0.3289142
263600.0000000    0.3198366
263640.0000000    0.3110430
263680.0000000    0.3117585
263720.0000000    0.3009065
263760.0000000    0.2961153
263800.0000000    0.2918128
263840.0000000    0.2928795
263880.0000000    0.3073456
263920.0000000    0.3254892
263960.0000000    0.3236605
264000.0000000    0.3058350
264040.0000000    0.3209361
264080.0000000    0.3156861
264120.0000000    0.3157414
264160.0000000    0.3048475
264200.0000000    0.2889968
264240.0000000    0.3051318
264280.0000000    0.3079674
264320.0000000    0.3045286
264360.0000000    0.3151203
264400.0000000    0.2795462
264440.0000000    0.3066981
264480.0000000    0.3127665
264520.0000000    0.2987601
264560.0000000    0.2784099
264600.0000000    0.2875350
264640.0000000    0.3125485
264680.0000000    0.3019813
264720.0000000    0.2849350
264760.0000000    0.2976761
264800.0000000    0.2990781
264840.0000000    0.2816299
264880.0000000    0.3016335
264920.0000000    0.2884123
264960.0000000    0.2893713
265000.0000000    0.3035097
265040.0000000    0.3115068
265080.0000000    0.3184006
265120.0000000    0.3071448
265160.0000000    0.3180586
265200.0000000    0.2897124
265240.0000000    0.3071298
265280.0000000    0.2859522
265320.0000000    0.3043191
265360.0000000    0.3006531
265400.0000000    0.3029410
265440.0000000    0.3015845
265480.0000000    0.3094876
265520.0000000    0.3096710
265560.0000000    0.3131746
265600.0000000    0.3030713
265640.0000000    0.3182296
265680.0000000    0.3032544
265720.0000000    0.3110544
265760.0000000    0.3088931
265800.0000000    0.2945371
265840.0000000    0.3033861
265880.0000000    0.2984995
265920.0000000    0.3002270
265960.0000000    0.3011131
266000.0000000    0.2880682
266040.0000000    0.3073472
266080.0000000    0.3161742
266120.0000000    0.3207537
266160.0000000    0.3076048
266200.0000000    0.3090381
266240.0000000    0.3301698
266280.0000000    0.3179879
266320.0000000    0.2819981
266360.0000000    0.2937413
266400.0000000    0.2870926
266440.0000000    0.2934242
266480.0000000    0.2999505
266520.0000000    0.3124597
266560.0000000    0.2950523
266600.0000000    0.3115015
266640.0000000    0.2939970
266680.0000000    0.2914276
266720.0000000    0.2821978
266760.0000000    0.3232329
266800.0000000    0.3285929
266840.0000000    0.3099975
266880.0000000    0.3131179
266920.0000000    0.3153957
266960.0000000    0.2932584
267000.0000000    0.2868801
267040.0000000    0.2998483
267080.0000000    0.2944374
267120.0000000    0.2906498
267160.0000000    0.3045523
267200.0000000    0.3054743
267240.0000000    0.3037360
267280.0000000    0.2837998
267320.0000000    0.2993638
267360.0000000    0.2848203
267400.0000000    0.2924269
267440.0000000    0.3017302
267480.0000000    0.2924659
267520.0000000    0.2796014
267560.0000000    0.2717165
267600.0000000    0.3034257
267640.0000000    0.2792310
267680.0000000    0.2957945
267720.0000000    0.3194551
267760.0000000    0.3122523
267800.0000000    0.3205586
267840.0000000    0.3112184
267880.0000000    0.3153464
267920.0000000    0.2971275
267960.0000000    0.2900017
268000.0000000    0.2962344
268040.0000000    0.3030917
268080.0000000    0.2925703
268120.0000000    0.2802980
268160.0000000    0.2939686
268200.0000000    0.2880658
268240.0000000    0.2892406
268280.0000000    0.2853679
268320.0000000    0.2779081
268360.0000000    0.2906721
268400.0000000    0.2997159
268440.0000000    0.3108959
268480.0000000    0.3112645
268520.0000000    0.2891182
268560.0000000    0.3046275
268600.0000000    0.3078016
268640.0000000    0.3172459
268680.0000000    0.3201247
268720.0000000    0.2992557
268760.0000000    0.2960254
268800.0000000    0.3053667
268840.0000000    0.3047228
268880.0000000    0.2931499
268920.0000000    0.3098546
268960.0000000    0.2698619
269000.0000000    0.3026052
269040.0000000    0.2958346
269080.0000000    0.3051143
269120.0000000    0.2980482
269160.0000000    0.3247032
269200.0000000    0.3018020
269240.0000000    0.3313318
269280.0000000    0.3218197
269320.0000000    0.3186239
269360.0000000    0.3041705
269400.0000000    0.3014676
269440.0000000    0.3312804
269480.0000000    0.3091040
269520.0000000    0.3103160
269560.0000000    0.2994345
269600.0000000    0.2882881
269640.0000000    0.2928853
269680.0000000    0.3121744
269720.0000000    0.3142467
269760.0000000    0.2958793
269800.0000000    0.2940759
269840.0000000    0.3097955
269880.0000000    0.3144052
269920.0000000    0.2961252
269960.0000000    0.2875161
270000.0000000    0.3253848
270040.0000000    0.3215759
270080.0000000    0.3112488
270120.0000000    0.3071628
270160.0000000    0.3001516
270200.0000000    0.2980700
270240.0000000    0.3017806
270280.0000000    0.3093738
270320.0000000    0.3083610
270360.0000000    0.3068248
270400.0000000    0.3200102
270440.0000000    0.3074242
270480.0000000    0.3281115
270520.0000000    0.3279739
270560.0000000    0.3019460
270600.0000000    0.3290657
270640.0000000    0.3402585
270680.0000000    0.3263128
270720.0000000    0.3302928
270760.0000000    0.3216015
270800.0000000    0.2994407
270840.0000000    0.3038110
270880.0000000    0.3028379
270920.0000000    0.3124723
270960.0000000    0.3090329
271000.0000000    0.3230246
271040.0000000    0.3451461
271080.0000000    0.3038019
271120.0000000    0.3172481
271160.0000000    0.3236209
271200.0000000    0.3297285
271240.0000000    0.3507410
271280.0000000    0.3259571
271320.0000000    0.3424698
271360.0000000    0.3310907
271400.0000000    0.2938467
271440.0000000    0.3079721
271480.0000000    0.3251603
271520.0000000    0.2978209
271560.0000000    0.3009048
271600.0000000    0.3133110
271640.0000000    0.3002222
271680.0000000    0.3237929
271720.0000000    0.3160340
271760.0000000    0.3092588
271800.0000000    0.3091932
271840.0000000    0.3016600
271880.0000000    0.3122641
271920.0000000    0.3089367
271960.0000000    0.3094170
272000.0000000    0.3093938
272040.0000000    0.3346776
272080.0000000    0.3134825
272120.0000000    0.3109280
272160.0000000    0.3296592
272200.0000000    0.2969810
272240.0000000    0.3249459
272280.0000000    0.3233432
272320.0000000    0.3165546
272360.0000000    0.3199729
272400.0000000    0.3125506
272440.0000000    0.3181505
272480.0000000    0.3440399
272520.0000000    0.2977944
272560.0000000    0.3425329
272600.0000000    0.3309333
272640.0000000    0.3435965
272680.0000000    0.3348237
272720.0000000    0.3327587
272760.0000000    0.3379295
272800.0000000    0.3330032
272840.0000000    0.3248519
272880.0000000    0.3265614
272920.0000000    0.3244592
272960.0000000    0.3614365
273000.0000000    0.3287442
273040.0000000    0.3208998
273080.0000000    0.3448675
273120.0000000    0.3637489
273160.0000000    0.3115827
273200.0000000    0.3514399
273240.0000000    0.3397815
273280.0000000    0.3214897
273320.0000000    0.3427191
273360.0000000    0.3310520
273400.0000000    0.3239094
273440.0000000    0.2972156
273480.0000000    0.2966211
273520.0000000    0.3292278
273560.0000000    0.3159209
273600.0000000    0.2953980
273640.0000000    0.3159326
273680.0000000    0.3230158
273720.0000000    0.3283894
273760.0000000    0.3369186
273800.0000000    0.3342826
273840.0000000    0.3126610
273880.0000000    0.3278593
273920.0000000    0.3342119
273960.0000000    0.3235756
274000.0000000    0.3247421
274040.0000000    0.3165037
274080.0000000    0.3296719
274120.0000000    0.3228641
274160.0000000    0.3335915
274200.0000000    0.3287828
274240.0000000    0.3222175
274280.0000000    0.3160522
274320.0000000    0.3104496
274360.0000000    0.3246457
274400.0000000    0.3301283
274440.0000000    0.3255827
274480.0000000    0.3428175
274520.0000000    0.3489164
274560.0000000    0.3188030
274600.0000000    0.2967846
274640.0000000    0.3265248
274680.0000000    0.3219812
274720.0000000    0.3205233
274760.0000000    0.3213879
274800.0000000    0.3035918
274840.0000000    0.3195413
274880.0000000    0.3091169
274920.0000000    0.2922583
274960.0000000    0.3131219
275000.0000000    0.3167616
275040.0000000    0.3492961
275080.0000000    0.3591191
275120.0000000    0.3190751
275160.0000000    0.3269092
275200.0000000    0.3166086
275240.0000000    0.3110660
275280.0000000    0.3092113
275320.0000000    0.3251886
275360.0000000    0.3197761
275400.0000000    0.3104076
275440.0000000    0.3272315
275480.0000000    0.3112199
275520.0000000    0.3072177
275560.0000000    0.2949042
275600.0000000    0.3075809
275640.0000000    0.3035398
275680.0000000    0.2837209
275720.0000000    0.2864198
275760.0000000    0.3129634
275800.0000000    0.3298889
275840.0000000    0.3223005
275880.0000000    0.3234443
275920.0000000    0.3206054
275960.0000000    0.3370622
276000.0000000    0.3358004
276040.0000000    0.3133737
276080.0000000    0.3194969
276120.0000000    0.3025662
276160.0000000    0.3288704
276200.0000000    0.3038400
276240.0000000    0.2985630
276280.0000000    0.2916707
276320.0000000    0.3026500
276360.0000000    0.3189517
276400.0000000    0.3278069
276440.0000000    0.3253800
276480.0000000    0.3239393
276520.0000000    0.2971538
276560.0000000    0.3105729
276600.0000000    0.3144881
276640.0000000    0.2981658
276680.0000000    0.2947229
276720.0000000    0.3157341
276760.0000000    0.3238889
276800.0000000    0.3323501
276840.0000000    0.3469723
276880.0000000    0.3417360
276920.0000000    0.3340241
276960.0000000    0.3405524
277000.0000000    0.3401837
277040.0000000    0.3454984
277080.0000000    0.3252854
277120.0000000    0.3373488
277160.0000000    0.3000444
277200.0000000    0.3196592
277240.0000000    0.3166939
277280.0000000    0.3452953
277320.0000000    0.3084578
277360.0000000    0.3222200
277400.0000000    0.3220334
277440.0000000    0.3249872
277480.0000000    0.3083024
277520.0000000    0.3108341
277560.0000000    0.3072155
277600.0000000    0.3050717
277640.0000000    0.2991507
277680.0000000    0.2875700
277720.0000000    0.2866019
277760.0000000    0.2996667
277800.0000000    0.3097898
277840.0000000    0.2980104
277880.0000000    0.3000359
277920.0000000    0.3111911
277960.0000000    0.2988848
278000.0000000    0.2854285
278040.0000000    0.2965194
278080.0000000    0.2818159
278120.0000000    0.2870423
278160.0000000    0.3002041
278200.0000000    0.2637033
278240.0000000    0.2669232
278280.0000000    0.2989056
278320.0000000    0.2952672
278360.0000000    0.2991452
278400.0000000    0.2826951
278440.0000000    0.2768990
278480.0000000    0.2926340
278520.0000000    0.2909511
278560.0000000    0.3230599
278600.0000000    0.3344456
278640.0000000    0.3012218
278680.0000000    0.2949767
278720.0000000    0.3041033
278760.0000000    0.3247944
278800.0000000    0.3148794
278840.0000000    0.3032818
278880.0000000    0.3041970
278920.0000000    0.2922936
278960.0000000    0.2988427
279000.0000000    0.3037713
279040.0000000    0.3205228
279080.0000000    0.2982494
279120.0000000    0.2996994
279160.0000000    0.2910769
279200.0000000    0.3111133
279240.0000000    0.3356572
279280.0000000    0.3235624
279320.0000000    0.3192392
279360.0000000    0.3112283
279400.0000000    0.2758099
279440.0000000    0.3297486
279480.0000000    0.3133686
279520.0000000    0.3207770
279560.0000000    0.3106302
279600.0000000    0.3068669
279640.0000000    0.3033235
279680.0000000    0.3035710
279720.0000000    0.2945545
279760.0000000    0.2991472
279800.0000000    0.2966579
279840.0000000    0.2930901
279880.0000000    0.2885078
279920.0000000    0.2996177
279960.0000000    0.3067484
280000.0000000    0.3265298
280040.0000000    0.2925512
280080.0000000    0.3154452
280120.0000000    0.2888497
280160.0000000    0.3001040
280200.0000000    0.2918312
280240.0000000    0.2982756
280280.0000000    0.3033682
280320.0000000    0.3012629
280360.0000000    0.2770709
280400.0000000    0.2842075
280440.0000000    0.2679415
280480.0000000    0.2533658
280520.0000000    0.2617183
280560.0000000    0.2990532
280600.0000000    0.2594361
280640.0000000    0.2693257
280680.0000000    0.2923082
280720.0000000    0.3028491
280760.0000000    0.2879597
280800.0000000    0.3184459
280840.0000000    0.3029777
280880.0000000    0.3139180
280920.0000000    0.3211016
280960.0000000    0.3328322
281000.0000000    0.3308946
281040.0000000    0.3478590
281080.0000000    0.3304357
281120.0000000    0.3237946
281160.0000000    0.2945490
281200.0000000    0.3000699
281240.0000000    0.2893340
281280.0000000    0.2835628
281320.0000000    0.3282758
281360.0000000    0.2913008
281400.0000000    0.2966303
281440.0000000    0.3075477
281480.0000000    0.3044122
281520.0000000    0.2984191
281560.0000000    0.2828366
281600.0000000    0.2846890
281640.0000000    0.2967404
281680.0000000    0.2991825
281720.0000000    0.3048713
281760.0000000    0.3228571
281800.0000000    0.3115626
281840.0000000    0.3184119
281880.0000000    0.3129154
281920.0000000    0.3207989
281960.0000000    0.3088592
282000.0000000    0.3198890
282040.0000000    0.3160859
282080.0000000    0.2886325
282120.0000000    0.3146395
282160.0000000    0.3157138
282200.0000000    0.3159356
282240.0000000    0.3155903
282280.0000000    0.3153845
282320.0000000    0.3092432
282360.0000000    0.3240069
282400.0000000    0.3339176
282440.0000000    0.3243764
282480.0000000    0.3183989
282520.0000000    0.2864705
282560.0000000    0.2987119
282600.0000000    0.3113220
282640.0000000    0.2895651
282680.0000000    0.2922566
282720.0000000    0.2903142
282760.0000000    0.3168457
282800.0000000    0.2900271
282840.0000000    0.2992624
282880.0000000    0.2965323
282920.0000000    0.3138165
282960.0000000    0.3300082
283000.0000000    0.3053440
283040.0000000    0.3438054
283080.0000000    0.3286700
283120.0000000    0.2915989
283160.0000000    0.3020757
283200.0000000    0.3135012
283240.0000000    0.2913544
283280.0000000    0.3054524
283320.0000000    0.3202342
283360.0000000    0.2738488
283400.0000000    0.2910613
283440.0000000    0.3101805
283480.0000000    0.2857846
283520.0000000    0.3002724
283560.0000000    0.2908455
283600.0000000    0.2956177
283640.0000000    0.2910797
283680.0000000    0.2910010
283720.0000000    0.2990724
283760.0000000    0.3056476
283800.0000000    0.3169019
283840.0000000    0.3170520
283880.0000000    0.3103331
283920.0000000    0.3155682
283960.0000000    0.2935078
284000.0000000    0.3007194
284040.0000000    0.2908799
284080.0000000    0.3135142
284120.0000000    0.3075104
284160.0000000    0.2990558
284200.0000000    0.3084711
284240.0000000    0.3093491
284280.0000000    0.3036594
284320.0000000    0.2882089
284360.0000000    0.2971326
284400.0000000    0.2959647
284440.0000000    0.2815214
284480.0000000    0.2859461
284520.0000000    0.3003241
284560.0000000    0.2954708
284600.0000000    0.2994399
284640.0000000    0.2931806
284680.0000000    0.2885202
284720.0000000    0.3004620
284760.0000000    0.3094680
284800.0000000    0.3130715
284840.0000000    0.3022422
284880.0000000    0.3068732
284920.0000000    0.3194634
284960.0000000    0.3066651
285000.0000000    0.3189273
285040.0000000    0.3073509
285080.0000000    0.3173001
285120.0000000    0.3021275
285160.0000000    0.3139619
285200.0000000    0.3381523
285240.0000000    0.3130446
285280.0000000    0.2871670
285320.0000000    0.3268172
285360.0000000    0.3007360
285400.0000000    0.3141599
285440.0000000    0.3099888
285480.0000000    0.3201876
285520.0000000    0.2996316
285560.0000000    0.2928808
285600.0000000    0.3139055
285640.0000000    0.3044954
285680.0000000    0.3053152
285720.0000000    0.3039434
285760.0000000    0.2968080
285800.0000000    0.3023331
285840.0000000    0.3050344
285880.0000000    0.3034175
285920.0000000    0.3039184
285960.0000000    0.2947227
286000.0000000    0.3294203
286040.0000000    0.3319990
286080.0000000    0.2963769
286120.0000000    0.3063551
286160.0000000    0.2999847
286200.0000000    0.2837622
286240.0000000    0.2920911
286280.0000000    0.3103925
286320.0000000    0.3038720
286360.0000000    0.3091270
286400.0000000    0.3040115
286440.0000000    0.3012766
286480.0000000    0.3064023
286520.0000000    0.3065395
286560.0000000    0.2878094
286600.0000000    0.3118669
286640.0000000    0.2928508
286680.0000000    0.2964078
286720.0000000    0.3122299
286760.0000000    0.3011239
286800.0000000    0.2918111
286840.0000000    0.2840737
286880.0000000    0.3232811
286920.0000000    0.3071110
286960.0000000    0.2959276
287000.0000000    0.3129316
287040.0000000    0.2972890
287080.0000000    0.2859672
287120.0000000    0.2929940
287160.0000000    0.2871940
287200.0000000    0.2986299
287240.0000000    0.2776559
287280.0000000    0.2883177
287320.0000000    0.2998521
287360.0000000    0.2980517
287400.0000000    0.3115972
287440.0000000    0.3073775
287480.0000000    0.3109491
287520.0000000    0.3093948
287560.0000000    0.2822291
287600.0000000    0.3238421
287640.0000000    0.3127463
287680.0000000    0.2917499
287720.0000000    0.3191066
287760.0000000    0.3134578
287800.0000000    0.3339222
287840.0000000    0.3160258
287880.0000000    0.2864840
287920.0000000    0.3271531
287960.0000000    0.3221365
288000.0000000    0.3214362
288040.0000000    0.3287641
288080.0000000    0.3092009
288120.0000000    0.3147777
288160.0000000    0.2876980
288200.0000000    0.3227974
288240.0000000    0.2964178
288280.0000000    0.3094325
288320.0000000    0.2992134
288360.0000000    0.3165860
288400.0000000    0.3186732
288440.0000000    0.3006214
288480.0000000    0.3004392
288520.0000000    0.2863967
288560.0000000    0.2790689
288600.0000000    0.2965150
288640.0000000    0.3034193
288680.0000000    0.2968450
288720.0000000    0.2926290
288760.0000000    0.3044768
288800.0000000    0.3018462
288840.0000000    0.3109903
288880.0000000    0.3066436
288920.0000000    0.2992733
288960.0000000    0.2847107
289000.0000000    0.3080648
289040.0000000    0.3016766
289080.0000000    0.3051011
289120.0000000    0.3290108
289160.0000000    0.3055727
289200.0000000    0.2934084
289240.0000000    0.3107943
289280.0000000    0.3077194
289320.0000000    0.3136494
289360.0000000    0.3069751
289400.0000000    0.3428531
289440.0000000    0.3173636
289480.0000000    0.3062592
289520.0000000    0.3265867
289560.0000000    0.3051598
289600.0000000    0.3123394
289640.0000000    0.3440432
289680.0000000    0.3151674
289720.0000000    0.3257238
289760.0000000    0.3224029
289800.0000000    0.3143065
289840.0000000    0.2918543
289880.0000000    0.2969111
289920.0000000    0.3243183
289960.0000000    0.3123925
290000.0000000    0.3115253
290040.0000000    0.3206760
290080.0000000    0.3184439
290120.0000000    0.3198155
290160.0000000    0.3155782
290200.0000000    0.3187337
290240.0000000    0.3260566
290280.0000000    0.3061749
290320.0000000    0.2977595
290360.0000000    0.2729532
290400.0000000    0.2874644
290440.0000000    0.2951480
290480.0000000    0.2734868
290520.0000000    0.2771420
290560.0000000    0.2810412
290600.0000000    0.3141510
290640.0000000    0.2933664
290680.0000000    0.3109989
290720.0000000    0.2958896
290760.0000000    0.2984992
290800.0000000    0.2987468
290840.0000000    0.3016746
290880.0000000    0.3102664
290920.0000000    0.2924357
290960.0000000    0.2842846
291000.0000000    0.2774560
291040.0000000    0.2862798
291080.0000000    0.2872925
291120.0000000    0.2765352
291160.0000000    0.2998770
291200.0000000    0.3030173
291240.0000000    0.3319899
291280.0000000    0.3448723
291320.0000000    0.3341246
291360.0000000    0.3185599
291400.0000000    0.3200848
291440.0000000    0.3226500
291480.0000000    0.3237588
291520.0000000    0.3411118
291560.0000000    0.3428039
291600.0000000    0.3444154
291640.0000000    0.3158760
291680.0000000    0.3270178
291720.0000000    0.3361463
291760.0000000    0.3301950
291800.0000000    0.3313633
291840.0000000    0.3090574
291880.0000000    0.2974660
291920.0000000    0.2968967
291960.0000000    0.3036418
292000.0000000    0.3002327
292040.0000000    0.2919305
292080.0000000    0.2902558
292120.0000000    0.2985931
292160.0000000    0.3088157
292200.0000000    0.2851686
292240.0000000    0.2890796
292280.0000000    0.3083039
292320.0000000    0.3064253
292360.0000000    0.3084134
292400.0000000    0.2982462
292440.0000000    0.2978498
292480.0000000    0.3049654
292520.0000000    0.3074554
292560.0000000    0.2997449
292600.0000000    0.3033296
292640.0000000    0.3053979
292680.0000000    0.3041441
292720.0000000    0.3012103
292760.0000000    0.2787264
292800.0000000    0.2642312
292840.0000000    0.2875286
292880.0000000    0.2709930
292920.0000000    0.2930140
292960.0000000    0.2878291
293000.0000000    0.2704594
293040.0000000    0.2861587
293080.0000000    0.2732675
293120.0000000    0.2908757
293160.0000000    0.2796757
293200.0000000    0.2895993
293240.0000000    0.2868297
293280.0000000    0.2995279
293320.0000000    0.2891449
293360.0000000    0.3049737
293400.0000000    0.2979856
293440.0000000    0.2854308
293480.0000000    0.3088004
293520.0000000    0.2751079
293560.0000000    0.2909691
293600.0000000    0.3022089
293640.0000000    0.2755296
293680.0000000    0.2898614
293720.0000000    0.2801788
293760.0000000    0.2836131
293800.0000000    0.2886782
293840.0000000    0.3037817
293880.0000000    0.2948454
293920.0000000    0.2939262
293960.0000000    0.2930088
294000.0000000    0.3065127
294040.0000000    0.3177944
294080.0000000    0.3088336
294120.0000000    0.3272734
294160.0000000    0.2918811
294200.0000000    0.3070199
294240.0000000    0.3006874
294280.0000000    0.2916224
294320.0000000    0.3182736
294360.0000000    0.3149406
294400.0000000    0.3323507
294440.0000000    0.3144556
294480.0000000    0.3051621
294520.0000000    0.2950296
294560.0000000    0.3003697
294600.0000000    0.2755382
294640.0000000    0.2748378
294680.0000000    0.2632940
294720.0000000    0.2811254
294760.0000000    0.2825475
294800.0000000    0.2955185
294840.0000000    0.2974608
294880.0000000    0.2916807
294920.0000000    0.2756905
294960.0000000    0.2645313
295000.0000000    0.2654909
295040.0000000    0.2968583
295080.0000000    0.3091007
295120.0000000    0.3156841
295160.0000000    0.2901914
295200.0000000    0.3023904
295240.0000000    0.2955408
295280.0000000    0.2938116
295320.0000000    0.3074344
295360.0000000    0.3117767
295400.0000000    0.2940648
295440.0000000    0.2905444
295480.0000000    0.2773770
295520.0000000    0.2880099
295560.0000000    0.2763196
295600.0000000    0.2894882
295640.0000000    0.2949660
295680.0000000    0.2817505
295720.0000000    0.2668831
295760.0000000    0.2868611
295800.0000000    0.2756582
295840.0000000    0.2719619
295880.0000000    0.2928727
295920.0000000    0.2778942
295960.0000000    0.3008314
296000.0000000    0.2923366
296040.0000000    0.3000689
296080.0000000    0.2768774
296120.0000000    0.2914472
296160.0000000    0.2794213
296200.0000000    0.2747513
296240.0000000    0.2840073
296280.0000000    0.2720133
296320.0000000    0.2942969
296360.0000000    0.2805033
296400.0000000    0.2843801
296440.0000000    0.2921720
296480.0000000    0.2952644
296520.0000000    0.2784656
296560.0000000    0.2999179
296600.0000000    0.3053205
296640.0000000    0.2953025
296680.0000000    0.2876137
296720.0000000    0.3043271
296760.0000000    0.2689768
296800.0000000    0.2941441
296840.0000000    0.2962163
296880.0000000    0.2819116
296920.0000000    0.2889083
296960.0000000    0.2817595
297000.0000000    0.2744220
297040.0000000    0.2975606
297080.0000000    0.2841642
297120.0000000    0.3102968
297160.0000000    0.2804283
297200.0000000    0.2958502
297240.0000000    0.3025147
297280.0000000    0.2745260
297320.0000000    0.2881086
297360.0000000    0.2721596
297400.0000000    0.2746148
297440.0000000    0.2722501
297480.0000000    0.3128786
297520.0000000    0.2759818
297560.0000000    0.3033025
297600.0000000    0.2912954
297640.0000000    0.3006018
297680.0000000    0.2805012
297720.0000000    0.2583324
297760.0000000    0.2924681
297800.0000000    0.2877423
297840.0000000    0.2668209
297880.0000000    0.2825647
297920.0000000    0.2878132
297960.0000000    0.2851692
298000.0000000    0.2858827
298040.0000000    0.2923719
298080.0000000    0.2906508
298120.0000000    0.2772742
298160.0000000    0.2708142
298200.0000000    0.2777056
298240.0000000    0.2828835
298280.0000000    0.2694936
298320.0000000    0.2666976
298360.0000000    0.2664648
298400.0000000    0.2788028
298440.0000000    0.2836376
298480.0000000    0.2676664
298520.0000000    0.2578707
298560.0000000    0.2637703
298600.0000000    0.2725536
298640.0000000    0.2888529
298680.0000000    0.3065864
298720.0000000    0.2948269
298760.0000000    0.2657483
298800.0000000    0.2854136
298840.0000000    0.2904422
298880.0000000    0.2916145
298920.0000000    0.2776703
298960.0000000    0.2904996
299000.0000000    0.2985167
299040.0000000    0.2827718
299080.0000000    0.2669176
299120.0000000    0.2792359
299160.0000000    0.2681013
299200.0000000    0.2880669
299240.0000000    0.2802489
299280.0000000    0.2843277
299320.0000000    0.2490874
299360.0000000    0.2572539
299400.0000000    0.2722313
299440.0000000    0.2641468
299480.0000000    0.2886550
299520.0000000    0.2666500
299560.0000000    0.2863680
299600.0000000    0.2835662
299640.0000000    0.2806681
299680.0000000    0.2662026
299720.0000000    0.2705729
299760.0000000    0.2905790
299800.0000000    0.2793497
299840.0000000    0.2707491
299880.0000000    0.2680037
299920.0000000    0.2742256
299960.0000000    0.2755315
300000.0000000    0.2795094
300040.0000000    0.2945108
300080.0000000    0.2842341
300120.0000000    0.2718780
300160.0000000    0.2583415
300200.0000000    0.2785632
300240.0000000    0.2745760
300280.0000000    0.2856908
300320.0000000    0.2689570
300360.0000000    0.2777451
300400.0000000    0.2931215
300440.0000000    0.2834892
300480.0000000    0.2761517
300520.0000000    0.3024076
300560.0000000    0.2779667
300600.0000000    0.2860008
300640.0000000    0.2981976
300680.0000000    0.2711833
300720.0000000    0.2675308
300760.0000000    0.3019309
300800.0000000    0.2969461
300840.0000000    0.2818753
300880.0000000    0.3042200
300920.0000000    0.2889298
300960.0000000    0.2866107
301000.0000000    0.2819095
301040.0000000    0.2800412
301080.0000000    0.2845156
301120.0000000    0.2731519
301160.0000000    0.3121249
301200.0000000    0.2877443
301240.0000000    0.2854697
301280.0000000    0.2934391
301320.0000000    0.2769691
301360.0000000    0.2853578
301400.0000000    0.2830098
301440.0000000    0.2719018
301480.0000000    0.2792619
301520.0000000    0.2652265
301560.0000000    0.2918095
301600.0000000    0.2793654
301640.0000000    0.2769738
301680.0000000    0.2671365
301720.0000000    0.2590028
301760.0000000    0.2656418
301800.0000000    0.2622510
301840.0000000    0.2670352
301880.0000000    0.2679369
301920.0000000    0.2532374
301960.0000000    0.2700830
302000.0000000    0.2615450
302040.0000000    0.2664500
302080.0000000    0.2747736
302120.0000000    0.2527079
302160.0000000    0.2669698
302200.0000000    0.2675872
302240.0000000    0.2635929
302280.0000000    0.2875305
302320.0000000    0.2964280
302360.0000000    0.2791816
302400.0000000    0.2877966
302440.0000000    0.2748826
302480.0000000    0.3004336
302520.0000000    0.2830750
302560.0000000    0.2646197
302600.0000000    0.2604456
302640.0000000    0.3006117
302680.0000000    0.2703038
302720.0000000    0.2626526
302760.0000000    0.2619064
302800.0000000    0.2697705
302840.0000000    0.2775666
302880.0000000    0.2654275
302920.0000000    0.2768127
302960.0000000    0.2711866
303000.0000000    0.2646896
303040.0000000    0.2684572
303080.0000000    0.2650280
303120.0000000    0.2766689
303160.0000000    0.2959719
303200.0000000    0.2837675
303240.0000000    0.2814907
303280.0000000    0.2749688
303320.0000000    0.2960744
303360.0000000    0.3242585
303400.0000000    0.3118729
303440.0000000    0.2876649
303480.0000000    0.2816499
303520.0000000    0.2652895
303560.0000000    0.2514696
303600.0000000    0.2862796
303640.0000000    0.2736061
303680.0000000    0.2636833
303720.0000000    0.2405836
303760.0000000    0.2554002
303800.0000000    0.2607307
303840.0000000    0.2677301
303880.0000000    0.2768682
303920.0000000    0.2796164
303960.0000000    0.2691995
304000.0000000    0.2767549
304040.0000000    0.2897433
304080.0000000    0.2638130
304120.0000000    0.2832686
304160.0000000    0.2775722
304200.0000000    0.2832569
304240.0000000    0.2637514
304280.0000000    0.2552144
304320.0000000    0.2470905
304360.0000000    0.2572436
304400.0000000    0.2632521
304440.0000000    0.2292346
304480.0000000    0.2333800
304520.0000000    0.2230470
304560.0000000    0.2312258
304600.0000000    0.2439166
304640.0000000    0.2414154
304680.0000000    0.2163918
304720.0000000    0.2671564
304760.0000000    0.2690994
304800.0000000    0.2601897
304840.0000000    0.2468961
304880.0000000    0.2466640
304920.0000000    0.2377101
304960.0000000    0.2472162
305000.0000000    0.2648306
305040.0000000    0.2831726
305080.0000000    0.2563498
305120.0000000    0.2897855
305160.0000000    0.2657950
305200.0000000    0.2788117
305240.0000000    0.2437481
305280.0000000    0.2720272
305320.0000000    0.2512439
305360.0000000    0.2695734
305400.0000000    0.2601539
305440.0000000    0.2846254
305480.0000000    0.2880098
305520.0000000    0.3064277
305560.0000000    0.2791341
305600.0000000    0.2547567
305640.0000000    0.2481183
305680.0000000    0.2419939
305720.0000000    0.2496802
305760.0000000    0.2837081
305800.0000000    0.2739171
305840.0000000    0.2797407
305880.0000000    0.2657456
305920.0000000    0.2803321
305960.0000000    0.2726832
306000.0000000    0.2723300
306040.0000000    0.2658913
306080.0000000    0.2688802
306120.0000000    0.2481471
306160.0000000    0.2703172
306200.0000000    0.2348625
306240.0000000    0.2576762
306280.0000000    0.2382720
306320.0000000    0.2431819
306360.0000000    0.2729039
306400.0000000    0.2516051
306440.0000000    0.2731267
306480.0000000    0.2686887
306520.0000000    0.2687888
306560.0000000    0.2878797
306600.0000000    0.2500279
306640.0000000    0.2418370
306680.0000000    0.2252144
306720.0000000    0.2730248
306760.0000000    0.2406092
306800.0000000    0.2452184
306840.0000000    0.2466161
306880.0000000    0.2521669
306920.0000000    0.2658096
306960.0000000    0.2713128
307000.0000000    0.2732119
307040.0000000    0.2535308
307080.0000000    0.2679408
307120.0000000    0.2629716
307160.0000000    0.2840512
307200.0000000    0.2906635
307240.0000000    0.2778329
307280.0000000    0.2803842
307320.0000000    0.2973382
307360.0000000    0.2711463
307400.0000000    0.2603422
307440.0000000    0.2739473
307480.0000000    0.2756471
307520.0000000    0.2856938
307560.0000000    0.2660778
307600.0000000    0.2628422
307640.0000000    0.2469551
307680.0000000    0.2602479
307720.0000000    0.2655158
307760.0000000    0.2964214
307800.0000000    0.2762707
307840.0000000    0.2752664
307880.0000000    0.2677149
307920.0000000    0.2418388
307960.0000000    0.2643272
308000.0000000    0.2601982
308040.0000000    0.2529459
308080.0000000    0.2713455
308120.0000000    0.2602396
308160.0000000    0.2646975
308200.0000000    0.2700481
308240.0000000    0.2604755
308280.0000000    0.2767733
308320.0000000    0.2777999
308360.0000000    0.2869399
308400.0000000    0.2669207
308440.0000000    0.2716653
308480.0000000    0.2902028
308520.0000000    0.2837450
308560.0000000    0.2491774
308600.0000000    0.2505839
308640.0000000    0.2631169
308680.0000000    0.2766766
308720.0000000    0.2762373
308760.0000000    0.2658998
308800.0000000    0.2778579
308840.0000000    0.2706960
308880.0000000    0.2836804
308920.0000000    0.2883791
308960.0000000    0.2879412
309000.0000000    0.2844166
309040.0000000    0.2749431
309080.0000000    0.2612727
309120.0000000    0.2480771
309160.0000000    0.2634555
309200.0000000    0.2712618
309240.0000000    0.2774666
309280.0000000    0.2725554
309320.0000000    0.2772328
309360.0000000    0.2806134
309400.0000000    0.2623978
309440.0000000    0.2694847
309480.0000000    0.2890790
309520.0000000    0.2678172
309560.0000000    0.2809016
309600.0000000    0.2906946
309640.0000000    0.2742454
309680.0000000    0.2674837
309720.0000000    0.2747881
309760.0000000    0.2772761
309800.0000000    0.2749467
309840.0000000    0.2981219
309880.0000000    0.2984498
309920.0000000    0.3172682
309960.0000000    0.2886405
310000.0000000    0.2703005
310040.0000000    0.2709790
310080.0000000    0.2796716
310120.0000000    0.2671889
310160.0000000    0.2719249
310200.0000000    0.2650524
310240.0000000    0.2711044
310280.0000000    0.2760881
310320.0000000    0.2382789
310360.0000000    0.2493969
310400.0000000    0.2388705
310440.0000000    0.2713846
310480.0000000    0.2485701
310520.0000000    0.2734763
310560.0000000    0.2611163
310600.0000000    0.2484751
310640.0000000    0.2580998
310680.0000000    0.2494552
310720.0000000    0.2575407
310760.0000000    0.2744348
310800.0000000    0.2512219
310840.0000000    0.2595262
310880.0000000    0.2522153
310920.0000000    0.2847383
310960.0000000    0.2677447
311000.0000000    0.2650791
311040.0000000    0.2852301
311080.0000000    0.2574459
311120.0000000    0.2652101
311160.0000000    0.2532895
311200.0000000    0.2513517
311240.0000000    0.2833556
311280.0000000    0.2661244
311320.0000000    0.2611487
311360.0000000    0.2462976
311400.0000000    0.2681064
311440.0000000    0.2558784
311480.0000000    0.2637202
311520.0000000    0.2622711
311560.0000000    0.2733171
311600.0000000    0.2647325
311640.0000000    0.2619693
311680.0000000    0.2620157
311720.0000000    0.2737439
311760.0000000    0.2771797
311800.0000000    0.2799251
311840.0000000    0.2750868
311880.0000000    0.2883719
311920.0000000    0.2944828
311960.0000000    0.2787514
312000.0000000    0.3022591
312040.0000000    0.2914529
312080.0000000    0.2669035
312120.0000000    0.2827382
312160.0000000    0.2968810
312200.0000000    0.2494834
312240.0000000    0.2714797
312280.0000000    0.3066294
312320.0000000    0.2895528
312360.0000000    0.2831402
312400.0000000    0.2564453
312440.0000000    0.2817393
312480.0000000    0.2698408
312520.0000000    0.2565745
312560.0000000    0.2713584
312600.0000000    0.2759429
312640.0000000    0.2935701
312680.0000000    0.2830313
312720.0000000    0.2948737
312760.0000000    0.3006042
312800.0000000    0.2893788
312840.0000000    0.2982735
312880.0000000    0.2905992
312920.0000000    0.3088896
312960.0000000    0.2940670
313000.0000000    0.3060834
313040.0000000    0.2975938
313080.0000000    0.2929060
313120.0000000    0.2817797
313160.0000000    0.2744100
313200.0000000    0.2752847
313240.0000000    0.2715658
313280.0000000    0.2714320
313320.0000000    0.2795118
313360.0000000    0.2698013
313400.0000000    0.2457366
313440.0000000    0.2508173
313480.0000000    0.2556732
313520.0000000    0.2661970
313560.0000000    0.2987778
313600.0000000    0.2703684
313640.0000000    0.2520945
313680.0000000    0.2590990
313720.0000000    0.2868829
313760.0000000    0.2788763
313800.0000000    0.2775821
313840.0000000    0.2573708
313880.0000000    0.2552994
313920.0000000    0.2742516
313960.0000000    0.2783794
314000.0000000    0.2645487
314040.0000000    0.2772764
314080.0000000    0.2912144
314120.0000000    0.2600930
314160.0000000    0.2520120
314200.0000000    0.2580090
314240.0000000    0.2729022
314280.0000000    0.2824891
314320.0000000    0.2527555
314360.0000000    0.2797932
314400.0000000    0.2597421
314440.0000000    0.2504238
314480.0000000    0.2536950
314520.0000000    0.2671974
314560.0000000    0.2600021
314600.0000000    0.2587669
314640.0000000    0.2504410
314680.0000000    0.2838997
314720.0000000    0.2759804
314760.0000000    0.2807584
314800.0000000    0.2731533
314840.0000000    0.2798302
314880.0000000    0.2723076
314920.0000000    0.2726961
314960.0000000    0.2931263
315000.0000000    0.2861908
315040.0000000    0.2652305
315080.0000000    0.2725967
315120.0000000    0.3133292
315160.0000000    0.2736167
315200.0000000    0.2605765
315240.0000000    0.2703953
315280.0000000    0.2919125
315320.0000000    0.2717969
315360.0000000    0.2709952
315400.0000000    0.2746275
315440.0000000    0.2749289
315480.0000000    0.2866854
315520.0000000    0.2668974
315560.0000000    0.2829833
315600.0000000    0.2783391
315640.0000000    0.2711130
315680.0000000    0.2828215
315720.0000000    0.2829444
315760.0000000    0.2672847
315800.0000000    0.2814924
315840.0000000    0.2955616
315880.0000000    0.2926114
315920.0000000    0.2666452
315960.0000000    0.2878851
316000.0000000    0.2829860
316040.0000000    0.2909110
316080.0000000    0.2589826
316120.0000000    0.2607265
316160.0000000    0.2630374
316200.0000000    0.2730830
316240.0000000    0.2663451
316280.0000000    0.2891878
316320.0000000    0.2689573
316360.0000000    0.2725807
316400.0000000    0.2781809
316440.0000000    0.2968355
316480.0000000    0.2705577
316520.0000000    0.2904654
316560.0000000    0.2729992
316600.0000000    0.2771996
316640.0000000    0.2806396
316680.0000000    0.2776990
316720.0000000    0.2731726
316760.0000000    0.2664395
316800.0000000    0.2719643
316840.0000000    0.2683993
316880.0000000    0.2655597
316920.0000000    0.2678782
316960.0000000    0.2835211
317000.0000000    0.2795795
317040.0000000    0.2699367
317080.0000000    0.2610047
317120.0000000    0.2590497
317160.0000000    0.2821567
317200.0000000    0.2720795
317240.0000000    0.2710698
317280.0000000    0.2521664
317320.0000000    0.2726701
317360.0000000    0.2795592
317400.0000000    0.3061970
317440.0000000    0.2643321
317480.0000000    0.2498035
317520.0000000    0.2669423
317560.0000000    0.2699574
317600.0000000    0.2667069
317640.0000000    0.2544802
317680.0000000    0.2574281
317720.0000000    0.2698183
317760.0000000    0.2680341
317800.0000000    0.2479227
317840.0000000    0.2714867
317880.0000000    0.2617800
317920.0000000    0.2544195
317960.0000000    0.2530328
318000.0000000    0.2614784
318040.0000000    0.2476281
318080.0000000    0.2593781
318120.0000000    0.2661188
318160.0000000    0.2641260
318200.0000000    0.2587306
318240.0000000    0.2668146
318280.0000000    0.2686923
318320.0000000    0.2645012
318360.0000000    0.2736525
318400.0000000    0.2508436
318440.0000000    0.2566394
318480.0000000    0.2517698
318520.0000000    0.2551767
318560.0000000    0.2710117
318600.0000000    0.2728407
318640.0000000    0.2710297
318680.0000000    0.2767574
318720.0000000    0.2648570
318760.0000000    0.2691172
318800.0000000    0.2529539
318840.0000000    0.2615477
318880.0000000    0.2789244
318920.0000000    0.2732897
318960.0000000    0.2602637
319000.0000000    0.2720352
319040.0000000    0.2467727
319080.0000000    0.2689832
319120.0000000    0.2442591
319160.0000000    0.2443091
319200.0000000    0.2495115
319240.0000000    0.2538320
319280.0000000    0.2681198
319320.0000000    0.2621358
319360.0000000    0.2599766
319400.0000000    0.2563144
319440.0000000    0.2529868
319480.0000000    0.2591730
319520.0000000    0.2529511
319560.0000000    0.2482689
319600.0000000    0.2497054
319640.0000000    0.2677204
319680.0000000    0.2506950
319720.0000000    0.2569968
319760.0000000    0.2638943
319800.0000000    0.2504073
319840.0000000    0.2520230
319880.0000000    0.2605528
319920.0000000    0.2640618
319960.0000000    0.2777466
320000.0000000    0.2754122
320040.0000000    0.2777353
320080.0000000    0.2842849
320120.0000000    0.2846778
320160.0000000    0.2795266
320200.0000000    0.2597504
320240.0000000    0.2736333
320280.0000000    0.2703133
320320.0000000    0.2769148
320360.0000000    0.2707077
320400.0000000    0.2637823
320440.0000000    0.2863318
320480.0000000    0.2682365
320520.0000000    0.2420836
320560.0000000    0.2627551
320600.0000000    0.2612302
320640.0000000    0.2598336
320680.0000000    0.2708379
320720.0000000    0.2801590
320760.0000000    0.2569986
320800.0000000    0.2667403
320840.0000000    0.2607170
320880.0000000    0.2584265
320920.0000000    0.2524324
320960.0000000    0.2571691
321000.0000000    0.2489276
321040.0000000    0.2591801
321080.0000000    0.2569815
321120.0000000    0.2727893
321160.0000000    0.2826930
321200.0000000    0.2702510
321240.0000000    0.2877249
321280.0000000    0.2714863
321320.0000000    0.2776164
321360.0000000    0.2665170
321400.0000000    0.2377762
321440.0000000    0.2535018
321480.0000000    0.2546692
321520.0000000    0.2795051
321560.0000000    0.2767099
321600.0000000    0.2718671
321640.0000000    0.2840787
321680.0000000    0.2816790
321720.0000000    0.2725136
321760.0000000    0.2853955
321800.0000000    0.2814911
321840.0000000    0.2496756
321880.0000000    0.2725364
321920.0000000    0.2606701
321960.0000000    0.2712347
322000.0000000    0.2889728
322040.0000000    0.2828327
322080.0000000    0.2801533
322120.0000000    0.2842402
322160.0000000    0.2894188
322200.0000000    0.3012719
322240.0000000    0.2726375
322280.0000000    0.2779106
322320.0000000    0.2820331
322360.0000000    0.2884140
322400.0000000    0.2665599
322440.0000000    0.3092186
322480.0000000    0.2880898
322520.0000000    0.2820762
322560.0000000    0.2878739
322600.0000000    0.2824942
322640.0000000    0.2850198
322680.0000000    0.2823038
322720.0000000    0.2959473
322760.0000000    0.2820305
322800.0000000    0.2969250
322840.0000000    0.2859620
322880.0000000    0.2929150
322920.0000000    0.2772270
322960.0000000    0.2786447
323000.0000000    0.2944424
323040.0000000    0.3163786
323080.0000000    0.2952799
323120.0000000    0.2938122
323160.0000000    0.2876089
323200.0000000    0.2734389
323240.0000000    0.2809109
323280.0000000    0.2650210
323320.0000000    0.2833408
323360.0000000    0.2759857
323400.0000000    0.2951061
323440.0000000    0.2700548
323480.0000000    0.2662490
323520.0000000    0.2893930
323560.0000000    0.2688461
323600.0000000    0.2633137
323640.0000000    0.2845646
323680.0000000    0.2575908
323720.0000000    0.2768968
323760.0000000    0.2921204
323800.0000000    0.2705075
323840.0000000    0.2822333
323880.0000000    0.2779300
323920.0000000    0.2773196
323960.0000000    0.2917463
324000.0000000    0.2887431
324040.0000000    0.2825343
324080.0000000    0.2633789
324120.0000000    0.2599850
324160.0000000    0.2840431
324200.0000000    0.2720417
324240.0000000    0.2857466
324280.0000000    0.2674780
324320.0000000    0.2477385
324360.0000000    0.2924413
324400.0000000    0.2744972
324440.0000000    0.2727806
324480.0000000    0.2738250
324520.0000000    0.2716982
324560.0000000    0.2772984
324600.0000000    0.2541889
324640.0000000    0.2607871
324680.0000000    0.2953272
324720.0000000    0.2881113
324760.0000000    0.2625617
324800.0000000    0.2765780
324840.0000000    0.2570840
324880.0000000    0.2679847
324920.0000000    0.2729348
324960.0000000    0.2707888
325000.0000000    0.2407300
325040.0000000    0.2506960
325080.0000000    0.2635791
325120.0000000    0.2771332
325160.0000000    0.2795090
325200.0000000    0.2978474
325240.0000000    0.2893708
325280.0000000    0.2800811
325320.0000000    0.2901599
325360.0000000    0.2783050
325400.0000000    0.2682168
325440.0000000    0.2581295
325480.0000000    0.2832856
325520.0000000    0.2564268
325560.0000000    0.2925349
325600.0000000    0.2916668
325640.0000000    0.2913043
325680.0000000    0.2820212
325720.0000000    0.2949097
325760.0000000    0.2762738
325800.0000000    0.2632420
325840.0000000    0.2857860
325880.0000000    0.2742979
325920.0000000    0.2723434
325960.0000000    0.2818265
326000.0000000    0.2777879
326040.0000000    0.2914045
326080.0000000    0.2879931
326120.0000000    0.2824499
326160.0000000    0.2748280
326200.0000000    0.3066334
326240.0000000    0.2894015
326280.0000000    0.3005629
326320.0000000    0.2694522
326360.0000000    0.2984157
326400.0000000    0.2766276
326440.0000000    0.3138966
326480.0000000    0.2934198
326520.0000000    0.3034249
326560.0000000    0.2792621
326600.0000000    0.2602963
326640.0000000    0.2803261
326680.0000000    0.2980680
326720.0000000    0.2961049
326760.0000000    0.2946960
326800.0000000    0.2802141
326840.0000000    0.3024889
326880.0000000    0.2818894
326920.0000000    0.2976332
326960.0000000    0.2807827
327000.0000000    0.2768811
327040.0000000    0.2894219
327080.0000000    0.2815114
327120.0000000    0.2643130
327160.0000000    0.2849402
327200.0000000    0.2771224
327240.0000000    0.2531110
327280.0000000    0.2767309
327320.0000000    0.2781478
327360.0000000    0.2885838
327400.0000000    0.3026993
327440.0000000    0.3076617
327480.0000000    0.3124702
327520.0000000    0.2859587
327560.0000000    0.2963654
327600.0000000    0.3099429
327640.0000000    0.2922440
327680.0000000    0.2943607
327720.0000000    0.2781733
327760.0000000    0.2842285
327800.0000000    0.2924739
327840.0000000    0.3013321
327880.0000000    0.2752346
327920.0000000    0.2848752
327960.0000000    0.2792907
328000.0000000    0.2713524
328040.0000000    0.2860382
328080.0000000    0.2914553
328120.0000000    0.2780103
328160.0000000    0.3004969
328200.0000000    0.3048342
328240.0000000    0.3070506
328280.0000000    0.2950068
328320.0000000    0.2972764
328360.0000000    0.2872980
328400.0000000    0.2910661
328440.0000000    0.2762396
328480.0000000    0.2710597
328520.0000000    0.2756574
328560.0000000    0.2805349
328600.0000000    0.2793112
328640.0000000    0.2832188
328680.0000000    0.2783618
328720.0000000    0.2656627
328760.0000000    0.2831664
328800.0000000    0.2779120
328840.0000000    0.2699646
328880.0000000    0.2733201
328920.0000000    0.2617345
328960.0000000    0.2673661
329000.0000000    0.2532728
329040.0000000    0.2605160
329080.0000000    0.2680913
329120.0000000    0.2597994
329160.0000000    0.2785288
329200.0000000    0.2936174
329240.0000000    0.2636281
329280.0000000    0.2668027
329320.0000000    0.2827348
329360.0000000    0.2730702
329400.0000000    0.2775016
329440.0000000    0.2707948
329480.0000000    0.2651979
329520.0000000    0.2853649
329560.0000000    0.2678849
329600.0000000    0.2555453
329640.0000000    0.2634965
329680.0000000    0.2665753
329720.0000000    0.2618472
329760.0000000    0.2571752
329800.0000000    0.2986460
329840.0000000    0.2689917
329880.0000000    0.2609107
329920.0000000    0.2784238
329960.0000000    0.2814077
330000.0000000    0.2668215
330040.0000000    0.2700247
330080.0000000    0.2701247
330120.0000000    0.2720141
330160.0000000    0.2678467
330200.0000000    0.2572457
330240.0000000    0.2733534
330280.0000000    0.2800168
330320.0000000    0.2955670
330360.0000000    0.3000883
330400.0000000    0.2802293
330440.0000000    0.2858063
330480.0000000    0.2914320
330520.0000000    0.2790559
330560.0000000    0.2744140
330600.0000000    0.2649393
330640.0000000    0.2458393
330680.0000000    0.2716397
330720.0000000    0.2672244
330760.0000000    0.2636799
330800.0000000    0.2640878
330840.0000000    0.2795083
330880.0000000    0.2806759
330920.0000000    0.2993461
330960.0000000    0.2746079
331000.0000000    0.2609174
331040.0000000    0.2565761
331080.0000000    0.2613426
331120.0000000    0.2774547
331160.0000000    0.2738180
331200.0000000    0.2526813
331240.0000000    0.2516483
331280.0000000    0.2548443
331320.0000000    0.2519972
331360.0000000    0.2695067
331400.0000000    0.2646709
331440.0000000    0.2686408
331480.0000000    0.2602608
331520.0000000    0.2832995
331560.0000000    0.2790118
331600.0000000    0.2547154
331640.0000000    0.2639885
331680.0000000    0.2863752
331720.0000000    0.2926905
331760.0000000    0.2904789
331800.0000000    0.2918288
331840.0000000    0.2805076
331880.0000000    0.2947476
331920.0000000    0.2891599
331960.0000000    0.2739501
332000.0000000    0.2855776
332040.0000000    0.2757372
332080.0000000    0.3096856
332120.0000000    0.2870845
332160.0000000    0.2880627
332200.0000000    0.2846133
332240.0000000    0.2661652
332280.0000000    0.2709863
332320.0000000    0.2700574
332360.0000000    0.2675481
332400.0000000    0.2845858
332440.0000000    0.3048086
332480.0000000    0.2802675
332520.0000000    0.2688345
332560.0000000    0.2817720
332600.0000000    0.2527003
332640.0000000    0.2672763
332680.0000000    0.2816410
332720.0000000    0.2876396
332760.0000000    0.2832313
332800.0000000    0.2586911
332840.0000000    0.2922298
332880.0000000    0.2758434
332920.0000000    0.2745065
332960.0000000    0.2523822
333000.0000000    0.2907524
333040.0000000    0.2843961
333080.0000000    0.2593106
333120.0000000    0.2758623
333160.0000000    0.2647222
333200.0000000    0.2690524
333240.0000000    0.2781510
333280.0000000    0.2483621
333320.0000000    0.2689633
333360.0000000    0.2552020
333400.0000000    0.2698891
333440.0000000    0.2777572
333480.0000000    0.2638097
333520.0000000    0.2624682
333560.0000000    0.2709026
333600.0000000    0.2643002
333640.0000000    0.2778591
333680.0000000    0.2748073
333720.0000000    0.2653654
333760.0000000    0.2676991
333800.0000000    0.2780812
333840.0000000    0.2806633
333880.0000000    0.2734777
333920.0000000    0.2744770
333960.0000000    0.2760758
334000.0000000    0.2933846
334040.0000000    0.3049141
334080.0000000    0.3125808
334120.0000000    0.2878606
334160.0000000    0.2981837
334200.0000000    0.2880477
334240.0000000    0.2870795
334280.0000000    0.2982290
334320.0000000    0.2747228
334360.0000000    0.2842456
334400.0000000    0.2783075
334440.0000000    0.2939257
334480.0000000    0.2851502
334520.0000000    0.2785471
334560.0000000    0.2872197
334600.0000000    0.2693737
334640.0000000    0.2687336
334680.0000000    0.2699833
334720.0000000    0.2803524
334760.0000000    0.2714868
334800.0000000    0.2749098
334840.0000000    0.2846114
334880.0000000    0.2762629
334920.0000000    0.2839330
334960.0000000    0.2848682
335000.0000000    0.2529671
335040.0000000    0.2595818
335080.0000000    0.2759457
335120.0000000    0.2771657
335160.0000000    0.2792033
335200.0000000    0.2770724
335240.0000000    0.2784920
335280.0000000    0.2955849
335320.0000000    0.2861664
335360.0000000    0.2757463
335400.0000000    0.2848808
335440.0000000    0.2809261
335480.0000000    0.2647347
335520.0000000    0.2691173
335560.0000000    0.2834106
335600.0000000    0.2944634
335640.0000000    0.3026482
335680.0000000    0.2899402
335720.0000000    0.2783982
335760.0000000    0.2894122
335800.0000000    0.2816675
335840.0000000    0.2828563
335880.0000000    0.2679529
335920.0000000    0.2978520
335960.0000000    0.2767111
336000.0000000    0.2514609
336040.0000000    0.2946025
336080.0000000    0.2711758
336120.0000000    0.2597205
336160.0000000    0.2734641
336200.0000000    0.2634341
336240.0000000    0.2834677
336280.0000000    0.2786970
336320.0000000    0.2833406
336360.0000000    0.2907137
336400.0000000    0.2940202
336440.0000000    0.2886696
336480.0000000    0.2774023
336520.0000000    0.2774275
336560.0000000    0.2880401
336600.0000000    0.2624652
336640.0000000    0.2822004
336680.0000000    0.2981748
336720.0000000    0.2979124
336760.0000000    0.2909786
336800.0000000    0.2718356
336840.0000000    0.2745669
336880.0000000    0.2640379
336920.0000000    0.2802930
336960.0000000    0.2654537
337000.0000000    0.2706696
337040.0000000    0.2841698
337080.0000000    0.2669177
337120.0000000    0.2870855
337160.0000000    0.2649756
337200.0000000    0.2789134
337240.0000000    0.2725250
337280.0000000    0.2746321
337320.0000000    0.2832454
337360.0000000    0.2643842
337400.0000000    0.2663000
337440.0000000    0.2697273
337480.0000000    0.2639658
337520.0000000    0.2830958
337560.0000000    0.2801628
337600.0000000    0.2874514
337640.0000000    0.2866315
337680.0000000    0.2922394
337720.0000000    0.2750511
337760.0000000    0.2586829
337800.0000000    0.2687576
337840.0000000    0.2609431
337880.0000000    0.2843881
337920.0000000    0.2774434
337960.0000000    0.2713585
338000.0000000    0.2895784
338040.0000000    0.3016359
338080.0000000    0.2719135
338120.0000000    0.2620703
338160.0000000    0.2943282
338200.0000000    0.2938157
338240.0000000    0.2745255
338280.0000000    0.2859818
338320.0000000    0.2660550
338360.0000000    0.2804188
338400.0000000    0.2686847
338440.0000000    0.2783656
338480.0000000    0.2543690
338520.0000000    0.2684550
338560.0000000    0.2861154
338600.0000000    0.2687292
338640.0000000    0.2720994
338680.0000000    0.2692032
338720.0000000    0.2758274
338760.0000000    0.2744830
338800.0000000    0.2796099
338840.0000000    0.2638661
338880.0000000    0.2642408
338920.0000000    0.2773431
338960.0000000    0.2886937
339000.0000000    0.2876038
339040.0000000    0.2643565
339080.0000000    0.2644334
339120.0000000    0.2916296
339160.0000000    0.2694311
339200.0000000    0.2569932
339240.0000000    0.2600111
339280.0000000    0.2555361
339320.0000000    0.2617519
339360.0000000    0.2564994
339400.0000000    0.2596557
339440.0000000    0.2645691
339480.0000000    0.2518403
339520.0000000    0.2703556
339560.0000000    0.2579628
339600.0000000    0.2582882
339640.0000000    0.2678986
339680.0000000    0.2657451
339720.0000000    0.2844968
339760.0000000    0.2737702
339800.0000000    0.2820335
339840.0000000    0.3045654
339880.0000000    0.2954336
339920.0000000    0.3034229
339960.0000000    0.2906372
340000.0000000    0.2909178
340040.0000000    0.2860731
340080.0000000    0.2695335
340120.0000000    0.2705415
340160.0000000    0.2983478
340200.0000000    0.2935362
340240.0000000    0.2748344
340280.0000000    0.3010816
340320.0000000    0.2927422
340360.0000000    0.2771367
340400.0000000    0.2868041
340440.0000000    0.2808260
340480.0000000    0.2846736
340520.0000000    0.2950318
340560.0000000    0.2894915
340600.0000000    0.3019202
340640.0000000    0.3001407
340680.0000000    0.2892092
340720.0000000    0.2730849
340760.0000000    0.2927243
340800.0000000    0.2671729
340840.0000000    0.2711192
340880.0000000    0.2755080
340920.0000000    0.2906185
340960.0000000    0.2770506
341000.0000000    0.2916670
341040.0000000    0.2830961
341080.0000000    0.2877704
341120.0000000    0.3143952
341160.0000000    0.2881384
341200.0000000    0.2753806
341240.0000000    0.2780799
341280.0000000    0.2982032
341320.0000000    0.2663972
341360.0000000    0.2812121
341400.0000000    0.2861827
341440.0000000    0.2756130
341480.0000000    0.2988374
341520.0000000    0.2912080
341560.0000000    0.2786741
341600.0000000    0.2658842
341640.0000000    0.2922893
341680.0000000    0.2715254
341720.0000000    0.2618963
341760.0000000    0.2611232
341800.0000000    0.2690205
341840.0000000    0.2702249
341880.0000000    0.2796220
341920.0000000    0.2818480
341960.0000000    0.2744650
342000.0000000    0.2725120
342040.0000000    0.2590751
342080.0000000    0.2831733
342120.0000000    0.2865667
342160.0000000    0.2854711
342200.0000000    0.2808088
342240.0000000    0.2992471
342280.0000000    0.2865595
342320.0000000    0.2860994
342360.0000000    0.2906987
342400.0000000    0.2669271
342440.0000000    0.2840416
342480.0000000    0.2779101
342520.0000000    0.2785433
342560.0000000    0.3015653
342600.0000000    0.2947183
342640.0000000    0.2807632
342680.0000000    0.2909113
342720.0000000    0.2638701
342760.0000000    0.2791736
342800.0000000    0.2964137
342840.0000000    0.3023827
342880.0000000    0.2909582
342920.0000000    0.2954749
342960.0000000    0.2855780
343000.0000000    0.2820466
343040.0000000    0.2792949
343080.0000000    0.2803038
343120.0000000    0.2866680
343160.0000000    0.2831796
343200.0000000    0.2676723
343240.0000000    0.2781971
343280.0000000    0.2637960
343320.0000000    0.2722333
343360.0000000    0.2894244
343400.0000000    0.2853324
343440.0000000    0.2817592
343480.0000000    0.2987927
343520.0000000    0.2942297
343560.0000000    0.2756855
343600.0000000    0.2924107
343640.0000000    0.2866598
343680.0000000    0.2804354
343720.0000000    0.2835001
343760.0000000    0.2897740
343800.0000000    0.2783074
343840.0000000    0.2886859
343880.0000000    0.2621923
343920.0000000    0.2807392
343960.0000000    0.2686283
344000.0000000    0.2789319
344040.0000000    0.2637064
344080.0000000    0.2611713
344120.0000000    0.2716640
344160.0000000    0.2770470
344200.0000000    0.2755697
344240.0000000    0.2753287
344280.0000000    0.2608464
344320.0000000    0.2629793
344360.0000000    0.2495540
344400.0000000    0.2636847
344440.0000000    0.2587705
344480.0000000    0.2594872
344520.0000000    0.2730161
344560.0000000    0.2708553
344600.0000000    0.2658919
344640.0000000    0.2670734
344680.0000000    0.2722488
344720.0000000    0.2930371
344760.0000000    0.2708187
344800.0000000    0.2721435
344840.0000000    0.2862505
344880.0000000    0.2784057
344920.0000000    0.2811583
344960.0000000    0.2907847
345000.0000000    0.2747616
345040.0000000    0.2855887
345080.0000000    0.2733755
345120.0000000    0.2858891
345160.0000000    0.2774394
345200.0000000    0.2679507
345240.0000000    0.2933191
345280.0000000    0.2880672
345320.0000000    0.2796923
345360.0000000    0.2753328
345400.0000000    0.2762940
345440.0000000    0.2691739
345480.0000000    0.2774208
345520.0000000    0.2517104
345560.0000000    0.2660210
345600.0000000    0.2519644
345640.0000000    0.2908655
345680.0000000    0.2922577
345720.0000000    0.2821634
345760.0000000    0.2826260
345800.0000000    0.2840862
345840.0000000    0.2872197
345880.0000000    0.2703092
345920.0000000    0.2816808
345960.0000000    0.2770347
346000.0000000    0.2640036
346040.0000000    0.2731198
346080.0000000    0.2840577
346120.0000000    0.2915616
346160.0000000    0.2743528
346200.0000000    0.2702265
346240.0000000    0.2753401
346280.0000000    0.2906016
346320.0000000    0.2806481
346360.0000000    0.2754162
346400.0000000    0.2839922
346440.0000000    0.2545349
346480.0000000    0.2621093
346520.0000000    0.2719527
346560.0000000    0.2772547
346600.0000000    0.2754707
346640.0000000    0.2595896
346680.0000000    0.2786689
346720.0000000    0.2698863
346760.0000000    0.2669501
346800.0000000    0.2768504
346840.0000000    0.2905184
346880.0000000    0.2805585
346920.0000000    0.2845794
346960.0000000    0.2670293
347000.0000000    0.2879409
347040.0000000    0.2818407
347080.0000000    0.2825293
347120.0000000    0.2769141
347160.0000000    0.2893843
347200.0000000    0.2740650
347240.0000000    0.2943274
347280.0000000    0.2755121
347320.0000000    0.2705872
347360.0000000    0.2878706
347400.0000000    0.2764500
347440.0000000    0.2907860
347480.0000000    0.2727856
347520.0000000    0.2649901
347560.0000000    0.2655695
347600.0000000    0.2784555
347640.0000000    0.2802816
347680.0000000    0.2769796
347720.0000000    0.2500651
347760.0000000    0.2764196
347800.0000000    0.2677039
347840.0000000    0.2784313
347880.0000000    0.2591889
347920.0000000    0.2621664
347960.0000000    0.2728494
348000.0000000    0.2718616
348040.0000000    0.2718450
348080.0000000    0.2604770
348120.0000000    0.2857109
348160.0000000    0.2836990
348200.0000000    0.2734400
348240.0000000    0.2850643
348280.0000000    0.2858032
348320.0000000    0.2675601
348360.0000000    0.2709154
348400.0000000    0.2730599
348440.0000000    0.2709117
348480.0000000    0.2781711
348520.0000000    0.2794261
348560.0000000    0.2701470
348600.0000000    0.3009878
348640.0000000    0.2723831
348680.0000000    0.2735537
348720.0000000    0.2751893
348760.0000000    0.2640881
348800.0000000    0.2741785
348840.0000000    0.2961790
348880.0000000    0.2712005
348920.0000000    0.2822959
348960.0000000    0.2827627
349000.0000000    0.2882501
349040.0000000    0.2590571
349080.0000000    0.2699498
349120.0000000    0.2771457
349160.0000000    0.2805750
349200.0000000    0.2843511
349240.0000000    0.2659303
349280.0000000    0.2527930
349320.0000000    0.2654342
349360.0000000    0.2663620
349400.0000000    0.2699108
349440.0000000    0.2539356
349480.0000000    0.2662688
349520.0000000    0.2523195
349560.0000000    0.2602043
349600.0000000    0.2464175
349640.0000000    0.2828668
349680.0000000    0.2762332
349720.0000000    0.2642929
349760.0000000    0.2760555
349800.0000000    0.2541564
349840.0000000    0.2673967
349880.0000000    0.2636178
349920.0000000    0.2714237
349960.0000000    0.2780705
350000.0000000    0.2655461
350040.0000000    0.2806125
350080.0000000    0.2702032
350120.0000000    0.2689026
350160.0000000    0.2644229
350200.0000000    0.2580186
350240.0000000    0.2624298
350280.0000000    0.2602804
350320.0000000    0.2849261
350360.0000000    0.2761368
350400.0000000    0.2978575
350440.0000000    0.2920548
350480.0000000    0.2761513
350520.0000000    0.2973432
350560.0000000    0.2823075
350600.0000000    0.2956988
350640.0000000    0.2905404
350680.0000000    0.2810220
350720.0000000    0.2893502
350760.0000000    0.2888461
350800.0000000    0.2859764
350840.0000000    0.2900538
350880.0000000    0.2782440
350920.0000000    0.2553719
350960.0000000    0.2775623
351000.0000000    0.2854648
351040.0000000    0.2631781
351080.0000000    0.2815443
351120.0000000    0.2732041
351160.0000000    0.2829904
351200.0000000    0.2870377
351240.0000000    0.2696490
351280.0000000    0.2658487
351320.0000000    0.2793190
351360.0000000    0.2727638
351400.0000000    0.2646184
351440.0000000    0.2710235
351480.0000000    0.2622429
351520.0000000    0.2844380
351560.0000000    0.2698343
351600.0000000    0.2797788
351640.0000000    0.2709368
351680.0000000    0.2668447
351720.0000000    0.2767743
351760.0000000    0.2757597
351800.0000000    0.2850338
351840.0000000    0.2839901
351880.0000000    0.2977520
351920.0000000    0.2812051
351960.0000000    0.2929291
352000.0000000    0.2836227
352040.0000000    0.2827247
352080.0000000    0.2674780
352120.0000000    0.2953714
352160.0000000    0.2922652
352200.0000000    0.2823620
352240.0000000    0.2891791
352280.0000000    0.2992735
352320.0000000    0.2826729
352360.0000000    0.2687171
352400.0000000    0.2863526
352440.0000000    0.3044581
352480.0000000    0.2699420
352520.0000000    0.2717311
352560.0000000    0.2607946
352600.0000000    0.2687537
352640.0000000    0.2631621
352680.0000000    0.2634323
352720.0000000    0.2867641
352760.0000000    0.2718120
352800.0000000    0.2642381
352840.0000000    0.2817876
352880.0000000    0.2911336
352920.0000000    0.2629025
352960.0000000    0.2989653
353000.0000000    0.2879802
353040.0000000    0.2710466
353080.0000000    0.2811520
353120.0000000    0.2621771
353160.0000000    0.2723948
353200.0000000    0.2636106
353240.0000000    0.2937901
353280.0000000    0.2689036
353320.0000000    0.2706233
353360.0000000    0.2895656
353400.0000000    0.2562903
353440.0000000    0.2866917
353480.0000000    0.2666115
353520.0000000    0.2557769
353560.0000000    0.2690061
353600.0000000    0.2769371
353640.0000000    0.2861857
353680.0000000    0.2659501
353720.0000000    0.2828914
353760.0000000    0.3035038
353800.0000000    0.2772428
353840.0000000    0.2853872
353880.0000000    0.2883634
353920.0000000    0.2737663
353960.0000000    0.2781503
354000.0000000    0.2755751
354040.0000000    0.2812031
354080.0000000    0.2733980
354120.0000000    0.2857619
354160.0000000    0.2847804
354200.0000000    0.2799205
354240.0000000    0.3010029
354280.0000000    0.2707314
354320.0000000    0.2897739
354360.0000000    0.2845900
354400.0000000    0.2902258
354440.0000000    0.2646423
354480.0000000    0.2877575
354520.0000000    0.2941245
354560.0000000    0.2876995
354600.0000000    0.2953043
354640.0000000    0.2746320
354680.0000000    0.2863168
354720.0000000    0.2977459
354760.0000000    0.2889467
354800.0000000    0.2852950
354840.0000000    0.2797228
354880.0000000    0.2832247
354920.0000000    0.2805106
354960.0000000    0.2642150
355000.0000000    0.2790499
355040.0000000    0.2861517
355080.0000000    0.2780347
355120.0000000    0.2586204
355160.0000000    0.2862046
355200.0000000    0.2893560
355240.0000000    0.2696711
355280.0000000    0.2617866
355320.0000000    0.2684942
355360.0000000    0.2822386
355400.0000000    0.2998202
355440.0000000    0.2906082
355480.0000000    0.2875773
355520.0000000    0.2909333
355560.0000000    0.2838205
355600.0000000    0.2790149
355640.0000000    0.3078797
355680.0000000    0.2793263
355720.0000000    0.2928788
355760.0000000    0.2868253
355800.0000000    0.2870429
355840.0000000    0.2967462
355880.0000000    0.2783942
355920.0000000    0.2604516
355960.0000000    0.2827959
356000.0000000    0.2674158
356040.0000000    0.2721382
356080.0000000    0.2998804
356120.0000000    0.2696786
356160.0000000    0.2935034
356200.0000000    0.2852202
356240.0000000    0.2760721
356280.0000000    0.2802435
356320.0000000    0.2931308
356360.0000000    0.2649244
356400.0000000    0.2863497
356440.0000000    0.2776581
356480.0000000    0.2688999
356520.0000000    0.2743762
356560.0000000    0.2824664
356600.0000000    0.2719477
356640.0000000    0.2671143
356680.0000000    0.2623378
356720.0000000    0.2722487
356760.0000000    0.2671571
356800.0000000    0.2766366
356840.0000000    0.2772528
356880.0000000    0.2826015
356920.0000000    0.2909666
356960.0000000    0.2791844
357000.0000000    0.2782906
357040.0000000    0.2867214
357080.0000000    0.2924698
357120.0000000    0.3051748
357160.0000000    0.2954283
357200.0000000    0.2959258
357240.0000000    0.3108722
357280.0000000    0.3088129
357320.0000000    0.3038589
357360.0000000    0.2951548
357400.0000000    0.2798946
357440.0000000    0.3029839
357480.0000000    0.2992604
357520.0000000    0.2811099
357560.0000000    0.2861070
357600.0000000    0.2667968
357640.0000000    0.2741420
357680.0000000    0.2786300
357720.0000000    0.2819061
357760.0000000    0.2734734
357800.0000000    0.2898898
357840.0000000    0.2941444
357880.0000000    0.2967957
357920.0000000    0.2898019
357960.0000000    0.2884297
358000.0000000    0.2768832
358040.0000000    0.2951541
358080.0000000    0.2893788
358120.0000000    0.2840164
358160.0000000    0.2962001
358200.0000000    0.2923100
358240.0000000    0.2850659
358280.0000000    0.2934645
358320.0000000    0.2882504
358360.0000000    0.2730544
358400.0000000    0.2955463
358440.0000000    0.2847895
358480.0000000    0.2934312
358520.0000000    0.3018182
358560.0000000    0.2643266
358600.0000000    0.2899989
358640.0000000    0.2952778
358680.0000000    0.2920620
358720.0000000    0.2801147
358760.0000000    0.2854810
358800.0000000    0.3083700
358840.0000000    0.2908551
358880.0000000    0.2705184
358920.0000000    0.2848937
358960.0000000    0.2943255
359000.0000000    0.2963758
359040.0000000    0.2938529
359080.0000000    0.2779932
359120.0000000    0.2874677
359160.0000000    0.2746711
359200.0000000    0.2952344
359240.0000000    0.2937946
359280.0000000    0.2751498
359320.0000000    0.2604691
359360.0000000    0.2622006
359400.0000000    0.2932691
359440.0000000    0.2622451
359480.0000000    0.2987522
359520.0000000    0.2880206
359560.0000000    0.2902255
359600.0000000    0.2889935
359640.0000000    0.2809908
359680.0000000    0.2907790
359720.0000000    0.2873510
359760.0000000    0.2950327
359800.0000000    0.2906661
359840.0000000    0.2835141
359880.0000000    0.2820095
359920.0000000    0.3019777
359960.0000000    0.2746477
360000.0000000    0.2922446
360040.0000000    0.2774973
360080.0000000    0.2813679
360120.0000000    0.2839492
360160.0000000    0.2906676
360200.0000000    0.2810970
360240.0000000    0.2810476
360280.0000000    0.2828081
360320.0000000    0.2764686
360360.0000000    0.2844613
360400.0000000    0.2907273
360440.0000000    0.2831945
360480.0000000    0.2887684
360520.0000000    0.2723204
360560.0000000    0.2832363
360600.0000000    0.2666838
360640.0000000    0.2909349
360680.0000000    0.2853384
360720.0000000    0.2650391
360760.0000000    0.2699457
360800.0000000    0.2938275
360840.0000000    0.2793360
360880.0000000    0.2675635
360920.0000000    0.2840389
360960.0000000    0.2786895
361000.0000000    0.2769431
361040.0000000    0.3175155
361080.0000000    0.3031703
361120.0000000    0.2962876
361160.0000000    0.2721656
361200.0000000    0.2749492
361240.0000000    0.2936793
361280.0000000    0.2929997
361320.0000000    0.2886648
361360.0000000    0.2786214
361400.0000000    0.2842803
361440.0000000    0.2947930
361480.0000000    0.2862920
361520.0000000    0.2844539
361560.0000000    0.2805863
361600.0000000    0.2842363
361640.0000000    0.2782700
361680.0000000    0.2768638
361720.0000000    0.2924738
361760.0000000    0.2831961
361800.0000000    0.3046762
361840.0000000    0.2889205
361880.0000000    0.3103131
361920.0000000    0.2958582
361960.0000000    0.3088181
362000.0000000    0.2763490
362040.0000000    0.2917638
362080.0000000    0.2804707
362120.0000000    0.3110268
362160.0000000    0.2865441
362200.0000000    0.2826787
362240.0000000    0.2792100
362280.0000000    0.2803477
362320.0000000    0.2666813
362360.0000000    0.2694674
362400.0000000    0.2805210
362440.0000000    0.2846777
362480.0000000    0.2786442
362520.0000000    0.2807564
362560.0000000    0.2664821
362600.0000000    0.2821400
362640.0000000    0.2740597
362680.0000000    0.2654427
362720.0000000    0.2690209
362760.0000000    0.2770137
362800.0000000    0.2638501
362840.0000000    0.2781259
362880.0000000    0.2785491
362920.0000000    0.2734620
362960.0000000    0.2789560
363000.0000000    0.2849008
363040.0000000    0.2714130
363080.0000000    0.2702153
363120.0000000    0.3011622
363160.0000000    0.3065028
363200.0000000    0.3058725
363240.0000000    0.2924836
363280.0000000    0.2774847
363320.0000000    0.3005659
363360.0000000    0.3001885
363400.0000000    0.2779939
363440.0000000    0.2931996
363480.0000000    0.2939929
363520.0000000    0.2937314
363560.0000000    0.3000032
363600.0000000    0.3102065
363640.0000000    0.2975196
363680.0000000    0.3088731
363720.0000000    0.3145144
363760.0000000    0.2893614
363800.0000000    0.2863178
363840.0000000    0.2920658
363880.0000000    0.2900821
363920.0000000    0.2893473
363960.0000000    0.3006960
364000.0000000    0.3012439
364040.0000000    0.3243142
364080.0000000    0.2825142
364120.0000000    0.2951272
364160.0000000    0.2992878
364200.0000000    0.3036930
364240.0000000    0.3110747
364280.0000000    0.2925520
364320.0000000    0.2818798
364360.0000000    0.2836925
364400.0000000    0.2761907
364440.0000000    0.2901531
364480.0000000    0.2886557
364520.0000000    0.2789919
364560.0000000    0.2987280
364600.0000000    0.3022288
364640.0000000    0.2982179
364680.0000000    0.2776658
364720.0000000    0.2847218
364760.0000000    0.2884251
364800.0000000    0.2873035
364840.0000000    0.2878913
364880.0000000    0.2826157
364920.0000000    0.2732979
364960.0000000    0.2911401
365000.0000000    0.2907259
365040.0000000    0.2893542
365080.0000000    0.2996767
365120.0000000    0.3087078
365160.0000000    0.2921161
365200.0000000    0.3124005
365240.0000000    0.3194681
365280.0000000    0.2999616
365320.0000000    0.2836999
365360.0000000    0.2887802
365400.0000000    0.2818552
365440.0000000    0.2925029
365480.0000000    0.2956090
365520.0000000    0.2865392
365560.0000000    0.2711979
365600.0000000    0.2754083
365640.0000000    0.2786572
365680.0000000    0.2655667
365720.0000000    0.2863388
365760.0000000    0.3002478
365800.0000000    0.2845988
365840.0000000    0.2858977
365880.0000000    0.2717976
365920.0000000    0.2954866
365960.0000000    0.2857269
366000.0000000    0.3217827
366040.0000000    0.3007213
366080.0000000    0.3028301
366120.0000000    0.3135673
366160.0000000    0.3003047
366200.0000000    0.2802697
366240.0000000    0.2715445
366280.0000000    0.2940249
366320.0000000    0.2739631
366360.0000000    0.2656396
366400.0000000    0.2707471
366440.0000000    0.2750002
366480.0000000    0.2741643
366520.0000000    0.2646951
366560.0000000    0.2580143
366600.0000000    0.2638530
366640.0000000    0.2816724
366680.0000000    0.3070945
366720.0000000    0.2861597
366760.0000000    0.2945385
366800.0000000    0.2826892
366840.0000000    0.3093775
366880.0000000    0.3091219
366920.0000000    0.3016869
366960.0000000    0.2841085
367000.0000000    0.2996609
367040.0000000    0.2966735
367080.0000000    0.3011462
367120.0000000    0.2996105
367160.0000000    0.3056448
367200.0000000    0.2949463
367240.0000000    0.2915667
367280.0000000    0.3001163
367320.0000000    0.3039406
367360.0000000    0.2863075
367400.0000000    0.2776039
367440.0000000    0.3072104
367480.0000000    0.2959127
367520.0000000    0.2941085
367560.0000000    0.2831038
367600.0000000    0.2926754
367640.0000000    0.3002413
367680.0000000    0.3046037
367720.0000000    0.3062161
367760.0000000    0.2908034
367800.0000000    0.2826609
367840.0000000    0.2774491
367880.0000000    0.3078157
367920.0000000    0.2901913
367960.0000000    0.2700264
368000.0000000    0.2940581
368040.0000000    0.2902758
368080.0000000    0.2919420
368120.0000000    0.3032722
368160.0000000    0.2797367
368200.0000000    0.3054515
368240.0000000    0.2856724
368280.0000000    0.3032122
368320.0000000    0.2969155
368360.0000000    0.2800604
368400.0000000    0.2705969
368440.0000000    0.2837311
368480.0000000    0.2783234
368520.0000000    0.2849848
368560.0000000    0.2904297
368600.0000000    0.2741717
368640.0000000    0.2891827
368680.0000000    0.3062009
368720.0000000    0.3018434
368760.0000000    0.2878177
368800.0000000    0.2755776
368840.0000000    0.2800759
368880.0000000    0.2966335
368920.0000000    0.2841068
368960.0000000    0.2773933
369000.0000000    0.2858648
369040.0000000    0.2919210
369080.0000000    0.2739023
369120.0000000    0.2750154
369160.0000000    0.2573387
369200.0000000    0.2908553
369240.0000000    0.2936421
369280.0000000    0.2842501
369320.0000000    0.2727422
369360.0000000    0.2641197
369400.0000000    0.2843424
369440.0000000    0.2683197
369480.0000000    0.3220578
369520.0000000    0.2908016
369560.0000000    0.2931771
369600.0000000    0.3096814
369640.0000000    0.2828417
369680.0000000    0.2801706
369720.0000000    0.2703382
369760.0000000    0.2809312
369800.0000000    0.2997158
369840.0000000    0.2831149
369880.0000000    0.2965375
369920.0000000    0.2765795
369960.0000000    0.3023922
370000.0000000    0.2863007
370040.0000000    0.2755055
370080.0000000    0.2858925
370120.0000000    0.2866111
370160.0000000    0.2919717
370200.0000000    0.2625070
370240.0000000    0.2589548
370280.0000000    0.2704361
370320.0000000    0.2856786
370360.0000000    0.2808959
370400.0000000    0.3084525
370440.0000000    0.3063053
370480.0000000    0.2982895
370520.0000000    0.2891763
370560.0000000    0.2815806
370600.0000000    0.3016569
370640.0000000    0.3026821
370680.0000000    0.2814173
370720.0000000    0.2864575
370760.0000000    0.2940390
370800.0000000    0.3137046
370840.0000000    0.3037302
370880.0000000    0.2619673
370920.0000000    0.2696665
370960.0000000    0.2966125
371000.0000000    0.2875243
371040.0000000    0.2641766
371080.0000000    0.2633784
371120.0000000    0.2953226
371160.0000000    0.2867156
371200.0000000    0.2884147
371240.0000000    0.3156501
371280.0000000    0.2792632
371320.0000000    0.2999698
371360.0000000    0.2736948
371400.0000000    0.2745964
371440.0000000    0.2655964
371480.0000000    0.2787542
371520.0000000    0.2660355
371560.0000000    0.2892090
371600.0000000    0.2830597
371640.0000000    0.2570019
371680.0000000    0.2845155
371720.0000000    0.2916531
371760.0000000    0.2866039
371800.0000000    0.2848247
371840.0000000    0.2841735
371880.0000000    0.2774309
371920.0000000    0.2972085
371960.0000000    0.2660927
372000.0000000    0.2696517
372040.0000000    0.2890658
372080.0000000    0.2991596
372120.0000000    0.3084097
372160.0000000    0.3016074
372200.0000000    0.3035986
372240.0000000    0.3046884
372280.0000000    0.2925569
372320.0000000    0.3121077
372360.0000000    0.2931082
372400.0000000    0.2882361
372440.0000000    0.2807835
372480.0000000    0.2830093
372520.0000000    0.2823987
372560.0000000    0.2885889
372600.0000000    0.3031625
372640.0000000    0.3126170
372680.0000000    0.2868963
372720.0000000    0.2953276
372760.0000000    0.3002665
372800.0000000    0.2837656
372840.0000000    0.2941276
372880.0000000    0.2855600
372920.0000000    0.2893444
372960.0000000    0.2996734
373000.0000000    0.3067689
373040.0000000    0.2946823
373080.0000000    0.3056203
373120.0000000    0.2975184
373160.0000000    0.3062604
373200.0000000    0.2813129
373240.0000000    0.2706303
373280.0000000    0.2668442
373320.0000000    0.3008603
373360.0000000    0.2675493
373400.0000000    0.2930445
373440.0000000    0.2818379
373480.0000000    0.3004025
373520.0000000    0.2862879
373560.0000000    0.3056957
373600.0000000    0.2745243
373640.0000000    0.2909624
373680.0000000    0.2734316
373720.0000000    0.2749661
373760.0000000    0.3041228
373800.0000000    0.2772683
373840.0000000    0.2743422
373880.0000000    0.2764583
373920.0000000    0.2785911
373960.0000000    0.2733927
374000.0000000    0.2806294
374040.0000000    0.2569031
374080.0000000    0.2854671
374120.0000000    0.2678655
374160.0000000    0.2886427
374200.0000000    0.2729653
374240.0000000    0.3068039
374280.0000000    0.3050884
374320.0000000    0.2979340
374360.0000000    0.2827140
374400.0000000    0.2931251
374440.0000000    0.2701336
374480.0000000    0.2811963
374520.0000000    0.2909006
374560.0000000    0.2885309
374600.0000000    0.2899550
374640.0000000    0.2688955
374680.0000000    0.2685281
374720.0000000    0.2820864
374760.0000000    0.2929758
374800.0000000    0.2797904
374840.0000000    0.3004588
374880.0000000    0.2937073
374920.0000000    0.3029498
374960.0000000    0.2961828
375000.0000000    0.2807031
375040.0000000    0.2939963
375080.0000000    0.3115116
375120.0000000    0.2821885
375160.0000000    0.2706376
375200.0000000    0.2959030
375240.0000000    0.3040044
375280.0000000    0.3102713
375320.0000000    0.3075669
375360.0000000    0.3114128
375400.0000000    0.2966810
375440.0000000    0.3069403
375480.0000000    0.3002444
375520.0000000    0.3026760
375560.0000000    0.2871370
375600.0000000    0.2776945
375640.0000000    0.2858260
375680.0000000    0.2999884
375720.0000000    0.3108193
375760.0000000    0.2991381
375800.0000000    0.3159917
375840.0000000    0.3055176
375880.0000000    0.2938991
375920.0000000    0.3113781
375960.0000000    0.2978395
376000.0000000    0.3037629
376040.0000000    0.3064644
376080.0000000    0.3070625
376120.0000000    0.3090370
376160.0000000    0.3057285
376200.0000000    0.3045449
376240.0000000    0.3285211
376280.0000000    0.3122769
376320.0000000    0.3151424
376360.0000000    0.2832397
376400.0000000    0.2868595
376440.0000000    0.2994134
376480.0000000    0.2992499
376520.0000000    0.2957928
376560.0000000    0.3054336
376600.0000000    0.3149618
376640.0000000    0.3143044
376680.0000000    0.2984321
376720.0000000    0.3212307
376760.0000000    0.3196833
376800.0000000    0.3185155
376840.0000000    0.3048062
376880.0000000    0.2833829
376920.0000000    0.2740535
376960.0000000    0.2747716
377000.0000000    0.2803018
377040.0000000    0.2625698
377080.0000000    0.2725608
377120.0000000    0.2788103
377160.0000000    0.2822190
377200.0000000    0.2881685
377240.0000000    0.2983467
377280.0000000    0.2858666
377320.0000000    0.2900215
377360.0000000    0.3035914
377400.0000000    0.2832579
377440.0000000    0.3054604
377480.0000000    0.3101277
377520.0000000    0.2893482
377560.0000000    0.2995637
377600.0000000    0.2856893
377640.0000000    0.2873008
377680.0000000    0.2899990
377720.0000000    0.3057908
377760.0000000    0.2654511
377800.0000000    0.3012961
377840.0000000    0.3153548
377880.0000000    0.2809932
377920.0000000    0.2916664
377960.0000000    0.3033732
378000.0000000    0.3153384
378040.0000000    0.2708281
378080.0000000    0.2634396
378120.0000000    0.2857367
378160.0000000    0.2732012
378200.0000000    0.2740361
378240.0000000    0.2776675
378280.0000000    0.2676536
378320.0000000    0.2780922
378360.0000000    0.2691815
378400.0000000    0.2876400
378440.0000000    0.2816845
378480.0000000    0.2854790
378520.0000000    0.2979911
378560.0000000    0.2796742
378600.0000000    0.2704337
378640.0000000    0.2861786
378680.0000000    0.3002002
378720.0000000    0.2961723
378760.0000000    0.2882921
378800.0000000    0.2979727
378840.0000000    0.2894433
378880.0000000    0.2579676
378920.0000000    0.2783317
378960.0000000    0.2858190
379000.0000000    0.2908723
379040.0000000    0.2660370
379080.0000000    0.2892795
379120.0000000    0.2908149
379160.0000000    0.2803806
379200.0000000    0.2634870
379240.0000000    0.2706142
379280.0000000    0.2694155
379320.0000000    0.2616851
379360.0000000    0.2665160
379400.0000000    0.2677193
379440.0000000    0.2722410
379480.0000000    0.2921829
379520.0000000    0.2767794
379560.0000000    0.2545632
379600.0000000    0.2842393
379640.0000000    0.2727665
379680.0000000    0.2750745
379720.0000000    0.2755040
379760.0000000    0.2659316
379800.0000000    0.2880804
379840.0000000    0.2767478
379880.0000000    0.2871904
379920.0000000    0.2924473
379960.0000000    0.2919641
380000.0000000    0.2702967
380040.0000000    0.3007467
380080.0000000    0.2841516
380120.0000000    0.2955836
380160.0000000    0.2942981
380200.0000000    0.2795801
380240.0000000    0.2795115
380280.0000000    0.2754005
380320.0000000    0.2742051
380360.0000000    0.2937696
380400.0000000    0.2897108
380440.0000000    0.2738846
380480.0000000    0.2891089
380520.0000000    0.2683019
380560.0000000    0.2728375
380600.0000000    0.2930835
380640.0000000    0.2747234
380680.0000000    0.2803478
380720.0000000    0.2629621
380760.0000000    0.2689596
380800.0000000    0.2614590
380840.0000000    0.2808557
380880.0000000    0.2678489
380920.0000000    0.3081825
380960.0000000    0.2803473
381000.0000000    0.2578703
381040.0000000    0.2708246
381080.0000000    0.2953738
381120.0000000    0.2703539
381160.0000000    0.2572419
381200.0000000    0.2869121
381240.0000000    0.2734578
381280.0000000    0.2638386
381320.0000000    0.2647288
381360.0000000    0.2679076
381400.0000000    0.2759902
381440.0000000    0.2730690
381480.0000000    0.2559618
381520.0000000    0.2728611
381560.0000000    0.2614845
381600.0000000    0.2837964
381640.0000000    0.2569619
381680.0000000    0.2682935
381720.0000000    0.2741514
381760.0000000    0.2679406
381800.0000000    0.2742104
381840.0000000    0.2710733
381880.0000000    0.2669855
381920.0000000    0.2681570
381960.0000000    0.2818071
382000.0000000    0.3090596
382040.0000000    0.3268498
382080.0000000    0.3108369
382120.0000000    0.2938050
382160.0000000    0.3024355
382200.0000000    0.3007682
382240.0000000    0.3123657
382280.0000000    0.3005517
382320.0000000    0.2984191
382360.0000000    0.2871315
382400.0000000    0.2812882
382440.0000000    0.2759481
382480.0000000    0.2937475
382520.0000000    0.2666259
382560.0000000    0.2630652
382600.0000000    0.2748110
382640.0000000    0.2675889
382680.0000000    0.2789726
382720.0000000    0.2792074
382760.0000000    0.2665979
382800.0000000    0.2730934
382840.0000000    0.2700215
382880.0000000    0.2586483
382920.0000000    0.2809494
382960.0000000    0.2763188
383000.0000000    0.2960403
383040.0000000    0.2797638
383080.0000000    0.2857335
383120.0000000    0.2831044
383160.0000000    0.2864716
383200.0000000    0.2917630
383240.0000000    0.2965660
383280.0000000    0.3013947
383320.0000000    0.2842682
383360.0000000    0.2974234
383400.0000000    0.2942944
383440.0000000    0.2870734
383480.0000000    0.2774513
383520.0000000    0.2916149
383560.0000000    0.2989065
383600.0000000    0.2595032
383640.0000000    0.2974722
383680.0000000    0.2771434
383720.0000000    0.3019604
383760.0000000    0.2871163
383800.0000000    0.2721437
383840.0000000    0.2931342
383880.0000000    0.3039728
383920.0000000    0.3097389
383960.0000000    0.2782115
384000.0000000    0.2873412
384040.0000000    0.3064667
384080.0000000    0.2800130
384120.0000000    0.3057475
384160.0000000    0.2567868
384200.0000000    0.2669273
384240.0000000    0.2632350
384280.0000000    0.2740462
384320.0000000    0.2804584
384360.0000000    0.2991991
384400.0000000    0.2823528
384440.0000000    0.2828102
384480.0000000    0.2806694
384520.0000000    0.2725613
384560.0000000    0.2834434
384600.0000000    0.2913882
384640.0000000    0.2808750
384680.0000000    0.2676569
384720.0000000    0.2883720
384760.0000000    0.2724073
384800.0000000    0.2812117
384840.0000000    0.2688619
384880.0000000    0.2818063
384920.0000000    0.2831570
384960.0000000    0.2681402
385000.0000000    0.2879163
385040.0000000    0.2857347
385080.0000000    0.2951788
385120.0000000    0.2751341
385160.0000000    0.2878947
385200.0000000    0.2865966
385240.0000000    0.2886310
385280.0000000    0.2953437
385320.0000000    0.2922660
385360.0000000    0.2916659
385400.0000000    0.2966787
385440.0000000    0.3009322
385480.0000000    0.2991409
385520.0000000    0.3004099
385560.0000000    0.2947061
385600.0000000    0.3028534
385640.0000000    0.2842174
385680.0000000    0.2795992
385720.0000000    0.3038368
385760.0000000    0.3003023
385800.0000000    0.3063014
385840.0000000    0.3002891
385880.0000000    0.3082066
385920.0000000    0.3082573
385960.0000000    0.2954693
386000.0000000    0.2945338
386040.0000000    0.2931583
386080.0000000    0.2848260
386120.0000000    0.3029812
386160.0000000    0.3119573
386200.0000000    0.3164005
386240.0000000    0.2875761
386280.0000000    0.2839743
386320.0000000    0.2653137
386360.0000000    0.2694941
386400.0000000    0.2787803
386440.0000000    0.2898197
386480.0000000    0.2993813
386520.0000000    0.2820227
386560.0000000    0.2729720
386600.0000000    0.2788924
386640.0000000    0.2692812
386680.0000000    0.2725674
386720.0000000    0.3007735
386760.0000000    0.2762949
386800.0000000    0.2727453
386840.0000000    0.2971819
386880.0000000    0.2988504
386920.0000000    0.2930314
386960.0000000    0.2722574
387000.0000000    0.2838306
387040.0000000    0.2824609
387080.0000000    0.2946738
387120.0000000    0.2957765
387160.0000000    0.3023111
387200.0000000    0.2741542
387240.0000000    0.2816514
387280.0000000    0.2995013
387320.0000000    0.2887281
387360.0000000    0.2827814
387400.0000000    0.2825433
387440.0000000    0.2983291
387480.0000000    0.2902314
387520.0000000    0.2688124
387560.0000000    0.3023045
387600.0000000    0.2866857
387640.0000000    0.2767508
387680.0000000    0.2742735
387720.0000000    0.2873895
387760.0000000    0.2841194
387800.0000000    0.2856100
387840.0000000    0.3065686
387880.0000000    0.3106038
387920.0000000    0.2863590
387960.0000000    0.2924568
388000.0000000    0.2835542
388040.0000000    0.2877624
388080.0000000    0.2946958
388120.0000000    0.2935618
388160.0000000    0.3048079
388200.0000000    0.2828227
388240.0000000    0.2888220
388280.0000000    0.2810656
388320.0000000    0.3093072
388360.0000000    0.3062375
388400.0000000    0.2948825
388440.0000000    0.2954581
388480.0000000    0.2920556
388520.0000000    0.2804273
388560.0000000    0.2720888
388600.0000000    0.2821806
388640.0000000    0.2945774
388680.0000000    0.2912126
388720.0000000    0.2936840
388760.0000000    0.2964712
388800.0000000    0.2852465
388840.0000000    0.2824098
388880.0000000    0.2979680
388920.0000000    0.3019082
388960.0000000    0.3131362
389000.0000000    0.2817949
389040.0000000    0.2913096
389080.0000000    0.3070327
389120.0000000    0.2916661
389160.0000000    0.2772150
389200.0000000    0.2739744
389240.0000000    0.2955364
389280.0000000    0.3027796
389320.0000000    0.2925609
389360.0000000    0.2832322
389400.0000000    0.2944530
389440.0000000    0.3136438
389480.0000000    0.3044493
389520.0000000    0.2839209
389560.0000000    0.3009344
389600.0000000    0.3126993
389640.0000000    0.2961255
389680.0000000    0.2819091
389720.0000000    0.2943149
389760.0000000    0.2895527
389800.0000000    0.3111134
389840.0000000    0.3124933
389880.0000000    0.3071567
389920.0000000    0.2883473
389960.0000000    0.2760031
390000.0000000    0.2827577
390040.0000000    0.2834266
390080.0000000    0.3059344
390120.0000000    0.3076672
390160.0000000    0.3198344
390200.0000000    0.2994075
390240.0000000    0.3080904
390280.0000000    0.3039754
390320.0000000    0.2946747
390360.0000000    0.3099192
390400.0000000    0.2957997
390440.0000000    0.3002149
390480.0000000    0.3015283
390520.0000000    0.3041671
390560.0000000    0.3120981
390600.0000000    0.3023685
390640.0000000    0.3110350
390680.0000000    0.3020995
390720.0000000    0.2654511
390760.0000000    0.2890358
390800.0000000    0.3142391
390840.0000000    0.2791266
390880.0000000    0.3031303
390920.0000000    0.2849322
390960.0000000    0.2918513
391000.0000000    0.3061827
391040.0000000    0.3087356
391080.0000000    0.3006478
391120.0000000    0.2957387
391160.0000000    0.3053825
391200.0000000    0.2915428
391240.0000000    0.2796817
391280.0000000    0.2917903
391320.0000000    0.3022288
391360.0000000    0.2932993
391400.0000000    0.3034412
391440.0000000    0.2904698
391480.0000000    0.3039771
391520.0000000    0.2861041
391560.0000000    0.2939459
391600.0000000    0.2907172
391640.0000000    0.2875490
391680.0000000    0.2774027
391720.0000000    0.2602986
391760.0000000    0.2662790
391800.0000000    0.2623373
391840.0000000    0.2744142
391880.0000000    0.2923338
391920.0000000    0.2948468
391960.0000000    0.2784227
392000.0000000    0.3056389
392040.0000000    0.2907398
392080.0000000    0.3254366
392120.0000000    0.3038325
392160.0000000    0.3000049
392200.0000000    0.2898805
392240.0000000    0.2894493
392280.0000000    0.3009210
392320.0000000    0.3068065
392360.0000000    0.3193069
392400.0000000    0.2977638
392440.0000000    0.2909974
392480.0000000    0.3017431
392520.0000000    0.2975369
392560.0000000    0.2964463
392600.0000000    0.3066333
392640.0000000    0.2829648
392680.0000000    0.2880993
392720.0000000    0.2918132
392760.0000000    0.3137685
392800.0000000    0.2896707
392840.0000000    0.2742441
392880.0000000    0.2828653
392920.0000000    0.2879965
392960.0000000    0.2922832
393000.0000000    0.2779333
393040.0000000    0.2846386
393080.0000000    0.2623205
393120.0000000    0.2540511
393160.0000000    0.2697074
393200.0000000    0.2979741
393240.0000000    0.2819057
393280.0000000    0.2800559
393320.0000000    0.2913466
393360.0000000    0.3072780
393400.0000000    0.2812130
393440.0000000    0.2905731
393480.0000000    0.2797611
393520.0000000    0.3021926
393560.0000000    0.2974940
393600.0000000    0.2962750
393640.0000000    0.3082639
393680.0000000    0.2975425
393720.0000000    0.3021556
393760.0000000    0.3021783
393800.0000000    0.2877350
393840.0000000    0.2872799
393880.0000000    0.2881523
393920.0000000    0.2880847
393960.0000000    0.2864487
394000.0000000    0.2630563
394040.0000000    0.2794065
394080.0000000    0.2845935
394120.0000000    0.2876143
394160.0000000    0.3007067
394200.0000000    0.2976315
394240.0000000    0.2914040
394280.0000000    0.2972488
394320.0000000    0.2713528
394360.0000000    0.2632993
394400.0000000    0.3018074
394440.0000000    0.2828059
394480.0000000    0.2912720
394520.0000000    0.2840989
394560.0000000    0.2783498
394600.0000000    0.2941736
394640.0000000    0.2572400
394680.0000000    0.2792464
394720.0000000    0.3011577
394760.0000000    0.2767234
394800.0000000    0.2912323
394840.0000000    0.2936795
394880.0000000    0.2829007
394920.0000000    0.3132844
394960.0000000    0.2960820
395000.0000000    0.3044092
395040.0000000    0.2875929
395080.0000000    0.3062454
395120.0000000    0.2876672
395160.0000000    0.2708061
395200.0000000    0.2766049
395240.0000000    0.2738172
395280.0000000    0.2909061
395320.0000000    0.2674001
395360.0000000    0.3020123
395400.0000000    0.3022108
395440.0000000    0.2872032
395480.0000000    0.2574796
395520.0000000    0.2881998
395560.0000000    0.2874515
395600.0000000    0.2926721
395640.0000000    0.2808834
395680.0000000    0.2961734
395720.0000000    0.3145393
395760.0000000    0.2936673
395800.0000000    0.2918552
395840.0000000    0.2957721
395880.0000000    0.2785873
395920.0000000    0.2787277
395960.0000000    0.2673442
396000.0000000    0.2997430
396040.0000000    0.2918510
396080.0000000    0.3096956
396120.0000000    0.2975116
396160.0000000    0.2957270
396200.0000000    0.2917656
396240.0000000    0.2994304
396280.0000000    0.3038143
396320.0000000    0.2920917
396360.0000000    0.3063592
396400.0000000    0.2986477
396440.0000000    0.2766992
396480.0000000    0.2680212
396520.0000000    0.2855628
396560.0000000    0.2857370
396600.0000000    0.2801406
396640.0000000    0.2654220
396680.0000000    0.2839469
396720.0000000    0.2723185
396760.0000000    0.3013180
396800.0000000    0.2998518
396840.0000000    0.2852650
396880.0000000    0.2812698
396920.0000000    0.2927961
396960.0000000    0.2800742
397000.0000000    0.2952509
397040.0000000    0.2746297
397080.0000000    0.2998256
397120.0000000    0.2966833
397160.0000000    0.2859504
397200.0000000    0.2698191
397240.0000000    0.2871341
397280.0000000    0.2986640
397320.0000000    0.2613229
397360.0000000    0.2884092
397400.0000000    0.2952385
397440.0000000    0.2820998
397480.0000000    0.2711921
397520.0000000    0.3003162
397560.0000000    0.2558621
397600.0000000    0.2678403
397640.0000000    0.2633387
397680.0000000    0.2666878
397720.0000000    0.2547486
397760.0000000    0.2636881
397800.0000000    0.2724747
397840.0000000    0.2684256
397880.0000000    0.2800712
397920.0000000    0.2695082
397960.0000000    0.2843510
398000.0000000    0.2586431
398040.0000000    0.2564840
398080.0000000    0.2819361
398120.0000000    0.2675365
398160.0000000    0.2523397
398200.0000000    0.2671570
398240.0000000    0.2587261
398280.0000000    0.2823620
398320.0000000    0.2640942
398360.0000000    0.2679805
398400.0000000    0.2704317
398440.0000000    0.2916696
398480.0000000    0.2944018
398520.0000000    0.2791854
398560.0000000    0.2847132
398600.0000000    0.2861964
398640.0000000    0.3011136
398680.0000000    0.3036680
398720.0000000    0.2891459
398760.0000000    0.2860141
398800.0000000    0.2810657
398840.0000000    0.2732878
398880.0000000    0.2836805
398920.0000000    0.2799198
398960.0000000    0.2744367
399000.0000000    0.2872564
399040.0000000    0.2721211
399080.0000000    0.2914729
399120.0000000    0.2917922
399160.0000000    0.2693925
399200.0000000    0.2965224
399240.0000000    0.2912332
399280.0000000    0.2696277
399320.0000000    0.2722000
399360.0000000    0.2710708
399400.0000000    0.2716746
399440.0000000    0.2659406
399480.0000000    0.2887424
399520.0000000    0.2546395
399560.0000000    0.2838617
399600.0000000    0.2682537
399640.0000000    0.2935325
399680.0000000    0.2778414
399720.0000000    0.2802604
399760.0000000    0.2800395
399800.0000000    0.2841600
399840.0000000    0.2673383
399880.0000000    0.3023047
399920.0000000    0.2816216
399960.0000000    0.3073095
400000.0000000    0.2814894
400040.0000000    0.2762090
400080.0000000    0.2716595
400120.0000000    0.2652031
400160.0000000    0.2604650
400200.0000000    0.2775845
400240.0000000    0.2814778
400280.0000000    0.2669915
400320.0000000    0.3000701
400360.0000000    0.2647036
400400.0000000    0.2848076
400440.0000000    0.2708206
400480.0000000    0.2871612
400520.0000000    0.2839342
400560.0000000    0.2889885
400600.0000000    0.3022410
400640.0000000    0.2791496
400680.0000000    0.2865053
400720.0000000    0.2972847
400760.0000000    0.3034427
400800.0000000    0.2803558
400840.0000000    0.2879229
400880.0000000    0.2805892
400920.0000000    0.2825787
400960.0000000    0.2816686
401000.0000000    0.2907058
401040.0000000    0.3002401
401080.0000000    0.2957467
401120.0000000    0.3003547
401160.0000000    0.3084500
401200.0000000    0.2957849
401240.0000000    0.2842619
401280.0000000    0.3107094
401320.0000000    0.2859779
401360.0000000    0.3005010
401400.0000000    0.3034536
401440.0000000    0.2923396
401480.0000000    0.3292941
401520.0000000    0.3205416
401560.0000000    0.2978547
401600.0000000    0.2875991
401640.0000000    0.3208304
401680.0000000    0.2838463
401720.0000000    0.3147410
401760.0000000    0.2996423
401800.0000000    0.2935079
401840.0000000    0.2818034
401880.0000000    0.2940416
401920.0000000    0.2869312
401960.0000000    0.2844035
402000.0000000    0.2868320
402040.0000000    0.2731101
402080.0000000    0.3022480
402120.0000000    0.3021433
402160.0000000    0.2722548
402200.0000000    0.2743108
402240.0000000    0.2970549
402280.0000000    0.2859941
402320.0000000    0.2994830
402360.0000000    0.2939749
402400.0000000    0.2833091
402440.0000000    0.2578426
402480.0000000    0.2869411
402520.0000000    0.2702652
402560.0000000    0.2664270
402600.0000000    0.2769595
402640.0000000    0.2693689
402680.0000000    0.2640332
402720.0000000    0.2731895
402760.0000000    0.2677696
402800.0000000    0.2906669
402840.0000000    0.2854075
402880.0000000    0.2901678
402920.0000000    0.2784464
402960.0000000    0.2977966
403000.0000000    0.2846780
403040.0000000    0.2761115
403080.0000000    0.2825528
403120.0000000    0.2964548
403160.0000000    0.2908783
403200.0000000    0.2658436
403240.0000000    0.2775308
403280.0000000    0.2971464
403320.0000000    0.3044738
403360.0000000    0.3193069
403400.0000000    0.2982133
403440.0000000    0.2784072
403480.0000000    0.2812388
403520.0000000    0.2971083
403560.0000000    0.2860277
403600.0000000    0.2897180
403640.0000000    0.3001499
403680.0000000    0.2943107
403720.0000000    0.2864689
403760.0000000    0.3044389
403800.0000000    0.3039823
403840.0000000    0.2815737
403880.0000000    0.2900569
403920.0000000    0.2899207
403960.0000000    0.3038863
404000.0000000    0.2733159
404040.0000000    0.2886642
404080.0000000    0.2872627
404120.0000000    0.2735134
404160.0000000    0.2625748
404200.0000000    0.2733478
404240.0000000    0.2651248
404280.0000000    0.2896596
404320.0000000    0.2827662
404360.0000000    0.3067029
404400.0000000    0.3121854
404440.0000000    0.2738682
404480.0000000    0.2920211
404520.0000000    0.2929485
404560.0000000    0.2907591
404600.0000000    0.2763179
404640.0000000    0.3031719
404680.0000000    0.2931436
404720.0000000    0.3003351
404760.0000000    0.3228296
404800.0000000    0.2893305
404840.0000000    0.2881262
404880.0000000    0.2890488
404920.0000000    0.2888657
404960.0000000    0.2833477
405000.0000000    0.2834454
405040.0000000    0.2861630
405080.0000000    0.2954933
405120.0000000    0.2700108
405160.0000000    0.2935901
405200.0000000    0.2890757
405240.0000000    0.2904920
405280.0000000    0.2896652
405320.0000000    0.2912487
405360.0000000    0.2940604
405400.0000000    0.2972469
405440.0000000    0.3065024
405480.0000000    0.3211015
405520.0000000    0.2917833
405560.0000000    0.3114743
405600.0000000    0.3034304
405640.0000000    0.3086341
405680.0000000    0.2753787
405720.0000000    0.2965831
405760.0000000    0.2857495
405800.0000000    0.2797084
405840.0000000    0.2820701
405880.0000000    0.2877011
405920.0000000    0.2913247
405960.0000000    0.2763193
406000.0000000    0.3007844
406040.0000000    0.2817080
406080.0000000    0.2713327
406120.0000000    0.2778257
406160.0000000    0.2781406
406200.0000000    0.2599186
406240.0000000    0.2671746
406280.0000000    0.2766629
406320.0000000    0.3093384
406360.0000000    0.2826273
406400.0000000    0.2804233
406440.0000000    0.2685038
406480.0000000    0.3044536
406520.0000000    0.2819962
406560.0000000    0.2783604
406600.0000000    0.3094870
406640.0000000    0.2838235
406680.0000000    0.2965458
406720.0000000    0.2838150
406760.0000000    0.3014198
406800.0000000    0.2990460
406840.0000000    0.3059128
406880.0000000    0.2839489
406920.0000000    0.2891287
406960.0000000    0.2667740
407000.0000000    0.2866432
407040.0000000    0.3068148
407080.0000000    0.2952936
407120.0000000    0.3010268
407160.0000000    0.2941433
407200.0000000    0.2802878
407240.0000000    0.2841284
407280.0000000    0.2828188
407320.0000000    0.2639305
407360.0000000    0.2716037
407400.0000000    0.2851584
407440.0000000    0.2975563
407480.0000000    0.2811364
407520.0000000    0.2820963
407560.0000000    0.2744821
407600.0000000    0.2726979
407640.0000000    0.3047763
407680.0000000    0.2742974
407720.0000000    0.2757652
407760.0000000    0.2662221
407800.0000000    0.2944892
407840.0000000    0.2714523
407880.0000000    0.2505632
407920.0000000    0.2941501
407960.0000000    0.2846235
408000.0000000    0.2746049
408040.0000000    0.2853516
408080.0000000    0.2859520
408120.0000000    0.2794245
408160.0000000    0.2827846
408200.0000000    0.2973479
408240.0000000    0.2732117
408280.0000000    0.2881205
408320.0000000    0.2784710
408360.0000000    0.2864072
408400.0000000    0.2855714
408440.0000000    0.2966293
408480.0000000    0.2947640
408520.0000000    0.2984939
408560.0000000    0.3068142
408600.0000000    0.2997930
408640.0000000    0.2984521
408680.0000000    0.3117681
408720.0000000    0.2958886
408760.0000000    0.2963672
408800.0000000    0.2935429
408840.0000000    0.2985176
408880.0000000    0.3046353
408920.0000000    0.2917399
408960.0000000    0.3181204
409000.0000000    0.2854677
409040.0000000    0.2967324
409080.0000000    0.2856006
409120.0000000    0.2829469
409160.0000000    0.2680979
409200.0000000    0.2726004
409240.0000000    0.2880390
409280.0000000    0.2849508
409320.0000000    0.2922606
409360.0000000    0.3134274
409400.0000000    0.3110190
409440.0000000    0.3152701
409480.0000000    0.3122744
409520.0000000    0.2862443
409560.0000000    0.2940133
409600.0000000    0.3039836
409640.0000000    0.2819566
409680.0000000    0.2841186
409720.0000000    0.2964718
409760.0000000    0.2719104
409800.0000000    0.2856049
409840.0000000    0.2700110
409880.0000000    0.2677974
409920.0000000    0.2789480
409960.0000000    0.2796976
410000.0000000    0.2669398
410040.0000000    0.2862467
410080.0000000    0.2669969
410120.0000000    0.2785879
410160.0000000    0.2851568
410200.0000000    0.2700190
410240.0000000    0.2974726
410280.0000000    0.2973586
410320.0000000    0.3193792
410360.0000000    0.3124204
410400.0000000    0.2919475
410440.0000000    0.2920849
410480.0000000    0.2927859
410520.0000000    0.2850866
410560.0000000    0.2868077
410600.0000000    0.3136311
410640.0000000    0.3064099
410680.0000000    0.2992028
410720.0000000    0.2838449
410760.0000000    0.2712562
410800.0000000    0.2822331
410840.0000000    0.2953066
410880.0000000    0.2925844
410920.0000000    0.2971314
410960.0000000    0.2692108
411000.0000000    0.2745904
411040.0000000    0.2836029
411080.0000000    0.2726080
411120.0000000    0.3005247
411160.0000000    0.3014767
411200.0000000    0.2793126
411240.0000000    0.2667433
411280.0000000    0.2869056
411320.0000000    0.2804858
411360.0000000    0.2682693
411400.0000000    0.2784640
411440.0000000    0.2701391
411480.0000000    0.2839717
411520.0000000    0.2898791
411560.0000000    0.2802409
411600.0000000    0.2772824
411640.0000000    0.2633446
411680.0000000    0.2864593
411720.0000000    0.2566216
411760.0000000    0.2593134
411800.0000000    0.2422177
411840.0000000    0.2559941
411880.0000000    0.2655014
411920.0000000    0.2570488
411960.0000000    0.2625477
412000.0000000    0.2692703
412040.0000000    0.2654755
412080.0000000    0.2780571
412120.0000000    0.2725388
412160.0000000    0.2622526
412200.0000000    0.2891544
412240.0000000    0.2805282
412280.0000000    0.2922049
412320.0000000    0.2926158
412360.0000000    0.2807555
412400.0000000    0.2857992
412440.0000000    0.2690985
412480.0000000    0.2659904
412520.0000000    0.2637614
412560.0000000    0.2562838
412600.0000000    0.2530413
412640.0000000    0.2645550
412680.0000000    0.2893282
412720.0000000    0.2700825
412760.0000000    0.2776088
412800.0000000    0.2804402
412840.0000000    0.2614139
412880.0000000    0.2744686
412920.0000000    0.2973133
412960.0000000    0.2904727
413000.0000000    0.2940048
413040.0000000    0.2764652
413080.0000000    0.2842166
413120.0000000    0.2994213
413160.0000000    0.3054149
413200.0000000    0.3020759
413240.0000000    0.2940108
413280.0000000    0.2885089
413320.0000000    0.2910058
413360.0000000    0.3126396
413400.0000000    0.2878357
413440.0000000    0.2952805
413480.0000000    0.3007285
413520.0000000    0.2709667
413560.0000000    0.2823990
413600.0000000    0.2778056
413640.0000000    0.2751425
413680.0000000    0.2941675
413720.0000000    0.3059346
413760.0000000    0.2991102
413800.0000000    0.3042419
413840.0000000    0.3135636
413880.0000000    0.2954811
413920.0000000    0.2934792
413960.0000000    0.2945376
414000.0000000    0.2977579
414040.0000000    0.2831366
414080.0000000    0.2713351
414120.0000000    0.2861682
414160.0000000    0.2820815
414200.0000000    0.2828689
414240.0000000    0.2999104
414280.0000000    0.2879531
414320.0000000    0.2828849
414360.0000000    0.2779750
414400.0000000    0.2822964
414440.0000000    0.2978066
414480.0000000    0.2772780
414520.0000000    0.2878921
414560.0000000    0.2816096
414600.0000000    0.2890873
414640.0000000    0.2793882
414680.0000000    0.2867080
414720.0000000    0.2889253
414760.0000000    0.2812523
414800.0000000    0.3012179
414840.0000000    0.3015368
414880.0000000    0.3045583
414920.0000000    0.3064241
414960.0000000    0.2920047
415000.0000000    0.2956605
415040.0000000    0.2857184
415080.0000000    0.2838217
415120.0000000    0.2966299
415160.0000000    0.3030617
415200.0000000    0.3157132
415240.0000000    0.3023428
415280.0000000    0.3055178
415320.0000000    0.2938625
415360.0000000    0.3043795
415400.0000000    0.2994013
415440.0000000    0.2984832
415480.0000000    0.2849578
415520.0000000    0.2760178
415560.0000000    0.2762475
415600.0000000    0.2621605
415640.0000000    0.2689334
415680.0000000    0.2600658
415720.0000000    0.2856185
415760.0000000    0.2813631
415800.0000000    0.3054841
415840.0000000    0.2698497
415880.0000000    0.2776633
415920.0000000    0.2886678
415960.0000000    0.2747412
416000.0000000    0.2711663
416040.0000000    0.2798451
416080.0000000    0.2704127
416120.0000000    0.2844760
416160.0000000    0.2904411
416200.0000000    0.2855439
416240.0000000    0.2536629
416280.0000000    0.2868770
416320.0000000    0.2805249
416360.0000000    0.2908599
416400.0000000    0.2975140
416440.0000000    0.2967418
416480.0000000    0.2796877
416520.0000000    0.2666209
416560.0000000    0.2589986
416600.0000000    0.2825278
416640.0000000    0.2905074
416680.0000000    0.2867624
416720.0000000    0.2853536
416760.0000000    0.2971305
416800.0000000    0.2995288
416840.0000000    0.2997984
416880.0000000    0.2702335
416920.0000000    0.2825723
416960.0000000    0.2827585
417000.0000000    0.2786103
417040.0000000    0.2774887
417080.0000000    0.2993369
417120.0000000    0.2871449
417160.0000000    0.2871483
417200.0000000    0.3098578
417240.0000000    0.2968326
417280.0000000    0.2869931
417320.0000000    0.2958582
417360.0000000    0.2946269
417400.0000000    0.2901301
417440.0000000    0.2878649
417480.0000000    0.2900645
417520.0000000    0.2940845
417560.0000000    0.2877932
417600.0000000    0.2682327
417640.0000000    0.2757275
417680.0000000    0.2846476
417720.0000000    0.2632617
417760.0000000    0.2824163
417800.0000000    0.2797526
417840.0000000    0.2851089
417880.0000000    0.2911700
417920.0000000    0.2833700
417960.0000000    0.2711654
418000.0000000    0.2927968
418040.0000000    0.2886459
418080.0000000    0.2917256
418120.0000000    0.2771460
418160.0000000    0.2894794
418200.0000000    0.2852674
418240.0000000    0.2751901
418280.0000000    0.2892174
418320.0000000    0.2952073
418360.0000000    0.2817470
418400.0000000    0.2807623
418440.0000000    0.2776121
418480.0000000    0.2809000
418520.0000000    0.3030706
418560.0000000    0.2901495
418600.0000000    0.2946373
418640.0000000    0.2876481
418680.0000000    0.3108736
418720.0000000    0.3047252
418760.0000000    0.2965803
418800.0000000    0.2950366
418840.0000000    0.2876010
418880.0000000    0.2958209
418920.0000000    0.3017620
418960.0000000    0.2918067
419000.0000000    0.2730256
419040.0000000    0.2965811
419080.0000000    0.2900011
419120.0000000    0.2765374
419160.0000000    0.2743509
419200.0000000    0.2938555
419240.0000000    0.2976088
419280.0000000    0.2969471
419320.0000000    0.3125207
419360.0000000    0.2982328
419400.0000000    0.2759005
419440.0000000    0.2760377
419480.0000000    0.3085137
419520.0000000    0.3146842
419560.0000000    0.2880968
419600.0000000    0.2768130
419640.0000000    0.2628487
419680.0000000    0.2881261
419720.0000000    0.2878128
419760.0000000    0.2819454
419800.0000000    0.2719514
419840.0000000    0.2680303
419880.0000000    0.2872555
419920.0000000    0.2765773
419960.0000000    0.2720578
420000.0000000    0.2803372
420040.0000000    0.2827209
420080.0000000    0.2846994
420120.0000000    0.2905982
420160.0000000    0.2944171
420200.0000000    0.2814683
420240.0000000    0.3033786
420280.0000000    0.2905846
420320.0000000    0.2770185
420360.0000000    0.2892106
420400.0000000    0.3019764
420440.0000000    0.2907842
420480.0000000    0.2983613
420520.0000000    0.2988762
420560.0000000    0.3216771
420600.0000000    0.3059847
420640.0000000    0.2733200
420680.0000000    0.2992338
420720.0000000    0.3105514
420760.0000000    0.2915972
420800.0000000    0.2683106
420840.0000000    0.2837432
420880.0000000    0.3064862
420920.0000000    0.2856565
420960.0000000    0.2628217
421000.0000000    0.2599108
421040.0000000    0.2868365
421080.0000000    0.2803074
421120.0000000    0.2821292
421160.0000000    0.2796840
421200.0000000    0.3022829
421240.0000000    0.2969768
421280.0000000    0.2767854
421320.0000000    0.2833831
421360.0000000    0.2809750
421400.0000000    0.2715360
421440.0000000    0.2948436
421480.0000000    0.2639282
421520.0000000    0.2672055
421560.0000000    0.3016009
421600.0000000    0.3007181
421640.0000000    0.2667470
421680.0000000    0.2806472
421720.0000000    0.2827416
421760.0000000    0.2919227
421800.0000000    0.2678350
421840.0000000    0.2870489
421880.0000000    0.2796492
421920.0000000    0.2950979
421960.0000000    0.2776528
422000.0000000    0.2987660
422040.0000000    0.2949207
422080.0000000    0.3052254
422120.0000000    0.2900333
422160.0000000    0.2809787
422200.0000000    0.3071839
422240.0000000    0.2684438
422280.0000000    0.2742666
422320.0000000    0.2565029
422360.0000000    0.2702105
422400.0000000    0.2429385
422440.0000000    0.2737731
422480.0000000    0.2699469
422520.0000000    0.2711248
422560.0000000    0.2882725
422600.0000000    0.2788303
422640.0000000    0.2752680
422680.0000000    0.2500537
422720.0000000    0.2586398
422760.0000000    0.2642556
422800.0000000    0.2679279
422840.0000000    0.2767426
422880.0000000    0.2668148
422920.0000000    0.2796439
422960.0000000    0.2839805
423000.0000000    0.2735625
423040.0000000    0.2899263
423080.0000000    0.2997012
423120.0000000    0.3059247
423160.0000000    0.3064642
423200.0000000    0.2894141
423240.0000000    0.3018675
423280.0000000    0.2798355
423320.0000000    0.2852837
423360.0000000    0.3017092
423400.0000000    0.2940284
423440.0000000    0.2921486
423480.0000000    0.2861289
423520.0000000    0.3062577
423560.0000000    0.2893805
423600.0000000    0.2892348
423640.0000000    0.2946126
423680.0000000    0.2920483
423720.0000000    0.2764693
423760.0000000    0.2742057
423800.0000000    0.2701378
423840.0000000    0.2998064
423880.0000000    0.3056729
423920.0000000    0.2795867
423960.0000000    0.3085352
424000.0000000    0.2775100
424040.0000000    0.2763052
424080.0000000    0.2694495
424120.0000000    0.2773184
424160.0000000    0.2912257
424200.0000000    0.2733232
424240.0000000    0.2919987
424280.0000000    0.2926354
424320.0000000    0.2743262
424360.0000000    0.2762589
424400.0000000    0.2835192
424440.0000000    0.2721128
424480.0000000    0.2516084
424520.0000000    0.2540716
424560.0000000    0.2701496
424600.0000000    0.2836194
424640.0000000    0.2755503
424680.0000000    0.2563709
424720.0000000    0.3048187
424760.0000000    0.2909338
424800.0000000    0.2750246
424840.0000000    0.2769080
424880.0000000    0.2813878
424920.0000000    0.2957197
424960.0000000    0.2949371
425000.0000000    0.2826330
425040.0000000    0.2876485
425080.0000000    0.2858819
425120.0000000    0.2752654
425160.0000000    0.2802387
425200.0000000    0.2910848
425240.0000000    0.3072147
425280.0000000    0.2848212
425320.0000000    0.3091095
425360.0000000    0.2875111
425400.0000000    0.3113020
425440.0000000    0.2835310
425480.0000000    0.2735232
425520.0000000    0.2983818
425560.0000000    0.2866834
425600.0000000    0.2788723
425640.0000000    0.3006251
425680.0000000    0.2875665
425720.0000000    0.2836863
425760.0000000    0.2924805
425800.0000000    0.2787170
425840.0000000    0.2548617
425880.0000000    0.2999263
425920.0000000    0.3058138
425960.0000000    0.2735620
426000.0000000    0.2981546
426040.0000000    0.2579246
426080.0000000    0.2756237
426120.0000000    0.2596131
426160.0000000    0.2706077
426200.0000000    0.2704623
426240.0000000    0.2826838
426280.0000000    0.2756340
426320.0000000    0.2757539
426360.0000000    0.2779441
426400.0000000    0.2819957
426440.0000000    0.2929460
426480.0000000    0.2901760
426520.0000000    0.2934305
426560.0000000    0.2877149
426600.0000000    0.2997477
426640.0000000    0.2831761
426680.0000000    0.2985788
426720.0000000    0.3137325
426760.0000000    0.2884696
426800.0000000    0.2943275
426840.0000000    0.2992510
426880.0000000    0.2990521
426920.0000000    0.3013310
426960.0000000    0.3143837
427000.0000000    0.3134405
427040.0000000    0.2937843
427080.0000000    0.3146151
427120.0000000    0.3174037
427160.0000000    0.3254713
427200.0000000    0.3262864
427240.0000000    0.3268836
427280.0000000    0.3079743
427320.0000000    0.3008244
427360.0000000    0.2807765
427400.0000000    0.3133911
427440.0000000    0.3007064
427480.0000000    0.3203383
427520.0000000    0.3083291
427560.0000000    0.2958716
427600.0000000    0.3008917
427640.0000000    0.2791187
427680.0000000    0.3292735
427720.0000000    0.3163287
427760.0000000    0.2942998
427800.0000000    0.2930862
427840.0000000    0.2938476
427880.0000000    0.2926095
427920.0000000    0.2897811
427960.0000000    0.3123578
428000.0000000    0.3130472
428040.0000000    0.3016250
428080.0000000    0.2918893
428120.0000000    0.2987019
428160.0000000    0.2855833
428200.0000000    0.2928807
428240.0000000    0.2756871
428280.0000000    0.2706627
428320.0000000    0.2665672
428360.0000000    0.2870992
428400.0000000    0.2984719
428440.0000000    0.2811685
428480.0000000    0.3034047
428520.0000000    0.2963322
428560.0000000    0.2808224
428600.0000000    0.3005011
428640.0000000    0.2970800
428680.0000000    0.2671791
428720.0000000    0.2866637
428760.0000000    0.2877804
428800.0000000    0.2938201
428840.0000000    0.2826421
428880.0000000    0.2818483
428920.0000000    0.2944968
428960.0000000    0.3214427
429000.0000000    0.3326131
429040.0000000    0.2858945
429080.0000000    0.3023418
429120.0000000    0.2936151
429160.0000000    0.3011570
429200.0000000    0.2885767
429240.0000000    0.2848213
429280.0000000    0.3038729
429320.0000000    0.2943621
429360.0000000    0.3123261
429400.0000000    0.2938133
429440.0000000    0.2967822
429480.0000000    0.2855430
429520.0000000    0.2954803
429560.0000000    0.2917970
429600.0000000    0.2959493
429640.0000000    0.2696840
429680.0000000    0.3001653
429720.0000000    0.2789458
429760.0000000    0.2846058
429800.0000000    0.2878744
429840.0000000    0.2786511
429880.0000000    0.2658775
429920.0000000    0.2925024
429960.0000000    0.2807869
430000.0000000    0.2809155
430040.0000000    0.3036184
430080.0000000    0.3008997
430120.0000000    0.2916832
430160.0000000    0.2958492
430200.0000000    0.2986569
430240.0000000    0.2879186
430280.0000000    0.2967905
430320.0000000    0.3103780
430360.0000000    0.2938733
430400.0000000    0.2981947
430440.0000000    0.3048215
430480.0000000    0.2914411
430520.0000000    0.2994711
430560.0000000    0.3076447
430600.0000000    0.2872357
430640.0000000    0.2964858
430680.0000000    0.2726154
430720.0000000    0.2744340
430760.0000000    0.2687427
430800.0000000    0.2873302
430840.0000000    0.2767341
430880.0000000    0.2944670
430920.0000000    0.2708062
430960.0000000    0.2747965
431000.0000000    0.2669835
431040.0000000    0.3050552
431080.0000000    0.2834534
431120.0000000    0.3000923
431160.0000000    0.3074820
431200.0000000    0.2911897
431240.0000000    0.2792126
431280.0000000    0.3001647
431320.0000000    0.2679492
431360.0000000    0.2603533
431400.0000000    0.2918473
431440.0000000    0.2901568
431480.0000000    0.2966625
431520.0000000    0.3129363
431560.0000000    0.2907386
431600.0000000    0.2703716
431640.0000000    0.2898233
431680.0000000    0.2807437
431720.0000000    0.2987525
431760.0000000    0.3140905
431800.0000000    0.3018773
431840.0000000    0.3126771
431880.0000000    0.2951521
431920.0000000    0.2901725
431960.0000000    0.2903323
432000.0000000    0.2793767
432040.0000000    0.3030902
432080.0000000    0.2948931
432120.0000000    0.2896768
432160.0000000    0.2949140
432200.0000000    0.2923716
432240.0000000    0.2747415
432280.0000000    0.2607397
432320.0000000    0.2771698
432360.0000000    0.3011473
432400.0000000    0.2840278
432440.0000000    0.2778867
432480.0000000    0.2700931
432520.0000000    0.2702564
432560.0000000    0.2828500
432600.0000000    0.2909231
432640.0000000    0.2661237
432680.0000000    0.2670086
432720.0000000    0.2732112
432760.0000000    0.2744871
432800.0000000    0.2643130
432840.0000000    0.2689401
432880.0000000    0.2804144
432920.0000000    0.2693820
432960.0000000    0.2886678
433000.0000000    0.2843745
433040.0000000    0.2898443
433080.0000000    0.2830890
433120.0000000    0.2899703
433160.0000000    0.2685036
433200.0000000    0.2983389
433240.0000000    0.2647625
433280.0000000    0.2995035
433320.0000000    0.2933661
433360.0000000    0.2843280
433400.0000000    0.2962091
433440.0000000    0.2872548
433480.0000000    0.2799867
433520.0000000    0.2776966
433560.0000000    0.2833383
433600.0000000    0.2863533
433640.0000000    0.2854659
433680.0000000    0.2986828
433720.0000000    0.3120267
433760.0000000    0.3255970
433800.0000000    0.2903723
433840.0000000    0.2937680
433880.0000000    0.2836189
433920.0000000    0.2821058
433960.0000000    0.3104687
434000.0000000    0.2943216
434040.0000000    0.2955117
434080.0000000    0.3056529
434120.0000000    0.2959056
434160.0000000    0.2852760
434200.0000000    0.3021638
434240.0000000    0.3029547
434280.0000000    0.2893591
434320.0000000    0.2826616
434360.0000000    0.2714987
434400.0000000    0.2816380
434440.0000000    0.2755540
434480.0000000    0.2830450
434520.0000000    0.2959168
434560.0000000    0.3149973
434600.0000000    0.3012853
434640.0000000    0.2885652
434680.0000000    0.3018946
434720.0000000    0.3009259
434760.0000000    0.2816471
434800.0000000    0.2890350
434840.0000000    0.2807702
434880.0000000    0.2768925
434920.0000000    0.2799541
434960.0000000    0.2870480
435000.0000000    0.2924985
435040.0000000    0.2706218
435080.0000000    0.2697110
435120.0000000    0.2835078
435160.0000000    0.2565136
435200.0000000    0.2670345
435240.0000000    0.2611133
435280.0000000    0.2650162
435320.0000000    0.2768763
435360.0000000    0.2616358
435400.0000000    0.2672690
435440.0000000    0.2545252
435480.0000000    0.2670553
435520.0000000    0.2700261
435560.0000000    0.2730547
435600.0000000    0.2840651
435640.0000000    0.2956782
435680.0000000    0.2896997
435720.0000000    0.2773132
435760.0000000    0.2786622
435800.0000000    0.2801105
435840.0000000    0.2813628
435880.0000000    0.2952506
435920.0000000    0.2805063
435960.0000000    0.2855208
436000.0000000    0.2903176
436040.0000000    0.2936032
436080.0000000    0.2987175
436120.0000000    0.2891241
436160.0000000    0.2754767
436200.0000000    0.2767042
436240.0000000    0.2920748
436280.0000000    0.2774108
436320.0000000    0.2900085
436360.0000000    0.2816604
436400.0000000    0.2826841
436440.0000000    0.2687448
436480.0000000    0.2928841
436520.0000000    0.2916302
436560.0000000    0.2720305
436600.0000000    0.2860593
436640.0000000    0.2900629
436680.0000000    0.2792625
436720.0000000    0.2935900
436760.0000000    0.3007314
436800.0000000    0.2640851
436840.0000000    0.2771282
436880.0000000    0.2809274
436920.0000000    0.2901465
436960.0000000    0.2844011
437000.0000000    0.3062654
437040.0000000    0.2752394
437080.0000000    0.2679374
437120.0000000    0.2655681
437160.0000000    0.2604987
437200.0000000    0.2976801
437240.0000000    0.2591573
437280.0000000    0.2836619
437320.0000000    0.2935035
437360.0000000    0.2770417
437400.0000000    0.2871131
437440.0000000    0.2637634
437480.0000000    0.3060978
437520.0000000    0.3107480
437560.0000000    0.3250960
437600.0000000    0.2879409
437640.0000000    0.2803743
437680.0000000    0.2754027
437720.0000000    0.2863261
437760.0000000    0.2768332
437800.0000000    0.3086078
437840.0000000    0.2903673
437880.0000000    0.3020377
437920.0000000    0.2806651
437960.0000000    0.2698488
438000.0000000    0.2773267
438040.0000000    0.2924023
438080.0000000    0.2701470
438120.0000000    0.2635908
438160.0000000    0.2690650
438200.0000000    0.2654121
438240.0000000    0.2958565
438280.0000000    0.2809466
438320.0000000    0.2961557
438360.0000000    0.2916446
438400.0000000    0.2965190
438440.0000000    0.2809878
438480.0000000    0.2898436
438520.0000000    0.2721546
438560.0000000    0.2892458
438600.0000000    0.2774259
438640.0000000    0.3071770
438680.0000000    0.2783919
438720.0000000    0.3080438
438760.0000000    0.2697148
438800.0000000    0.2806841
438840.0000000    0.2926579
438880.0000000    0.2825743
438920.0000000    0.2925669
438960.0000000    0.2886622
439000.0000000    0.2634843
439040.0000000    0.2913409
439080.0000000    0.2788947
439120.0000000    0.2840603
439160.0000000    0.2817907
439200.0000000    0.2883686
439240.0000000    0.2855448
439280.0000000    0.2970587
439320.0000000    0.3115460
439360.0000000    0.3078652
439400.0000000    0.3199294
439440.0000000    0.3060534
439480.0000000    0.2835090
439520.0000000    0.2996846
439560.0000000    0.2932350
439600.0000000    0.2979000
439640.0000000    0.3079020
439680.0000000    0.2966991
439720.0000000    0.2953380
439760.0000000    0.2899302
439800.0000000    0.2897834
439840.0000000    0.2885199
439880.0000000    0.3065208
439920.0000000    0.3060699
439960.0000000    0.2802583
440000.0000000    0.2872167
440040.0000000    0.2976200
440080.0000000    0.2925486
440120.0000000    0.3003436
440160.0000000    0.3069201
440200.0000000    0.2741554
440240.0000000    0.2931684
440280.0000000    0.2978879
440320.0000000    0.2947619
440360.0000000    0.2659693
440400.0000000    0.2642070
440440.0000000    0.2769074
440480.0000000    0.2797956
440520.0000000    0.2845840
440560.0000000    0.2724108
440600.0000000    0.2808412
440640.0000000    0.2737309
440680.0000000    0.3035495
440720.0000000    0.3107336
440760.0000000    0.2915210
440800.0000000    0.2757679
440840.0000000    0.2881592
440880.0000000    0.3038786
440920.0000000    0.2954770
440960.0000000    0.2775026
441000.0000000    0.3038851
441040.0000000    0.2938201
441080.0000000    0.2767113
441120.0000000    0.2596972
441160.0000000    0.2625746
441200.0000000    0.2686414
441240.0000000    0.2676294
441280.0000000    0.2756182
441320.0000000    0.2775781
441360.0000000    0.2782978
441400.0000000    0.2494160
441440.0000000    0.2694367
441480.0000000    0.2619337
441520.0000000    0.2890352
441560.0000000    0.2835271
441600.0000000    0.3051273
441640.0000000    0.2966316
441680.0000000    0.2842955
441720.0000000    0.2850671
441760.0000000    0.2861749
441800.0000000    0.2770395
441840.0000000    0.2914228
441880.0000000    0.2803974
441920.0000000    0.2861830
441960.0000000    0.2760071
442000.0000000    0.2798692
442040.0000000    0.2933684
442080.0000000    0.2950142
442120.0000000    0.2910684
442160.0000000    0.2732151
442200.0000000    0.2648636
442240.0000000    0.2913026
442280.0000000    0.2890964
442320.0000000    0.2911282
442360.0000000    0.3049104
442400.0000000    0.2858285
442440.0000000    0.2757782
442480.0000000    0.2791805
442520.0000000    0.2863192
442560.0000000    0.2960275
442600.0000000    0.2758878
442640.0000000    0.3030207
442680.0000000    0.2791461
442720.0000000    0.2933574
442760.0000000    0.2745256
442800.0000000    0.2737184
442840.0000000    0.2715139
442880.0000000    0.2634061
442920.0000000    0.2718228
442960.0000000    0.2750894
443000.0000000    0.2803977
443040.0000000    0.2819783
443080.0000000    0.2742679
443120.0000000    0.2654899
443160.0000000    0.2645935
443200.0000000    0.2732654
443240.0000000    0.2769510
443280.0000000    0.2757587
443320.0000000    0.2874984
443360.0000000    0.2796334
443400.0000000    0.3008706
443440.0000000    0.2983267
443480.0000000    0.2855524
443520.0000000    0.2957031
443560.0000000    0.2942006
443600.0000000    0.2980122
443640.0000000    0.2782218
443680.0000000    0.2974120
443720.0000000    0.2946022
443760.0000000    0.2659181
443800.0000000    0.3017394
443840.0000000    0.2884517
443880.0000000    0.2918912
443920.0000000    0.2964619
443960.0000000    0.2985326
444000.0000000    0.2718326
444040.0000000    0.2720531
444080.0000000    0.2649322
444120.0000000    0.2873200
444160.0000000    0.2864526
444200.0000000    0.2853652
444240.0000000    0.2746882
444280.0000000    0.2922469
444320.0000000    0.2926210
444360.0000000    0.2859623
444400.0000000    0.3064169
444440.0000000    0.2883509
444480.0000000    0.3001230
444520.0000000    0.2937418
444560.0000000    0.2905324
444600.0000000    0.2758963
444640.0000000    0.2916728
444680.0000000    0.2701370
444720.0000000    0.2953034
444760.0000000    0.3074180
444800.0000000    0.2821360
444840.0000000    0.3000078
444880.0000000    0.3092978
444920.0000000    0.3207533
444960.0000000    0.3007345
445000.0000000    0.2974118
445040.0000000    0.2739618
445080.0000000    0.2876448
445120.0000000    0.2735879
445160.0000000    0.2811888
445200.0000000    0.2664287
445240.0000000    0.2804367
445280.0000000    0.2702556
445320.0000000    0.2676089
445360.0000000    0.2772270
445400.0000000    0.2882253
445440.0000000    0.2969083
445480.0000000    0.2801620
445520.0000000    0.2868316
445560.0000000    0.3121540
445600.0000000    0.2724796
445640.0000000    0.2909129
445680.0000000    0.2613303
445720.0000000    0.2864007
445760.0000000    0.2795168
445800.0000000    0.2734766
445840.0000000    0.2841260
445880.0000000    0.3026097
445920.0000000    0.2806804
445960.0000000    0.2888045
446000.0000000    0.2883285
446040.0000000    0.2926347
446080.0000000    0.2777960
446120.0000000    0.2808272
446160.0000000    0.2799320
446200.0000000    0.3008250
446240.0000000    0.2763303
446280.0000000    0.2911524
446320.0000000    0.2706434
446360.0000000    0.2990496
446400.0000000    0.2837395
446440.0000000    0.2662500
446480.0000000    0.2735062
446520.0000000    0.2924483
446560.0000000    0.2654589
446600.0000000    0.2943588
446640.0000000    0.3055527
446680.0000000    0.2840060
446720.0000000    0.2866054
446760.0000000    0.2723718
446800.0000000    0.3085739
446840.0000000    0.3028097
446880.0000000    0.3034248
446920.0000000    0.2975727
446960.0000000    0.2896929
447000.0000000    0.2871627
447040.0000000    0.2883282
447080.0000000    0.2788765
447120.0000000    0.2769042
447160.0000000    0.2982000
447200.0000000    0.3005691
447240.0000000    0.2782804
447280.0000000    0.2810292
447320.0000000    0.2848978
447360.0000000    0.2884606
447400.0000000    0.2777241
447440.0000000    0.2977866
447480.0000000    0.2887145
447520.0000000    0.2909392
447560.0000000    0.2784808
447600.0000000    0.2784188
447640.0000000    0.2730059
447680.0000000    0.2980140
447720.0000000    0.2927067
447760.0000000    0.2820516
447800.0000000    0.2593615
447840.0000000    0.2825245
447880.0000000    0.2920636
447920.0000000    0.3092043
447960.0000000    0.2761995
448000.0000000    0.2861138
448040.0000000    0.2801332
448080.0000000    0.2711083
448120.0000000    0.2821870
448160.0000000    0.2863442
448200.0000000    0.2966622
448240.0000000    0.2769246
448280.0000000    0.2827348
448320.0000000    0.2663262
448360.0000000    0.2809073
448400.0000000    0.2910819
448440.0000000    0.2776799
448480.0000000    0.2762119
448520.0000000    0.2893746
448560.0000000    0.2960369
448600.0000000    0.2800333
448640.0000000    0.2750632
448680.0000000    0.2726282
448720.0000000    0.2775243
448760.0000000    0.2815632
448800.0000000    0.2767314
448840.0000000    0.2828704
448880.0000000    0.2633890
448920.0000000    0.2649459
448960.0000000    0.2909088
449000.0000000    0.2462074
449040.0000000    0.2774121
449080.0000000    0.2916868
449120.0000000    0.3016016
449160.0000000    0.2858858
449200.0000000    0.2800247
449240.0000000    0.2803406
449280.0000000    0.2802289
449320.0000000    0.2658081
449360.0000000    0.2839758
449400.0000000    0.2885701
449440.0000000    0.2759994
449480.0000000    0.2990770
449520.0000000    0.2845232
449560.0000000    0.2888365
449600.0000000    0.2859209
449640.0000000    0.2872351
449680.0000000    0.2908302
449720.0000000    0.2952069
449760.0000000    0.2872192
449800.0000000    0.3049068
449840.0000000    0.2796081
449880.0000000    0.2880728
449920.0000000    0.2949686
449960.0000000    0.2923303
450000.0000000    0.2823605
450040.0000000    0.2733481
450080.0000000    0.3043535
450120.0000000    0.2954607
450160.0000000    0.2885632
450200.0000000    0.2993818
450240.0000000    0.2992437
450280.0000000    0.2942730
450320.0000000    0.2877104
450360.0000000    0.2904559
450400.0000000    0.2779659
450440.0000000    0.2941519
450480.0000000    0.2930395
450520.0000000    0.3048054
450560.0000000    0.2793375
450600.0000000    0.2649642
450640.0000000    0.2706195
450680.0000000    0.2819487
450720.0000000    0.2817477
450760.0000000    0.2836581
450800.0000000    0.2950999
450840.0000000    0.2794274
450880.0000000    0.2968899
450920.0000000    0.2864756
450960.0000000    0.2697912
451000.0000000    0.2810447
451040.0000000    0.3074223
451080.0000000    0.2828651
451120.0000000    0.2657555
451160.0000000    0.2883658
451200.0000000    0.2890818
451240.0000000    0.2745356
451280.0000000    0.2787101
451320.0000000    0.2888608
451360.0000000    0.2624129
451400.0000000    0.2766801
451440.0000000    0.2837334
451480.0000000    0.2662009
451520.0000000    0.2646520
451560.0000000    0.2847255
451600.0000000    0.2701055
451640.0000000    0.2675731
451680.0000000    0.2818096
451720.0000000    0.2601927
451760.0000000    0.2801253
451800.0000000    0.2897018
451840.0000000    0.2807183
451880.0000000    0.2909899
451920.0000000    0.2758730
451960.0000000    0.3031566
452000.0000000    0.2854557
452040.0000000    0.2822797
452080.0000000    0.2831742
452120.0000000    0.2777194
452160.0000000    0.3001700
452200.0000000    0.3061238
452240.0000000    0.2901848
452280.0000000    0.3151419
452320.0000000    0.2971103
452360.0000000    0.3028980
452400.0000000    0.3050122
452440.0000000    0.2712876
452480.0000000    0.2876727
452520.0000000    0.2853773
452560.0000000    0.2715156
452600.0000000    0.3026906
452640.0000000    0.2739730
452680.0000000    0.2952361
452720.0000000    0.2691039
452760.0000000    0.2937178
452800.0000000    0.2924682
452840.0000000    0.2764048
452880.0000000    0.2859974
452920.0000000    0.2739312
452960.0000000    0.3058320
453000.0000000    0.2995378
453040.0000000    0.2642272
453080.0000000    0.3043555
453120.0000000    0.2907139
453160.0000000    0.2917919
453200.0000000    0.2848988
453240.0000000    0.2937964
453280.0000000    0.2869717
453320.0000000    0.2890192
453360.0000000    0.3023033
453400.0000000    0.2868854
453440.0000000    0.2988715
453480.0000000    0.2961194
453520.0000000    0.3204864
453560.0000000    0.2929269
453600.0000000    0.2952973
453640.0000000    0.2768625
453680.0000000    0.2792245
453720.0000000    0.2647309
453760.0000000    0.2785476
453800.0000000    0.2939043
453840.0000000    0.2964877
453880.0000000    0.2853366
453920.0000000    0.3088071
453960.0000000    0.2698077
454000.0000000    0.2728503
454040.0000000    0.2913309
454080.0000000    0.2785874
454120.0000000    0.2837132
454160.0000000    0.3055525
454200.0000000    0.2647859
454240.0000000    0.2773044
454280.0000000    0.2595251
454320.0000000    0.2503311
454360.0000000    0.2624970
454400.0000000    0.2511633
454440.0000000    0.2918950
454480.0000000    0.2755284
454520.0000000    0.2801150
454560.0000000    0.2744579
454600.0000000    0.2755265
454640.0000000    0.2873271
454680.0000000    0.2772416
454720.0000000    0.2406124
454760.0000000    0.2700499
454800.0000000    0.2743870
454840.0000000    0.2572891
454880.0000000    0.2609822
454920.0000000    0.2712236
454960.0000000    0.2839896
455000.0000000    0.2864603
455040.0000000    0.2818218
455080.0000000    0.2829284
455120.0000000    0.2908230
455160.0000000    0.2720185
455200.0000000    0.2887240
455240.0000000    0.2793764
455280.0000000    0.3106531
455320.0000000    0.2836393
455360.0000000    0.2819445
455400.0000000    0.2860280
455440.0000000    0.2763138
455480.0000000    0.2508233
455520.0000000    0.2804155
455560.0000000    0.2866988
455600.0000000    0.2883097
455640.0000000    0.2673431
455680.0000000    0.2625102
455720.0000000    0.2839839
455760.0000000    0.2800768
455800.0000000    0.2815425
455840.0000000    0.2999936
455880.0000000    0.3106512
455920.0000000    0.2805804
455960.0000000    0.2877888
456000.0000000    0.2883033
456040.0000000    0.2940805
456080.0000000    0.2782753
456120.0000000    0.2943736
456160.0000000    0.2949983
456200.0000000    0.2922913
456240.0000000    0.3081936
456280.0000000    0.2800071
456320.0000000    0.2716924
456360.0000000    0.2694482
456400.0000000    0.2540427
456440.0000000    0.2671829
456480.0000000    0.2876777
456520.0000000    0.3078741
456560.0000000    0.2742684
456600.0000000    0.2859934
456640.0000000    0.2848404
456680.0000000    0.2876240
456720.0000000    0.2983023
456760.0000000    0.2826761
456800.0000000    0.2694619
456840.0000000    0.2842360
456880.0000000    0.2836924
456920.0000000    0.2791927
456960.0000000    0.2812531
457000.0000000    0.2915450
457040.0000000    0.2749557
457080.0000000    0.2735983
457120.0000000    0.2503971
457160.0000000    0.2748911
457200.0000000    0.2818442
457240.0000000    0.2989977
457280.0000000    0.2809293
457320.0000000    0.2628231
457360.0000000    0.2870863
457400.0000000    0.2777507
457440.0000000    0.2764525
457480.0000000    0.2723749
457520.0000000    0.2753569
457560.0000000    0.2723075
457600.0000000    0.2837067
457640.0000000    0.2833785
457680.0000000    0.2769508
457720.0000000    0.2857674
457760.0000000    0.2929103
457800.0000000    0.2831278
457840.0000000    0.3055524
457880.0000000    0.3037240
457920.0000000    0.2731254
457960.0000000    0.3017520
458000.0000000    0.2757635
458040.0000000    0.2823317
458080.0000000    0.2915155
458120.0000000    0.2674810
458160.0000000    0.2857982
458200.0000000    0.2737606
458240.0000000    0.2695982
458280.0000000    0.2633488
458320.0000000    0.2755695
458360.0000000    0.2775945
458400.0000000    0.2983618
458440.0000000    0.2804673
458480.0000000    0.2758400
458520.0000000    0.2622126
458560.0000000    0.2683655
458600.0000000    0.2944389
458640.0000000    0.2747899
458680.0000000    0.2640103
458720.0000000    0.2665947
458760.0000000    0.2717425
458800.0000000    0.2757786
458840.0000000    0.2856912
458880.0000000    0.2846506
458920.0000000    0.2973861
458960.0000000    0.2762700
459000.0000000    0.2926704
459040.0000000    0.2715173
459080.0000000    0.2650418
459120.0000000    0.2588196
459160.0000000    0.2601820
459200.0000000    0.2815652
459240.0000000    0.2941181
459280.0000000    0.2631373
459320.0000000    0.2728924
459360.0000000    0.2688770
459400.0000000    0.2806903
459440.0000000    0.2676424
459480.0000000    0.2962257
459520.0000000    0.2753102
459560.0000000    0.2651187
459600.0000000    0.3005606
459640.0000000    0.2832201
459680.0000000    0.2881581
459720.0000000    0.2793282
459760.0000000    0.2893836
459800.0000000    0.2838953
459840.0000000    0.2753264
459880.0000000    0.2739315
459920.0000000    0.2615780
459960.0000000    0.2731209
460000.0000000    0.2763873
460040.0000000    0.2837889
460080.0000000    0.2767496
460120.0000000    0.2670116
460160.0000000    0.2614587
460200.0000000    0.2720148
460240.0000000    0.2610033
460280.0000000    0.2871753
460320.0000000    0.2733744
460360.0000000    0.2835950
460400.0000000    0.2744130
460440.0000000    0.2607398
460480.0000000    0.2519431
460520.0000000    0.2750801
460560.0000000    0.2725642
460600.0000000    0.2668262
460640.0000000    0.2600692
460680.0000000    0.2515799
460720.0000000    0.2695066
460760.0000000    0.2598352
460800.0000000    0.2596790
460840.0000000    0.2550547
460880.0000000    0.2392431
460920.0000000    0.2475902
460960.0000000    0.2733928
461000.0000000    0.2620366
461040.0000000    0.2500020
461080.0000000    0.2811491
461120.0000000    0.2582839
461160.0000000    0.2643983
461200.0000000    0.2536048
461240.0000000    0.2613035
461280.0000000    0.2511084
461320.0000000    0.2758592
461360.0000000    0.2686827
461400.0000000    0.2717355
461440.0000000    0.2545559
461480.0000000    0.2560722
461520.0000000    0.2554813
461560.0000000    0.2597098
461600.0000000    0.2584633
461640.0000000    0.2637173
461680.0000000    0.2759012
461720.0000000    0.2410340
461760.0000000    0.2450732
461800.0000000    0.2429848
461840.0000000    0.2740426
461880.0000000    0.2694491
461920.0000000    0.2750539
461960.0000000    0.2674178
462000.0000000    0.2615123
462040.0000000    0.2630510
462080.0000000    0.2545840
462120.0000000    0.2648438
462160.0000000    0.2889313
462200.0000000    0.2842641
462240.0000000    0.2600984
462280.0000000    0.2776690
462320.0000000    0.2621160
462360.0000000    0.2647932
462400.0000000    0.2715661
462440.0000000    0.2667164
462480.0000000    0.2827922
462520.0000000    0.2734723
462560.0000000    0.2776683
462600.0000000    0.2549197
462640.0000000    0.2617810
462680.0000000    0.2676256
462720.0000000    0.2455131
462760.0000000    0.2473197
462800.0000000    0.2812556
462840.0000000    0.2583341
462880.0000000    0.2661961
462920.0000000    0.2896254
462960.0000000    0.2700441
463000.0000000    0.2819548
463040.0000000    0.2629972
463080.0000000    0.2480661
463120.0000000    0.2726946
463160.0000000    0.2748694
463200.0000000    0.2734720
463240.0000000    0.2751191
463280.0000000    0.2883525
463320.0000000    0.2628979
463360.0000000    0.2772407
463400.0000000    0.2759073
463440.0000000    0.2888525
463480.0000000    0.2788500
463520.0000000    0.2846395
463560.0000000    0.2633223
463600.0000000    0.2730327
463640.0000000    0.2718205
463680.0000000    0.2472709
463720.0000000    0.2741776
463760.0000000    0.2728280
463800.0000000    0.2618024
463840.0000000    0.2814523
463880.0000000    0.2819817
463920.0000000    0.2745202
463960.0000000    0.2682040
464000.0000000    0.2549012
464040.0000000    0.2654591
464080.0000000    0.2835526
464120.0000000    0.2608008
464160.0000000    0.2687358
464200.0000000    0.2761864
464240.0000000    0.2830977
464280.0000000    0.2839552
464320.0000000    0.2704192
464360.0000000    0.2602553
464400.0000000    0.2601537
464440.0000000    0.2769622
464480.0000000    0.2952624
464520.0000000    0.2733704
464560.0000000    0.2860655
464600.0000000    0.2894588
464640.0000000    0.2922007
464680.0000000    0.2723038
464720.0000000    0.2827334
464760.0000000    0.2880522
464800.0000000    0.2824812
464840.0000000    0.2949319
464880.0000000    0.2574898
464920.0000000    0.2842620
464960.0000000    0.2904432
465000.0000000    0.2670296
465040.0000000    0.2970322
465080.0000000    0.2796893
465120.0000000    0.2651727
465160.0000000    0.2821873
465200.0000000    0.2798077
465240.0000000    0.2853288
465280.0000000    0.2908114
465320.0000000    0.2677425
465360.0000000    0.2745470
465400.0000000    0.2857958
465440.0000000    0.2801802
465480.0000000    0.2951333
465520.0000000    0.3004192
465560.0000000    0.2833104
465600.0000000    0.2994125
465640.0000000    0.3077121
465680.0000000    0.2891490
465720.0000000    0.2671894
465760.0000000    0.2813337
465800.0000000    0.2816022
465840.0000000    0.2863634
465880.0000000    0.2659644
465920.0000000    0.2591788
465960.0000000    0.2718211
466000.0000000    0.2747436
466040.0000000    0.2735539
466080.0000000    0.3026737
466120.0000000    0.3129830
466160.0000000    0.3108533
466200.0000000    0.2769370
466240.0000000    0.2736672
466280.0000000    0.2896802
466320.0000000    0.2822205
466360.0000000    0.2846997
466400.0000000    0.2858130
466440.0000000    0.2821954
466480.0000000    0.2771030
466520.0000000    0.2866232
466560.0000000    0.2859720
466600.0000000    0.2955334
466640.0000000    0.2763307
466680.0000000    0.2957510
466720.0000000    0.2775494
466760.0000000    0.2972195
466800.0000000    0.2658986
466840.0000000    0.2845499
466880.0000000    0.2794864
466920.0000000    0.2869086
466960.0000000    0.2808565
467000.0000000    0.2686140
467040.0000000    0.2518812
467080.0000000    0.2531594
467120.0000000    0.2799093
467160.0000000    0.2814930
467200.0000000    0.2741008
467240.0000000    0.2811807
467280.0000000    0.2768573
467320.0000000    0.2770613
467360.0000000    0.2855304
467400.0000000    0.2895780
467440.0000000    0.2869676
467480.0000000    0.2916352
467520.0000000    0.2879033
467560.0000000    0.2763635
467600.0000000    0.2571152
467640.0000000    0.2558403
467680.0000000    0.2549044
467720.0000000    0.2643819
467760.0000000    0.2641375
467800.0000000    0.2698706
467840.0000000    0.2729805
467880.0000000    0.2717656
467920.0000000    0.2816833
467960.0000000    0.2765879
468000.0000000    0.2793061
468040.0000000    0.2681715
468080.0000000    0.2697089
468120.0000000    0.2751546
468160.0000000    0.2682265
468200.0000000    0.2661803
468240.0000000    0.2675627
468280.0000000    0.2718932
468320.0000000    0.2730622
468360.0000000    0.2758040
468400.0000000    0.2589965
468440.0000000    0.2600166
468480.0000000    0.2704396
468520.0000000    0.2730385
468560.0000000    0.2726308
468600.0000000    0.2607965
468640.0000000    0.2542915
468680.0000000    0.2435174
468720.0000000    0.2590933
468760.0000000    0.2727102
468800.0000000    0.2633739
468840.0000000    0.2831776
468880.0000000    0.2863901
468920.0000000    0.2775292
468960.0000000    0.2800507
469000.0000000    0.2565951
469040.0000000    0.2558966
469080.0000000    0.2678292
469120.0000000    0.2585622
469160.0000000    0.2490606
469200.0000000    0.2682238
469240.0000000    0.2825176
469280.0000000    0.2852594
469320.0000000    0.2822756
469360.0000000    0.2973275
469400.0000000    0.3043727
469440.0000000    0.2814975
469480.0000000    0.2619719
469520.0000000    0.2557391
469560.0000000    0.2408871
469600.0000000    0.2780351
469640.0000000    0.2780342
469680.0000000    0.2789480
469720.0000000    0.2771289
469760.0000000    0.2659806
469800.0000000    0.2633288
469840.0000000    0.2724850
469880.0000000    0.2643000
469920.0000000    0.2789924
469960.0000000    0.2812310
470000.0000000    0.2846930
470040.0000000    0.2822248
470080.0000000    0.2529271
470120.0000000    0.2660580
470160.0000000    0.2808340
470200.0000000    0.2684206
470240.0000000    0.2768435
470280.0000000    0.2675887
470320.0000000    0.2686904
470360.0000000    0.2873618
470400.0000000    0.2592541
470440.0000000    0.2652680
470480.0000000    0.2822058
470520.0000000    0.2653286
470560.0000000    0.2768186
470600.0000000    0.2718280
470640.0000000    0.3007197
470680.0000000    0.2850126
470720.0000000    0.2669699
470760.0000000    0.2729919
470800.0000000    0.2772565
470840.0000000    0.2739784
470880.0000000    0.2544847
470920.0000000    0.2418876
470960.0000000    0.2493701
471000.0000000    0.2435310
471040.0000000    0.2820619
471080.0000000    0.2805194
471120.0000000    0.2662617
471160.0000000    0.2829024
471200.0000000    0.2822924
471240.0000000    0.2588694
471280.0000000    0.2662168
471320.0000000    0.2634162
471360.0000000    0.2697402
471400.0000000    0.2504775
471440.0000000    0.2841805
471480.0000000    0.2519791
471520.0000000    0.2638789
471560.0000000    0.2594396
471600.0000000    0.2712329
471640.0000000    0.2657414
471680.0000000    0.2661497
471720.0000000    0.2586933
471760.0000000    0.2747889
471800.0000000    0.2716728
471840.0000000    0.2747015
471880.0000000    0.2720577
471920.0000000    0.2809035
471960.0000000    0.2594627
472000.0000000    0.2670130
472040.0000000    0.2779720
472080.0000000    0.2640924
472120.0000000    0.2617243
472160.0000000    0.2639861
472200.0000000    0.2646895
472240.0000000    0.2576753
472280.0000000    0.2713355
472320.0000000    0.2470447
472360.0000000    0.2683088
472400.0000000    0.2872179
472440.0000000    0.2646275
472480.0000000    0.2730064
472520.0000000    0.2845986
472560.0000000    0.2967927
472600.0000000    0.2776924
472640.0000000    0.2704828
472680.0000000    0.2659341
472720.0000000    0.2575918
472760.0000000    0.2341173
472800.0000000    0.2549924
472840.0000000    0.2626824
472880.0000000    0.2544769
472920.0000000    0.2589533
472960.0000000    0.2597796
473000.0000000    0.2891705
473040.0000000    0.2680485
473080.0000000    0.2638153
473120.0000000    0.2833571
473160.0000000    0.2662256
473200.0000000    0.2783885
473240.0000000    0.2574412
473280.0000000    0.2587812
473320.0000000    0.2591286
473360.0000000    0.2494684
473400.0000000    0.2511816
473440.0000000    0.2660558
473480.0000000    0.2629995
473520.0000000    0.2571254
473560.0000000    0.2393139
473600.0000000    0.2514310
473640.0000000    0.2841805
473680.0000000    0.2730075
473720.0000000    0.2555007
473760.0000000    0.2477724
473800.0000000    0.2472650
473840.0000000    0.2494784
473880.0000000    0.2459157
473920.0000000    0.2476284
473960.0000000    0.2582941
474000.0000000    0.2760035
474040.0000000    0.2407137
474080.0000000    0.2525626
474120.0000000    0.2505104
474160.0000000    0.2403924
474200.0000000    0.2688400
474240.0000000    0.2421573
474280.0000000    0.2537300
474320.0000000    0.2503696
474360.0000000    0.2741414
474400.0000000    0.2603618
474440.0000000    0.2411434
474480.0000000    0.2507468
474520.0000000    0.2727792
474560.0000000    0.2732241
474600.0000000    0.2537452
474640.0000000    0.2670406
474680.0000000    0.2549635
474720.0000000    0.2584865
474760.0000000    0.2514693
474800.0000000    0.2445680
474840.0000000    0.2582317
474880.0000000    0.2529396
474920.0000000    0.2335044
474960.0000000    0.2385636
475000.0000000    0.2513095
475040.0000000    0.2569015
475080.0000000    0.2498432
475120.0000000    0.2584397
475160.0000000    0.2704425
475200.0000000    0.2394898
475240.0000000    0.2469342
475280.0000000    0.2845292
475320.0000000    0.2637136
475360.0000000    0.2368039
475400.0000000    0.2713764
475440.0000000    0.2834818
475480.0000000    0.2746961
475520.0000000    0.2737103
475560.0000000    0.2815565
475600.0000000    0.2573851
475640.0000000    0.2524898
475680.0000000    0.2471859
475720.0000000    0.2795240
475760.0000000    0.2601430
475800.0000000    0.2491297
475840.0000000    0.2443684
475880.0000000    0.2716090
475920.0000000    0.2549954
475960.0000000    0.2673678
476000.0000000    0.2656827
476040.0000000    0.2809200
476080.0000000    0.2834572
476120.0000000    0.2555338
476160.0000000    0.2608257
476200.0000000    0.2396112
476240.0000000    0.2473959
476280.0000000    0.2620713
476320.0000000    0.2923287
476360.0000000    0.2604200
476400.0000000    0.2561455
476440.0000000    0.2554180
476480.0000000    0.2700426
476520.0000000    0.2568603
476560.0000000    0.2502689
476600.0000000    0.2682751
476640.0000000    0.2512338
476680.0000000    0.2585054
476720.0000000    0.2686183
476760.0000000    0.2823530
476800.0000000    0.2725563
476840.0000000    0.2441853
476880.0000000    0.2629762
476920.0000000    0.2590603
476960.0000000    0.2486844
477000.0000000    0.2344756
477040.0000000    0.2612684
477080.0000000    0.2678290
477120.0000000    0.2558689
477160.0000000    0.2569109
477200.0000000    0.2664606
477240.0000000    0.2526527
477280.0000000    0.2625784
477320.0000000    0.2593708
477360.0000000    0.2609875
477400.0000000    0.2727867
477440.0000000    0.2833663
477480.0000000    0.2879925
477520.0000000    0.2894211
477560.0000000    0.2831783
477600.0000000    0.2722115
477640.0000000    0.2844291
477680.0000000    0.2813672
477720.0000000    0.2648249
477760.0000000    0.2842798
477800.0000000    0.2740629
477840.0000000    0.2739650
477880.0000000    0.2893019
477920.0000000    0.2967550
477960.0000000    0.2743423
478000.0000000    0.2776571
478040.0000000    0.2946879
478080.0000000    0.2862865
478120.0000000    0.2846369
478160.0000000    0.2708755
478200.0000000    0.2854394
478240.0000000    0.2530156
478280.0000000    0.2631544
478320.0000000    0.2880808
478360.0000000    0.2898587
478400.0000000    0.2611575
478440.0000000    0.2639008
478480.0000000    0.2572946
478520.0000000    0.2544108
478560.0000000    0.2694737
478600.0000000    0.2440206
478640.0000000    0.2754174
478680.0000000    0.2785785
478720.0000000    0.2759681
478760.0000000    0.2817639
478800.0000000    0.2658217
478840.0000000    0.2661639
478880.0000000    0.2543174
478920.0000000    0.2617449
478960.0000000    0.2815733
479000.0000000    0.2984886
479040.0000000    0.2759596
479080.0000000    0.2594161
479120.0000000    0.2756654
479160.0000000    0.2727347
479200.0000000    0.2482471
479240.0000000    0.2696942
479280.0000000    0.2554571
479320.0000000    0.2534923
479360.0000000    0.2704284
479400.0000000    0.2692122
479440.0000000    0.2649653
479480.0000000    0.2724795
479520.0000000    0.2678082
479560.0000000    0.2719541
479600.0000000    0.2778835
479640.0000000    0.2632838
479680.0000000    0.2797004
479720.0000000    0.2677391
479760.0000000    0.2543112
479800.0000000    0.2729151
479840.0000000    0.2925834
479880.0000000    0.2787812
479920.0000000    0.2591071
479960.0000000    0.2552973
480000.0000000    0.2677230
480040.0000000    0.2615955
480080.0000000    0.2851346
480120.0000000    0.2782985
480160.0000000    0.2749215
480200.0000000    0.2811567
480240.0000000    0.2777222
480280.0000000    0.2692137
480320.0000000    0.2988430
480360.0000000    0.2815736
480400.0000000    0.2857418
480440.0000000    0.2630226
480480.0000000    0.2992127
480520.0000000    0.2899190
480560.0000000    0.2965461
480600.0000000    0.2471059
480640.0000000    0.2859015
480680.0000000    0.2713644
480720.0000000    0.2872037
480760.0000000    0.2694266
480800.0000000    0.2662830
480840.0000000    0.2820590
480880.0000000    0.2783840
480920.0000000    0.2813009
480960.0000000    0.2766914
481000.0000000    0.2559029
481040.0000000    0.2741854
481080.0000000    0.2734258
481120.0000000    0.2586274
481160.0000000    0.2673342
481200.0000000    0.2709043
481240.0000000    0.2730417
481280.0000000    0.2760853
481320.0000000    0.2693801
481360.0000000    0.2697171
481400.0000000    0.2763304
481440.0000000    0.2764667
481480.0000000    0.2550202
481520.0000000    0.2652446
481560.0000000    0.2478124
481600.0000000    0.2657757
481640.0000000    0.2645911
481680.0000000    0.2610273
481720.0000000    0.2781626
481760.0000000    0.2609081
481800.0000000    0.2636048
481840.0000000    0.2490884
481880.0000000    0.2525114
481920.0000000    0.2346333
481960.0000000    0.2503889
482000.0000000    0.2417178
482040.0000000    0.2549343
482080.0000000    0.2589760
482120.0000000    0.2558394
482160.0000000    0.2717725
482200.0000000    0.2851256
482240.0000000    0.2846172
482280.0000000    0.2845086
482320.0000000    0.2674929
482360.0000000    0.2743516
482400.0000000    0.2673593
482440.0000000    0.2605197
482480.0000000    0.2623950
482520.0000000    0.2779092
482560.0000000    0.2608533
482600.0000000    0.2644333
482640.0000000    0.2596978
482680.0000000    0.2763032
482720.0000000    0.2925834
482760.0000000    0.2937145
482800.0000000    0.2677632
482840.0000000    0.2556567
482880.0000000    0.2839864
482920.0000000    0.2585613
482960.0000000    0.2568926
483000.0000000    0.2532357
483040.0000000    0.2722466
483080.0000000    0.2681506
483120.0000000    0.2794141
483160.0000000    0.2820532
483200.0000000    0.3055317
483240.0000000    0.2566241
483280.0000000    0.2708834
483320.0000000    0.2693994
483360.0000000    0.2696618
483400.0000000    0.2714933
483440.0000000    0.2909160
483480.0000000    0.2815872
483520.0000000    0.2611696
483560.0000000    0.2679881
483600.0000000    0.2785100
483640.0000000    0.2910061
483680.0000000    0.2785135
483720.0000000    0.2966051
483760.0000000    0.2867952
483800.0000000    0.2992772
483840.0000000    0.3017178
483880.0000000    0.2813727
483920.0000000    0.2694971
483960.0000000    0.2731796
484000.0000000    0.2570218
484040.0000000    0.2610649
484080.0000000    0.2624383
484120.0000000    0.2635288
484160.0000000    0.2828103
484200.0000000    0.2771089
484240.0000000    0.2936182
484280.0000000    0.2659218
484320.0000000    0.2801976
484360.0000000    0.2868067
484400.0000000    0.3137767
484440.0000000    0.2858967
484480.0000000    0.2756342
484520.0000000    0.2889849
484560.0000000    0.2816374
484600.0000000    0.2722380
484640.0000000    0.2698358
484680.0000000    0.2810407
484720.0000000    0.2723921
484760.0000000    0.2788993
484800.0000000    0.2903992
484840.0000000    0.2809163
484880.0000000    0.2713816
484920.0000000    0.2810287
484960.0000000    0.2618257
485000.0000000    0.2759245
485040.0000000    0.2828911
485080.0000000    0.2691718
485120.0000000    0.2756086
485160.0000000    0.2956377
485200.0000000    0.2853146
485240.0000000    0.2945986
485280.0000000    0.2765114
485320.0000000    0.2846483
485360.0000000    0.2720351
485400.0000000    0.2855498
485440.0000000    0.2759738
485480.0000000    0.2692067
485520.0000000    0.2766861
485560.0000000    0.2803498
485600.0000000    0.2808659
485640.0000000    0.2804475
485680.0000000    0.2765603
485720.0000000    0.2772529
485760.0000000    0.2809562
485800.0000000    0.2877429
485840.0000000    0.2671876
485880.0000000    0.2813138
485920.0000000    0.2832359
485960.0000000    0.2969960
486000.0000000    0.2869462
486040.0000000    0.2784369
486080.0000000    0.2742076
486120.0000000    0.2909094
486160.0000000    0.2960021
486200.0000000    0.2888365
486240.0000000    0.2778590
486280.0000000    0.2801279
486320.0000000    0.2729551
486360.0000000    0.2579823
486400.0000000    0.2689321
486440.0000000    0.2758726
486480.0000000    0.2756079
486520.0000000    0.2774317
486560.0000000    0.2770920
486600.0000000    0.2623432
486640.0000000    0.2813307
486680.0000000    0.2756471
486720.0000000    0.2851810
486760.0000000    0.2569146
486800.0000000    0.2882564
486840.0000000    0.2797714
486880.0000000    0.2724446
486920.0000000    0.2627884
486960.0000000    0.2653812
487000.0000000    0.2919657
487040.0000000    0.2560415
487080.0000000    0.2833460
487120.0000000    0.2651642
487160.0000000    0.2608691
487200.0000000    0.2578141
487240.0000000    0.2844594
487280.0000000    0.2740145
487320.0000000    0.3028115
487360.0000000    0.2777429
487400.0000000    0.2790681
487440.0000000    0.2670529
487480.0000000    0.2895252
487520.0000000    0.2922558
487560.0000000    0.2957786
487600.0000000    0.2936068
487640.0000000    0.2874888
487680.0000000    0.2825773
487720.0000000    0.2830977
487760.0000000    0.2780964
487800.0000000    0.2562376
487840.0000000    0.2713956
487880.0000000    0.2670265
487920.0000000    0.2651715
487960.0000000    0.2574253
488000.0000000    0.2703758
488040.0000000    0.2832753
488080.0000000    0.2565645
488120.0000000    0.2782432
488160.0000000    0.2726211
488200.0000000    0.2690405
488240.0000000    0.2624160
488280.0000000    0.2598805
488320.0000000    0.2542289
488360.0000000    0.2488976
488400.0000000    0.2566993
488440.0000000    0.2718369
488480.0000000    0.2615498
488520.0000000    0.2545190
488560.0000000    0.2627358
488600.0000000    0.2505310
488640.0000000    0.2525293
488680.0000000    0.2567973
488720.0000000    0.2677412
488760.0000000    0.2688921
488800.0000000    0.2614705
488840.0000000    0.2767464
488880.0000000    0.2761477
488920.0000000    0.2809349
488960.0000000    0.2814199
489000.0000000    0.2844761
489040.0000000    0.2709778
489080.0000000    0.2662617
489120.0000000    0.2867465
489160.0000000    0.3003380
489200.0000000    0.2818306
489240.0000000    0.2921137
489280.0000000    0.2839433
489320.0000000    0.2907847
489360.0000000    0.2647399
489400.0000000    0.2763331
489440.0000000    0.2949601
489480.0000000    0.2724554
489520.0000000    0.2961400
489560.0000000    0.2746406
489600.0000000    0.2874834
489640.0000000    0.2931613
489680.0000000    0.2705827
489720.0000000    0.2658727
489760.0000000    0.2824759
489800.0000000    0.2687889
489840.0000000    0.2903896
489880.0000000    0.2794514
489920.0000000    0.2883033
489960.0000000    0.2618581
490000.0000000    0.2535557
490040.0000000    0.2783113
490080.0000000    0.2952798
490120.0000000    0.2853126
490160.0000000    0.2841182
490200.0000000    0.2824433
490240.0000000    0.2651178
490280.0000000    0.2583690
490320.0000000    0.2838753
490360.0000000    0.2718443
490400.0000000    0.2837357
490440.0000000    0.3120285
490480.0000000    0.2918461
490520.0000000    0.2872245
490560.0000000    0.2751832
490600.0000000    0.2799633
490640.0000000    0.2587064
490680.0000000    0.2752077
490720.0000000    0.2719349
490760.0000000    0.2637712
490800.0000000    0.2716001
490840.0000000    0.2729406
490880.0000000    0.2631482
490920.0000000    0.2710970
490960.0000000    0.2711003
491000.0000000    0.2748833
491040.0000000    0.2984453
491080.0000000    0.2706039
491120.0000000    0.2632245
491160.0000000    0.2684218
491200.0000000    0.2748865
491240.0000000    0.2599363
491280.0000000    0.2943545
491320.0000000    0.2621134
491360.0000000    0.2619324
491400.0000000    0.2681400
491440.0000000    0.2626887
491480.0000000    0.2907306
491520.0000000    0.2545980
491560.0000000    0.2984883
491600.0000000    0.2834253
491640.0000000    0.2893798
491680.0000000    0.2972018
491720.0000000    0.3018476
491760.0000000    0.2904170
491800.0000000    0.2758461
491840.0000000    0.2821828
491880.0000000    0.2780015
491920.0000000    0.2849585
491960.0000000    0.2983390
492000.0000000    0.3008203
492040.0000000    0.2809237
492080.0000000    0.2704745
492120.0000000    0.2906223
492160.0000000    0.2849395
492200.0000000    0.2902557
492240.0000000    0.2873882
492280.0000000    0.3090221
492320.0000000    0.3185492
492360.0000000    0.2864762
492400.0000000    0.2964025
492440.0000000    0.3005527
492480.0000000    0.3056217
492520.0000000    0.2989125
492560.0000000    0.3006423
492600.0000000    0.3024559
492640.0000000    0.3035446
492680.0000000    0.2954107
492720.0000000    0.2920048
492760.0000000    0.2955789
492800.0000000    0.2913150
492840.0000000    0.2854267
492880.0000000    0.3109743
492920.0000000    0.2866593
492960.0000000    0.2794499
493000.0000000    0.3004086
493040.0000000    0.3051102
493080.0000000    0.3099003
493120.0000000    0.2924093
493160.0000000    0.3079532
493200.0000000    0.3088109
493240.0000000    0.2857904
493280.0000000    0.2686262
493320.0000000    0.2729761
493360.0000000    0.2980657
493400.0000000    0.2881784
493440.0000000    0.2925621
493480.0000000    0.2887775
493520.0000000    0.2704627
493560.0000000    0.2893375
493600.0000000    0.2685042
493640.0000000    0.2781713
493680.0000000    0.2737660
493720.0000000    0.2709819
493760.0000000    0.2762879
493800.0000000    0.2749092
493840.0000000    0.2933411
493880.0000000    0.3015703
493920.0000000    0.2988770
493960.0000000    0.3082310
494000.0000000    0.2677355
494040.0000000    0.2636250
494080.0000000    0.2658783
494120.0000000    0.3057660
494160.0000000    0.2609830
494200.0000000    0.2868392
494240.0000000    0.2855808
494280.0000000    0.2987435
494320.0000000    0.2778695
494360.0000000    0.2788774
494400.0000000    0.2721110
494440.0000000    0.2787014
494480.0000000    0.2800589
494520.0000000    0.2807774
494560.0000000    0.2875094
494600.0000000    0.2970614
494640.0000000    0.2922612
494680.0000000    0.2990244
494720.0000000    0.2946028
494760.0000000    0.3057395
494800.0000000    0.2718862
494840.0000000    0.2927592
494880.0000000    0.2915517
494920.0000000    0.2905538
494960.0000000    0.2801372
495000.0000000    0.2825269
495040.0000000    0.2845762
495080.0000000    0.2701828
495120.0000000    0.2748226
495160.0000000    0.2909620
495200.0000000    0.2762774
495240.0000000    0.2413348
495280.0000000    0.2468597
495320.0000000    0.2631694
495360.0000000    0.2745843
495400.0000000    0.2705607
495440.0000000    0.2765262
495480.0000000    0.2690460
495520.0000000    0.2712233
495560.0000000    0.2851905
495600.0000000    0.2844464
495640.0000000    0.2516330
495680.0000000    0.2850665
495720.0000000    0.2537380
495760.0000000    0.2529914
495800.0000000    0.2699116
495840.0000000    0.2747962
495880.0000000    0.2692051
495920.0000000    0.2659218
495960.0000000    0.2756957
496000.0000000    0.2714450
496040.0000000    0.2809691
496080.0000000    0.2786389
496120.0000000    0.2708266
496160.0000000    0.2780978
496200.0000000    0.2852885
496240.0000000    0.2692758
496280.0000000    0.2763946
496320.0000000    0.2711855
496360.0000000    0.2681962
496400.0000000    0.2719747
496440.0000000    0.2935402
496480.0000000    0.2702593
496520.0000000    0.2769660
496560.0000000    0.2672562
496600.0000000    0.2764715
496640.0000000    0.2775576
496680.0000000    0.2599002
496720.0000000    0.2860634
496760.0000000    0.2914479
496800.0000000    0.2779122
496840.0000000    0.2795909
496880.0000000    0.2720409
496920.0000000    0.2760391
496960.0000000    0.2893310
497000.0000000    0.2809029
497040.0000000    0.2887965
497080.0000000    0.2973164
497120.0000000    0.2984298
497160.0000000    0.2955665
497200.0000000    0.2913578
497240.0000000    0.2912914
497280.0000000    0.2989504
497320.0000000    0.2939205
497360.0000000    0.2893008
497400.0000000    0.2747003
497440.0000000    0.2802171
497480.0000000    0.2980005
497520.0000000    0.2963149
497560.0000000    0.2940947
497600.0000000    0.2817164
497640.0000000    0.2928112
497680.0000000    0.2717822
497720.0000000    0.2855571
497760.0000000    0.3005881
497800.0000000    0.3077372
497840.0000000    0.2823309
497880.0000000    0.2907362
497920.0000000    0.2693333
497960.0000000    0.2773089
498000.0000000    0.2860786
498040.0000000    0.2578133
498080.0000000    0.2787236
498120.0000000    0.2562897
498160.0000000    0.2921804
498200.0000000    0.2924361
498240.0000000    0.2785336
498280.0000000    0.2778588
498320.0000000    0.2780733
498360.0000000    0.3000567
498400.0000000    0.2865722
498440.0000000    0.3041738
498480.0000000    0.3046923
498520.0000000    0.2844913
498560.0000000    0.2960906
498600.0000000    0.3155751
498640.0000000    0.2959194
498680.0000000    0.2854637
498720.0000000    0.2950692
498760.0000000    0.2832024
498800.0000000    0.2903004
498840.0000000    0.2861392
498880.0000000    0.2973578
498920.0000000    0.2923504
498960.0000000    0.2803051
499000.0000000    0.2992250
499040.0000000    0.2702298
499080.0000000    0.2662581
499120.0000000    0.2576847
499160.0000000    0.2795462
499200.0000000    0.2854068
499240.0000000    0.2865942
499280.0000000    0.2822991
499320.0000000    0.2498733
499360.0000000    0.2814402
499400.0000000    0.2663879
499440.0000000    0.2773445
499480.0000000    0.2839008
499520.0000000    0.2830413
499560.0000000    0.2551221
499600.0000000    0.2852662
499640.0000000    0.2787631
499680.0000000    0.2672506
499720.0000000    0.2731057
499760.0000000    0.2784038
499800.0000000    0.2859871
499840.0000000    0.2655481
499880.0000000    0.2624964
499920.0000000    0.2707663
499960.0000000    0.2819794
500000.0000000    0.2916297
500040.0000000    0.2720951
500080.0000000    0.2784372
500120.0000000    0.2987036
500160.0000000    0.2771425
500200.0000000    0.2927548
500240.0000000    0.2834707
500280.0000000    0.2949753
500320.0000000    0.2878990
500360.0000000    0.2887457
500400.0000000    0.2755300
500440.0000000    0.2940207
500480.0000000    0.2810028
500520.0000000    0.2868789
500560.0000000    0.2767723
500600.0000000    0.2718699
500640.0000000    0.2832194
500680.0000000    0.2756965
500720.0000000    0.2978798
500760.0000000    0.2808525
500800.0000000    0.2836981
500840.0000000    0.2865285
500880.0000000    0.2681804
500920.0000000    0.2714570
500960.0000000    0.2860537
501000.0000000    0.2840669
501040.0000000    0.3060690
501080.0000000    0.2821161
501120.0000000    0.2703535
501160.0000000    0.2915809
501200.0000000    0.3015317
501240.0000000    0.2858730
501280.0000000    0.2924442
501320.0000000    0.2903472
501360.0000000    0.3010755
501400.0000000    0.2812035
501440.0000000    0.2909255
501480.0000000    0.2949356
501520.0000000    0.2901702
501560.0000000    0.2921045
501600.0000000    0.2866444
501640.0000000    0.2936199
501680.0000000    0.2822579
501720.0000000    0.2966630
501760.0000000    0.2981430
501800.0000000    0.3015589
501840.0000000    0.2799310
501880.0000000    0.2828344
501920.0000000    0.3116454
501960.0000000    0.2908507
502000.0000000    0.2977100
502040.0000000    0.2833679
502080.0000000    0.3018163
502120.0000000    0.2892497
502160.0000000    0.2987140
502200.0000000    0.2963780
502240.0000000    0.2814328
502280.0000000    0.2990335
502320.0000000    0.2866868
502360.0000000    0.2988243
502400.0000000    0.3039889
502440.0000000    0.3009353
502480.0000000    0.3125284
502520.0000000    0.3068046
502560.0000000    0.3058705
502600.0000000    0.2803170
502640.0000000    0.2780506
502680.0000000    0.2750064
502720.0000000    0.2705966
502760.0000000    0.2843630
502800.0000000    0.2833505
502840.0000000    0.2746213
502880.0000000    0.2849416
502920.0000000    0.2883733
502960.0000000    0.2837516
503000.0000000    0.3019953
503040.0000000    0.2857977
503080.0000000    0.2809768
503120.0000000    0.2791700
503160.0000000    0.2737429
503200.0000000    0.2739670
503240.0000000    0.2839822
503280.0000000    0.3123386
503320.0000000    0.2743246
503360.0000000    0.2715619
503400.0000000    0.3009272
503440.0000000    0.3041760
503480.0000000    0.2799740
503520.0000000    0.2890549
503560.0000000    0.2739856
503600.0000000    0.2803527
503640.0000000    0.3012480
503680.0000000    0.3113336
503720.0000000    0.3121305
503760.0000000    0.3032204
503800.0000000    0.3135062
503840.0000000    0.2966418
503880.0000000    0.2816568
503920.0000000    0.3217123
503960.0000000    0.2983192
504000.0000000    0.2865140
504040.0000000    0.3131565
504080.0000000    0.2884719
504120.0000000    0.2935484
504160.0000000    0.2728381
504200.0000000    0.2802563
504240.0000000    0.2781402
504280.0000000    0.2868907
504320.0000000    0.2846727
504360.0000000    0.2939383
504400.0000000    0.2920144
504440.0000000    0.3147011
504480.0000000    0.3125853
504520.0000000    0.3072240
504560.0000000    0.2945352
504600.0000000    0.3059869
504640.0000000    0.2975234
504680.0000000    0.2960660
504720.0000000    0.2812481
504760.0000000    0.2837869
504800.0000000    0.2861257
504840.0000000    0.2724932
504880.0000000    0.2700707
504920.0000000    0.2846574
504960.0000000    0.2931761
505000.0000000    0.2795388
505040.0000000    0.2844862
505080.0000000    0.2926328
505120.0000000    0.2738876
505160.0000000    0.2889298
505200.0000000    0.2546090
505240.0000000    0.2786452
505280.0000000    0.2646637
505320.0000000    0.2636893
505360.0000000    0.2771535
505400.0000000    0.2722518
505440.0000000    0.2657550
505480.0000000    0.2814096
505520.0000000    0.2615602
505560.0000000    0.2739699
505600.0000000    0.2549311
505640.0000000    0.2766363
505680.0000000    0.2741278
505720.0000000    0.2641505
505760.0000000    0.2817784
505800.0000000    0.2659854
505840.0000000    0.2709670
505880.0000000    0.2913285
505920.0000000    0.2890024
505960.0000000    0.2825654
506000.0000000    0.2810994
506040.0000000    0.2833239
506080.0000000    0.2684276
506120.0000000    0.2517451
506160.0000000    0.2658476
506200.0000000    0.2618118
506240.0000000    0.2940865
506280.0000000    0.2822713
506320.0000000    0.2843905
506360.0000000    0.2649070
506400.0000000    0.2523011
506440.0000000    0.2577672
506480.0000000    0.2530723
506520.0000000    0.2526105
506560.0000000    0.2518390
506600.0000000    0.2743232
506640.0000000    0.2941382
506680.0000000    0.2884106
506720.0000000    0.3008881
506760.0000000    0.2754266
506800.0000000    0.2940418
506840.0000000    0.2705051
506880.0000000    0.3015350
506920.0000000    0.2857559
506960.0000000    0.3005262
507000.0000000    0.2833864
507040.0000000    0.2973238
507080.0000000    0.3021210
507120.0000000    0.2815719
507160.0000000    0.2749968
507200.0000000    0.2897046
507240.0000000    0.2671860
507280.0000000    0.2781201
507320.0000000    0.2959405
507360.0000000    0.2775379
507400.0000000    0.2746104
507440.0000000    0.2824185
507480.0000000    0.2913371
507520.0000000    0.2915275
507560.0000000    0.2862800
507600.0000000    0.2704006
507640.0000000    0.2818679
507680.0000000    0.3052325
507720.0000000    0.2884570
507760.0000000    0.2851165
507800.0000000    0.2945502
507840.0000000    0.2798079
507880.0000000    0.2875317
507920.0000000    0.2936110
507960.0000000    0.2944972
508000.0000000    0.2832407
508040.0000000    0.2824824
508080.0000000    0.2747923
508120.0000000    0.2836299
508160.0000000    0.2652851
508200.0000000    0.2723040
508240.0000000    0.2612969
508280.0000000    0.3082812
508320.0000000    0.3177980
508360.0000000    0.2959245
508400.0000000    0.2691221
508440.0000000    0.2904114
508480.0000000    0.2875673
508520.0000000    0.3076369
508560.0000000    0.2869681
508600.0000000    0.2766086
508640.0000000    0.2861249
508680.0000000    0.2860167
508720.0000000    0.2949445
508760.0000000    0.2804238
508800.0000000    0.2830267
508840.0000000    0.2882991
508880.0000000    0.2741272
508920.0000000    0.2784400
508960.0000000    0.2705496
509000.0000000    0.2626909
509040.0000000    0.2816824
509080.0000000    0.2919532
509120.0000000    0.2882999
509160.0000000    0.2871511
509200.0000000    0.2977461
509240.0000000    0.2755092
509280.0000000    0.2913376
509320.0000000    0.2938634
509360.0000000    0.2736961
509400.0000000    0.2998887
509440.0000000    0.3020816
509480.0000000    0.2939934
509520.0000000    0.2917995
509560.0000000    0.2847441
509600.0000000    0.2690412
509640.0000000    0.2904624
509680.0000000    0.2931202
509720.0000000    0.2773140
509760.0000000    0.2927909
509800.0000000    0.2709035
509840.0000000    0.2880633
509880.0000000    0.2799767
509920.0000000    0.2693016
509960.0000000    0.2807071
510000.0000000    0.2842375
510040.0000000    0.2814662
510080.0000000    0.2776929
510120.0000000    0.2848553
510160.0000000    0.3010324
510200.0000000    0.2882361
510240.0000000    0.2911814
510280.0000000    0.2837271
510320.0000000    0.2834692
510360.0000000    0.3086832
510400.0000000    0.2851681
510440.0000000    0.2658846
510480.0000000    0.2961151
510520.0000000    0.2804879
510560.0000000    0.2766702
510600.0000000    0.2784772
510640.0000000    0.2650083
510680.0000000    0.2955730
510720.0000000    0.2827780
510760.0000000    0.2889202
510800.0000000    0.2959741
510840.0000000    0.2757455
510880.0000000    0.2796325
510920.0000000    0.2843523
510960.0000000    0.2902142
511000.0000000    0.2907667
511040.0000000    0.2911410
511080.0000000    0.2887966
511120.0000000    0.2756442
511160.0000000    0.2879833
511200.0000000    0.2707330
511240.0000000    0.2884427
511280.0000000    0.3058673
511320.0000000    0.2804180
511360.0000000    0.2974622
511400.0000000    0.2863603
511440.0000000    0.2865864
511480.0000000    0.2941097
511520.0000000    0.2836286
511560.0000000    0.2870975
511600.0000000    0.2641880
511640.0000000    0.2805034
511680.0000000    0.2796595
511720.0000000    0.2660040
511760.0000000    0.2704514
511800.0000000    0.2910933
511840.0000000    0.2792317
511880.0000000    0.2795934
511920.0000000    0.2727785
511960.0000000    0.2734188
512000.0000000    0.2711941
512040.0000000    0.2800977
512080.0000000    0.2934335
512120.0000000    0.2858381
512160.0000000    0.3006555
512200.0000000    0.2923859
512240.0000000    0.2940646
512280.0000000    0.2681124
512320.0000000    0.3079831
512360.0000000    0.3039306
512400.0000000    0.2990569
512440.0000000    0.2863239
512480.0000000    0.3077736
512520.0000000    0.3145792
512560.0000000    0.2978166
512600.0000000    0.2967458
512640.0000000    0.3086455
512680.0000000    0.2752998
512720.0000000    0.2751169
512760.0000000    0.2967564
512800.0000000    0.2865564
512840.0000000    0.3037908
512880.0000000    0.2765853
512920.0000000    0.2868098
512960.0000000    0.2972918
513000.0000000    0.3037694
513040.0000000    0.2900448
513080.0000000    0.2856132
513120.0000000    0.3049341
513160.0000000    0.2946522
513200.0000000    0.2937564
513240.0000000    0.3203710
513280.0000000    0.2796744
513320.0000000    0.2964743
513360.0000000    0.2991734
513400.0000000    0.2842691
513440.0000000    0.2908546
513480.0000000    0.3062874
513520.0000000    0.3068238
513560.0000000    0.3166734
513600.0000000    0.2983797
513640.0000000    0.2825037
513680.0000000    0.3001979
513720.0000000    0.3035656
513760.0000000    0.2929894
513800.0000000    0.2898716
513840.0000000    0.2938051
513880.0000000    0.2899227
513920.0000000    0.2849972
513960.0000000    0.3103608
514000.0000000    0.3028649
514040.0000000    0.2860329
514080.0000000    0.2953221
514120.0000000    0.3103776
514160.0000000    0.2968114
514200.0000000    0.2903429
514240.0000000    0.3000950
514280.0000000    0.2863369
514320.0000000    0.2929394
514360.0000000    0.2873301
514400.0000000    0.2763060
514440.0000000    0.3108026
514480.0000000    0.2906796
514520.0000000    0.2720185
514560.0000000    0.2856430
514600.0000000    0.3019920
514640.0000000    0.2920934
514680.0000000    0.2943635
514720.0000000    0.3095555
514760.0000000    0.2999021
514800.0000000    0.2798119
514840.0000000    0.2934102
514880.0000000    0.2943066
514920.0000000    0.3021584
514960.0000000    0.3060833
515000.0000000    0.3090352
515040.0000000    0.2773791
515080.0000000    0.2845120
515120.0000000    0.3016914
515160.0000000    0.2990641
515200.0000000    0.3105409
515240.0000000    0.3229575
515280.0000000    0.2925001
515320.0000000    0.3154825
515360.0000000    0.3134896
515400.0000000    0.3234985
515440.0000000    0.3000078
515480.0000000    0.2718772
515520.0000000    0.2799675
515560.0000000    0.3001372
515600.0000000    0.2838373
515640.0000000    0.2752917
515680.0000000    0.2839661
515720.0000000    0.2857323
515760.0000000    0.2805726
515800.0000000    0.2965589
515840.0000000    0.2739402
515880.0000000    0.2720271
515920.0000000    0.2745950
515960.0000000    0.2796421
516000.0000000    0.3047510
516040.0000000    0.2871295
516080.0000000    0.2685217
516120.0000000    0.2646118
516160.0000000    0.2842029
516200.0000000    0.2744280
516240.0000000    0.2710876
516280.0000000    0.2666849
516320.0000000    0.2631183
516360.0000000    0.2784586
516400.0000000    0.2809856
516440.0000000    0.2602818
516480.0000000    0.2775609
516520.0000000    0.2672999
516560.0000000    0.2818144
516600.0000000    0.3000981
516640.0000000    0.2785161
516680.0000000    0.2784443
516720.0000000    0.2822563
516760.0000000    0.2866166
516800.0000000    0.2665903
516840.0000000    0.2781720
516880.0000000    0.2751890
516920.0000000    0.2769715
516960.0000000    0.2779976
517000.0000000    0.2721087
517040.0000000    0.2780207
517080.0000000    0.2647725
517120.0000000    0.2919955
517160.0000000    0.2782708
517200.0000000    0.2755994
517240.0000000    0.2799192
517280.0000000    0.2690904
517320.0000000    0.2813410
517360.0000000    0.2728375
517400.0000000    0.2639597
517440.0000000    0.2761493
517480.0000000    0.2859952
517520.0000000    0.2809293
517560.0000000    0.2969612
517600.0000000    0.2685307
517640.0000000    0.2889956
517680.0000000    0.2864735
517720.0000000    0.2739450
517760.0000000    0.2759527
517800.0000000    0.2789294
517840.0000000    0.2598741
517880.0000000    0.2791204
517920.0000000    0.2799323
517960.0000000    0.2908351
518000.0000000    0.2792632
518040.0000000    0.2734191
518080.0000000    0.2810197
518120.0000000    0.2890066
518160.0000000    0.2755369
518200.0000000    0.2671219
518240.0000000    0.2821439
518280.0000000    0.3115260
518320.0000000    0.2924872
518360.0000000    0.2808014
518400.0000000    0.2523018
518440.0000000    0.2758377
518480.0000000    0.2856072
518520.0000000    0.2813594
518560.0000000    0.2900876
518600.0000000    0.3016831
518640.0000000    0.2839416
518680.0000000    0.2753938
518720.0000000    0.2884252
518760.0000000    0.2800954
518800.0000000    0.2984556
518840.0000000    0.2919183
518880.0000000    0.2629466
518920.0000000    0.2750607
518960.0000000    0.2639683
519000.0000000    0.2784167
519040.0000000    0.2773005
519080.0000000    0.2944565
519120.0000000    0.2676829
519160.0000000    0.2825083
519200.0000000    0.2837955
519240.0000000    0.2883812
519280.0000000    0.2712134
519320.0000000    0.2733994
519360.0000000    0.2770531
519400.0000000    0.2763528
519440.0000000    0.2710645
519480.0000000    0.2682512
519520.0000000    0.2794287
519560.0000000    0.3003071
519600.0000000    0.2655984
519640.0000000    0.2819926
519680.0000000    0.3060129
519720.0000000    0.2893783
519760.0000000    0.3135293
519800.0000000    0.2883051
519840.0000000    0.2748378
519880.0000000    0.2660242
519920.0000000    0.2779354
519960.0000000    0.2756133
520000.0000000    0.2989705
520040.0000000    0.2848819
520080.0000000    0.2928847
520120.0000000    0.2860495
520160.0000000    0.2897959
520200.0000000    0.2985962
520240.0000000    0.2840787
520280.0000000    0.2813005
520320.0000000    0.2821451
520360.0000000    0.2976801
520400.0000000    0.2959990
520440.0000000    0.3068561
520480.0000000    0.2798714
520520.0000000    0.2887847
520560.0000000    0.2822397
520600.0000000    0.2751375
520640.0000000    0.2910330
520680.0000000    0.2792849
520720.0000000    0.2891130
520760.0000000    0.2791449
520800.0000000    0.2879090
520840.0000000    0.2743018
520880.0000000    0.2931541
520920.0000000    0.3095856
520960.0000000    0.2844419
521000.0000000    0.2872827
521040.0000000    0.2843140
521080.0000000    0.2820995
521120.0000000    0.2877056
521160.0000000    0.2946230
521200.0000000    0.3015463
521240.0000000    0.2787472
521280.0000000    0.2956280
521320.0000000    0.2933784
521360.0000000    0.2775610
521400.0000000    0.2704923
521440.0000000    0.2856154
521480.0000000    0.2680994
521520.0000000    0.2692804
521560.0000000    0.2891758
521600.0000000    0.2693416
521640.0000000    0.2747743
521680.0000000    0.2872546
521720.0000000    0.2857910
521760.0000000    0.2737947
521800.0000000    0.2804056
521840.0000000    0.2905808
521880.0000000    0.2941954
521920.0000000    0.3102822
521960.0000000    0.2810069
522000.0000000    0.3035796
522040.0000000    0.2936831
522080.0000000    0.3166417
522120.0000000    0.2957329
522160.0000000    0.3102370
522200.0000000    0.2933610
522240.0000000    0.2689986
522280.0000000    0.2872970
522320.0000000    0.2882741
522360.0000000    0.2883789
522400.0000000    0.2832110
522440.0000000    0.2874076
522480.0000000    0.2896492
522520.0000000    0.2774629
522560.0000000    0.2935606
522600.0000000    0.2913047
522640.0000000    0.2668114
522680.0000000    0.2686463
522720.0000000    0.2637084
522760.0000000    0.2632953
522800.0000000    0.2717786
522840.0000000    0.2727762
522880.0000000    0.2801079
522920.0000000    0.2952126
522960.0000000    0.2664807
523000.0000000    0.2728943
523040.0000000    0.2631287
523080.0000000    0.2501697
523120.0000000    0.2718126
523160.0000000    0.2726456
523200.0000000    0.2800679
523240.0000000    0.2663730
523280.0000000    0.2745360
523320.0000000    0.2853445
523360.0000000    0.2774342
523400.0000000    0.2779507
523440.0000000    0.2918851
523480.0000000    0.2835129
523520.0000000    0.2854050
523560.0000000    0.2914663
523600.0000000    0.2896096
523640.0000000    0.2769968
523680.0000000    0.2526974
523720.0000000    0.2783417
523760.0000000    0.2955055
523800.0000000    0.2951635
523840.0000000    0.2787753
523880.0000000    0.3073707
523920.0000000    0.2680888
523960.0000000    0.2825804
524000.0000000    0.2815141
524040.0000000    0.2788905
524080.0000000    0.2731481
524120.0000000    0.2781952
524160.0000000    0.2811647
524200.0000000    0.2768039
524240.0000000    0.3016884
524280.0000000    0.2825450
524320.0000000    0.2521364
524360.0000000    0.2613375
524400.0000000    0.2665664
524440.0000000    0.2617511
524480.0000000    0.2671628
524520.0000000    0.2981865
524560.0000000    0.2607214
524600.0000000    0.2906784
524640.0000000    0.2895281
524680.0000000    0.3039533
524720.0000000    0.2848089
524760.0000000    0.2561080
524800.0000000    0.3143823
524840.0000000    0.2905197
524880.0000000    0.2877679
524920.0000000    0.2903546
524960.0000000    0.2976423
525000.0000000    0.3010001
525040.0000000    0.3029681
525080.0000000    0.2805962
525120.0000000    0.2904089
525160.0000000    0.2953029
525200.0000000    0.3164122
525240.0000000    0.3111315
525280.0000000    0.2982701
525320.0000000    0.2925905
525360.0000000    0.2818856
525400.0000000    0.3110026
525440.0000000    0.2904998
525480.0000000    0.2724428
525520.0000000    0.2744294
525560.0000000    0.2938911
525600.0000000    0.2810334
525640.0000000    0.2677020
525680.0000000    0.2944425
525720.0000000    0.2841140
525760.0000000    0.2770009
525800.0000000    0.2888479
525840.0000000    0.3017738
525880.0000000    0.3041714
525920.0000000    0.3197841
525960.0000000    0.3017528
526000.0000000    0.3019264
526040.0000000    0.2895920
526080.0000000    0.2809555
526120.0000000    0.2923679
526160.0000000    0.2909961
526200.0000000    0.3002683
526240.0000000    0.2830761
526280.0000000    0.3112853
526320.0000000    0.3340792
526360.0000000    0.2978730
526400.0000000    0.2965208
526440.0000000    0.2908960
526480.0000000    0.2993849
526520.0000000    0.2903919
526560.0000000    0.3075685
526600.0000000    0.2897970
526640.0000000    0.2981814
526680.0000000    0.2824700
526720.0000000    0.2904772
526760.0000000    0.2936876
526800.0000000    0.2827784
526840.0000000    0.2696304
526880.0000000    0.2761484
526920.0000000    0.2901790
526960.0000000    0.2897978
527000.0000000    0.3095786
527040.0000000    0.2805028
527080.0000000    0.2752602
527120.0000000    0.2789923
527160.0000000    0.2590591
527200.0000000    0.2698064
527240.0000000    0.2923703
527280.0000000    0.2655177
527320.0000000    0.2915440
527360.0000000    0.2732738
527400.0000000    0.2926091
527440.0000000    0.2593813
527480.0000000    0.2655483
527520.0000000    0.2958511
527560.0000000    0.2673048
527600.0000000    0.3008784
527640.0000000    0.2784019
527680.0000000    0.3146692
527720.0000000    0.2887327
527760.0000000    0.2698689
527800.0000000    0.2970470
527840.0000000    0.2820576
527880.0000000    0.2998412
527920.0000000    0.2977667
527960.0000000    0.2734706
528000.0000000    0.2744394
528040.0000000    0.2732876
528080.0000000    0.2727151
528120.0000000    0.3005807
528160.0000000    0.2597193
528200.0000000    0.2698078
528240.0000000    0.2637044
528280.0000000    0.2775900
528320.0000000    0.2806275
528360.0000000    0.2881346
528400.0000000    0.2715385
528440.0000000    0.2689244
528480.0000000    0.2656706
528520.0000000    0.2661735
528560.0000000    0.2633959
528600.0000000    0.2664325
528640.0000000    0.2688676
528680.0000000    0.2738125
528720.0000000    0.2743140
528760.0000000    0.2781856
528800.0000000    0.2787967
528840.0000000    0.2879897
528880.0000000    0.2917714
528920.0000000    0.2726109
528960.0000000    0.2829162
529000.0000000    0.2680111
529040.0000000    0.2747684
529080.0000000    0.2684812
529120.0000000    0.2500000
529160.0000000    0.2674751
529200.0000000    0.2684105
529240.0000000    0.2669703
529280.0000000    0.2694663
529320.0000000    0.2685325
529360.0000000    0.2867665
529400.0000000    0.2991589
529440.0000000    0.3027882
529480.0000000    0.2856849
529520.0000000    0.2864972
529560.0000000    0.2932983
529600.0000000    0.2777069
529640.0000000    0.2858842
529680.0000000    0.2944747
529720.0000000    0.2937147
529760.0000000    0.2668199
529800.0000000    0.2589160
529840.0000000    0.2867786
529880.0000000    0.2779591
529920.0000000    0.2732242
529960.0000000    0.2756071
530000.0000000    0.2397430
530040.0000000    0.2639713
530080.0000000    0.2590521
530120.0000000    0.2502546
530160.0000000    0.2512034
530200.0000000    0.2858514
530240.0000000    0.2840711
530280.0000000    0.2917266
530320.0000000    0.2867645
530360.0000000    0.2717468
530400.0000000    0.2669564
530440.0000000    0.2537123
530480.0000000    0.2846875
530520.0000000    0.2571441
530560.0000000    0.2583247
530600.0000000    0.2637028
530640.0000000    0.2601304
530680.0000000    0.2707491
530720.0000000    0.2610281
530760.0000000    0.2755908
530800.0000000    0.2690962
530840.0000000    0.2656328
530880.0000000    0.2859540
530920.0000000    0.2744051
530960.0000000    0.2677084
531000.0000000    0.2870777
531040.0000000    0.2992616
531080.0000000    0.2866392
531120.0000000    0.2655530
531160.0000000    0.2723168
531200.0000000    0.2761397
531240.0000000    0.2623788
531280.0000000    0.2678013
531320.0000000    0.2890019
531360.0000000    0.2832287
531400.0000000    0.2954777
531440.0000000    0.2687454
531480.0000000    0.2620378
531520.0000000    0.2434733
531560.0000000    0.2561302
531600.0000000    0.2711012
531640.0000000    0.2464904
531680.0000000    0.2712343
531720.0000000    0.2587942
531760.0000000    0.2659462
531800.0000000    0.2676397
531840.0000000    0.2637157
531880.0000000    0.2788461
531920.0000000    0.2663353
531960.0000000    0.2641804
532000.0000000    0.2644203
532040.0000000    0.2746131
532080.0000000    0.2469269
532120.0000000    0.2452295
532160.0000000    0.2591813
532200.0000000    0.2701477
532240.0000000    0.2770612
532280.0000000    0.2823513
532320.0000000    0.2631193
532360.0000000    0.2830101
532400.0000000    0.2939355
532440.0000000    0.2835886
532480.0000000    0.2917461
532520.0000000    0.2891884
532560.0000000    0.2762676
532600.0000000    0.2895840
532640.0000000    0.2635906
532680.0000000    0.2829036
532720.0000000    0.2862285
532760.0000000    0.2744287
532800.0000000    0.2991924
532840.0000000    0.2913938
532880.0000000    0.2900567
532920.0000000    0.2664898
532960.0000000    0.2821499
533000.0000000    0.2703581
533040.0000000    0.2722412
533080.0000000    0.2836097
533120.0000000    0.2850572
533160.0000000    0.2582043
533200.0000000    0.2595563
533240.0000000    0.2969877
533280.0000000    0.3024223
533320.0000000    0.2997530
533360.0000000    0.2873719
533400.0000000    0.2948572
533440.0000000    0.2934433
533480.0000000    0.2965388
533520.0000000    0.2956872
533560.0000000    0.2850900
533600.0000000    0.2768987
533640.0000000    0.2934269
533680.0000000    0.2827506
533720.0000000    0.2583325
533760.0000000    0.2835373
533800.0000000    0.2844231
533840.0000000    0.2841761
533880.0000000    0.2851684
533920.0000000    0.2784159
533960.0000000    0.2778215
534000.0000000    0.2681186
534040.0000000    0.2666041
534080.0000000    0.2645282
534120.0000000    0.2776681
534160.0000000    0.2706305
534200.0000000    0.2710846
534240.0000000    0.2693984
534280.0000000    0.2697677
534320.0000000    0.2700355
534360.0000000    0.2833580
534400.0000000    0.2842521
534440.0000000    0.2846661
534480.0000000    0.2693974
534520.0000000    0.2677481
534560.0000000    0.2896390
534600.0000000    0.2768451
534640.0000000    0.3048230
534680.0000000    0.2791189
534720.0000000    0.2914282
534760.0000000    0.2784947
534800.0000000    0.2878164
534840.0000000    0.3003327
534880.0000000    0.3008471
534920.0000000    0.2908004
534960.0000000    0.2977396
535000.0000000    0.2948448
535040.0000000    0.2928057
535080.0000000    0.3109190
535120.0000000    0.2997059
535160.0000000    0.3016437
535200.0000000    0.2902009
535240.0000000    0.2982334
535280.0000000    0.3000742
535320.0000000    0.2827824
535360.0000000    0.2955772
535400.0000000    0.2959591
535440.0000000    0.3044574
535480.0000000    0.2842294
535520.0000000    0.3037793
535560.0000000    0.2921468
535600.0000000    0.2837231
535640.0000000    0.2917089
535680.0000000    0.2840784
535720.0000000    0.2921198
535760.0000000    0.2742436
535800.0000000    0.2826599
535840.0000000    0.2748384
535880.0000000    0.2853602
535920.0000000    0.2791106
535960.0000000    0.2766453
536000.0000000    0.2492605
536040.0000000    0.2755131
536080.0000000    0.3095440
536120.0000000    0.2935018
536160.0000000    0.2910394
536200.0000000    0.2624986
536240.0000000    0.2583487
536280.0000000    0.2786643
536320.0000000    0.2867967
536360.0000000    0.2839836
536400.0000000    0.2723750
536440.0000000    0.2673891
536480.0000000    0.2742752
536520.0000000    0.2722318
536560.0000000    0.2961612
536600.0000000    0.3017443
536640.0000000    0.2925704
536680.0000000    0.2843188
536720.0000000    0.2764628
536760.0000000    0.2689496
536800.0000000    0.2717191
536840.0000000    0.2904400
536880.0000000    0.2777719
536920.0000000    0.2858639
536960.0000000    0.2599918
537000.0000000    0.2806121
537040.0000000    0.2830005
537080.0000000    0.3075078
537120.0000000    0.2905643
537160.0000000    0.3112511
537200.0000000    0.2837465
537240.0000000    0.2962046
537280.0000000    0.2950057
537320.0000000    0.3033653
537360.0000000    0.2950405
537400.0000000    0.2771107
537440.0000000    0.2525817
537480.0000000    0.3037839
537520.0000000    0.2919059
537560.0000000    0.2770635
537600.0000000    0.2760889
537640.0000000    0.2999539
537680.0000000    0.3048373
537720.0000000    0.2919033
537760.0000000    0.3029419
537800.0000000    0.3112298
537840.0000000    0.3023851
537880.0000000    0.3068368
537920.0000000    0.2877555
537960.0000000    0.3048701
538000.0000000    0.3052416
538040.0000000    0.2909529
538080.0000000    0.3010148
538120.0000000    0.2700986
538160.0000000    0.2725226
538200.0000000    0.2900689
538240.0000000    0.2743101
538280.0000000    0.2791168
538320.0000000    0.2831372
538360.0000000    0.2816024
538400.0000000    0.2741152
538440.0000000    0.2916923
538480.0000000    0.2872474
538520.0000000    0.3034913
538560.0000000    0.2972786
538600.0000000    0.2937472
538640.0000000    0.2835605
538680.0000000    0.2687813
538720.0000000    0.2990955
538760.0000000    0.2813319
538800.0000000    0.2687249
538840.0000000    0.2875443
538880.0000000    0.2868945
538920.0000000    0.2840501
538960.0000000    0.2846885
539000.0000000    0.2761349
539040.0000000    0.2964730
539080.0000000    0.3023783
539120.0000000    0.2960708
539160.0000000    0.2966040
539200.0000000    0.2858885
539240.0000000    0.2999285
539280.0000000    0.2967454
539320.0000000    0.2879547
539360.0000000    0.2516275
539400.0000000    0.2949125
539440.0000000    0.2889406
539480.0000000    0.2899615
539520.0000000    0.3075258
539560.0000000    0.2963408
539600.0000000    0.2992660
539640.0000000    0.2876476
539680.0000000    0.2567863
539720.0000000    0.2815990
539760.0000000    0.2943502
539800.0000000    0.3037076
539840.0000000    0.3033523
539880.0000000    0.2869076
539920.0000000    0.2799669
539960.0000000    0.2948232
540000.0000000    0.2620612
540040.0000000    0.2839108
540080.0000000    0.2769221
540120.0000000    0.2891839
540160.0000000    0.2685518
540200.0000000    0.2633769
540240.0000000    0.2796549
540280.0000000    0.2851566
540320.0000000    0.2924165
540360.0000000    0.2798643
540400.0000000    0.2633125
540440.0000000    0.2621612
540480.0000000    0.2663260
540520.0000000    0.2515717
540560.0000000    0.2612731
540600.0000000    0.2692855
540640.0000000    0.2873845
540680.0000000    0.2704431
540720.0000000    0.2805510
540760.0000000    0.2846164
540800.0000000    0.2691161
540840.0000000    0.2806183
540880.0000000    0.2822972
540920.0000000    0.2612686
540960.0000000    0.2730524
541000.0000000    0.2573369
541040.0000000    0.2711626
541080.0000000    0.2668400
541120.0000000    0.2753423
541160.0000000    0.2781354
541200.0000000    0.2760313
541240.0000000    0.2666151
541280.0000000    0.2744219
541320.0000000    0.2824433
541360.0000000    0.2806866
541400.0000000    0.2678140
541440.0000000    0.2841971
541480.0000000    0.2773625
541520.0000000    0.2880117
541560.0000000    0.2770707
541600.0000000    0.2834700
541640.0000000    0.2694555
541680.0000000    0.2719718
541720.0000000    0.2746514
541760.0000000    0.2708367
541800.0000000    0.2765553
541840.0000000    0.2553552
541880.0000000    0.2776494
541920.0000000    0.2631551
541960.0000000    0.2870259
542000.0000000    0.2958494
542040.0000000    0.2855290
542080.0000000    0.2772526
542120.0000000    0.2654511
542160.0000000    0.2611108
542200.0000000    0.2787917
542240.0000000    0.2642159
542280.0000000    0.2660279
542320.0000000    0.2781211
542360.0000000    0.2742319
542400.0000000    0.2752923
542440.0000000    0.3003141
542480.0000000    0.2848985
542520.0000000    0.2968429
542560.0000000    0.2961118
542600.0000000    0.3150313
542640.0000000    0.2933556
542680.0000000    0.2822571
542720.0000000    0.2751654
542760.0000000    0.2959622
542800.0000000    0.3043545
542840.0000000    0.2627206
542880.0000000    0.2717050
542920.0000000    0.2864990
542960.0000000    0.2704512
543000.0000000    0.2726952
543040.0000000    0.2570014
543080.0000000    0.2863124
543120.0000000    0.2712405
543160.0000000    0.2890604
543200.0000000    0.2673571
543240.0000000    0.2837283
543280.0000000    0.2815396
543320.0000000    0.2762497
543360.0000000    0.2961846
543400.0000000    0.2874021
543440.0000000    0.2920040
543480.0000000    0.3033410
543520.0000000    0.2692498
543560.0000000    0.2878907
543600.0000000    0.2912762
543640.0000000    0.2901008
543680.0000000    0.2806319
543720.0000000    0.3026886
543760.0000000    0.3052158
543800.0000000    0.2875455
543840.0000000    0.2792663
543880.0000000    0.2695023
543920.0000000    0.2926815
543960.0000000    0.2865952
544000.0000000    0.2900090
544040.0000000    0.2960064
544080.0000000    0.2982084
544120.0000000    0.2836054
544160.0000000    0.3078240
544200.0000000    0.2698989
544240.0000000    0.2795111
544280.0000000    0.3050561
544320.0000000    0.2809487
544360.0000000    0.3101001
544400.0000000    0.3023710
544440.0000000    0.3001153
544480.0000000    0.2871304
544520.0000000    0.3107669
544560.0000000    0.2897450
544600.0000000    0.2787732
544640.0000000    0.2959665
544680.0000000    0.2905893
544720.0000000    0.2772025
544760.0000000    0.2951636
544800.0000000    0.2870703
544840.0000000    0.2677021
544880.0000000    0.2958819
544920.0000000    0.2737677
544960.0000000    0.2851986
545000.0000000    0.2625542
545040.0000000    0.2960506
545080.0000000    0.2957198
545120.0000000    0.2997290
545160.0000000    0.3027489
545200.0000000    0.2940264
545240.0000000    0.2694785
545280.0000000    0.2784433
545320.0000000    0.2870436
545360.0000000    0.2798522
545400.0000000    0.2972057
545440.0000000    0.2866707
545480.0000000    0.2927791
545520.0000000    0.2822538
545560.0000000    0.2670252
545600.0000000    0.2892748
545640.0000000    0.3076139
545680.0000000    0.2959390
545720.0000000    0.2870368
545760.0000000    0.2951709
545800.0000000    0.2990156
545840.0000000    0.2987396
545880.0000000    0.2796859
545920.0000000    0.2767923
545960.0000000    0.2688603
546000.0000000    0.2942787
546040.0000000    0.2957633
546080.0000000    0.2706407
546120.0000000    0.2790825
546160.0000000    0.2736590
546200.0000000    0.2647153
546240.0000000    0.2771339
546280.0000000    0.2558296
546320.0000000    0.2639194
546360.0000000    0.2786142
546400.0000000    0.2746084
546440.0000000    0.2655407
546480.0000000    0.2820698
546520.0000000    0.2590176
546560.0000000    0.2812187
546600.0000000    0.2880706
546640.0000000    0.2797023
546680.0000000    0.2955632
546720.0000000    0.2854594
546760.0000000    0.2819673
546800.0000000    0.2877691
546840.0000000    0.2997231
546880.0000000    0.2975310
546920.0000000    0.2831567
546960.0000000    0.2881283
547000.0000000    0.2820480
547040.0000000    0.2855954
547080.0000000    0.2672191
547120.0000000    0.2728341
547160.0000000    0.2791901
547200.0000000    0.3040016
547240.0000000    0.3052003
547280.0000000    0.2834448
547320.0000000    0.2837481
547360.0000000    0.3107184
547400.0000000    0.2929919
547440.0000000    0.2825832
547480.0000000    0.2927102
547520.0000000    0.3079013
547560.0000000    0.2970480
547600.0000000    0.2909815
547640.0000000    0.3194295
547680.0000000    0.3169087
547720.0000000    0.3038983
547760.0000000    0.2880040
547800.0000000    0.2938827
547840.0000000    0.2816713
547880.0000000    0.2683582
547920.0000000    0.2854390
547960.0000000    0.2793507
548000.0000000    0.2954197
548040.0000000    0.2748917
548080.0000000    0.2914455
548120.0000000    0.2705841
548160.0000000    0.2660962
548200.0000000    0.2858847
548240.0000000    0.2817101
548280.0000000    0.2826841
548320.0000000    0.2906197
548360.0000000    0.2917217
548400.0000000    0.2824510
548440.0000000    0.2785463
548480.0000000    0.3033426
548520.0000000    0.2898472
548560.0000000    0.3086500
548600.0000000    0.3011912
548640.0000000    0.2837168
548680.0000000    0.2843634
548720.0000000    0.2938519
548760.0000000    0.2947722
548800.0000000    0.2778174
548840.0000000    0.3084215
548880.0000000    0.2992169
548920.0000000    0.2770371
548960.0000000    0.2942603
549000.0000000    0.2918951
549040.0000000    0.2974132
549080.0000000    0.2892790
549120.0000000    0.2784689
549160.0000000    0.2976065
549200.0000000    0.2880993
549240.0000000    0.2817155
549280.0000000    0.2758973
549320.0000000    0.2901391
549360.0000000    0.2783697
549400.0000000    0.2917507
549440.0000000    0.2855683
549480.0000000    0.2878342
549520.0000000    0.2844311
549560.0000000    0.2677507
549600.0000000    0.2708391
549640.0000000    0.2670037
549680.0000000    0.2882961
549720.0000000    0.2888203
549760.0000000    0.2571319
549800.0000000    0.2484102
549840.0000000    0.2774728
549880.0000000    0.2711717
549920.0000000    0.2742889
549960.0000000    0.2554113
550000.0000000    0.2560223
550040.0000000    0.2588895
550080.0000000    0.2557440
550120.0000000    0.2652144
550160.0000000    0.2618491
550200.0000000    0.3002125
550240.0000000    0.2614646
550280.0000000    0.2776642
550320.0000000    0.2669338
550360.0000000    0.2705793
550400.0000000    0.2928910
550440.0000000    0.2812693
550480.0000000    0.2914568
550520.0000000    0.2848279
550560.0000000    0.2869000
550600.0000000    0.2796070
550640.0000000    0.2788181
550680.0000000    0.2869303
550720.0000000    0.2676796
550760.0000000    0.2645605
550800.0000000    0.2579740
550840.0000000    0.2827075
550880.0000000    0.2717313
550920.0000000    0.2891329
550960.0000000    0.2788368
551000.0000000    0.2915600
551040.0000000    0.2907202
551080.0000000    0.2804616
551120.0000000    0.2694886
551160.0000000    0.2798929
551200.0000000    0.2919931
551240.0000000    0.2906840
551280.0000000    0.2799048
551320.0000000    0.2942948
551360.0000000    0.2978646
551400.0000000    0.2945221
551440.0000000    0.2964408
551480.0000000    0.2940988
551520.0000000    0.2952166
551560.0000000    0.2873387
551600.0000000    0.2968726
551640.0000000    0.2992177
551680.0000000    0.2840647
551720.0000000    0.2931880
551760.0000000    0.2777982
551800.0000000    0.2989027
551840.0000000    0.2757530
551880.0000000    0.2721594
551920.0000000    0.2632515
551960.0000000    0.2680474
552000.0000000    0.2676332
552040.0000000    0.2932646
552080.0000000    0.2616262
552120.0000000    0.2662571
552160.0000000    0.2649338
552200.0000000    0.2715836
552240.0000000    0.2627025
552280.0000000    0.2608507
552320.0000000    0.2632034
552360.0000000    0.2865265
552400.0000000    0.2857468
552440.0000000    0.2752813
552480.0000000    0.2873805
552520.0000000    0.2735043
552560.0000000    0.2840241
552600.0000000    0.2911631
552640.0000000    0.2928213
552680.0000000    0.3075860
552720.0000000    0.2651801
552760.0000000    0.2801543
552800.0000000    0.2839670
552840.0000000    0.2713778
552880.0000000    0.2991633
552920.0000000    0.3012892
552960.0000000    0.2847016
553000.0000000    0.2644585
553040.0000000    0.2809252
553080.0000000    0.2734630
553120.0000000    0.2749892
553160.0000000    0.2741756
553200.0000000    0.2589220
553240.0000000    0.2615584
553280.0000000    0.2832882
553320.0000000    0.2697210
553360.0000000    0.2880900
553400.0000000    0.2930917
553440.0000000    0.3042004
553480.0000000    0.2780975
553520.0000000    0.3006317
553560.0000000    0.2814482
553600.0000000    0.2907896
553640.0000000    0.2877585
553680.0000000    0.3014419
553720.0000000    0.3009783
553760.0000000    0.2922779
553800.0000000    0.2796567
553840.0000000    0.2978720
553880.0000000    0.2964678
553920.0000000    0.2873921
553960.0000000    0.2911848
554000.0000000    0.2951668
554040.0000000    0.2958756
554080.0000000    0.2904441
554120.0000000    0.2802100
554160.0000000    0.2730539
554200.0000000    0.2728441
554240.0000000    0.2821167
554280.0000000    0.2833836
554320.0000000    0.2844171
554360.0000000    0.2790098
554400.0000000    0.2729169
554440.0000000    0.3046871
554480.0000000    0.2790216
554520.0000000    0.2965451
554560.0000000    0.2546739
554600.0000000    0.2988286
554640.0000000    0.2789358
554680.0000000    0.2755460
554720.0000000    0.2718736
554760.0000000    0.2722442
554800.0000000    0.2797945
554840.0000000    0.2920796
554880.0000000    0.2613392
554920.0000000    0.2957632
554960.0000000    0.2932936
555000.0000000    0.2531726
555040.0000000    0.2924304
555080.0000000    0.2752558
555120.0000000    0.2815924
555160.0000000    0.2699670
555200.0000000    0.2807681
555240.0000000    0.2709280
555280.0000000    0.2645167
555320.0000000    0.2810477
555360.0000000    0.2808508
555400.0000000    0.3026681
555440.0000000    0.2901343
555480.0000000    0.2926282
555520.0000000    0.2792822
555560.0000000    0.3098862
555600.0000000    0.2764561
555640.0000000    0.2948341
555680.0000000    0.2815209
555720.0000000    0.2496930
555760.0000000    0.2572646
555800.0000000    0.2877278
555840.0000000    0.2874427
555880.0000000    0.2937256
555920.0000000    0.3006822
555960.0000000    0.2977671
556000.0000000    0.3027183
556040.0000000    0.3056913
556080.0000000    0.2754628
556120.0000000    0.2412792
556160.0000000    0.2775474
556200.0000000    0.2875639
556240.0000000    0.2736334
556280.0000000    0.2560040
556320.0000000    0.2800355
556360.0000000    0.2798001
556400.0000000    0.2783656
556440.0000000    0.2762319
556480.0000000    0.3046947
556520.0000000    0.2622480
556560.0000000    0.2777815
556600.0000000    0.2869938
556640.0000000    0.3155633
556680.0000000    0.2914684
556720.0000000    0.2802289
556760.0000000    0.2975517
556800.0000000    0.2818965
556840.0000000    0.2796593
556880.0000000    0.2680638
556920.0000000    0.2765561
556960.0000000    0.2943487
557000.0000000    0.2941191
557040.0000000    0.2894241
557080.0000000    0.2706847
557120.0000000    0.2881433
557160.0000000    0.2775964
557200.0000000    0.2882939
557240.0000000    0.2820614
557280.0000000    0.2727230
557320.0000000    0.2756204
557360.0000000    0.2865547
557400.0000000    0.2902853
557440.0000000    0.2895038
557480.0000000    0.3059433
557520.0000000    0.2893066
557560.0000000    0.2963268
557600.0000000    0.2753380
557640.0000000    0.2869974
557680.0000000    0.3169214
557720.0000000    0.2844887
557760.0000000    0.2845464
557800.0000000    0.2825725
557840.0000000    0.2891934
557880.0000000    0.2802702
557920.0000000    0.2910194
557960.0000000    0.2741862
558000.0000000    0.2884912
558040.0000000    0.2841632
558080.0000000    0.2791000
558120.0000000    0.3010459
558160.0000000    0.3073128
558200.0000000    0.2857323
558240.0000000    0.2895001
558280.0000000    0.2696150
558320.0000000    0.2927185
558360.0000000    0.2954943
558400.0000000    0.2947837
558440.0000000    0.2967984
558480.0000000    0.2862354
558520.0000000    0.2911150
558560.0000000    0.2800804
558600.0000000    0.2659791
558640.0000000    0.2583638
558680.0000000    0.2863474
558720.0000000    0.2743079
558760.0000000    0.2842027
558800.0000000    0.2705468
558840.0000000    0.2880804
558880.0000000    0.2870164
558920.0000000    0.2708457
558960.0000000    0.2884928
559000.0000000    0.2949599
559040.0000000    0.2997459
559080.0000000    0.2934784
559120.0000000    0.2690624
559160.0000000    0.2736530
559200.0000000    0.2666022
559240.0000000    0.2562249
559280.0000000    0.2762425
559320.0000000    0.2562325
559360.0000000    0.2826513
559400.0000000    0.2733920
559440.0000000    0.2513568
559480.0000000    0.2632192
559520.0000000    0.2625346
559560.0000000    0.2694190
559600.0000000    0.2789008
559640.0000000    0.2689319
559680.0000000    0.2728057
559720.0000000    0.2974392
559760.0000000    0.2796293
559800.0000000    0.2843106
559840.0000000    0.3066070
559880.0000000    0.2885044
559920.0000000    0.2907594
559960.0000000    0.2956687
560000.0000000    0.3233889
560040.0000000    0.2902910
560080.0000000    0.2876996
560120.0000000    0.2671812
560160.0000000    0.3003439
560200.0000000    0.2802718
560240.0000000    0.2850351
560280.0000000    0.2670245
560320.0000000    0.2855865
560360.0000000    0.3084632
560400.0000000    0.2909107
560440.0000000    0.3147521
560480.0000000    0.2929378
560520.0000000    0.2770794
560560.0000000    0.2894215
560600.0000000    0.2982805
560640.0000000    0.3053347
560680.0000000    0.3094710
560720.0000000    0.2697895
560760.0000000    0.2997606
560800.0000000    0.3157470
560840.0000000    0.3014406
560880.0000000    0.3076507
560920.0000000    0.3200736
560960.0000000    0.3274196
561000.0000000    0.2795205
561040.0000000    0.2896631
561080.0000000    0.2763301
561120.0000000    0.2787203
561160.0000000    0.2774028
561200.0000000    0.2855421
561240.0000000    0.2889772
561280.0000000    0.2874858
561320.0000000    0.2822873
561360.0000000    0.2842886
561400.0000000    0.3098600
561440.0000000    0.2962923
561480.0000000    0.2959901
561520.0000000    0.3024139
561560.0000000    0.2934924
561600.0000000    0.2771928
561640.0000000    0.2840587
561680.0000000    0.3011099
561720.0000000    0.2872643
561760.0000000    0.3021400
561800.0000000    0.3025417
561840.0000000    0.3147453
561880.0000000    0.2893125
561920.0000000    0.2914163
561960.0000000    0.2660885
562000.0000000    0.3047064
562040.0000000    0.2883966
562080.0000000    0.2789392
562120.0000000    0.2723309
562160.0000000    0.3019399
562200.0000000    0.2791784
562240.0000000    0.2594684
562280.0000000    0.2833716
562320.0000000    0.2650699
562360.0000000    0.2605785
562400.0000000    0.2665338
562440.0000000    0.2552771
562480.0000000    0.2704914
562520.0000000    0.2627500
562560.0000000    0.2790126
562600.0000000    0.2448618
562640.0000000    0.2672126
562680.0000000    0.2618423
562720.0000000    0.2550744
562760.0000000    0.2664230
562800.0000000    0.2666775
562840.0000000    0.2546603
562880.0000000    0.2742879
562920.0000000    0.2838940
562960.0000000    0.2750421
563000.0000000    0.2753186
563040.0000000    0.2633237
563080.0000000    0.2623782
563120.0000000    0.2445113
563160.0000000    0.2538337
563200.0000000    0.2728031
563240.0000000    0.2820658
563280.0000000    0.2704736
563320.0000000    0.2952302
563360.0000000    0.2771898
563400.0000000    0.2850818
563440.0000000    0.2764756
563480.0000000    0.2708938
563520.0000000    0.2637416
563560.0000000    0.2677168
563600.0000000    0.2600774
563640.0000000    0.2535216
563680.0000000    0.2846773
563720.0000000    0.2783554
563760.0000000    0.2581528
563800.0000000    0.2684380
563840.0000000    0.2617846
563880.0000000    0.2809780
563920.0000000    0.2620748
563960.0000000    0.2585017
564000.0000000    0.2837473
564040.0000000    0.2686855
564080.0000000    0.2651027
564120.0000000    0.2764662
564160.0000000    0.2657781
564200.0000000    0.2991738
564240.0000000    0.2762654
564280.0000000    0.2890454
564320.0000000    0.2711846
564360.0000000    0.2668107
564400.0000000    0.2454972
564440.0000000    0.2690054
564480.0000000    0.2678711
564520.0000000    0.2578343
564560.0000000    0.2738048
564600.0000000    0.2664112
564640.0000000    0.2743250
564680.0000000    0.2728461
564720.0000000    0.2874801
564760.0000000    0.2922851
564800.0000000    0.2826121
564840.0000000    0.2546161
564880.0000000    0.2539925
564920.0000000    0.2662745
564960.0000000    0.2635885
565000.0000000    0.2764792
565040.0000000    0.2653228
565080.0000000    0.2800106
565120.0000000    0.2753849
565160.0000000    0.2695489
565200.0000000    0.2592981
565240.0000000    0.2836586
565280.0000000    0.2690413
565320.0000000    0.2907929
565360.0000000    0.2876484
565400.0000000    0.2798272
565440.0000000    0.2841800
565480.0000000    0.3136969
565520.0000000    0.2886791
565560.0000000    0.3031505
565600.0000000    0.2930514
565640.0000000    0.2701114
565680.0000000    0.2873512
565720.0000000    0.2694958
565760.0000000    0.2923130
565800.0000000    0.2773874
565840.0000000    0.2706933
565880.0000000    0.2743606
565920.0000000    0.2916456
565960.0000000    0.2759100
566000.0000000    0.2798226
566040.0000000    0.2763108
566080.0000000    0.2753496
566120.0000000    0.2712846
566160.0000000    0.2889409
566200.0000000    0.2712187
566240.0000000    0.2672257
566280.0000000    0.2743663
566320.0000000    0.2726824
566360.0000000    0.2804235
566400.0000000    0.2631945
566440.0000000    0.2572487
566480.0000000    0.2556274
566520.0000000    0.2445279
566560.0000000    0.2813198
566600.0000000    0.2517302
566640.0000000    0.2559467
566680.0000000    0.2450139
566720.0000000    0.2715006
566760.0000000    0.2405924
566800.0000000    0.2419310
566840.0000000    0.2462104
566880.0000000    0.2706987
566920.0000000    0.2519425
566960.0000000    0.2347138
567000.0000000    0.2537767
567040.0000000    0.2524320
567080.0000000    0.2630723
567120.0000000    0.2597564
567160.0000000    0.2640707
567200.0000000    0.2635787
567240.0000000    0.2602384
567280.0000000    0.2627694
567320.0000000    0.2512069
567360.0000000    0.2688813
567400.0000000    0.2772754
567440.0000000    0.2895206
567480.0000000    0.2795555
567520.0000000    0.2629338
567560.0000000    0.2557160
567600.0000000    0.2610419
567640.0000000    0.2614838
567680.0000000    0.2511377
567720.0000000    0.2608789
567760.0000000    0.2451963
567800.0000000    0.2581027
567840.0000000    0.2617513
567880.0000000    0.2636150
567920.0000000    0.2797172
567960.0000000    0.2531586
568000.0000000    0.2593533
568040.0000000    0.2900607
568080.0000000    0.2713310
568120.0000000    0.2772656
568160.0000000    0.2747794
568200.0000000    0.2840133
568240.0000000    0.2837013
568280.0000000    0.2676807
568320.0000000    0.2807241
568360.0000000    0.2630079
568400.0000000    0.2859353
568440.0000000    0.2896415
568480.0000000    0.2699179
568520.0000000    0.2794942
568560.0000000    0.2856970
568600.0000000    0.2790630
568640.0000000    0.2728852
568680.0000000    0.2651294
568720.0000000    0.2602903
568760.0000000    0.2758803
568800.0000000    0.2718132
568840.0000000    0.2825975
568880.0000000    0.2648091
568920.0000000    0.2750669
568960.0000000    0.2691306
569000.0000000    0.2717462
569040.0000000    0.2921298
569080.0000000    0.2869401
569120.0000000    0.2778282
569160.0000000    0.2847920
569200.0000000    0.2739770
569240.0000000    0.2819771
569280.0000000    0.2934766
569320.0000000    0.2951099
569360.0000000    0.2586770
569400.0000000    0.2729996
569440.0000000    0.2584634
569480.0000000    0.2671719
569520.0000000    0.2740518
569560.0000000    0.2897936
569600.0000000    0.2839878
569640.0000000    0.2613384
569680.0000000    0.2682997
569720.0000000    0.2728677
569760.0000000    0.2668937
569800.0000000    0.2492941
569840.0000000    0.2627214
569880.0000000    0.2596830
569920.0000000    0.2795221
569960.0000000    0.2806898
570000.0000000    0.2626543
570040.0000000    0.2825159
570080.0000000    0.2830837
570120.0000000    0.2712034
570160.0000000    0.2653652
570200.0000000    0.2698316
570240.0000000    0.2549941
570280.0000000    0.2607605
570320.0000000    0.2730497
570360.0000000    0.2613554
570400.0000000    0.2813532
570440.0000000    0.2771907
570480.0000000    0.2794385
570520.0000000    0.2901165
570560.0000000    0.2750215
570600.0000000    0.2799224
570640.0000000    0.2677597
570680.0000000    0.2570497
570720.0000000    0.2786475
570760.0000000    0.2760535
570800.0000000    0.2692678
570840.0000000    0.2694851
570880.0000000    0.2644779
570920.0000000    0.2742739
570960.0000000    0.2706789
571000.0000000    0.2604938
571040.0000000    0.2681869
571080.0000000    0.2679522
571120.0000000    0.2769431
571160.0000000    0.2727807
571200.0000000    0.2586526
571240.0000000    0.2748678
571280.0000000    0.2942921
571320.0000000    0.2824055
571360.0000000    0.2852310
571400.0000000    0.2765760
571440.0000000    0.2735308
571480.0000000    0.2707412
571520.0000000    0.2490383
571560.0000000    0.2544036
571600.0000000    0.2716238
571640.0000000    0.2815924
571680.0000000    0.2964078
571720.0000000    0.2617368
571760.0000000    0.2657531
571800.0000000    0.2752576
571840.0000000    0.2554873
571880.0000000    0.2665945
571920.0000000    0.2856669
571960.0000000    0.2651488
572000.0000000    0.2580071
572040.0000000    0.2679055
572080.0000000    0.2638112
572120.0000000    0.2591179
572160.0000000    0.2505521
572200.0000000    0.2523258
572240.0000000    0.2818586
572280.0000000    0.2907729
572320.0000000    0.2833479
572360.0000000    0.2807179
572400.0000000    0.2899492
572440.0000000    0.2765087
572480.0000000    0.2771387
572520.0000000    0.2858384
572560.0000000    0.2860256
572600.0000000    0.2854822
572640.0000000    0.2586123
572680.0000000    0.2781138
572720.0000000    0.2836542
572760.0000000    0.2828630
572800.0000000    0.2858166
572840.0000000    0.2808769
572880.0000000    0.2990242
572920.0000000    0.2910842
572960.0000000    0.2928846
573000.0000000    0.2605497
573040.0000000    0.2841429
573080.0000000    0.2500595
573120.0000000    0.2633223
573160.0000000    0.2686486
573200.0000000    0.2700149
573240.0000000    0.2668416
573280.0000000    0.2495213
573320.0000000    0.2732843
573360.0000000    0.2639343
573400.0000000    0.2648387
573440.0000000    0.2564166
573480.0000000    0.2794421
573520.0000000    0.2805182
573560.0000000    0.2655441
573600.0000000    0.2824939
573640.0000000    0.2875391
573680.0000000    0.2921395
573720.0000000    0.2975517
573760.0000000    0.2702941
573800.0000000    0.2746986
573840.0000000    0.2772970
573880.0000000    0.2850538
573920.0000000    0.2803657
573960.0000000    0.2984132
574000.0000000    0.2924243
574040.0000000    0.2804676
574080.0000000    0.2625408
574120.0000000    0.2672429
574160.0000000    0.2917266
574200.0000000    0.2714537
574240.0000000    0.2661211
574280.0000000    0.2793241
574320.0000000    0.2851459
[truncated: 297,978 more chars]
