# Supplementary material for: Comment on 'Valid molecular dynamics simulations of human hemoglobin require a surprisingly large box size'
Source: eLife. 2019 Jun 20;8:e44718. doi: 10.7554/eLife.44718 (PMC6586461; doi:10.7554/eLife.44718)
Supplement: Figure 1—source data 1. — The zip archive contains a README file describing which source files correspond to the different panels. [file elife-44718-fig1-data1.zip › figure1/panels_AB/150A/2/rmsd_2dn2.xvg]

# This file was created Sat Jan 19 19:10:24 2019
# Created by:
#             :-) GROMACS - gmx rms, 2018.5-dev-20181129-d5972f7 (-:
# 
# Executable:   /usr/local/gromacs/2018/2018.4-impi2017-fftw337-gcc640-cuda91/bin/gmx
# Data prefix:  /usr/local/gromacs/2018/2018.4-impi2017-fftw337-gcc640-cuda91
# Working dir:  /home/degroot/hb/2dn2/Meuwly/150a-elife/2
# Command line:
#   gmx rms -s ../topol.tpr -f x.xtc -nice 0 -o rmsd_2dn2.xvg
# gmx rms is part of G R O M A C S:
#
# GRoups of Organic Molecules in ACtion for Science
#
@    title "RMSD"
@    xaxis  label "Time (ps)"
@    yaxis  label "RMSD (nm)"
@TYPE xy
@ subtitle "Backbone after lsq fit to Backbone"
   0.0000000    0.0004973
  40.0000000    0.0890444
  80.0000000    0.0862655
 120.0000000    0.0840672
 160.0000000    0.0925503
 200.0000000    0.0860494
 240.0000000    0.0795330
 280.0000000    0.0883693
 320.0000000    0.0898778
 360.0000000    0.0906603
 400.0000000    0.0919599
 440.0000000    0.0854834
 480.0000000    0.0766600
 520.0000000    0.0887662
 560.0000000    0.0894907
 600.0000000    0.1002095
 640.0000000    0.1011787
 680.0000000    0.0903463
 720.0000000    0.0869261
 760.0000000    0.0879173
 800.0000000    0.0914580
 840.0000000    0.0916810
 880.0000000    0.0827863
 920.0000000    0.0910200
 960.0000000    0.1004825
1000.0000000    0.0904503
1040.0000000    0.0883357
1080.0000000    0.0977154
1120.0000000    0.0917798
1160.0000000    0.1052118
1200.0000000    0.0898485
1240.0000000    0.1034595
1280.0000000    0.0923402
1320.0000000    0.0918338
1360.0000000    0.0913294
1400.0000000    0.0882404
1440.0000000    0.0884782
1480.0000000    0.0920323
1520.0000000    0.0870421
1560.0000000    0.0912844
1600.0000000    0.1036785
1640.0000000    0.0871402
1680.0000000    0.0966807
1720.0000000    0.1001469
1760.0000000    0.0996052
1800.0000000    0.0945696
1840.0000000    0.0885833
1880.0000000    0.0844378
1920.0000000    0.0844597
1960.0000000    0.0920388
2000.0000000    0.0871250
2040.0000000    0.0953499
2080.0000000    0.0949636
2120.0000000    0.1031248
2160.0000000    0.1059649
2200.0000000    0.0968329
2240.0000000    0.0982423
2280.0000000    0.0980834
2320.0000000    0.0978692
2360.0000000    0.0921719
2400.0000000    0.0913088
2440.0000000    0.1003049
2480.0000000    0.1009625
2520.0000000    0.0931814
2560.0000000    0.0966748
2600.0000000    0.1100230
2640.0000000    0.1099255
2680.0000000    0.1018273
2720.0000000    0.1042385
2760.0000000    0.0980699
2800.0000000    0.1074521
2840.0000000    0.1031033
2880.0000000    0.1020355
2920.0000000    0.0988802
2960.0000000    0.0874964
3000.0000000    0.1050045
3040.0000000    0.1046608
3080.0000000    0.1031396
3120.0000000    0.1014000
3160.0000000    0.0938782
3200.0000000    0.1018149
3240.0000000    0.0964919
3280.0000000    0.0995142
3320.0000000    0.0999979
3360.0000000    0.0914909
3400.0000000    0.0934384
3440.0000000    0.0848833
3480.0000000    0.0977272
3520.0000000    0.0960901
3560.0000000    0.1067980
3600.0000000    0.0945761
3640.0000000    0.1065859
3680.0000000    0.0923540
3720.0000000    0.1080133
3760.0000000    0.1018588
3800.0000000    0.1052527
3840.0000000    0.1046044
3880.0000000    0.1011314
3920.0000000    0.0995392
3960.0000000    0.1002593
4000.0000000    0.0994910
4040.0000000    0.0984387
4080.0000000    0.0966841
4120.0000000    0.0970424
4160.0000000    0.0971662
4200.0000000    0.0949209
4240.0000000    0.0958312
4280.0000000    0.0892506
4320.0000000    0.0995372
4360.0000000    0.0902822
4400.0000000    0.0989825
4440.0000000    0.0957320
4480.0000000    0.0939152
4520.0000000    0.1063816
4560.0000000    0.1019259
4600.0000000    0.1060429
4640.0000000    0.1181435
4680.0000000    0.1178364
4720.0000000    0.1100819
4760.0000000    0.1029478
4800.0000000    0.1094786
4840.0000000    0.1028021
4880.0000000    0.1028291
4920.0000000    0.1050312
4960.0000000    0.1178497
5000.0000000    0.0983917
5040.0000000    0.1151473
5080.0000000    0.1058270
5120.0000000    0.1107063
5160.0000000    0.1191724
5200.0000000    0.1163410
5240.0000000    0.1172144
5280.0000000    0.1028320
5320.0000000    0.1112313
5360.0000000    0.1086861
5400.0000000    0.0997877
5440.0000000    0.0988630
5480.0000000    0.1048943
5520.0000000    0.0977670
5560.0000000    0.1037910
5600.0000000    0.1044226
5640.0000000    0.1015059
5680.0000000    0.0999661
5720.0000000    0.1004756
5760.0000000    0.1137273
5800.0000000    0.1109251
5840.0000000    0.1115308
5880.0000000    0.1077072
5920.0000000    0.0955796
5960.0000000    0.0973054
6000.0000000    0.0995306
6040.0000000    0.0957423
6080.0000000    0.0938575
6120.0000000    0.1109267
6160.0000000    0.0969432
6200.0000000    0.0959250
6240.0000000    0.0965328
6280.0000000    0.0976158
6320.0000000    0.0855277
6360.0000000    0.0965884
6400.0000000    0.0940229
6440.0000000    0.1036834
6480.0000000    0.0907940
6520.0000000    0.0896438
6560.0000000    0.0939358
6600.0000000    0.0900739
6640.0000000    0.0964662
6680.0000000    0.0984953
6720.0000000    0.1087538
6760.0000000    0.1052402
6800.0000000    0.1001430
6840.0000000    0.1147146
6880.0000000    0.1061646
6920.0000000    0.1104982
6960.0000000    0.1069956
7000.0000000    0.1006274
7040.0000000    0.1051929
7080.0000000    0.1058385
7120.0000000    0.1106174
7160.0000000    0.0917649
7200.0000000    0.0982954
7240.0000000    0.0971183
7280.0000000    0.1000707
7320.0000000    0.0920462
7360.0000000    0.0897659
7400.0000000    0.0890987
7440.0000000    0.0943650
7480.0000000    0.0987303
7520.0000000    0.1045018
7560.0000000    0.0945020
7600.0000000    0.0827533
7640.0000000    0.0931702
7680.0000000    0.0961586
7720.0000000    0.1032219
7760.0000000    0.1053753
7800.0000000    0.0950903
7840.0000000    0.0922525
7880.0000000    0.0967963
7920.0000000    0.0932997
7960.0000000    0.0929996
8000.0000000    0.1126057
8040.0000000    0.1227755
8080.0000000    0.1260243
8120.0000000    0.1135794
8160.0000000    0.1022926
8200.0000000    0.1118178
8240.0000000    0.1027422
8280.0000000    0.0977812
8320.0000000    0.1071271
8360.0000000    0.1037982
8400.0000000    0.1039159
8440.0000000    0.0949064
8480.0000000    0.0954541
8520.0000000    0.0972543
8560.0000000    0.1038019
8600.0000000    0.0971301
8640.0000000    0.0944706
8680.0000000    0.1004196
8720.0000000    0.0973522
8760.0000000    0.0928048
8800.0000000    0.1045514
8840.0000000    0.0970226
8880.0000000    0.0938027
8920.0000000    0.0951295
8960.0000000    0.0958950
9000.0000000    0.1042110
9040.0000000    0.1022633
9080.0000000    0.1034208
9120.0000000    0.1009713
9160.0000000    0.1021349
9200.0000000    0.0936394
9240.0000000    0.0938361
9280.0000000    0.0924683
9320.0000000    0.1068551
9360.0000000    0.1118161
9400.0000000    0.1068907
9440.0000000    0.1040256
9480.0000000    0.1042156
9520.0000000    0.1131292
9560.0000000    0.1111893
9600.0000000    0.1194076
9640.0000000    0.1097368
9680.0000000    0.1095228
9720.0000000    0.1040595
9760.0000000    0.1087925
9800.0000000    0.1113132
9840.0000000    0.1097842
9880.0000000    0.0993757
9920.0000000    0.1083004
9960.0000000    0.0993892
10000.0000000    0.0992416
10040.0000000    0.1085129
10080.0000000    0.0966382
10120.0000000    0.0975258
10160.0000000    0.1034794
10200.0000000    0.1054246
10240.0000000    0.1044291
10280.0000000    0.1015013
10320.0000000    0.0989278
10360.0000000    0.1012467
10400.0000000    0.0952218
10440.0000000    0.0914179
10480.0000000    0.0884106
10520.0000000    0.0973838
10560.0000000    0.0920196
10600.0000000    0.0913813
10640.0000000    0.0918322
10680.0000000    0.0976846
10720.0000000    0.0956992
10760.0000000    0.0935477
10800.0000000    0.1009722
10840.0000000    0.0942964
10880.0000000    0.1061649
10920.0000000    0.0993697
10960.0000000    0.1010271
11000.0000000    0.0983827
11040.0000000    0.1056072
11080.0000000    0.1001687
11120.0000000    0.1086207
11160.0000000    0.1136639
11200.0000000    0.1180194
11240.0000000    0.0993141
11280.0000000    0.1011826
11320.0000000    0.0987540
11360.0000000    0.1050839
11400.0000000    0.1010782
11440.0000000    0.0994908
11480.0000000    0.1011234
11520.0000000    0.1089414
11560.0000000    0.1065574
11600.0000000    0.1151918
11640.0000000    0.1097253
11680.0000000    0.1025097
11720.0000000    0.0966164
11760.0000000    0.0897008
11800.0000000    0.0940308
11840.0000000    0.1050448
11880.0000000    0.1150708
11920.0000000    0.0956387
11960.0000000    0.0950886
12000.0000000    0.0942657
12040.0000000    0.0968023
12080.0000000    0.0927876
12120.0000000    0.0918750
12160.0000000    0.0867349
12200.0000000    0.0957306
12240.0000000    0.0984842
12280.0000000    0.0879675
12320.0000000    0.0910400
12360.0000000    0.0974913
12400.0000000    0.0944296
12440.0000000    0.0893985
12480.0000000    0.0932155
12520.0000000    0.1050732
12560.0000000    0.0929234
12600.0000000    0.1059198
12640.0000000    0.1054155
12680.0000000    0.0920132
12720.0000000    0.0857757
12760.0000000    0.0931112
12800.0000000    0.0995134
12840.0000000    0.1042161
12880.0000000    0.1142055
12920.0000000    0.1086908
12960.0000000    0.1056886
13000.0000000    0.1098422
13040.0000000    0.1131801
13080.0000000    0.1071365
13120.0000000    0.1092591
13160.0000000    0.0987702
13200.0000000    0.0961764
13240.0000000    0.1038502
13280.0000000    0.1042094
13320.0000000    0.0978256
13360.0000000    0.1022713
13400.0000000    0.1137499
13440.0000000    0.1092800
13480.0000000    0.0986302
13520.0000000    0.1030848
13560.0000000    0.1030729
13600.0000000    0.1010807
13640.0000000    0.1095644
13680.0000000    0.1148057
13720.0000000    0.1172201
13760.0000000    0.1095640
13800.0000000    0.1165348
13840.0000000    0.1096670
13880.0000000    0.1060009
13920.0000000    0.1127366
13960.0000000    0.1048517
14000.0000000    0.1090897
14040.0000000    0.1138993
14080.0000000    0.1213487
14120.0000000    0.1150061
14160.0000000    0.1231055
14200.0000000    0.1321671
14240.0000000    0.1277253
14280.0000000    0.1406279
14320.0000000    0.1316767
14360.0000000    0.1145166
14400.0000000    0.1207385
14440.0000000    0.1150551
14480.0000000    0.1178296
14520.0000000    0.1131666
14560.0000000    0.1128028
14600.0000000    0.1146386
14640.0000000    0.1022868
14680.0000000    0.1107045
14720.0000000    0.1184302
14760.0000000    0.1281981
14800.0000000    0.1161445
14840.0000000    0.1148532
14880.0000000    0.1215562
14920.0000000    0.1233584
14960.0000000    0.1351578
15000.0000000    0.1307316
15040.0000000    0.1350297
15080.0000000    0.1352217
15120.0000000    0.1443742
15160.0000000    0.1449942
15200.0000000    0.1291122
15240.0000000    0.1501803
15280.0000000    0.1375199
15320.0000000    0.1418058
15360.0000000    0.1316383
15400.0000000    0.1383240
15440.0000000    0.1529690
15480.0000000    0.1268970
15520.0000000    0.1332945
15560.0000000    0.1326180
15600.0000000    0.1285116
15640.0000000    0.1252345
15680.0000000    0.1129610
15720.0000000    0.1371544
15760.0000000    0.1391914
15800.0000000    0.1268236
15840.0000000    0.1316349
15880.0000000    0.1335393
15920.0000000    0.1459869
15960.0000000    0.1392428
16000.0000000    0.1281483
16040.0000000    0.1343758
16080.0000000    0.1333120
16120.0000000    0.1351646
16160.0000000    0.1370699
16200.0000000    0.1132344
16240.0000000    0.1420484
16280.0000000    0.1401322
16320.0000000    0.1378590
16360.0000000    0.1237363
16400.0000000    0.1284386
16440.0000000    0.1365782
16480.0000000    0.1405338
16520.0000000    0.1269462
16560.0000000    0.1349372
16600.0000000    0.1245532
16640.0000000    0.1279250
16680.0000000    0.1236996
16720.0000000    0.1166075
16760.0000000    0.1201071
16800.0000000    0.1257229
16840.0000000    0.1270339
16880.0000000    0.1155988
16920.0000000    0.1358394
16960.0000000    0.1275043
17000.0000000    0.1342678
17040.0000000    0.1269265
17080.0000000    0.1394278
17120.0000000    0.1299936
17160.0000000    0.1283104
17200.0000000    0.1378517
17240.0000000    0.1313616
17280.0000000    0.1175585
17320.0000000    0.1300586
17360.0000000    0.1324642
17400.0000000    0.1418520
17440.0000000    0.1259347
17480.0000000    0.1345698
17520.0000000    0.1326079
17560.0000000    0.1303874
17600.0000000    0.1241442
17640.0000000    0.1211994
17680.0000000    0.1255983
17720.0000000    0.1453247
17760.0000000    0.1477773
17800.0000000    0.1405807
17840.0000000    0.1585854
17880.0000000    0.1316167
17920.0000000    0.1438522
17960.0000000    0.1277682
18000.0000000    0.1354798
18040.0000000    0.1412211
18080.0000000    0.1338327
18120.0000000    0.1389978
18160.0000000    0.1370818
18200.0000000    0.1343256
18240.0000000    0.1304835
18280.0000000    0.1475164
18320.0000000    0.1357659
18360.0000000    0.1474331
18400.0000000    0.1456565
18440.0000000    0.1547692
18480.0000000    0.1504354
18520.0000000    0.1479205
18560.0000000    0.1417488
18600.0000000    0.1525543
18640.0000000    0.1826256
18680.0000000    0.1440210
18720.0000000    0.1412931
18760.0000000    0.1355352
18800.0000000    0.1271131
18840.0000000    0.1395220
18880.0000000    0.1452204
18920.0000000    0.1472959
18960.0000000    0.1298633
19000.0000000    0.1329918
19040.0000000    0.1217449
19080.0000000    0.1445089
19120.0000000    0.1253796
19160.0000000    0.1251354
19200.0000000    0.1376982
19240.0000000    0.1309702
19280.0000000    0.1333092
19320.0000000    0.1237536
19360.0000000    0.1362464
19400.0000000    0.1276832
19440.0000000    0.1284071
19480.0000000    0.1359678
19520.0000000    0.1259631
19560.0000000    0.1189357
19600.0000000    0.1153238
19640.0000000    0.1182837
19680.0000000    0.1301169
19720.0000000    0.1408940
19760.0000000    0.1302171
19800.0000000    0.1431294
19840.0000000    0.1363344
19880.0000000    0.1324075
19920.0000000    0.1288546
19960.0000000    0.1428283
20000.0000000    0.1208801
20040.0000000    0.1139078
20080.0000000    0.1142017
20120.0000000    0.1138044
20160.0000000    0.1196140
20200.0000000    0.1195089
20240.0000000    0.1121472
20280.0000000    0.1278709
20320.0000000    0.1189921
20360.0000000    0.1237141
20400.0000000    0.1239423
20440.0000000    0.1339760
20480.0000000    0.1394220
20520.0000000    0.1299252
20560.0000000    0.1415262
20600.0000000    0.1313406
20640.0000000    0.1186263
20680.0000000    0.1110595
20720.0000000    0.1384829
20760.0000000    0.1307726
20800.0000000    0.1230453
20840.0000000    0.1251454
20880.0000000    0.1433104
20920.0000000    0.1378739
20960.0000000    0.1276491
21000.0000000    0.1514328
21040.0000000    0.1423686
21080.0000000    0.1305975
21120.0000000    0.1244645
21160.0000000    0.1166236
21200.0000000    0.1262868
21240.0000000    0.1223483
21280.0000000    0.1095291
21320.0000000    0.1253577
21360.0000000    0.1232012
21400.0000000    0.1280503
21440.0000000    0.1254088
21480.0000000    0.1188309
21520.0000000    0.1093777
21560.0000000    0.1167375
21600.0000000    0.1097149
21640.0000000    0.1056614
21680.0000000    0.1098693
21720.0000000    0.1022991
21760.0000000    0.1111940
21800.0000000    0.1275997
21840.0000000    0.1234914
21880.0000000    0.1274355
21920.0000000    0.1228726
21960.0000000    0.1319750
22000.0000000    0.1205116
22040.0000000    0.1299700
22080.0000000    0.1233570
22120.0000000    0.1363318
22160.0000000    0.1296546
22200.0000000    0.1331646
22240.0000000    0.1410932
22280.0000000    0.1208778
22320.0000000    0.1279400
22360.0000000    0.1309824
22400.0000000    0.1346733
22440.0000000    0.1180664
22480.0000000    0.1153686
22520.0000000    0.1307833
22560.0000000    0.1214196
22600.0000000    0.1228381
22640.0000000    0.1311348
22680.0000000    0.1380381
22720.0000000    0.1446593
22760.0000000    0.1325000
22800.0000000    0.1272265
22840.0000000    0.1279645
22880.0000000    0.1366928
22920.0000000    0.1244484
22960.0000000    0.1319593
23000.0000000    0.1387131
23040.0000000    0.1321986
23080.0000000    0.1358089
23120.0000000    0.1337070
23160.0000000    0.1477043
23200.0000000    0.1338979
23240.0000000    0.1258741
23280.0000000    0.1327200
23320.0000000    0.1261843
23360.0000000    0.1287064
23400.0000000    0.1193763
23440.0000000    0.1205598
23480.0000000    0.1377688
23520.0000000    0.1382661
23560.0000000    0.1342418
23600.0000000    0.1317160
23640.0000000    0.1448931
23680.0000000    0.1259116
23720.0000000    0.1298617
23760.0000000    0.1264273
23800.0000000    0.1291932
23840.0000000    0.1343598
23880.0000000    0.1337589
23920.0000000    0.1445673
23960.0000000    0.1319061
24000.0000000    0.1235251
24040.0000000    0.1269238
24080.0000000    0.1446800
24120.0000000    0.1432191
24160.0000000    0.1320856
24200.0000000    0.1334472
24240.0000000    0.1290431
24280.0000000    0.1319875
24320.0000000    0.1429041
24360.0000000    0.1384029
24400.0000000    0.1325004
24440.0000000    0.1318431
24480.0000000    0.1383458
24520.0000000    0.1313357
24560.0000000    0.1427776
24600.0000000    0.1300146
24640.0000000    0.1391438
24680.0000000    0.1387151
24720.0000000    0.1256047
24760.0000000    0.1377540
24800.0000000    0.1562555
24840.0000000    0.1275523
24880.0000000    0.1380111
24920.0000000    0.1385688
24960.0000000    0.1386074
25000.0000000    0.1415239
25040.0000000    0.1372963
25080.0000000    0.1496745
25120.0000000    0.1368407
25160.0000000    0.1417390
25200.0000000    0.1183156
25240.0000000    0.1213835
25280.0000000    0.1206318
25320.0000000    0.1264062
25360.0000000    0.1282971
25400.0000000    0.1410877
25440.0000000    0.1286611
25480.0000000    0.1328200
25520.0000000    0.1216753
25560.0000000    0.1312362
25600.0000000    0.1287695
25640.0000000    0.1408423
25680.0000000    0.1404708
25720.0000000    0.1455292
25760.0000000    0.1498243
25800.0000000    0.1458156
25840.0000000    0.1462004
25880.0000000    0.1446494
25920.0000000    0.1457975
25960.0000000    0.1463075
26000.0000000    0.1438141
26040.0000000    0.1450373
26080.0000000    0.1376869
26120.0000000    0.1323742
26160.0000000    0.1478069
26200.0000000    0.1326549
26240.0000000    0.1392275
26280.0000000    0.1362392
26320.0000000    0.1332740
26360.0000000    0.1365912
26400.0000000    0.1297247
26440.0000000    0.1283917
26480.0000000    0.1289771
26520.0000000    0.1265604
26560.0000000    0.1234320
26600.0000000    0.1247851
26640.0000000    0.1359233
26680.0000000    0.1318415
26720.0000000    0.1252817
26760.0000000    0.1144201
26800.0000000    0.1148747
26840.0000000    0.1277300
26880.0000000    0.1154763
26920.0000000    0.1201856
26960.0000000    0.1374101
27000.0000000    0.1192070
27040.0000000    0.1232430
27080.0000000    0.1181558
27120.0000000    0.1171852
27160.0000000    0.1319738
27200.0000000    0.1319568
27240.0000000    0.1237955
27280.0000000    0.1128066
27320.0000000    0.1054360
27360.0000000    0.1072342
27400.0000000    0.1201863
27440.0000000    0.1093329
27480.0000000    0.1269942
27520.0000000    0.1168974
27560.0000000    0.1185232
27600.0000000    0.1186228
27640.0000000    0.1226473
27680.0000000    0.1202994
27720.0000000    0.1154700
27760.0000000    0.1138661
27800.0000000    0.1078617
27840.0000000    0.1151080
27880.0000000    0.1078344
27920.0000000    0.1125527
27960.0000000    0.1300640
28000.0000000    0.1266931
28040.0000000    0.1296361
28080.0000000    0.1126354
28120.0000000    0.1227378
28160.0000000    0.1296776
28200.0000000    0.1272600
28240.0000000    0.1436170
28280.0000000    0.1210149
28320.0000000    0.1365687
28360.0000000    0.1378736
28400.0000000    0.1290137
28440.0000000    0.1274457
28480.0000000    0.1312903
28520.0000000    0.1200710
28560.0000000    0.1305506
28600.0000000    0.1216013
28640.0000000    0.1227850
28680.0000000    0.1179495
28720.0000000    0.1239179
28760.0000000    0.1400082
28800.0000000    0.1245021
28840.0000000    0.1361416
28880.0000000    0.1242827
28920.0000000    0.1297502
28960.0000000    0.1344871
29000.0000000    0.1434971
29040.0000000    0.1458291
29080.0000000    0.1298307
29120.0000000    0.1556830
29160.0000000    0.1290610
29200.0000000    0.1337965
29240.0000000    0.1386140
29280.0000000    0.1381350
29320.0000000    0.1347149
29360.0000000    0.1486956
29400.0000000    0.1403151
29440.0000000    0.1398869
29480.0000000    0.1320632
29520.0000000    0.1330437
29560.0000000    0.1322074
29600.0000000    0.1404638
29640.0000000    0.1434305
29680.0000000    0.1368490
29720.0000000    0.1471649
29760.0000000    0.1353460
29800.0000000    0.1376396
29840.0000000    0.1293813
29880.0000000    0.1255877
29920.0000000    0.1354341
29960.0000000    0.1438131
30000.0000000    0.1285234
30040.0000000    0.1330723
30080.0000000    0.1470404
30120.0000000    0.1394042
30160.0000000    0.1314069
30200.0000000    0.1337368
30240.0000000    0.1340513
30280.0000000    0.1286811
30320.0000000    0.1361484
30360.0000000    0.1390276
30400.0000000    0.1343380
30440.0000000    0.1445143
30480.0000000    0.1502334
30520.0000000    0.1505156
30560.0000000    0.1476419
30600.0000000    0.1506093
30640.0000000    0.1329785
30680.0000000    0.1346655
30720.0000000    0.1380004
30760.0000000    0.1343583
30800.0000000    0.1315162
30840.0000000    0.1299660
30880.0000000    0.1383679
30920.0000000    0.1283946
30960.0000000    0.1410076
31000.0000000    0.1198239
31040.0000000    0.1353931
31080.0000000    0.1376017
31120.0000000    0.1366256
31160.0000000    0.1365117
31200.0000000    0.1274238
31240.0000000    0.1392763
31280.0000000    0.1474099
31320.0000000    0.1367311
31360.0000000    0.1366494
31400.0000000    0.1505784
31440.0000000    0.1281221
31480.0000000    0.1310055
31520.0000000    0.1304368
31560.0000000    0.1282923
31600.0000000    0.1394480
31640.0000000    0.1305576
31680.0000000    0.1379263
31720.0000000    0.1497279
31760.0000000    0.1367165
31800.0000000    0.1320678
31840.0000000    0.1303332
31880.0000000    0.1362695
31920.0000000    0.1324871
31960.0000000    0.1185092
32000.0000000    0.1209932
32040.0000000    0.1301684
32080.0000000    0.1263622
32120.0000000    0.1303575
32160.0000000    0.1280116
32200.0000000    0.1325834
32240.0000000    0.1221387
32280.0000000    0.1214599
32320.0000000    0.1255015
32360.0000000    0.1169401
32400.0000000    0.1255288
32440.0000000    0.1230668
32480.0000000    0.1348304
32520.0000000    0.1321387
32560.0000000    0.1257124
32600.0000000    0.1220346
32640.0000000    0.1363643
32680.0000000    0.1234581
32720.0000000    0.1359209
32760.0000000    0.1399118
32800.0000000    0.1262471
32840.0000000    0.1268617
32880.0000000    0.1406838
32920.0000000    0.1413521
32960.0000000    0.1419021
33000.0000000    0.1393295
33040.0000000    0.1377185
33080.0000000    0.1253769
33120.0000000    0.1428047
33160.0000000    0.1242433
33200.0000000    0.1278290
33240.0000000    0.1287305
33280.0000000    0.1174868
33320.0000000    0.1231106
33360.0000000    0.1235737
33400.0000000    0.1253376
33440.0000000    0.1226747
33480.0000000    0.1173815
33520.0000000    0.1214209
33560.0000000    0.1259041
33600.0000000    0.1124932
33640.0000000    0.1173325
33680.0000000    0.1219550
33720.0000000    0.1109645
33760.0000000    0.1184176
33800.0000000    0.1082182
33840.0000000    0.1295366
33880.0000000    0.1051532
33920.0000000    0.1134119
33960.0000000    0.1185857
34000.0000000    0.1172206
34040.0000000    0.1266616
34080.0000000    0.1249471
34120.0000000    0.1200966
34160.0000000    0.1112033
34200.0000000    0.1337662
34240.0000000    0.1305727
34280.0000000    0.1283728
34320.0000000    0.1327394
34360.0000000    0.1318215
34400.0000000    0.1183530
34440.0000000    0.1217191
34480.0000000    0.1305079
34520.0000000    0.1201911
34560.0000000    0.1245157
34600.0000000    0.1282291
34640.0000000    0.1385214
34680.0000000    0.1246996
34720.0000000    0.1320024
34760.0000000    0.1444184
34800.0000000    0.1434660
34840.0000000    0.1448461
34880.0000000    0.1442997
34920.0000000    0.1327357
34960.0000000    0.1361959
35000.0000000    0.1265817
35040.0000000    0.1569128
35080.0000000    0.1422548
35120.0000000    0.1452756
35160.0000000    0.1388831
35200.0000000    0.1472082
35240.0000000    0.1368783
35280.0000000    0.1260344
35320.0000000    0.1327041
35360.0000000    0.1239762
35400.0000000    0.1337251
35440.0000000    0.1480003
35480.0000000    0.1324086
35520.0000000    0.1380419
35560.0000000    0.1333208
35600.0000000    0.1398689
35640.0000000    0.1487399
35680.0000000    0.1357623
35720.0000000    0.1296154
35760.0000000    0.1398800
35800.0000000    0.1504486
35840.0000000    0.1228443
35880.0000000    0.1319958
35920.0000000    0.1376692
35960.0000000    0.1359840
36000.0000000    0.1326028
36040.0000000    0.1511772
36080.0000000    0.1433096
36120.0000000    0.1467951
36160.0000000    0.1366987
36200.0000000    0.1400573
36240.0000000    0.1562501
36280.0000000    0.1330163
36320.0000000    0.1536683
36360.0000000    0.1420791
36400.0000000    0.1509573
36440.0000000    0.1512903
36480.0000000    0.1521698
36520.0000000    0.1414412
36560.0000000    0.1413017
36600.0000000    0.1478360
36640.0000000    0.1322669
36680.0000000    0.1271967
36720.0000000    0.1500715
36760.0000000    0.1475492
36800.0000000    0.1354321
36840.0000000    0.1417261
36880.0000000    0.1281408
36920.0000000    0.1302024
36960.0000000    0.1413266
37000.0000000    0.1255749
37040.0000000    0.1451073
37080.0000000    0.1363990
37120.0000000    0.1266975
37160.0000000    0.1268522
37200.0000000    0.1219572
37240.0000000    0.1247893
37280.0000000    0.1396322
37320.0000000    0.1121627
37360.0000000    0.1304690
37400.0000000    0.1125815
37440.0000000    0.1275041
37480.0000000    0.1139074
37520.0000000    0.1276611
37560.0000000    0.1298730
37600.0000000    0.1293262
37640.0000000    0.1231944
37680.0000000    0.1263305
37720.0000000    0.1339719
37760.0000000    0.1331124
37800.0000000    0.1335725
37840.0000000    0.1388543
37880.0000000    0.1275413
37920.0000000    0.1304705
37960.0000000    0.1276929
38000.0000000    0.1381948
38040.0000000    0.1520227
38080.0000000    0.1408261
38120.0000000    0.1403470
38160.0000000    0.1456178
38200.0000000    0.1279858
38240.0000000    0.1379656
38280.0000000    0.1156644
38320.0000000    0.1271556
38360.0000000    0.1503684
38400.0000000    0.1487313
38440.0000000    0.1407480
38480.0000000    0.1299460
38520.0000000    0.1427258
38560.0000000    0.1240462
38600.0000000    0.1365395
38640.0000000    0.1346243
38680.0000000    0.1353180
38720.0000000    0.1367118
38760.0000000    0.1375753
38800.0000000    0.1248705
38840.0000000    0.1408968
38880.0000000    0.1586067
38920.0000000    0.1378609
38960.0000000    0.1404048
39000.0000000    0.1248862
39040.0000000    0.1234784
39080.0000000    0.1279243
39120.0000000    0.1267213
39160.0000000    0.1311531
39200.0000000    0.1303071
39240.0000000    0.1317013
39280.0000000    0.1355778
39320.0000000    0.1272119
39360.0000000    0.1283380
39400.0000000    0.1264086
39440.0000000    0.1524704
39480.0000000    0.1176899
39520.0000000    0.1299429
39560.0000000    0.1355931
39600.0000000    0.1238461
39640.0000000    0.1367771
39680.0000000    0.1232748
39720.0000000    0.1246637
39760.0000000    0.1464168
39800.0000000    0.1225163
39840.0000000    0.1214650
39880.0000000    0.1339348
39920.0000000    0.1339981
39960.0000000    0.1172171
40000.0000000    0.1256882
40040.0000000    0.1284164
40080.0000000    0.1111331
40120.0000000    0.1180764
40160.0000000    0.1276308
40200.0000000    0.1094778
40240.0000000    0.1208872
40280.0000000    0.1213985
40320.0000000    0.1218065
40360.0000000    0.1151741
40400.0000000    0.1146624
40440.0000000    0.1143461
40480.0000000    0.1176773
40520.0000000    0.1246182
40560.0000000    0.1261352
40600.0000000    0.1238075
40640.0000000    0.1262327
40680.0000000    0.1240736
40720.0000000    0.1293303
40760.0000000    0.1295636
40800.0000000    0.1205258
40840.0000000    0.1225568
40880.0000000    0.1151906
40920.0000000    0.1181240
40960.0000000    0.1246168
41000.0000000    0.1308472
41040.0000000    0.1427560
41080.0000000    0.1242775
41120.0000000    0.1411370
41160.0000000    0.1287084
41200.0000000    0.1245201
41240.0000000    0.1205534
41280.0000000    0.1295641
41320.0000000    0.1209963
41360.0000000    0.1241738
41400.0000000    0.1363798
41440.0000000    0.1306218
41480.0000000    0.1330725
41520.0000000    0.1325738
41560.0000000    0.1216342
41600.0000000    0.1227911
41640.0000000    0.1247220
41680.0000000    0.1249737
41720.0000000    0.1140857
41760.0000000    0.1253914
41800.0000000    0.1261850
41840.0000000    0.1426341
41880.0000000    0.1269989
41920.0000000    0.1399659
41960.0000000    0.1322155
42000.0000000    0.1256597
42040.0000000    0.1320246
42080.0000000    0.1346293
42120.0000000    0.1359453
42160.0000000    0.1364325
42200.0000000    0.1519676
42240.0000000    0.1417570
42280.0000000    0.1400000
42320.0000000    0.1296653
42360.0000000    0.1413948
42400.0000000    0.1326556
42440.0000000    0.1390567
42480.0000000    0.1265651
42520.0000000    0.1456098
42560.0000000    0.1405144
42600.0000000    0.1222596
42640.0000000    0.1316159
42680.0000000    0.1279931
42720.0000000    0.1227653
42760.0000000    0.1123540
42800.0000000    0.1195753
42840.0000000    0.1252431
42880.0000000    0.1246396
42920.0000000    0.1080638
42960.0000000    0.1315250
43000.0000000    0.1298530
43040.0000000    0.1334144
43080.0000000    0.1374222
43120.0000000    0.1486921
43160.0000000    0.1258687
43200.0000000    0.1340507
43240.0000000    0.1306861
43280.0000000    0.1277087
43320.0000000    0.1191398
43360.0000000    0.1251220
43400.0000000    0.1201074
43440.0000000    0.1190861
43480.0000000    0.1146042
43520.0000000    0.1190038
43560.0000000    0.1264806
43600.0000000    0.1198791
43640.0000000    0.1186714
43680.0000000    0.1132491
43720.0000000    0.1155221
43760.0000000    0.1184529
43800.0000000    0.1115226
43840.0000000    0.1180596
43880.0000000    0.1171503
43920.0000000    0.1182737
43960.0000000    0.1300426
44000.0000000    0.1144890
44040.0000000    0.1062145
44080.0000000    0.1202606
44120.0000000    0.1226827
44160.0000000    0.1101308
44200.0000000    0.1174833
44240.0000000    0.1083659
44280.0000000    0.1226274
44320.0000000    0.1280954
44360.0000000    0.1096359
44400.0000000    0.1251020
44440.0000000    0.1201716
44480.0000000    0.1230876
44520.0000000    0.1223904
44560.0000000    0.1069606
44600.0000000    0.1032060
44640.0000000    0.1233928
44680.0000000    0.1260849
44720.0000000    0.1137772
44760.0000000    0.1122329
44800.0000000    0.1210247
44840.0000000    0.1174393
44880.0000000    0.1127891
44920.0000000    0.1098793
44960.0000000    0.1081612
45000.0000000    0.1208721
45040.0000000    0.1237015
45080.0000000    0.1204372
45120.0000000    0.1132649
45160.0000000    0.1242028
45200.0000000    0.1184804
45240.0000000    0.1328800
45280.0000000    0.1286520
45320.0000000    0.1229534
45360.0000000    0.1201792
45400.0000000    0.1288072
45440.0000000    0.1262680
45480.0000000    0.1325142
45520.0000000    0.1276727
45560.0000000    0.1395765
45600.0000000    0.1311603
45640.0000000    0.1334593
45680.0000000    0.1308863
45720.0000000    0.1182714
45760.0000000    0.1363399
45800.0000000    0.1271932
45840.0000000    0.1284870
45880.0000000    0.1246877
45920.0000000    0.1313486
45960.0000000    0.1351973
46000.0000000    0.1379836
46040.0000000    0.1360270
46080.0000000    0.1354374
46120.0000000    0.1391958
46160.0000000    0.1282868
46200.0000000    0.1293738
46240.0000000    0.1334442
46280.0000000    0.1302732
46320.0000000    0.1338271
46360.0000000    0.1317555
46400.0000000    0.1314829
46440.0000000    0.1402342
46480.0000000    0.1337074
46520.0000000    0.1510790
46560.0000000    0.1428779
46600.0000000    0.1401563
46640.0000000    0.1495659
46680.0000000    0.1593883
46720.0000000    0.1480381
46760.0000000    0.1390809
46800.0000000    0.1483835
46840.0000000    0.1340184
46880.0000000    0.1427717
46920.0000000    0.1413579
46960.0000000    0.1318538
47000.0000000    0.1400590
47040.0000000    0.1301429
47080.0000000    0.1318001
47120.0000000    0.1353600
47160.0000000    0.1358709
47200.0000000    0.1373656
47240.0000000    0.1316105
47280.0000000    0.1263766
47320.0000000    0.1450530
47360.0000000    0.1295861
47400.0000000    0.1376466
47440.0000000    0.1219279
47480.0000000    0.1167439
47520.0000000    0.1204399
47560.0000000    0.1275271
47600.0000000    0.1368155
47640.0000000    0.1365749
47680.0000000    0.1471379
47720.0000000    0.1380405
47760.0000000    0.1351193
47800.0000000    0.1299088
47840.0000000    0.1263438
47880.0000000    0.1254450
47920.0000000    0.1224235
47960.0000000    0.1273013
48000.0000000    0.1190218
48040.0000000    0.1218438
48080.0000000    0.1379477
48120.0000000    0.1182882
48160.0000000    0.1194164
48200.0000000    0.1314565
48240.0000000    0.1215214
48280.0000000    0.1190068
48320.0000000    0.1283358
48360.0000000    0.1265145
48400.0000000    0.1455643
48440.0000000    0.1276884
48480.0000000    0.1285723
48520.0000000    0.1312179
48560.0000000    0.1219961
48600.0000000    0.1381807
48640.0000000    0.1399329
48680.0000000    0.1320140
48720.0000000    0.1398666
48760.0000000    0.1427018
48800.0000000    0.1357977
48840.0000000    0.1335483
48880.0000000    0.1401083
48920.0000000    0.1287164
48960.0000000    0.1306055
49000.0000000    0.1329952
49040.0000000    0.1409205
49080.0000000    0.1270223
49120.0000000    0.1446088
49160.0000000    0.1327190
49200.0000000    0.1382217
49240.0000000    0.1437414
49280.0000000    0.1413954
49320.0000000    0.1403421
49360.0000000    0.1450440
49400.0000000    0.1306482
49440.0000000    0.1508721
49480.0000000    0.1594246
49520.0000000    0.1431264
49560.0000000    0.1549021
49600.0000000    0.1487673
49640.0000000    0.1458134
49680.0000000    0.1507406
49720.0000000    0.1516203
49760.0000000    0.1605826
49800.0000000    0.1655041
49840.0000000    0.1579629
49880.0000000    0.1573109
49920.0000000    0.1490206
49960.0000000    0.1564564
50000.0000000    0.1555092
50040.0000000    0.1675522
50080.0000000    0.1553022
50120.0000000    0.1841220
50160.0000000    0.1630873
50200.0000000    0.1672363
50240.0000000    0.1481406
50280.0000000    0.1585953
50320.0000000    0.1680204
50360.0000000    0.1706237
50400.0000000    0.1655234
50440.0000000    0.1553811
50480.0000000    0.1711279
50520.0000000    0.1466482
50560.0000000    0.1576542
50600.0000000    0.1624183
50640.0000000    0.1624535
50680.0000000    0.1536104
50720.0000000    0.1521785
50760.0000000    0.1543293
50800.0000000    0.1496091
50840.0000000    0.1588843
50880.0000000    0.1503743
50920.0000000    0.1641354
50960.0000000    0.1730746
51000.0000000    0.1599460
51040.0000000    0.1567761
51080.0000000    0.1614827
51120.0000000    0.1590404
51160.0000000    0.1484509
51200.0000000    0.1469643
51240.0000000    0.1396019
51280.0000000    0.1299964
51320.0000000    0.1295075
51360.0000000    0.1260542
51400.0000000    0.1272815
51440.0000000    0.1380317
51480.0000000    0.1395586
51520.0000000    0.1355658
51560.0000000    0.1488463
51600.0000000    0.1310021
51640.0000000    0.1239326
51680.0000000    0.1287863
51720.0000000    0.1283956
51760.0000000    0.1150836
51800.0000000    0.1262323
51840.0000000    0.1150679
51880.0000000    0.1178106
51920.0000000    0.1246823
51960.0000000    0.1323468
52000.0000000    0.1230241
52040.0000000    0.1266830
52080.0000000    0.1330964
52120.0000000    0.1385022
52160.0000000    0.1296322
52200.0000000    0.1339080
52240.0000000    0.1261524
52280.0000000    0.1259717
52320.0000000    0.1310325
52360.0000000    0.1325038
52400.0000000    0.1307759
52440.0000000    0.1313509
52480.0000000    0.1289949
52520.0000000    0.1311499
52560.0000000    0.1282678
52600.0000000    0.1173132
52640.0000000    0.1199693
52680.0000000    0.1216800
52720.0000000    0.1315979
52760.0000000    0.1367924
52800.0000000    0.1188074
52840.0000000    0.1360890
52880.0000000    0.1242581
52920.0000000    0.1307786
52960.0000000    0.1356505
53000.0000000    0.1265867
53040.0000000    0.1308739
53080.0000000    0.1395295
53120.0000000    0.1359354
53160.0000000    0.1301857
53200.0000000    0.1248911
53240.0000000    0.1251382
53280.0000000    0.1305015
53320.0000000    0.1336896
53360.0000000    0.1422231
53400.0000000    0.1454788
53440.0000000    0.1326449
53480.0000000    0.1251930
53520.0000000    0.1302648
53560.0000000    0.1329957
53600.0000000    0.1275473
53640.0000000    0.1280338
53680.0000000    0.1320167
53720.0000000    0.1340812
53760.0000000    0.1274694
53800.0000000    0.1267094
53840.0000000    0.1266901
53880.0000000    0.1256628
53920.0000000    0.1237733
53960.0000000    0.1233753
54000.0000000    0.1244842
54040.0000000    0.1257632
54080.0000000    0.1245434
54120.0000000    0.1267139
54160.0000000    0.1231155
54200.0000000    0.1323859
54240.0000000    0.1258354
54280.0000000    0.1264576
54320.0000000    0.1287307
54360.0000000    0.1344510
54400.0000000    0.1403841
54440.0000000    0.1294820
54480.0000000    0.1248583
54520.0000000    0.1377333
54560.0000000    0.1481217
54600.0000000    0.1502447
54640.0000000    0.1426414
54680.0000000    0.1320224
54720.0000000    0.1304403
54760.0000000    0.1249450
54800.0000000    0.1287541
54840.0000000    0.1364908
54880.0000000    0.1307937
54920.0000000    0.1333412
54960.0000000    0.1389049
55000.0000000    0.1325302
55040.0000000    0.1479540
55080.0000000    0.1287601
55120.0000000    0.1233537
55160.0000000    0.1404387
55200.0000000    0.1329113
55240.0000000    0.1277327
55280.0000000    0.1226091
55320.0000000    0.1446022
55360.0000000    0.1363538
55400.0000000    0.1388237
55440.0000000    0.1366095
55480.0000000    0.1258158
55520.0000000    0.1413071
55560.0000000    0.1477946
55600.0000000    0.1357843
55640.0000000    0.1434873
55680.0000000    0.1636492
55720.0000000    0.1488252
55760.0000000    0.1344890
55800.0000000    0.1534833
55840.0000000    0.1355598
55880.0000000    0.1389067
55920.0000000    0.1330884
55960.0000000    0.1455695
56000.0000000    0.1362289
56040.0000000    0.1256185
56080.0000000    0.1396293
56120.0000000    0.1288958
56160.0000000    0.1498376
56200.0000000    0.1463177
56240.0000000    0.1344205
56280.0000000    0.1304828
56320.0000000    0.1285213
56360.0000000    0.1144058
56400.0000000    0.1247913
56440.0000000    0.1284802
56480.0000000    0.1239438
56520.0000000    0.1214566
56560.0000000    0.1258023
56600.0000000    0.1282244
56640.0000000    0.1314382
56680.0000000    0.1205023
56720.0000000    0.1214122
56760.0000000    0.1225923
56800.0000000    0.1161978
56840.0000000    0.1175045
56880.0000000    0.1196977
56920.0000000    0.1282911
56960.0000000    0.1244874
57000.0000000    0.1214005
57040.0000000    0.1212550
57080.0000000    0.1131876
57120.0000000    0.1140037
57160.0000000    0.1170313
57200.0000000    0.1181814
57240.0000000    0.1187879
57280.0000000    0.1145312
57320.0000000    0.1165256
57360.0000000    0.1118707
57400.0000000    0.1130526
57440.0000000    0.1134696
57480.0000000    0.1091321
57520.0000000    0.1059364
57560.0000000    0.1033834
57600.0000000    0.1050866
57640.0000000    0.1075689
57680.0000000    0.1137905
57720.0000000    0.1074671
57760.0000000    0.1115499
57800.0000000    0.1118884
57840.0000000    0.1177063
57880.0000000    0.1186769
57920.0000000    0.1185689
57960.0000000    0.1264163
58000.0000000    0.1223183
58040.0000000    0.1194203
58080.0000000    0.1167673
58120.0000000    0.1156616
58160.0000000    0.1144591
58200.0000000    0.1165234
58240.0000000    0.1126015
58280.0000000    0.1104199
58320.0000000    0.1115276
58360.0000000    0.1158585
58400.0000000    0.1082564
58440.0000000    0.1134693
58480.0000000    0.1071006
58520.0000000    0.1171621
58560.0000000    0.1128162
58600.0000000    0.1172406
58640.0000000    0.1137498
58680.0000000    0.1106070
58720.0000000    0.1163898
58760.0000000    0.1127995
58800.0000000    0.1056739
58840.0000000    0.0992636
58880.0000000    0.1140784
58920.0000000    0.1098561
58960.0000000    0.1154137
59000.0000000    0.1111863
59040.0000000    0.1170111
59080.0000000    0.1131328
59120.0000000    0.1095976
59160.0000000    0.0999093
59200.0000000    0.1106683
59240.0000000    0.1114243
59280.0000000    0.1270061
59320.0000000    0.1242738
59360.0000000    0.1120648
59400.0000000    0.1165682
59440.0000000    0.1169241
59480.0000000    0.1200222
59520.0000000    0.1233826
59560.0000000    0.1208740
59600.0000000    0.1185637
59640.0000000    0.1174406
59680.0000000    0.1242038
59720.0000000    0.1383528
59760.0000000    0.1302127
59800.0000000    0.1254964
59840.0000000    0.1333426
59880.0000000    0.1429801
59920.0000000    0.1225957
59960.0000000    0.1171487
60000.0000000    0.1295235
60040.0000000    0.1194200
60080.0000000    0.1216190
60120.0000000    0.1306151
60160.0000000    0.1351016
60200.0000000    0.1335210
60240.0000000    0.1331598
60280.0000000    0.1358633
60320.0000000    0.1201999
60360.0000000    0.1228231
60400.0000000    0.1276367
60440.0000000    0.1293174
60480.0000000    0.1367851
60520.0000000    0.1168463
60560.0000000    0.1210869
60600.0000000    0.1179171
60640.0000000    0.1173439
60680.0000000    0.1144200
60720.0000000    0.1206684
60760.0000000    0.1225666
60800.0000000    0.1203079
60840.0000000    0.1243211
60880.0000000    0.1154296
60920.0000000    0.1124358
60960.0000000    0.1251211
61000.0000000    0.1165680
61040.0000000    0.1119301
61080.0000000    0.1115081
61120.0000000    0.1209544
61160.0000000    0.1124565
61200.0000000    0.1088185
61240.0000000    0.1098698
61280.0000000    0.1093125
61320.0000000    0.1177306
61360.0000000    0.1140924
61400.0000000    0.1093775
61440.0000000    0.1183206
61480.0000000    0.1179591
61520.0000000    0.1110536
61560.0000000    0.1171495
61600.0000000    0.1185996
61640.0000000    0.1229015
61680.0000000    0.1204583
61720.0000000    0.1151544
61760.0000000    0.1156803
61800.0000000    0.1080831
61840.0000000    0.1112012
61880.0000000    0.1238217
61920.0000000    0.1137383
61960.0000000    0.1320230
62000.0000000    0.1333036
62040.0000000    0.1285555
62080.0000000    0.1174598
62120.0000000    0.1160598
62160.0000000    0.1246594
62200.0000000    0.1315136
62240.0000000    0.1184240
62280.0000000    0.1284813
62320.0000000    0.1292989
62360.0000000    0.1280854
62400.0000000    0.1188669
62440.0000000    0.1217726
62480.0000000    0.1137290
62520.0000000    0.1163622
62560.0000000    0.1151548
62600.0000000    0.1073279
62640.0000000    0.1155172
62680.0000000    0.1172219
62720.0000000    0.1211434
62760.0000000    0.1228572
62800.0000000    0.1223177
62840.0000000    0.1270284
62880.0000000    0.1235252
62920.0000000    0.1208758
62960.0000000    0.1357582
63000.0000000    0.1329562
63040.0000000    0.1305807
63080.0000000    0.1300853
63120.0000000    0.1218291
63160.0000000    0.1274196
63200.0000000    0.1171543
63240.0000000    0.1216551
63280.0000000    0.1116199
63320.0000000    0.1172761
63360.0000000    0.1191813
63400.0000000    0.1131153
63440.0000000    0.1200735
63480.0000000    0.1162566
63520.0000000    0.1245295
63560.0000000    0.1215424
63600.0000000    0.1123578
63640.0000000    0.1068274
63680.0000000    0.1230099
63720.0000000    0.1234791
63760.0000000    0.1190360
63800.0000000    0.1305273
63840.0000000    0.1220697
63880.0000000    0.1178949
63920.0000000    0.1139620
63960.0000000    0.1124231
64000.0000000    0.1155605
64040.0000000    0.1071695
64080.0000000    0.1100934
64120.0000000    0.1099476
64160.0000000    0.1064687
64200.0000000    0.1053737
64240.0000000    0.1114805
64280.0000000    0.1128023
64320.0000000    0.1218858
64360.0000000    0.1085452
64400.0000000    0.1045160
64440.0000000    0.1181745
64480.0000000    0.1093800
64520.0000000    0.1238346
64560.0000000    0.1171162
64600.0000000    0.1106800
64640.0000000    0.1062493
64680.0000000    0.1136001
64720.0000000    0.1178351
64760.0000000    0.1189587
64800.0000000    0.1005134
64840.0000000    0.1058260
64880.0000000    0.1009630
64920.0000000    0.1108551
64960.0000000    0.1141030
65000.0000000    0.1199201
65040.0000000    0.1183093
65080.0000000    0.1066010
65120.0000000    0.1391479
65160.0000000    0.1228601
65200.0000000    0.1298981
65240.0000000    0.1222953
65280.0000000    0.1124015
65320.0000000    0.1203926
65360.0000000    0.1291215
65400.0000000    0.1192934
65440.0000000    0.1153462
65480.0000000    0.1204152
65520.0000000    0.1274928
65560.0000000    0.1364198
65600.0000000    0.1223144
65640.0000000    0.1279248
65680.0000000    0.1164152
65720.0000000    0.1229986
65760.0000000    0.1165794
65800.0000000    0.1222910
65840.0000000    0.1223983
65880.0000000    0.1311452
65920.0000000    0.1306351
65960.0000000    0.1322045
66000.0000000    0.1214876
66040.0000000    0.1297385
66080.0000000    0.1372097
66120.0000000    0.1355274
66160.0000000    0.1355015
66200.0000000    0.1218208
66240.0000000    0.1212006
66280.0000000    0.1366702
66320.0000000    0.1148790
66360.0000000    0.1150698
66400.0000000    0.1289583
66440.0000000    0.1165365
66480.0000000    0.1296342
66520.0000000    0.1249223
66560.0000000    0.1415180
66600.0000000    0.1302152
66640.0000000    0.1359356
66680.0000000    0.1210379
66720.0000000    0.1211312
66760.0000000    0.1160590
66800.0000000    0.1204688
66840.0000000    0.1196215
66880.0000000    0.1324039
66920.0000000    0.1334798
66960.0000000    0.1298722
67000.0000000    0.1276680
67040.0000000    0.1144189
67080.0000000    0.1219338
67120.0000000    0.1209261
67160.0000000    0.1280832
67200.0000000    0.1260910
67240.0000000    0.1103316
67280.0000000    0.1162041
67320.0000000    0.1148225
67360.0000000    0.1176025
67400.0000000    0.1042214
67440.0000000    0.1161032
67480.0000000    0.1036583
67520.0000000    0.1172806
67560.0000000    0.1197246
67600.0000000    0.1200271
67640.0000000    0.1096441
67680.0000000    0.1174802
67720.0000000    0.1327371
67760.0000000    0.1194997
67800.0000000    0.1231247
67840.0000000    0.1239292
67880.0000000    0.1166418
67920.0000000    0.1100350
67960.0000000    0.1141721
68000.0000000    0.1203706
68040.0000000    0.1125073
68080.0000000    0.1161431
68120.0000000    0.1182242
68160.0000000    0.1146577
68200.0000000    0.1169564
68240.0000000    0.1249777
68280.0000000    0.1153793
68320.0000000    0.1282680
68360.0000000    0.1288742
68400.0000000    0.1202325
68440.0000000    0.1323495
68480.0000000    0.1207719
68520.0000000    0.1219482
68560.0000000    0.1086684
68600.0000000    0.1293100
68640.0000000    0.1209901
68680.0000000    0.1193579
68720.0000000    0.1295803
68760.0000000    0.1163677
68800.0000000    0.1198025
68840.0000000    0.1162030
68880.0000000    0.1218116
68920.0000000    0.1209422
68960.0000000    0.1136485
69000.0000000    0.1136202
69040.0000000    0.1148944
69080.0000000    0.1134369
69120.0000000    0.1116291
69160.0000000    0.1212823
69200.0000000    0.1179508
69240.0000000    0.1152807
69280.0000000    0.1302276
69320.0000000    0.1246269
69360.0000000    0.1150882
69400.0000000    0.1217881
69440.0000000    0.1321094
69480.0000000    0.1413624
69520.0000000    0.1300516
69560.0000000    0.1180712
69600.0000000    0.1089340
69640.0000000    0.1093319
69680.0000000    0.1127155
69720.0000000    0.1088864
69760.0000000    0.1164384
69800.0000000    0.1067856
69840.0000000    0.1170783
69880.0000000    0.1149905
69920.0000000    0.1170112
69960.0000000    0.1123274
70000.0000000    0.1216624
70040.0000000    0.1107004
70080.0000000    0.1141711
70120.0000000    0.1098436
70160.0000000    0.1179914
70200.0000000    0.1138495
70240.0000000    0.1116922
70280.0000000    0.1056120
70320.0000000    0.1136136
70360.0000000    0.1228566
70400.0000000    0.1192741
70440.0000000    0.1163485
70480.0000000    0.1272419
70520.0000000    0.1212217
70560.0000000    0.1069240
70600.0000000    0.1133515
70640.0000000    0.1095669
70680.0000000    0.1093597
70720.0000000    0.1188793
70760.0000000    0.1111334
70800.0000000    0.1235894
70840.0000000    0.1207239
70880.0000000    0.1148081
70920.0000000    0.1144042
70960.0000000    0.1234123
71000.0000000    0.1196574
71040.0000000    0.1214631
71080.0000000    0.1257599
71120.0000000    0.1253619
71160.0000000    0.1218951
71200.0000000    0.1275493
71240.0000000    0.1242660
71280.0000000    0.1231118
71320.0000000    0.1259179
71360.0000000    0.1202324
71400.0000000    0.1227838
71440.0000000    0.1200457
71480.0000000    0.1206485
71520.0000000    0.1283828
71560.0000000    0.1345807
71600.0000000    0.1192545
71640.0000000    0.1228733
71680.0000000    0.1214849
71720.0000000    0.1172339
71760.0000000    0.1174456
71800.0000000    0.1172316
71840.0000000    0.1145219
71880.0000000    0.1149647
71920.0000000    0.1238572
71960.0000000    0.1166542
72000.0000000    0.1123637
72040.0000000    0.1197384
72080.0000000    0.1210314
72120.0000000    0.1051324
72160.0000000    0.1142823
72200.0000000    0.1307399
72240.0000000    0.1196095
72280.0000000    0.1190495
72320.0000000    0.1141838
72360.0000000    0.1118142
72400.0000000    0.1310460
72440.0000000    0.1198521
72480.0000000    0.1196419
72520.0000000    0.1301666
72560.0000000    0.1280127
72600.0000000    0.1108337
72640.0000000    0.1130803
72680.0000000    0.1141801
72720.0000000    0.1162820
72760.0000000    0.1124038
72800.0000000    0.1152679
72840.0000000    0.1137500
72880.0000000    0.1048422
72920.0000000    0.1073617
72960.0000000    0.1155371
73000.0000000    0.1122580
73040.0000000    0.1163152
73080.0000000    0.1228478
73120.0000000    0.1160496
73160.0000000    0.1093197
73200.0000000    0.1135681
73240.0000000    0.1085372
73280.0000000    0.1070753
73320.0000000    0.1198850
73360.0000000    0.1070752
73400.0000000    0.1180876
73440.0000000    0.1140738
73480.0000000    0.1067090
73520.0000000    0.1266319
73560.0000000    0.1198904
73600.0000000    0.1202115
73640.0000000    0.1221197
73680.0000000    0.1254740
73720.0000000    0.1177229
73760.0000000    0.1167147
73800.0000000    0.1238235
73840.0000000    0.1181294
73880.0000000    0.1233719
73920.0000000    0.1084385
73960.0000000    0.1223960
74000.0000000    0.1156960
74040.0000000    0.1152053
74080.0000000    0.1142128
74120.0000000    0.1151200
74160.0000000    0.1177302
74200.0000000    0.1195713
74240.0000000    0.1185344
74280.0000000    0.1193560
74320.0000000    0.1147733
74360.0000000    0.1164413
74400.0000000    0.1209912
74440.0000000    0.1276490
74480.0000000    0.1249549
74520.0000000    0.1164708
74560.0000000    0.1250925
74600.0000000    0.1265481
74640.0000000    0.1213067
74680.0000000    0.1364406
74720.0000000    0.1128276
74760.0000000    0.1252962
74800.0000000    0.1106726
74840.0000000    0.1166017
74880.0000000    0.1116083
74920.0000000    0.1115906
74960.0000000    0.1069983
75000.0000000    0.1168003
75040.0000000    0.1116753
75080.0000000    0.1126771
75120.0000000    0.1227234
75160.0000000    0.1126089
75200.0000000    0.1266502
75240.0000000    0.1098935
75280.0000000    0.1127253
75320.0000000    0.1176960
75360.0000000    0.1135686
75400.0000000    0.1282653
75440.0000000    0.1186121
75480.0000000    0.1335406
75520.0000000    0.1216301
75560.0000000    0.1144500
75600.0000000    0.1179481
75640.0000000    0.1197969
75680.0000000    0.1253100
75720.0000000    0.1101810
75760.0000000    0.1123481
75800.0000000    0.1226882
75840.0000000    0.1271792
75880.0000000    0.1323845
75920.0000000    0.1235777
75960.0000000    0.1211014
76000.0000000    0.1123257
76040.0000000    0.1219405
76080.0000000    0.1179162
76120.0000000    0.1320143
76160.0000000    0.1161918
76200.0000000    0.1284009
76240.0000000    0.1130048
76280.0000000    0.1132422
76320.0000000    0.1135493
76360.0000000    0.1201699
76400.0000000    0.1318332
76440.0000000    0.1099825
76480.0000000    0.1195318
76520.0000000    0.1170647
76560.0000000    0.1388569
76600.0000000    0.1286880
76640.0000000    0.1190792
76680.0000000    0.1266855
76720.0000000    0.1285290
76760.0000000    0.1332404
76800.0000000    0.1282817
76840.0000000    0.1257340
76880.0000000    0.1232334
76920.0000000    0.1188564
76960.0000000    0.1186087
77000.0000000    0.1232673
77040.0000000    0.1088666
77080.0000000    0.1060127
77120.0000000    0.1176471
77160.0000000    0.1108363
77200.0000000    0.1167651
77240.0000000    0.1130644
77280.0000000    0.1218047
77320.0000000    0.1117483
77360.0000000    0.1264913
77400.0000000    0.1117613
77440.0000000    0.1161110
77480.0000000    0.1209722
77520.0000000    0.1201114
77560.0000000    0.1411647
77600.0000000    0.1170095
77640.0000000    0.1060445
77680.0000000    0.1149760
77720.0000000    0.1193336
77760.0000000    0.1194578
77800.0000000    0.1137510
77840.0000000    0.1068799
77880.0000000    0.1194385
77920.0000000    0.1162923
77960.0000000    0.1201992
78000.0000000    0.1089528
78040.0000000    0.1200843
78080.0000000    0.1244705
78120.0000000    0.1193359
78160.0000000    0.1329312
78200.0000000    0.1192396
78240.0000000    0.1168752
78280.0000000    0.1073448
78320.0000000    0.1232673
78360.0000000    0.1208432
78400.0000000    0.1150695
78440.0000000    0.1256447
78480.0000000    0.1084348
78520.0000000    0.1266153
78560.0000000    0.1157882
78600.0000000    0.1241913
78640.0000000    0.1207118
78680.0000000    0.1257761
78720.0000000    0.1305506
78760.0000000    0.1169324
78800.0000000    0.1255723
78840.0000000    0.1292024
78880.0000000    0.1208853
78920.0000000    0.1244785
78960.0000000    0.1219689
79000.0000000    0.1237170
79040.0000000    0.1178141
79080.0000000    0.1229752
79120.0000000    0.1177684
79160.0000000    0.1190250
79200.0000000    0.1290230
79240.0000000    0.1284619
79280.0000000    0.1175530
79320.0000000    0.1117289
79360.0000000    0.1196625
79400.0000000    0.1104152
79440.0000000    0.1073344
79480.0000000    0.1082668
79520.0000000    0.1096930
79560.0000000    0.1075380
79600.0000000    0.1110308
79640.0000000    0.1022636
79680.0000000    0.1089646
79720.0000000    0.1092694
79760.0000000    0.1198705
79800.0000000    0.1140984
79840.0000000    0.1159568
79880.0000000    0.1075183
79920.0000000    0.1050480
79960.0000000    0.1034499
80000.0000000    0.1186321
80040.0000000    0.1039804
80080.0000000    0.1166371
80120.0000000    0.1112770
80160.0000000    0.1061691
80200.0000000    0.1115622
80240.0000000    0.1167871
80280.0000000    0.1096435
80320.0000000    0.1211549
80360.0000000    0.1225312
80400.0000000    0.1166038
80440.0000000    0.1223163
80480.0000000    0.1167932
80520.0000000    0.1032247
80560.0000000    0.1145850
80600.0000000    0.1162207
80640.0000000    0.1248510
80680.0000000    0.1135907
80720.0000000    0.1183125
80760.0000000    0.1121526
80800.0000000    0.1082276
80840.0000000    0.1196941
80880.0000000    0.1122041
80920.0000000    0.1174971
80960.0000000    0.1184054
81000.0000000    0.1127689
81040.0000000    0.1220858
81080.0000000    0.1117674
81120.0000000    0.1192362
81160.0000000    0.1114530
81200.0000000    0.1237679
81240.0000000    0.1132279
81280.0000000    0.1119871
81320.0000000    0.1115703
81360.0000000    0.1043098
81400.0000000    0.1118450
81440.0000000    0.1066837
81480.0000000    0.1091246
81520.0000000    0.1113474
81560.0000000    0.1133691
81600.0000000    0.1185932
81640.0000000    0.1186287
81680.0000000    0.1003530
81720.0000000    0.1138306
81760.0000000    0.1029555
81800.0000000    0.1154036
81840.0000000    0.1169138
81880.0000000    0.1116622
81920.0000000    0.1158729
81960.0000000    0.0978718
82000.0000000    0.1137386
82040.0000000    0.1171833
82080.0000000    0.1294690
82120.0000000    0.1101050
82160.0000000    0.1104465
82200.0000000    0.1032845
82240.0000000    0.1068786
82280.0000000    0.0950359
82320.0000000    0.0968794
82360.0000000    0.1044755
82400.0000000    0.1061491
82440.0000000    0.1182551
82480.0000000    0.1117036
82520.0000000    0.1058676
82560.0000000    0.1164905
82600.0000000    0.1126873
82640.0000000    0.1117484
82680.0000000    0.1069540
82720.0000000    0.1167242
82760.0000000    0.1186707
82800.0000000    0.1131297
82840.0000000    0.1089471
82880.0000000    0.1072335
82920.0000000    0.1088921
82960.0000000    0.1147726
83000.0000000    0.1090805
83040.0000000    0.1127293
83080.0000000    0.1206147
83120.0000000    0.1106774
83160.0000000    0.1108246
83200.0000000    0.0985415
83240.0000000    0.1193598
83280.0000000    0.1218947
83320.0000000    0.0998691
83360.0000000    0.1061250
83400.0000000    0.1012607
83440.0000000    0.1035753
83480.0000000    0.1189924
83520.0000000    0.1107762
83560.0000000    0.1183223
83600.0000000    0.1209565
83640.0000000    0.1229910
83680.0000000    0.1219700
83720.0000000    0.1251219
83760.0000000    0.1160528
83800.0000000    0.1237207
83840.0000000    0.1136112
83880.0000000    0.1124629
83920.0000000    0.1146518
83960.0000000    0.1132181
84000.0000000    0.1158712
84040.0000000    0.1121529
84080.0000000    0.1144492
84120.0000000    0.1106961
84160.0000000    0.1224080
84200.0000000    0.1139184
84240.0000000    0.1270648
84280.0000000    0.1100328
84320.0000000    0.1231408
84360.0000000    0.1206222
84400.0000000    0.1190174
84440.0000000    0.1180421
84480.0000000    0.1233249
84520.0000000    0.1227466
84560.0000000    0.1228180
84600.0000000    0.1277004
84640.0000000    0.1466879
84680.0000000    0.1215238
84720.0000000    0.1118549
84760.0000000    0.1127938
84800.0000000    0.1117367
84840.0000000    0.1056932
84880.0000000    0.1124623
84920.0000000    0.1121872
84960.0000000    0.1139626
85000.0000000    0.1124036
85040.0000000    0.1163695
85080.0000000    0.1233079
85120.0000000    0.1187661
85160.0000000    0.1087490
85200.0000000    0.1219106
85240.0000000    0.1204365
85280.0000000    0.1108194
85320.0000000    0.1175999
85360.0000000    0.1136457
85400.0000000    0.1144122
85440.0000000    0.1133661
85480.0000000    0.1184899
85520.0000000    0.1212281
85560.0000000    0.1225037
85600.0000000    0.1158748
85640.0000000    0.1205028
85680.0000000    0.1249793
85720.0000000    0.1064638
85760.0000000    0.1076811
85800.0000000    0.1096859
85840.0000000    0.1140910
85880.0000000    0.1097981
85920.0000000    0.1151213
85960.0000000    0.1262247
86000.0000000    0.1174675
86040.0000000    0.1139409
86080.0000000    0.1200384
86120.0000000    0.1019229
86160.0000000    0.1041498
86200.0000000    0.1095897
86240.0000000    0.1162407
86280.0000000    0.1298566
86320.0000000    0.1196935
86360.0000000    0.1222046
86400.0000000    0.1164763
86440.0000000    0.1313218
86480.0000000    0.1198907
86520.0000000    0.1210268
86560.0000000    0.1086838
86600.0000000    0.1261986
86640.0000000    0.1238880
86680.0000000    0.1188544
86720.0000000    0.1136841
86760.0000000    0.1205717
86800.0000000    0.1210371
86840.0000000    0.1203378
86880.0000000    0.1114449
86920.0000000    0.1198847
86960.0000000    0.1213476
87000.0000000    0.1067636
87040.0000000    0.1109814
87080.0000000    0.1080480
87120.0000000    0.1122397
87160.0000000    0.1125001
87200.0000000    0.1094470
87240.0000000    0.1089248
87280.0000000    0.1064753
87320.0000000    0.1161161
87360.0000000    0.1099107
87400.0000000    0.1041677
87440.0000000    0.1078777
87480.0000000    0.1081946
87520.0000000    0.1086933
87560.0000000    0.1072638
87600.0000000    0.1106996
87640.0000000    0.1174158
87680.0000000    0.1064619
87720.0000000    0.1119880
87760.0000000    0.1191966
87800.0000000    0.1151566
87840.0000000    0.1093509
87880.0000000    0.1134677
87920.0000000    0.1148033
87960.0000000    0.1230032
88000.0000000    0.1184449
88040.0000000    0.1154400
88080.0000000    0.1237405
88120.0000000    0.1236975
88160.0000000    0.1127036
88200.0000000    0.1294025
88240.0000000    0.1284785
88280.0000000    0.1335097
88320.0000000    0.1202013
88360.0000000    0.1307810
88400.0000000    0.1169846
88440.0000000    0.1287255
88480.0000000    0.1313651
88520.0000000    0.1209863
88560.0000000    0.1197016
88600.0000000    0.1078246
88640.0000000    0.1292365
88680.0000000    0.1311044
88720.0000000    0.1193115
88760.0000000    0.1116164
88800.0000000    0.1155371
88840.0000000    0.1134108
88880.0000000    0.1185058
88920.0000000    0.1130229
88960.0000000    0.1209894
89000.0000000    0.1187501
89040.0000000    0.1146493
89080.0000000    0.1231637
89120.0000000    0.1196558
89160.0000000    0.1291523
89200.0000000    0.1141560
89240.0000000    0.1277710
89280.0000000    0.1137232
89320.0000000    0.1193966
89360.0000000    0.1114607
89400.0000000    0.1120804
89440.0000000    0.1059348
89480.0000000    0.1153466
89520.0000000    0.1051280
89560.0000000    0.1107470
89600.0000000    0.1127345
89640.0000000    0.1031156
89680.0000000    0.1042007
89720.0000000    0.0975878
89760.0000000    0.1105323
89800.0000000    0.1058445
89840.0000000    0.1117857
89880.0000000    0.1062299
89920.0000000    0.1123499
89960.0000000    0.1160587
90000.0000000    0.1205274
90040.0000000    0.1086149
90080.0000000    0.1103019
90120.0000000    0.1050195
90160.0000000    0.1126339
90200.0000000    0.1152233
90240.0000000    0.1117551
90280.0000000    0.1252235
90320.0000000    0.1194624
90360.0000000    0.1178226
90400.0000000    0.1126992
90440.0000000    0.1032970
90480.0000000    0.1119805
90520.0000000    0.1122235
90560.0000000    0.1113720
90600.0000000    0.1124385
90640.0000000    0.1043211
90680.0000000    0.1083397
90720.0000000    0.1022703
90760.0000000    0.1055422
90800.0000000    0.1114339
90840.0000000    0.1002950
90880.0000000    0.1061703
90920.0000000    0.0982406
90960.0000000    0.1064765
91000.0000000    0.1042978
91040.0000000    0.0967318
91080.0000000    0.1038299
91120.0000000    0.0978634
91160.0000000    0.1168010
91200.0000000    0.1079482
91240.0000000    0.1112831
91280.0000000    0.1116876
91320.0000000    0.1091824
91360.0000000    0.0957576
91400.0000000    0.1004259
91440.0000000    0.0950662
91480.0000000    0.1058306
91520.0000000    0.1081401
91560.0000000    0.1051757
91600.0000000    0.0984044
91640.0000000    0.1120788
91680.0000000    0.1038166
91720.0000000    0.1066892
91760.0000000    0.1024119
91800.0000000    0.0976662
91840.0000000    0.0995889
91880.0000000    0.1044245
91920.0000000    0.1059970
91960.0000000    0.1106570
92000.0000000    0.1064187
92040.0000000    0.1111337
92080.0000000    0.1050845
92120.0000000    0.1093298
92160.0000000    0.1105082
92200.0000000    0.1068416
92240.0000000    0.1201633
92280.0000000    0.1171570
92320.0000000    0.1091729
92360.0000000    0.1024059
92400.0000000    0.1254082
92440.0000000    0.1044499
92480.0000000    0.1037255
92520.0000000    0.1191347
92560.0000000    0.1059900
92600.0000000    0.1079483
92640.0000000    0.1115091
92680.0000000    0.1048027
92720.0000000    0.1081386
92760.0000000    0.1109747
92800.0000000    0.0945095
92840.0000000    0.1059869
92880.0000000    0.0981299
92920.0000000    0.1006989
92960.0000000    0.0998393
93000.0000000    0.1172936
93040.0000000    0.1139246
93080.0000000    0.1105260
93120.0000000    0.1037897
93160.0000000    0.1213245
93200.0000000    0.1098677
93240.0000000    0.1171420
93280.0000000    0.1114132
93320.0000000    0.1099754
93360.0000000    0.1137574
93400.0000000    0.1187672
93440.0000000    0.1100521
93480.0000000    0.1152223
93520.0000000    0.1127366
93560.0000000    0.1153566
93600.0000000    0.1174407
93640.0000000    0.1231094
93680.0000000    0.1122088
93720.0000000    0.1099208
93760.0000000    0.1172430
93800.0000000    0.1231609
93840.0000000    0.1131390
93880.0000000    0.1054572
93920.0000000    0.1096712
93960.0000000    0.1146257
94000.0000000    0.1203152
94040.0000000    0.1138869
94080.0000000    0.1204020
94120.0000000    0.1098232
94160.0000000    0.1207578
94200.0000000    0.1142588
94240.0000000    0.1078117
94280.0000000    0.1092749
94320.0000000    0.1089857
94360.0000000    0.1115439
94400.0000000    0.1187553
94440.0000000    0.1139609
94480.0000000    0.1228742
94520.0000000    0.1079050
94560.0000000    0.1147621
94600.0000000    0.1194157
94640.0000000    0.1055251
94680.0000000    0.1156931
94720.0000000    0.1119114
94760.0000000    0.1078758
94800.0000000    0.1030538
94840.0000000    0.1033741
94880.0000000    0.1046574
94920.0000000    0.1057243
94960.0000000    0.1218665
95000.0000000    0.1085055
95040.0000000    0.1079585
95080.0000000    0.1063933
95120.0000000    0.0980136
95160.0000000    0.1156093
95200.0000000    0.1039379
95240.0000000    0.1016674
95280.0000000    0.0986182
95320.0000000    0.0966439
95360.0000000    0.1072574
95400.0000000    0.0986001
95440.0000000    0.1142822
95480.0000000    0.1062274
95520.0000000    0.1047706
95560.0000000    0.1216556
95600.0000000    0.1093832
95640.0000000    0.1102772
95680.0000000    0.1098142
95720.0000000    0.1235993
95760.0000000    0.1173055
95800.0000000    0.1146200
95840.0000000    0.1251049
95880.0000000    0.1211986
95920.0000000    0.1154834
95960.0000000    0.1445019
96000.0000000    0.1288187
96040.0000000    0.1280584
96080.0000000    0.1303187
96120.0000000    0.1336050
96160.0000000    0.1260240
96200.0000000    0.1174029
96240.0000000    0.1146568
96280.0000000    0.1314665
96320.0000000    0.1205544
96360.0000000    0.1355127
96400.0000000    0.1143659
96440.0000000    0.1155896
96480.0000000    0.1052689
96520.0000000    0.1129452
96560.0000000    0.1135900
96600.0000000    0.1122821
96640.0000000    0.1197805
96680.0000000    0.1290371
96720.0000000    0.1200706
96760.0000000    0.1097884
96800.0000000    0.1131279
96840.0000000    0.1111995
96880.0000000    0.1296068
96920.0000000    0.1192531
96960.0000000    0.1244428
97000.0000000    0.1398503
97040.0000000    0.1284961
97080.0000000    0.1293493
97120.0000000    0.1248244
97160.0000000    0.1020625
97200.0000000    0.1101385
97240.0000000    0.1137456
97280.0000000    0.1064637
97320.0000000    0.1194229
97360.0000000    0.1212716
97400.0000000    0.1258872
97440.0000000    0.1135010
97480.0000000    0.1110437
97520.0000000    0.0996164
97560.0000000    0.1065161
97600.0000000    0.1078523
97640.0000000    0.1078755
97680.0000000    0.1070533
97720.0000000    0.1057799
97760.0000000    0.1105904
97800.0000000    0.1163411
97840.0000000    0.1075941
97880.0000000    0.1110191
97920.0000000    0.1120226
97960.0000000    0.1108890
98000.0000000    0.1228769
98040.0000000    0.1036140
98080.0000000    0.1031548
98120.0000000    0.1027766
98160.0000000    0.1133396
98200.0000000    0.1073482
98240.0000000    0.1025092
98280.0000000    0.1116988
98320.0000000    0.1145033
98360.0000000    0.1191388
98400.0000000    0.1166683
98440.0000000    0.1284256
98480.0000000    0.1175859
98520.0000000    0.1240348
98560.0000000    0.1181059
98600.0000000    0.1180523
98640.0000000    0.1233720
98680.0000000    0.1232395
98720.0000000    0.1204669
98760.0000000    0.1055401
98800.0000000    0.1139971
98840.0000000    0.1140662
98880.0000000    0.1055293
98920.0000000    0.1122975
98960.0000000    0.1100818
99000.0000000    0.1172402
99040.0000000    0.1223465
99080.0000000    0.1155387
99120.0000000    0.1209100
99160.0000000    0.1238268
99200.0000000    0.1191445
99240.0000000    0.1141476
99280.0000000    0.1291179
99320.0000000    0.1287780
99360.0000000    0.1150171
99400.0000000    0.1318753
99440.0000000    0.1224361
99480.0000000    0.1303215
99520.0000000    0.1332243
99560.0000000    0.1397398
99600.0000000    0.1383442
99640.0000000    0.1569616
99680.0000000    0.1509900
99720.0000000    0.1375329
99760.0000000    0.1434397
99800.0000000    0.1308552
99840.0000000    0.1280666
99880.0000000    0.1335611
99920.0000000    0.1280714
99960.0000000    0.1134691
100000.0000000    0.1172433
100040.0000000    0.1197956
100080.0000000    0.1219522
100120.0000000    0.1238670
100160.0000000    0.1147173
100200.0000000    0.1234323
100240.0000000    0.1146237
100280.0000000    0.1122206
100320.0000000    0.1176794
100360.0000000    0.1261191
100400.0000000    0.1230524
100440.0000000    0.1211017
100480.0000000    0.1255962
100520.0000000    0.1267513
100560.0000000    0.1116453
100600.0000000    0.1096606
100640.0000000    0.1269259
100680.0000000    0.1181713
100720.0000000    0.1194852
100760.0000000    0.1175788
100800.0000000    0.1298729
100840.0000000    0.1105471
100880.0000000    0.1223338
100920.0000000    0.1116498
100960.0000000    0.1240854
101000.0000000    0.1179686
101040.0000000    0.1140942
101080.0000000    0.1276685
101120.0000000    0.1167484
101160.0000000    0.1148821
101200.0000000    0.1095604
101240.0000000    0.1184334
101280.0000000    0.1227168
101320.0000000    0.1197372
101360.0000000    0.1195994
101400.0000000    0.1164995
101440.0000000    0.1284694
101480.0000000    0.1157126
101520.0000000    0.1289377
101560.0000000    0.1223945
101600.0000000    0.1286797
101640.0000000    0.1317089
101680.0000000    0.1360048
101720.0000000    0.1306660
101760.0000000    0.1130128
101800.0000000    0.1162599
101840.0000000    0.1117167
101880.0000000    0.1230644
101920.0000000    0.1090807
101960.0000000    0.1170923
102000.0000000    0.1168982
102040.0000000    0.1120272
102080.0000000    0.1161126
102120.0000000    0.1173259
102160.0000000    0.1119892
102200.0000000    0.1138562
102240.0000000    0.1215671
102280.0000000    0.1096888
102320.0000000    0.1096768
102360.0000000    0.1225569
102400.0000000    0.1152479
102440.0000000    0.1089981
102480.0000000    0.1146045
102520.0000000    0.1084360
102560.0000000    0.1018249
102600.0000000    0.1111309
102640.0000000    0.1102127
102680.0000000    0.1191654
102720.0000000    0.1123942
102760.0000000    0.1200305
102800.0000000    0.1212583
102840.0000000    0.1068919
102880.0000000    0.1076432
102920.0000000    0.1179912
102960.0000000    0.1126753
103000.0000000    0.0983338
103040.0000000    0.1151736
103080.0000000    0.1058953
103120.0000000    0.1020830
103160.0000000    0.1163101
103200.0000000    0.1112131
103240.0000000    0.1038291
103280.0000000    0.1045173
103320.0000000    0.1087274
103360.0000000    0.1032422
103400.0000000    0.1098978
103440.0000000    0.1120877
103480.0000000    0.1073663
103520.0000000    0.1081168
103560.0000000    0.1065663
103600.0000000    0.1118271
103640.0000000    0.1086604
103680.0000000    0.1071780
103720.0000000    0.1051492
103760.0000000    0.1043228
103800.0000000    0.1138576
103840.0000000    0.1100434
103880.0000000    0.1141667
103920.0000000    0.1056704
103960.0000000    0.1021666
104000.0000000    0.1077984
104040.0000000    0.1067236
104080.0000000    0.1218652
104120.0000000    0.1109565
104160.0000000    0.1071825
104200.0000000    0.1087450
104240.0000000    0.1063273
104280.0000000    0.1092557
104320.0000000    0.1066642
104360.0000000    0.1055913
104400.0000000    0.1103112
104440.0000000    0.1109442
104480.0000000    0.1127346
104520.0000000    0.1182102
104560.0000000    0.1055342
104600.0000000    0.0986946
104640.0000000    0.0963743
104680.0000000    0.0951416
104720.0000000    0.0952717
104760.0000000    0.0952062
104800.0000000    0.1024259
104840.0000000    0.0937734
104880.0000000    0.1030324
104920.0000000    0.1047628
104960.0000000    0.0919644
105000.0000000    0.1026073
105040.0000000    0.0992479
105080.0000000    0.1087019
105120.0000000    0.0982202
105160.0000000    0.1095261
105200.0000000    0.1063486
105240.0000000    0.1070305
105280.0000000    0.1051692
105320.0000000    0.1022133
105360.0000000    0.1067135
105400.0000000    0.0914019
105440.0000000    0.0933161
105480.0000000    0.1052256
105520.0000000    0.1038669
105560.0000000    0.1004988
105600.0000000    0.0929772
105640.0000000    0.1055317
105680.0000000    0.1053384
105720.0000000    0.0990100
105760.0000000    0.1089167
105800.0000000    0.1130766
105840.0000000    0.1130192
105880.0000000    0.0948700
105920.0000000    0.1093549
105960.0000000    0.1119687
106000.0000000    0.1261121
106040.0000000    0.1216496
106080.0000000    0.1082248
106120.0000000    0.1088922
106160.0000000    0.1067918
106200.0000000    0.1120975
106240.0000000    0.1044073
106280.0000000    0.1042725
106320.0000000    0.1102743
106360.0000000    0.1080087
106400.0000000    0.1023564
106440.0000000    0.1109488
106480.0000000    0.1072895
106520.0000000    0.1127421
106560.0000000    0.1074956
106600.0000000    0.1025100
106640.0000000    0.1004482
106680.0000000    0.1104150
106720.0000000    0.1118460
106760.0000000    0.1055622
106800.0000000    0.1174870
106840.0000000    0.1043294
106880.0000000    0.1196554
106920.0000000    0.1084452
106960.0000000    0.1058857
107000.0000000    0.1020544
107040.0000000    0.1130562
107080.0000000    0.1087565
107120.0000000    0.1010031
107160.0000000    0.0942476
107200.0000000    0.1018769
107240.0000000    0.1108810
107280.0000000    0.0990258
107320.0000000    0.1048702
107360.0000000    0.1166535
107400.0000000    0.1014982
107440.0000000    0.1041906
107480.0000000    0.1021838
107520.0000000    0.1272437
107560.0000000    0.1102105
107600.0000000    0.1098796
107640.0000000    0.1096590
107680.0000000    0.0987338
107720.0000000    0.0988067
107760.0000000    0.1085508
107800.0000000    0.1068634
107840.0000000    0.0999671
107880.0000000    0.1053295
107920.0000000    0.0948306
107960.0000000    0.1051268
108000.0000000    0.1108507
108040.0000000    0.1170008
108080.0000000    0.1186183
108120.0000000    0.1137352
108160.0000000    0.1138163
108200.0000000    0.1014770
108240.0000000    0.0930326
108280.0000000    0.1027881
108320.0000000    0.1111729
108360.0000000    0.1191265
108400.0000000    0.1235281
108440.0000000    0.1114175
108480.0000000    0.1093952
108520.0000000    0.1215708
108560.0000000    0.1110124
108600.0000000    0.1115706
108640.0000000    0.1127500
108680.0000000    0.1100014
108720.0000000    0.0996356
108760.0000000    0.1001202
108800.0000000    0.1066710
108840.0000000    0.1084310
108880.0000000    0.1090235
108920.0000000    0.1076403
108960.0000000    0.1146990
109000.0000000    0.1024243
109040.0000000    0.1126373
109080.0000000    0.1038850
109120.0000000    0.1098690
109160.0000000    0.0973807
109200.0000000    0.0961950
109240.0000000    0.1004344
109280.0000000    0.0996658
109320.0000000    0.0965088
109360.0000000    0.1020242
109400.0000000    0.0987137
109440.0000000    0.1046232
109480.0000000    0.0987049
109520.0000000    0.0949085
109560.0000000    0.0997350
109600.0000000    0.0979404
109640.0000000    0.1034332
109680.0000000    0.1022923
109720.0000000    0.0987746
109760.0000000    0.1067956
109800.0000000    0.0999793
109840.0000000    0.0988192
109880.0000000    0.1061593
109920.0000000    0.1075809
109960.0000000    0.1057716
110000.0000000    0.1022482
110040.0000000    0.1126266
110080.0000000    0.1207096
110120.0000000    0.1041913
110160.0000000    0.1112673
110200.0000000    0.1130204
110240.0000000    0.1145802
110280.0000000    0.1262108
110320.0000000    0.1106197
110360.0000000    0.0976759
110400.0000000    0.1060254
110440.0000000    0.1028614
110480.0000000    0.1243378
110520.0000000    0.1166147
110560.0000000    0.1119121
110600.0000000    0.1085170
110640.0000000    0.1067534
110680.0000000    0.1018874
110720.0000000    0.0987447
110760.0000000    0.1214903
110800.0000000    0.1063684
110840.0000000    0.0964268
110880.0000000    0.0996336
110920.0000000    0.0998303
110960.0000000    0.0966620
111000.0000000    0.0975185
111040.0000000    0.0928505
111080.0000000    0.1041656
111120.0000000    0.1058950
111160.0000000    0.1041237
111200.0000000    0.1020964
111240.0000000    0.1028825
111280.0000000    0.1008206
111320.0000000    0.1026676
111360.0000000    0.1009766
111400.0000000    0.0976605
111440.0000000    0.1128531
111480.0000000    0.0957880
111520.0000000    0.0969694
111560.0000000    0.1063612
111600.0000000    0.1090995
111640.0000000    0.1000742
111680.0000000    0.0959791
111720.0000000    0.1046314
111760.0000000    0.1046017
111800.0000000    0.1137922
111840.0000000    0.1047665
111880.0000000    0.0981298
111920.0000000    0.1145661
111960.0000000    0.1149639
112000.0000000    0.1122274
112040.0000000    0.1110726
112080.0000000    0.1049337
112120.0000000    0.1072532
112160.0000000    0.1126054
112200.0000000    0.1038257
112240.0000000    0.1000349
112280.0000000    0.1054628
112320.0000000    0.0953929
112360.0000000    0.1116702
112400.0000000    0.1139134
112440.0000000    0.1059403
112480.0000000    0.1047634
112520.0000000    0.1129605
112560.0000000    0.1099434
112600.0000000    0.1063524
112640.0000000    0.1009552
112680.0000000    0.1086204
112720.0000000    0.1061547
112760.0000000    0.1033091
112800.0000000    0.1031804
112840.0000000    0.1040036
112880.0000000    0.0947857
112920.0000000    0.0962058
112960.0000000    0.0954067
113000.0000000    0.1033932
113040.0000000    0.1015485
113080.0000000    0.1014018
113120.0000000    0.1099643
113160.0000000    0.1005577
113200.0000000    0.1046125
113240.0000000    0.0980574
113280.0000000    0.1027464
113320.0000000    0.1061016
113360.0000000    0.1048354
113400.0000000    0.1050334
113440.0000000    0.1025556
113480.0000000    0.1030612
113520.0000000    0.1053009
113560.0000000    0.1021409
113600.0000000    0.0972124
113640.0000000    0.0975018
113680.0000000    0.1080850
113720.0000000    0.1057746
113760.0000000    0.1081929
113800.0000000    0.1084503
113840.0000000    0.1038831
113880.0000000    0.1129906
113920.0000000    0.1032217
113960.0000000    0.1052473
114000.0000000    0.1021780
114040.0000000    0.1041140
114080.0000000    0.1074554
114120.0000000    0.0955492
114160.0000000    0.1103959
114200.0000000    0.1077024
114240.0000000    0.1112347
114280.0000000    0.0959832
114320.0000000    0.0857297
114360.0000000    0.1052555
114400.0000000    0.0952220
114440.0000000    0.0982994
114480.0000000    0.1246890
114520.0000000    0.1019715
114560.0000000    0.1112928
114600.0000000    0.1119311
114640.0000000    0.1014164
114680.0000000    0.1088019
114720.0000000    0.1080892
114760.0000000    0.1070208
114800.0000000    0.0997165
114840.0000000    0.1000985
114880.0000000    0.1100793
114920.0000000    0.0957308
114960.0000000    0.0958668
115000.0000000    0.1057220
115040.0000000    0.1063847
115080.0000000    0.1037070
115120.0000000    0.1129764
115160.0000000    0.0980040
115200.0000000    0.1088467
115240.0000000    0.1001890
115280.0000000    0.1082422
115320.0000000    0.1185261
115360.0000000    0.1126323
115400.0000000    0.1018962
115440.0000000    0.1035613
115480.0000000    0.1042927
115520.0000000    0.1017494
115560.0000000    0.0909085
115600.0000000    0.1008140
115640.0000000    0.0985549
115680.0000000    0.1030689
115720.0000000    0.1010334
115760.0000000    0.1010417
115800.0000000    0.1041286
115840.0000000    0.0979929
115880.0000000    0.0913768
115920.0000000    0.0923734
115960.0000000    0.1005536
116000.0000000    0.1038252
116040.0000000    0.1054767
116080.0000000    0.0918562
116120.0000000    0.1033011
116160.0000000    0.0906287
116200.0000000    0.1063851
116240.0000000    0.1130161
116280.0000000    0.1091232
116320.0000000    0.1025560
116360.0000000    0.0981515
116400.0000000    0.1043013
116440.0000000    0.0931072
116480.0000000    0.0905026
116520.0000000    0.0949376
116560.0000000    0.0916980
116600.0000000    0.1019589
116640.0000000    0.0962254
116680.0000000    0.0950884
116720.0000000    0.0947959
116760.0000000    0.1095110
116800.0000000    0.1081709
116840.0000000    0.0994597
116880.0000000    0.1057160
116920.0000000    0.1084013
116960.0000000    0.1167267
117000.0000000    0.1005801
117040.0000000    0.1146669
117080.0000000    0.1173652
117120.0000000    0.0973654
117160.0000000    0.1172235
117200.0000000    0.0981045
117240.0000000    0.0943158
117280.0000000    0.1005043
117320.0000000    0.0986946
117360.0000000    0.0986474
117400.0000000    0.0945644
117440.0000000    0.0991148
117480.0000000    0.0969177
117520.0000000    0.0895350
117560.0000000    0.0959707
117600.0000000    0.0984373
117640.0000000    0.0907860
117680.0000000    0.1011419
117720.0000000    0.0972166
117760.0000000    0.0975460
117800.0000000    0.1006172
117840.0000000    0.1020439
117880.0000000    0.1079662
117920.0000000    0.1019631
117960.0000000    0.1125909
118000.0000000    0.1164144
118040.0000000    0.1090786
118080.0000000    0.1059906
118120.0000000    0.1020684
118160.0000000    0.1031488
118200.0000000    0.1042589
118240.0000000    0.1069938
118280.0000000    0.1049514
118320.0000000    0.1113105
118360.0000000    0.1101915
118400.0000000    0.1129598
118440.0000000    0.1106906
118480.0000000    0.1148242
118520.0000000    0.1103017
118560.0000000    0.1137145
118600.0000000    0.1104219
118640.0000000    0.1158634
118680.0000000    0.1091725
118720.0000000    0.1004250
118760.0000000    0.0968592
118800.0000000    0.1116618
118840.0000000    0.1037392
118880.0000000    0.1026109
118920.0000000    0.0985907
118960.0000000    0.1013593
119000.0000000    0.1075771
119040.0000000    0.1014928
119080.0000000    0.1051375
119120.0000000    0.1016642
119160.0000000    0.1025172
119200.0000000    0.1090562
119240.0000000    0.1031389
119280.0000000    0.1045031
119320.0000000    0.1141198
119360.0000000    0.1073814
119400.0000000    0.1014870
119440.0000000    0.1034842
119480.0000000    0.1103596
119520.0000000    0.1016696
119560.0000000    0.1030679
119600.0000000    0.0904578
119640.0000000    0.1005305
119680.0000000    0.1131234
119720.0000000    0.1010439
119760.0000000    0.0989781
119800.0000000    0.0984521
119840.0000000    0.0992231
119880.0000000    0.1158876
119920.0000000    0.1043627
119960.0000000    0.1021387
120000.0000000    0.1066995
120040.0000000    0.1155757
120080.0000000    0.1188255
120120.0000000    0.1136260
120160.0000000    0.0997723
120200.0000000    0.1011103
120240.0000000    0.0988003
120280.0000000    0.1016781
120320.0000000    0.0945799
120360.0000000    0.0954550
120400.0000000    0.1004689
120440.0000000    0.1090898
120480.0000000    0.0944815
120520.0000000    0.0901890
120560.0000000    0.0983018
120600.0000000    0.0962778
120640.0000000    0.0933901
120680.0000000    0.0949429
120720.0000000    0.0976033
120760.0000000    0.1039541
120800.0000000    0.0958724
120840.0000000    0.1019441
120880.0000000    0.0990758
120920.0000000    0.0967152
120960.0000000    0.1002889
121000.0000000    0.1011745
121040.0000000    0.0992548
121080.0000000    0.1018217
121120.0000000    0.1021766
121160.0000000    0.1000335
121200.0000000    0.1070641
121240.0000000    0.1009345
121280.0000000    0.1096404
121320.0000000    0.0950767
121360.0000000    0.1065275
121400.0000000    0.0964252
121440.0000000    0.1025764
121480.0000000    0.1057946
121520.0000000    0.1156657
121560.0000000    0.0992104
121600.0000000    0.0945412
121640.0000000    0.0910157
121680.0000000    0.0986473
121720.0000000    0.0939844
121760.0000000    0.1081920
121800.0000000    0.1024509
121840.0000000    0.0958290
121880.0000000    0.1019045
121920.0000000    0.0949988
121960.0000000    0.0994673
122000.0000000    0.0945516
122040.0000000    0.0944161
122080.0000000    0.0977782
122120.0000000    0.0994807
122160.0000000    0.0910427
122200.0000000    0.0943958
122240.0000000    0.0972340
122280.0000000    0.0976912
122320.0000000    0.0921708
122360.0000000    0.0909921
122400.0000000    0.0985547
122440.0000000    0.0995867
122480.0000000    0.0916806
122520.0000000    0.0891525
122560.0000000    0.0953285
122600.0000000    0.0925242
122640.0000000    0.0944256
122680.0000000    0.0980673
122720.0000000    0.0922692
122760.0000000    0.1042722
122800.0000000    0.0946522
122840.0000000    0.0972616
122880.0000000    0.0975128
122920.0000000    0.0888861
122960.0000000    0.0943290
123000.0000000    0.1033104
123040.0000000    0.1125372
123080.0000000    0.1054331
123120.0000000    0.0913343
123160.0000000    0.0937330
123200.0000000    0.1036427
123240.0000000    0.0982966
123280.0000000    0.1129012
123320.0000000    0.1135184
123360.0000000    0.1017636
123400.0000000    0.1142512
123440.0000000    0.1004967
123480.0000000    0.1087916
123520.0000000    0.0982839
123560.0000000    0.1017133
123600.0000000    0.1070751
123640.0000000    0.1129810
123680.0000000    0.1215474
123720.0000000    0.1095788
123760.0000000    0.1093062
123800.0000000    0.1080140
123840.0000000    0.0985844
123880.0000000    0.1111657
123920.0000000    0.1153779
123960.0000000    0.1047976
124000.0000000    0.1112238
124040.0000000    0.1091362
124080.0000000    0.1053666
124120.0000000    0.1020846
124160.0000000    0.1004143
124200.0000000    0.0975344
124240.0000000    0.1066741
124280.0000000    0.1093892
124320.0000000    0.0974865
124360.0000000    0.1005962
124400.0000000    0.1005404
124440.0000000    0.1040329
124480.0000000    0.0991134
124520.0000000    0.1141729
124560.0000000    0.1033375
124600.0000000    0.0948944
124640.0000000    0.1042897
124680.0000000    0.1040417
124720.0000000    0.1055788
124760.0000000    0.0981716
124800.0000000    0.1015895
124840.0000000    0.0999773
124880.0000000    0.0987353
124920.0000000    0.0909586
124960.0000000    0.0953501
125000.0000000    0.0992301
125040.0000000    0.1045080
125080.0000000    0.0952528
125120.0000000    0.0966311
125160.0000000    0.0897454
125200.0000000    0.1066438
125240.0000000    0.0972558
125280.0000000    0.1040824
125320.0000000    0.1056851
125360.0000000    0.1046296
125400.0000000    0.1002933
125440.0000000    0.1102603
125480.0000000    0.1070744
125520.0000000    0.1128035
125560.0000000    0.1179795
125600.0000000    0.1099818
125640.0000000    0.1019055
125680.0000000    0.1000570
125720.0000000    0.1071718
125760.0000000    0.1044910
125800.0000000    0.1159998
125840.0000000    0.1174456
125880.0000000    0.1020110
125920.0000000    0.1039570
125960.0000000    0.1098670
126000.0000000    0.1039566
126040.0000000    0.1116448
126080.0000000    0.0998485
126120.0000000    0.1008114
126160.0000000    0.1036575
126200.0000000    0.0935995
126240.0000000    0.0973379
126280.0000000    0.0937070
126320.0000000    0.0941293
126360.0000000    0.0944387
126400.0000000    0.0947361
126440.0000000    0.1019677
126480.0000000    0.1150599
126520.0000000    0.1087974
126560.0000000    0.1066323
126600.0000000    0.1004149
126640.0000000    0.1013823
126680.0000000    0.1158762
126720.0000000    0.1065279
126760.0000000    0.0979120
126800.0000000    0.1024191
126840.0000000    0.1027389
126880.0000000    0.1100347
126920.0000000    0.1065862
126960.0000000    0.0923710
127000.0000000    0.1129227
127040.0000000    0.0988671
127080.0000000    0.0995038
127120.0000000    0.0914480
127160.0000000    0.0909121
127200.0000000    0.1077756
127240.0000000    0.1010949
127280.0000000    0.1043289
127320.0000000    0.1047880
127360.0000000    0.1179281
127400.0000000    0.1083845
127440.0000000    0.1106150
127480.0000000    0.1042476
127520.0000000    0.0997043
127560.0000000    0.1012948
127600.0000000    0.0991374
127640.0000000    0.1060029
127680.0000000    0.1102502
127720.0000000    0.1060158
127760.0000000    0.0946605
127800.0000000    0.1044969
127840.0000000    0.1108040
127880.0000000    0.1061487
127920.0000000    0.1141349
127960.0000000    0.1094795
128000.0000000    0.0978071
128040.0000000    0.0949023
128080.0000000    0.1059996
128120.0000000    0.0969669
128160.0000000    0.1106177
128200.0000000    0.1154638
128240.0000000    0.1080493
128280.0000000    0.1073742
128320.0000000    0.1151993
128360.0000000    0.0924361
128400.0000000    0.1018516
128440.0000000    0.1041928
128480.0000000    0.0990957
128520.0000000    0.1059280
128560.0000000    0.1046319
128600.0000000    0.0971573
128640.0000000    0.1048179
128680.0000000    0.0938344
128720.0000000    0.1208809
128760.0000000    0.1058204
128800.0000000    0.1060082
128840.0000000    0.1153079
128880.0000000    0.1004655
128920.0000000    0.1075746
128960.0000000    0.1030796
129000.0000000    0.1004121
129040.0000000    0.1033678
129080.0000000    0.1052286
129120.0000000    0.1170078
129160.0000000    0.1162865
129200.0000000    0.1022313
129240.0000000    0.0958998
129280.0000000    0.1110173
129320.0000000    0.0992813
129360.0000000    0.0982004
129400.0000000    0.0946832
129440.0000000    0.1039341
129480.0000000    0.0990161
129520.0000000    0.1076221
129560.0000000    0.1016985
129600.0000000    0.1025117
129640.0000000    0.1053780
129680.0000000    0.1038763
129720.0000000    0.0941595
129760.0000000    0.1065229
129800.0000000    0.1057605
129840.0000000    0.1004404
129880.0000000    0.0989573
129920.0000000    0.1024928
129960.0000000    0.0922612
130000.0000000    0.0996782
130040.0000000    0.1038866
130080.0000000    0.1004043
130120.0000000    0.1020385
130160.0000000    0.0996046
130200.0000000    0.0961612
130240.0000000    0.0976954
130280.0000000    0.1003460
130320.0000000    0.0909790
130360.0000000    0.0915293
130400.0000000    0.0957852
130440.0000000    0.0983103
130480.0000000    0.1022114
130520.0000000    0.1057266
130560.0000000    0.1007262
130600.0000000    0.1020188
130640.0000000    0.1032104
130680.0000000    0.1024314
130720.0000000    0.1056313
130760.0000000    0.1114325
130800.0000000    0.1018694
130840.0000000    0.1061761
130880.0000000    0.1001180
130920.0000000    0.1081000
130960.0000000    0.1052097
131000.0000000    0.1129609
131040.0000000    0.1137612
131080.0000000    0.1037285
131120.0000000    0.1121872
131160.0000000    0.1008825
131200.0000000    0.1038793
131240.0000000    0.1033112
131280.0000000    0.1064942
131320.0000000    0.1163430
131360.0000000    0.1053432
131400.0000000    0.1102354
131440.0000000    0.1068559
131480.0000000    0.1131153
131520.0000000    0.1083487
131560.0000000    0.1122257
131600.0000000    0.1135120
131640.0000000    0.1171371
131680.0000000    0.1092358
131720.0000000    0.1117594
131760.0000000    0.1156756
131800.0000000    0.1020038
131840.0000000    0.1097704
131880.0000000    0.1050634
131920.0000000    0.1045689
131960.0000000    0.1124161
132000.0000000    0.1221691
132040.0000000    0.1157444
132080.0000000    0.1199867
132120.0000000    0.1212047
132160.0000000    0.1111486
132200.0000000    0.1100623
132240.0000000    0.1201523
132280.0000000    0.1179248
132320.0000000    0.1152079
132360.0000000    0.1259535
132400.0000000    0.1263614
132440.0000000    0.1227746
132480.0000000    0.1215700
132520.0000000    0.1211975
132560.0000000    0.1220116
132600.0000000    0.1135559
132640.0000000    0.1229710
132680.0000000    0.1284286
132720.0000000    0.1125422
132760.0000000    0.1217647
132800.0000000    0.1113452
132840.0000000    0.1121100
132880.0000000    0.1235455
132920.0000000    0.1312563
132960.0000000    0.1109161
133000.0000000    0.1124058
133040.0000000    0.1042979
133080.0000000    0.1095326
133120.0000000    0.1102541
133160.0000000    0.1131267
133200.0000000    0.1059585
133240.0000000    0.1210945
133280.0000000    0.1019624
133320.0000000    0.1107346
133360.0000000    0.1058032
133400.0000000    0.1073856
133440.0000000    0.0984538
133480.0000000    0.1044123
133520.0000000    0.1053808
133560.0000000    0.1046167
133600.0000000    0.1178362
133640.0000000    0.1026143
133680.0000000    0.1059481
133720.0000000    0.1056737
133760.0000000    0.1023980
133800.0000000    0.1040883
133840.0000000    0.1066576
133880.0000000    0.1055626
133920.0000000    0.1053141
133960.0000000    0.1068681
134000.0000000    0.1078685
134040.0000000    0.1089378
134080.0000000    0.1149975
134120.0000000    0.1139861
134160.0000000    0.1135425
134200.0000000    0.1082344
134240.0000000    0.1041279
134280.0000000    0.1148561
134320.0000000    0.1150929
134360.0000000    0.1156410
134400.0000000    0.1147495
134440.0000000    0.1100271
134480.0000000    0.1132455
134520.0000000    0.1127236
134560.0000000    0.1123170
134600.0000000    0.1047495
134640.0000000    0.1053763
134680.0000000    0.1102360
134720.0000000    0.1068623
134760.0000000    0.1192275
134800.0000000    0.1127136
134840.0000000    0.1178407
134880.0000000    0.1204949
134920.0000000    0.1203704
134960.0000000    0.1239820
135000.0000000    0.1227689
135040.0000000    0.1164243
135080.0000000    0.1223526
135120.0000000    0.1230193
135160.0000000    0.1217791
135200.0000000    0.1088066
135240.0000000    0.1108145
135280.0000000    0.1131393
135320.0000000    0.1063321
135360.0000000    0.1192309
135400.0000000    0.1078348
135440.0000000    0.1124087
135480.0000000    0.1059093
135520.0000000    0.1071110
135560.0000000    0.1051511
135600.0000000    0.1058490
135640.0000000    0.1067700
135680.0000000    0.1039907
135720.0000000    0.1054154
135760.0000000    0.1074532
135800.0000000    0.1046654
135840.0000000    0.0998449
135880.0000000    0.1074517
135920.0000000    0.1117377
135960.0000000    0.1082235
136000.0000000    0.1078347
136040.0000000    0.1021422
136080.0000000    0.1055468
136120.0000000    0.1102642
136160.0000000    0.1039771
136200.0000000    0.0979410
136240.0000000    0.0945952
136280.0000000    0.0995036
136320.0000000    0.1064689
136360.0000000    0.0975588
136400.0000000    0.1014279
136440.0000000    0.1115310
136480.0000000    0.1023846
136520.0000000    0.0982857
136560.0000000    0.0914169
136600.0000000    0.1004526
136640.0000000    0.1025104
136680.0000000    0.1001512
136720.0000000    0.1030667
136760.0000000    0.0971457
136800.0000000    0.0990399
136840.0000000    0.1134000
136880.0000000    0.0909636
136920.0000000    0.1014244
136960.0000000    0.1036712
137000.0000000    0.1181177
137040.0000000    0.1117707
137080.0000000    0.1007912
137120.0000000    0.0990357
137160.0000000    0.1060315
137200.0000000    0.0997791
137240.0000000    0.1045303
137280.0000000    0.1050289
137320.0000000    0.1021062
137360.0000000    0.1096323
137400.0000000    0.0989055
137440.0000000    0.1074944
137480.0000000    0.1126762
137520.0000000    0.1068982
137560.0000000    0.1053856
137600.0000000    0.1042925
137640.0000000    0.1014623
137680.0000000    0.1024314
137720.0000000    0.1055522
137760.0000000    0.1191155
137800.0000000    0.1097545
137840.0000000    0.1052985
137880.0000000    0.1000206
137920.0000000    0.0982179
137960.0000000    0.1029407
138000.0000000    0.1129066
138040.0000000    0.1137842
138080.0000000    0.1058184
138120.0000000    0.0976859
138160.0000000    0.0950629
138200.0000000    0.0866964
138240.0000000    0.1075054
138280.0000000    0.0964420
138320.0000000    0.0949245
138360.0000000    0.0952938
138400.0000000    0.1000216
138440.0000000    0.1011881
138480.0000000    0.0961970
138520.0000000    0.0962490
138560.0000000    0.1063507
138600.0000000    0.0991719
138640.0000000    0.0954832
138680.0000000    0.0997565
138720.0000000    0.1015576
138760.0000000    0.0938757
138800.0000000    0.0899521
138840.0000000    0.0875716
138880.0000000    0.1050779
138920.0000000    0.0965609
138960.0000000    0.1005021
139000.0000000    0.0997198
139040.0000000    0.1138109
139080.0000000    0.1064843
139120.0000000    0.0965247
139160.0000000    0.1068043
139200.0000000    0.1046547
139240.0000000    0.1004614
139280.0000000    0.1002032
139320.0000000    0.0931593
139360.0000000    0.0955948
139400.0000000    0.0974227
139440.0000000    0.0906498
139480.0000000    0.0965109
139520.0000000    0.0900963
139560.0000000    0.0884525
139600.0000000    0.1029012
139640.0000000    0.0913148
139680.0000000    0.0962060
139720.0000000    0.0946437
139760.0000000    0.0978209
139800.0000000    0.0980487
139840.0000000    0.1015858
139880.0000000    0.1180267
139920.0000000    0.1017509
139960.0000000    0.1038127
140000.0000000    0.1061956
140040.0000000    0.0996167
140080.0000000    0.0975914
140120.0000000    0.0985600
140160.0000000    0.0947705
140200.0000000    0.0969360
140240.0000000    0.1069324
140280.0000000    0.1129107
140320.0000000    0.1122974
140360.0000000    0.1031366
140400.0000000    0.1102549
140440.0000000    0.1023063
140480.0000000    0.0899900
140520.0000000    0.0970099
140560.0000000    0.1047541
140600.0000000    0.1058690
140640.0000000    0.1054529
140680.0000000    0.0995366
140720.0000000    0.1032458
140760.0000000    0.0940048
140800.0000000    0.1012210
140840.0000000    0.1032389
140880.0000000    0.0933029
140920.0000000    0.1041927
140960.0000000    0.0944977
141000.0000000    0.0900645
141040.0000000    0.0973494
141080.0000000    0.1020709
141120.0000000    0.1058073
141160.0000000    0.0941346
141200.0000000    0.0951072
141240.0000000    0.0997283
141280.0000000    0.0926816
141320.0000000    0.1038056
141360.0000000    0.0972779
141400.0000000    0.1027335
141440.0000000    0.0994798
141480.0000000    0.1014496
141520.0000000    0.0949910
141560.0000000    0.0959800
141600.0000000    0.1030210
141640.0000000    0.0962766
141680.0000000    0.1010600
141720.0000000    0.1065328
141760.0000000    0.0973920
141800.0000000    0.0978202
141840.0000000    0.0930271
141880.0000000    0.0978904
141920.0000000    0.0876775
141960.0000000    0.0950264
142000.0000000    0.0819091
142040.0000000    0.0918708
142080.0000000    0.0924975
142120.0000000    0.0865056
142160.0000000    0.0970781
142200.0000000    0.1014323
142240.0000000    0.0947502
142280.0000000    0.0974374
142320.0000000    0.0996946
142360.0000000    0.1063267
142400.0000000    0.1042315
142440.0000000    0.1031682
142480.0000000    0.1020278
142520.0000000    0.1161288
142560.0000000    0.1142591
142600.0000000    0.1027357
142640.0000000    0.1141342
142680.0000000    0.1089814
142720.0000000    0.1052293
142760.0000000    0.1187545
142800.0000000    0.1138608
142840.0000000    0.1113658
142880.0000000    0.1092928
142920.0000000    0.1056339
142960.0000000    0.1028801
143000.0000000    0.1116792
143040.0000000    0.1121756
143080.0000000    0.1096755
143120.0000000    0.1189420
143160.0000000    0.1123276
143200.0000000    0.1156614
143240.0000000    0.1114180
143280.0000000    0.1041657
143320.0000000    0.1160226
143360.0000000    0.1111407
143400.0000000    0.1075948
143440.0000000    0.1103716
143480.0000000    0.1036464
143520.0000000    0.1129490
143560.0000000    0.1190498
143600.0000000    0.1125289
143640.0000000    0.1078372
143680.0000000    0.1148699
143720.0000000    0.1129603
143760.0000000    0.1069878
143800.0000000    0.1079605
143840.0000000    0.1020785
143880.0000000    0.0933011
143920.0000000    0.1065251
143960.0000000    0.0988264
144000.0000000    0.1064885
144040.0000000    0.1108430
144080.0000000    0.1057079
144120.0000000    0.1077527
144160.0000000    0.1070225
144200.0000000    0.1033516
144240.0000000    0.1036150
144280.0000000    0.0998916
144320.0000000    0.1044042
144360.0000000    0.1063321
144400.0000000    0.1023472
144440.0000000    0.1034534
144480.0000000    0.1021319
144520.0000000    0.1054300
144560.0000000    0.1149943
144600.0000000    0.1056295
144640.0000000    0.1029637
144680.0000000    0.1042309
144720.0000000    0.1166738
144760.0000000    0.1061173
144800.0000000    0.0979223
144840.0000000    0.1132668
144880.0000000    0.1087065
144920.0000000    0.1115443
144960.0000000    0.1125967
145000.0000000    0.1082375
145040.0000000    0.1014052
145080.0000000    0.1158021
145120.0000000    0.1090441
145160.0000000    0.1017161
145200.0000000    0.1099430
145240.0000000    0.1029170
145280.0000000    0.1056702
145320.0000000    0.0963173
145360.0000000    0.1008081
145400.0000000    0.1043484
145440.0000000    0.0965423
145480.0000000    0.1127294
145520.0000000    0.1132682
145560.0000000    0.1085714
145600.0000000    0.1097144
145640.0000000    0.1044682
145680.0000000    0.0990773
145720.0000000    0.1120207
145760.0000000    0.1070752
145800.0000000    0.1043224
145840.0000000    0.0981504
145880.0000000    0.1071897
145920.0000000    0.1003474
145960.0000000    0.1092530
146000.0000000    0.1025745
146040.0000000    0.1050385
146080.0000000    0.1056353
146120.0000000    0.1053711
146160.0000000    0.1097354
146200.0000000    0.1035916
146240.0000000    0.1203167
146280.0000000    0.1171722
146320.0000000    0.1026408
146360.0000000    0.1054831
146400.0000000    0.1143842
146440.0000000    0.1061656
146480.0000000    0.1077627
146520.0000000    0.1161092
146560.0000000    0.1137042
146600.0000000    0.1094534
146640.0000000    0.1043591
146680.0000000    0.1011516
146720.0000000    0.1066323
146760.0000000    0.1076968
146800.0000000    0.1227315
146840.0000000    0.1068847
146880.0000000    0.1095622
146920.0000000    0.1136870
146960.0000000    0.1080063
147000.0000000    0.1063817
147040.0000000    0.1056504
147080.0000000    0.1131193
147120.0000000    0.1096840
147160.0000000    0.1074476
147200.0000000    0.1046298
147240.0000000    0.1088511
147280.0000000    0.0953043
147320.0000000    0.1019158
147360.0000000    0.1077493
147400.0000000    0.1032002
147440.0000000    0.1079044
147480.0000000    0.1067421
147520.0000000    0.1135966
147560.0000000    0.1079733
147600.0000000    0.1058125
147640.0000000    0.1016533
147680.0000000    0.1048934
147720.0000000    0.1121057
147760.0000000    0.1074391
147800.0000000    0.1156057
147840.0000000    0.1048591
147880.0000000    0.1125116
147920.0000000    0.1211926
147960.0000000    0.1125335
148000.0000000    0.1157227
148040.0000000    0.1204930
148080.0000000    0.1237815
148120.0000000    0.1156459
148160.0000000    0.1173950
148200.0000000    0.1149826
148240.0000000    0.1122264
148280.0000000    0.1102563
148320.0000000    0.1175959
148360.0000000    0.1180179
148400.0000000    0.1243067
148440.0000000    0.1229424
148480.0000000    0.1184572
148520.0000000    0.1189907
148560.0000000    0.1089274
148600.0000000    0.1046607
148640.0000000    0.1076273
148680.0000000    0.1070599
148720.0000000    0.1071659
148760.0000000    0.1185775
148800.0000000    0.1106946
148840.0000000    0.1127254
148880.0000000    0.1094521
148920.0000000    0.1003836
148960.0000000    0.1068486
149000.0000000    0.1048069
149040.0000000    0.1057388
149080.0000000    0.1098611
149120.0000000    0.1044618
149160.0000000    0.1090759
149200.0000000    0.1079725
149240.0000000    0.1067934
149280.0000000    0.1118445
149320.0000000    0.1010651
149360.0000000    0.0995904
149400.0000000    0.1057725
149440.0000000    0.1035679
149480.0000000    0.0983417
149520.0000000    0.0985317
149560.0000000    0.0985062
149600.0000000    0.0970553
149640.0000000    0.0937140
149680.0000000    0.1088825
149720.0000000    0.1077025
149760.0000000    0.0998257
149800.0000000    0.1117702
149840.0000000    0.1098384
149880.0000000    0.1047139
149920.0000000    0.1099785
149960.0000000    0.1014204
150000.0000000    0.1016885
150040.0000000    0.1108157
150080.0000000    0.1000784
150120.0000000    0.1055121
150160.0000000    0.1039034
150200.0000000    0.1062040
150240.0000000    0.1097656
150280.0000000    0.1063047
150320.0000000    0.1016028
150360.0000000    0.1211024
150400.0000000    0.1060367
150440.0000000    0.1122532
150480.0000000    0.1128130
150520.0000000    0.1039702
150560.0000000    0.1133976
150600.0000000    0.1193599
150640.0000000    0.1068024
150680.0000000    0.1133858
150720.0000000    0.1205508
150760.0000000    0.1232192
150800.0000000    0.1232459
150840.0000000    0.1181735
150880.0000000    0.1070949
150920.0000000    0.0995551
150960.0000000    0.1132754
151000.0000000    0.1186897
151040.0000000    0.1055220
151080.0000000    0.1052541
151120.0000000    0.1085580
151160.0000000    0.1088440
151200.0000000    0.1135837
151240.0000000    0.1093348
151280.0000000    0.1044473
151320.0000000    0.0938478
151360.0000000    0.0973536
151400.0000000    0.1001728
151440.0000000    0.1058822
151480.0000000    0.0991927
151520.0000000    0.0931408
151560.0000000    0.0924966
151600.0000000    0.1081309
151640.0000000    0.0947886
151680.0000000    0.0999131
151720.0000000    0.1001310
151760.0000000    0.1011891
151800.0000000    0.0923797
151840.0000000    0.0980481
151880.0000000    0.1011470
151920.0000000    0.0977483
151960.0000000    0.1087533
152000.0000000    0.1035601
152040.0000000    0.1040670
152080.0000000    0.0990233
152120.0000000    0.1122666
152160.0000000    0.1105076
152200.0000000    0.1026411
152240.0000000    0.1066467
152280.0000000    0.1082824
152320.0000000    0.1068624
152360.0000000    0.1075107
152400.0000000    0.1036227
152440.0000000    0.0996511
152480.0000000    0.1086586
152520.0000000    0.1031326
152560.0000000    0.0995475
152600.0000000    0.1170263
152640.0000000    0.1088400
152680.0000000    0.1105370
152720.0000000    0.1050897
152760.0000000    0.1080850
152800.0000000    0.1127382
152840.0000000    0.1150198
152880.0000000    0.1180455
152920.0000000    0.1151588
152960.0000000    0.1072419
153000.0000000    0.1104393
153040.0000000    0.1092787
153080.0000000    0.1021176
153120.0000000    0.1128895
153160.0000000    0.1103010
153200.0000000    0.1081463
153240.0000000    0.1051210
153280.0000000    0.1027583
153320.0000000    0.1242673
153360.0000000    0.1013004
153400.0000000    0.1056170
153440.0000000    0.1029717
153480.0000000    0.1113767
153520.0000000    0.1038971
153560.0000000    0.1070531
153600.0000000    0.1050420
153640.0000000    0.0986421
153680.0000000    0.1049638
153720.0000000    0.1116727
153760.0000000    0.1040309
153800.0000000    0.1130844
153840.0000000    0.1140649
153880.0000000    0.0972134
153920.0000000    0.1058694
153960.0000000    0.1037152
154000.0000000    0.0935072
154040.0000000    0.0868131
154080.0000000    0.1091697
154120.0000000    0.1016202
154160.0000000    0.1039969
154200.0000000    0.1049778
154240.0000000    0.1013299
154280.0000000    0.0984887
154320.0000000    0.1084541
154360.0000000    0.1039639
154400.0000000    0.0983032
154440.0000000    0.0931594
154480.0000000    0.0947386
154520.0000000    0.0910446
154560.0000000    0.0920967
154600.0000000    0.1053635
154640.0000000    0.0944749
154680.0000000    0.0866234
154720.0000000    0.0962900
154760.0000000    0.1022147
154800.0000000    0.0996376
154840.0000000    0.1015496
154880.0000000    0.1011410
154920.0000000    0.1031027
154960.0000000    0.0977994
155000.0000000    0.0985133
155040.0000000    0.1030941
155080.0000000    0.0974670
155120.0000000    0.1066012
155160.0000000    0.0997846
155200.0000000    0.1047405
155240.0000000    0.1069101
155280.0000000    0.1019156
155320.0000000    0.0978993
155360.0000000    0.0964812
155400.0000000    0.1044738
155440.0000000    0.0993726
155480.0000000    0.0988152
155520.0000000    0.1048097
155560.0000000    0.1054724
155600.0000000    0.0981780
155640.0000000    0.1140994
155680.0000000    0.1169695
155720.0000000    0.1104522
155760.0000000    0.1194176
155800.0000000    0.1170466
155840.0000000    0.1177246
155880.0000000    0.1117268
155920.0000000    0.1069594
155960.0000000    0.1186030
156000.0000000    0.1209878
156040.0000000    0.1271436
156080.0000000    0.1125907
156120.0000000    0.1199271
156160.0000000    0.1171982
156200.0000000    0.1254005
156240.0000000    0.1153969
156280.0000000    0.1285545
156320.0000000    0.1228824
156360.0000000    0.1072822
156400.0000000    0.1060563
156440.0000000    0.1101822
156480.0000000    0.1060876
156520.0000000    0.1095952
156560.0000000    0.1132704
156600.0000000    0.1045744
156640.0000000    0.1103895
156680.0000000    0.1108589
156720.0000000    0.1164766
156760.0000000    0.1270250
156800.0000000    0.1176690
156840.0000000    0.1226631
156880.0000000    0.1237378
156920.0000000    0.1240929
156960.0000000    0.1055946
157000.0000000    0.1113257
157040.0000000    0.1151271
157080.0000000    0.1138254
157120.0000000    0.1062760
157160.0000000    0.1211142
157200.0000000    0.1037305
157240.0000000    0.1176337
157280.0000000    0.1150688
157320.0000000    0.1184806
157360.0000000    0.1043611
157400.0000000    0.1041981
157440.0000000    0.1100627
157480.0000000    0.1169274
157520.0000000    0.1054231
157560.0000000    0.1026368
157600.0000000    0.1170923
157640.0000000    0.1104442
157680.0000000    0.1116647
157720.0000000    0.1011921
157760.0000000    0.0998628
157800.0000000    0.1085824
157840.0000000    0.1098580
157880.0000000    0.1107057
157920.0000000    0.1193699
157960.0000000    0.1174444
158000.0000000    0.1047454
158040.0000000    0.1154855
158080.0000000    0.1110237
158120.0000000    0.1143156
158160.0000000    0.1090826
158200.0000000    0.0990066
158240.0000000    0.1095841
158280.0000000    0.1235783
158320.0000000    0.1150176
158360.0000000    0.1128406
158400.0000000    0.1128711
158440.0000000    0.1172151
158480.0000000    0.1124048
158520.0000000    0.1217664
158560.0000000    0.1218942
158600.0000000    0.0998465
158640.0000000    0.1020551
158680.0000000    0.1131085
158720.0000000    0.1159120
158760.0000000    0.1062650
158800.0000000    0.1285048
158840.0000000    0.1037688
158880.0000000    0.1017212
158920.0000000    0.1085076
158960.0000000    0.0986425
159000.0000000    0.1072283
159040.0000000    0.1080672
159080.0000000    0.1027183
159120.0000000    0.0985122
159160.0000000    0.1208513
159200.0000000    0.1148649
159240.0000000    0.1143747
159280.0000000    0.1292845
159320.0000000    0.1300349
159360.0000000    0.1172691
159400.0000000    0.1083708
159440.0000000    0.1041151
159480.0000000    0.1030641
159520.0000000    0.1055503
159560.0000000    0.1003436
159600.0000000    0.1043085
159640.0000000    0.1114957
159680.0000000    0.1149609
159720.0000000    0.1122813
159760.0000000    0.1118887
159800.0000000    0.1157857
159840.0000000    0.1091591
159880.0000000    0.1152138
159920.0000000    0.1148858
159960.0000000    0.1102015
160000.0000000    0.1073854
160040.0000000    0.1089080
160080.0000000    0.1234202
160120.0000000    0.1068866
160160.0000000    0.1237634
160200.0000000    0.1026102
160240.0000000    0.1075142
160280.0000000    0.1094861
160320.0000000    0.1178364
160360.0000000    0.1166716
160400.0000000    0.1175853
160440.0000000    0.1182618
160480.0000000    0.1146189
160520.0000000    0.1140216
160560.0000000    0.1107250
160600.0000000    0.0986216
160640.0000000    0.1129194
160680.0000000    0.1111600
160720.0000000    0.1152427
160760.0000000    0.1091413
160800.0000000    0.1164522
160840.0000000    0.1059711
160880.0000000    0.1142757
160920.0000000    0.1058384
160960.0000000    0.1093051
161000.0000000    0.1079738
161040.0000000    0.1197972
161080.0000000    0.1270376
161120.0000000    0.1013001
161160.0000000    0.1042733
161200.0000000    0.1177646
161240.0000000    0.1222542
161280.0000000    0.1038769
161320.0000000    0.1101457
161360.0000000    0.1122815
161400.0000000    0.1225419
161440.0000000    0.1099583
161480.0000000    0.0978194
161520.0000000    0.1145249
161560.0000000    0.1064835
161600.0000000    0.1169112
161640.0000000    0.0996380
161680.0000000    0.1111017
161720.0000000    0.1071257
161760.0000000    0.1041067
161800.0000000    0.1011768
161840.0000000    0.1156406
161880.0000000    0.1055146
161920.0000000    0.1159694
161960.0000000    0.1106230
162000.0000000    0.0960512
162040.0000000    0.1098528
162080.0000000    0.1020990
162120.0000000    0.1018093
162160.0000000    0.1044893
162200.0000000    0.1020134
162240.0000000    0.0976330
162280.0000000    0.0917747
162320.0000000    0.1045222
162360.0000000    0.1003216
162400.0000000    0.0993383
162440.0000000    0.0931862
162480.0000000    0.0931369
162520.0000000    0.0917150
162560.0000000    0.0904725
162600.0000000    0.0953200
162640.0000000    0.1027578
162680.0000000    0.0991425
162720.0000000    0.0915557
162760.0000000    0.0979222
162800.0000000    0.0995490
162840.0000000    0.1007811
162880.0000000    0.0980943
162920.0000000    0.0962211
162960.0000000    0.0982754
163000.0000000    0.0967493
163040.0000000    0.0933997
163080.0000000    0.0982794
163120.0000000    0.0957921
163160.0000000    0.0997818
163200.0000000    0.0966810
163240.0000000    0.1010948
163280.0000000    0.1051896
163320.0000000    0.0984370
163360.0000000    0.1177871
163400.0000000    0.1031253
163440.0000000    0.1035362
163480.0000000    0.0928941
163520.0000000    0.1122482
163560.0000000    0.1176952
163600.0000000    0.1086515
163640.0000000    0.0938872
163680.0000000    0.1039271
163720.0000000    0.1181447
163760.0000000    0.1049504
163800.0000000    0.1066509
163840.0000000    0.1096948
163880.0000000    0.1073779
163920.0000000    0.1022686
163960.0000000    0.0984023
164000.0000000    0.0880503
164040.0000000    0.1071671
164080.0000000    0.1024177
164120.0000000    0.1199830
164160.0000000    0.1100867
164200.0000000    0.1071172
164240.0000000    0.1066088
164280.0000000    0.1077163
164320.0000000    0.1058502
164360.0000000    0.1105396
164400.0000000    0.1129585
164440.0000000    0.1140715
164480.0000000    0.1085974
164520.0000000    0.1018052
164560.0000000    0.0992986
164600.0000000    0.1139033
164640.0000000    0.1042940
164680.0000000    0.0942451
164720.0000000    0.1017249
164760.0000000    0.1107052
164800.0000000    0.1102477
164840.0000000    0.1159166
164880.0000000    0.1129023
164920.0000000    0.0974667
164960.0000000    0.0970408
165000.0000000    0.1111957
165040.0000000    0.1038248
165080.0000000    0.1035987
165120.0000000    0.0958178
165160.0000000    0.1073129
165200.0000000    0.1048794
165240.0000000    0.0977490
165280.0000000    0.1001062
165320.0000000    0.1065589
165360.0000000    0.1176491
165400.0000000    0.1128962
165440.0000000    0.1321219
165480.0000000    0.1238220
165520.0000000    0.1180008
165560.0000000    0.1157943
165600.0000000    0.1105193
165640.0000000    0.1059482
165680.0000000    0.1116915
165720.0000000    0.1042372
165760.0000000    0.0976055
165800.0000000    0.1002285
165840.0000000    0.1141395
165880.0000000    0.1174613
165920.0000000    0.1138640
165960.0000000    0.1045623
166000.0000000    0.1032213
166040.0000000    0.1089143
166080.0000000    0.1074808
166120.0000000    0.1077818
166160.0000000    0.1116823
166200.0000000    0.1015912
166240.0000000    0.1046025
166280.0000000    0.1070454
166320.0000000    0.1097701
166360.0000000    0.0962016
166400.0000000    0.0988498
166440.0000000    0.1060914
166480.0000000    0.1185214
166520.0000000    0.1218253
166560.0000000    0.1207718
166600.0000000    0.1188506
166640.0000000    0.1121158
166680.0000000    0.1039751
166720.0000000    0.1084660
166760.0000000    0.1022850
166800.0000000    0.0970396
166840.0000000    0.1018557
166880.0000000    0.1051102
166920.0000000    0.1111517
166960.0000000    0.1001321
167000.0000000    0.1174143
167040.0000000    0.1077225
167080.0000000    0.1049235
167120.0000000    0.1033458
167160.0000000    0.1221624
167200.0000000    0.1066365
167240.0000000    0.1071511
167280.0000000    0.0985989
167320.0000000    0.0984746
167360.0000000    0.0978708
167400.0000000    0.1001828
167440.0000000    0.1065547
167480.0000000    0.1001014
167520.0000000    0.1084471
167560.0000000    0.1106346
167600.0000000    0.1214399
167640.0000000    0.1304255
167680.0000000    0.1136952
167720.0000000    0.1037359
167760.0000000    0.1218780
167800.0000000    0.1056765
167840.0000000    0.1033496
167880.0000000    0.1047327
167920.0000000    0.1041998
167960.0000000    0.0998938
168000.0000000    0.1076740
168040.0000000    0.1156684
168080.0000000    0.1097816
168120.0000000    0.1008018
168160.0000000    0.0979594
168200.0000000    0.0955978
168240.0000000    0.0938816
168280.0000000    0.1046328
168320.0000000    0.1071283
168360.0000000    0.0971994
168400.0000000    0.1012598
168440.0000000    0.0989327
168480.0000000    0.1046725
168520.0000000    0.1059125
168560.0000000    0.1184122
168600.0000000    0.1007175
168640.0000000    0.1123084
168680.0000000    0.0976729
168720.0000000    0.0984691
168760.0000000    0.1019263
168800.0000000    0.1126529
168840.0000000    0.1121005
168880.0000000    0.1222501
168920.0000000    0.1024216
168960.0000000    0.1011507
169000.0000000    0.0932065
169040.0000000    0.0982979
169080.0000000    0.0970667
169120.0000000    0.1022320
169160.0000000    0.0951769
169200.0000000    0.0922637
169240.0000000    0.0919293
169280.0000000    0.1037727
169320.0000000    0.0963663
169360.0000000    0.1040250
169400.0000000    0.0882885
169440.0000000    0.0912464
169480.0000000    0.0964349
169520.0000000    0.0989559
169560.0000000    0.0863009
169600.0000000    0.0862314
169640.0000000    0.0939318
169680.0000000    0.1074025
169720.0000000    0.1029056
169760.0000000    0.1041524
169800.0000000    0.0917863
169840.0000000    0.0919928
169880.0000000    0.0978072
169920.0000000    0.0997701
169960.0000000    0.0884723
170000.0000000    0.1019237
170040.0000000    0.0979424
170080.0000000    0.0995503
170120.0000000    0.1000664
170160.0000000    0.0996196
170200.0000000    0.0971178
170240.0000000    0.0949003
170280.0000000    0.1033019
170320.0000000    0.0967705
170360.0000000    0.1023260
170400.0000000    0.1078238
170440.0000000    0.1035089
170480.0000000    0.1085770
170520.0000000    0.1037647
170560.0000000    0.0974779
170600.0000000    0.1031051
170640.0000000    0.1095641
170680.0000000    0.1076061
170720.0000000    0.1012281
170760.0000000    0.1157417
170800.0000000    0.1129426
170840.0000000    0.1072308
170880.0000000    0.1164813
170920.0000000    0.1023297
170960.0000000    0.0968977
171000.0000000    0.1063481
171040.0000000    0.1040505
171080.0000000    0.1080519
171120.0000000    0.1193167
171160.0000000    0.1053448
171200.0000000    0.1010363
171240.0000000    0.1088545
171280.0000000    0.1105158
171320.0000000    0.1005877
171360.0000000    0.1178149
171400.0000000    0.1068035
171440.0000000    0.1057375
171480.0000000    0.1055208
171520.0000000    0.1053141
171560.0000000    0.0976644
171600.0000000    0.0999652
171640.0000000    0.1025737
171680.0000000    0.1057592
171720.0000000    0.0958065
171760.0000000    0.1052551
171800.0000000    0.1148977
171840.0000000    0.0984914
171880.0000000    0.1050645
171920.0000000    0.0930356
171960.0000000    0.0993949
172000.0000000    0.0946303
172040.0000000    0.0934604
172080.0000000    0.0964267
172120.0000000    0.1026897
172160.0000000    0.0942635
172200.0000000    0.0959243
172240.0000000    0.0909036
172280.0000000    0.1063441
172320.0000000    0.0979951
172360.0000000    0.0957385
172400.0000000    0.1128428
172440.0000000    0.0968830
172480.0000000    0.1062894
172520.0000000    0.1109000
172560.0000000    0.1085045
172600.0000000    0.1021127
172640.0000000    0.1053764
172680.0000000    0.0998696
172720.0000000    0.1005006
172760.0000000    0.0959182
172800.0000000    0.1008332
172840.0000000    0.1089268
172880.0000000    0.0982210
172920.0000000    0.1114732
172960.0000000    0.1038535
173000.0000000    0.0994433
173040.0000000    0.0922501
173080.0000000    0.1084443
173120.0000000    0.0985780
173160.0000000    0.1022261
173200.0000000    0.1152191
173240.0000000    0.1131761
173280.0000000    0.1043356
173320.0000000    0.1051021
173360.0000000    0.1018852
173400.0000000    0.0990806
173440.0000000    0.1085332
173480.0000000    0.1037882
173520.0000000    0.0961464
173560.0000000    0.0884387
173600.0000000    0.0875421
173640.0000000    0.0955354
173680.0000000    0.1010158
173720.0000000    0.1001529
173760.0000000    0.0945591
173800.0000000    0.1001524
173840.0000000    0.0945254
173880.0000000    0.0960816
173920.0000000    0.0957348
173960.0000000    0.1021994
174000.0000000    0.0976548
174040.0000000    0.1078993
174080.0000000    0.1063228
174120.0000000    0.1053269
174160.0000000    0.1023151
174200.0000000    0.1082234
174240.0000000    0.1039583
174280.0000000    0.1056574
174320.0000000    0.1129088
174360.0000000    0.1066978
174400.0000000    0.1093315
174440.0000000    0.1070950
174480.0000000    0.1029203
174520.0000000    0.1077943
174560.0000000    0.1112267
174600.0000000    0.1080424
174640.0000000    0.1075182
174680.0000000    0.1111437
174720.0000000    0.1096129
174760.0000000    0.1063964
174800.0000000    0.1105235
174840.0000000    0.0941548
174880.0000000    0.1075020
174920.0000000    0.0990366
174960.0000000    0.1018253
175000.0000000    0.1066335
175040.0000000    0.1194475
175080.0000000    0.1127905
175120.0000000    0.1269845
175160.0000000    0.1213235
175200.0000000    0.1159684
175240.0000000    0.1055762
175280.0000000    0.1018600
175320.0000000    0.0992536
175360.0000000    0.1040219
175400.0000000    0.1007081
175440.0000000    0.1008369
175480.0000000    0.0972769
175520.0000000    0.1026532
175560.0000000    0.1070971
175600.0000000    0.1054914
175640.0000000    0.1031824
175680.0000000    0.1146400
175720.0000000    0.1128653
175760.0000000    0.1133866
175800.0000000    0.1317387
175840.0000000    0.1014481
175880.0000000    0.1086165
175920.0000000    0.1151298
175960.0000000    0.1194960
176000.0000000    0.1112000
176040.0000000    0.1154946
176080.0000000    0.1125421
176120.0000000    0.1082253
176160.0000000    0.1214246
176200.0000000    0.1141385
176240.0000000    0.1142818
176280.0000000    0.1026466
176320.0000000    0.1068768
176360.0000000    0.0977098
176400.0000000    0.1026465
176440.0000000    0.0951730
176480.0000000    0.1045639
176520.0000000    0.1030143
176560.0000000    0.1005777
176600.0000000    0.0964822
176640.0000000    0.1007945
176680.0000000    0.0901898
176720.0000000    0.1011171
176760.0000000    0.1038537
176800.0000000    0.1138543
176840.0000000    0.1073493
176880.0000000    0.1111875
176920.0000000    0.1222726
176960.0000000    0.1103818
177000.0000000    0.1339345
177040.0000000    0.1245222
177080.0000000    0.1256225
177120.0000000    0.1357187
177160.0000000    0.1224793
177200.0000000    0.1223472
177240.0000000    0.1257793
177280.0000000    0.1289981
177320.0000000    0.1249040
177360.0000000    0.1346092
177400.0000000    0.1475785
177440.0000000    0.1292204
177480.0000000    0.1284422
177520.0000000    0.1212433
177560.0000000    0.1297338
177600.0000000    0.1318708
177640.0000000    0.1287582
177680.0000000    0.1205709
177720.0000000    0.1154140
177760.0000000    0.1048557
177800.0000000    0.1165706
177840.0000000    0.1090362
177880.0000000    0.1157098
177920.0000000    0.1144731
177960.0000000    0.1123893
178000.0000000    0.1074427
178040.0000000    0.1212872
178080.0000000    0.1102931
178120.0000000    0.1242646
178160.0000000    0.1273536
178200.0000000    0.1269422
178240.0000000    0.1238103
178280.0000000    0.1333374
178320.0000000    0.1167974
178360.0000000    0.1091815
178400.0000000    0.1181158
178440.0000000    0.1228505
178480.0000000    0.1170937
178520.0000000    0.1155621
178560.0000000    0.1135584
178600.0000000    0.1150680
178640.0000000    0.1260985
178680.0000000    0.1255363
178720.0000000    0.1144356
178760.0000000    0.1240768
178800.0000000    0.1143355
178840.0000000    0.1209827
178880.0000000    0.1270503
178920.0000000    0.1231711
178960.0000000    0.1157268
179000.0000000    0.1179049
179040.0000000    0.1156569
179080.0000000    0.0990550
179120.0000000    0.1125940
179160.0000000    0.1168619
179200.0000000    0.1162535
179240.0000000    0.1112941
179280.0000000    0.1212098
179320.0000000    0.1227018
179360.0000000    0.1161478
179400.0000000    0.1202050
179440.0000000    0.1190638
179480.0000000    0.1176939
179520.0000000    0.1241707
179560.0000000    0.1426386
179600.0000000    0.1254373
179640.0000000    0.1237606
179680.0000000    0.1316425
179720.0000000    0.1312134
179760.0000000    0.1298590
179800.0000000    0.1157410
179840.0000000    0.1193707
179880.0000000    0.1145573
179920.0000000    0.1129407
179960.0000000    0.1146010
180000.0000000    0.1235547
180040.0000000    0.1131686
180080.0000000    0.1158208
180120.0000000    0.1192198
180160.0000000    0.1178723
180200.0000000    0.1305031
180240.0000000    0.1255552
180280.0000000    0.1221393
180320.0000000    0.1256164
180360.0000000    0.1182951
180400.0000000    0.1208247
180440.0000000    0.1267760
180480.0000000    0.1196450
180520.0000000    0.1308229
180560.0000000    0.1251603
180600.0000000    0.1283644
180640.0000000    0.1328986
180680.0000000    0.1216087
180720.0000000    0.1249680
180760.0000000    0.1207795
180800.0000000    0.1192981
180840.0000000    0.1207018
180880.0000000    0.1265465
180920.0000000    0.1171948
180960.0000000    0.1138007
181000.0000000    0.1208140
181040.0000000    0.1190417
181080.0000000    0.1182901
181120.0000000    0.1244937
181160.0000000    0.1123108
181200.0000000    0.1275982
181240.0000000    0.1095630
181280.0000000    0.1118496
181320.0000000    0.1152901
181360.0000000    0.1052522
181400.0000000    0.1177794
181440.0000000    0.1195095
181480.0000000    0.1172451
181520.0000000    0.1168376
181560.0000000    0.1080328
181600.0000000    0.1105130
181640.0000000    0.0970672
181680.0000000    0.1008700
181720.0000000    0.1079340
181760.0000000    0.1134514
181800.0000000    0.1135272
181840.0000000    0.1117125
181880.0000000    0.1137836
181920.0000000    0.1176448
181960.0000000    0.1084678
182000.0000000    0.1144718
182040.0000000    0.1118358
182080.0000000    0.1172623
182120.0000000    0.1062468
182160.0000000    0.1094807
182200.0000000    0.1129499
182240.0000000    0.1035660
182280.0000000    0.1133173
182320.0000000    0.1156996
182360.0000000    0.1105094
182400.0000000    0.1088691
182440.0000000    0.1163567
182480.0000000    0.1080754
182520.0000000    0.1150595
182560.0000000    0.1100035
182600.0000000    0.1024191
182640.0000000    0.1058366
182680.0000000    0.1111365
182720.0000000    0.1183065
182760.0000000    0.1229127
182800.0000000    0.1102755
182840.0000000    0.1060328
182880.0000000    0.1101834
182920.0000000    0.1101298
182960.0000000    0.1107610
183000.0000000    0.1116853
183040.0000000    0.1161001
183080.0000000    0.1091938
183120.0000000    0.1113095
183160.0000000    0.1056534
183200.0000000    0.1152259
183240.0000000    0.1055817
183280.0000000    0.1097576
183320.0000000    0.1235273
183360.0000000    0.1164270
183400.0000000    0.1062147
183440.0000000    0.1071348
183480.0000000    0.1155395
183520.0000000    0.1115940
183560.0000000    0.1088683
183600.0000000    0.1125538
183640.0000000    0.1015014
183680.0000000    0.1224986
183720.0000000    0.1130108
183760.0000000    0.1126323
183800.0000000    0.1095282
183840.0000000    0.1183221
183880.0000000    0.1040333
183920.0000000    0.1096095
183960.0000000    0.1146549
184000.0000000    0.1150426
184040.0000000    0.1148727
184080.0000000    0.1139779
184120.0000000    0.1175923
184160.0000000    0.1074298
184200.0000000    0.1040504
184240.0000000    0.1018840
184280.0000000    0.0932303
184320.0000000    0.0996393
184360.0000000    0.1105396
184400.0000000    0.1010832
184440.0000000    0.1129005
184480.0000000    0.0995453
184520.0000000    0.1083249
184560.0000000    0.1013781
184600.0000000    0.1037749
184640.0000000    0.1111413
184680.0000000    0.1102239
184720.0000000    0.1062104
184760.0000000    0.1188203
184800.0000000    0.1018468
184840.0000000    0.1029672
184880.0000000    0.1099963
184920.0000000    0.1080099
184960.0000000    0.1026637
185000.0000000    0.1174551
185040.0000000    0.1238668
185080.0000000    0.1292387
185120.0000000    0.1083217
185160.0000000    0.1161362
185200.0000000    0.1097859
185240.0000000    0.1086105
185280.0000000    0.1015655
185320.0000000    0.1000956
185360.0000000    0.1008312
185400.0000000    0.1121338
185440.0000000    0.0982323
185480.0000000    0.0986351
185520.0000000    0.1118797
185560.0000000    0.1215565
185600.0000000    0.1096676
185640.0000000    0.1047018
185680.0000000    0.0970540
185720.0000000    0.0970546
185760.0000000    0.1114987
185800.0000000    0.1102873
185840.0000000    0.1037824
185880.0000000    0.0933131
185920.0000000    0.0905286
185960.0000000    0.0929546
186000.0000000    0.1039456
186040.0000000    0.1106428
186080.0000000    0.0992445
186120.0000000    0.0976745
186160.0000000    0.0997075
186200.0000000    0.0931538
186240.0000000    0.1002749
186280.0000000    0.0988150
186320.0000000    0.1007896
186360.0000000    0.0992847
186400.0000000    0.1123689
186440.0000000    0.1028063
186480.0000000    0.0963208
186520.0000000    0.1104762
186560.0000000    0.0943029
186600.0000000    0.0981375
186640.0000000    0.0964003
186680.0000000    0.0998507
186720.0000000    0.0995532
186760.0000000    0.0932110
186800.0000000    0.0928107
186840.0000000    0.0897712
186880.0000000    0.0974052
186920.0000000    0.0929705
186960.0000000    0.0948947
187000.0000000    0.0934639
187040.0000000    0.0879985
187080.0000000    0.0946912
187120.0000000    0.0880758
187160.0000000    0.0999636
187200.0000000    0.0986952
187240.0000000    0.0974785
187280.0000000    0.1061516
187320.0000000    0.1038865
187360.0000000    0.0979021
187400.0000000    0.1020846
187440.0000000    0.1070593
187480.0000000    0.1054899
187520.0000000    0.0963481
187560.0000000    0.0906195
187600.0000000    0.1012403
187640.0000000    0.0906079
187680.0000000    0.0916236
187720.0000000    0.0999853
187760.0000000    0.0812970
187800.0000000    0.0863567
187840.0000000    0.0864700
187880.0000000    0.0922182
187920.0000000    0.0883619
187960.0000000    0.0917209
188000.0000000    0.0991800
188040.0000000    0.0956178
188080.0000000    0.0956367
188120.0000000    0.0920068
188160.0000000    0.0877731
188200.0000000    0.0886840
188240.0000000    0.1018116
188280.0000000    0.0935758
188320.0000000    0.0987222
188360.0000000    0.0922560
188400.0000000    0.0967464
188440.0000000    0.1030340
188480.0000000    0.1031835
188520.0000000    0.1008340
188560.0000000    0.1026151
188600.0000000    0.1052279
188640.0000000    0.1106841
188680.0000000    0.1001807
188720.0000000    0.1147194
188760.0000000    0.1053752
188800.0000000    0.1025867
188840.0000000    0.1090443
188880.0000000    0.0921837
188920.0000000    0.0970192
188960.0000000    0.1050941
189000.0000000    0.1034378
189040.0000000    0.0935541
189080.0000000    0.1031177
189120.0000000    0.1046772
189160.0000000    0.1076051
189200.0000000    0.0990283
189240.0000000    0.1044173
189280.0000000    0.1000011
189320.0000000    0.1033864
189360.0000000    0.1009572
189400.0000000    0.1082505
189440.0000000    0.1083089
189480.0000000    0.1081599
189520.0000000    0.1094235
189560.0000000    0.1052348
189600.0000000    0.1135945
189640.0000000    0.1054710
189680.0000000    0.0975507
189720.0000000    0.0957406
189760.0000000    0.0949567
189800.0000000    0.0961367
189840.0000000    0.0969942
189880.0000000    0.0974662
189920.0000000    0.0869136
189960.0000000    0.0877746
190000.0000000    0.0901294
190040.0000000    0.0972323
190080.0000000    0.0893606
190120.0000000    0.0889833
190160.0000000    0.0894602
190200.0000000    0.0908193
190240.0000000    0.0946715
190280.0000000    0.0941248
190320.0000000    0.1036594
190360.0000000    0.0907908
190400.0000000    0.0948724
190440.0000000    0.0927400
190480.0000000    0.0984842
190520.0000000    0.0888927
190560.0000000    0.0914068
190600.0000000    0.0917728
190640.0000000    0.0880544
190680.0000000    0.0976582
190720.0000000    0.0981334
190760.0000000    0.0927818
190800.0000000    0.0905133
190840.0000000    0.0973626
190880.0000000    0.0970882
190920.0000000    0.1003550
190960.0000000    0.0927033
191000.0000000    0.0936220
191040.0000000    0.0963240
191080.0000000    0.0941531
191120.0000000    0.1134167
191160.0000000    0.0997113
191200.0000000    0.1005864
191240.0000000    0.0972609
191280.0000000    0.0917952
191320.0000000    0.0986826
191360.0000000    0.0986680
191400.0000000    0.0975820
191440.0000000    0.0998815
191480.0000000    0.1001186
191520.0000000    0.0915955
191560.0000000    0.0965120
191600.0000000    0.1010111
191640.0000000    0.1032725
191680.0000000    0.0990468
191720.0000000    0.0951719
191760.0000000    0.1027723
191800.0000000    0.0997942
191840.0000000    0.1053239
191880.0000000    0.1049670
191920.0000000    0.0963040
191960.0000000    0.0934587
192000.0000000    0.1156509
192040.0000000    0.1102022
192080.0000000    0.1069322
192120.0000000    0.1107173
192160.0000000    0.1073112
192200.0000000    0.1009383
192240.0000000    0.1053610
192280.0000000    0.1016672
192320.0000000    0.1035445
192360.0000000    0.1083295
192400.0000000    0.1072754
192440.0000000    0.1011469
192480.0000000    0.1039617
192520.0000000    0.1000129
192560.0000000    0.0956839
192600.0000000    0.0934324
192640.0000000    0.0948477
192680.0000000    0.0920376
192720.0000000    0.0985661
192760.0000000    0.1080499
192800.0000000    0.1046308
192840.0000000    0.1070804
192880.0000000    0.0986832
192920.0000000    0.1046770
192960.0000000    0.0931142
193000.0000000    0.0919953
193040.0000000    0.0954833
193080.0000000    0.1018664
193120.0000000    0.0999248
193160.0000000    0.0986793
193200.0000000    0.1060408
193240.0000000    0.0915142
193280.0000000    0.0972534
193320.0000000    0.0956482
193360.0000000    0.0812634
193400.0000000    0.1007506
193440.0000000    0.0967191
193480.0000000    0.0921729
193520.0000000    0.0963571
193560.0000000    0.0957599
193600.0000000    0.0937354
193640.0000000    0.0860552
193680.0000000    0.0942424
193720.0000000    0.0967506
193760.0000000    0.0920961
193800.0000000    0.1007158
193840.0000000    0.1030571
193880.0000000    0.0983890
193920.0000000    0.0955425
193960.0000000    0.0960081
194000.0000000    0.1266674
194040.0000000    0.1120168
194080.0000000    0.1141816
194120.0000000    0.1093398
194160.0000000    0.1113037
194200.0000000    0.1046568
194240.0000000    0.1029886
194280.0000000    0.1029134
194320.0000000    0.0955756
194360.0000000    0.0939870
194400.0000000    0.0925946
194440.0000000    0.1043833
194480.0000000    0.0939693
194520.0000000    0.1083861
194560.0000000    0.1046280
194600.0000000    0.1021255
194640.0000000    0.1004992
194680.0000000    0.1004458
194720.0000000    0.1048428
194760.0000000    0.1078175
194800.0000000    0.1080209
194840.0000000    0.0983497
194880.0000000    0.0982184
194920.0000000    0.0985041
194960.0000000    0.1006448
195000.0000000    0.1014469
195040.0000000    0.1028119
195080.0000000    0.0949946
195120.0000000    0.1119206
195160.0000000    0.1018515
195200.0000000    0.1131695
195240.0000000    0.1025966
195280.0000000    0.1072933
195320.0000000    0.1048910
195360.0000000    0.1045889
195400.0000000    0.0972457
195440.0000000    0.0956983
195480.0000000    0.0860834
195520.0000000    0.1018570
195560.0000000    0.0973196
195600.0000000    0.1049120
195640.0000000    0.1043816
195680.0000000    0.1068104
195720.0000000    0.0951889
195760.0000000    0.0998876
195800.0000000    0.1084555
195840.0000000    0.1114786
195880.0000000    0.1227506
195920.0000000    0.1018200
195960.0000000    0.1085411
196000.0000000    0.1070752
196040.0000000    0.0943756
196080.0000000    0.1009407
196120.0000000    0.0955320
196160.0000000    0.0920396
196200.0000000    0.1018692
196240.0000000    0.0910133
196280.0000000    0.0996931
196320.0000000    0.1094036
196360.0000000    0.1053488
196400.0000000    0.1028356
196440.0000000    0.0979051
196480.0000000    0.1061858
196520.0000000    0.0931525
196560.0000000    0.1099927
196600.0000000    0.0972539
196640.0000000    0.0951902
196680.0000000    0.0979989
196720.0000000    0.0972779
196760.0000000    0.0936807
196800.0000000    0.0940430
196840.0000000    0.1002384
196880.0000000    0.0933251
196920.0000000    0.1055607
196960.0000000    0.0972525
197000.0000000    0.1084989
197040.0000000    0.0941000
197080.0000000    0.0942942
197120.0000000    0.0881539
197160.0000000    0.0976472
197200.0000000    0.1005381
197240.0000000    0.1089487
197280.0000000    0.0941635
197320.0000000    0.0983937
197360.0000000    0.0981875
197400.0000000    0.1075117
197440.0000000    0.1023133
197480.0000000    0.0939971
197520.0000000    0.1083592
197560.0000000    0.0989455
197600.0000000    0.1236170
197640.0000000    0.1164786
197680.0000000    0.0968699
197720.0000000    0.0938840
197760.0000000    0.0949669
197800.0000000    0.1069089
197840.0000000    0.1086581
197880.0000000    0.0966142
197920.0000000    0.1015202
197960.0000000    0.0912060
198000.0000000    0.1134876
198040.0000000    0.0986108
198080.0000000    0.1014892
198120.0000000    0.0994745
198160.0000000    0.0944308
198200.0000000    0.0935063
198240.0000000    0.1044129
198280.0000000    0.1142786
198320.0000000    0.1098942
198360.0000000    0.1138878
198400.0000000    0.1158244
198440.0000000    0.1099832
198480.0000000    0.1090721
198520.0000000    0.1018306
198560.0000000    0.1044825
198600.0000000    0.0990604
198640.0000000    0.0931766
198680.0000000    0.1004250
198720.0000000    0.0956365
198760.0000000    0.0981017
198800.0000000    0.0986325
198840.0000000    0.0935548
198880.0000000    0.1009943
198920.0000000    0.0936646
198960.0000000    0.0932673
199000.0000000    0.0980692
199040.0000000    0.0955287
199080.0000000    0.0980970
199120.0000000    0.0981407
199160.0000000    0.0948938
199200.0000000    0.1004295
199240.0000000    0.0958683
199280.0000000    0.1066190
199320.0000000    0.1047572
199360.0000000    0.0936246
199400.0000000    0.1065555
199440.0000000    0.1214406
199480.0000000    0.1083854
199520.0000000    0.1136533
199560.0000000    0.1115268
199600.0000000    0.1003991
199640.0000000    0.0987437
199680.0000000    0.0919541
199720.0000000    0.0985748
199760.0000000    0.1004871
199800.0000000    0.0912948
199840.0000000    0.0928626
199880.0000000    0.0890888
199920.0000000    0.0934180
199960.0000000    0.0937562
200000.0000000    0.0941840
200040.0000000    0.0882763
200080.0000000    0.0884131
200120.0000000    0.0976187
200160.0000000    0.1004942
200200.0000000    0.1006137
200240.0000000    0.0877357
200280.0000000    0.0919243
200320.0000000    0.0965016
200360.0000000    0.0971001
200400.0000000    0.1028274
200440.0000000    0.0876345
200480.0000000    0.0966654
200520.0000000    0.0983197
200560.0000000    0.0910846
200600.0000000    0.1041420
200640.0000000    0.0948619
200680.0000000    0.0947224
200720.0000000    0.1001402
200760.0000000    0.1033994
200800.0000000    0.1034591
200840.0000000    0.1012347
200880.0000000    0.1010504
200920.0000000    0.0915751
200960.0000000    0.0986234
201000.0000000    0.1019676
201040.0000000    0.0969174
201080.0000000    0.1029464
201120.0000000    0.0942514
201160.0000000    0.0982699
201200.0000000    0.0873391
201240.0000000    0.0915038
201280.0000000    0.0975565
201320.0000000    0.0971055
201360.0000000    0.0950229
201400.0000000    0.1033403
201440.0000000    0.1000375
201480.0000000    0.0859481
201520.0000000    0.0985964
201560.0000000    0.1029003
201600.0000000    0.0985195
201640.0000000    0.1083087
201680.0000000    0.1017062
201720.0000000    0.0913621
201760.0000000    0.0867911
201800.0000000    0.0975663
201840.0000000    0.0941089
201880.0000000    0.0872047
201920.0000000    0.0868581
201960.0000000    0.0980043
202000.0000000    0.0860446
202040.0000000    0.0899526
202080.0000000    0.0878380
202120.0000000    0.0913172
202160.0000000    0.0906053
202200.0000000    0.0993894
202240.0000000    0.0962522
202280.0000000    0.0992471
202320.0000000    0.0899175
202360.0000000    0.0951328
202400.0000000    0.0990691
202440.0000000    0.0910672
202480.0000000    0.0941013
202520.0000000    0.1035641
202560.0000000    0.1082219
202600.0000000    0.0986283
202640.0000000    0.0994389
202680.0000000    0.0961571
202720.0000000    0.0890932
202760.0000000    0.0900378
202800.0000000    0.0897666
202840.0000000    0.0994524
202880.0000000    0.0951517
202920.0000000    0.0979025
202960.0000000    0.0930576
203000.0000000    0.0973628
203040.0000000    0.0906381
203080.0000000    0.0997299
203120.0000000    0.0892433
203160.0000000    0.0917648
203200.0000000    0.0970765
203240.0000000    0.0914292
203280.0000000    0.0931587
203320.0000000    0.0970198
203360.0000000    0.0947107
203400.0000000    0.0958464
203440.0000000    0.0948753
203480.0000000    0.0916519
203520.0000000    0.0924584
203560.0000000    0.0929524
203600.0000000    0.0938613
203640.0000000    0.0896325
203680.0000000    0.0869980
203720.0000000    0.0871881
203760.0000000    0.0859278
203800.0000000    0.0777854
203840.0000000    0.0928592
203880.0000000    0.0904709
203920.0000000    0.0910898
203960.0000000    0.0843524
204000.0000000    0.0932956
204040.0000000    0.0936514
204080.0000000    0.0897312
204120.0000000    0.0878690
204160.0000000    0.0860407
204200.0000000    0.0979866
204240.0000000    0.0984183
204280.0000000    0.0854229
204320.0000000    0.0957344
204360.0000000    0.0871380
204400.0000000    0.0988029
204440.0000000    0.0915724
204480.0000000    0.1071655
204520.0000000    0.0958848
204560.0000000    0.1079658
204600.0000000    0.1069914
204640.0000000    0.1009228
204680.0000000    0.1056020
204720.0000000    0.1009780
204760.0000000    0.0874071
204800.0000000    0.0986958
204840.0000000    0.0932160
204880.0000000    0.0922904
204920.0000000    0.0996201
204960.0000000    0.1136844
205000.0000000    0.1025637
205040.0000000    0.0949631
205080.0000000    0.1033807
205120.0000000    0.1013216
205160.0000000    0.1059426
205200.0000000    0.1084956
205240.0000000    0.1006354
205280.0000000    0.0967046
205320.0000000    0.1097701
205360.0000000    0.1038108
205400.0000000    0.1020286
205440.0000000    0.1080433
205480.0000000    0.1097049
205520.0000000    0.1065909
205560.0000000    0.1024787
205600.0000000    0.1113349
205640.0000000    0.1125164
205680.0000000    0.1121539
205720.0000000    0.1136149
205760.0000000    0.0978965
205800.0000000    0.0890303
205840.0000000    0.0939828
205880.0000000    0.0933765
205920.0000000    0.1063631
205960.0000000    0.0976519
206000.0000000    0.0919931
206040.0000000    0.0867793
206080.0000000    0.0990134
206120.0000000    0.0976628
206160.0000000    0.1016731
206200.0000000    0.1045558
206240.0000000    0.0898265
206280.0000000    0.0894324
206320.0000000    0.0936271
206360.0000000    0.0873293
206400.0000000    0.1057039
206440.0000000    0.1109050
206480.0000000    0.1038924
206520.0000000    0.0989861
206560.0000000    0.1010824
206600.0000000    0.1063108
206640.0000000    0.1020423
206680.0000000    0.1167549
206720.0000000    0.1049571
206760.0000000    0.1045082
206800.0000000    0.1053864
206840.0000000    0.1043174
206880.0000000    0.0929077
206920.0000000    0.1017236
206960.0000000    0.0944235
207000.0000000    0.0985771
207040.0000000    0.1037925
207080.0000000    0.0991488
207120.0000000    0.1031887
207160.0000000    0.0951642
207200.0000000    0.1019273
207240.0000000    0.1065933
207280.0000000    0.0928288
207320.0000000    0.1007829
207360.0000000    0.0974256
207400.0000000    0.0972021
207440.0000000    0.0959743
207480.0000000    0.0973547
207520.0000000    0.0979523
207560.0000000    0.0896955
207600.0000000    0.1021034
207640.0000000    0.0934674
207680.0000000    0.0913189
207720.0000000    0.0964163
207760.0000000    0.1087782
207800.0000000    0.0884485
207840.0000000    0.0911577
207880.0000000    0.0906040
207920.0000000    0.0908580
207960.0000000    0.0988344
208000.0000000    0.0915828
208040.0000000    0.0902800
208080.0000000    0.0977384
208120.0000000    0.1093545
208160.0000000    0.1118864
208200.0000000    0.1068699
208240.0000000    0.1076242
208280.0000000    0.0979273
208320.0000000    0.0967047
208360.0000000    0.0946734
208400.0000000    0.1076842
208440.0000000    0.0942385
208480.0000000    0.0986460
208520.0000000    0.1004336
208560.0000000    0.0860925
208600.0000000    0.0881791
208640.0000000    0.0982209
208680.0000000    0.1020505
208720.0000000    0.0917111
208760.0000000    0.0906864
208800.0000000    0.0889665
208840.0000000    0.0960254
208880.0000000    0.0986274
208920.0000000    0.0937642
208960.0000000    0.0913477
209000.0000000    0.0939325
209040.0000000    0.1065993
209080.0000000    0.0923355
209120.0000000    0.0945866
209160.0000000    0.0914660
209200.0000000    0.0935670
209240.0000000    0.0887889
209280.0000000    0.0828717
209320.0000000    0.1004654
209360.0000000    0.1063418
209400.0000000    0.0901685
209440.0000000    0.0873442
209480.0000000    0.0918363
209520.0000000    0.0933811
209560.0000000    0.0870834
209600.0000000    0.0910896
209640.0000000    0.0887809
209680.0000000    0.1000058
209720.0000000    0.0902462
209760.0000000    0.0895873
209800.0000000    0.0958998
209840.0000000    0.0875197
209880.0000000    0.0903747
209920.0000000    0.0921536
209960.0000000    0.1042787
210000.0000000    0.0982418
210040.0000000    0.0902815
210080.0000000    0.1011480
210120.0000000    0.0857750
210160.0000000    0.0945753
210200.0000000    0.1018293
210240.0000000    0.0900584
210280.0000000    0.1114978
210320.0000000    0.0958760
210360.0000000    0.1007327
210400.0000000    0.0951244
210440.0000000    0.0946361
210480.0000000    0.0957191
210520.0000000    0.0929402
210560.0000000    0.0982237
210600.0000000    0.1057679
210640.0000000    0.0999800
210680.0000000    0.0920394
210720.0000000    0.0946092
210760.0000000    0.0858241
210800.0000000    0.0957486
210840.0000000    0.0946654
210880.0000000    0.0880129
210920.0000000    0.1043489
210960.0000000    0.1015039
211000.0000000    0.1031369
211040.0000000    0.0932074
211080.0000000    0.0956308
211120.0000000    0.0804163
211160.0000000    0.0887565
211200.0000000    0.0941140
211240.0000000    0.0885418
211280.0000000    0.0908311
211320.0000000    0.0881079
211360.0000000    0.0851608
211400.0000000    0.0883425
211440.0000000    0.0885448
211480.0000000    0.0928356
211520.0000000    0.0952946
211560.0000000    0.1074251
211600.0000000    0.0978419
211640.0000000    0.0963305
211680.0000000    0.0927729
211720.0000000    0.0959321
211760.0000000    0.0940881
211800.0000000    0.0932870
211840.0000000    0.0957288
211880.0000000    0.0893446
211920.0000000    0.0847583
211960.0000000    0.0923072
212000.0000000    0.0957442
212040.0000000    0.0894507
212080.0000000    0.0953587
212120.0000000    0.0922624
212160.0000000    0.0918287
212200.0000000    0.0877475
212240.0000000    0.0842884
212280.0000000    0.0932011
212320.0000000    0.0861289
212360.0000000    0.0898950
212400.0000000    0.0897025
212440.0000000    0.0870921
212480.0000000    0.0953340
212520.0000000    0.0867470
212560.0000000    0.0918505
212600.0000000    0.0912839
212640.0000000    0.0816923
212680.0000000    0.0812318
212720.0000000    0.0868860
212760.0000000    0.0919107
212800.0000000    0.0933081
212840.0000000    0.0861861
212880.0000000    0.0839788
212920.0000000    0.0867154
212960.0000000    0.0862209
213000.0000000    0.0857356
213040.0000000    0.0849115
213080.0000000    0.0895703
213120.0000000    0.0872268
213160.0000000    0.0839037
213200.0000000    0.1074074
213240.0000000    0.1008937
213280.0000000    0.0898339
213320.0000000    0.0888166
213360.0000000    0.0867433
213400.0000000    0.0870504
213440.0000000    0.1041346
213480.0000000    0.1050029
213520.0000000    0.1050610
213560.0000000    0.0905724
213600.0000000    0.0841022
213640.0000000    0.0899413
213680.0000000    0.0832142
213720.0000000    0.0818057
213760.0000000    0.0914109
213800.0000000    0.0868292
213840.0000000    0.0968535
213880.0000000    0.0901061
213920.0000000    0.0877921
213960.0000000    0.0887030
214000.0000000    0.0816320
214040.0000000    0.0852631
214080.0000000    0.0838340
214120.0000000    0.0857893
214160.0000000    0.0843992
214200.0000000    0.1024230
214240.0000000    0.0830118
214280.0000000    0.0854355
214320.0000000    0.0863896
214360.0000000    0.0885089
214400.0000000    0.0840317
214440.0000000    0.0818872
214480.0000000    0.0896485
214520.0000000    0.0900096
214560.0000000    0.0817557
214600.0000000    0.0865145
214640.0000000    0.0910377
214680.0000000    0.0892152
214720.0000000    0.0921700
214760.0000000    0.0818520
214800.0000000    0.0907767
214840.0000000    0.0901372
214880.0000000    0.0886076
214920.0000000    0.0894561
214960.0000000    0.0873964
215000.0000000    0.0938676
215040.0000000    0.0885750
215080.0000000    0.0996087
215120.0000000    0.1030126
215160.0000000    0.0983121
215200.0000000    0.0921803
215240.0000000    0.0946821
215280.0000000    0.0888200
215320.0000000    0.0776268
215360.0000000    0.0868846
215400.0000000    0.0921401
215440.0000000    0.0915999
215480.0000000    0.0988566
215520.0000000    0.0962825
215560.0000000    0.0866351
215600.0000000    0.0908034
215640.0000000    0.0880621
215680.0000000    0.0925480
215720.0000000    0.0868371
215760.0000000    0.0935412
215800.0000000    0.0997374
215840.0000000    0.0897097
215880.0000000    0.0895394
215920.0000000    0.0900533
215960.0000000    0.0907502
216000.0000000    0.1103456
216040.0000000    0.0976077
216080.0000000    0.1033159
216120.0000000    0.0871687
216160.0000000    0.0935837
216200.0000000    0.0966463
216240.0000000    0.0995323
216280.0000000    0.1026143
216320.0000000    0.0856307
216360.0000000    0.0807820
216400.0000000    0.0896213
216440.0000000    0.0940084
216480.0000000    0.0909323
216520.0000000    0.0878770
216560.0000000    0.0803918
216600.0000000    0.0928940
216640.0000000    0.0926039
216680.0000000    0.0893494
216720.0000000    0.0832077
216760.0000000    0.0832533
216800.0000000    0.0934175
216840.0000000    0.0998069
216880.0000000    0.0950205
216920.0000000    0.0820302
216960.0000000    0.1029251
217000.0000000    0.0899224
217040.0000000    0.0933564
217080.0000000    0.0903728
217120.0000000    0.0893866
217160.0000000    0.0960218
217200.0000000    0.0930596
217240.0000000    0.0838252
217280.0000000    0.1017580
217320.0000000    0.0892532
217360.0000000    0.0898863
217400.0000000    0.0925193
217440.0000000    0.0896998
217480.0000000    0.0878606
217520.0000000    0.0939529
217560.0000000    0.0827155
217600.0000000    0.0926525
217640.0000000    0.0911626
217680.0000000    0.0975694
217720.0000000    0.0877124
217760.0000000    0.0821236
217800.0000000    0.0868378
217840.0000000    0.0929000
217880.0000000    0.0850797
217920.0000000    0.0822917
217960.0000000    0.0945765
218000.0000000    0.0919352
218040.0000000    0.0910114
218080.0000000    0.0891298
218120.0000000    0.0930158
218160.0000000    0.0906778
218200.0000000    0.1054234
218240.0000000    0.0879014
218280.0000000    0.0939516
218320.0000000    0.0913803
218360.0000000    0.0971476
218400.0000000    0.1018893
218440.0000000    0.1007365
218480.0000000    0.0972591
218520.0000000    0.0994448
218560.0000000    0.1044544
218600.0000000    0.1042044
218640.0000000    0.0957205
218680.0000000    0.0961865
218720.0000000    0.0955777
218760.0000000    0.1028608
218800.0000000    0.0923479
218840.0000000    0.1005918
218880.0000000    0.1015996
218920.0000000    0.0978611
218960.0000000    0.1002605
219000.0000000    0.0881019
219040.0000000    0.0912460
219080.0000000    0.0996762
219120.0000000    0.1075827
219160.0000000    0.0976490
219200.0000000    0.0995014
219240.0000000    0.0968580
219280.0000000    0.0926588
219320.0000000    0.0900036
219360.0000000    0.1018413
219400.0000000    0.0927357
219440.0000000    0.1013272
219480.0000000    0.1015002
219520.0000000    0.0991529
219560.0000000    0.0912817
219600.0000000    0.0910901
219640.0000000    0.0993169
219680.0000000    0.0994855
219720.0000000    0.1027159
219760.0000000    0.0968779
219800.0000000    0.0910989
219840.0000000    0.1010066
219880.0000000    0.1046997
219920.0000000    0.1014843
219960.0000000    0.0935766
220000.0000000    0.1013929
220040.0000000    0.0915907
220080.0000000    0.0951905
220120.0000000    0.0973702
220160.0000000    0.0854110
220200.0000000    0.0907556
220240.0000000    0.0948209
220280.0000000    0.0989886
220320.0000000    0.1046079
220360.0000000    0.1005242
220400.0000000    0.0953641
220440.0000000    0.1008027
220480.0000000    0.0889967
220520.0000000    0.0883198
220560.0000000    0.0941118
220600.0000000    0.0978757
220640.0000000    0.0918128
220680.0000000    0.0901002
220720.0000000    0.0904660
220760.0000000    0.0914828
220800.0000000    0.0970290
220840.0000000    0.1003055
220880.0000000    0.0969459
220920.0000000    0.0920192
220960.0000000    0.0962112
221000.0000000    0.0935322
221040.0000000    0.0900695
221080.0000000    0.0963798
221120.0000000    0.0901084
221160.0000000    0.0926040
221200.0000000    0.0866032
221240.0000000    0.0928488
221280.0000000    0.0876121
221320.0000000    0.0917083
221360.0000000    0.0986132
221400.0000000    0.0886289
221440.0000000    0.0965561
221480.0000000    0.0908680
221520.0000000    0.0877902
221560.0000000    0.0912913
221600.0000000    0.1086946
221640.0000000    0.0856698
221680.0000000    0.0997570
221720.0000000    0.0944042
221760.0000000    0.0919876
221800.0000000    0.0911311
221840.0000000    0.0901965
221880.0000000    0.0943359
221920.0000000    0.1043039
221960.0000000    0.0975481
222000.0000000    0.0928595
222040.0000000    0.0966635
222080.0000000    0.0964915
222120.0000000    0.1065307
222160.0000000    0.1001057
222200.0000000    0.1015797
222240.0000000    0.0945930
222280.0000000    0.0968467
222320.0000000    0.1018711
222360.0000000    0.1085803
222400.0000000    0.1082878
222440.0000000    0.1140753
222480.0000000    0.0968871
222520.0000000    0.0937028
222560.0000000    0.1025980
222600.0000000    0.0997784
222640.0000000    0.0909144
222680.0000000    0.0901542
222720.0000000    0.0961680
222760.0000000    0.0996392
222800.0000000    0.0962967
222840.0000000    0.0970815
222880.0000000    0.0993216
222920.0000000    0.0914905
222960.0000000    0.0912038
223000.0000000    0.0967144
223040.0000000    0.0941927
223080.0000000    0.0904818
223120.0000000    0.1029385
223160.0000000    0.0981697
223200.0000000    0.0958004
223240.0000000    0.0972580
223280.0000000    0.0932714
223320.0000000    0.0949730
223360.0000000    0.1046518
223400.0000000    0.0939112
223440.0000000    0.1022643
223480.0000000    0.1065063
223520.0000000    0.0981886
223560.0000000    0.1027310
223600.0000000    0.0982750
223640.0000000    0.1014014
223680.0000000    0.0966839
223720.0000000    0.0922200
223760.0000000    0.0925020
223800.0000000    0.0926038
223840.0000000    0.1001598
223880.0000000    0.0971643
223920.0000000    0.0914135
223960.0000000    0.0961380
224000.0000000    0.0909345
224040.0000000    0.0891591
224080.0000000    0.0927140
224120.0000000    0.1039067
224160.0000000    0.0939867
224200.0000000    0.1030521
224240.0000000    0.1090032
224280.0000000    0.0975109
224320.0000000    0.1181083
224360.0000000    0.1149264
224400.0000000    0.1072286
224440.0000000    0.1021334
224480.0000000    0.1091126
224520.0000000    0.1028804
224560.0000000    0.1006272
224600.0000000    0.0956748
224640.0000000    0.1002582
224680.0000000    0.1021247
224720.0000000    0.0952426
224760.0000000    0.1015535
224800.0000000    0.0922294
224840.0000000    0.0881302
224880.0000000    0.0938284
224920.0000000    0.0945161
224960.0000000    0.0836253
225000.0000000    0.0940429
225040.0000000    0.1070538
225080.0000000    0.1038445
225120.0000000    0.0855189
225160.0000000    0.0891248
225200.0000000    0.1013169
225240.0000000    0.0909813
225280.0000000    0.0896110
225320.0000000    0.0954748
225360.0000000    0.0905429
225400.0000000    0.0951613
225440.0000000    0.0965786
225480.0000000    0.1044105
225520.0000000    0.0910761
225560.0000000    0.0935756
225600.0000000    0.0885686
225640.0000000    0.0986241
225680.0000000    0.0876632
225720.0000000    0.0935493
225760.0000000    0.1024732
225800.0000000    0.1040794
225840.0000000    0.1036439
225880.0000000    0.0988633
225920.0000000    0.1047220
225960.0000000    0.0991454
226000.0000000    0.0993886
226040.0000000    0.1029980
226080.0000000    0.1046183
226120.0000000    0.0974284
226160.0000000    0.1149322
226200.0000000    0.1142210
226240.0000000    0.1015465
226280.0000000    0.1201723
226320.0000000    0.1030075
226360.0000000    0.0984332
226400.0000000    0.1020386
226440.0000000    0.1080700
226480.0000000    0.1030491
226520.0000000    0.1078090
226560.0000000    0.1003165
226600.0000000    0.1000626
226640.0000000    0.1020236
226680.0000000    0.0970038
226720.0000000    0.0954926
226760.0000000    0.1038927
226800.0000000    0.1060614
226840.0000000    0.0972227
226880.0000000    0.1045954
226920.0000000    0.1036233
226960.0000000    0.0972427
227000.0000000    0.1070807
227040.0000000    0.1057247
227080.0000000    0.1191931
227120.0000000    0.1105635
227160.0000000    0.0988669
227200.0000000    0.1155796
227240.0000000    0.1115817
227280.0000000    0.1066430
227320.0000000    0.1197048
227360.0000000    0.1078112
227400.0000000    0.1045251
227440.0000000    0.1159758
227480.0000000    0.1019255
227520.0000000    0.1102258
227560.0000000    0.0984279
227600.0000000    0.1147989
227640.0000000    0.1024249
227680.0000000    0.1072428
227720.0000000    0.1121780
227760.0000000    0.1046785
227800.0000000    0.1103398
227840.0000000    0.1085213
227880.0000000    0.1084133
227920.0000000    0.1047127
227960.0000000    0.0981543
228000.0000000    0.1197171
228040.0000000    0.1211573
228080.0000000    0.1192761
228120.0000000    0.1138336
228160.0000000    0.1227396
228200.0000000    0.1156447
228240.0000000    0.1166965
228280.0000000    0.1042067
228320.0000000    0.1027201
228360.0000000    0.1091938
228400.0000000    0.1086840
228440.0000000    0.1053697
228480.0000000    0.1104178
228520.0000000    0.1167848
228560.0000000    0.1055623
228600.0000000    0.1092439
228640.0000000    0.1023724
228680.0000000    0.1131660
228720.0000000    0.1065729
228760.0000000    0.1120804
228800.0000000    0.1202270
228840.0000000    0.1146715
228880.0000000    0.1063610
228920.0000000    0.1131941
228960.0000000    0.1114937
229000.0000000    0.1096126
229040.0000000    0.1137982
229080.0000000    0.1059893
229120.0000000    0.1038363
229160.0000000    0.1064683
229200.0000000    0.1000362
229240.0000000    0.1151605
229280.0000000    0.1015690
229320.0000000    0.1035018
229360.0000000    0.1067004
229400.0000000    0.0999506
229440.0000000    0.1059273
229480.0000000    0.0983378
229520.0000000    0.0953959
229560.0000000    0.0906952
229600.0000000    0.0935685
229640.0000000    0.0946295
229680.0000000    0.1014185
229720.0000000    0.0960005
229760.0000000    0.0921184
229800.0000000    0.0939272
229840.0000000    0.1015511
229880.0000000    0.1098695
229920.0000000    0.1093905
229960.0000000    0.0971412
230000.0000000    0.0998849
230040.0000000    0.1015026
230080.0000000    0.0928678
230120.0000000    0.1003490
230160.0000000    0.1033478
230200.0000000    0.1057904
230240.0000000    0.1003687
230280.0000000    0.1039077
230320.0000000    0.1047585
230360.0000000    0.0944205
230400.0000000    0.0990613
230440.0000000    0.1041752
230480.0000000    0.1101198
230520.0000000    0.1033183
230560.0000000    0.0953188
230600.0000000    0.1016286
230640.0000000    0.0999973
230680.0000000    0.0899579
230720.0000000    0.0996678
230760.0000000    0.0899813
230800.0000000    0.0918634
230840.0000000    0.0933176
230880.0000000    0.0975005
230920.0000000    0.0861283
230960.0000000    0.0980405
231000.0000000    0.1053389
231040.0000000    0.0920955
231080.0000000    0.1027095
231120.0000000    0.0854461
231160.0000000    0.0921879
231200.0000000    0.0850214
231240.0000000    0.0969168
231280.0000000    0.0982249
231320.0000000    0.0868526
231360.0000000    0.0996077
231400.0000000    0.0889133
231440.0000000    0.0943219
231480.0000000    0.0951835
231520.0000000    0.1033690
231560.0000000    0.0915088
231600.0000000    0.0931693
231640.0000000    0.0958035
231680.0000000    0.1020688
231720.0000000    0.0968813
231760.0000000    0.0979260
231800.0000000    0.0910426
231840.0000000    0.0906920
231880.0000000    0.0937941
231920.0000000    0.0932397
231960.0000000    0.0916917
232000.0000000    0.0920443
232040.0000000    0.0979676
232080.0000000    0.0933190
232120.0000000    0.0995034
232160.0000000    0.0995626
232200.0000000    0.0976258
232240.0000000    0.0955081
232280.0000000    0.0983028
232320.0000000    0.1102059
232360.0000000    0.0972887
232400.0000000    0.0884374
232440.0000000    0.0815034
232480.0000000    0.0905728
232520.0000000    0.0920151
232560.0000000    0.1019722
232600.0000000    0.0932608
232640.0000000    0.0920241
232680.0000000    0.0955316
232720.0000000    0.0932298
232760.0000000    0.0954401
232800.0000000    0.0836425
232840.0000000    0.1037702
232880.0000000    0.1006647
232920.0000000    0.0915903
232960.0000000    0.0927456
233000.0000000    0.0876239
233040.0000000    0.0917889
233080.0000000    0.0988214
233120.0000000    0.0989785
233160.0000000    0.1055081
233200.0000000    0.1019554
233240.0000000    0.0912760
233280.0000000    0.0978402
233320.0000000    0.0867798
233360.0000000    0.0841271
233400.0000000    0.0810523
233440.0000000    0.0944203
233480.0000000    0.0823556
233520.0000000    0.0973509
233560.0000000    0.0937602
233600.0000000    0.1125007
233640.0000000    0.1120441
233680.0000000    0.1084808
233720.0000000    0.1060278
233760.0000000    0.1031453
233800.0000000    0.1025910
233840.0000000    0.1048075
233880.0000000    0.0993602
233920.0000000    0.1044662
233960.0000000    0.1053903
234000.0000000    0.0979924
234040.0000000    0.1062829
234080.0000000    0.1017171
234120.0000000    0.0990432
234160.0000000    0.1000334
234200.0000000    0.1018517
234240.0000000    0.1016774
234280.0000000    0.0919936
234320.0000000    0.0930829
234360.0000000    0.0887390
234400.0000000    0.1037202
234440.0000000    0.1001173
234480.0000000    0.0953579
234520.0000000    0.0839260
234560.0000000    0.1008760
234600.0000000    0.1062850
234640.0000000    0.1022950
234680.0000000    0.1026632
234720.0000000    0.0986502
234760.0000000    0.0918744
234800.0000000    0.0958984
234840.0000000    0.0969110
234880.0000000    0.1016416
234920.0000000    0.0986067
234960.0000000    0.0947348
235000.0000000    0.1001208
235040.0000000    0.1049783
235080.0000000    0.0991280
235120.0000000    0.0999172
235160.0000000    0.1005348
235200.0000000    0.0866596
235240.0000000    0.0924054
235280.0000000    0.0999429
235320.0000000    0.0892842
235360.0000000    0.0922434
235400.0000000    0.0881965
235440.0000000    0.0943959
235480.0000000    0.0947818
235520.0000000    0.0901395
235560.0000000    0.1071968
235600.0000000    0.0955482
235640.0000000    0.0906099
235680.0000000    0.0968127
235720.0000000    0.0926121
235760.0000000    0.0892190
235800.0000000    0.0984554
235840.0000000    0.0979431
235880.0000000    0.0952855
235920.0000000    0.0933263
235960.0000000    0.0863580
236000.0000000    0.0926081
236040.0000000    0.1013040
236080.0000000    0.0988462
236120.0000000    0.0953927
236160.0000000    0.0998200
236200.0000000    0.0938364
236240.0000000    0.0968989
236280.0000000    0.0979489
236320.0000000    0.0979819
236360.0000000    0.1076498
236400.0000000    0.1037126
236440.0000000    0.1009975
236480.0000000    0.1042916
236520.0000000    0.1081590
236560.0000000    0.0914467
236600.0000000    0.0956896
236640.0000000    0.0920664
236680.0000000    0.0899035
236720.0000000    0.0918327
236760.0000000    0.0930913
236800.0000000    0.0967108
236840.0000000    0.0937992
236880.0000000    0.1024383
236920.0000000    0.0952666
236960.0000000    0.0938328
237000.0000000    0.0982404
237040.0000000    0.0945577
237080.0000000    0.0955734
237120.0000000    0.0930326
237160.0000000    0.1034253
237200.0000000    0.1007720
237240.0000000    0.0999078
237280.0000000    0.0978703
237320.0000000    0.0888359
237360.0000000    0.0892237
237400.0000000    0.0824869
237440.0000000    0.0866198
237480.0000000    0.0882340
237520.0000000    0.0964443
237560.0000000    0.0906433
237600.0000000    0.0913956
237640.0000000    0.0833063
237680.0000000    0.0916006
237720.0000000    0.0890077
237760.0000000    0.0875404
237800.0000000    0.0846732
237840.0000000    0.0934512
237880.0000000    0.0862390
237920.0000000    0.0974293
237960.0000000    0.0940329
238000.0000000    0.0948733
238040.0000000    0.0986279
238080.0000000    0.0979022
238120.0000000    0.1036237
238160.0000000    0.1025238
238200.0000000    0.0978909
238240.0000000    0.0991391
238280.0000000    0.0964171
238320.0000000    0.0947470
238360.0000000    0.0981406
238400.0000000    0.0990403
238440.0000000    0.0948950
238480.0000000    0.1009058
238520.0000000    0.1030161
238560.0000000    0.1030390
238600.0000000    0.0992698
238640.0000000    0.0951022
238680.0000000    0.0872674
238720.0000000    0.0839872
238760.0000000    0.0936781
238800.0000000    0.0862958
238840.0000000    0.0858560
238880.0000000    0.1087311
238920.0000000    0.0941644
238960.0000000    0.1045068
239000.0000000    0.1030933
239040.0000000    0.0874858
239080.0000000    0.1000685
239120.0000000    0.1087408
239160.0000000    0.0949737
239200.0000000    0.0937182
239240.0000000    0.0968955
239280.0000000    0.1056179
239320.0000000    0.0946985
239360.0000000    0.1020079
239400.0000000    0.0993294
239440.0000000    0.0959572
239480.0000000    0.0989596
239520.0000000    0.0849645
239560.0000000    0.0925032
239600.0000000    0.0877428
239640.0000000    0.0896621
239680.0000000    0.0971224
239720.0000000    0.0963965
239760.0000000    0.1019251
239800.0000000    0.1002371
239840.0000000    0.1001783
239880.0000000    0.0973308
239920.0000000    0.1024545
239960.0000000    0.1096944
240000.0000000    0.1052293
240040.0000000    0.1029258
240080.0000000    0.1067103
240120.0000000    0.0903973
240160.0000000    0.0883873
240200.0000000    0.0902848
240240.0000000    0.1089732
240280.0000000    0.1036988
240320.0000000    0.0915221
240360.0000000    0.0973202
240400.0000000    0.1094846
240440.0000000    0.0988370
240480.0000000    0.1022985
240520.0000000    0.0998479
240560.0000000    0.1026991
240600.0000000    0.0974600
240640.0000000    0.1076323
240680.0000000    0.0950560
240720.0000000    0.0966717
240760.0000000    0.0939504
240800.0000000    0.0886603
240840.0000000    0.0947157
240880.0000000    0.0995837
240920.0000000    0.1071610
240960.0000000    0.1072176
241000.0000000    0.1247640
241040.0000000    0.1137876
241080.0000000    0.1043892
241120.0000000    0.1039329
241160.0000000    0.1156337
241200.0000000    0.1047384
241240.0000000    0.1115990
241280.0000000    0.1030292
241320.0000000    0.1006908
241360.0000000    0.1058417
241400.0000000    0.0972405
241440.0000000    0.0992223
241480.0000000    0.0945823
241520.0000000    0.0948567
241560.0000000    0.1005652
241600.0000000    0.0933876
241640.0000000    0.0880639
241680.0000000    0.0970756
241720.0000000    0.1012873
241760.0000000    0.0954932
241800.0000000    0.0979007
241840.0000000    0.1028179
241880.0000000    0.0991352
241920.0000000    0.0954569
241960.0000000    0.0948841
242000.0000000    0.0977836
242040.0000000    0.0988533
242080.0000000    0.1058399
242120.0000000    0.1042163
242160.0000000    0.1068022
242200.0000000    0.1137513
242240.0000000    0.1001825
242280.0000000    0.1103432
242320.0000000    0.1043638
242360.0000000    0.1084821
242400.0000000    0.1080960
242440.0000000    0.1084422
242480.0000000    0.1013337
242520.0000000    0.1003992
242560.0000000    0.1017746
242600.0000000    0.0986809
242640.0000000    0.0992388
242680.0000000    0.0900799
242720.0000000    0.0953764
242760.0000000    0.0959819
242800.0000000    0.0982678
242840.0000000    0.0974685
242880.0000000    0.0899924
242920.0000000    0.0983369
242960.0000000    0.1064833
243000.0000000    0.0974779
243040.0000000    0.0969891
243080.0000000    0.1020536
243120.0000000    0.1129102
243160.0000000    0.1004961
243200.0000000    0.1012767
243240.0000000    0.0980366
243280.0000000    0.1028440
243320.0000000    0.1081296
243360.0000000    0.1129116
243400.0000000    0.1030001
243440.0000000    0.1114200
243480.0000000    0.1150750
243520.0000000    0.0965014
243560.0000000    0.0906581
243600.0000000    0.1037722
243640.0000000    0.0905460
243680.0000000    0.1048880
243720.0000000    0.1039373
243760.0000000    0.1159650
243800.0000000    0.1039049
243840.0000000    0.1065315
243880.0000000    0.1043467
243920.0000000    0.1032872
243960.0000000    0.1171797
244000.0000000    0.1063338
244040.0000000    0.1034188
244080.0000000    0.1044679
244120.0000000    0.0979794
244160.0000000    0.1010474
244200.0000000    0.1123973
244240.0000000    0.1023219
244280.0000000    0.0988978
244320.0000000    0.1164062
244360.0000000    0.1162085
244400.0000000    0.1111827
244440.0000000    0.1084969
244480.0000000    0.1077116
244520.0000000    0.1223314
244560.0000000    0.1044904
244600.0000000    0.1155510
244640.0000000    0.1233206
244680.0000000    0.1129739
244720.0000000    0.1126697
244760.0000000    0.1243196
244800.0000000    0.1243888
244840.0000000    0.1146615
244880.0000000    0.1138404
244920.0000000    0.1175781
244960.0000000    0.1156914
245000.0000000    0.1087633
245040.0000000    0.1177626
245080.0000000    0.1301358
245120.0000000    0.1089502
245160.0000000    0.1056736
245200.0000000    0.1123286
245240.0000000    0.1086326
245280.0000000    0.1119880
245320.0000000    0.1028929
245360.0000000    0.1017810
245400.0000000    0.1084195
245440.0000000    0.1104899
245480.0000000    0.1115886
245520.0000000    0.1241547
245560.0000000    0.1014468
245600.0000000    0.1144250
245640.0000000    0.1121666
245680.0000000    0.1056896
245720.0000000    0.0978942
245760.0000000    0.1022557
245800.0000000    0.1063336
245840.0000000    0.0953568
245880.0000000    0.1020545
245920.0000000    0.1023476
245960.0000000    0.0962241
246000.0000000    0.1028212
246040.0000000    0.1022445
246080.0000000    0.0986178
246120.0000000    0.1041835
246160.0000000    0.1019917
246200.0000000    0.0999310
246240.0000000    0.0997003
246280.0000000    0.1045050
246320.0000000    0.1074177
246360.0000000    0.1028356
246400.0000000    0.0989152
246440.0000000    0.1038086
246480.0000000    0.1109127
246520.0000000    0.1039269
246560.0000000    0.1019183
246600.0000000    0.0974847
246640.0000000    0.1043346
246680.0000000    0.1016564
246720.0000000    0.1092494
246760.0000000    0.1071626
246800.0000000    0.1048823
246840.0000000    0.1037618
246880.0000000    0.1060343
246920.0000000    0.0997288
246960.0000000    0.0992627
247000.0000000    0.0949215
247040.0000000    0.1038031
247080.0000000    0.1087804
247120.0000000    0.1171157
247160.0000000    0.1044979
247200.0000000    0.1032835
247240.0000000    0.1251676
247280.0000000    0.1018497
247320.0000000    0.1048624
247360.0000000    0.1041744
247400.0000000    0.1181239
247440.0000000    0.1043654
247480.0000000    0.1098352
247520.0000000    0.1136390
247560.0000000    0.1194632
247600.0000000    0.1082825
247640.0000000    0.1093882
247680.0000000    0.1105034
247720.0000000    0.1225920
247760.0000000    0.1166927
247800.0000000    0.1127584
247840.0000000    0.1070290
247880.0000000    0.1182214
247920.0000000    0.1047352
247960.0000000    0.0951253
248000.0000000    0.0919754
248040.0000000    0.0943607
248080.0000000    0.0958276
248120.0000000    0.1054809
248160.0000000    0.1015733
248200.0000000    0.1060929
248240.0000000    0.1037434
248280.0000000    0.1141481
248320.0000000    0.1057398
248360.0000000    0.1029624
248400.0000000    0.1043148
248440.0000000    0.0935356
248480.0000000    0.1052687
248520.0000000    0.0973371
248560.0000000    0.1005924
248600.0000000    0.1001015
248640.0000000    0.0904646
248680.0000000    0.0984300
248720.0000000    0.1001033
248760.0000000    0.0944448
248800.0000000    0.0934107
248840.0000000    0.1093370
248880.0000000    0.0954492
248920.0000000    0.0956391
248960.0000000    0.0928013
249000.0000000    0.0901868
249040.0000000    0.0973184
249080.0000000    0.1120822
249120.0000000    0.0983106
249160.0000000    0.0935168
249200.0000000    0.1000648
249240.0000000    0.0998006
249280.0000000    0.0916967
249320.0000000    0.0942115
249360.0000000    0.0984791
249400.0000000    0.1038975
249440.0000000    0.0933784
249480.0000000    0.0975057
249520.0000000    0.0923791
249560.0000000    0.0909917
249600.0000000    0.1040678
249640.0000000    0.0924768
249680.0000000    0.0909594
249720.0000000    0.1026874
249760.0000000    0.0971678
249800.0000000    0.0956448
249840.0000000    0.0938552
249880.0000000    0.0916192
249920.0000000    0.0939211
249960.0000000    0.0857191
250000.0000000    0.1002372
250040.0000000    0.0875485
250080.0000000    0.0903647
250120.0000000    0.1002171
250160.0000000    0.1012256
250200.0000000    0.1039631
250240.0000000    0.1016235
250280.0000000    0.1111376
250320.0000000    0.0961526
250360.0000000    0.1073345
250400.0000000    0.1040016
250440.0000000    0.1208070
250480.0000000    0.1134926
250520.0000000    0.1040242
250560.0000000    0.1048223
250600.0000000    0.1028090
250640.0000000    0.1004439
250680.0000000    0.1009202
250720.0000000    0.0938469
250760.0000000    0.0964885
250800.0000000    0.1056676
250840.0000000    0.1037787
250880.0000000    0.1046968
250920.0000000    0.0960123
250960.0000000    0.0873326
251000.0000000    0.0983895
251040.0000000    0.0898893
251080.0000000    0.1018187
251120.0000000    0.1030526
251160.0000000    0.0985097
251200.0000000    0.0961116
251240.0000000    0.1046864
251280.0000000    0.1092685
251320.0000000    0.0961053
251360.0000000    0.1062543
251400.0000000    0.0975269
251440.0000000    0.0889327
251480.0000000    0.0933155
251520.0000000    0.1037709
251560.0000000    0.0939605
251600.0000000    0.0928249
251640.0000000    0.0960717
251680.0000000    0.1047938
251720.0000000    0.1023614
251760.0000000    0.0999433
251800.0000000    0.1022629
251840.0000000    0.1034605
251880.0000000    0.0845914
251920.0000000    0.0919402
251960.0000000    0.1090953
252000.0000000    0.1104413
252040.0000000    0.1140506
252080.0000000    0.1058145
252120.0000000    0.0887763
252160.0000000    0.0968809
252200.0000000    0.0993156
252240.0000000    0.0869420
252280.0000000    0.0989159
252320.0000000    0.1033479
252360.0000000    0.0975192
252400.0000000    0.1028694
252440.0000000    0.0968772
252480.0000000    0.0877120
252520.0000000    0.0974277
252560.0000000    0.0978255
252600.0000000    0.0970693
252640.0000000    0.0875599
252680.0000000    0.0886343
252720.0000000    0.0927966
252760.0000000    0.0944510
252800.0000000    0.0947488
252840.0000000    0.0994504
252880.0000000    0.1021877
252920.0000000    0.1032864
252960.0000000    0.0982174
253000.0000000    0.1116734
253040.0000000    0.1023589
253080.0000000    0.0966572
253120.0000000    0.1052095
253160.0000000    0.1024512
253200.0000000    0.1040563
253240.0000000    0.1069420
253280.0000000    0.1092444
253320.0000000    0.0991075
253360.0000000    0.1100378
253400.0000000    0.1122561
253440.0000000    0.1080012
253480.0000000    0.1148614
253520.0000000    0.1114351
253560.0000000    0.1183831
253600.0000000    0.0991039
253640.0000000    0.1060459
253680.0000000    0.0993723
253720.0000000    0.1064975
253760.0000000    0.1003011
253800.0000000    0.0966202
253840.0000000    0.0969199
253880.0000000    0.1066287
253920.0000000    0.1003710
253960.0000000    0.1062008
254000.0000000    0.1057338
254040.0000000    0.1158178
254080.0000000    0.0964367
254120.0000000    0.0999002
254160.0000000    0.1170800
254200.0000000    0.1146771
254240.0000000    0.1102789
254280.0000000    0.0989860
254320.0000000    0.0962657
254360.0000000    0.1038654
254400.0000000    0.1128779
254440.0000000    0.1049106
254480.0000000    0.1063796
254520.0000000    0.1052186
254560.0000000    0.1077356
254600.0000000    0.1163290
254640.0000000    0.1067335
254680.0000000    0.1096953
254720.0000000    0.1069506
254760.0000000    0.1194611
254800.0000000    0.0990268
254840.0000000    0.1131706
254880.0000000    0.1102227
254920.0000000    0.1184268
254960.0000000    0.1094620
255000.0000000    0.1145751
255040.0000000    0.1038215
255080.0000000    0.1054757
255120.0000000    0.1031161
255160.0000000    0.0962084
255200.0000000    0.0955622
255240.0000000    0.0926482
255280.0000000    0.1115286
255320.0000000    0.1085359
255360.0000000    0.0998268
255400.0000000    0.1036172
255440.0000000    0.1051891
255480.0000000    0.1020891
255520.0000000    0.0973114
255560.0000000    0.1062605
255600.0000000    0.1033602
255640.0000000    0.1011549
255680.0000000    0.0898994
255720.0000000    0.1093976
255760.0000000    0.1024716
255800.0000000    0.1203025
255840.0000000    0.1146448
255880.0000000    0.1122973
255920.0000000    0.1088180
255960.0000000    0.1121635
256000.0000000    0.1055449
256040.0000000    0.1045076
256080.0000000    0.0970090
256120.0000000    0.0995387
256160.0000000    0.1090481
256200.0000000    0.0995458
256240.0000000    0.1083536
256280.0000000    0.1116168
256320.0000000    0.1148708
256360.0000000    0.1134224
256400.0000000    0.1033290
256440.0000000    0.1077087
256480.0000000    0.1175366
256520.0000000    0.1302672
256560.0000000    0.1243928
256600.0000000    0.1319326
256640.0000000    0.1131665
256680.0000000    0.1097992
256720.0000000    0.1030519
256760.0000000    0.1063175
256800.0000000    0.1107620
256840.0000000    0.1116222
256880.0000000    0.1120167
256920.0000000    0.1117273
256960.0000000    0.1124525
257000.0000000    0.1091626
257040.0000000    0.1089119
257080.0000000    0.1033180
257120.0000000    0.1103419
257160.0000000    0.1165261
257200.0000000    0.1098672
257240.0000000    0.1137674
257280.0000000    0.1049034
257320.0000000    0.0993926
257360.0000000    0.0994027
257400.0000000    0.0997017
257440.0000000    0.1031764
257480.0000000    0.0993293
257520.0000000    0.1088693
257560.0000000    0.1010661
257600.0000000    0.1111249
257640.0000000    0.1069734
257680.0000000    0.1138316
257720.0000000    0.1149987
257760.0000000    0.1016863
257800.0000000    0.1101183
257840.0000000    0.1055954
257880.0000000    0.1011878
257920.0000000    0.0957832
257960.0000000    0.1092801
258000.0000000    0.0982397
258040.0000000    0.1033774
258080.0000000    0.1020825
258120.0000000    0.1061220
258160.0000000    0.1051828
258200.0000000    0.0957631
258240.0000000    0.1035504
258280.0000000    0.1014422
258320.0000000    0.0983001
258360.0000000    0.0958318
258400.0000000    0.1077987
258440.0000000    0.0962501
258480.0000000    0.0955305
258520.0000000    0.0928881
258560.0000000    0.1032138
258600.0000000    0.1067635
258640.0000000    0.0948643
258680.0000000    0.1017833
258720.0000000    0.1063887
258760.0000000    0.1008938
258800.0000000    0.1023220
258840.0000000    0.1065425
258880.0000000    0.1111384
258920.0000000    0.1012917
258960.0000000    0.1106086
259000.0000000    0.1064515
259040.0000000    0.0898254
259080.0000000    0.1083570
259120.0000000    0.0941966
259160.0000000    0.0941464
259200.0000000    0.1013982
259240.0000000    0.1054657
259280.0000000    0.0992523
259320.0000000    0.1213233
259360.0000000    0.1207918
259400.0000000    0.1127739
259440.0000000    0.1193991
259480.0000000    0.1035297
259520.0000000    0.1006532
259560.0000000    0.1120202
259600.0000000    0.1107993
259640.0000000    0.1084432
259680.0000000    0.1097938
259720.0000000    0.1282167
259760.0000000    0.1163340
259800.0000000    0.1184243
259840.0000000    0.1101036
259880.0000000    0.1244931
259920.0000000    0.0972350
259960.0000000    0.1027967
260000.0000000    0.1041755
260040.0000000    0.1048878
260080.0000000    0.0993876
260120.0000000    0.1084053
260160.0000000    0.1087609
260200.0000000    0.1024912
260240.0000000    0.0970612
260280.0000000    0.0974201
260320.0000000    0.0965696
260360.0000000    0.0993794
260400.0000000    0.1091557
260440.0000000    0.1102471
260480.0000000    0.1013850
260520.0000000    0.0998182
260560.0000000    0.0929340
260600.0000000    0.1061379
260640.0000000    0.1115946
260680.0000000    0.1129466
260720.0000000    0.1037766
260760.0000000    0.1107861
260800.0000000    0.1132053
260840.0000000    0.1126800
260880.0000000    0.1020306
260920.0000000    0.1006935
260960.0000000    0.0968482
261000.0000000    0.0990759
261040.0000000    0.0940175
261080.0000000    0.0901001
261120.0000000    0.1064952
261160.0000000    0.0965043
261200.0000000    0.0991126
261240.0000000    0.0936485
261280.0000000    0.0922792
261320.0000000    0.0902774
261360.0000000    0.1000481
261400.0000000    0.1149047
261440.0000000    0.1111780
261480.0000000    0.0907887
261520.0000000    0.0970784
261560.0000000    0.0973012
261600.0000000    0.1047541
261640.0000000    0.1005416
261680.0000000    0.0977475
261720.0000000    0.0944787
261760.0000000    0.0884368
261800.0000000    0.1010901
261840.0000000    0.0917133
261880.0000000    0.1082510
261920.0000000    0.0946375
261960.0000000    0.1103458
262000.0000000    0.1032439
262040.0000000    0.1118424
262080.0000000    0.1092300
262120.0000000    0.1063204
262160.0000000    0.1046101
262200.0000000    0.1135044
262240.0000000    0.1150290
262280.0000000    0.1102937
262320.0000000    0.1024055
262360.0000000    0.1051926
262400.0000000    0.1028345
262440.0000000    0.1100923
262480.0000000    0.1138904
262520.0000000    0.1119523
262560.0000000    0.1083218
262600.0000000    0.1036111
262640.0000000    0.1059105
262680.0000000    0.1045094
262720.0000000    0.1054644
262760.0000000    0.1060154
262800.0000000    0.1016598
262840.0000000    0.1129164
262880.0000000    0.1094720
262920.0000000    0.1083684
262960.0000000    0.1002742
263000.0000000    0.0993476
263040.0000000    0.1039233
263080.0000000    0.0992386
263120.0000000    0.1078835
263160.0000000    0.1140484
263200.0000000    0.1125710
263240.0000000    0.1195686
263280.0000000    0.1143082
263320.0000000    0.1024004
263360.0000000    0.1060412
263400.0000000    0.1142795
263440.0000000    0.1090361
263480.0000000    0.1229431
263520.0000000    0.1138588
263560.0000000    0.1098967
263600.0000000    0.1101039
263640.0000000    0.1127288
263680.0000000    0.1048428
263720.0000000    0.1055011
263760.0000000    0.1066063
263800.0000000    0.1194046
263840.0000000    0.1087787
263880.0000000    0.0917637
263920.0000000    0.0952159
263960.0000000    0.1080757
264000.0000000    0.1098823
264040.0000000    0.1087440
264080.0000000    0.1063542
264120.0000000    0.0988249
264160.0000000    0.1011322
264200.0000000    0.0910931
264240.0000000    0.0871726
264280.0000000    0.0953237
264320.0000000    0.0980139
264360.0000000    0.0909354
264400.0000000    0.0962683
264440.0000000    0.1013144
264480.0000000    0.0925354
264520.0000000    0.0997570
264560.0000000    0.1145966
264600.0000000    0.0986122
264640.0000000    0.1043539
264680.0000000    0.0948450
264720.0000000    0.1080716
264760.0000000    0.0958218
264800.0000000    0.0946359
264840.0000000    0.0875449
264880.0000000    0.0974360
264920.0000000    0.0892321
264960.0000000    0.0916453
265000.0000000    0.0918994
265040.0000000    0.0951311
265080.0000000    0.0967050
265120.0000000    0.0969608
265160.0000000    0.0967736
265200.0000000    0.1047434
265240.0000000    0.1002272
265280.0000000    0.0981652
265320.0000000    0.0995468
265360.0000000    0.1071332
265400.0000000    0.0994989
265440.0000000    0.0997060
265480.0000000    0.1046404
265520.0000000    0.0992832
265560.0000000    0.0959815
265600.0000000    0.0976609
265640.0000000    0.0983083
265680.0000000    0.0972125
265720.0000000    0.1044131
265760.0000000    0.0929716
265800.0000000    0.0931118
265840.0000000    0.0947496
265880.0000000    0.0845747
265920.0000000    0.0949867
265960.0000000    0.0814709
266000.0000000    0.0966803
266040.0000000    0.0986871
266080.0000000    0.0970986
266120.0000000    0.0997906
266160.0000000    0.1094609
266200.0000000    0.1036913
266240.0000000    0.0935080
266280.0000000    0.0951746
266320.0000000    0.0923379
266360.0000000    0.0962161
266400.0000000    0.1050021
266440.0000000    0.0861481
266480.0000000    0.0903254
266520.0000000    0.0933650
266560.0000000    0.0848417
266600.0000000    0.0921411
266640.0000000    0.0980653
266680.0000000    0.1028197
266720.0000000    0.0958660
266760.0000000    0.1061229
266800.0000000    0.0931520
266840.0000000    0.1046693
266880.0000000    0.0995284
266920.0000000    0.1025070
266960.0000000    0.0943389
267000.0000000    0.1011108
267040.0000000    0.1105617
267080.0000000    0.1029233
267120.0000000    0.1033162
267160.0000000    0.1033909
267200.0000000    0.1004057
267240.0000000    0.0994694
267280.0000000    0.1056086
267320.0000000    0.1022770
267360.0000000    0.1127882
267400.0000000    0.1003118
267440.0000000    0.1031976
267480.0000000    0.1068614
267520.0000000    0.1087819
267560.0000000    0.0991739
267600.0000000    0.0958889
267640.0000000    0.1170436
267680.0000000    0.1008801
267720.0000000    0.1047017
267760.0000000    0.1053032
267800.0000000    0.1098640
267840.0000000    0.1065394
267880.0000000    0.1159301
267920.0000000    0.1013831
267960.0000000    0.1026132
268000.0000000    0.1045951
268040.0000000    0.0963847
268080.0000000    0.1101025
268120.0000000    0.1115800
268160.0000000    0.1034477
268200.0000000    0.0902569
268240.0000000    0.0959161
268280.0000000    0.1010899
268320.0000000    0.0924804
268360.0000000    0.0935442
268400.0000000    0.1076117
268440.0000000    0.0952100
268480.0000000    0.1054894
268520.0000000    0.0995451
268560.0000000    0.1136445
268600.0000000    0.0991745
268640.0000000    0.0913420
268680.0000000    0.1067035
268720.0000000    0.0964595
268760.0000000    0.0942510
268800.0000000    0.1021540
268840.0000000    0.0917570
268880.0000000    0.0938987
268920.0000000    0.0881642
268960.0000000    0.0912772
269000.0000000    0.0964633
269040.0000000    0.1051249
269080.0000000    0.1008292
269120.0000000    0.0993491
269160.0000000    0.0977191
269200.0000000    0.0900045
269240.0000000    0.0940889
269280.0000000    0.1032604
269320.0000000    0.0959541
269360.0000000    0.1000595
269400.0000000    0.0916217
269440.0000000    0.1078974
269480.0000000    0.0916350
269520.0000000    0.1015657
269560.0000000    0.0964020
269600.0000000    0.0894531
269640.0000000    0.0883338
269680.0000000    0.0949035
269720.0000000    0.0934472
269760.0000000    0.0956576
269800.0000000    0.0984510
269840.0000000    0.0982141
269880.0000000    0.0901290
269920.0000000    0.0923357
269960.0000000    0.0891857
270000.0000000    0.0844157
270040.0000000    0.0897806
270080.0000000    0.0931716
270120.0000000    0.0987276
270160.0000000    0.1018388
270200.0000000    0.0920741
270240.0000000    0.1015574
270280.0000000    0.0910256
270320.0000000    0.1022579
270360.0000000    0.0953853
270400.0000000    0.0981695
270440.0000000    0.0961716
270480.0000000    0.0976706
270520.0000000    0.0901856
270560.0000000    0.0949909
270600.0000000    0.0919252
270640.0000000    0.0896936
270680.0000000    0.1042230
270720.0000000    0.0968682
270760.0000000    0.0980986
270800.0000000    0.0899739
270840.0000000    0.0918355
270880.0000000    0.0946480
270920.0000000    0.0929779
270960.0000000    0.1004205
271000.0000000    0.0998978
271040.0000000    0.0988037
271080.0000000    0.0886003
271120.0000000    0.0963528
271160.0000000    0.0897202
271200.0000000    0.0924975
271240.0000000    0.0906995
271280.0000000    0.1053246
271320.0000000    0.0904102
271360.0000000    0.0940026
271400.0000000    0.1036886
271440.0000000    0.1049526
271480.0000000    0.1161989
271520.0000000    0.1089730
271560.0000000    0.0963282
271600.0000000    0.1069231
271640.0000000    0.1040331
271680.0000000    0.0962486
271720.0000000    0.0987708
271760.0000000    0.0986221
271800.0000000    0.1053647
271840.0000000    0.1051228
271880.0000000    0.1094362
271920.0000000    0.1175014
271960.0000000    0.1135258
272000.0000000    0.0973516
272040.0000000    0.1074907
272080.0000000    0.0953380
272120.0000000    0.1157781
272160.0000000    0.1004336
272200.0000000    0.1065705
272240.0000000    0.1068225
272280.0000000    0.1037805
272320.0000000    0.1005313
272360.0000000    0.1072142
272400.0000000    0.1050396
272440.0000000    0.0983729
272480.0000000    0.1107932
272520.0000000    0.0986677
272560.0000000    0.1098708
272600.0000000    0.1011301
272640.0000000    0.1014633
272680.0000000    0.1041928
272720.0000000    0.1029200
272760.0000000    0.0954302
272800.0000000    0.0975235
272840.0000000    0.1006436
272880.0000000    0.1018762
272920.0000000    0.1090553
272960.0000000    0.1058705
273000.0000000    0.0986365
273040.0000000    0.0880626
273080.0000000    0.1106611
273120.0000000    0.1105965
273160.0000000    0.0916089
273200.0000000    0.1083148
273240.0000000    0.0970648
273280.0000000    0.0957923
273320.0000000    0.1074526
273360.0000000    0.1099459
273400.0000000    0.1019621
273440.0000000    0.1133966
273480.0000000    0.0957444
273520.0000000    0.1102171
273560.0000000    0.0964396
273600.0000000    0.1054891
273640.0000000    0.1033290
273680.0000000    0.1181793
273720.0000000    0.1110449
273760.0000000    0.1223989
273800.0000000    0.0967474
273840.0000000    0.1094638
273880.0000000    0.1076338
273920.0000000    0.1155082
273960.0000000    0.1183105
274000.0000000    0.1197848
274040.0000000    0.1067665
274080.0000000    0.1079698
274120.0000000    0.1077574
274160.0000000    0.1266147
274200.0000000    0.1224220
274240.0000000    0.1163010
274280.0000000    0.0981647
274320.0000000    0.0999162
274360.0000000    0.1079497
274400.0000000    0.1032250
274440.0000000    0.1072872
274480.0000000    0.1167724
274520.0000000    0.1029713
274560.0000000    0.1025255
274600.0000000    0.1166221
274640.0000000    0.1112760
274680.0000000    0.1021467
274720.0000000    0.1064350
274760.0000000    0.1048067
274800.0000000    0.1058214
274840.0000000    0.1039325
274880.0000000    0.1007870
274920.0000000    0.1025614
274960.0000000    0.1082492
275000.0000000    0.1061541
275040.0000000    0.1123898
275080.0000000    0.1141853
275120.0000000    0.1085294
275160.0000000    0.1141522
275200.0000000    0.1041946
275240.0000000    0.1083609
275280.0000000    0.1088504
275320.0000000    0.1078029
275360.0000000    0.1051691
275400.0000000    0.0968893
275440.0000000    0.1019784
275480.0000000    0.0979679
275520.0000000    0.0945930
275560.0000000    0.0984601
275600.0000000    0.0925094
275640.0000000    0.0975481
275680.0000000    0.0948075
275720.0000000    0.0978652
275760.0000000    0.0994060
275800.0000000    0.0999804
275840.0000000    0.0900737
275880.0000000    0.0941714
275920.0000000    0.0954972
275960.0000000    0.0961272
276000.0000000    0.1002087
276040.0000000    0.1013220
276080.0000000    0.0913119
276120.0000000    0.0967939
276160.0000000    0.0988308
276200.0000000    0.0952754
276240.0000000    0.1045858
276280.0000000    0.1017184
276320.0000000    0.0974855
276360.0000000    0.0969737
276400.0000000    0.0952185
276440.0000000    0.1025966
276480.0000000    0.1091856
276520.0000000    0.1000090
276560.0000000    0.1000811
276600.0000000    0.1163127
276640.0000000    0.0953918
276680.0000000    0.1050320
276720.0000000    0.1013990
276760.0000000    0.0978832
276800.0000000    0.0931667
276840.0000000    0.0946173
276880.0000000    0.1025300
276920.0000000    0.1092405
276960.0000000    0.1008038
277000.0000000    0.1006944
277040.0000000    0.1022269
277080.0000000    0.0860940
277120.0000000    0.0998306
277160.0000000    0.0970721
277200.0000000    0.1056985
277240.0000000    0.1034945
277280.0000000    0.1017190
277320.0000000    0.0995100
277360.0000000    0.1103213
277400.0000000    0.1010678
277440.0000000    0.1223433
277480.0000000    0.1010048
277520.0000000    0.0980619
277560.0000000    0.0964824
277600.0000000    0.0938929
277640.0000000    0.0929144
277680.0000000    0.1003619
277720.0000000    0.0995053
277760.0000000    0.1080434
277800.0000000    0.1016210
277840.0000000    0.1111612
277880.0000000    0.1109477
277920.0000000    0.1155974
277960.0000000    0.1078761
278000.0000000    0.1120677
278040.0000000    0.1082422
278080.0000000    0.1146799
278120.0000000    0.1236375
278160.0000000    0.1235956
278200.0000000    0.1119314
278240.0000000    0.0975811
278280.0000000    0.0980360
278320.0000000    0.1011984
278360.0000000    0.0876869
278400.0000000    0.0967693
278440.0000000    0.0979772
278480.0000000    0.1048874
278520.0000000    0.1023443
278560.0000000    0.0978554
278600.0000000    0.0991023
278640.0000000    0.0990013
278680.0000000    0.0944588
278720.0000000    0.0999504
278760.0000000    0.0931601
278800.0000000    0.0966786
278840.0000000    0.0987334
278880.0000000    0.0977447
278920.0000000    0.0993541
278960.0000000    0.0998172
279000.0000000    0.0976888
279040.0000000    0.0932546
279080.0000000    0.1027147
279120.0000000    0.0950021
279160.0000000    0.1024483
279200.0000000    0.0969225
279240.0000000    0.0981562
279280.0000000    0.0964273
279320.0000000    0.0956117
279360.0000000    0.1041693
279400.0000000    0.0993529
279440.0000000    0.1087431
279480.0000000    0.0989304
279520.0000000    0.1025009
279560.0000000    0.0997161
279600.0000000    0.1043087
279640.0000000    0.0952568
279680.0000000    0.1050651
279720.0000000    0.1014464
279760.0000000    0.0978781
279800.0000000    0.0998305
279840.0000000    0.0931843
279880.0000000    0.1071579
279920.0000000    0.1020756
279960.0000000    0.1004577
280000.0000000    0.0927716
280040.0000000    0.0922615
280080.0000000    0.1007837
280120.0000000    0.0985309
280160.0000000    0.0981541
280200.0000000    0.0954728
280240.0000000    0.0954145
280280.0000000    0.1037085
280320.0000000    0.1109065
280360.0000000    0.1012418
280400.0000000    0.1026330
280440.0000000    0.1101074
280480.0000000    0.1041725
280520.0000000    0.1067214
280560.0000000    0.1049164
280600.0000000    0.0984795
280640.0000000    0.0976234
280680.0000000    0.0945262
280720.0000000    0.1003588
280760.0000000    0.1114617
280800.0000000    0.1059460
280840.0000000    0.1028114
280880.0000000    0.0973658
280920.0000000    0.1002080
280960.0000000    0.1029458
281000.0000000    0.0972413
281040.0000000    0.1066002
281080.0000000    0.1013609
281120.0000000    0.0938331
281160.0000000    0.1091372
281200.0000000    0.1113089
281240.0000000    0.1068718
281280.0000000    0.1084706
281320.0000000    0.1004121
281360.0000000    0.1000748
281400.0000000    0.0978599
281440.0000000    0.1034410
281480.0000000    0.1030945
281520.0000000    0.1059912
281560.0000000    0.1101988
281600.0000000    0.1078859
281640.0000000    0.0967533
281680.0000000    0.1021178
281720.0000000    0.1079029
281760.0000000    0.1103866
281800.0000000    0.1018428
281840.0000000    0.1032948
281880.0000000    0.0917838
281920.0000000    0.0866201
281960.0000000    0.0961532
282000.0000000    0.0927477
282040.0000000    0.1045403
282080.0000000    0.0946929
282120.0000000    0.0929824
282160.0000000    0.1033918
282200.0000000    0.0987258
282240.0000000    0.0955186
282280.0000000    0.1085946
282320.0000000    0.1087656
282360.0000000    0.0876298
282400.0000000    0.0975439
282440.0000000    0.0968848
282480.0000000    0.0965893
282520.0000000    0.0886976
282560.0000000    0.0918054
282600.0000000    0.0952941
282640.0000000    0.0923435
282680.0000000    0.1135926
282720.0000000    0.1099954
282760.0000000    0.1019708
282800.0000000    0.1043821
282840.0000000    0.0949368
282880.0000000    0.0963774
282920.0000000    0.1093754
282960.0000000    0.1010552
283000.0000000    0.0955306
283040.0000000    0.0997969
283080.0000000    0.0912488
283120.0000000    0.1125574
283160.0000000    0.1013446
283200.0000000    0.1057199
283240.0000000    0.1039570
283280.0000000    0.0954288
283320.0000000    0.1070038
283360.0000000    0.0905838
283400.0000000    0.1015073
283440.0000000    0.0943051
283480.0000000    0.0919474
283520.0000000    0.0941719
283560.0000000    0.0947223
283600.0000000    0.0985723
283640.0000000    0.1029112
283680.0000000    0.0951398
283720.0000000    0.1022127
283760.0000000    0.1020725
283800.0000000    0.1091215
283840.0000000    0.1090057
283880.0000000    0.1126584
283920.0000000    0.1046015
283960.0000000    0.1065260
284000.0000000    0.0922749
284040.0000000    0.1058841
284080.0000000    0.1026620
284120.0000000    0.0934287
284160.0000000    0.1010770
284200.0000000    0.1030245
284240.0000000    0.0980078
284280.0000000    0.0954797
284320.0000000    0.1067192
284360.0000000    0.1089142
284400.0000000    0.1039881
284440.0000000    0.1015190
284480.0000000    0.0968902
284520.0000000    0.0940961
284560.0000000    0.0970618
284600.0000000    0.1046734
284640.0000000    0.1069533
284680.0000000    0.1099406
284720.0000000    0.1168119
284760.0000000    0.1025103
284800.0000000    0.1057586
284840.0000000    0.0966102
284880.0000000    0.0973177
284920.0000000    0.1006312
284960.0000000    0.1053589
285000.0000000    0.1128568
285040.0000000    0.1103839
285080.0000000    0.1153806
285120.0000000    0.1134609
285160.0000000    0.1028624
285200.0000000    0.0940396
285240.0000000    0.1051905
285280.0000000    0.1032025
285320.0000000    0.1113363
285360.0000000    0.1260365
285400.0000000    0.1130771
285440.0000000    0.1061463
285480.0000000    0.1091456
285520.0000000    0.1081532
285560.0000000    0.1034396
285600.0000000    0.1055709
285640.0000000    0.1077189
285680.0000000    0.1043444
285720.0000000    0.1128790
285760.0000000    0.1011897
285800.0000000    0.1052853
285840.0000000    0.1037655
285880.0000000    0.0967241
285920.0000000    0.0945927
285960.0000000    0.1102181
286000.0000000    0.1033389
286040.0000000    0.0986527
286080.0000000    0.1010759
286120.0000000    0.0971259
286160.0000000    0.0998113
286200.0000000    0.0938260
286240.0000000    0.1075995
286280.0000000    0.1037834
286320.0000000    0.0926528
286360.0000000    0.0976376
286400.0000000    0.0889079
286440.0000000    0.0954142
286480.0000000    0.0916105
286520.0000000    0.0946543
286560.0000000    0.1042433
286600.0000000    0.0962463
286640.0000000    0.1036605
286680.0000000    0.1085511
286720.0000000    0.1103192
286760.0000000    0.0993307
286800.0000000    0.0993653
286840.0000000    0.0961098
286880.0000000    0.1110603
286920.0000000    0.1037093
286960.0000000    0.1051073
287000.0000000    0.0993130
287040.0000000    0.0985657
287080.0000000    0.1052617
287120.0000000    0.1133056
287160.0000000    0.1057286
287200.0000000    0.1017511
287240.0000000    0.0991044
287280.0000000    0.0981041
287320.0000000    0.0899080
287360.0000000    0.1007194
287400.0000000    0.1139042
287440.0000000    0.1119993
287480.0000000    0.1035470
287520.0000000    0.0988448
287560.0000000    0.0974862
287600.0000000    0.1063222
287640.0000000    0.1011547
287680.0000000    0.1044638
287720.0000000    0.0994371
287760.0000000    0.0969558
287800.0000000    0.0950041
287840.0000000    0.0981460
287880.0000000    0.0998967
287920.0000000    0.0991637
287960.0000000    0.0928241
288000.0000000    0.1018632
288040.0000000    0.1085719
288080.0000000    0.0877113
288120.0000000    0.1003142
288160.0000000    0.0933228
288200.0000000    0.0955610
288240.0000000    0.0955203
288280.0000000    0.0893927
288320.0000000    0.1056444
288360.0000000    0.0953724
288400.0000000    0.1046879
288440.0000000    0.1009918
288480.0000000    0.0990018
288520.0000000    0.0942763
288560.0000000    0.0916113
288600.0000000    0.0868403
288640.0000000    0.1148624
288680.0000000    0.1050195
288720.0000000    0.1023336
288760.0000000    0.1044712
288800.0000000    0.0952832
288840.0000000    0.1025597
288880.0000000    0.0945577
288920.0000000    0.1005615
288960.0000000    0.0998566
289000.0000000    0.0915172
289040.0000000    0.1002751
289080.0000000    0.1088993
289120.0000000    0.0962810
289160.0000000    0.0919736
289200.0000000    0.0900002
289240.0000000    0.1066716
289280.0000000    0.0868587
289320.0000000    0.1091794
289360.0000000    0.0982334
289400.0000000    0.1088941
289440.0000000    0.1070311
289480.0000000    0.1015531
289520.0000000    0.0931668
289560.0000000    0.1012437
289600.0000000    0.1015800
289640.0000000    0.1037591
289680.0000000    0.1024837
289720.0000000    0.0942895
289760.0000000    0.1174518
289800.0000000    0.0947825
289840.0000000    0.1016186
289880.0000000    0.1046616
289920.0000000    0.0964932
289960.0000000    0.0873273
290000.0000000    0.0980931
290040.0000000    0.1041942
290080.0000000    0.0988743
290120.0000000    0.0979932
290160.0000000    0.0916886
290200.0000000    0.0903970
290240.0000000    0.0918802
290280.0000000    0.0867051
290320.0000000    0.0919188
290360.0000000    0.0861962
290400.0000000    0.0994504
290440.0000000    0.0981353
290480.0000000    0.1011148
290520.0000000    0.0954121
290560.0000000    0.0923618
290600.0000000    0.0977137
290640.0000000    0.0939082
290680.0000000    0.0918628
290720.0000000    0.0998537
290760.0000000    0.0930428
290800.0000000    0.0863509
290840.0000000    0.1017799
290880.0000000    0.0961616
290920.0000000    0.1028263
290960.0000000    0.0918970
291000.0000000    0.0864084
291040.0000000    0.1023002
291080.0000000    0.0860709
291120.0000000    0.0960431
291160.0000000    0.0873343
291200.0000000    0.0851091
291240.0000000    0.0834703
291280.0000000    0.0863541
291320.0000000    0.0896035
291360.0000000    0.0844156
291400.0000000    0.0828803
291440.0000000    0.0938079
291480.0000000    0.0939815
291520.0000000    0.1017977
291560.0000000    0.0886361
291600.0000000    0.0884891
291640.0000000    0.0896551
291680.0000000    0.0874099
291720.0000000    0.0933589
291760.0000000    0.0940104
291800.0000000    0.0897291
291840.0000000    0.0939739
291880.0000000    0.0994218
291920.0000000    0.0972446
291960.0000000    0.0973354
292000.0000000    0.0945454
292040.0000000    0.0856666
292080.0000000    0.1003298
292120.0000000    0.1012352
292160.0000000    0.0921574
292200.0000000    0.1006215
292240.0000000    0.0951845
292280.0000000    0.0897653
292320.0000000    0.0909534
292360.0000000    0.0937495
292400.0000000    0.0855709
292440.0000000    0.0956683
292480.0000000    0.0880314
292520.0000000    0.0871511
292560.0000000    0.1015746
292600.0000000    0.1065254
292640.0000000    0.0897677
292680.0000000    0.0959779
292720.0000000    0.0968475
292760.0000000    0.0939773
292800.0000000    0.1018339
292840.0000000    0.1122788
292880.0000000    0.1011238
292920.0000000    0.0977032
292960.0000000    0.0917499
293000.0000000    0.0867770
293040.0000000    0.0876434
293080.0000000    0.0954391
293120.0000000    0.0914732
293160.0000000    0.0903694
293200.0000000    0.0804786
293240.0000000    0.0830690
293280.0000000    0.0855047
293320.0000000    0.0969652
293360.0000000    0.0913747
293400.0000000    0.0988063
293440.0000000    0.0865138
293480.0000000    0.0918958
293520.0000000    0.0906408
293560.0000000    0.0909316
293600.0000000    0.0833466
293640.0000000    0.1001960
293680.0000000    0.0907254
293720.0000000    0.0916723
293760.0000000    0.0900349
293800.0000000    0.0932927
293840.0000000    0.1027029
293880.0000000    0.0942972
293920.0000000    0.1023370
293960.0000000    0.1064736
294000.0000000    0.0983145
294040.0000000    0.0967829
294080.0000000    0.1009733
294120.0000000    0.1019479
294160.0000000    0.0959708
294200.0000000    0.1078172
294240.0000000    0.1030388
294280.0000000    0.1051135
294320.0000000    0.0986864
294360.0000000    0.1026008
294400.0000000    0.1103808
294440.0000000    0.1039903
294480.0000000    0.0960828
294520.0000000    0.0916247
294560.0000000    0.0842605
294600.0000000    0.0897848
294640.0000000    0.0919827
294680.0000000    0.0933471
294720.0000000    0.0977387
294760.0000000    0.0949502
294800.0000000    0.0873315
294840.0000000    0.0890915
294880.0000000    0.0835673
294920.0000000    0.1001331
294960.0000000    0.1009494
295000.0000000    0.1000907
295040.0000000    0.1007032
295080.0000000    0.0969642
295120.0000000    0.1157695
295160.0000000    0.0932080
295200.0000000    0.0958730
295240.0000000    0.1119004
295280.0000000    0.0991333
295320.0000000    0.0969100
295360.0000000    0.0881887
295400.0000000    0.0923799
295440.0000000    0.1028387
295480.0000000    0.1023649
295520.0000000    0.1016168
295560.0000000    0.1024126
295600.0000000    0.1025498
295640.0000000    0.0990682
295680.0000000    0.1037096
295720.0000000    0.0999920
295760.0000000    0.1049737
295800.0000000    0.1113218
295840.0000000    0.0985915
295880.0000000    0.1104461
295920.0000000    0.1098441
295960.0000000    0.1213787
296000.0000000    0.1156020
296040.0000000    0.1004231
296080.0000000    0.1031424
296120.0000000    0.0939137
296160.0000000    0.1005051
296200.0000000    0.0935765
296240.0000000    0.1010672
296280.0000000    0.0953307
296320.0000000    0.0991100
296360.0000000    0.1101488
296400.0000000    0.0889047
296440.0000000    0.1045318
296480.0000000    0.1037228
296520.0000000    0.0964557
296560.0000000    0.1054725
296600.0000000    0.1154559
296640.0000000    0.1111707
296680.0000000    0.1091069
296720.0000000    0.1092508
296760.0000000    0.1103876
296800.0000000    0.1050480
296840.0000000    0.1043802
296880.0000000    0.0991771
296920.0000000    0.1141610
296960.0000000    0.1154798
297000.0000000    0.1069630
297040.0000000    0.1099897
297080.0000000    0.0945905
297120.0000000    0.0889270
297160.0000000    0.0918566
297200.0000000    0.1046739
297240.0000000    0.0919181
297280.0000000    0.0964276
297320.0000000    0.0996579
297360.0000000    0.1026960
297400.0000000    0.0891521
297440.0000000    0.0969582
297480.0000000    0.1157590
297520.0000000    0.1113167
297560.0000000    0.1015134
297600.0000000    0.1113151
297640.0000000    0.0998030
297680.0000000    0.1079805
297720.0000000    0.1050365
297760.0000000    0.1197888
297800.0000000    0.1209538
297840.0000000    0.1152110
297880.0000000    0.1121204
297920.0000000    0.1062744
297960.0000000    0.0971372
298000.0000000    0.1087219
298040.0000000    0.1080225
298080.0000000    0.1185382
298120.0000000    0.1008299
298160.0000000    0.1194422
298200.0000000    0.1165077
298240.0000000    0.1070999
298280.0000000    0.1048464
298320.0000000    0.1103677
298360.0000000    0.1112025
298400.0000000    0.1084538
298440.0000000    0.1026752
298480.0000000    0.1005924
298520.0000000    0.0913227
298560.0000000    0.0981693
298600.0000000    0.0993070
298640.0000000    0.1021173
298680.0000000    0.1004595
298720.0000000    0.1022047
298760.0000000    0.1056647
298800.0000000    0.0974871
298840.0000000    0.1127382
298880.0000000    0.1014806
298920.0000000    0.1055543
298960.0000000    0.1022026
299000.0000000    0.1040606
299040.0000000    0.1071340
299080.0000000    0.1056969
299120.0000000    0.1112768
299160.0000000    0.0982226
299200.0000000    0.0985834
299240.0000000    0.0998989
299280.0000000    0.0945683
299320.0000000    0.1016029
299360.0000000    0.1027386
299400.0000000    0.1137564
299440.0000000    0.1011321
299480.0000000    0.0983744
299520.0000000    0.1121750
299560.0000000    0.1037961
299600.0000000    0.0966487
299640.0000000    0.1206810
299680.0000000    0.1170939
299720.0000000    0.1211608
299760.0000000    0.1216418
299800.0000000    0.1174980
299840.0000000    0.1092071
299880.0000000    0.1137971
299920.0000000    0.1239657
299960.0000000    0.1102398
300000.0000000    0.1148570
300040.0000000    0.1084427
300080.0000000    0.1059195
300120.0000000    0.1119483
300160.0000000    0.1024333
300200.0000000    0.1022442
300240.0000000    0.0930761
300280.0000000    0.1130303
300320.0000000    0.1076038
300360.0000000    0.1046128
300400.0000000    0.0953876
300440.0000000    0.1080378
300480.0000000    0.1101098
300520.0000000    0.1058107
300560.0000000    0.1073685
300600.0000000    0.1255360
300640.0000000    0.1163217
300680.0000000    0.0998403
300720.0000000    0.0990768
300760.0000000    0.1101645
300800.0000000    0.0994253
300840.0000000    0.1066192
300880.0000000    0.1073236
300920.0000000    0.1079415
300960.0000000    0.1048783
301000.0000000    0.1107727
301040.0000000    0.1076526
301080.0000000    0.1127870
301120.0000000    0.1033705
301160.0000000    0.1085440
301200.0000000    0.1049512
301240.0000000    0.1109156
301280.0000000    0.1112552
301320.0000000    0.1136689
301360.0000000    0.1104710
301400.0000000    0.1169753
301440.0000000    0.1079301
301480.0000000    0.1136361
301520.0000000    0.1059776
301560.0000000    0.1182671
301600.0000000    0.1203032
301640.0000000    0.1119424
301680.0000000    0.1107675
301720.0000000    0.1216338
301760.0000000    0.1112957
301800.0000000    0.1132017
301840.0000000    0.1212252
301880.0000000    0.1157782
301920.0000000    0.1302837
301960.0000000    0.1253988
302000.0000000    0.1140108
302040.0000000    0.1177552
302080.0000000    0.1131283
302120.0000000    0.1149001
302160.0000000    0.1070422
302200.0000000    0.1089404
302240.0000000    0.1048504
302280.0000000    0.1127473
302320.0000000    0.1170858
302360.0000000    0.1097381
302400.0000000    0.1164324
302440.0000000    0.1116505
302480.0000000    0.1146201
302520.0000000    0.1114135
302560.0000000    0.1216297
302600.0000000    0.1206067
302640.0000000    0.1108673
302680.0000000    0.1137502
302720.0000000    0.1131579
302760.0000000    0.1159683
302800.0000000    0.1188878
302840.0000000    0.1212199
302880.0000000    0.1115332
302920.0000000    0.1075978
302960.0000000    0.1131387
303000.0000000    0.1086690
303040.0000000    0.1169270
303080.0000000    0.1080692
303120.0000000    0.1020458
303160.0000000    0.1085002
303200.0000000    0.1091340
303240.0000000    0.1089701
303280.0000000    0.1049658
303320.0000000    0.1108207
303360.0000000    0.1107941
303400.0000000    0.1080920
303440.0000000    0.1132612
303480.0000000    0.1165318
303520.0000000    0.1163743
303560.0000000    0.1153158
303600.0000000    0.1212760
303640.0000000    0.1234238
303680.0000000    0.0997661
303720.0000000    0.1095009
303760.0000000    0.1030666
303800.0000000    0.1024572
303840.0000000    0.1013580
303880.0000000    0.0963781
303920.0000000    0.1139389
303960.0000000    0.1210020
304000.0000000    0.1121347
304040.0000000    0.1034830
304080.0000000    0.1026867
304120.0000000    0.1032036
304160.0000000    0.1073234
304200.0000000    0.1118249
304240.0000000    0.1052284
304280.0000000    0.1057120
304320.0000000    0.1189956
304360.0000000    0.1170701
304400.0000000    0.1147468
304440.0000000    0.1211947
304480.0000000    0.1156175
304520.0000000    0.1199329
304560.0000000    0.1220200
304600.0000000    0.1251513
304640.0000000    0.1168688
304680.0000000    0.1130529
304720.0000000    0.1117005
304760.0000000    0.1165728
304800.0000000    0.1225002
304840.0000000    0.1137439
304880.0000000    0.1249195
304920.0000000    0.1139754
304960.0000000    0.1163910
305000.0000000    0.1017231
305040.0000000    0.1177936
305080.0000000    0.1207073
305120.0000000    0.1181252
305160.0000000    0.1140987
305200.0000000    0.1050970
305240.0000000    0.1057578
305280.0000000    0.1129873
305320.0000000    0.1135569
305360.0000000    0.1148628
305400.0000000    0.1187022
305440.0000000    0.1262694
305480.0000000    0.1261110
305520.0000000    0.1289391
305560.0000000    0.1290234
305600.0000000    0.1289760
305640.0000000    0.1275436
305680.0000000    0.1329425
305720.0000000    0.1154456
305760.0000000    0.1379605
305800.0000000    0.1218914
305840.0000000    0.1188643
305880.0000000    0.1197413
305920.0000000    0.1110420
305960.0000000    0.1115553
306000.0000000    0.1073041
306040.0000000    0.1124828
306080.0000000    0.1211992
306120.0000000    0.1199399
306160.0000000    0.1130949
306200.0000000    0.1029754
306240.0000000    0.1036918
306280.0000000    0.1002165
306320.0000000    0.1129967
306360.0000000    0.1105231
306400.0000000    0.1020374
306440.0000000    0.1079340
306480.0000000    0.1000104
306520.0000000    0.0976244
306560.0000000    0.1040963
306600.0000000    0.1201174
306640.0000000    0.1101204
306680.0000000    0.1116382
306720.0000000    0.0979820
306760.0000000    0.1063262
306800.0000000    0.1214659
306840.0000000    0.1208427
306880.0000000    0.1298240
306920.0000000    0.1207724
306960.0000000    0.1288851
307000.0000000    0.1078396
307040.0000000    0.1050264
307080.0000000    0.1221424
307120.0000000    0.1200206
307160.0000000    0.1257176
307200.0000000    0.1234010
307240.0000000    0.1174027
307280.0000000    0.1145394
307320.0000000    0.1316024
307360.0000000    0.1268354
307400.0000000    0.1222196
307440.0000000    0.1169460
307480.0000000    0.1196252
307520.0000000    0.1209242
307560.0000000    0.1173677
307600.0000000    0.1203125
307640.0000000    0.1136720
307680.0000000    0.1113412
307720.0000000    0.1186020
307760.0000000    0.1153756
307800.0000000    0.1304923
307840.0000000    0.1194639
307880.0000000    0.1321186
307920.0000000    0.1134596
307960.0000000    0.1370358
308000.0000000    0.1259851
308040.0000000    0.1242483
308080.0000000    0.1290787
308120.0000000    0.1156847
308160.0000000    0.1241989
308200.0000000    0.1093890
308240.0000000    0.1120473
308280.0000000    0.1174121
308320.0000000    0.1180306
308360.0000000    0.1273874
308400.0000000    0.1241944
308440.0000000    0.1322001
308480.0000000    0.1153751
308520.0000000    0.1052799
308560.0000000    0.1160196
308600.0000000    0.1236376
308640.0000000    0.1138504
308680.0000000    0.1177131
308720.0000000    0.1204576
308760.0000000    0.1113674
308800.0000000    0.1131125
308840.0000000    0.1116713
308880.0000000    0.1029999
308920.0000000    0.1137523
308960.0000000    0.1083325
309000.0000000    0.1075239
309040.0000000    0.1226233
309080.0000000    0.1267377
309120.0000000    0.1112353
309160.0000000    0.1180934
309200.0000000    0.1117606
309240.0000000    0.1234391
309280.0000000    0.1229410
309320.0000000    0.1361063
309360.0000000    0.1239031
309400.0000000    0.1312822
309440.0000000    0.1419408
309480.0000000    0.1297223
309520.0000000    0.1421985
309560.0000000    0.1451927
309600.0000000    0.1415513
309640.0000000    0.1411277
309680.0000000    0.1368386
309720.0000000    0.1166685
309760.0000000    0.1364042
309800.0000000    0.1263906
309840.0000000    0.1153769
309880.0000000    0.1131247
309920.0000000    0.1114941
309960.0000000    0.1083590
310000.0000000    0.1203451
310040.0000000    0.1226349
310080.0000000    0.1294376
310120.0000000    0.1204348
310160.0000000    0.1184134
310200.0000000    0.1216902
310240.0000000    0.1200346
310280.0000000    0.1264413
310320.0000000    0.1143970
310360.0000000    0.1170658
310400.0000000    0.1276991
310440.0000000    0.1428419
310480.0000000    0.1317754
310520.0000000    0.1504163
310560.0000000    0.1581463
310600.0000000    0.1444165
310640.0000000    0.1524978
310680.0000000    0.1505389
310720.0000000    0.1459751
310760.0000000    0.1355711
310800.0000000    0.1464216
310840.0000000    0.1351965
310880.0000000    0.1268495
310920.0000000    0.1303749
310960.0000000    0.1188684
311000.0000000    0.1255779
311040.0000000    0.1318980
311080.0000000    0.1330302
311120.0000000    0.1432511
311160.0000000    0.1234050
311200.0000000    0.1297967
311240.0000000    0.1222499
311280.0000000    0.1260834
311320.0000000    0.1162754
311360.0000000    0.1307955
311400.0000000    0.1281487
311440.0000000    0.1268853
311480.0000000    0.1170640
311520.0000000    0.1109002
311560.0000000    0.1139739
311600.0000000    0.1153627
311640.0000000    0.1162076
311680.0000000    0.1184958
311720.0000000    0.1168127
311760.0000000    0.1240381
311800.0000000    0.1100203
311840.0000000    0.1106852
311880.0000000    0.1201756
311920.0000000    0.1081154
311960.0000000    0.1231382
312000.0000000    0.1191044
312040.0000000    0.1095170
312080.0000000    0.1197202
312120.0000000    0.1365688
312160.0000000    0.1136772
312200.0000000    0.1131213
312240.0000000    0.1155818
312280.0000000    0.1105194
312320.0000000    0.1070603
312360.0000000    0.1049950
312400.0000000    0.1103659
312440.0000000    0.1168058
312480.0000000    0.1238174
312520.0000000    0.1045053
312560.0000000    0.1006461
312600.0000000    0.1125607
312640.0000000    0.0963252
312680.0000000    0.1028128
312720.0000000    0.1087242
312760.0000000    0.1118602
312800.0000000    0.1000167
312840.0000000    0.0982896
312880.0000000    0.1102765
312920.0000000    0.1110454
312960.0000000    0.1117586
313000.0000000    0.1174791
313040.0000000    0.1167303
313080.0000000    0.1041938
313120.0000000    0.1012521
313160.0000000    0.1093779
313200.0000000    0.1148565
313240.0000000    0.1227702
313280.0000000    0.1267911
313320.0000000    0.1214661
313360.0000000    0.1123623
313400.0000000    0.1163660
313440.0000000    0.1193586
313480.0000000    0.1139469
313520.0000000    0.1090222
313560.0000000    0.1153966
313600.0000000    0.1193731
313640.0000000    0.1014440
313680.0000000    0.1165297
313720.0000000    0.1170303
313760.0000000    0.1086997
313800.0000000    0.1162177
313840.0000000    0.1164619
313880.0000000    0.1207839
313920.0000000    0.0997784
313960.0000000    0.1046741
314000.0000000    0.1110477
314040.0000000    0.1064224
314080.0000000    0.1151605
314120.0000000    0.1055464
314160.0000000    0.1046825
314200.0000000    0.1215531
314240.0000000    0.1068457
314280.0000000    0.1214584
314320.0000000    0.1128049
314360.0000000    0.1066294
314400.0000000    0.1187684
314440.0000000    0.1119214
314480.0000000    0.1087272
314520.0000000    0.1177912
314560.0000000    0.1185504
314600.0000000    0.1107903
314640.0000000    0.1061932
314680.0000000    0.1227420
314720.0000000    0.1197846
314760.0000000    0.1172054
314800.0000000    0.1174344
314840.0000000    0.1179950
314880.0000000    0.1179295
314920.0000000    0.1137063
314960.0000000    0.1207572
315000.0000000    0.1059034
315040.0000000    0.1206240
315080.0000000    0.1194123
315120.0000000    0.1134466
315160.0000000    0.1203531
315200.0000000    0.1152241
315240.0000000    0.1041575
315280.0000000    0.1151833
315320.0000000    0.1127855
315360.0000000    0.1110137
315400.0000000    0.1025087
315440.0000000    0.1111025
315480.0000000    0.1163159
315520.0000000    0.0944974
315560.0000000    0.1034616
315600.0000000    0.1089301
315640.0000000    0.1076212
315680.0000000    0.1043518
315720.0000000    0.1091449
315760.0000000    0.1041300
315800.0000000    0.1115463
315840.0000000    0.1134552
315880.0000000    0.1062966
315920.0000000    0.1160159
315960.0000000    0.1150224
316000.0000000    0.1126043
316040.0000000    0.0963175
316080.0000000    0.1064148
316120.0000000    0.1148508
316160.0000000    0.1113517
316200.0000000    0.1016478
316240.0000000    0.1074583
316280.0000000    0.1072471
316320.0000000    0.1218415
316360.0000000    0.1146874
316400.0000000    0.1141268
316440.0000000    0.1188295
316480.0000000    0.1126376
316520.0000000    0.1263340
316560.0000000    0.1211969
316600.0000000    0.1160068
316640.0000000    0.1132561
316680.0000000    0.1089469
316720.0000000    0.1231760
316760.0000000    0.1117588
316800.0000000    0.1180543
316840.0000000    0.1184761
316880.0000000    0.1171988
316920.0000000    0.1161844
316960.0000000    0.1169104
317000.0000000    0.1164761
317040.0000000    0.1288855
317080.0000000    0.1168734
317120.0000000    0.1089282
317160.0000000    0.1132681
317200.0000000    0.1184385
317240.0000000    0.1218147
317280.0000000    0.1381880
317320.0000000    0.1399474
317360.0000000    0.1184589
317400.0000000    0.1184615
317440.0000000    0.1337946
317480.0000000    0.1302682
317520.0000000    0.1301561
317560.0000000    0.1314629
317600.0000000    0.1290815
317640.0000000    0.1233571
317680.0000000    0.1260888
317720.0000000    0.1147881
317760.0000000    0.1226345
317800.0000000    0.1204046
317840.0000000    0.1349894
317880.0000000    0.1187695
317920.0000000    0.1282928
317960.0000000    0.1421357
318000.0000000    0.1113707
318040.0000000    0.1082572
318080.0000000    0.1115809
318120.0000000    0.1320324
318160.0000000    0.1204334
318200.0000000    0.1241136
318240.0000000    0.1341405
318280.0000000    0.1268406
318320.0000000    0.1238729
318360.0000000    0.1088338
318400.0000000    0.1134968
318440.0000000    0.1222819
318480.0000000    0.1141725
318520.0000000    0.1191354
318560.0000000    0.1087499
318600.0000000    0.1089026
318640.0000000    0.1148118
318680.0000000    0.1284317
318720.0000000    0.1153973
318760.0000000    0.1042332
318800.0000000    0.1161049
318840.0000000    0.1058337
318880.0000000    0.1078257
318920.0000000    0.1045238
318960.0000000    0.1017467
319000.0000000    0.1096832
319040.0000000    0.0989332
319080.0000000    0.1149366
319120.0000000    0.1075191
319160.0000000    0.1175146
319200.0000000    0.1096092
319240.0000000    0.1080842
319280.0000000    0.1097270
319320.0000000    0.1086104
319360.0000000    0.1051115
319400.0000000    0.1101765
319440.0000000    0.1178600
319480.0000000    0.1122316
319520.0000000    0.1110545
319560.0000000    0.1265409
319600.0000000    0.1161156
319640.0000000    0.1176088
319680.0000000    0.1027375
319720.0000000    0.1174476
319760.0000000    0.1199355
319800.0000000    0.1085923
319840.0000000    0.1133699
319880.0000000    0.1152628
319920.0000000    0.1137119
319960.0000000    0.1273110
320000.0000000    0.1341038
320040.0000000    0.1307978
320080.0000000    0.1274930
320120.0000000    0.1176682
320160.0000000    0.1224110
320200.0000000    0.1093777
320240.0000000    0.1115506
320280.0000000    0.1080153
320320.0000000    0.1035068
320360.0000000    0.1037215
320400.0000000    0.1125168
320440.0000000    0.1140125
320480.0000000    0.1279861
320520.0000000    0.1098248
320560.0000000    0.1121840
320600.0000000    0.1068274
320640.0000000    0.1153875
320680.0000000    0.1162836
320720.0000000    0.1196117
320760.0000000    0.1089442
320800.0000000    0.1133325
320840.0000000    0.1239858
320880.0000000    0.1137411
320920.0000000    0.1175189
320960.0000000    0.1168521
321000.0000000    0.1139301
321040.0000000    0.1157962
321080.0000000    0.1176809
321120.0000000    0.1070255
321160.0000000    0.1172553
321200.0000000    0.1199783
321240.0000000    0.1134163
321280.0000000    0.1157365
321320.0000000    0.1199386
321360.0000000    0.1159300
321400.0000000    0.1194308
321440.0000000    0.1135407
321480.0000000    0.1103432
321520.0000000    0.1104717
321560.0000000    0.1109726
321600.0000000    0.1091574
321640.0000000    0.1119715
321680.0000000    0.1143439
321720.0000000    0.1147100
321760.0000000    0.1065116
321800.0000000    0.1101886
321840.0000000    0.1155521
321880.0000000    0.1078719
321920.0000000    0.1109319
321960.0000000    0.1126611
322000.0000000    0.1099231
322040.0000000    0.1124559
322080.0000000    0.1068686
322120.0000000    0.1106892
322160.0000000    0.1155316
322200.0000000    0.1167014
322240.0000000    0.1227904
322280.0000000    0.1121431
322320.0000000    0.1163811
322360.0000000    0.1254894
322400.0000000    0.1127194
322440.0000000    0.1192005
322480.0000000    0.1184230
322520.0000000    0.1177523
322560.0000000    0.1167327
322600.0000000    0.1159960
322640.0000000    0.1206689
322680.0000000    0.1128530
322720.0000000    0.1211528
322760.0000000    0.1151697
322800.0000000    0.1179170
322840.0000000    0.1192666
322880.0000000    0.1194848
322920.0000000    0.1204512
322960.0000000    0.1141552
323000.0000000    0.1254997
323040.0000000    0.1193623
323080.0000000    0.1178784
323120.0000000    0.1147092
323160.0000000    0.1228116
323200.0000000    0.1200986
323240.0000000    0.1243934
323280.0000000    0.1173004
323320.0000000    0.1309702
323360.0000000    0.1094362
323400.0000000    0.1104203
323440.0000000    0.1149766
323480.0000000    0.1103818
323520.0000000    0.1063527
323560.0000000    0.1161646
323600.0000000    0.1137698
323640.0000000    0.1224979
323680.0000000    0.1163461
323720.0000000    0.1047228
323760.0000000    0.1008264
323800.0000000    0.1206576
323840.0000000    0.1161784
323880.0000000    0.1134783
323920.0000000    0.1131751
323960.0000000    0.1189674
324000.0000000    0.1245402
324040.0000000    0.1186518
324080.0000000    0.1201962
324120.0000000    0.1207389
324160.0000000    0.1144828
324200.0000000    0.1095729
324240.0000000    0.1166822
324280.0000000    0.1261186
324320.0000000    0.1199611
324360.0000000    0.1323426
324400.0000000    0.1108503
324440.0000000    0.1133735
324480.0000000    0.1192207
324520.0000000    0.1201548
324560.0000000    0.1147106
324600.0000000    0.1146898
324640.0000000    0.1079118
324680.0000000    0.1026905
324720.0000000    0.1059682
324760.0000000    0.1166366
324800.0000000    0.1119805
324840.0000000    0.1208373
324880.0000000    0.1109701
324920.0000000    0.1128720
324960.0000000    0.1082046
325000.0000000    0.1174411
325040.0000000    0.1277816
325080.0000000    0.1186517
325120.0000000    0.1227720
325160.0000000    0.1242860
325200.0000000    0.1163203
325240.0000000    0.1273080
325280.0000000    0.1112537
325320.0000000    0.1234566
325360.0000000    0.1179499
325400.0000000    0.1172242
325440.0000000    0.1193299
325480.0000000    0.1285551
325520.0000000    0.1177156
325560.0000000    0.1169201
325600.0000000    0.1196661
325640.0000000    0.1308499
325680.0000000    0.1269209
325720.0000000    0.1245942
325760.0000000    0.1242898
325800.0000000    0.1272605
325840.0000000    0.1302410
325880.0000000    0.1329582
325920.0000000    0.1276593
325960.0000000    0.1355930
326000.0000000    0.1245422
326040.0000000    0.1270867
326080.0000000    0.1344146
326120.0000000    0.1300888
326160.0000000    0.1248914
326200.0000000    0.1253632
326240.0000000    0.1225210
326280.0000000    0.1189273
326320.0000000    0.1283270
326360.0000000    0.1252702
326400.0000000    0.1277849
326440.0000000    0.1185253
326480.0000000    0.1226024
326520.0000000    0.1270477
326560.0000000    0.1218320
326600.0000000    0.1289552
326640.0000000    0.1456444
326680.0000000    0.1225895
326720.0000000    0.1341728
326760.0000000    0.1337746
326800.0000000    0.1406989
326840.0000000    0.1279186
326880.0000000    0.1268790
326920.0000000    0.1297331
326960.0000000    0.1193600
327000.0000000    0.1298689
327040.0000000    0.1275516
327080.0000000    0.1266127
327120.0000000    0.1214212
327160.0000000    0.1236858
327200.0000000    0.1237342
327240.0000000    0.1297463
327280.0000000    0.1162018
327320.0000000    0.1221233
327360.0000000    0.1268690
327400.0000000    0.1260232
327440.0000000    0.1139221
327480.0000000    0.1184957
327520.0000000    0.1337997
327560.0000000    0.1318924
327600.0000000    0.1223628
327640.0000000    0.1255509
327680.0000000    0.1253947
327720.0000000    0.1322967
327760.0000000    0.1200168
327800.0000000    0.1317013
327840.0000000    0.1265545
327880.0000000    0.1239799
327920.0000000    0.1257367
327960.0000000    0.1359219
328000.0000000    0.1455883
328040.0000000    0.1291897
328080.0000000    0.1273041
328120.0000000    0.1373467
328160.0000000    0.1283906
328200.0000000    0.1295004
328240.0000000    0.1289494
328280.0000000    0.1285140
328320.0000000    0.1189274
328360.0000000    0.1231875
328400.0000000    0.1160350
328440.0000000    0.1119742
328480.0000000    0.1220923
328520.0000000    0.1286913
328560.0000000    0.1190294
328600.0000000    0.1081911
328640.0000000    0.1145002
328680.0000000    0.1092305
328720.0000000    0.1145795
328760.0000000    0.1191643
328800.0000000    0.1225593
328840.0000000    0.1305228
328880.0000000    0.1433170
328920.0000000    0.1201727
328960.0000000    0.1158525
329000.0000000    0.1248641
329040.0000000    0.1150158
329080.0000000    0.1259776
329120.0000000    0.1462002
329160.0000000    0.1307588
329200.0000000    0.1345108
329240.0000000    0.1404259
329280.0000000    0.1286324
329320.0000000    0.1236441
329360.0000000    0.1244513
329400.0000000    0.1248447
329440.0000000    0.1260197
329480.0000000    0.1358068
329520.0000000    0.1095785
329560.0000000    0.1158578
329600.0000000    0.1159384
329640.0000000    0.1197903
329680.0000000    0.1208334
329720.0000000    0.1297110
329760.0000000    0.1286490
329800.0000000    0.1222760
329840.0000000    0.1391215
329880.0000000    0.1334897
329920.0000000    0.1311675
329960.0000000    0.1282326
330000.0000000    0.1397675
330040.0000000    0.1435619
330080.0000000    0.1361974
330120.0000000    0.1233735
330160.0000000    0.1302789
330200.0000000    0.1409859
330240.0000000    0.1286195
330280.0000000    0.1358634
330320.0000000    0.1169928
330360.0000000    0.1157700
330400.0000000    0.1254437
330440.0000000    0.1314367
330480.0000000    0.1307903
330520.0000000    0.1309714
330560.0000000    0.1227237
330600.0000000    0.1153354
330640.0000000    0.1101586
330680.0000000    0.1312013
330720.0000000    0.1251951
330760.0000000    0.1249975
330800.0000000    0.1284052
330840.0000000    0.1147539
330880.0000000    0.1068764
330920.0000000    0.1030586
330960.0000000    0.1212568
331000.0000000    0.1085212
331040.0000000    0.1040610
331080.0000000    0.1152760
331120.0000000    0.1001848
331160.0000000    0.1108448
331200.0000000    0.1161005
331240.0000000    0.1114707
331280.0000000    0.1222490
331320.0000000    0.1227342
331360.0000000    0.1159290
331400.0000000    0.1157318
331440.0000000    0.1106101
331480.0000000    0.1029388
331520.0000000    0.1112847
331560.0000000    0.1180190
331600.0000000    0.1129128
331640.0000000    0.1124113
331680.0000000    0.1151410
331720.0000000    0.1206119
331760.0000000    0.1165014
331800.0000000    0.1213960
331840.0000000    0.1300705
331880.0000000    0.1394645
331920.0000000    0.1307299
331960.0000000    0.1270357
332000.0000000    0.1422937
332040.0000000    0.1406843
332080.0000000    0.1299268
332120.0000000    0.1456658
332160.0000000    0.1375393
332200.0000000    0.1352899
332240.0000000    0.1131868
332280.0000000    0.1220331
332320.0000000    0.1261837
332360.0000000    0.1268552
332400.0000000    0.1181879
332440.0000000    0.1383580
332480.0000000    0.1160188
332520.0000000    0.1318818
332560.0000000    0.1328841
332600.0000000    0.1197779
332640.0000000    0.1130305
332680.0000000    0.1229105
332720.0000000    0.1152602
332760.0000000    0.1201556
332800.0000000    0.1276663
332840.0000000    0.1208281
332880.0000000    0.1129310
332920.0000000    0.1074775
332960.0000000    0.1056399
333000.0000000    0.1046781
333040.0000000    0.1044817
333080.0000000    0.1151171
333120.0000000    0.1125817
333160.0000000    0.1130427
333200.0000000    0.1160111
333240.0000000    0.1280009
333280.0000000    0.1283482
333320.0000000    0.1196207
333360.0000000    0.1113994
333400.0000000    0.1141979
333440.0000000    0.1104577
333480.0000000    0.1300119
333520.0000000    0.1285581
333560.0000000    0.1116175
333600.0000000    0.1300585
333640.0000000    0.1119521
333680.0000000    0.1118541
333720.0000000    0.1228855
333760.0000000    0.1311265
333800.0000000    0.1136494
333840.0000000    0.1184619
333880.0000000    0.1193965
333920.0000000    0.1224238
333960.0000000    0.1088769
334000.0000000    0.1170714
334040.0000000    0.1241688
334080.0000000    0.1209342
334120.0000000    0.1331641
334160.0000000    0.1205924
334200.0000000    0.1131118
334240.0000000    0.1160148
334280.0000000    0.1182237
334320.0000000    0.1214093
334360.0000000    0.1318575
334400.0000000    0.1215093
334440.0000000    0.1207855
334480.0000000    0.1240261
334520.0000000    0.1237549
334560.0000000    0.1175723
334600.0000000    0.1203300
334640.0000000    0.1112448
334680.0000000    0.1162435
334720.0000000    0.1157748
334760.0000000    0.1173869
334800.0000000    0.1117579
334840.0000000    0.1059799
334880.0000000    0.1067328
334920.0000000    0.1179280
334960.0000000    0.1109648
335000.0000000    0.1177373
335040.0000000    0.1201224
335080.0000000    0.1281219
335120.0000000    0.1183205
335160.0000000    0.1180452
335200.0000000    0.1190524
335240.0000000    0.1139748
335280.0000000    0.1175658
335320.0000000    0.1166836
335360.0000000    0.1309896
335400.0000000    0.1321919
335440.0000000    0.1266046
335480.0000000    0.1300603
335520.0000000    0.1215572
335560.0000000    0.1221217
335600.0000000    0.1325378
335640.0000000    0.1364236
335680.0000000    0.1364127
335720.0000000    0.1308737
335760.0000000    0.1177277
335800.0000000    0.1222908
335840.0000000    0.1203851
335880.0000000    0.1145795
335920.0000000    0.1050348
335960.0000000    0.1119335
336000.0000000    0.1090902
336040.0000000    0.1265412
336080.0000000    0.1208139
336120.0000000    0.1175084
336160.0000000    0.1153904
336200.0000000    0.1208501
336240.0000000    0.1309822
336280.0000000    0.1285736
336320.0000000    0.1383552
336360.0000000    0.1552655
336400.0000000    0.1648798
336440.0000000    0.1414337
336480.0000000    0.1556403
336520.0000000    0.1499071
336560.0000000    0.1578183
336600.0000000    0.1515995
336640.0000000    0.1530732
336680.0000000    0.1568283
336720.0000000    0.1499718
336760.0000000    0.1472291
336800.0000000    0.1441781
336840.0000000    0.1533486
336880.0000000    0.1580513
336920.0000000    0.1473913
336960.0000000    0.1511780
337000.0000000    0.1582333
337040.0000000    0.1692781
337080.0000000    0.1609504
337120.0000000    0.1584885
337160.0000000    0.1538842
337200.0000000    0.1671189
337240.0000000    0.1517049
337280.0000000    0.1411764
337320.0000000    0.1531504
337360.0000000    0.1526619
337400.0000000    0.1537834
337440.0000000    0.1502717
337480.0000000    0.1594718
337520.0000000    0.1451604
337560.0000000    0.1414277
337600.0000000    0.1384888
337640.0000000    0.1506099
337680.0000000    0.1476521
337720.0000000    0.1374318
337760.0000000    0.1455071
337800.0000000    0.1340894
337840.0000000    0.1447218
337880.0000000    0.1497863
337920.0000000    0.1372468
337960.0000000    0.1460072
338000.0000000    0.1500827
338040.0000000    0.1623517
338080.0000000    0.1623418
338120.0000000    0.1453794
338160.0000000    0.1440142
338200.0000000    0.1431160
338240.0000000    0.1554118
338280.0000000    0.1509132
338320.0000000    0.1510088
338360.0000000    0.1430357
338400.0000000    0.1472923
338440.0000000    0.1523832
338480.0000000    0.1498283
338520.0000000    0.1635699
338560.0000000    0.1620344
338600.0000000    0.1555373
338640.0000000    0.1505515
338680.0000000    0.1533651
338720.0000000    0.1532893
338760.0000000    0.1438977
338800.0000000    0.1526231
338840.0000000    0.1431389
338880.0000000    0.1348990
338920.0000000    0.1568259
338960.0000000    0.1528883
339000.0000000    0.1432005
339040.0000000    0.1497148
339080.0000000    0.1475786
339120.0000000    0.1391085
339160.0000000    0.1412723
339200.0000000    0.1409483
339240.0000000    0.1490149
339280.0000000    0.1400822
339320.0000000    0.1388867
339360.0000000    0.1406774
339400.0000000    0.1478525
339440.0000000    0.1568854
339480.0000000    0.1593961
339520.0000000    0.1641462
339560.0000000    0.1586405
339600.0000000    0.1635856
339640.0000000    0.1577295
339680.0000000    0.1577262
339720.0000000    0.1518066
339760.0000000    0.1486121
339800.0000000    0.1424396
339840.0000000    0.1506213
339880.0000000    0.1423813
339920.0000000    0.1531124
339960.0000000    0.1665914
340000.0000000    0.1452715
340040.0000000    0.1533432
340080.0000000    0.1608429
340120.0000000    0.1433917
340160.0000000    0.1556780
340200.0000000    0.1634441
340240.0000000    0.1479113
340280.0000000    0.1566287
340320.0000000    0.1555879
340360.0000000    0.1554467
340400.0000000    0.1582950
340440.0000000    0.1409165
340480.0000000    0.1719217
340520.0000000    0.1531357
340560.0000000    0.1623671
340600.0000000    0.1549539
340640.0000000    0.1575388
340680.0000000    0.1536218
340720.0000000    0.1636840
340760.0000000    0.1581845
340800.0000000    0.1667671
340840.0000000    0.1453338
340880.0000000    0.1556320
340920.0000000    0.1580665
340960.0000000    0.1458722
341000.0000000    0.1673941
341040.0000000    0.1347446
341080.0000000    0.1601120
341120.0000000    0.1563547
341160.0000000    0.1557308
341200.0000000    0.1592197
341240.0000000    0.1509830
341280.0000000    0.1535401
341320.0000000    0.1433306
341360.0000000    0.1511718
341400.0000000    0.1458810
341440.0000000    0.1523567
341480.0000000    0.1626397
341520.0000000    0.1576814
341560.0000000    0.1573033
341600.0000000    0.1477903
341640.0000000    0.1594372
341680.0000000    0.1596108
341720.0000000    0.1506137
341760.0000000    0.1570600
341800.0000000    0.1463733
341840.0000000    0.1541341
341880.0000000    0.1564997
341920.0000000    0.1537465
341960.0000000    0.1578019
342000.0000000    0.1562577
342040.0000000    0.1383556
342080.0000000    0.1488378
342120.0000000    0.1572315
342160.0000000    0.1466983
342200.0000000    0.1532448
342240.0000000    0.1435419
342280.0000000    0.1444293
342320.0000000    0.1432228
342360.0000000    0.1584160
342400.0000000    0.1564059
342440.0000000    0.1491693
342480.0000000    0.1335673
342520.0000000    0.1420131
342560.0000000    0.1411283
342600.0000000    0.1365325
342640.0000000    0.1388555
342680.0000000    0.1371248
342720.0000000    0.1350844
342760.0000000    0.1415678
342800.0000000    0.1428286
342840.0000000    0.1441293
342880.0000000    0.1359595
342920.0000000    0.1356660
342960.0000000    0.1420458
343000.0000000    0.1550375
343040.0000000    0.1534055
343080.0000000    0.1542021
343120.0000000    0.1389543
343160.0000000    0.1502288
343200.0000000    0.1388069
343240.0000000    0.1343992
343280.0000000    0.1319196
343320.0000000    0.1386281
343360.0000000    0.1403443
343400.0000000    0.1421192
343440.0000000    0.1377117
343480.0000000    0.1268684
343520.0000000    0.1381874
343560.0000000    0.1339154
343600.0000000    0.1301727
343640.0000000    0.1306271
343680.0000000    0.1405717
343720.0000000    0.1303825
343760.0000000    0.1269310
343800.0000000    0.1290595
343840.0000000    0.1351117
343880.0000000    0.1356130
343920.0000000    0.1320131
343960.0000000    0.1420887
344000.0000000    0.1384040
344040.0000000    0.1422492
344080.0000000    0.1390987
344120.0000000    0.1285076
344160.0000000    0.1361043
344200.0000000    0.1516509
344240.0000000    0.1503045
344280.0000000    0.1400862
344320.0000000    0.1472794
344360.0000000    0.1321367
344400.0000000    0.1394997
344440.0000000    0.1382190
344480.0000000    0.1404224
344520.0000000    0.1569071
344560.0000000    0.1544122
344600.0000000    0.1437201
344640.0000000    0.1459723
344680.0000000    0.1464629
344720.0000000    0.1389940
344760.0000000    0.1454294
344800.0000000    0.1473478
344840.0000000    0.1558658
344880.0000000    0.1524225
344920.0000000    0.1658597
344960.0000000    0.1360104
345000.0000000    0.1325256
345040.0000000    0.1378112
345080.0000000    0.1271225
345120.0000000    0.1292813
345160.0000000    0.1320505
345200.0000000    0.1298446
345240.0000000    0.1339898
345280.0000000    0.1354260
345320.0000000    0.1376039
345360.0000000    0.1442398
345400.0000000    0.1474970
345440.0000000    0.1383300
345480.0000000    0.1325874
345520.0000000    0.1319628
345560.0000000    0.1455252
345600.0000000    0.1393294
345640.0000000    0.1446152
345680.0000000    0.1442840
345720.0000000    0.1487154
345760.0000000    0.1386363
345800.0000000    0.1453675
345840.0000000    0.1397076
345880.0000000    0.1360835
345920.0000000    0.1383894
345960.0000000    0.1335963
346000.0000000    0.1378318
346040.0000000    0.1326075
346080.0000000    0.1435303
346120.0000000    0.1434405
346160.0000000    0.1573382
346200.0000000    0.1519130
346240.0000000    0.1573385
346280.0000000    0.1515434
346320.0000000    0.1576508
346360.0000000    0.1535828
346400.0000000    0.1507284
346440.0000000    0.1507342
346480.0000000    0.1560052
346520.0000000    0.1592010
346560.0000000    0.1485639
346600.0000000    0.1275861
346640.0000000    0.1373509
346680.0000000    0.1505036
346720.0000000    0.1556105
346760.0000000    0.1442128
346800.0000000    0.1470869
346840.0000000    0.1397108
346880.0000000    0.1506902
346920.0000000    0.1316605
346960.0000000    0.1470181
347000.0000000    0.1340386
347040.0000000    0.1508142
347080.0000000    0.1449969
347120.0000000    0.1486085
347160.0000000    0.1454626
347200.0000000    0.1413832
347240.0000000    0.1441686
347280.0000000    0.1578659
347320.0000000    0.1562212
347360.0000000    0.1485722
347400.0000000    0.1603837
347440.0000000    0.1374300
347480.0000000    0.1409299
347520.0000000    0.1476374
347560.0000000    0.1462046
347600.0000000    0.1493063
347640.0000000    0.1513882
347680.0000000    0.1418795
347720.0000000    0.1520540
347760.0000000    0.1504451
347800.0000000    0.1465022
347840.0000000    0.1474739
347880.0000000    0.1500255
347920.0000000    0.1534984
347960.0000000    0.1449924
348000.0000000    0.1577798
348040.0000000    0.1559932
348080.0000000    0.1568365
348120.0000000    0.1665831
348160.0000000    0.1626655
348200.0000000    0.1536620
348240.0000000    0.1482406
348280.0000000    0.1411091
348320.0000000    0.1450407
348360.0000000    0.1330697
348400.0000000    0.1435819
348440.0000000    0.1443001
348480.0000000    0.1388976
348520.0000000    0.1509524
348560.0000000    0.1428267
348600.0000000    0.1528548
348640.0000000    0.1537375
348680.0000000    0.1648311
348720.0000000    0.1583812
348760.0000000    0.1636694
348800.0000000    0.1496060
348840.0000000    0.1484657
348880.0000000    0.1522682
348920.0000000    0.1577479
348960.0000000    0.1609045
349000.0000000    0.1591088
349040.0000000    0.1515423
349080.0000000    0.1508347
349120.0000000    0.1595461
349160.0000000    0.1578830
349200.0000000    0.1568238
349240.0000000    0.1422990
349280.0000000    0.1690136
349320.0000000    0.1703271
349360.0000000    0.1694227
349400.0000000    0.1653321
349440.0000000    0.1545148
349480.0000000    0.1610990
349520.0000000    0.1553123
349560.0000000    0.1595463
349600.0000000    0.1531638
349640.0000000    0.1514418
349680.0000000    0.1655596
349720.0000000    0.1608499
349760.0000000    0.1518727
349800.0000000    0.1544521
349840.0000000    0.1606444
349880.0000000    0.1628380
349920.0000000    0.1692514
349960.0000000    0.1633122
350000.0000000    0.1702538
350040.0000000    0.1741502
350080.0000000    0.1722835
350120.0000000    0.1728956
350160.0000000    0.1596296
350200.0000000    0.1610105
350240.0000000    0.1533331
350280.0000000    0.1610505
350320.0000000    0.1643272
350360.0000000    0.1747356
350400.0000000    0.1666080
350440.0000000    0.1851220
350480.0000000    0.1613216
350520.0000000    0.1645826
350560.0000000    0.1620933
350600.0000000    0.1602510
350640.0000000    0.1714686
350680.0000000    0.1763657
350720.0000000    0.1694130
350760.0000000    0.1702328
350800.0000000    0.1585164
350840.0000000    0.1691941
350880.0000000    0.1579801
350920.0000000    0.1789640
350960.0000000    0.1818487
351000.0000000    0.1722491
351040.0000000    0.1621109
351080.0000000    0.1659097
351120.0000000    0.1756800
351160.0000000    0.1757144
351200.0000000    0.1878174
351240.0000000    0.1874076
351280.0000000    0.1777732
351320.0000000    0.1798056
351360.0000000    0.1783351
351400.0000000    0.1704311
351440.0000000    0.1799470
351480.0000000    0.1850864
351520.0000000    0.1869855
351560.0000000    0.1764957
351600.0000000    0.1804920
351640.0000000    0.1787919
351680.0000000    0.1582256
351720.0000000    0.1584532
351760.0000000    0.1542507
351800.0000000    0.1630346
351840.0000000    0.1775495
351880.0000000    0.1670296
351920.0000000    0.1602606
351960.0000000    0.1727967
352000.0000000    0.1703942
352040.0000000    0.1578066
352080.0000000    0.1663972
352120.0000000    0.1552581
352160.0000000    0.1577525
352200.0000000    0.1681691
352240.0000000    0.1650430
352280.0000000    0.1645663
352320.0000000    0.1674543
352360.0000000    0.1615212
352400.0000000    0.1652697
352440.0000000    0.1670587
352480.0000000    0.1734935
352520.0000000    0.1739708
352560.0000000    0.1651525
352600.0000000    0.1767142
352640.0000000    0.1806014
352680.0000000    0.1588380
352720.0000000    0.1774443
352760.0000000    0.1654027
352800.0000000    0.1725595
352840.0000000    0.1779491
352880.0000000    0.1720866
352920.0000000    0.1549026
352960.0000000    0.1706224
353000.0000000    0.1735181
353040.0000000    0.1781878
353080.0000000    0.1617666
353120.0000000    0.1571632
353160.0000000    0.1422759
353200.0000000    0.1599279
353240.0000000    0.1451439
353280.0000000    0.1455055
353320.0000000    0.1486786
353360.0000000    0.1409345
353400.0000000    0.1609787
353440.0000000    0.1647928
353480.0000000    0.1610317
353520.0000000    0.1601201
353560.0000000    0.1618577
353600.0000000    0.1552230
353640.0000000    0.1633253
353680.0000000    0.1526365
353720.0000000    0.1502296
353760.0000000    0.1577698
353800.0000000    0.1556592
353840.0000000    0.1700648
353880.0000000    0.1505211
353920.0000000    0.1490081
353960.0000000    0.1435957
354000.0000000    0.1473813
354040.0000000    0.1410587
354080.0000000    0.1470520
354120.0000000    0.1527077
354160.0000000    0.1534236
354200.0000000    0.1521698
354240.0000000    0.1592392
354280.0000000    0.1675670
354320.0000000    0.1589226
354360.0000000    0.1606965
354400.0000000    0.1609240
354440.0000000    0.1604388
354480.0000000    0.1602246
354520.0000000    0.1513796
354560.0000000    0.1565416
354600.0000000    0.1573325
354640.0000000    0.1504467
354680.0000000    0.1498582
354720.0000000    0.1526058
354760.0000000    0.1627366
354800.0000000    0.1560563
354840.0000000    0.1629426
354880.0000000    0.1553023
354920.0000000    0.1385598
354960.0000000    0.1436418
355000.0000000    0.1447328
355040.0000000    0.1624935
355080.0000000    0.1606096
355120.0000000    0.1548615
355160.0000000    0.1495206
355200.0000000    0.1493146
355240.0000000    0.1438066
355280.0000000    0.1534881
355320.0000000    0.1575612
355360.0000000    0.1542813
355400.0000000    0.1520135
355440.0000000    0.1533244
355480.0000000    0.1483445
355520.0000000    0.1532142
355560.0000000    0.1648140
355600.0000000    0.1526323
355640.0000000    0.1489404
355680.0000000    0.1602051
355720.0000000    0.1468157
355760.0000000    0.1586546
355800.0000000    0.1560952
355840.0000000    0.1631857
355880.0000000    0.1592314
355920.0000000    0.1541321
355960.0000000    0.1574457
356000.0000000    0.1718640
356040.0000000    0.1576697
356080.0000000    0.1644170
356120.0000000    0.1756438
356160.0000000    0.1722976
356200.0000000    0.1748485
356240.0000000    0.1703665
356280.0000000    0.1681353
356320.0000000    0.1726907
356360.0000000    0.1709048
356400.0000000    0.1622933
356440.0000000    0.1728076
356480.0000000    0.1703610
356520.0000000    0.1875422
356560.0000000    0.1673228
356600.0000000    0.1613874
356640.0000000    0.1713599
356680.0000000    0.1705937
356720.0000000    0.1668303
356760.0000000    0.1646405
356800.0000000    0.1708170
356840.0000000    0.1653304
356880.0000000    0.1757302
356920.0000000    0.1645852
356960.0000000    0.1640916
357000.0000000    0.1693375
357040.0000000    0.1650643
357080.0000000    0.1702908
357120.0000000    0.1664249
357160.0000000    0.1691873
357200.0000000    0.1624572
357240.0000000    0.1772434
357280.0000000    0.1637505
357320.0000000    0.1704585
357360.0000000    0.1759645
357400.0000000    0.1738469
357440.0000000    0.1883454
357480.0000000    0.1967454
357520.0000000    0.1922973
357560.0000000    0.1637110
357600.0000000    0.1654451
357640.0000000    0.1838404
357680.0000000    0.1814060
357720.0000000    0.1715760
357760.0000000    0.1850798
357800.0000000    0.1846205
357840.0000000    0.1988212
357880.0000000    0.1760524
357920.0000000    0.1630465
357960.0000000    0.1720075
358000.0000000    0.1686057
358040.0000000    0.1636277
358080.0000000    0.1608774
358120.0000000    0.1797987
358160.0000000    0.1772576
358200.0000000    0.1857921
358240.0000000    0.1720738
358280.0000000    0.1907720
358320.0000000    0.1785513
358360.0000000    0.1884605
358400.0000000    0.1984977
358440.0000000    0.1891582
358480.0000000    0.1878068
358520.0000000    0.1875111
358560.0000000    0.1818410
358600.0000000    0.1863580
358640.0000000    0.1870073
358680.0000000    0.1957130
358720.0000000    0.1967447
358760.0000000    0.1735747
358800.0000000    0.1829732
358840.0000000    0.2107798
358880.0000000    0.2218535
358920.0000000    0.2054993
358960.0000000    0.1939376
359000.0000000    0.1813792
359040.0000000    0.1810249
359080.0000000    0.1852605
359120.0000000    0.1955634
359160.0000000    0.1855602
359200.0000000    0.2131253
359240.0000000    0.2109653
359280.0000000    0.2269977
359320.0000000    0.1942752
359360.0000000    0.2162075
359400.0000000    0.1972597
359440.0000000    0.2162332
359480.0000000    0.1985077
359520.0000000    0.2002672
359560.0000000    0.1993874
359600.0000000    0.1879318
359640.0000000    0.2059611
359680.0000000    0.2015269
359720.0000000    0.1816298
359760.0000000    0.1731741
359800.0000000    0.1741496
359840.0000000    0.1779639
359880.0000000    0.1905367
359920.0000000    0.1869589
359960.0000000    0.1947053
360000.0000000    0.1949885
360040.0000000    0.1996443
360080.0000000    0.1948197
360120.0000000    0.1822767
360160.0000000    0.1812457
360200.0000000    0.1876896
360240.0000000    0.1751936
360280.0000000    0.1597864
360320.0000000    0.1849104
360360.0000000    0.1964303
360400.0000000    0.1863331
360440.0000000    0.1850369
360480.0000000    0.2046394
360520.0000000    0.1950950
360560.0000000    0.1715942
360600.0000000    0.1806894
360640.0000000    0.1892291
360680.0000000    0.1721542
360720.0000000    0.1695250
360760.0000000    0.1783143
360800.0000000    0.1982391
360840.0000000    0.1962195
360880.0000000    0.2023651
360920.0000000    0.1853838
360960.0000000    0.1943192
361000.0000000    0.2163201
361040.0000000    0.2037254
361080.0000000    0.2003097
361120.0000000    0.1958064
361160.0000000    0.1903372
361200.0000000    0.1874625
361240.0000000    0.1713909
361280.0000000    0.1713514
361320.0000000    0.1760269
361360.0000000    0.1882742
361400.0000000    0.1915183
361440.0000000    0.2011462
361480.0000000    0.2100269
361520.0000000    0.2072263
361560.0000000    0.2096175
361600.0000000    0.2109557
361640.0000000    0.1981889
361680.0000000    0.2175789
361720.0000000    0.1922946
361760.0000000    0.2028751
361800.0000000    0.1871659
361840.0000000    0.1981840
361880.0000000    0.1777266
361920.0000000    0.1991082
361960.0000000    0.2012067
362000.0000000    0.1835467
362040.0000000    0.1991027
362080.0000000    0.1695435
362120.0000000    0.1946561
362160.0000000    0.1939556
362200.0000000    0.1970133
362240.0000000    0.2077611
362280.0000000    0.2146778
362320.0000000    0.1938301
362360.0000000    0.1815417
362400.0000000    0.1978810
362440.0000000    0.2271975
362480.0000000    0.1669919
362520.0000000    0.1813803
362560.0000000    0.1566821
362600.0000000    0.1710996
362640.0000000    0.1823377
362680.0000000    0.1722272
362720.0000000    0.1911755
362760.0000000    0.1814509
362800.0000000    0.1926361
362840.0000000    0.1797755
362880.0000000    0.1999138
362920.0000000    0.2145462
362960.0000000    0.1957994
363000.0000000    0.1958436
363040.0000000    0.1736729
363080.0000000    0.2036874
363120.0000000    0.2026964
363160.0000000    0.1933658
363200.0000000    0.1932299
363240.0000000    0.2270204
363280.0000000    0.2376094
363320.0000000    0.2071133
363360.0000000    0.2162566
363400.0000000    0.1907163
363440.0000000    0.2056404
363480.0000000    0.2110119
363520.0000000    0.2090145
363560.0000000    0.2186462
363600.0000000    0.2116139
363640.0000000    0.2176712
363680.0000000    0.1949951
363720.0000000    0.2018529
363760.0000000    0.1757454
363800.0000000    0.2017756
363840.0000000    0.2053175
363880.0000000    0.2002993
363920.0000000    0.2041137
363960.0000000    0.1979129
364000.0000000    0.1964341
364040.0000000    0.1986265
364080.0000000    0.1967253
364120.0000000    0.1886230
364160.0000000    0.1841968
364200.0000000    0.1998353
364240.0000000    0.1938676
364280.0000000    0.1979552
364320.0000000    0.1902751
364360.0000000    0.1923577
364400.0000000    0.1966704
364440.0000000    0.2370041
364480.0000000    0.2134914
364520.0000000    0.2130035
364560.0000000    0.2129194
364600.0000000    0.2103628
364640.0000000    0.2204342
364680.0000000    0.2102577
364720.0000000    0.2269127
364760.0000000    0.2114657
364800.0000000    0.2131844
364840.0000000    0.2028622
364880.0000000    0.2233655
364920.0000000    0.2358282
364960.0000000    0.2197679
365000.0000000    0.2193181
365040.0000000    0.2086804
365080.0000000    0.2177092
365120.0000000    0.2033609
365160.0000000    0.2119592
365200.0000000    0.1939704
365240.0000000    0.2132447
365280.0000000    0.2268526
365320.0000000    0.2209053
365360.0000000    0.2143585
365400.0000000    0.2381724
365440.0000000    0.2313917
365480.0000000    0.2433634
365520.0000000    0.2462088
365560.0000000    0.2248985
365600.0000000    0.2189863
365640.0000000    0.2327048
365680.0000000    0.2265738
365720.0000000    0.2155059
365760.0000000    0.2256694
365800.0000000    0.2148616
365840.0000000    0.2127359
365880.0000000    0.2118652
365920.0000000    0.2189506
365960.0000000    0.2187131
366000.0000000    0.2128580
366040.0000000    0.2335895
366080.0000000    0.2219167
366120.0000000    0.2081966
366160.0000000    0.2146249
366200.0000000    0.2066270
366240.0000000    0.2040498
366280.0000000    0.1959560
366320.0000000    0.1987727
366360.0000000    0.2092297
366400.0000000    0.2109974
366440.0000000    0.2073761
366480.0000000    0.2085076
366520.0000000    0.1952378
366560.0000000    0.1940430
366600.0000000    0.2003424
366640.0000000    0.1955085
366680.0000000    0.1967167
366720.0000000    0.2033468
366760.0000000    0.1973196
366800.0000000    0.1879939
366840.0000000    0.2070291
366880.0000000    0.1985983
366920.0000000    0.1946114
366960.0000000    0.2047993
367000.0000000    0.2016544
367040.0000000    0.1994736
367080.0000000    0.1948201
367120.0000000    0.2027951
367160.0000000    0.2014131
367200.0000000    0.2035465
367240.0000000    0.2071870
367280.0000000    0.2047328
367320.0000000    0.1968506
367360.0000000    0.2207261
367400.0000000    0.2101719
367440.0000000    0.2001098
367480.0000000    0.2061758
367520.0000000    0.2012354
367560.0000000    0.2130837
367600.0000000    0.2101293
367640.0000000    0.2135901
367680.0000000    0.1931737
367720.0000000    0.2076950
367760.0000000    0.2036797
367800.0000000    0.2058765
367840.0000000    0.2113072
367880.0000000    0.2151518
367920.0000000    0.2131452
367960.0000000    0.2274513
368000.0000000    0.2012309
368040.0000000    0.1987952
368080.0000000    0.1941434
368120.0000000    0.2102817
368160.0000000    0.1976121
368200.0000000    0.1850343
368240.0000000    0.1990136
368280.0000000    0.1852264
368320.0000000    0.1892072
368360.0000000    0.1858882
368400.0000000    0.1904847
368440.0000000    0.1874968
368480.0000000    0.1871990
368520.0000000    0.1802341
368560.0000000    0.1827082
368600.0000000    0.1813875
368640.0000000    0.1801241
368680.0000000    0.1977780
368720.0000000    0.1964566
368760.0000000    0.1891834
368800.0000000    0.1911002
368840.0000000    0.1807184
368880.0000000    0.1881126
368920.0000000    0.1986957
368960.0000000    0.1826944
369000.0000000    0.1736137
369040.0000000    0.1704377
369080.0000000    0.1817334
369120.0000000    0.1924460
369160.0000000    0.1915840
369200.0000000    0.2033388
369240.0000000    0.1906776
369280.0000000    0.2038296
369320.0000000    0.1937624
369360.0000000    0.1879745
369400.0000000    0.1884234
369440.0000000    0.1861674
369480.0000000    0.1685590
369520.0000000    0.1777340
369560.0000000    0.1839276
369600.0000000    0.1824101
369640.0000000    0.1772741
369680.0000000    0.1764361
369720.0000000    0.1764235
369760.0000000    0.1658878
369800.0000000    0.1849468
369840.0000000    0.1848744
369880.0000000    0.1919293
369920.0000000    0.1993913
369960.0000000    0.1944367
370000.0000000    0.1944950
370040.0000000    0.1936599
370080.0000000    0.2145942
370120.0000000    0.1897245
370160.0000000    0.1909461
370200.0000000    0.1807574
370240.0000000    0.1804793
370280.0000000    0.1798091
370320.0000000    0.1844197
370360.0000000    0.1716253
370400.0000000    0.1997976
370440.0000000    0.1948402
370480.0000000    0.1968219
370520.0000000    0.1965872
370560.0000000    0.1847596
370600.0000000    0.2011269
370640.0000000    0.1875249
370680.0000000    0.1889872
370720.0000000    0.1878128
370760.0000000    0.2008387
370800.0000000    0.1978094
370840.0000000    0.1834238
370880.0000000    0.1887986
370920.0000000    0.1837259
370960.0000000    0.1873022
371000.0000000    0.1969051
371040.0000000    0.1895175
371080.0000000    0.1876322
371120.0000000    0.2024371
371160.0000000    0.1986735
371200.0000000    0.1962165
371240.0000000    0.1948132
371280.0000000    0.1860882
371320.0000000    0.1936761
371360.0000000    0.2130289
371400.0000000    0.2142884
371440.0000000    0.2032902
371480.0000000    0.1942337
371520.0000000    0.1956489
371560.0000000    0.1915202
371600.0000000    0.1945100
371640.0000000    0.1959255
371680.0000000    0.2082843
371720.0000000    0.1945186
371760.0000000    0.2018462
371800.0000000    0.1954191
371840.0000000    0.1898377
371880.0000000    0.2041373
371920.0000000    0.1908330
371960.0000000    0.1949989
372000.0000000    0.2018867
372040.0000000    0.1997865
372080.0000000    0.2043914
372120.0000000    0.2123687
372160.0000000    0.2095422
372200.0000000    0.2082422
372240.0000000    0.2044316
372280.0000000    0.2291140
372320.0000000    0.2200173
372360.0000000    0.2030022
372400.0000000    0.2128609
372440.0000000    0.2081403
372480.0000000    0.2001756
372520.0000000    0.1969809
372560.0000000    0.2158211
372600.0000000    0.1906732
372640.0000000    0.2204726
372680.0000000    0.1899233
372720.0000000    0.2067516
372760.0000000    0.2001600
372800.0000000    0.2074947
372840.0000000    0.1976464
372880.0000000    0.2052702
372920.0000000    0.2057360
372960.0000000    0.2101342
373000.0000000    0.2106313
373040.0000000    0.2183448
373080.0000000    0.2114803
373120.0000000    0.2105595
373160.0000000    0.2268593
373200.0000000    0.2109042
373240.0000000    0.2087380
373280.0000000    0.2089913
373320.0000000    0.2100482
373360.0000000    0.2132785
373400.0000000    0.2213218
373440.0000000    0.2047564
373480.0000000    0.2114307
373520.0000000    0.2235257
373560.0000000    0.1976930
373600.0000000    0.1983303
373640.0000000    0.2066316
373680.0000000    0.1957380
373720.0000000    0.2005465
373760.0000000    0.2087118
373800.0000000    0.1973931
373840.0000000    0.2124611
373880.0000000    0.1972384
373920.0000000    0.2075333
373960.0000000    0.2119530
374000.0000000    0.1931252
374040.0000000    0.2074115
374080.0000000    0.2147542
374120.0000000    0.2006685
374160.0000000    0.1996479
374200.0000000    0.1967429
374240.0000000    0.1990016
374280.0000000    0.2003692
374320.0000000    0.2040074
374360.0000000    0.2052394
374400.0000000    0.2003093
374440.0000000    0.1889838
374480.0000000    0.1998612
374520.0000000    0.2038346
374560.0000000    0.2055769
374600.0000000    0.1959261
374640.0000000    0.1997786
374680.0000000    0.1923168
374720.0000000    0.1994071
374760.0000000    0.1872125
374800.0000000    0.1910349
374840.0000000    0.2086174
374880.0000000    0.1983324
374920.0000000    0.2038387
374960.0000000    0.2050198
375000.0000000    0.1988947
375040.0000000    0.2054269
375080.0000000    0.1992282
375120.0000000    0.1922577
375160.0000000    0.1999255
375200.0000000    0.1959454
375240.0000000    0.2170071
375280.0000000    0.1917200
375320.0000000    0.1959547
375360.0000000    0.1872279
375400.0000000    0.1974456
375440.0000000    0.1880013
375480.0000000    0.1895806
375520.0000000    0.1921396
375560.0000000    0.1975849
375600.0000000    0.2186655
375640.0000000    0.1964290
375680.0000000    0.2050551
375720.0000000    0.2025177
375760.0000000    0.2145539
375800.0000000    0.2005418
375840.0000000    0.2104041
375880.0000000    0.2142091
375920.0000000    0.1953399
375960.0000000    0.2043810
376000.0000000    0.1977277
376040.0000000    0.2106742
376080.0000000    0.2043859
376120.0000000    0.2123998
376160.0000000    0.2095872
376200.0000000    0.2049918
376240.0000000    0.2090179
376280.0000000    0.2048336
376320.0000000    0.2042490
376360.0000000    0.2273975
376400.0000000    0.2171899
376440.0000000    0.2200940
376480.0000000    0.2271592
376520.0000000    0.2131427
376560.0000000    0.2032434
376600.0000000    0.2094042
376640.0000000    0.2110711
376680.0000000    0.2101633
376720.0000000    0.2185146
376760.0000000    0.2063742
376800.0000000    0.2038635
376840.0000000    0.1917813
376880.0000000    0.1966745
376920.0000000    0.2259144
376960.0000000    0.2101137
377000.0000000    0.2143087
377040.0000000    0.2208424
377080.0000000    0.2177251
377120.0000000    0.2031865
377160.0000000    0.2015762
377200.0000000    0.2106491
377240.0000000    0.2043738
377280.0000000    0.2102285
377320.0000000    0.2073983
377360.0000000    0.1918196
377400.0000000    0.1860506
377440.0000000    0.2011750
377480.0000000    0.2017069
377520.0000000    0.1962319
377560.0000000    0.2023102
377600.0000000    0.2093371
377640.0000000    0.2207187
377680.0000000    0.2033817
377720.0000000    0.1955449
377760.0000000    0.2126675
377800.0000000    0.2106770
377840.0000000    0.2081080
377880.0000000    0.2174957
377920.0000000    0.2124939
377960.0000000    0.2057838
378000.0000000    0.2139629
378040.0000000    0.2057109
378080.0000000    0.2177867
378120.0000000    0.1991304
378160.0000000    0.2058650
378200.0000000    0.2257017
378240.0000000    0.2058559
378280.0000000    0.2262580
378320.0000000    0.2174424
378360.0000000    0.2165191
378400.0000000    0.2211166
378440.0000000    0.2133024
378480.0000000    0.2223273
378520.0000000    0.2072913
378560.0000000    0.2117397
378600.0000000    0.2174299
378640.0000000    0.1846537
378680.0000000    0.1938397
378720.0000000    0.1979362
378760.0000000    0.2070328
378800.0000000    0.2236697
378840.0000000    0.2143207
378880.0000000    0.2174830
378920.0000000    0.2152568
378960.0000000    0.2139992
379000.0000000    0.2189249
379040.0000000    0.2113464
379080.0000000    0.2115199
379120.0000000    0.2068935
379160.0000000    0.2076390
379200.0000000    0.2063773
379240.0000000    0.2013538
379280.0000000    0.1981162
379320.0000000    0.1984173
379360.0000000    0.2071403
379400.0000000    0.1982823
379440.0000000    0.2127139
379480.0000000    0.2048902
379520.0000000    0.1915692
379560.0000000    0.1995300
379600.0000000    0.1942778
379640.0000000    0.2090528
379680.0000000    0.2040571
379720.0000000    0.1965651
379760.0000000    0.2136208
379800.0000000    0.2161199
379840.0000000    0.2155690
379880.0000000    0.2253958
379920.0000000    0.2225711
379960.0000000    0.2141855
380000.0000000    0.2131559
380040.0000000    0.2125770
380080.0000000    0.2078474
380120.0000000    0.2161176
380160.0000000    0.2227652
380200.0000000    0.1970380
380240.0000000    0.2031200
380280.0000000    0.2136173
380320.0000000    0.2089245
380360.0000000    0.2013092
380400.0000000    0.2125615
380440.0000000    0.1931589
380480.0000000    0.1959636
380520.0000000    0.2182109
380560.0000000    0.2029894
380600.0000000    0.2220336
380640.0000000    0.2215978
380680.0000000    0.2177548
380720.0000000    0.2043725
380760.0000000    0.2006822
380800.0000000    0.2012504
380840.0000000    0.2142758
380880.0000000    0.2140759
380920.0000000    0.2247993
380960.0000000    0.2284572
381000.0000000    0.2065201
381040.0000000    0.2260563
381080.0000000    0.2205841
381120.0000000    0.2150947
381160.0000000    0.1972184
381200.0000000    0.2136730
381240.0000000    0.2087648
381280.0000000    0.2113329
381320.0000000    0.2069418
381360.0000000    0.2106367
381400.0000000    0.2094246
381440.0000000    0.2142327
381480.0000000    0.2070379
381520.0000000    0.1921342
381560.0000000    0.2137500
381600.0000000    0.2190737
381640.0000000    0.2074704
381680.0000000    0.2057925
381720.0000000    0.2104956
381760.0000000    0.2245346
381800.0000000    0.2053538
381840.0000000    0.2096932
381880.0000000    0.2156417
381920.0000000    0.2144144
381960.0000000    0.2282871
382000.0000000    0.2207992
382040.0000000    0.2264641
382080.0000000    0.2294959
382120.0000000    0.2323847
382160.0000000    0.2279246
382200.0000000    0.2277174
382240.0000000    0.2214185
382280.0000000    0.2330413
382320.0000000    0.2201231
382360.0000000    0.2179669
382400.0000000    0.2225920
382440.0000000    0.2211910
382480.0000000    0.2070917
382520.0000000    0.2346377
382560.0000000    0.2234613
382600.0000000    0.2247318
382640.0000000    0.2231359
382680.0000000    0.2264845
382720.0000000    0.2390554
382760.0000000    0.2164113
382800.0000000    0.2028335
382840.0000000    0.2213857
382880.0000000    0.2178725
382920.0000000    0.2101300
382960.0000000    0.2213604
383000.0000000    0.2199620
383040.0000000    0.2033970
383080.0000000    0.2201652
383120.0000000    0.2196320
383160.0000000    0.2031918
383200.0000000    0.2243715
383240.0000000    0.2259588
383280.0000000    0.2085002
383320.0000000    0.2182932
383360.0000000    0.2270442
383400.0000000    0.2214385
383440.0000000    0.2251248
383480.0000000    0.2221097
383520.0000000    0.2291438
383560.0000000    0.2209122
383600.0000000    0.1974963
383640.0000000    0.1986167
383680.0000000    0.2134337
383720.0000000    0.2179088
383760.0000000    0.2171635
383800.0000000    0.2202271
383840.0000000    0.2288655
383880.0000000    0.2340263
383920.0000000    0.2348335
383960.0000000    0.2265784
384000.0000000    0.2335608
384040.0000000    0.2267877
384080.0000000    0.2280188
384120.0000000    0.2252802
384160.0000000    0.2283965
384200.0000000    0.2124318
384240.0000000    0.2107400
384280.0000000    0.1990352
384320.0000000    0.2062958
384360.0000000    0.2263360
384400.0000000    0.2321314
384440.0000000    0.2271342
384480.0000000    0.2256559
384520.0000000    0.2372171
384560.0000000    0.2307567
384600.0000000    0.2453108
384640.0000000    0.2317108
384680.0000000    0.2290233
384720.0000000    0.2282375
384760.0000000    0.2119938
384800.0000000    0.2318572
384840.0000000    0.2270253
384880.0000000    0.2335465
384920.0000000    0.2367254
384960.0000000    0.2355383
385000.0000000    0.2388024
385040.0000000    0.2335833
385080.0000000    0.2416899
385120.0000000    0.2219202
385160.0000000    0.2262207
385200.0000000    0.2419076
385240.0000000    0.2408588
385280.0000000    0.2328143
385320.0000000    0.2324112
385360.0000000    0.2384236
385400.0000000    0.2345512
385440.0000000    0.2463682
385480.0000000    0.2341787
385520.0000000    0.2479327
385560.0000000    0.2357969
385600.0000000    0.2376938
385640.0000000    0.2333836
385680.0000000    0.2454218
385720.0000000    0.2392259
385760.0000000    0.2376855
385800.0000000    0.2259591
385840.0000000    0.2198665
385880.0000000    0.2050596
385920.0000000    0.2184479
385960.0000000    0.2321718
386000.0000000    0.2256335
386040.0000000    0.2184099
386080.0000000    0.2173142
386120.0000000    0.2249098
386160.0000000    0.2327000
386200.0000000    0.2311424
386240.0000000    0.2209183
386280.0000000    0.2086829
386320.0000000    0.2120835
386360.0000000    0.2174119
386400.0000000    0.2151263
386440.0000000    0.2181683
386480.0000000    0.2319031
386520.0000000    0.2255799
386560.0000000    0.2357173
386600.0000000    0.2249581
386640.0000000    0.2311197
386680.0000000    0.2244841
386720.0000000    0.2126955
386760.0000000    0.2101484
386800.0000000    0.2207465
386840.0000000    0.2033377
386880.0000000    0.2102813
386920.0000000    0.2101209
386960.0000000    0.2144144
387000.0000000    0.2142949
387040.0000000    0.2099161
387080.0000000    0.2174062
387120.0000000    0.1970124
387160.0000000    0.2115862
387200.0000000    0.2025232
387240.0000000    0.2292493
387280.0000000    0.2075934
387320.0000000    0.2083512
387360.0000000    0.1985614
387400.0000000    0.1966742
387440.0000000    0.2038755
387480.0000000    0.2033837
387520.0000000    0.2029518
387560.0000000    0.2011994
387600.0000000    0.2056919
387640.0000000    0.2028921
387680.0000000    0.2052556
387720.0000000    0.1934862
387760.0000000    0.1904548
387800.0000000    0.1840027
387840.0000000    0.2012787
387880.0000000    0.2061300
387920.0000000    0.1936709
387960.0000000    0.1929156
388000.0000000    0.2132361
388040.0000000    0.2230095
388080.0000000    0.2091267
388120.0000000    0.2220047
388160.0000000    0.2125960
388200.0000000    0.2107512
388240.0000000    0.1990290
388280.0000000    0.1968471
388320.0000000    0.2182354
388360.0000000    0.2098853
388400.0000000    0.2073981
388440.0000000    0.2075449
388480.0000000    0.2156910
388520.0000000    0.2157882
388560.0000000    0.2153009
388600.0000000    0.2141003
388640.0000000    0.2194923
388680.0000000    0.2053041
388720.0000000    0.2000718
388760.0000000    0.2063144
388800.0000000    0.2145463
388840.0000000    0.2049599
388880.0000000    0.2050895
388920.0000000    0.2180331
388960.0000000    0.2036636
389000.0000000    0.2129489
389040.0000000    0.2022440
389080.0000000    0.2055726
389120.0000000    0.2263481
389160.0000000    0.2153025
389200.0000000    0.2078166
389240.0000000    0.2136426
389280.0000000    0.2141434
389320.0000000    0.2222117
389360.0000000    0.2226977
389400.0000000    0.2250938
389440.0000000    0.2216275
389480.0000000    0.2165362
389520.0000000    0.2162430
389560.0000000    0.2061581
389600.0000000    0.1997093
389640.0000000    0.2068649
389680.0000000    0.2080519
389720.0000000    0.2094534
389760.0000000    0.1983977
389800.0000000    0.1995957
389840.0000000    0.2141954
389880.0000000    0.2051992
389920.0000000    0.1966605
389960.0000000    0.1918270
390000.0000000    0.2047551
390040.0000000    0.2082927
390080.0000000    0.1985482
390120.0000000    0.2058313
390160.0000000    0.2059029
390200.0000000    0.2056543
390240.0000000    0.2134382
390280.0000000    0.2056302
390320.0000000    0.1759799
390360.0000000    0.1874226
390400.0000000    0.1882734
390440.0000000    0.1752075
390480.0000000    0.1905966
390520.0000000    0.1727996
390560.0000000    0.1904046
390600.0000000    0.1802801
390640.0000000    0.2063818
390680.0000000    0.1842069
390720.0000000    0.1801990
390760.0000000    0.1935161
390800.0000000    0.2065277
390840.0000000    0.1912078
390880.0000000    0.2120773
390920.0000000    0.2046373
390960.0000000    0.1823667
391000.0000000    0.1827783
391040.0000000    0.1786433
391080.0000000    0.1895789
391120.0000000    0.1998016
391160.0000000    0.1869592
391200.0000000    0.1878302
391240.0000000    0.1964758
391280.0000000    0.1943957
391320.0000000    0.1903525
391360.0000000    0.1738694
391400.0000000    0.1674854
391440.0000000    0.1593523
391480.0000000    0.1826058
391520.0000000    0.1818539
391560.0000000    0.1860511
391600.0000000    0.1837457
391640.0000000    0.2019535
391680.0000000    0.2146100
391720.0000000    0.2013085
391760.0000000    0.1936763
391800.0000000    0.2103401
391840.0000000    0.2089105
391880.0000000    0.2003226
391920.0000000    0.2067053
391960.0000000    0.1979068
392000.0000000    0.2189220
392040.0000000    0.2063070
392080.0000000    0.2033844
392120.0000000    0.2041883
392160.0000000    0.2151989
392200.0000000    0.2008780
392240.0000000    0.2040263
392280.0000000    0.2014223
392320.0000000    0.2068853
392360.0000000    0.2115927
392400.0000000    0.1924576
392440.0000000    0.2093557
392480.0000000    0.2121174
392520.0000000    0.1875459
392560.0000000    0.2022658
392600.0000000    0.1927052
392640.0000000    0.2124854
392680.0000000    0.1980003
392720.0000000    0.2091741
392760.0000000    0.2119314
392800.0000000    0.2094260
392840.0000000    0.2026049
392880.0000000    0.1920920
392920.0000000    0.1984301
392960.0000000    0.2076673
393000.0000000    0.2112759
393040.0000000    0.2182469
393080.0000000    0.2069581
393120.0000000    0.2154404
393160.0000000    0.2141190
393200.0000000    0.1986653
393240.0000000    0.2118759
393280.0000000    0.2047197
393320.0000000    0.1799529
393360.0000000    0.1979319
393400.0000000    0.2048407
393440.0000000    0.1917505
393480.0000000    0.2014425
393520.0000000    0.2015734
393560.0000000    0.1910113
393600.0000000    0.1869524
393640.0000000    0.1988637
393680.0000000    0.1946376
393720.0000000    0.1765623
393760.0000000    0.1852702
393800.0000000    0.2057833
393840.0000000    0.1952519
393880.0000000    0.2039564
393920.0000000    0.2055885
393960.0000000    0.1979062
394000.0000000    0.2101279
394040.0000000    0.1999698
394080.0000000    0.1952400
394120.0000000    0.2143572
394160.0000000    0.2053348
394200.0000000    0.2065040
394240.0000000    0.2030665
394280.0000000    0.1877141
394320.0000000    0.1848108
394360.0000000    0.1956817
394400.0000000    0.2126389
394440.0000000    0.2145994
394480.0000000    0.2186322
394520.0000000    0.2204153
394560.0000000    0.2158310
394600.0000000    0.2202452
394640.0000000    0.2254894
394680.0000000    0.2139210
394720.0000000    0.2052245
394760.0000000    0.2088447
394800.0000000    0.2241502
394840.0000000    0.2075819
394880.0000000    0.2069888
394920.0000000    0.1964371
394960.0000000    0.1912929
395000.0000000    0.2019648
395040.0000000    0.1973134
395080.0000000    0.1987779
395120.0000000    0.1888762
395160.0000000    0.1891783
395200.0000000    0.1895536
395240.0000000    0.1847135
395280.0000000    0.1888653
395320.0000000    0.2001154
395360.0000000    0.2054621
395400.0000000    0.1983883
395440.0000000    0.1907851
395480.0000000    0.2118948
395520.0000000    0.1965272
395560.0000000    0.1992483
395600.0000000    0.1999934
395640.0000000    0.1850499
395680.0000000    0.1906418
395720.0000000    0.1869339
395760.0000000    0.2054731
395800.0000000    0.1949342
395840.0000000    0.1981578
395880.0000000    0.2057252
395920.0000000    0.2108201
395960.0000000    0.2035121
396000.0000000    0.2140086
396040.0000000    0.1967427
396080.0000000    0.2045156
396120.0000000    0.2172658
396160.0000000    0.1966242
396200.0000000    0.1968589
396240.0000000    0.1941034
396280.0000000    0.1940593
396320.0000000    0.2027939
396360.0000000    0.1885108
396400.0000000    0.1971562
396440.0000000    0.1887827
396480.0000000    0.2027425
396520.0000000    0.1962630
396560.0000000    0.2124072
396600.0000000    0.1929471
396640.0000000    0.1906735
396680.0000000    0.1989920
396720.0000000    0.1972141
396760.0000000    0.1965284
396800.0000000    0.1835373
396840.0000000    0.1908734
396880.0000000    0.1866040
396920.0000000    0.2019247
396960.0000000    0.2023991
397000.0000000    0.1875419
397040.0000000    0.2031752
397080.0000000    0.2088351
397120.0000000    0.1908034
397160.0000000    0.1863790
397200.0000000    0.1842828
397240.0000000    0.1971869
397280.0000000    0.1734377
397320.0000000    0.1868832
397360.0000000    0.1769858
397400.0000000    0.1722012
397440.0000000    0.1869277
397480.0000000    0.1867048
397520.0000000    0.1910878
397560.0000000    0.1862289
397600.0000000    0.1889051
397640.0000000    0.1897868
397680.0000000    0.1901031
397720.0000000    0.1921696
397760.0000000    0.1902743
397800.0000000    0.1927993
397840.0000000    0.2169846
397880.0000000    0.2309246
397920.0000000    0.2313498
397960.0000000    0.2208837
398000.0000000    0.2269742
398040.0000000    0.2226099
398080.0000000    0.2347293
398120.0000000    0.2315765
398160.0000000    0.2183323
398200.0000000    0.2242520
398240.0000000    0.2153262
398280.0000000    0.2308254
398320.0000000    0.2073044
398360.0000000    0.2341244
398400.0000000    0.2204590
398440.0000000    0.2284425
398480.0000000    0.2107392
398520.0000000    0.2260483
398560.0000000    0.2074472
398600.0000000    0.2241523
398640.0000000    0.2358973
398680.0000000    0.2311930
398720.0000000    0.2093890
398760.0000000    0.2395903
398800.0000000    0.2387589
398840.0000000    0.2246561
398880.0000000    0.2368716
398920.0000000    0.2396080
398960.0000000    0.2337790
399000.0000000    0.2316217
399040.0000000    0.2411330
399080.0000000    0.2249701
399120.0000000    0.2251057
399160.0000000    0.2234704
399200.0000000    0.2236874
399240.0000000    0.2176711
399280.0000000    0.2258206
399320.0000000    0.2396125
399360.0000000    0.2295359
399400.0000000    0.2240365
399440.0000000    0.2233603
399480.0000000    0.2309002
399520.0000000    0.2318062
399560.0000000    0.2357985
399600.0000000    0.2285067
399640.0000000    0.2353746
399680.0000000    0.2450889
399720.0000000    0.2220599
399760.0000000    0.2471237
399800.0000000    0.2236857
399840.0000000    0.2218646
399880.0000000    0.2433773
399920.0000000    0.2349848
399960.0000000    0.2443340
400000.0000000    0.2276889
400040.0000000    0.2299052
400080.0000000    0.2283641
400120.0000000    0.2423466
400160.0000000    0.2318030
400200.0000000    0.2389356
400240.0000000    0.2246957
400280.0000000    0.2324298
400320.0000000    0.2218755
400360.0000000    0.2298028
400400.0000000    0.2201685
400440.0000000    0.2268207
400480.0000000    0.2020189
400520.0000000    0.1933525
400560.0000000    0.2279442
400600.0000000    0.2139764
400640.0000000    0.2124296
400680.0000000    0.2213186
400720.0000000    0.2064468
400760.0000000    0.2181537
400800.0000000    0.2314675
400840.0000000    0.2055370
400880.0000000    0.2027373
400920.0000000    0.2076628
400960.0000000    0.2117204
401000.0000000    0.2157824
401040.0000000    0.2133733
401080.0000000    0.2178573
401120.0000000    0.2130991
401160.0000000    0.2224042
401200.0000000    0.2074789
401240.0000000    0.2079440
401280.0000000    0.2318797
401320.0000000    0.2296365
401360.0000000    0.2296990
401400.0000000    0.2207094
401440.0000000    0.2252507
401480.0000000    0.2327737
401520.0000000    0.2354215
401560.0000000    0.2263113
401600.0000000    0.2124369
401640.0000000    0.2350319
401680.0000000    0.2341134
401720.0000000    0.2213562
401760.0000000    0.2169561
401800.0000000    0.2265910
401840.0000000    0.2156386
401880.0000000    0.2105900
401920.0000000    0.2152340
401960.0000000    0.2116117
402000.0000000    0.2212961
402040.0000000    0.2146794
402080.0000000    0.2158944
402120.0000000    0.2135564
402160.0000000    0.2267518
402200.0000000    0.2276782
402240.0000000    0.2116198
402280.0000000    0.2093586
402320.0000000    0.2284229
402360.0000000    0.2268111
402400.0000000    0.2226730
402440.0000000    0.2251382
402480.0000000    0.2392636
402520.0000000    0.2172773
402560.0000000    0.2282581
402600.0000000    0.2178212
402640.0000000    0.2297547
402680.0000000    0.2181273
402720.0000000    0.2255145
402760.0000000    0.2115976
402800.0000000    0.2007898
402840.0000000    0.2154981
402880.0000000    0.2196956
402920.0000000    0.2194471
402960.0000000    0.2285948
403000.0000000    0.2118193
403040.0000000    0.2147539
403080.0000000    0.2183049
403120.0000000    0.2097670
403160.0000000    0.2140342
403200.0000000    0.2088048
403240.0000000    0.2131776
403280.0000000    0.2218590
403320.0000000    0.2110895
403360.0000000    0.2131358
403400.0000000    0.2128292
403440.0000000    0.2233096
403480.0000000    0.2145906
403520.0000000    0.2240338
403560.0000000    0.2016209
403600.0000000    0.2066758
403640.0000000    0.2053970
403680.0000000    0.2103859
403720.0000000    0.2171807
403760.0000000    0.2126870
403800.0000000    0.2044978
403840.0000000    0.2277966
403880.0000000    0.2174578
403920.0000000    0.2212083
403960.0000000    0.2243662
404000.0000000    0.2233826
404040.0000000    0.2113800
404080.0000000    0.2280412
404120.0000000    0.2093011
404160.0000000    0.2180668
404200.0000000    0.2145096
404240.0000000    0.2183960
404280.0000000    0.2139932
404320.0000000    0.2269865
404360.0000000    0.2114776
404400.0000000    0.2206282
404440.0000000    0.2171319
404480.0000000    0.2216187
404520.0000000    0.2181481
404560.0000000    0.2085118
404600.0000000    0.2170299
404640.0000000    0.2148869
404680.0000000    0.2062421
404720.0000000    0.2203718
404760.0000000    0.2128182
404800.0000000    0.1993831
404840.0000000    0.1885703
404880.0000000    0.2166972
404920.0000000    0.2119069
404960.0000000    0.2133342
405000.0000000    0.1910241
405040.0000000    0.2058366
405080.0000000    0.2142511
405120.0000000    0.2119648
405160.0000000    0.2082017
405200.0000000    0.2125149
405240.0000000    0.2209163
405280.0000000    0.2183909
405320.0000000    0.2069019
405360.0000000    0.2146460
405400.0000000    0.2252166
405440.0000000    0.2108857
405480.0000000    0.2194984
405520.0000000    0.2155205
405560.0000000    0.2279602
405600.0000000    0.2224107
405640.0000000    0.1970540
405680.0000000    0.2153788
405720.0000000    0.2108820
405760.0000000    0.1992228
405800.0000000    0.1990860
405840.0000000    0.2047659
405880.0000000    0.2060282
405920.0000000    0.2029299
405960.0000000    0.2051932
406000.0000000    0.2002997
406040.0000000    0.2183259
406080.0000000    0.2327456
406120.0000000    0.2365937
406160.0000000    0.2386881
406200.0000000    0.2221381
406240.0000000    0.2289031
406280.0000000    0.2133201
406320.0000000    0.2108279
406360.0000000    0.2089177
406400.0000000    0.2262729
406440.0000000    0.2244389
406480.0000000    0.2218840
406520.0000000    0.2211777
406560.0000000    0.2200204
406600.0000000    0.2070928
406640.0000000    0.2172440
406680.0000000    0.2082529
406720.0000000    0.2157652
406760.0000000    0.2098864
406800.0000000    0.2262942
406840.0000000    0.2202504
406880.0000000    0.2281737
406920.0000000    0.2167620
406960.0000000    0.2099101
407000.0000000    0.2191195
407040.0000000    0.2096659
407080.0000000    0.2159484
407120.0000000    0.2145139
407160.0000000    0.2009073
407200.0000000    0.2015608
407240.0000000    0.2048024
407280.0000000    0.2112499
407320.0000000    0.2029783
407360.0000000    0.2053869
407400.0000000    0.1925227
407440.0000000    0.2063928
407480.0000000    0.2163935
407520.0000000    0.2126528
407560.0000000    0.2155812
407600.0000000    0.2169228
407640.0000000    0.2001438
407680.0000000    0.1959105
407720.0000000    0.2060329
407760.0000000    0.2066786
407800.0000000    0.2017266
407840.0000000    0.2043519
407880.0000000    0.2138643
407920.0000000    0.2039412
407960.0000000    0.2136225
408000.0000000    0.2073206
408040.0000000    0.2142583
408080.0000000    0.2133839
408120.0000000    0.2104955
408160.0000000    0.2110717
408200.0000000    0.2109908
408240.0000000    0.2096774
408280.0000000    0.2193379
408320.0000000    0.2127609
408360.0000000    0.2202088
408400.0000000    0.2002123
408440.0000000    0.2039983
408480.0000000    0.2085285
408520.0000000    0.2110823
408560.0000000    0.2117850
408600.0000000    0.2176935
408640.0000000    0.2065200
408680.0000000    0.2008910
408720.0000000    0.2081192
408760.0000000    0.2114656
408800.0000000    0.1985843
408840.0000000    0.2147448
408880.0000000    0.2107165
408920.0000000    0.2231102
408960.0000000    0.2059834
409000.0000000    0.2113938
409040.0000000    0.1969803
409080.0000000    0.1968986
409120.0000000    0.2015488
409160.0000000    0.2074755
409200.0000000    0.2264262
409240.0000000    0.1891063
409280.0000000    0.1901814
409320.0000000    0.2090144
409360.0000000    0.2014058
409400.0000000    0.2080455
409440.0000000    0.2194186
409480.0000000    0.2170958
409520.0000000    0.2121731
409560.0000000    0.2140235
409600.0000000    0.2099047
409640.0000000    0.2148994
409680.0000000    0.2183201
409720.0000000    0.2212295
409760.0000000    0.2042525
409800.0000000    0.2229283
409840.0000000    0.2078764
409880.0000000    0.2038848
409920.0000000    0.2068142
409960.0000000    0.2181708
410000.0000000    0.2085514
410040.0000000    0.2083135
410080.0000000    0.2080927
410120.0000000    0.2155213
410160.0000000    0.2094337
410200.0000000    0.1998391
410240.0000000    0.2083434
410280.0000000    0.2069619
410320.0000000    0.2028251
410360.0000000    0.2109193
410400.0000000    0.2004809
410440.0000000    0.2151144
410480.0000000    0.2100610
410520.0000000    0.2202901
410560.0000000    0.2200044
410600.0000000    0.2097273
410640.0000000    0.2165050
410680.0000000    0.2044545
410720.0000000    0.2073139
410760.0000000    0.2033658
410800.0000000    0.2114861
410840.0000000    0.2031898
410880.0000000    0.2089764
410920.0000000    0.2067472
410960.0000000    0.1955363
411000.0000000    0.1881709
411040.0000000    0.1938924
411080.0000000    0.2070136
411120.0000000    0.2045829
411160.0000000    0.2061370
411200.0000000    0.2042562
411240.0000000    0.1963163
411280.0000000    0.2080962
411320.0000000    0.2053451
411360.0000000    0.1952438
411400.0000000    0.1885073
411440.0000000    0.2021406
411480.0000000    0.1968279
411520.0000000    0.2008621
411560.0000000    0.1936777
411600.0000000    0.1856626
411640.0000000    0.1990962
411680.0000000    0.1977796
411720.0000000    0.1950039
411760.0000000    0.2021297
411800.0000000    0.2105393
411840.0000000    0.2097692
411880.0000000    0.2055010
411920.0000000    0.1990529
411960.0000000    0.2055112
412000.0000000    0.2036632
412040.0000000    0.2160413
412080.0000000    0.2158611
412120.0000000    0.2029515
412160.0000000    0.1970909
412200.0000000    0.1986458
412240.0000000    0.1941417
412280.0000000    0.2245708
412320.0000000    0.2347009
412360.0000000    0.2210796
412400.0000000    0.2118250
412440.0000000    0.1893995
412480.0000000    0.2139679
412520.0000000    0.2048457
412560.0000000    0.2140636
412600.0000000    0.2024907
412640.0000000    0.2068352
412680.0000000    0.2062030
412720.0000000    0.2108827
412760.0000000    0.2120832
412800.0000000    0.2032772
412840.0000000    0.2186008
412880.0000000    0.2034283
412920.0000000    0.1906651
412960.0000000    0.2111001
413000.0000000    0.2123043
413040.0000000    0.1990330
413080.0000000    0.1960434
413120.0000000    0.2053254
413160.0000000    0.2039087
413200.0000000    0.2039433
413240.0000000    0.2092506
413280.0000000    0.2182125
413320.0000000    0.2341585
413360.0000000    0.2305670
413400.0000000    0.2231177
413440.0000000    0.2172705
413480.0000000    0.2196746
413520.0000000    0.2158388
413560.0000000    0.2325468
413600.0000000    0.2191138
413640.0000000    0.2213315
413680.0000000    0.2146020
413720.0000000    0.2190680
413760.0000000    0.2250538
413800.0000000    0.2405471
413840.0000000    0.2312086
413880.0000000    0.2286407
413920.0000000    0.2268493
413960.0000000    0.2197352
414000.0000000    0.2056391
414040.0000000    0.2224872
414080.0000000    0.2171125
414120.0000000    0.2275281
414160.0000000    0.2053931
414200.0000000    0.2135592
414240.0000000    0.2214330
414280.0000000    0.2136699
414320.0000000    0.2082880
414360.0000000    0.2236516
414400.0000000    0.2125358
414440.0000000    0.2086839
414480.0000000    0.2158442
414520.0000000    0.2196134
414560.0000000    0.2205610
414600.0000000    0.2166753
414640.0000000    0.2150411
414680.0000000    0.2022967
414720.0000000    0.2047706
414760.0000000    0.1874054
414800.0000000    0.1955389
414840.0000000    0.1950439
414880.0000000    0.1959601
414920.0000000    0.1985721
414960.0000000    0.1952679
415000.0000000    0.1881508
415040.0000000    0.2043958
415080.0000000    0.2066665
415120.0000000    0.1961989
415160.0000000    0.1965253
415200.0000000    0.2151633
415240.0000000    0.2228404
415280.0000000    0.2215752
415320.0000000    0.2298781
415360.0000000    0.2247933
415400.0000000    0.2083654
415440.0000000    0.2066675
415480.0000000    0.2089074
415520.0000000    0.2163926
415560.0000000    0.2131939
415600.0000000    0.2060321
415640.0000000    0.2181187
415680.0000000    0.2213450
415720.0000000    0.2308035
415760.0000000    0.2409900
415800.0000000    0.2416555
415840.0000000    0.2238952
415880.0000000    0.2390873
415920.0000000    0.2381833
415960.0000000    0.2357298
416000.0000000    0.2298754
416040.0000000    0.2164119
416080.0000000    0.2269838
416120.0000000    0.2336728
416160.0000000    0.2434547
416200.0000000    0.2243167
416240.0000000    0.2278654
416280.0000000    0.2137038
416320.0000000    0.2282852
416360.0000000    0.2125843
416400.0000000    0.2297496
416440.0000000    0.2221001
416480.0000000    0.2169391
416520.0000000    0.2064288
416560.0000000    0.2119501
416600.0000000    0.2042708
416640.0000000    0.2033197
416680.0000000    0.1951318
416720.0000000    0.2147500
416760.0000000    0.2105600
416800.0000000    0.1959615
416840.0000000    0.1965405
416880.0000000    0.1975496
416920.0000000    0.1996614
416960.0000000    0.2041226
417000.0000000    0.1945067
417040.0000000    0.2056717
417080.0000000    0.2010763
417120.0000000    0.2071396
417160.0000000    0.1955800
417200.0000000    0.1939597
417240.0000000    0.2012287
417280.0000000    0.2046677
417320.0000000    0.2244823
417360.0000000    0.2282894
417400.0000000    0.2246521
417440.0000000    0.2212721
417480.0000000    0.2157329
417520.0000000    0.2348723
417560.0000000    0.2158937
417600.0000000    0.2175517
417640.0000000    0.2266545
417680.0000000    0.1959927
417720.0000000    0.1849013
417760.0000000    0.1933332
417800.0000000    0.2138047
417840.0000000    0.2038504
417880.0000000    0.2023899
417920.0000000    0.2174238
417960.0000000    0.2138897
418000.0000000    0.2072042
418040.0000000    0.2128374
418080.0000000    0.2094798
418120.0000000    0.2082351
418160.0000000    0.2130669
418200.0000000    0.2115597
418240.0000000    0.1989305
418280.0000000    0.1985488
418320.0000000    0.1914999
418360.0000000    0.1973332
418400.0000000    0.1895197
418440.0000000    0.1868909
418480.0000000    0.2063026
418520.0000000    0.1942904
418560.0000000    0.2061226
418600.0000000    0.2153460
418640.0000000    0.2132231
418680.0000000    0.2122781
418720.0000000    0.2279504
418760.0000000    0.2280639
418800.0000000    0.2146058
418840.0000000    0.2038763
418880.0000000    0.2064723
418920.0000000    0.2125862
418960.0000000    0.1999343
419000.0000000    0.2017761
419040.0000000    0.1984172
419080.0000000    0.2110414
419120.0000000    0.2260057
419160.0000000    0.2122905
419200.0000000    0.2220268
419240.0000000    0.2289578
419280.0000000    0.2173386
419320.0000000    0.2121573
419360.0000000    0.2153393
419400.0000000    0.2214866
419440.0000000    0.2113091
419480.0000000    0.2111695
419520.0000000    0.2023027
419560.0000000    0.2224904
419600.0000000    0.2044384
419640.0000000    0.2068464
419680.0000000    0.2070161
419720.0000000    0.1874665
419760.0000000    0.2099398
419800.0000000    0.2083655
419840.0000000    0.2062354
419880.0000000    0.1969738
419920.0000000    0.2096997
419960.0000000    0.2052248
420000.0000000    0.1895515
420040.0000000    0.2079891
420080.0000000    0.1978326
420120.0000000    0.1943759
420160.0000000    0.1958365
420200.0000000    0.1937815
420240.0000000    0.2005300
420280.0000000    0.2041784
420320.0000000    0.1991930
420360.0000000    0.1914434
420400.0000000    0.2130134
420440.0000000    0.1961744
420480.0000000    0.2050641
420520.0000000    0.2155943
420560.0000000    0.2087511
420600.0000000    0.2089173
420640.0000000    0.2054974
420680.0000000    0.2165506
420720.0000000    0.2190108
420760.0000000    0.2207445
420800.0000000    0.2170952
420840.0000000    0.2129226
420880.0000000    0.2226162
420920.0000000    0.2222306
420960.0000000    0.2283329
421000.0000000    0.2182586
421040.0000000    0.2301197
421080.0000000    0.2272662
421120.0000000    0.2186122
421160.0000000    0.2218240
421200.0000000    0.2247293
421240.0000000    0.2140702
421280.0000000    0.2180348
421320.0000000    0.2163614
421360.0000000    0.2194062
421400.0000000    0.2210294
421440.0000000    0.2216301
421480.0000000    0.2126331
421520.0000000    0.2198356
421560.0000000    0.2227017
421600.0000000    0.2206249
421640.0000000    0.2148039
421680.0000000    0.2081300
421720.0000000    0.2125113
421760.0000000    0.2242270
421800.0000000    0.2156605
421840.0000000    0.2162278
421880.0000000    0.2054411
421920.0000000    0.1969515
421960.0000000    0.2140030
422000.0000000    0.2128432
422040.0000000    0.2106034
422080.0000000    0.2152461
422120.0000000    0.2239657
422160.0000000    0.2165187
422200.0000000    0.2119596
422240.0000000    0.2156069
422280.0000000    0.2134701
422320.0000000    0.2102002
422360.0000000    0.2128191
422400.0000000    0.2042900
422440.0000000    0.2136615
422480.0000000    0.2101287
422520.0000000    0.2178467
422560.0000000    0.2199160
422600.0000000    0.2213804
422640.0000000    0.2264501
422680.0000000    0.1922108
422720.0000000    0.2017436
422760.0000000    0.1955395
422800.0000000    0.1881115
422840.0000000    0.2044574
422880.0000000    0.1991422
422920.0000000    0.2019883
422960.0000000    0.2047644
423000.0000000    0.2025963
423040.0000000    0.2153235
423080.0000000    0.2029281
423120.0000000    0.2017565
423160.0000000    0.2041958
423200.0000000    0.2030701
423240.0000000    0.2115993
423280.0000000    0.2098064
423320.0000000    0.2034403
423360.0000000    0.2183511
423400.0000000    0.2074095
423440.0000000    0.2100423
423480.0000000    0.2019150
423520.0000000    0.2032455
423560.0000000    0.2030151
423600.0000000    0.2068600
423640.0000000    0.2133850
423680.0000000    0.2010749
423720.0000000    0.2090620
423760.0000000    0.1921718
423800.0000000    0.2135558
423840.0000000    0.2037742
423880.0000000    0.2067590
423920.0000000    0.2028933
423960.0000000    0.2041682
424000.0000000    0.2106713
424040.0000000    0.1893346
424080.0000000    0.1975832
424120.0000000    0.1913342
424160.0000000    0.2011260
424200.0000000    0.2009053
424240.0000000    0.1912670
424280.0000000    0.1977681
424320.0000000    0.1872767
424360.0000000    0.1946640
424400.0000000    0.2089556
424440.0000000    0.2020532
424480.0000000    0.1901666
424520.0000000    0.1960637
424560.0000000    0.1986550
424600.0000000    0.2007703
424640.0000000    0.1937438
424680.0000000    0.1883027
424720.0000000    0.2085284
424760.0000000    0.1873102
424800.0000000    0.1983254
424840.0000000    0.2109179
424880.0000000    0.1953980
424920.0000000    0.1993764
424960.0000000    0.2007746
425000.0000000    0.1885692
425040.0000000    0.1875691
425080.0000000    0.1857259
425120.0000000    0.1884105
425160.0000000    0.1939725
425200.0000000    0.2063400
425240.0000000    0.1948125
425280.0000000    0.1874885
425320.0000000    0.1896436
425360.0000000    0.1996492
425400.0000000    0.1811095
425440.0000000    0.1758529
425480.0000000    0.1893749
425520.0000000    0.1941189
425560.0000000    0.1932916
425600.0000000    0.1959245
425640.0000000    0.1914181
425680.0000000    0.1942970
425720.0000000    0.1995854
425760.0000000    0.1956064
425800.0000000    0.1849090
425840.0000000    0.2025036
425880.0000000    0.1965808
425920.0000000    0.1935239
425960.0000000    0.1886227
426000.0000000    0.1873879
426040.0000000    0.1811811
426080.0000000    0.2178301
426120.0000000    0.2025453
426160.0000000    0.2087216
426200.0000000    0.1988509
426240.0000000    0.2056612
426280.0000000    0.1960982
426320.0000000    0.2026407
426360.0000000    0.2015188
426400.0000000    0.2018318
426440.0000000    0.1943173
426480.0000000    0.1922625
426520.0000000    0.2109471
426560.0000000    0.2046593
426600.0000000    0.1946467
426640.0000000    0.1899010
426680.0000000    0.1977829
426720.0000000    0.1859515
426760.0000000    0.1975686
426800.0000000    0.1965863
426840.0000000    0.1993976
426880.0000000    0.1970089
426920.0000000    0.1958868
426960.0000000    0.1963090
427000.0000000    0.1906939
427040.0000000    0.1914290
427080.0000000    0.1944824
427120.0000000    0.2058593
427160.0000000    0.1995308
427200.0000000    0.1831908
427240.0000000    0.1877894
427280.0000000    0.1926960
427320.0000000    0.1933015
427360.0000000    0.1911218
427400.0000000    0.2095462
427440.0000000    0.1820210
427480.0000000    0.2080904
427520.0000000    0.2085764
427560.0000000    0.1859726
427600.0000000    0.1905299
427640.0000000    0.1918113
427680.0000000    0.2025107
427720.0000000    0.2062941
427760.0000000    0.1908569
427800.0000000    0.2009672
427840.0000000    0.2094710
427880.0000000    0.2085154
427920.0000000    0.2185236
427960.0000000    0.2134322
428000.0000000    0.2167279
428040.0000000    0.2134977
428080.0000000    0.2216536
428120.0000000    0.2115892
428160.0000000    0.2060963
428200.0000000    0.2012528
428240.0000000    0.2129949
428280.0000000    0.2019082
428320.0000000    0.2097316
428360.0000000    0.2095424
428400.0000000    0.2165549
428440.0000000    0.2039272
428480.0000000    0.2109937
428520.0000000    0.2160606
428560.0000000    0.2186307
428600.0000000    0.2210416
428640.0000000    0.2227444
428680.0000000    0.2169155
428720.0000000    0.2276548
428760.0000000    0.2117823
428800.0000000    0.2317019
428840.0000000    0.2141835
428880.0000000    0.2229085
428920.0000000    0.2219373
428960.0000000    0.2149473
429000.0000000    0.2104602
429040.0000000    0.2154271
429080.0000000    0.2130289
429120.0000000    0.2203356
429160.0000000    0.2159953
429200.0000000    0.2052811
429240.0000000    0.2047350
429280.0000000    0.2031306
429320.0000000    0.2118432
429360.0000000    0.2213251
429400.0000000    0.2147163
429440.0000000    0.2197067
429480.0000000    0.2252935
429520.0000000    0.2281929
429560.0000000    0.2190828
429600.0000000    0.2211673
429640.0000000    0.2198352
429680.0000000    0.2192113
429720.0000000    0.2285316
429760.0000000    0.2196334
429800.0000000    0.2197160
429840.0000000    0.2301919
429880.0000000    0.2227481
429920.0000000    0.2180020
429960.0000000    0.2288406
430000.0000000    0.2194772
430040.0000000    0.2387530
430080.0000000    0.2358615
430120.0000000    0.2424398
430160.0000000    0.2320478
430200.0000000    0.2335866
430240.0000000    0.2386545
430280.0000000    0.2528512
430320.0000000    0.2198709
430360.0000000    0.2064523
430400.0000000    0.2145858
430440.0000000    0.2240676
430480.0000000    0.2026518
430520.0000000    0.2134938
430560.0000000    0.2074859
430600.0000000    0.2015792
430640.0000000    0.1964293
430680.0000000    0.1827983
430720.0000000    0.2163602
430760.0000000    0.1993721
430800.0000000    0.1897172
430840.0000000    0.1952063
430880.0000000    0.1906261
430920.0000000    0.2028077
430960.0000000    0.1975430
431000.0000000    0.2029155
431040.0000000    0.2085866
431080.0000000    0.1974953
431120.0000000    0.2004772
431160.0000000    0.2042942
431200.0000000    0.2068527
431240.0000000    0.2068584
431280.0000000    0.2049559
431320.0000000    0.1836311
431360.0000000    0.1925800
431400.0000000    0.1980952
431440.0000000    0.1920648
431480.0000000    0.1962363
431520.0000000    0.2028250
431560.0000000    0.2160733
431600.0000000    0.2066045
431640.0000000    0.1984569
431680.0000000    0.1866985
431720.0000000    0.1995441
431760.0000000    0.1999737
431800.0000000    0.2046350
431840.0000000    0.1950237
431880.0000000    0.1941569
431920.0000000    0.1938632
431960.0000000    0.1960823
432000.0000000    0.2052372
432040.0000000    0.2015313
432080.0000000    0.1887871
432120.0000000    0.2059621
432160.0000000    0.2118126
432200.0000000    0.1955677
432240.0000000    0.1957470
432280.0000000    0.1911283
432320.0000000    0.2021269
432360.0000000    0.2100354
432400.0000000    0.2044487
432440.0000000    0.1905468
432480.0000000    0.1979808
432520.0000000    0.1933111
432560.0000000    0.1929857
432600.0000000    0.2051893
432640.0000000    0.2036816
432680.0000000    0.1908877
432720.0000000    0.1915253
432760.0000000    0.1885728
432800.0000000    0.1963968
432840.0000000    0.1964993
432880.0000000    0.2134628
432920.0000000    0.1884639
432960.0000000    0.1875256
433000.0000000    0.1859689
433040.0000000    0.1733615
433080.0000000    0.1896511
433120.0000000    0.1929878
433160.0000000    0.1880465
433200.0000000    0.1927708
433240.0000000    0.2050532
433280.0000000    0.1993498
433320.0000000    0.1928025
433360.0000000    0.2091565
433400.0000000    0.1985620
433440.0000000    0.1894233
433480.0000000    0.2038258
433520.0000000    0.2042527
433560.0000000    0.2000469
433600.0000000    0.2075236
433640.0000000    0.2013663
433680.0000000    0.2082141
433720.0000000    0.2100202
433760.0000000    0.1953732
433800.0000000    0.1915802
433840.0000000    0.1947554
433880.0000000    0.2065630
433920.0000000    0.2096476
433960.0000000    0.2012404
434000.0000000    0.2108476
434040.0000000    0.2070752
434080.0000000    0.1954124
434120.0000000    0.1985992
434160.0000000    0.1975091
434200.0000000    0.2037696
434240.0000000    0.2080121
434280.0000000    0.2059875
434320.0000000    0.1884768
434360.0000000    0.2032316
434400.0000000    0.2049602
434440.0000000    0.1999157
434480.0000000    0.2092804
434520.0000000    0.1978151
434560.0000000    0.1987404
434600.0000000    0.1969895
434640.0000000    0.1887599
434680.0000000    0.1923988
434720.0000000    0.1936972
434760.0000000    0.2033545
434800.0000000    0.1948049
434840.0000000    0.2145416
434880.0000000    0.1937306
434920.0000000    0.1999509
434960.0000000    0.1946330
435000.0000000    0.1748374
435040.0000000    0.1732517
435080.0000000    0.1995198
435120.0000000    0.1869666
435160.0000000    0.2055477
435200.0000000    0.1920297
435240.0000000    0.1916051
435280.0000000    0.1973947
435320.0000000    0.1976929
435360.0000000    0.1936385
435400.0000000    0.1849637
435440.0000000    0.1920214
435480.0000000    0.1969018
435520.0000000    0.2010435
435560.0000000    0.1933295
435600.0000000    0.2068218
435640.0000000    0.1997153
435680.0000000    0.1957593
435720.0000000    0.2269612
435760.0000000    0.1998738
435800.0000000    0.2177133
435840.0000000    0.2102135
435880.0000000    0.1994462
435920.0000000    0.2123134
435960.0000000    0.2118771
436000.0000000    0.2091744
436040.0000000    0.2210072
436080.0000000    0.2161002
436120.0000000    0.2192597
436160.0000000    0.2130304
436200.0000000    0.2053536
436240.0000000    0.2001935
436280.0000000    0.2009250
436320.0000000    0.2051572
436360.0000000    0.2051899
436400.0000000    0.2083756
436440.0000000    0.1942786
436480.0000000    0.2062140
436520.0000000    0.2229566
436560.0000000    0.2072870
436600.0000000    0.2193748
436640.0000000    0.2276061
436680.0000000    0.2205743
436720.0000000    0.2059035
436760.0000000    0.2159484
436800.0000000    0.2073494
436840.0000000    0.2119762
436880.0000000    0.2110902
436920.0000000    0.2156280
436960.0000000    0.2304698
437000.0000000    0.2193617
437040.0000000    0.2137955
437080.0000000    0.2107719
437120.0000000    0.2017267
437160.0000000    0.2062541
437200.0000000    0.2045010
437240.0000000    0.2097596
437280.0000000    0.2191462
437320.0000000    0.2109527
437360.0000000    0.1983676
437400.0000000    0.2113127
437440.0000000    0.2158329
437480.0000000    0.2045076
437520.0000000    0.2019745
437560.0000000    0.1981677
437600.0000000    0.2030273
437640.0000000    0.1918813
437680.0000000    0.2112577
437720.0000000    0.2006619
437760.0000000    0.2051273
437800.0000000    0.1936554
437840.0000000    0.2057065
437880.0000000    0.2207332
437920.0000000    0.2182233
437960.0000000    0.1972889
438000.0000000    0.1986798
438040.0000000    0.1986930
438080.0000000    0.2092838
438120.0000000    0.2137315
438160.0000000    0.2179272
438200.0000000    0.2065262
438240.0000000    0.2117638
438280.0000000    0.2021713
438320.0000000    0.2211101
438360.0000000    0.2159816
438400.0000000    0.2283344
438440.0000000    0.2208539
438480.0000000    0.2024744
438520.0000000    0.2033361
438560.0000000    0.2215569
438600.0000000    0.2288953
438640.0000000    0.1991006
438680.0000000    0.2102206
438720.0000000    0.2150055
438760.0000000    0.2280187
438800.0000000    0.2268589
438840.0000000    0.2273166
438880.0000000    0.2310946
438920.0000000    0.2319719
438960.0000000    0.2283597
439000.0000000    0.2337527
439040.0000000    0.2306269
439080.0000000    0.2152543
439120.0000000    0.2171638
439160.0000000    0.2062514
439200.0000000    0.2220777
439240.0000000    0.2177728
439280.0000000    0.2184647
439320.0000000    0.2135659
439360.0000000    0.1957474
439400.0000000    0.1982964
439440.0000000    0.2042510
439480.0000000    0.1963127
439520.0000000    0.2052332
439560.0000000    0.2138257
439600.0000000    0.2157450
439640.0000000    0.2222960
439680.0000000    0.2015866
439720.0000000    0.2180087
439760.0000000    0.2065752
439800.0000000    0.2055943
439840.0000000    0.2091791
439880.0000000    0.2101727
439920.0000000    0.2089790
439960.0000000    0.2147876
440000.0000000    0.1936083
440040.0000000    0.1958067
440080.0000000    0.2011249
440120.0000000    0.1908712
440160.0000000    0.1846314
440200.0000000    0.2004778
440240.0000000    0.1900384
440280.0000000    0.1928963
440320.0000000    0.1840606
440360.0000000    0.1881664
440400.0000000    0.1661659
440440.0000000    0.1806091
440480.0000000    0.1950154
440520.0000000    0.1826012
440560.0000000    0.2009671
440600.0000000    0.2117813
440640.0000000    0.1733289
440680.0000000    0.1820947
440720.0000000    0.1950648
440760.0000000    0.1992045
440800.0000000    0.1974356
440840.0000000    0.2072931
440880.0000000    0.1863962
440920.0000000    0.1740108
440960.0000000    0.1841345
441000.0000000    0.1791939
441040.0000000    0.1810668
441080.0000000    0.1902684
441120.0000000    0.1936474
441160.0000000    0.1802709
441200.0000000    0.2020615
441240.0000000    0.1827995
441280.0000000    0.1952337
441320.0000000    0.1837049
441360.0000000    0.1821286
441400.0000000    0.1821129
441440.0000000    0.1754840
441480.0000000    0.1745297
441520.0000000    0.1865892
441560.0000000    0.1828390
441600.0000000    0.1873888
441640.0000000    0.1816036
441680.0000000    0.1909107
441720.0000000    0.2013928
441760.0000000    0.2075554
441800.0000000    0.1848003
441840.0000000    0.2253035
441880.0000000    0.2138828
441920.0000000    0.2154912
441960.0000000    0.2041020
442000.0000000    0.2131201
442040.0000000    0.2072377
442080.0000000    0.2029084
442120.0000000    0.2165226
442160.0000000    0.2083291
442200.0000000    0.2143804
442240.0000000    0.1974712
442280.0000000    0.1924810
442320.0000000    0.2057837
442360.0000000    0.2111425
442400.0000000    0.2138801
442440.0000000    0.2110734
442480.0000000    0.2162885
442520.0000000    0.2070733
442560.0000000    0.2267828
442600.0000000    0.2213681
442640.0000000    0.2265043
442680.0000000    0.2147308
442720.0000000    0.2032287
442760.0000000    0.2153041
442800.0000000    0.2047942
442840.0000000    0.2036881
442880.0000000    0.2079823
442920.0000000    0.1989456
442960.0000000    0.1926862
443000.0000000    0.1972753
443040.0000000    0.1921111
443080.0000000    0.2072946
443120.0000000    0.2055474
443160.0000000    0.2033839
443200.0000000    0.1983911
443240.0000000    0.2046626
443280.0000000    0.2196446
443320.0000000    0.2040575
443360.0000000    0.1962611
443400.0000000    0.1988408
443440.0000000    0.1961778
443480.0000000    0.2098801
443520.0000000    0.2012736
443560.0000000    0.2000207
443600.0000000    0.2016831
443640.0000000    0.1994600
443680.0000000    0.1955498
443720.0000000    0.1859617
443760.0000000    0.2055426
443800.0000000    0.1948766
443840.0000000    0.1980667
443880.0000000    0.1985196
443920.0000000    0.1880267
443960.0000000    0.1877064
444000.0000000    0.1785127
444040.0000000    0.1786011
444080.0000000    0.1845274
444120.0000000    0.1785730
444160.0000000    0.1864302
444200.0000000    0.1840643
444240.0000000    0.1922702
444280.0000000    0.1939178
444320.0000000    0.1840663
444360.0000000    0.1918819
444400.0000000    0.1827473
444440.0000000    0.1806489
444480.0000000    0.1747939
444520.0000000    0.1802066
444560.0000000    0.1912903
444600.0000000    0.1923941
444640.0000000    0.1947380
444680.0000000    0.2013964
444720.0000000    0.1905190
444760.0000000    0.1849959
444800.0000000    0.2021070
444840.0000000    0.1972344
444880.0000000    0.1979252
444920.0000000    0.2074458
444960.0000000    0.2031225
445000.0000000    0.2062936
445040.0000000    0.1959552
445080.0000000    0.2070602
445120.0000000    0.1908504
445160.0000000    0.1967765
445200.0000000    0.1910166
445240.0000000    0.1930784
445280.0000000    0.1975221
445320.0000000    0.1953567
445360.0000000    0.2012880
445400.0000000    0.1892701
445440.0000000    0.1900852
445480.0000000    0.1921718
445520.0000000    0.2112473
445560.0000000    0.1969003
445600.0000000    0.2044631
445640.0000000    0.2256023
445680.0000000    0.2008748
445720.0000000    0.1972101
445760.0000000    0.2021975
445800.0000000    0.2003611
445840.0000000    0.2041659
445880.0000000    0.1976073
445920.0000000    0.1938588
445960.0000000    0.1973453
446000.0000000    0.1783661
446040.0000000    0.2025284
446080.0000000    0.2049152
446120.0000000    0.1892610
446160.0000000    0.2071955
446200.0000000    0.2138349
446240.0000000    0.1952000
446280.0000000    0.1942388
446320.0000000    0.1988695
446360.0000000    0.2002839
446400.0000000    0.1980376
446440.0000000    0.1995472
446480.0000000    0.2020123
446520.0000000    0.1895742
446560.0000000    0.2072848
446600.0000000    0.2154229
446640.0000000    0.2013342
446680.0000000    0.1989774
446720.0000000    0.2034107
446760.0000000    0.2028706
446800.0000000    0.2091963
446840.0000000    0.2227910
446880.0000000    0.2289541
446920.0000000    0.2104826
446960.0000000    0.2227261
447000.0000000    0.2164165
447040.0000000    0.2049736
447080.0000000    0.2058406
447120.0000000    0.2131430
447160.0000000    0.2210049
447200.0000000    0.2024249
447240.0000000    0.1990995
447280.0000000    0.1987050
447320.0000000    0.1905368
447360.0000000    0.1910998
447400.0000000    0.1995723
447440.0000000    0.1879068
447480.0000000    0.1960808
447520.0000000    0.2065148
447560.0000000    0.1913944
447600.0000000    0.1961289
447640.0000000    0.2066379
447680.0000000    0.2056983
447720.0000000    0.1998877
447760.0000000    0.2078692
447800.0000000    0.1969587
447840.0000000    0.1996987
447880.0000000    0.2052094
447920.0000000    0.2081783
447960.0000000    0.1990691
448000.0000000    0.1795592
448040.0000000    0.1870347
448080.0000000    0.1905220
448120.0000000    0.2022763
448160.0000000    0.1907946
448200.0000000    0.2092133
448240.0000000    0.1942643
448280.0000000    0.2033689
448320.0000000    0.2001683
448360.0000000    0.2005952
448400.0000000    0.2045865
448440.0000000    0.1951548
448480.0000000    0.2098807
448520.0000000    0.2042200
448560.0000000    0.1895620
448600.0000000    0.1907275
448640.0000000    0.1876689
448680.0000000    0.2032102
448720.0000000    0.1912542
448760.0000000    0.1857864
448800.0000000    0.1784706
448840.0000000    0.1904413
448880.0000000    0.1813071
448920.0000000    0.2096156
448960.0000000    0.1859379
449000.0000000    0.2012756
449040.0000000    0.2003972
449080.0000000    0.2009095
449120.0000000    0.2225777
449160.0000000    0.1821701
449200.0000000    0.1884660
449240.0000000    0.1852216
449280.0000000    0.1754942
449320.0000000    0.1950549
449360.0000000    0.2114950
449400.0000000    0.2051681
449440.0000000    0.2206169
449480.0000000    0.1960825
449520.0000000    0.2005672
449560.0000000    0.2092342
449600.0000000    0.2095898
449640.0000000    0.2282121
449680.0000000    0.2465279
449720.0000000    0.2262366
449760.0000000    0.2207035
449800.0000000    0.2033582
449840.0000000    0.2137019
449880.0000000    0.2197533
449920.0000000    0.2034128
449960.0000000    0.2050234
450000.0000000    0.1957022
450040.0000000    0.1973229
450080.0000000    0.2009482
450120.0000000    0.2026130
450160.0000000    0.1983590
450200.0000000    0.2030979
450240.0000000    0.1885317
450280.0000000    0.1874668
450320.0000000    0.1944055
450360.0000000    0.1875134
450400.0000000    0.1902474
450440.0000000    0.1890763
450480.0000000    0.1838036
450520.0000000    0.1845349
450560.0000000    0.1903937
450600.0000000    0.1951877
450640.0000000    0.1970567
450680.0000000    0.1783727
450720.0000000    0.1861848
450760.0000000    0.1907111
450800.0000000    0.1907189
450840.0000000    0.1860861
450880.0000000    0.2003631
450920.0000000    0.1898260
450960.0000000    0.1739678
451000.0000000    0.1806214
451040.0000000    0.1877510
451080.0000000    0.1993160
451120.0000000    0.1894051
451160.0000000    0.1936210
451200.0000000    0.1936894
451240.0000000    0.1890240
451280.0000000    0.2018032
451320.0000000    0.1827194
451360.0000000    0.1792236
451400.0000000    0.1872860
451440.0000000    0.1742061
451480.0000000    0.1787613
451520.0000000    0.1866994
451560.0000000    0.1899047
451600.0000000    0.1913049
451640.0000000    0.1766578
451680.0000000    0.1777370
451720.0000000    0.1887176
451760.0000000    0.1950865
451800.0000000    0.1940221
451840.0000000    0.1759426
451880.0000000    0.1937255
451920.0000000    0.1910069
451960.0000000    0.2001661
452000.0000000    0.1785294
452040.0000000    0.1947912
452080.0000000    0.1872336
452120.0000000    0.1829771
452160.0000000    0.2022765
452200.0000000    0.1988790
452240.0000000    0.1696453
452280.0000000    0.1883053
452320.0000000    0.2034113
452360.0000000    0.2068974
452400.0000000    0.1984928
452440.0000000    0.1978479
452480.0000000    0.1928918
452520.0000000    0.1919113
452560.0000000    0.1988523
452600.0000000    0.1885228
452640.0000000    0.2112208
452680.0000000    0.2053345
452720.0000000    0.1957176
452760.0000000    0.1950756
452800.0000000    0.1890794
452840.0000000    0.2027339
452880.0000000    0.1988610
452920.0000000    0.1859909
452960.0000000    0.1892146
453000.0000000    0.1837625
453040.0000000    0.1971047
453080.0000000    0.2003629
453120.0000000    0.2017811
453160.0000000    0.1751030
453200.0000000    0.1814303
453240.0000000    0.1623118
453280.0000000    0.1712694
453320.0000000    0.1735044
453360.0000000    0.1816056
453400.0000000    0.1817078
453440.0000000    0.1854681
453480.0000000    0.1747777
453520.0000000    0.1877577
453560.0000000    0.1955487
453600.0000000    0.2014259
453640.0000000    0.1906385
453680.0000000    0.1912779
453720.0000000    0.1737519
453760.0000000    0.1884540
453800.0000000    0.1829975
453840.0000000    0.1878106
453880.0000000    0.1762604
453920.0000000    0.1713305
453960.0000000    0.1870338
454000.0000000    0.1929415
454040.0000000    0.1892641
454080.0000000    0.1790741
454120.0000000    0.1971357
454160.0000000    0.1924024
454200.0000000    0.1704479
454240.0000000    0.1864051
454280.0000000    0.1790849
454320.0000000    0.1772479
454360.0000000    0.1851059
454400.0000000    0.1860946
454440.0000000    0.1807003
454480.0000000    0.1833746
454520.0000000    0.1844765
454560.0000000    0.1742436
454600.0000000    0.1768126
454640.0000000    0.1820162
454680.0000000    0.1889087
454720.0000000    0.1848336
454760.0000000    0.1830377
454800.0000000    0.1838373
454840.0000000    0.1751257
454880.0000000    0.1543217
454920.0000000    0.1711419
454960.0000000    0.1729136
455000.0000000    0.1588734
455040.0000000    0.1764354
455080.0000000    0.1767909
455120.0000000    0.1623456
455160.0000000    0.1752302
455200.0000000    0.1760335
455240.0000000    0.1824884
455280.0000000    0.1774824
455320.0000000    0.1768286
455360.0000000    0.1735557
455400.0000000    0.1891995
455440.0000000    0.1915232
455480.0000000    0.1870684
455520.0000000    0.1915109
455560.0000000    0.1711234
455600.0000000    0.1856578
455640.0000000    0.1656027
455680.0000000    0.1691517
455720.0000000    0.1774196
455760.0000000    0.1906965
455800.0000000    0.1757392
455840.0000000    0.1862966
455880.0000000    0.1878033
455920.0000000    0.1800620
455960.0000000    0.1608208
456000.0000000    0.1771767
456040.0000000    0.1653137
456080.0000000    0.1701185
456120.0000000    0.1719622
456160.0000000    0.1784809
456200.0000000    0.1752879
456240.0000000    0.1730372
456280.0000000    0.1604468
456320.0000000    0.1598546
456360.0000000    0.1434316
456400.0000000    0.1628375
456440.0000000    0.1570999
456480.0000000    0.1496828
456520.0000000    0.1572649
456560.0000000    0.1576143
456600.0000000    0.1481323
456640.0000000    0.1537489
456680.0000000    0.1687040
456720.0000000    0.1664065
456760.0000000    0.1859790
456800.0000000    0.2058920
456840.0000000    0.2027524
456880.0000000    0.2042051
456920.0000000    0.2004931
456960.0000000    0.1888021
457000.0000000    0.1753847
457040.0000000    0.1873050
457080.0000000    0.1729492
457120.0000000    0.1843424
457160.0000000    0.1896276
457200.0000000    0.1848233
457240.0000000    0.1881228
457280.0000000    0.1921092
457320.0000000    0.1991240
457360.0000000    0.1886852
457400.0000000    0.2001192
457440.0000000    0.1936841
457480.0000000    0.1819410
457520.0000000    0.1753291
457560.0000000    0.1710006
457600.0000000    0.1883959
457640.0000000    0.1809996
457680.0000000    0.1848782
457720.0000000    0.1968930
457760.0000000    0.1774373
457800.0000000    0.1755258
457840.0000000    0.1828146
457880.0000000    0.1718513
457920.0000000    0.1972296
457960.0000000    0.1915901
458000.0000000    0.1896180
458040.0000000    0.1701546
458080.0000000    0.1799285
458120.0000000    0.1671654
458160.0000000    0.1922941
458200.0000000    0.1900818
458240.0000000    0.1900276
458280.0000000    0.1931959
458320.0000000    0.1875253
458360.0000000    0.1851061
458400.0000000    0.1802692
458440.0000000    0.1863777
458480.0000000    0.1902582
458520.0000000    0.1996796
458560.0000000    0.1962075
458600.0000000    0.1988899
458640.0000000    0.1832378
458680.0000000    0.1877831
458720.0000000    0.1930297
458760.0000000    0.1857812
458800.0000000    0.1756305
458840.0000000    0.1940865
458880.0000000    0.1822156
458920.0000000    0.1805646
458960.0000000    0.1828406
459000.0000000    0.1903708
459040.0000000    0.1799054
459080.0000000    0.1946031
459120.0000000    0.1899598
459160.0000000    0.1839627
459200.0000000    0.1759841
459240.0000000    0.1907333
459280.0000000    0.1861830
459320.0000000    0.1980930
459360.0000000    0.1909871
459400.0000000    0.1883741
459440.0000000    0.1901405
459480.0000000    0.1736982
459520.0000000    0.1951593
459560.0000000    0.1829273
459600.0000000    0.1896790
459640.0000000    0.1778665
459680.0000000    0.1958724
459720.0000000    0.1832776
459760.0000000    0.1966366
459800.0000000    0.1736813
459840.0000000    0.1726512
459880.0000000    0.1832266
459920.0000000    0.1758753
459960.0000000    0.1705522
460000.0000000    0.1821649
460040.0000000    0.1806705
460080.0000000    0.1884054
460120.0000000    0.1690880
460160.0000000    0.1564994
460200.0000000    0.1658112
460240.0000000    0.1786078
460280.0000000    0.1869897
460320.0000000    0.1874212
460360.0000000    0.1945542
460400.0000000    0.1950149
460440.0000000    0.1902030
460480.0000000    0.1953049
460520.0000000    0.1928258
460560.0000000    0.1852585
460600.0000000    0.1924468
460640.0000000    0.1850579
460680.0000000    0.1965201
460720.0000000    0.1902327
460760.0000000    0.1784054
460800.0000000    0.1956087
460840.0000000    0.2048742
460880.0000000    0.2038905
460920.0000000    0.1921912
460960.0000000    0.1822667
461000.0000000    0.1850935
461040.0000000    0.1890049
461080.0000000    0.1870564
461120.0000000    0.1982635
461160.0000000    0.1887142
461200.0000000    0.1848484
461240.0000000    0.1908738
461280.0000000    0.1953665
461320.0000000    0.1959913
461360.0000000    0.1851240
461400.0000000    0.1942929
461440.0000000    0.2069765
461480.0000000    0.1967486
461520.0000000    0.1945788
461560.0000000    0.2024113
461600.0000000    0.2054635
461640.0000000    0.2018999
461680.0000000    0.1901195
461720.0000000    0.1915866
461760.0000000    0.2013850
461800.0000000    0.2139245
461840.0000000    0.2088362
461880.0000000    0.1864557
461920.0000000    0.1860339
461960.0000000    0.1976148
462000.0000000    0.1885020
462040.0000000    0.1881633
462080.0000000    0.1990203
462120.0000000    0.2053007
462160.0000000    0.1921381
462200.0000000    0.1904924
462240.0000000    0.1861887
462280.0000000    0.1934043
462320.0000000    0.1918949
462360.0000000    0.1710148
462400.0000000    0.2018126
462440.0000000    0.1708064
462480.0000000    0.1878058
462520.0000000    0.1781585
462560.0000000    0.1977519
462600.0000000    0.1802110
462640.0000000    0.1802731
462680.0000000    0.1791228
462720.0000000    0.1616046
462760.0000000    0.1805927
462800.0000000    0.1934102
462840.0000000    0.1983175
462880.0000000    0.1840399
462920.0000000    0.1737518
462960.0000000    0.1688962
463000.0000000    0.1709432
463040.0000000    0.1855930
463080.0000000    0.1779700
463120.0000000    0.1933663
463160.0000000    0.1821507
463200.0000000    0.1933034
463240.0000000    0.1820019
463280.0000000    0.1723169
463320.0000000    0.1885167
463360.0000000    0.1826667
463400.0000000    0.1835088
463440.0000000    0.1705893
463480.0000000    0.1694499
463520.0000000    0.1894519
463560.0000000    0.1804174
463600.0000000    0.1653681
463640.0000000    0.1676091
463680.0000000    0.1741558
463720.0000000    0.1700563
463760.0000000    0.1623534
463800.0000000    0.1579114
463840.0000000    0.1731915
463880.0000000    0.1904632
463920.0000000    0.1874555
463960.0000000    0.1838511
464000.0000000    0.1741606
464040.0000000    0.1636543
464080.0000000    0.1741756
464120.0000000    0.1821427
464160.0000000    0.1775175
464200.0000000    0.1886500
464240.0000000    0.1764627
464280.0000000    0.1708651
464320.0000000    0.1796357
464360.0000000    0.1562070
464400.0000000    0.1687054
464440.0000000    0.1616341
464480.0000000    0.1532412
464520.0000000    0.1473127
464560.0000000    0.1549954
464600.0000000    0.1598461
464640.0000000    0.1509057
464680.0000000    0.1453115
464720.0000000    0.1624289
464760.0000000    0.1581861
464800.0000000    0.1734454
464840.0000000    0.1792591
464880.0000000    0.1805452
464920.0000000    0.1894594
464960.0000000    0.1792285
465000.0000000    0.1768864
465040.0000000    0.1877985
465080.0000000    0.1766708
465120.0000000    0.1855361
465160.0000000    0.1869700
465200.0000000    0.1789032
465240.0000000    0.1692246
465280.0000000    0.1679132
465320.0000000    0.1798140
465360.0000000    0.1870369
465400.0000000    0.1843052
465440.0000000    0.1759493
465480.0000000    0.1699449
465520.0000000    0.1668835
465560.0000000    0.1729575
465600.0000000    0.1720649
465640.0000000    0.1793166
465680.0000000    0.1864888
465720.0000000    0.2029738
465760.0000000    0.2023284
465800.0000000    0.1990420
465840.0000000    0.1947189
465880.0000000    0.1863562
465920.0000000    0.1925718
465960.0000000    0.1695844
466000.0000000    0.1885734
466040.0000000    0.2150277
466080.0000000    0.2033464
466120.0000000    0.2180101
466160.0000000    0.2018580
466200.0000000    0.2060138
466240.0000000    0.1952495
466280.0000000    0.1975136
466320.0000000    0.1761178
466360.0000000    0.1895781
466400.0000000    0.1874723
466440.0000000    0.1624943
466480.0000000    0.1666567
466520.0000000    0.1928502
466560.0000000    0.1911908
466600.0000000    0.1767277
466640.0000000    0.1855070
466680.0000000    0.1955971
466720.0000000    0.1911009
466760.0000000    0.1755519
466800.0000000    0.1850730
466840.0000000    0.1954609
466880.0000000    0.1890163
466920.0000000    0.2035667
466960.0000000    0.1983854
467000.0000000    0.1908466
467040.0000000    0.2057686
467080.0000000    0.1926153
467120.0000000    0.1869194
467160.0000000    0.1988857
467200.0000000    0.2025366
467240.0000000    0.1870061
467280.0000000    0.1883206
467320.0000000    0.1880065
467360.0000000    0.1708533
467400.0000000    0.1964837
467440.0000000    0.1801243
467480.0000000    0.1760782
467520.0000000    0.1918280
467560.0000000    0.1806109
467600.0000000    0.1640175
467640.0000000    0.1735179
467680.0000000    0.1684497
467720.0000000    0.1757660
467760.0000000    0.1729882
467800.0000000    0.1721019
467840.0000000    0.1722241
467880.0000000    0.1616191
467920.0000000    0.1719721
467960.0000000    0.1897756
468000.0000000    0.1862164
468040.0000000    0.1756542
468080.0000000    0.1860264
468120.0000000    0.1919509
468160.0000000    0.1919512
468200.0000000    0.1941624
468240.0000000    0.1779522
468280.0000000    0.2034928
468320.0000000    0.1918241
468360.0000000    0.1872376
468400.0000000    0.1925863
468440.0000000    0.2029051
468480.0000000    0.1987709
468520.0000000    0.2115992
468560.0000000    0.2137303
468600.0000000    0.1943555
468640.0000000    0.1873958
468680.0000000    0.1869899
468720.0000000    0.1869634
468760.0000000    0.1933869
468800.0000000    0.1863758
468840.0000000    0.2058423
468880.0000000    0.1802184
468920.0000000    0.1750571
468960.0000000    0.1735175
469000.0000000    0.1777169
469040.0000000    0.1873551
469080.0000000    0.1889918
469120.0000000    0.1873912
469160.0000000    0.1841334
469200.0000000    0.1956220
469240.0000000    0.1698075
469280.0000000    0.1778653
469320.0000000    0.1881728
469360.0000000    0.2032780
469400.0000000    0.2006516
469440.0000000    0.1724718
469480.0000000    0.1837091
469520.0000000    0.1617869
469560.0000000    0.1542580
469600.0000000    0.1629937
469640.0000000    0.1638811
469680.0000000    0.1661716
469720.0000000    0.1695028
469760.0000000    0.1744436
469800.0000000    0.1819229
469840.0000000    0.1855012
469880.0000000    0.1790043
469920.0000000    0.1754873
469960.0000000    0.1691144
470000.0000000    0.1700642
470040.0000000    0.1702812
470080.0000000    0.1715102
470120.0000000    0.1588480
470160.0000000    0.1657284
470200.0000000    0.1791050
470240.0000000    0.1632461
470280.0000000    0.1609868
470320.0000000    0.1805728
470360.0000000    0.1603884
470400.0000000    0.1834704
470440.0000000    0.1807655
470480.0000000    0.1874359
470520.0000000    0.1787735
470560.0000000    0.1963781
470600.0000000    0.1786434
470640.0000000    0.1699117
470680.0000000    0.1727659
470720.0000000    0.1886459
470760.0000000    0.1771158
470800.0000000    0.1854834
470840.0000000    0.1803909
470880.0000000    0.1849380
470920.0000000    0.1729677
470960.0000000    0.1800532
471000.0000000    0.1792715
471040.0000000    0.1657997
471080.0000000    0.1818006
471120.0000000    0.1899419
471160.0000000    0.1871195
471200.0000000    0.1959745
471240.0000000    0.1985325
471280.0000000    0.1758162
471320.0000000    0.1819132
471360.0000000    0.1714163
471400.0000000    0.1861898
471440.0000000    0.1818710
471480.0000000    0.1880114
471520.0000000    0.1785531
471560.0000000    0.1868676
471600.0000000    0.1931670
471640.0000000    0.1933404
471680.0000000    0.1891131
471720.0000000    0.1830288
471760.0000000    0.2022205
471800.0000000    0.1991016
471840.0000000    0.1852932
471880.0000000    0.1952121
471920.0000000    0.1810160
471960.0000000    0.1770822
472000.0000000    0.1797991
472040.0000000    0.1582656
472080.0000000    0.1585132
472120.0000000    0.1760547
472160.0000000    0.1721856
472200.0000000    0.1621126
472240.0000000    0.1676032
472280.0000000    0.1613569
472320.0000000    0.1645197
472360.0000000    0.1880834
472400.0000000    0.1784182
472440.0000000    0.1725070
472480.0000000    0.1717951
472520.0000000    0.1888547
472560.0000000    0.1795225
472600.0000000    0.1747763
472640.0000000    0.1750703
472680.0000000    0.1917342
472720.0000000    0.1876400
472760.0000000    0.1867564
472800.0000000    0.1765569
472840.0000000    0.1745359
472880.0000000    0.1787665
472920.0000000    0.1857113
472960.0000000    0.1783711
473000.0000000    0.1835230
473040.0000000    0.1645232
473080.0000000    0.1697359
473120.0000000    0.1632152
473160.0000000    0.1622651
473200.0000000    0.1770218
473240.0000000    0.1719904
473280.0000000    0.1639066
473320.0000000    0.1740123
473360.0000000    0.1656583
473400.0000000    0.1810290
473440.0000000    0.1741361
473480.0000000    0.1626037
473520.0000000    0.1691589
473560.0000000    0.1670967
473600.0000000    0.1802799
473640.0000000    0.1807462
473680.0000000    0.1781829
473720.0000000    0.1807775
473760.0000000    0.1714441
473800.0000000    0.1613729
473840.0000000    0.1530446
473880.0000000    0.1551515
473920.0000000    0.1407674
473960.0000000    0.1515810
474000.0000000    0.1445121
474040.0000000    0.1599063
474080.0000000    0.1638103
474120.0000000    0.1564550
474160.0000000    0.1597989
474200.0000000    0.1535952
474240.0000000    0.1549409
474280.0000000    0.1653382
474320.0000000    0.1770157
474360.0000000    0.1570564
474400.0000000    0.1697816
474440.0000000    0.1728644
474480.0000000    0.1628820
474520.0000000    0.1747705
474560.0000000    0.1682249
474600.0000000    0.1665032
474640.0000000    0.1804920
474680.0000000    0.1923246
474720.0000000    0.1718619
474760.0000000    0.1776286
474800.0000000    0.1686589
474840.0000000    0.1803377
474880.0000000    0.1680788
474920.0000000    0.1502582
474960.0000000    0.1759104
475000.0000000    0.1808152
475040.0000000    0.1744766
475080.0000000    0.1683690
475120.0000000    0.1611375
475160.0000000    0.1595045
475200.0000000    0.1559474
475240.0000000    0.1614401
475280.0000000    0.1534047
475320.0000000    0.1688605
475360.0000000    0.1802700
475400.0000000    0.1690319
475440.0000000    0.1614882
475480.0000000    0.1769277
475520.0000000    0.1662040
475560.0000000    0.1792432
475600.0000000    0.1538277
475640.0000000    0.1740453
475680.0000000    0.1437039
475720.0000000    0.1859299
475760.0000000    0.1825276
475800.0000000    0.1919178
475840.0000000    0.1617123
475880.0000000    0.1602920
475920.0000000    0.1616008
475960.0000000    0.1597170
476000.0000000    0.1599940
476040.0000000    0.1649905
476080.0000000    0.1596219
476120.0000000    0.1475546
476160.0000000    0.1462622
476200.0000000    0.1477197
476240.0000000    0.1714161
476280.0000000    0.1662633
476320.0000000    0.1464992
476360.0000000    0.1717361
476400.0000000    0.1672880
476440.0000000    0.1595433
476480.0000000    0.1594987
476520.0000000    0.1636728
476560.0000000    0.1520724
476600.0000000    0.1564870
476640.0000000    0.1721646
476680.0000000    0.1607632
476720.0000000    0.1575093
476760.0000000    0.1535507
476800.0000000    0.1661789
476840.0000000    0.1772190
476880.0000000    0.1677121
476920.0000000    0.1770585
476960.0000000    0.1682151
477000.0000000    0.1610633
477040.0000000    0.1594299
477080.0000000    0.1594563
477120.0000000    0.1538130
477160.0000000    0.1616780
477200.0000000    0.1599444
477240.0000000    0.1638999
477280.0000000    0.1529635
477320.0000000    0.1671021
477360.0000000    0.1482290
477400.0000000    0.1817236
477440.0000000    0.1672856
477480.0000000    0.1591001
477520.0000000    0.1579497
477560.0000000    0.1546700
477600.0000000    0.1601658
477640.0000000    0.1545907
477680.0000000    0.1654475
477720.0000000    0.1672987
477760.0000000    0.1769822
477800.0000000    0.1753446
477840.0000000    0.1889378
477880.0000000    0.1705743
477920.0000000    0.1468229
477960.0000000    0.1605989
478000.0000000    0.1646477
478040.0000000    0.1690803
478080.0000000    0.1716596
478120.0000000    0.1760904
478160.0000000    0.1570561
478200.0000000    0.1664457
478240.0000000    0.1423410
478280.0000000    0.1680371
478320.0000000    0.1575851
478360.0000000    0.1620172
478400.0000000    0.1788908
478440.0000000    0.1625043
478480.0000000    0.1751982
478520.0000000    0.1750436
478560.0000000    0.1705634
478600.0000000    0.1756286
478640.0000000    0.1509831
478680.0000000    0.1680889
478720.0000000    0.1646419
478760.0000000    0.1630071
478800.0000000    0.1747051
478840.0000000    0.1699248
478880.0000000    0.1532957
478920.0000000    0.1499165
478960.0000000    0.1581534
479000.0000000    0.1567116
479040.0000000    0.1526756
479080.0000000    0.1521321
479120.0000000    0.1595660
479160.0000000    0.1611565
479200.0000000    0.1691431
479240.0000000    0.1662228
479280.0000000    0.1585399
479320.0000000    0.1815211
479360.0000000    0.1771357
479400.0000000    0.1597120
479440.0000000    0.1763465
479480.0000000    0.1688826
479520.0000000    0.1635965
479560.0000000    0.1630849
479600.0000000    0.1653586
479640.0000000    0.1630631
479680.0000000    0.1631551
479720.0000000    0.1699432
479760.0000000    0.1490344
479800.0000000    0.1612027
479840.0000000    0.1748666
479880.0000000    0.1715605
479920.0000000    0.1763125
479960.0000000    0.1638574
480000.0000000    0.1611574
480040.0000000    0.1713275
480080.0000000    0.1763750
480120.0000000    0.1783051
480160.0000000    0.1809329
480200.0000000    0.1968209
480240.0000000    0.1669959
480280.0000000    0.1728978
480320.0000000    0.1810727
480360.0000000    0.1625299
480400.0000000    0.1546977
480440.0000000    0.1790586
480480.0000000    0.1488478
480520.0000000    0.1573834
480560.0000000    0.1579587
480600.0000000    0.1498876
480640.0000000    0.1575861
480680.0000000    0.1676128
480720.0000000    0.1673978
480760.0000000    0.1725441
480800.0000000    0.1716499
480840.0000000    0.1733879
480880.0000000    0.1602434
480920.0000000    0.1653404
480960.0000000    0.1809401
481000.0000000    0.1850055
481040.0000000    0.1657208
481080.0000000    0.1638074
481120.0000000    0.1722751
481160.0000000    0.1860996
481200.0000000    0.1611230
481240.0000000    0.1654320
481280.0000000    0.1763248
481320.0000000    0.1612239
481360.0000000    0.1642823
481400.0000000    0.1646162
481440.0000000    0.1612326
481480.0000000    0.1686610
481520.0000000    0.1534491
481560.0000000    0.1599548
481600.0000000    0.1531293
481640.0000000    0.1590281
481680.0000000    0.1711757
481720.0000000    0.1619122
481760.0000000    0.1580581
481800.0000000    0.1579824
481840.0000000    0.1635446
481880.0000000    0.1648608
481920.0000000    0.1653942
481960.0000000    0.1725901
482000.0000000    0.1656459
482040.0000000    0.1658098
482080.0000000    0.1754251
482120.0000000    0.1659927
482160.0000000    0.1608095
482200.0000000    0.1513112
482240.0000000    0.1608795
482280.0000000    0.1681466
482320.0000000    0.1730714
482360.0000000    0.1728497
482400.0000000    0.1577017
482440.0000000    0.1618211
482480.0000000    0.1720855
482520.0000000    0.1575366
482560.0000000    0.1565517
482600.0000000    0.1503246
482640.0000000    0.1726287
482680.0000000    0.1462897
482720.0000000    0.1615117
482760.0000000    0.1451253
482800.0000000    0.1495206
482840.0000000    0.1551079
482880.0000000    0.1470220
482920.0000000    0.1512862
482960.0000000    0.1665811
483000.0000000    0.1491463
483040.0000000    0.1590399
483080.0000000    0.1635200
483120.0000000    0.1548004
483160.0000000    0.1518958
483200.0000000    0.1469571
483240.0000000    0.1405359
483280.0000000    0.1496395
483320.0000000    0.1433387
483360.0000000    0.1508720
483400.0000000    0.1709527
483440.0000000    0.1613156
483480.0000000    0.1589985
483520.0000000    0.1419995
483560.0000000    0.1409482
483600.0000000    0.1473856
483640.0000000    0.1593045
483680.0000000    0.1558864
483720.0000000    0.1500050
483760.0000000    0.1563534
483800.0000000    0.1714960
483840.0000000    0.1624081
483880.0000000    0.1463775
483920.0000000    0.1578039
483960.0000000    0.1600117
484000.0000000    0.1538669
484040.0000000    0.1510256
484080.0000000    0.1675302
484120.0000000    0.1703408
484160.0000000    0.1645866
484200.0000000    0.1595672
484240.0000000    0.1633635
484280.0000000    0.1743239
484320.0000000    0.1636238
484360.0000000    0.1831419
484400.0000000    0.1678631
484440.0000000    0.1746576
484480.0000000    0.1646903
484520.0000000    0.1749791
484560.0000000    0.1705066
484600.0000000    0.1739393
484640.0000000    0.1778520
484680.0000000    0.1830227
484720.0000000    0.1755770
484760.0000000    0.1808479
484800.0000000    0.1808629
484840.0000000    0.1720785
484880.0000000    0.1738169
484920.0000000    0.1614387
484960.0000000    0.1610167
485000.0000000    0.1757969
485040.0000000    0.1542343
485080.0000000    0.1661267
485120.0000000    0.1587662
485160.0000000    0.1778224
485200.0000000    0.1742161
485240.0000000    0.1686368
485280.0000000    0.1822065
485320.0000000    0.1730220
485360.0000000    0.1718747
485400.0000000    0.1608955
485440.0000000    0.1680752
485480.0000000    0.1649252
485520.0000000    0.1652240
485560.0000000    0.1708743
485600.0000000    0.1630052
485640.0000000    0.1614287
485680.0000000    0.1534578
485720.0000000    0.1664011
485760.0000000    0.1665070
485800.0000000    0.1720059
485840.0000000    0.1708179
485880.0000000    0.1759580
485920.0000000    0.1625760
485960.0000000    0.1784909
486000.0000000    0.1740323
486040.0000000    0.1751025
486080.0000000    0.1772936
486120.0000000    0.1800948
486160.0000000    0.1586107
486200.0000000    0.1694552
486240.0000000    0.1562417
486280.0000000    0.1690428
486320.0000000    0.1710709
486360.0000000    0.1634287
486400.0000000    0.1550172
486440.0000000    0.1553596
486480.0000000    0.1637220
486520.0000000    0.1641131
486560.0000000    0.1589665
486600.0000000    0.1652340
486640.0000000    0.1650840
486680.0000000    0.1741054
486720.0000000    0.1803725
486760.0000000    0.1632835
486800.0000000    0.1654775
486840.0000000    0.1723463
486880.0000000    0.1672876
486920.0000000    0.1938074
486960.0000000    0.1928364
487000.0000000    0.1850623
487040.0000000    0.1748846
487080.0000000    0.1740221
487120.0000000    0.1822407
487160.0000000    0.1700722
487200.0000000    0.1745288
487240.0000000    0.1691935
487280.0000000    0.1831382
487320.0000000    0.1672375
487360.0000000    0.1673131
487400.0000000    0.1744585
487440.0000000    0.1721913
487480.0000000    0.1676326
487520.0000000    0.1799323
487560.0000000    0.1774713
487600.0000000    0.1911394
487640.0000000    0.1610649
487680.0000000    0.1790686
487720.0000000    0.1652896
487760.0000000    0.1695758
487800.0000000    0.1826782
487840.0000000    0.1746484
487880.0000000    0.1675895
487920.0000000    0.1788301
487960.0000000    0.1768147
488000.0000000    0.1969800
488040.0000000    0.1845295
488080.0000000    0.1834740
488120.0000000    0.1942370
488160.0000000    0.1839716
488200.0000000    0.1699141
488240.0000000    0.1763916
488280.0000000    0.1928815
488320.0000000    0.1976136
488360.0000000    0.1852207
488400.0000000    0.1752104
488440.0000000    0.1763997
488480.0000000    0.1793745
488520.0000000    0.1915237
488560.0000000    0.2042492
488600.0000000    0.1878419
488640.0000000    0.1946255
488680.0000000    0.1886945
488720.0000000    0.1877031
488760.0000000    0.1782487
488800.0000000    0.1764235
488840.0000000    0.1784246
488880.0000000    0.1940446
488920.0000000    0.1889849
488960.0000000    0.1950282
489000.0000000    0.1784759
489040.0000000    0.1814701
489080.0000000    0.1722524
489120.0000000    0.1923088
489160.0000000    0.1814721
489200.0000000    0.1815110
489240.0000000    0.1822874
489280.0000000    0.1777422
489320.0000000    0.1743595
489360.0000000    0.1920019
489400.0000000    0.1816194
489440.0000000    0.1761706
489480.0000000    0.1729459
489520.0000000    0.1664416
489560.0000000    0.1597337
489600.0000000    0.1600394
489640.0000000    0.1540928
489680.0000000    0.1705859
489720.0000000    0.1628320
489760.0000000    0.1756254
489800.0000000    0.1667663
489840.0000000    0.1754900
489880.0000000    0.1954976
489920.0000000    0.1782692
489960.0000000    0.1814900
490000.0000000    0.1591354
490040.0000000    0.1741303
490080.0000000    0.1738656
490120.0000000    0.1810906
490160.0000000    0.1825132
490200.0000000    0.1832029
490240.0000000    0.1700646
490280.0000000    0.1738554
490320.0000000    0.1790956
490360.0000000    0.1701454
490400.0000000    0.1786248
490440.0000000    0.1786069
490480.0000000    0.1609350
490520.0000000    0.1572545
490560.0000000    0.1714856
490600.0000000    0.1638602
490640.0000000    0.1723524
490680.0000000    0.1758503
490720.0000000    0.1856130
490760.0000000    0.1610186
490800.0000000    0.1710728
490840.0000000    0.1575059
490880.0000000    0.1509921
490920.0000000    0.1703452
490960.0000000    0.1753094
491000.0000000    0.1642631
491040.0000000    0.1723996
491080.0000000    0.1639175
491120.0000000    0.1726627
491160.0000000    0.1667858
491200.0000000    0.1771559
491240.0000000    0.1554603
491280.0000000    0.1742863
491320.0000000    0.1793983
491360.0000000    0.1629461
491400.0000000    0.1620694
491440.0000000    0.1683736
491480.0000000    0.1692506
491520.0000000    0.1665143
491560.0000000    0.1616031
491600.0000000    0.1754339
491640.0000000    0.1475305
491680.0000000    0.1674031
491720.0000000    0.1489652
491760.0000000    0.1485547
491800.0000000    0.1463288
491840.0000000    0.1614693
491880.0000000    0.1584514
491920.0000000    0.1654840
491960.0000000    0.1608009
492000.0000000    0.1660380
492040.0000000    0.1726283
492080.0000000    0.1583937
492120.0000000    0.1576436
492160.0000000    0.1751703
492200.0000000    0.1664665
492240.0000000    0.1517600
492280.0000000    0.1555080
492320.0000000    0.1662430
492360.0000000    0.1641243
492400.0000000    0.1812098
492440.0000000    0.1663031
492480.0000000    0.1656510
492520.0000000    0.1527254
492560.0000000    0.1651521
492600.0000000    0.1682289
492640.0000000    0.1498781
492680.0000000    0.1415433
492720.0000000    0.1354269
492760.0000000    0.1735097
492800.0000000    0.1789026
492840.0000000    0.1522037
492880.0000000    0.1471661
492920.0000000    0.1454083
492960.0000000    0.1532303
493000.0000000    0.1475382
493040.0000000    0.1540301
493080.0000000    0.1553783
493120.0000000    0.1482604
493160.0000000    0.1434345
493200.0000000    0.1496487
493240.0000000    0.1563484
493280.0000000    0.1477537
493320.0000000    0.1484116
493360.0000000    0.1492256
493400.0000000    0.1440422
493440.0000000    0.1483493
493480.0000000    0.1591944
493520.0000000    0.1466516
493560.0000000    0.1473712
493600.0000000    0.1546006
493640.0000000    0.1454906
493680.0000000    0.1505189
493720.0000000    0.1559305
493760.0000000    0.1507312
493800.0000000    0.1449741
493840.0000000    0.1638025
493880.0000000    0.1600154
493920.0000000    0.1547594
493960.0000000    0.1522726
494000.0000000    0.1479284
494040.0000000    0.1653517
494080.0000000    0.1632338
494120.0000000    0.1804154
494160.0000000    0.1868047
494200.0000000    0.1750546
494240.0000000    0.1724806
494280.0000000    0.1833866
494320.0000000    0.1665685
494360.0000000    0.1737985
494400.0000000    0.1805004
494440.0000000    0.1849766
494480.0000000    0.1609999
494520.0000000    0.1685618
494560.0000000    0.1653820
494600.0000000    0.1754694
494640.0000000    0.1621244
494680.0000000    0.1773003
494720.0000000    0.1645995
494760.0000000    0.1646939
494800.0000000    0.1697397
494840.0000000    0.1528221
494880.0000000    0.1758464
494920.0000000    0.1635338
494960.0000000    0.1775601
495000.0000000    0.1488425
495040.0000000    0.1630389
495080.0000000    0.1562758
495120.0000000    0.1676619
495160.0000000    0.1667625
495200.0000000    0.1759611
495240.0000000    0.1660945
495280.0000000    0.1649921
495320.0000000    0.1726846
495360.0000000    0.1721925
495400.0000000    0.1686059
495440.0000000    0.1708343
495480.0000000    0.1739501
495520.0000000    0.1851334
495560.0000000    0.1843815
495600.0000000    0.1763983
495640.0000000    0.1579001
495680.0000000    0.1863884
495720.0000000    0.1815689
495760.0000000    0.1595646
495800.0000000    0.1843285
495840.0000000    0.1903760
495880.0000000    0.1889250
495920.0000000    0.1601073
495960.0000000    0.1714953
496000.0000000    0.1829119
496040.0000000    0.1622576
496080.0000000    0.1864059
496120.0000000    0.1940652
496160.0000000    0.2018102
496200.0000000    0.1932180
496240.0000000    0.1900031
496280.0000000    0.1911801
496320.0000000    0.1716054
496360.0000000    0.1768955
496400.0000000    0.1766522
496440.0000000    0.1724485
496480.0000000    0.1526891
496520.0000000    0.1655158
496560.0000000    0.1731767
496600.0000000    0.1849991
496640.0000000    0.1800133
496680.0000000    0.1808699
496720.0000000    0.1711123
496760.0000000    0.1589262
496800.0000000    0.1594678
496840.0000000    0.1548914
496880.0000000    0.1505859
496920.0000000    0.1561251
496960.0000000    0.1627244
497000.0000000    0.1718064
497040.0000000    0.1519927
497080.0000000    0.1543072
497120.0000000    0.1707263
497160.0000000    0.1898462
497200.0000000    0.1763486
497240.0000000    0.1699153
497280.0000000    0.1839838
497320.0000000    0.1898930
497360.0000000    0.1855894
497400.0000000    0.1713378
497440.0000000    0.1616281
497480.0000000    0.1772477
497520.0000000    0.1730988
497560.0000000    0.1751722
497600.0000000    0.1729930
497640.0000000    0.1911434
497680.0000000    0.1761485
497720.0000000    0.1734704
497760.0000000    0.1819714
497800.0000000    0.1811648
497840.0000000    0.1755141
497880.0000000    0.1685173
497920.0000000    0.1633375
497960.0000000    0.1810344
498000.0000000    0.1796144
498040.0000000    0.1842530
498080.0000000    0.2025810
498120.0000000    0.1866467
498160.0000000    0.1861027
498200.0000000    0.1863413
498240.0000000    0.1860340
498280.0000000    0.1760434
498320.0000000    0.1647175
498360.0000000    0.1518336
498400.0000000    0.1625432
498440.0000000    0.1551671
498480.0000000    0.1625842
498520.0000000    0.1601843
498560.0000000    0.1641631
498600.0000000    0.1700154
498640.0000000    0.1686086
498680.0000000    0.1795266
498720.0000000    0.1957331
498760.0000000    0.1929218
498800.0000000    0.2071280
498840.0000000    0.1947498
498880.0000000    0.1903441
498920.0000000    0.1858657
498960.0000000    0.1864223
499000.0000000    0.1843671
499040.0000000    0.1899987
499080.0000000    0.1900252
499120.0000000    0.1656556
499160.0000000    0.1773691
499200.0000000    0.1612298
499240.0000000    0.1591512
499280.0000000    0.1622655
499320.0000000    0.1768115
499360.0000000    0.1826288
499400.0000000    0.1635922
499440.0000000    0.1788538
499480.0000000    0.1839719
499520.0000000    0.1742235
499560.0000000    0.2004534
499600.0000000    0.2116250
499640.0000000    0.1995710
499680.0000000    0.2119839
499720.0000000    0.2171155
499760.0000000    0.1958427
499800.0000000    0.2187489
499840.0000000    0.2123312
499880.0000000    0.2012351
499920.0000000    0.2114557
499960.0000000    0.2082725
500000.0000000    0.2064687
500040.0000000    0.1974661
500080.0000000    0.2022577
500120.0000000    0.2081043
500160.0000000    0.2059177
500200.0000000    0.1840274
500240.0000000    0.1916524
500280.0000000    0.1819455
500320.0000000    0.1823535
500360.0000000    0.1900000
500400.0000000    0.1869025
500440.0000000    0.1859580
500480.0000000    0.1866790
500520.0000000    0.2057791
500560.0000000    0.2030041
500600.0000000    0.1985126
500640.0000000    0.2023219
500680.0000000    0.1889708
500720.0000000    0.2017026
500760.0000000    0.2150951
500800.0000000    0.2061085
500840.0000000    0.1898991
500880.0000000    0.1960147
500920.0000000    0.1931676
500960.0000000    0.1884936
501000.0000000    0.2007848
501040.0000000    0.1866511
501080.0000000    0.1978132
501120.0000000    0.1945147
501160.0000000    0.1891400
501200.0000000    0.2042743
501240.0000000    0.1854977
501280.0000000    0.1808144
501320.0000000    0.1860671
501360.0000000    0.1804018
501400.0000000    0.1888273
501440.0000000    0.1758176
501480.0000000    0.1725406
501520.0000000    0.1804847
501560.0000000    0.1642290
501600.0000000    0.1817027
501640.0000000    0.1821657
501680.0000000    0.1830061
501720.0000000    0.2012075
501760.0000000    0.1858108
501800.0000000    0.1815964
501840.0000000    0.1935773
501880.0000000    0.1721079
501920.0000000    0.1749312
501960.0000000    0.1858436
502000.0000000    0.1862417
502040.0000000    0.2024423
502080.0000000    0.1840075
502120.0000000    0.1937814
502160.0000000    0.2079286
502200.0000000    0.1786815
502240.0000000    0.2136758
502280.0000000    0.1991901
502320.0000000    0.1980460
502360.0000000    0.1794288
502400.0000000    0.1820853
502440.0000000    0.1725046
502480.0000000    0.1855328
502520.0000000    0.1909414
502560.0000000    0.1940412
502600.0000000    0.1820170
502640.0000000    0.1852339
502680.0000000    0.1824814
502720.0000000    0.1781000
502760.0000000    0.1672251
502800.0000000    0.1530102
502840.0000000    0.1824916
502880.0000000    0.1846161
502920.0000000    0.1838021
502960.0000000    0.1954103
503000.0000000    0.1749088
503040.0000000    0.2006803
503080.0000000    0.1867308
503120.0000000    0.1966890
503160.0000000    0.1800744
503200.0000000    0.1716248
503240.0000000    0.1886622
503280.0000000    0.1859990
503320.0000000    0.1954892
503360.0000000    0.1977350
503400.0000000    0.1899862
503440.0000000    0.1691016
503480.0000000    0.1757535
503520.0000000    0.1722875
503560.0000000    0.1817514
503600.0000000    0.1607124
503640.0000000    0.1902691
503680.0000000    0.2031998
503720.0000000    0.1767881
503760.0000000    0.1827652
503800.0000000    0.1668117
503840.0000000    0.1668368
503880.0000000    0.1793309
503920.0000000    0.1789563
503960.0000000    0.1778360
504000.0000000    0.1726947
504040.0000000    0.1676462
504080.0000000    0.1755320
504120.0000000    0.1773734
504160.0000000    0.1867363
504200.0000000    0.1864891
504240.0000000    0.1801691
504280.0000000    0.1817477
504320.0000000    0.1875426
504360.0000000    0.1769685
504400.0000000    0.1844139
504440.0000000    0.1815490
504480.0000000    0.1833294
504520.0000000    0.1912789
504560.0000000    0.1945793
504600.0000000    0.1894952
504640.0000000    0.1774928
504680.0000000    0.1776535
504720.0000000    0.1612598
504760.0000000    0.2082010
504800.0000000    0.1813464
504840.0000000    0.2011072
504880.0000000    0.1956094
504920.0000000    0.1891162
504960.0000000    0.2107035
505000.0000000    0.2034559
505040.0000000    0.1875084
505080.0000000    0.1900361
505120.0000000    0.1944611
505160.0000000    0.1807241
505200.0000000    0.1828199
505240.0000000    0.1698653
505280.0000000    0.1864939
505320.0000000    0.1868449
505360.0000000    0.1804880
505400.0000000    0.1960841
505440.0000000    0.1757351
505480.0000000    0.1776640
505520.0000000    0.1860396
505560.0000000    0.2014578
505600.0000000    0.1867117
505640.0000000    0.1826705
505680.0000000    0.1917986
505720.0000000    0.2000005
505760.0000000    0.1966023
505800.0000000    0.2005491
505840.0000000    0.1978880
505880.0000000    0.1947496
505920.0000000    0.1924830
505960.0000000    0.1969660
506000.0000000    0.2011374
506040.0000000    0.2095228
506080.0000000    0.2096130
506120.0000000    0.1880281
506160.0000000    0.2031456
506200.0000000    0.2081635
506240.0000000    0.2102801
506280.0000000    0.2150840
506320.0000000    0.1991752
506360.0000000    0.1874363
506400.0000000    0.1968715
506440.0000000    0.1931703
506480.0000000    0.1930377
506520.0000000    0.1974407
506560.0000000    0.2065736
506600.0000000    0.1974566
506640.0000000    0.2028792
506680.0000000    0.1878737
506720.0000000    0.1912480
506760.0000000    0.1891000
506800.0000000    0.1927941
506840.0000000    0.1961067
506880.0000000    0.1797418
506920.0000000    0.1930168
506960.0000000    0.1932886
507000.0000000    0.1941062
507040.0000000    0.1911709
507080.0000000    0.2032206
507120.0000000    0.2016778
507160.0000000    0.2164199
507200.0000000    0.1968110
507240.0000000    0.2031590
507280.0000000    0.2126650
507320.0000000    0.2084617
507360.0000000    0.2138046
507400.0000000    0.2002370
507440.0000000    0.1998745
507480.0000000    0.2023682
507520.0000000    0.2040807
507560.0000000    0.2154802
507600.0000000    0.2255685
507640.0000000    0.2091911
507680.0000000    0.2164815
507720.0000000    0.1918508
507760.0000000    0.1919491
507800.0000000    0.1989318
507840.0000000    0.1995791
507880.0000000    0.2003782
507920.0000000    0.1757197
507960.0000000    0.1970313
508000.0000000    0.1867536
508040.0000000    0.1765791
508080.0000000    0.1912811
508120.0000000    0.1846620
508160.0000000    0.1821131
508200.0000000    0.1984237
508240.0000000    0.1963696
508280.0000000    0.1943554
508320.0000000    0.1828559
508360.0000000    0.1821692
508400.0000000    0.1901305
508440.0000000    0.1850558
508480.0000000    0.1849568
508520.0000000    0.1779715
508560.0000000    0.2010957
508600.0000000    0.1853973
508640.0000000    0.1612263
508680.0000000    0.1690856
508720.0000000    0.1629141
508760.0000000    0.1638317
508800.0000000    0.1648136
508840.0000000    0.1761130
508880.0000000    0.1748226
508920.0000000    0.1791601
508960.0000000    0.1765466
509000.0000000    0.1640701
509040.0000000    0.1553005
509080.0000000    0.1506576
509120.0000000    0.1627354
509160.0000000    0.1497267
509200.0000000    0.1492203
509240.0000000    0.1597942
509280.0000000    0.1556576
509320.0000000    0.1581064
509360.0000000    0.1584334
509400.0000000    0.1697089
509440.0000000    0.1678314
509480.0000000    0.1595519
509520.0000000    0.1801658
509560.0000000    0.1704536
509600.0000000    0.1715961
509640.0000000    0.1849520
509680.0000000    0.1818066
509720.0000000    0.1744316
509760.0000000    0.1736280
509800.0000000    0.1754764
509840.0000000    0.1811019
509880.0000000    0.1921707
509920.0000000    0.1858607
509960.0000000    0.2129557
510000.0000000    0.1675857
510040.0000000    0.1826204
510080.0000000    0.1868662
510120.0000000    0.1839373
510160.0000000    0.1810770
510200.0000000    0.1777304
510240.0000000    0.1759588
510280.0000000    0.1538868
510320.0000000    0.1584532
510360.0000000    0.1697174
510400.0000000    0.1552403
510440.0000000    0.1621246
510480.0000000    0.1829203
510520.0000000    0.1869620
510560.0000000    0.1818680
510600.0000000    0.1880237
510640.0000000    0.1923782
510680.0000000    0.1809281
510720.0000000    0.1698098
510760.0000000    0.1663936
510800.0000000    0.1705048
510840.0000000    0.1813111
510880.0000000    0.1793815
510920.0000000    0.1811653
510960.0000000    0.1720560
511000.0000000    0.1729996
511040.0000000    0.2049686
511080.0000000    0.1934846
511120.0000000    0.1751764
511160.0000000    0.1632778
511200.0000000    0.2225284
511240.0000000    0.2135607
511280.0000000    0.2050379
511320.0000000    0.2048978
511360.0000000    0.1720264
511400.0000000    0.2038742
511440.0000000    0.1997148
511480.0000000    0.2097651
511520.0000000    0.1881863
511560.0000000    0.2035253
511600.0000000    0.1973159
511640.0000000    0.1920541
511680.0000000    0.1982733
511720.0000000    0.2266359
511760.0000000    0.2283002
511800.0000000    0.2156539
511840.0000000    0.2212423
511880.0000000    0.1996114
511920.0000000    0.1962011
511960.0000000    0.1928828
512000.0000000    0.1840315
512040.0000000    0.1709663
512080.0000000    0.1720672
512120.0000000    0.1719650
512160.0000000    0.1688188
512200.0000000    0.1760214
512240.0000000    0.1698637
512280.0000000    0.1690761
512320.0000000    0.1775004
512360.0000000    0.1809009
512400.0000000    0.1883063
512440.0000000    0.1742848
512480.0000000    0.1792852
512520.0000000    0.1865068
512560.0000000    0.1882422
512600.0000000    0.1788807
512640.0000000    0.1881328
512680.0000000    0.1886293
512720.0000000    0.2097434
512760.0000000    0.2182923
512800.0000000    0.2143875
512840.0000000    0.2088656
512880.0000000    0.2296142
512920.0000000    0.2478715
512960.0000000    0.2270671
513000.0000000    0.2169916
513040.0000000    0.2002736
513080.0000000    0.1911805
513120.0000000    0.1989278
513160.0000000    0.1909088
513200.0000000    0.2079758
513240.0000000    0.2139677
513280.0000000    0.2247622
513320.0000000    0.2084088
513360.0000000    0.2019417
513400.0000000    0.2028734
513440.0000000    0.1952404
513480.0000000    0.2032955
513520.0000000    0.2096349
513560.0000000    0.2022559
513600.0000000    0.2054178
513640.0000000    0.2238323
513680.0000000    0.2083558
513720.0000000    0.2029171
513760.0000000    0.2139849
513800.0000000    0.2194657
513840.0000000    0.2079208
513880.0000000    0.2170582
513920.0000000    0.2180348
513960.0000000    0.2032028
514000.0000000    0.1931628
514040.0000000    0.2063333
514080.0000000    0.2031661
514120.0000000    0.2008139
514160.0000000    0.1996719
514200.0000000    0.1906410
514240.0000000    0.2030502
514280.0000000    0.1957822
514320.0000000    0.2110746
514360.0000000    0.2080644
514400.0000000    0.1749219
514440.0000000    0.2038239
514480.0000000    0.1945133
514520.0000000    0.1900718
514560.0000000    0.1884930
514600.0000000    0.1955246
514640.0000000    0.1841929
514680.0000000    0.1832122
514720.0000000    0.1909232
514760.0000000    0.2056434
514800.0000000    0.2116702
514840.0000000    0.2149469
514880.0000000    0.2034970
514920.0000000    0.2263135
514960.0000000    0.2112203
515000.0000000    0.2229825
515040.0000000    0.1921724
515080.0000000    0.2047673
515120.0000000    0.2042785
515160.0000000    0.2048863
515200.0000000    0.1996951
515240.0000000    0.2165450
515280.0000000    0.1969287
515320.0000000    0.2029767
515360.0000000    0.2108236
515400.0000000    0.2175945
515440.0000000    0.2051029
515480.0000000    0.2285714
515520.0000000    0.2213959
515560.0000000    0.1996134
515600.0000000    0.2139598
515640.0000000    0.2147744
515680.0000000    0.2034390
515720.0000000    0.2102402
515760.0000000    0.2383934
515800.0000000    0.2160470
515840.0000000    0.2119594
515880.0000000    0.2165551
515920.0000000    0.2116268
515960.0000000    0.1962823
516000.0000000    0.2041415
516040.0000000    0.2109676
516080.0000000    0.1961307
516120.0000000    0.1744931
516160.0000000    0.1978828
516200.0000000    0.1987638
516240.0000000    0.1883758
516280.0000000    0.1872439
516320.0000000    0.2018266
516360.0000000    0.2069569
516400.0000000    0.2179251
516440.0000000    0.2049862
516480.0000000    0.2010695
516520.0000000    0.1989551
516560.0000000    0.1880128
516600.0000000    0.1907098
516640.0000000    0.2073670
516680.0000000    0.2013264
516720.0000000    0.2043203
516760.0000000    0.2033121
516800.0000000    0.1998533
516840.0000000    0.1991844
516880.0000000    0.2042594
516920.0000000    0.2040198
516960.0000000    0.1971297
517000.0000000    0.1912015
517040.0000000    0.1878107
517080.0000000    0.1789090
517120.0000000    0.1942213
517160.0000000    0.1965707
517200.0000000    0.1995015
517240.0000000    0.1929934
517280.0000000    0.2035355
517320.0000000    0.1991810
517360.0000000    0.2018427
517400.0000000    0.2020852
517440.0000000    0.1937629
517480.0000000    0.2021412
517520.0000000    0.1933703
517560.0000000    0.2167283
517600.0000000    0.2181156
517640.0000000    0.2165352
517680.0000000    0.2021808
517720.0000000    0.2020892
517760.0000000    0.1979880
517800.0000000    0.2135964
517840.0000000    0.1952147
517880.0000000    0.2007597
517920.0000000    0.2008110
517960.0000000    0.1905094
518000.0000000    0.2085957
518040.0000000    0.1929035
518080.0000000    0.2020619
518120.0000000    0.1887266
518160.0000000    0.1829858
518200.0000000    0.1826369
518240.0000000    0.1948159
518280.0000000    0.1899355
518320.0000000    0.1895120
518360.0000000    0.1879968
518400.0000000    0.1929334
518440.0000000    0.2020455
518480.0000000    0.1959333
518520.0000000    0.1956954
518560.0000000    0.1992844
518600.0000000    0.2025586
518640.0000000    0.2024375
518680.0000000    0.2075051
518720.0000000    0.1991567
518760.0000000    0.2114899
518800.0000000    0.1972609
518840.0000000    0.2038721
518880.0000000    0.2022420
518920.0000000    0.1975557
518960.0000000    0.1918793
519000.0000000    0.1842717
519040.0000000    0.1829028
519080.0000000    0.1917994
519120.0000000    0.1982589
519160.0000000    0.1967652
519200.0000000    0.1969824
519240.0000000    0.1899579
519280.0000000    0.2088167
519320.0000000    0.1898083
519360.0000000    0.2086728
519400.0000000    0.2019576
519440.0000000    0.1975909
519480.0000000    0.1950719
519520.0000000    0.1912129
519560.0000000    0.1864598
519600.0000000    0.1916683
519640.0000000    0.2016455
519680.0000000    0.1965102
519720.0000000    0.1872490
519760.0000000    0.1997432
519800.0000000    0.1842887
519840.0000000    0.1810834
519880.0000000    0.1961494
519920.0000000    0.1983796
519960.0000000    0.2019667
520000.0000000    0.2117265
520040.0000000    0.2058034
520080.0000000    0.1969050
520120.0000000    0.1966396
520160.0000000    0.2022838
520200.0000000    0.1935242
520240.0000000    0.1928927
520280.0000000    0.1921641
520320.0000000    0.1911772
520360.0000000    0.2060792
520400.0000000    0.1904382
520440.0000000    0.1846558
520480.0000000    0.1926722
520520.0000000    0.1940092
520560.0000000    0.2274270
520600.0000000    0.2039962
520640.0000000    0.2032291
520680.0000000    0.1989381
520720.0000000    0.2248892
520760.0000000    0.1963907
520800.0000000    0.1998721
520840.0000000    0.1812735
520880.0000000    0.1914982
520920.0000000    0.1841049
520960.0000000    0.1969922
521000.0000000    0.2067935
521040.0000000    0.1940739
521080.0000000    0.2219409
521120.0000000    0.2068390
521160.0000000    0.2134348
521200.0000000    0.2187831
521240.0000000    0.2057281
521280.0000000    0.2045254
521320.0000000    0.2002559
521360.0000000    0.2091474
521400.0000000    0.2190665
521440.0000000    0.2069372
521480.0000000    0.1725607
521520.0000000    0.1843989
521560.0000000    0.1888422
521600.0000000    0.2045305
521640.0000000    0.1898146
521680.0000000    0.2145930
521720.0000000    0.1995222
521760.0000000    0.1893421
521800.0000000    0.2089719
521840.0000000    0.1933116
521880.0000000    0.1923272
521920.0000000    0.1925518
521960.0000000    0.1879852
522000.0000000    0.1764867
522040.0000000    0.1886455
522080.0000000    0.1951752
522120.0000000    0.1924381
522160.0000000    0.1965074
522200.0000000    0.1913862
522240.0000000    0.2122377
522280.0000000    0.1932560
522320.0000000    0.1991659
522360.0000000    0.2094466
522400.0000000    0.1944604
522440.0000000    0.2000159
522480.0000000    0.1936145
522520.0000000    0.1839876
522560.0000000    0.1892009
522600.0000000    0.1908600
522640.0000000    0.2177653
522680.0000000    0.2018423
522720.0000000    0.1952723
522760.0000000    0.1921922
522800.0000000    0.1963365
522840.0000000    0.1830505
522880.0000000    0.1954098
522920.0000000    0.1818620
522960.0000000    0.2014078
523000.0000000    0.1820024
523040.0000000    0.1959614
523080.0000000    0.1970369
523120.0000000    0.1878638
523160.0000000    0.1903363
523200.0000000    0.2006001
523240.0000000    0.1999105
523280.0000000    0.2010684
523320.0000000    0.1979171
523360.0000000    0.2131314
523400.0000000    0.1987031
523440.0000000    0.1866354
523480.0000000    0.2144414
523520.0000000    0.1904621
523560.0000000    0.1960991
523600.0000000    0.1978621
523640.0000000    0.2016199
523680.0000000    0.2080766
523720.0000000    0.1866807
523760.0000000    0.1987789
523800.0000000    0.1854328
523840.0000000    0.1817204
523880.0000000    0.1738276
523920.0000000    0.1806375
523960.0000000    0.1892591
524000.0000000    0.1801424
524040.0000000    0.1871905
524080.0000000    0.1836664
524120.0000000    0.1885520
524160.0000000    0.1882436
524200.0000000    0.1731321
524240.0000000    0.1725866
524280.0000000    0.1815392
524320.0000000    0.1765671
524360.0000000    0.1788530
524400.0000000    0.1916407
524440.0000000    0.1885203
524480.0000000    0.1886576
524520.0000000    0.1876976
524560.0000000    0.1860006
524600.0000000    0.2125594
524640.0000000    0.1897453
524680.0000000    0.1824299
524720.0000000    0.1792018
524760.0000000    0.2056002
524800.0000000    0.1817659
524840.0000000    0.1783846
524880.0000000    0.1998590
524920.0000000    0.1912238
524960.0000000    0.1948757
525000.0000000    0.2040051
525040.0000000    0.1887487
525080.0000000    0.1839490
525120.0000000    0.1879440
525160.0000000    0.1920457
525200.0000000    0.1738705
525240.0000000    0.1979310
525280.0000000    0.1821440
525320.0000000    0.1859366
525360.0000000    0.1725743
525400.0000000    0.1778985
525440.0000000    0.1740241
525480.0000000    0.1953690
525520.0000000    0.1891021
525560.0000000    0.1837167
525600.0000000    0.1923342
525640.0000000    0.1846198
525680.0000000    0.1777506
525720.0000000    0.1839896
525760.0000000    0.1869725
525800.0000000    0.1624754
525840.0000000    0.1653757
525880.0000000    0.1713045
525920.0000000    0.1819020
525960.0000000    0.1827393
526000.0000000    0.1663702
526040.0000000    0.1682782
526080.0000000    0.1787899
526120.0000000    0.1808799
526160.0000000    0.1995831
526200.0000000    0.1746051
526240.0000000    0.1924943
526280.0000000    0.1971238
526320.0000000    0.2007364
526360.0000000    0.1943612
526400.0000000    0.1968001
526440.0000000    0.1783750
526480.0000000    0.1793894
526520.0000000    0.1912260
526560.0000000    0.1903652
526600.0000000    0.1828489
526640.0000000    0.1896865
526680.0000000    0.1988174
526720.0000000    0.1933234
526760.0000000    0.2007155
526800.0000000    0.2013749
526840.0000000    0.2005030
526880.0000000    0.2031695
526920.0000000    0.1940174
526960.0000000    0.1940522
527000.0000000    0.1943388
527040.0000000    0.2071845
527080.0000000    0.1925376
527120.0000000    0.1983209
527160.0000000    0.1840983
527200.0000000    0.1934536
527240.0000000    0.1901563
527280.0000000    0.1990986
527320.0000000    0.1977025
527360.0000000    0.2145475
527400.0000000    0.2044539
527440.0000000    0.2272844
527480.0000000    0.2169583
527520.0000000    0.1972311
527560.0000000    0.2075715
527600.0000000    0.2104225
527640.0000000    0.2181101
527680.0000000    0.1909880
527720.0000000    0.1940939
527760.0000000    0.1907596
527800.0000000    0.1919390
527840.0000000    0.1851456
527880.0000000    0.2016709
527920.0000000    0.2066447
527960.0000000    0.2051293
528000.0000000    0.1931077
528040.0000000    0.1801337
528080.0000000    0.1987913
528120.0000000    0.2068440
528160.0000000    0.1911866
528200.0000000    0.2078143
528240.0000000    0.1972043
528280.0000000    0.1909848
528320.0000000    0.1990641
528360.0000000    0.2074310
528400.0000000    0.1954916
528440.0000000    0.1924308
528480.0000000    0.2095700
528520.0000000    0.2100762
528560.0000000    0.1970823
528600.0000000    0.2018835
528640.0000000    0.2100635
528680.0000000    0.2001913
528720.0000000    0.1939084
528760.0000000    0.2096401
528800.0000000    0.2102188
528840.0000000    0.1997407
528880.0000000    0.1976472
528920.0000000    0.2066195
528960.0000000    0.2041783
529000.0000000    0.2010103
529040.0000000    0.1862208
529080.0000000    0.1946947
529120.0000000    0.2169921
529160.0000000    0.2218525
529200.0000000    0.2161703
529240.0000000    0.2095359
529280.0000000    0.2160798
529320.0000000    0.2013482
529360.0000000    0.2123167
529400.0000000    0.2069222
529440.0000000    0.2067546
529480.0000000    0.2027287
529520.0000000    0.2074290
529560.0000000    0.1865770
529600.0000000    0.2011903
529640.0000000    0.2108404
529680.0000000    0.2009730
529720.0000000    0.2021775
529760.0000000    0.1979609
529800.0000000    0.2183598
529840.0000000    0.2059116
529880.0000000    0.1972565
529920.0000000    0.1896763
529960.0000000    0.2069734
530000.0000000    0.1948491
530040.0000000    0.1828457
530080.0000000    0.1962836
530120.0000000    0.1783585
530160.0000000    0.1769155
530200.0000000    0.1793810
530240.0000000    0.1923186
530280.0000000    0.1833136
530320.0000000    0.1852767
530360.0000000    0.2049621
530400.0000000    0.1884865
530440.0000000    0.1860095
530480.0000000    0.1975526
530520.0000000    0.1867990
530560.0000000    0.1923618
530600.0000000    0.1958496
530640.0000000    0.1994188
530680.0000000    0.1901043
530720.0000000    0.1935147
530760.0000000    0.1894761
530800.0000000    0.1832217
530840.0000000    0.1832363
530880.0000000    0.1714331
530920.0000000    0.1738989
530960.0000000    0.1735436
531000.0000000    0.1792572
531040.0000000    0.1909816
531080.0000000    0.1759096
531120.0000000    0.1795402
531160.0000000    0.1854156
531200.0000000    0.1755384
531240.0000000    0.1940705
531280.0000000    0.1784581
531320.0000000    0.1964611
531360.0000000    0.1802157
531400.0000000    0.1809775
531440.0000000    0.1911009
531480.0000000    0.1883844
531520.0000000    0.1804089
531560.0000000    0.1885800
531600.0000000    0.1865971
531640.0000000    0.2030479
531680.0000000    0.1846764
531720.0000000    0.1789058
531760.0000000    0.1860521
531800.0000000    0.1745007
531840.0000000    0.1840809
531880.0000000    0.1760594
531920.0000000    0.1655178
531960.0000000    0.1554935
532000.0000000    0.1752491
532040.0000000    0.1929723
532080.0000000    0.1828319
532120.0000000    0.1920071
532160.0000000    0.1942735
532200.0000000    0.1951525
532240.0000000    0.1951413
532280.0000000    0.2061840
532320.0000000    0.1911788
532360.0000000    0.1969836
532400.0000000    0.1849560
532440.0000000    0.1897013
532480.0000000    0.1995079
532520.0000000    0.1770271
532560.0000000    0.1879087
532600.0000000    0.1865198
532640.0000000    0.1981187
532680.0000000    0.1741322
532720.0000000    0.1849839
532760.0000000    0.1871739
532800.0000000    0.1884740
532840.0000000    0.1872241
532880.0000000    0.1879792
532920.0000000    0.1848961
532960.0000000    0.1999943
533000.0000000    0.1856961
533040.0000000    0.1940920
533080.0000000    0.1851467
533120.0000000    0.1808593
533160.0000000    0.1901898
533200.0000000    0.1867933
533240.0000000    0.1937464
533280.0000000    0.1905859
533320.0000000    0.1877813
533360.0000000    0.1953900
533400.0000000    0.1952433
533440.0000000    0.1872422
533480.0000000    0.2000442
533520.0000000    0.1806099
533560.0000000    0.1843978
533600.0000000    0.1946414
533640.0000000    0.1661894
533680.0000000    0.1900026
533720.0000000    0.1829594
533760.0000000    0.1855282
533800.0000000    0.1772218
533840.0000000    0.1807454
533880.0000000    0.1832054
533920.0000000    0.1900127
533960.0000000    0.2045702
534000.0000000    0.1859759
534040.0000000    0.2011871
534080.0000000    0.1956352
534120.0000000    0.1896503
534160.0000000    0.1799103
534200.0000000    0.1725146
534240.0000000    0.1743139
534280.0000000    0.1851742
534320.0000000    0.1742921
534360.0000000    0.1911654
534400.0000000    0.1802625
534440.0000000    0.1849345
534480.0000000    0.1813194
534520.0000000    0.1900671
534560.0000000    0.1881341
534600.0000000    0.1922990
534640.0000000    0.1908481
534680.0000000    0.1960464
534720.0000000    0.1772404
534760.0000000    0.1799195
534800.0000000    0.2080350
534840.0000000    0.1855348
534880.0000000    0.1856426
534920.0000000    0.1811500
534960.0000000    0.1921673
535000.0000000    0.1896206
535040.0000000    0.1859230
535080.0000000    0.1727580
535120.0000000    0.1686455
535160.0000000    0.1895319
535200.0000000    0.2004296
535240.0000000    0.1875116
535280.0000000    0.1777790
535320.0000000    0.1874176
535360.0000000    0.1991931
535400.0000000    0.1788605
535440.0000000    0.2019654
535480.0000000    0.2041513
535520.0000000    0.1957182
535560.0000000    0.1846264
535600.0000000    0.1904643
535640.0000000    0.2079121
535680.0000000    0.2068753
535720.0000000    0.1932613
535760.0000000    0.1678693
535800.0000000    0.1691540
535840.0000000    0.1729855
535880.0000000    0.1818293
535920.0000000    0.1898923
535960.0000000    0.1728225
536000.0000000    0.1947922
536040.0000000    0.1845092
536080.0000000    0.1856076
536120.0000000    0.1755793
536160.0000000    0.1882604
536200.0000000    0.1926003
536240.0000000    0.1839701
536280.0000000    0.1755675
536320.0000000    0.1696395
536360.0000000    0.1724121
536400.0000000    0.1768559
536440.0000000    0.1704176
536480.0000000    0.1869999
536520.0000000    0.1843348
536560.0000000    0.1755637
536600.0000000    0.1758773
536640.0000000    0.1764486
536680.0000000    0.1656517
536720.0000000    0.1719528
536760.0000000    0.1613621
536800.0000000    0.1741566
536840.0000000    0.1869319
536880.0000000    0.1851870
536920.0000000    0.1769812
536960.0000000    0.1757942
537000.0000000    0.1595490
537040.0000000    0.1891535
537080.0000000    0.1571285
537120.0000000    0.1678623
537160.0000000    0.1656795
537200.0000000    0.1607359
537240.0000000    0.1731846
537280.0000000    0.2016300
537320.0000000    0.1841654
537360.0000000    0.1855135
537400.0000000    0.1733915
537440.0000000    0.1683000
537480.0000000    0.1650420
537520.0000000    0.1695276
537560.0000000    0.1663868
537600.0000000    0.1591444
537640.0000000    0.1657749
537680.0000000    0.1724658
537720.0000000    0.1759217
537760.0000000    0.1566968
537800.0000000    0.1682898
537840.0000000    0.1486293
537880.0000000    0.1678279
537920.0000000    0.1651130
537960.0000000    0.1635837
538000.0000000    0.1817395
538040.0000000    0.1856439
538080.0000000    0.1753491
538120.0000000    0.1743431
538160.0000000    0.1585617
538200.0000000    0.1735757
538240.0000000    0.1593515
538280.0000000    0.1613425
538320.0000000    0.1582591
538360.0000000    0.1873473
538400.0000000    0.1895487
538440.0000000    0.1749043
538480.0000000    0.1677313
538520.0000000    0.1634404
538560.0000000    0.1725258
538600.0000000    0.1591886
538640.0000000    0.1596581
538680.0000000    0.1653872
538720.0000000    0.1741090
538760.0000000    0.1753630
538800.0000000    0.1885581
538840.0000000    0.1612104
538880.0000000    0.1623520
538920.0000000    0.1663437
538960.0000000    0.1791803
539000.0000000    0.1650407
539040.0000000    0.1747181
539080.0000000    0.1690634
539120.0000000    0.1713720
539160.0000000    0.1702479
539200.0000000    0.1731253
539240.0000000    0.1504503
539280.0000000    0.1645999
539320.0000000    0.1769781
539360.0000000    0.1698301
539400.0000000    0.1784517
539440.0000000    0.1656679
539480.0000000    0.1692923
539520.0000000    0.1791546
539560.0000000    0.1685893
539600.0000000    0.1634831
539640.0000000    0.1672147
539680.0000000    0.1602151
539720.0000000    0.1667279
539760.0000000    0.1812415
539800.0000000    0.1739249
539840.0000000    0.1731830
539880.0000000    0.1870206
539920.0000000    0.1645177
539960.0000000    0.1781098
540000.0000000    0.1755831
540040.0000000    0.1641282
540080.0000000    0.1575744
540120.0000000    0.1552536
540160.0000000    0.1557705
540200.0000000    0.1477636
540240.0000000    0.1447867
540280.0000000    0.1712425
540320.0000000    0.1630161
540360.0000000    0.1654127
540400.0000000    0.1508948
540440.0000000    0.1809492
540480.0000000    0.1882526
540520.0000000    0.1771093
540560.0000000    0.1846177
540600.0000000    0.1773750
540640.0000000    0.1661016
540680.0000000    0.1715919
540720.0000000    0.1764227
540760.0000000    0.1817541
540800.0000000    0.1723639
540840.0000000    0.1632439
540880.0000000    0.1850446
540920.0000000    0.1757607
540960.0000000    0.1722155
541000.0000000    0.2018848
541040.0000000    0.1900182
541080.0000000    0.1703153
541120.0000000    0.1654404
541160.0000000    0.1664493
541200.0000000    0.1620748
541240.0000000    0.1586587
541280.0000000    0.1728718
541320.0000000    0.1559010
541360.0000000    0.1805797
541400.0000000    0.1831071
541440.0000000    0.1837865
541480.0000000    0.1861088
541520.0000000    0.1745612
541560.0000000    0.1678101
541600.0000000    0.1789356
541640.0000000    0.1735521
541680.0000000    0.1957844
541720.0000000    0.2062160
541760.0000000    0.1953918
541800.0000000    0.2042646
541840.0000000    0.1919802
541880.0000000    0.1998113
541920.0000000    0.1851629
541960.0000000    0.1977216
542000.0000000    0.1984424
542040.0000000    0.2062861
542080.0000000    0.1895597
542120.0000000    0.1915734
542160.0000000    0.1842373
542200.0000000    0.1863322
542240.0000000    0.1865778
542280.0000000    0.2185821
542320.0000000    0.1934963
542360.0000000    0.1961358
542400.0000000    0.2147304
542440.0000000    0.2200631
542480.0000000    0.1987873
542520.0000000    0.2109239
542560.0000000    0.2103699
542600.0000000    0.1926953
542640.0000000    0.2166560
542680.0000000    0.1964068
542720.0000000    0.1896297
542760.0000000    0.1993092
542800.0000000    0.1935401
542840.0000000    0.2085215
542880.0000000    0.2046329
542920.0000000    0.2013040
542960.0000000    0.1917454
543000.0000000    0.1961462
543040.0000000    0.1731729
543080.0000000    0.1702466
543120.0000000    0.1821407
543160.0000000    0.1839553
543200.0000000    0.1887324
543240.0000000    0.1870826
543280.0000000    0.2128190
543320.0000000    0.2168948
543360.0000000    0.2308775
543400.0000000    0.2246841
543440.0000000    0.2173693
543480.0000000    0.1988565
543520.0000000    0.2066995
543560.0000000    0.1906753
543600.0000000    0.1920305
543640.0000000    0.1913507
543680.0000000    0.1687797
543720.0000000    0.1714586
543760.0000000    0.1644890
543800.0000000    0.1772774
543840.0000000    0.1702395
543880.0000000    0.1740896
543920.0000000    0.1722822
543960.0000000    0.1708670
544000.0000000    0.1658834
544040.0000000    0.1698488
544080.0000000    0.1683256
544120.0000000    0.1787307
544160.0000000    0.1634719
544200.0000000    0.1676213
544240.0000000    0.1824473
544280.0000000    0.1849612
544320.0000000    0.1778234
544360.0000000    0.1860674
544400.0000000    0.2053109
544440.0000000    0.1743598
544480.0000000    0.1621378
544520.0000000    0.1764956
544560.0000000    0.1952029
544600.0000000    0.1868783
544640.0000000    0.1798852
544680.0000000    0.1791385
544720.0000000    0.1831504
544760.0000000    0.1946635
544800.0000000    0.1817221
544840.0000000    0.1815007
544880.0000000    0.2078232
544920.0000000    0.2007430
544960.0000000    0.1962324
545000.0000000    0.1991277
545040.0000000    0.1888655
545080.0000000    0.1918735
545120.0000000    0.1941510
545160.0000000    0.2054763
545200.0000000    0.2157918
545240.0000000    0.2021422
545280.0000000    0.1991013
545320.0000000    0.2134995
545360.0000000    0.2054791
545400.0000000    0.2037552
545440.0000000    0.2315154
545480.0000000    0.1999664
545520.0000000    0.2084156
545560.0000000    0.2150913
545600.0000000    0.2203825
545640.0000000    0.2189540
545680.0000000    0.2031075
545720.0000000    0.2018471
545760.0000000    0.2078321
545800.0000000    0.1724413
545840.0000000    0.1744159
545880.0000000    0.1794062
545920.0000000    0.1743159
545960.0000000    0.1839520
546000.0000000    0.1862295
546040.0000000    0.2100247
546080.0000000    0.2141408
546120.0000000    0.1951442
546160.0000000    0.1824222
546200.0000000    0.1903834
546240.0000000    0.1813304
546280.0000000    0.1730269
546320.0000000    0.1871171
546360.0000000    0.1828784
546400.0000000    0.1809162
546440.0000000    0.1824635
546480.0000000    0.1786305
546520.0000000    0.1967364
546560.0000000    0.2050198
546600.0000000    0.1950792
546640.0000000    0.1885962
546680.0000000    0.1876731
546720.0000000    0.2048022
546760.0000000    0.1753077
546800.0000000    0.1920371
546840.0000000    0.1859690
546880.0000000    0.1985587
546920.0000000    0.1895285
546960.0000000    0.2023286
547000.0000000    0.1970223
547040.0000000    0.2001982
547080.0000000    0.1887599
547120.0000000    0.2126429
547160.0000000    0.2128780
547200.0000000    0.2058731
547240.0000000    0.2030032
547280.0000000    0.2116951
547320.0000000    0.1989589
547360.0000000    0.2032288
547400.0000000    0.1922242
547440.0000000    0.1793712
547480.0000000    0.1756254
547520.0000000    0.1784333
547560.0000000    0.1754914
547600.0000000    0.1835258
547640.0000000    0.1752956
547680.0000000    0.1704752
547720.0000000    0.1941749
547760.0000000    0.1885339
547800.0000000    0.1957523
547840.0000000    0.2066219
547880.0000000    0.2146492
547920.0000000    0.1934486
547960.0000000    0.1793025
548000.0000000    0.1793087
548040.0000000    0.1940681
548080.0000000    0.1795086
548120.0000000    0.1811044
548160.0000000    0.1881313
548200.0000000    0.1823636
548240.0000000    0.1820467
548280.0000000    0.1769433
548320.0000000    0.1686612
548360.0000000    0.1795885
548400.0000000    0.1818143
548440.0000000    0.1853580
548480.0000000    0.1740022
548520.0000000    0.1779729
548560.0000000    0.1825424
548600.0000000    0.2051501
548640.0000000    0.2013284
548680.0000000    0.1901241
548720.0000000    0.2005648
548760.0000000    0.1827835
548800.0000000    0.1938592
548840.0000000    0.1896389
548880.0000000    0.2102219
548920.0000000    0.2033143
548960.0000000    0.2017712
549000.0000000    0.2085619
549040.0000000    0.1908848
549080.0000000    0.1938060
549120.0000000    0.1799942
549160.0000000    0.1956026
549200.0000000    0.1939647
549240.0000000    0.2054567
549280.0000000    0.2000425
549320.0000000    0.1947895
549360.0000000    0.1928390
549400.0000000    0.1835697
549440.0000000    0.1766608
549480.0000000    0.1805501
549520.0000000    0.1913487
549560.0000000    0.2013940
549600.0000000    0.1937571
549640.0000000    0.1965888
549680.0000000    0.1832861
549720.0000000    0.1782270
549760.0000000    0.1687917
549800.0000000    0.1823798
549840.0000000    0.1823867
549880.0000000    0.2071698
549920.0000000    0.2027966
549960.0000000    0.2088466
550000.0000000    0.1781252
550040.0000000    0.1937879
550080.0000000    0.1919781
550120.0000000    0.1730241
550160.0000000    0.1630293
550200.0000000    0.1797521
550240.0000000    0.1899899
550280.0000000    0.2135834
550320.0000000    0.2081325
550360.0000000    0.1969039
550400.0000000    0.1932470
550440.0000000    0.2087163
550480.0000000    0.2146114
550520.0000000    0.2183601
550560.0000000    0.2079099
550600.0000000    0.2118628
550640.0000000    0.2070745
550680.0000000    0.1961481
550720.0000000    0.2025117
550760.0000000    0.2186037
550800.0000000    0.2107522
550840.0000000    0.1966227
550880.0000000    0.1987027
550920.0000000    0.1869403
550960.0000000    0.1902504
551000.0000000    0.2003764
551040.0000000    0.2132772
551080.0000000    0.2114233
551120.0000000    0.2068802
551160.0000000    0.1954605
551200.0000000    0.2210971
551240.0000000    0.1927761
551280.0000000    0.2219240
551320.0000000    0.2218259
551360.0000000    0.2260143
551400.0000000    0.2269660
551440.0000000    0.2132489
551480.0000000    0.2222866
551520.0000000    0.2047586
551560.0000000    0.2154039
551600.0000000    0.2001204
551640.0000000    0.2163972
551680.0000000    0.1984746
551720.0000000    0.1987063
551760.0000000    0.2218892
551800.0000000    0.2134872
551840.0000000    0.2283140
551880.0000000    0.1958749
551920.0000000    0.2156300
551960.0000000    0.2041671
552000.0000000    0.2045321
552040.0000000    0.2264888
552080.0000000    0.2418656
552120.0000000    0.2239183
552160.0000000    0.1948003
552200.0000000    0.2091374
552240.0000000    0.2102806
552280.0000000    0.2210253
552320.0000000    0.2215749
552360.0000000    0.2089622
552400.0000000    0.2206322
552440.0000000    0.2292422
552480.0000000    0.2149581
552520.0000000    0.2302351
552560.0000000    0.2321481
552600.0000000    0.2277554
552640.0000000    0.2082648
552680.0000000    0.2057235
552720.0000000    0.2196775
552760.0000000    0.2129852
552800.0000000    0.1920966
552840.0000000    0.2059099
552880.0000000    0.1854678
552920.0000000    0.1866152
552960.0000000    0.2117639
553000.0000000    0.2225890
553040.0000000    0.2120642
553080.0000000    0.1900748
553120.0000000    0.1928149
553160.0000000    0.1775465
553200.0000000    0.1771295
553240.0000000    0.1895173
553280.0000000    0.1993039
553320.0000000    0.1810156
553360.0000000    0.1772774
553400.0000000    0.1963310
553440.0000000    0.2090499
553480.0000000    0.1942395
553520.0000000    0.1818515
553560.0000000    0.1735859
553600.0000000    0.1908636
553640.0000000    0.2123002
553680.0000000    0.1995579
553720.0000000    0.1743538
553760.0000000    0.2067272
553800.0000000    0.2036631
553840.0000000    0.1977381
553880.0000000    0.1946220
553920.0000000    0.1956796
553960.0000000    0.1886083
554000.0000000    0.1995209
554040.0000000    0.1905285
554080.0000000    0.1992745
554120.0000000    0.1974524
554160.0000000    0.2111515
554200.0000000    0.1966672
554240.0000000    0.1884307
554280.0000000    0.2094200
554320.0000000    0.2176237
554360.0000000    0.2127024
554400.0000000    0.2027786
554440.0000000    0.2116307
554480.0000000    0.2071118
554520.0000000    0.1849304
554560.0000000    0.2015784
554600.0000000    0.1953308
554640.0000000    0.1997433
554680.0000000    0.2066552
554720.0000000    0.2134595
554760.0000000    0.2160055
554800.0000000    0.2144273
554840.0000000    0.2125847
554880.0000000    0.2022756
554920.0000000    0.1988797
554960.0000000    0.2100706
555000.0000000    0.1915034
555040.0000000    0.1961970
555080.0000000    0.2141237
555120.0000000    0.2056760
555160.0000000    0.1993647
555200.0000000    0.1754672
555240.0000000    0.1971223
555280.0000000    0.2028706
555320.0000000    0.2026211
555360.0000000    0.2134125
555400.0000000    0.2084291
555440.0000000    0.2146767
555480.0000000    0.2030512
555520.0000000    0.2102829
555560.0000000    0.2022047
555600.0000000    0.2021927
555640.0000000    0.2054378
555680.0000000    0.2207863
555720.0000000    0.2212854
555760.0000000    0.2168400
555800.0000000    0.2194350
555840.0000000    0.1878243
555880.0000000    0.1936811
555920.0000000    0.1974615
555960.0000000    0.2046382
556000.0000000    0.1952439
556040.0000000    0.2223176
556080.0000000    0.2231144
556120.0000000    0.2186324
556160.0000000    0.2185251
556200.0000000    0.2143915
556240.0000000    0.2283503
556280.0000000    0.2170202
556320.0000000    0.2422671
556360.0000000    0.2129504
556400.0000000    0.2041796
556440.0000000    0.2382783
556480.0000000    0.2286800
556520.0000000    0.2391036
556560.0000000    0.2429884
556600.0000000    0.2231873
556640.0000000    0.2161482
556680.0000000    0.2096432
556720.0000000    0.2061828
556760.0000000    0.2284024
556800.0000000    0.2065623
556840.0000000    0.2153446
556880.0000000    0.2266496
556920.0000000    0.2220558
556960.0000000    0.2353053
557000.0000000    0.2032401
557040.0000000    0.2321347
557080.0000000    0.2350357
557120.0000000    0.2279231
557160.0000000    0.2367741
557200.0000000    0.2529968
557240.0000000    0.2432403
557280.0000000    0.2611101
557320.0000000    0.2403250
557360.0000000    0.2417532
557400.0000000    0.2407643
557440.0000000    0.2417370
557480.0000000    0.2280206
557520.0000000    0.2437417
557560.0000000    0.2187624
557600.0000000    0.2237951
557640.0000000    0.2228652
557680.0000000    0.2252381
557720.0000000    0.2215530
557760.0000000    0.2098500
557800.0000000    0.2029438
557840.0000000    0.1907785
557880.0000000    0.2153951
557920.0000000    0.2031361
557960.0000000    0.2195781
558000.0000000    0.2034963
558040.0000000    0.2212878
558080.0000000    0.2123612
558120.0000000    0.2027998
558160.0000000    0.2216043
558200.0000000    0.2061787
558240.0000000    0.2140307
558280.0000000    0.2191835
558320.0000000    0.2271151
558360.0000000    0.2085672
558400.0000000    0.2027369
558440.0000000    0.2119928
558480.0000000    0.2317609
558520.0000000    0.2108197
558560.0000000    0.1936591
558600.0000000    0.1991062
558640.0000000    0.2197218
558680.0000000    0.2109566
558720.0000000    0.1978631
558760.0000000    0.2285578
558800.0000000    0.2232239
558840.0000000    0.2064720
558880.0000000    0.2199102
558920.0000000    0.2015250
558960.0000000    0.2022707
559000.0000000    0.1866255
559040.0000000    0.1955809
559080.0000000    0.1699705
559120.0000000    0.1908747
559160.0000000    0.2007099
559200.0000000    0.2293843
559240.0000000    0.2312584
559280.0000000    0.2040319
559320.0000000    0.2204592
559360.0000000    0.2224966
559400.0000000    0.2417122
559440.0000000    0.2250770
559480.0000000    0.2155779
559520.0000000    0.2422817
559560.0000000    0.2376858
559600.0000000    0.2256040
559640.0000000    0.2416357
559680.0000000    0.2406186
559720.0000000    0.2247212
559760.0000000    0.2399119
559800.0000000    0.2196149
559840.0000000    0.2220294
559880.0000000    0.1959378
559920.0000000    0.2144440
559960.0000000    0.2011215
560000.0000000    0.2052487
560040.0000000    0.2082788
560080.0000000    0.2133208
560120.0000000    0.2167454
560160.0000000    0.1989771
560200.0000000    0.2139494
560240.0000000    0.2147315
560280.0000000    0.2204221
560320.0000000    0.2186953
560360.0000000    0.2143894
560400.0000000    0.2216149
560440.0000000    0.2127013
560480.0000000    0.1982816
560520.0000000    0.2033519
560560.0000000    0.1919782
560600.0000000    0.2000120
560640.0000000    0.2294560
560680.0000000    0.2221350
560720.0000000    0.2035855
560760.0000000    0.2088411
560800.0000000    0.2185659
560840.0000000    0.2306144
560880.0000000    0.2150508
560920.0000000    0.2477764
560960.0000000    0.2262135
561000.0000000    0.2098111
561040.0000000    0.2393786
561080.0000000    0.2091976
561120.0000000    0.2013028
561160.0000000    0.1900682
561200.0000000    0.1859319
561240.0000000    0.1889016
561280.0000000    0.1872352
561320.0000000    0.2017390
561360.0000000    0.1913773
561400.0000000    0.2011935
561440.0000000    0.1859273
561480.0000000    0.1911522
561520.0000000    0.1960231
561560.0000000    0.2095746
561600.0000000    0.2213669
561640.0000000    0.2203162
561680.0000000    0.2063401
561720.0000000    0.1817391
561760.0000000    0.2046783
561800.0000000    0.1913885
561840.0000000    0.2120775
561880.0000000    0.1906940
561920.0000000    0.2075060
561960.0000000    0.2010612
562000.0000000    0.2084115
562040.0000000    0.1951779
562080.0000000    0.2007283
562120.0000000    0.2053332
562160.0000000    0.2001812
562200.0000000    0.2158980
562240.0000000    0.2051618
562280.0000000    0.2043955
562320.0000000    0.2247682
562360.0000000    0.2092982
562400.0000000    0.2057572
562440.0000000    0.1828469
562480.0000000    0.1886617
562520.0000000    0.2131657
562560.0000000    0.2136570
562600.0000000    0.1978426
562640.0000000    0.1884979
562680.0000000    0.1863076
562720.0000000    0.1939723
562760.0000000    0.1986920
562800.0000000    0.1714132
562840.0000000    0.1874735
562880.0000000    0.1672026
562920.0000000    0.1887900
562960.0000000    0.1985654
563000.0000000    0.1971550
563040.0000000    0.1748560
563080.0000000    0.1802529
563120.0000000    0.2086401
563160.0000000    0.1897182
563200.0000000    0.1770464
563240.0000000    0.1911753
563280.0000000    0.1723522
563320.0000000    0.1796871
563360.0000000    0.2011266
563400.0000000    0.1898087
563440.0000000    0.2020437
563480.0000000    0.1833568
563520.0000000    0.1882847
563560.0000000    0.1792387
563600.0000000    0.1756123
563640.0000000    0.1743436
563680.0000000    0.1780067
563720.0000000    0.1708950
563760.0000000    0.1548591
563800.0000000    0.1832265
563840.0000000    0.1766972
563880.0000000    0.1912038
563920.0000000    0.2039709
563960.0000000    0.2075129
564000.0000000    0.2146212
564040.0000000    0.2161142
564080.0000000    0.1926409
564120.0000000    0.2053847
564160.0000000    0.2169981
564200.0000000    0.1963082
564240.0000000    0.1983836
564280.0000000    0.1996676
564320.0000000    0.1912568
564360.0000000    0.2037446
564400.0000000    0.1755887
564440.0000000    0.1909203
564480.0000000    0.1733117
564520.0000000    0.1761359
564560.0000000    0.1818104
564600.0000000    0.1777348
564640.0000000    0.1684306
564680.0000000    0.1883502
564720.0000000    0.1924397
564760.0000000    0.1939244
564800.0000000    0.1694610
564840.0000000    0.1807127
564880.0000000    0.1909794
564920.0000000    0.1996040
564960.0000000    0.1886069
565000.0000000    0.2212334
565040.0000000    0.2148830
565080.0000000    0.2022989
565120.0000000    0.1982237
565160.0000000    0.1909819
565200.0000000    0.2007360
565240.0000000    0.2131167
565280.0000000    0.1951553
565320.0000000    0.1995445
565360.0000000    0.1934801
565400.0000000    0.1944160
565440.0000000    0.2188772
565480.0000000    0.2045949
565520.0000000    0.2126388
565560.0000000    0.1993765
565600.0000000    0.2090595
565640.0000000    0.2253347
565680.0000000    0.1872763
565720.0000000    0.1944555
565760.0000000    0.2400265
565800.0000000    0.2397205
565840.0000000    0.2127569
565880.0000000    0.2062650
565920.0000000    0.2319127
565960.0000000    0.2414897
566000.0000000    0.2332061
566040.0000000    0.2249836
566080.0000000    0.2243556
566120.0000000    0.2045199
566160.0000000    0.2121480
566200.0000000    0.2356708
566240.0000000    0.2296834
566280.0000000    0.2006195
566320.0000000    0.2029134
566360.0000000    0.2394175
566400.0000000    0.2385378
566440.0000000    0.2190995
566480.0000000    0.2005925
566520.0000000    0.2090860
566560.0000000    0.1989305
566600.0000000    0.1977552
566640.0000000    0.2039649
566680.0000000    0.2093521
566720.0000000    0.1938005
566760.0000000    0.1726332
566800.0000000    0.2036322
566840.0000000    0.2026533
566880.0000000    0.1884389
566920.0000000    0.1872887
566960.0000000    0.2017513
567000.0000000    0.1994660
567040.0000000    0.2231194
567080.0000000    0.2084295
567120.0000000    0.2127801
567160.0000000    0.2021572
567200.0000000    0.2023495
567240.0000000    0.1844241
567280.0000000    0.1800495
567320.0000000    0.1909972
567360.0000000    0.1808271
567400.0000000    0.1977966
567440.0000000    0.1796258
567480.0000000    0.1834111
567520.0000000    0.2008713
567560.0000000    0.1758961
567600.0000000    0.1693622
567640.0000000    0.1786930
567680.0000000    0.2022687
567720.0000000    0.1909497
567760.0000000    0.1943634
567800.0000000    0.1980537
567840.0000000    0.2085390
567880.0000000    0.2194183
567920.0000000    0.2096898
567960.0000000    0.2087434
568000.0000000    0.2044556
568040.0000000    0.2108279
568080.0000000    0.1918843
568120.0000000    0.1944172
568160.0000000    0.1845639
568200.0000000    0.2171538
568240.0000000    0.1947370
568280.0000000    0.2174800
568320.0000000    0.2045661
568360.0000000    0.2266604
568400.0000000    0.1968112
568440.0000000    0.2220437
568480.0000000    0.2135077
568520.0000000    0.1758198
568560.0000000    0.2047346
568600.0000000    0.1857294
568640.0000000    0.1922901
568680.0000000    0.2090201
568720.0000000    0.1919701
568760.0000000    0.1807318
568800.0000000    0.1988882
568840.0000000    0.1895035
568880.0000000    0.1905464
568920.0000000    0.1850524
568960.0000000    0.1960602
569000.0000000    0.1881698
569040.0000000    0.1938934
569080.0000000    0.2034631
569120.0000000    0.2075750
569160.0000000    0.2070412
569200.0000000    0.2039432
569240.0000000    0.2225368
569280.0000000    0.2095800
569320.0000000    0.1983246
569360.0000000    0.2238380
569400.0000000    0.2353365
569440.0000000    0.2349178
569480.0000000    0.2115588
569520.0000000    0.1941058
569560.0000000    0.2100858
569600.0000000    0.2025301
569640.0000000    0.2079712
569680.0000000    0.2056989
569720.0000000    0.2045462
569760.0000000    0.2095434
569800.0000000    0.2006454
569840.0000000    0.2040748
569880.0000000    0.1788305
569920.0000000    0.1847724
569960.0000000    0.1832379
570000.0000000    0.1847544
570040.0000000    0.2067682
570080.0000000    0.1885102
570120.0000000    0.1956719
570160.0000000    0.1951851
570200.0000000    0.1950192
570240.0000000    0.2080008
570280.0000000    0.1958221
570320.0000000    0.2100166
570360.0000000    0.2142062
570400.0000000    0.2189570
570440.0000000    0.2006554
570480.0000000    0.2159690
570520.0000000    0.2156720
570560.0000000    0.2135784
570600.0000000    0.2053204
570640.0000000    0.2112367
570680.0000000    0.1993286
570720.0000000    0.1933601
570760.0000000    0.1874611
570800.0000000    0.2038495
570840.0000000    0.1908685
570880.0000000    0.1823533
570920.0000000    0.1822687
570960.0000000    0.1888009
571000.0000000    0.1735028
571040.0000000    0.1893493
571080.0000000    0.1935679
571120.0000000    0.1682677
571160.0000000    0.1656723
571200.0000000    0.1761084
571240.0000000    0.1770378
571280.0000000    0.1951880
571320.0000000    0.2001312
571360.0000000    0.2001903
571400.0000000    0.1991974
571440.0000000    0.1982815
571480.0000000    0.1919128
571520.0000000    0.1994214
571560.0000000    0.1979171
571600.0000000    0.1891623
571640.0000000    0.2030863
571680.0000000    0.1991343
571720.0000000    0.1797579
571760.0000000    0.1813565
571800.0000000    0.2097435
571840.0000000    0.2097258
571880.0000000    0.1834098
571920.0000000    0.1877389
571960.0000000    0.2177881
572000.0000000    0.1967349
572040.0000000    0.1954293
572080.0000000    0.1870742
572120.0000000    0.1964567
572160.0000000    0.1841340
572200.0000000    0.1942679
572240.0000000    0.1878890
572280.0000000    0.2052163
572320.0000000    0.1969992
572360.0000000    0.1859829
572400.0000000    0.1974919
572440.0000000    0.2014682
572480.0000000    0.1922666
572520.0000000    0.1972463
572560.0000000    0.1914615
572600.0000000    0.1816460
572640.0000000    0.2128341
572680.0000000    0.2012542
572720.0000000    0.1851218
572760.0000000    0.1888169
572800.0000000    0.1865367
572840.0000000    0.2016259
572880.0000000    0.2052906
572920.0000000    0.2215292
572960.0000000    0.1916997
573000.0000000    0.1779132
573040.0000000    0.1948865
573080.0000000    0.1761830
573120.0000000    0.1800800
573160.0000000    0.1880082
573200.0000000    0.1982655
573240.0000000    0.1895778
573280.0000000    0.1902582
573320.0000000    0.1733523
573360.0000000    0.1824042
573400.0000000    0.1673215
573440.0000000    0.1844449
573480.0000000    0.1918743
573520.0000000    0.1749025
573560.0000000    0.1826143
573600.0000000    0.1727233
573640.0000000    0.1736382
573680.0000000    0.1819171
573720.0000000    0.1727564
573760.0000000    0.1697516
573800.0000000    0.1898069
573840.0000000    0.1666844
573880.0000000    0.1736379
573920.0000000    0.1778118
573960.0000000    0.1771288
574000.0000000    0.1865517
574040.0000000    0.1774275
574080.0000000    0.1731959
574120.0000000    0.1779423
574160.0000000    0.1785774
574200.0000000    0.1774131
574240.0000000    0.1648266
574280.0000000    0.1807733
574320.0000000    0.1911528
574360.0000000    0.1879139
[truncated: 297,950 more chars]
