# Supplementary material for: Comment on 'Valid molecular dynamics simulations of human hemoglobin require a surprisingly large box size'
Source: eLife. 2019 Jun 20;8:e44718. doi: 10.7554/eLife.44718 (PMC6586461; doi:10.7554/eLife.44718)
Supplement: Figure 1—source data 1. — The zip archive contains a README file describing which source files correspond to the different panels. [file elife-44718-fig1-data1.zip › figure1/panels_AB/150A/2/rmsd_2dn3.xvg]

# This file was created Sat Jan 19 19:09:38 2019
# Created by:
#             :-) GROMACS - gmx rms, 2018.5-dev-20181129-d5972f7 (-:
# 
# Executable:   /usr/local/gromacs/2018/2018.4-impi2017-fftw337-gcc640-cuda91/bin/gmx
# Data prefix:  /usr/local/gromacs/2018/2018.4-impi2017-fftw337-gcc640-cuda91
# Working dir:  /home/degroot/hb/2dn2/Meuwly/150a-elife/2
# Command line:
#   gmx rms -s ../../../2dn3/conf.pdb -f xx.xtc -o rmsd_2dn3.xvg -nice 0
# gmx rms is part of G R O M A C S:
#
# Gallium Rubidium Oxygen Manganese Argon Carbon Silicon
#
@    title "RMSD"
@    xaxis  label "Time (ps)"
@    yaxis  label "RMSD (nm)"
@TYPE xy
@ subtitle "Backbone after lsq fit to Backbone"
   0.0000000    0.2454058
  40.0000000    0.2779377
  80.0000000    0.2798961
 120.0000000    0.2738817
 160.0000000    0.2741505
 200.0000000    0.2720418
 240.0000000    0.2475897
 280.0000000    0.2682919
 320.0000000    0.2727167
 360.0000000    0.2706510
 400.0000000    0.2600557
 440.0000000    0.2567001
 480.0000000    0.2638924
 520.0000000    0.2653016
 560.0000000    0.2673613
 600.0000000    0.2939322
 640.0000000    0.2557750
 680.0000000    0.2619525
 720.0000000    0.2596325
 760.0000000    0.2389185
 800.0000000    0.2509531
 840.0000000    0.2817917
 880.0000000    0.2650880
 920.0000000    0.2656808
 960.0000000    0.2867900
1000.0000000    0.2772328
1040.0000000    0.2656317
1080.0000000    0.2657793
1120.0000000    0.2691606
1160.0000000    0.2613389
1200.0000000    0.2565426
1240.0000000    0.2603290
1280.0000000    0.2507772
1320.0000000    0.2593780
1360.0000000    0.2546395
1400.0000000    0.2678574
1440.0000000    0.2531569
1480.0000000    0.2644554
1520.0000000    0.2726878
1560.0000000    0.2823070
1600.0000000    0.2966578
1640.0000000    0.2674991
1680.0000000    0.2447291
1720.0000000    0.2613365
1760.0000000    0.2664376
1800.0000000    0.2697458
1840.0000000    0.2718450
1880.0000000    0.2557689
1920.0000000    0.2664837
1960.0000000    0.2669850
2000.0000000    0.2638583
2040.0000000    0.2670979
2080.0000000    0.2734817
2120.0000000    0.2554764
2160.0000000    0.2665298
2200.0000000    0.2605312
2240.0000000    0.2823999
2280.0000000    0.2734944
2320.0000000    0.2601328
2360.0000000    0.2476883
2400.0000000    0.2642383
2440.0000000    0.2679176
2480.0000000    0.2632907
2520.0000000    0.2613358
2560.0000000    0.2637349
2600.0000000    0.2790040
2640.0000000    0.2621167
2680.0000000    0.2777317
2720.0000000    0.2809821
2760.0000000    0.2793673
2800.0000000    0.2964569
2840.0000000    0.2816510
2880.0000000    0.2949798
2920.0000000    0.2843229
2960.0000000    0.2761514
3000.0000000    0.2962041
3040.0000000    0.2699301
3080.0000000    0.2638037
3120.0000000    0.2655849
3160.0000000    0.2651712
3200.0000000    0.2520278
3240.0000000    0.2777391
3280.0000000    0.2622609
3320.0000000    0.2625755
3360.0000000    0.2718275
3400.0000000    0.2656579
3440.0000000    0.2506086
3480.0000000    0.2684789
3520.0000000    0.2703274
3560.0000000    0.2806509
3600.0000000    0.2729586
3640.0000000    0.2846951
3680.0000000    0.2675305
3720.0000000    0.2823517
3760.0000000    0.2706135
3800.0000000    0.2882150
3840.0000000    0.2856069
3880.0000000    0.2680465
3920.0000000    0.2694403
3960.0000000    0.2620920
4000.0000000    0.2693018
4040.0000000    0.2817592
4080.0000000    0.2643748
4120.0000000    0.2845594
4160.0000000    0.2684946
4200.0000000    0.2713891
4240.0000000    0.2789249
4280.0000000    0.2609740
4320.0000000    0.2726496
4360.0000000    0.2653800
4400.0000000    0.2547712
4440.0000000    0.2561748
4480.0000000    0.2728753
4520.0000000    0.2802933
4560.0000000    0.2815147
4600.0000000    0.2672416
4640.0000000    0.2888774
4680.0000000    0.3007593
4720.0000000    0.2862645
4760.0000000    0.2730278
4800.0000000    0.2628291
4840.0000000    0.2380819
4880.0000000    0.2505149
4920.0000000    0.2525120
4960.0000000    0.2328938
5000.0000000    0.2470836
5040.0000000    0.2515848
5080.0000000    0.2465633
5120.0000000    0.2434536
5160.0000000    0.2561416
5200.0000000    0.2737827
5240.0000000    0.2673313
5280.0000000    0.2558899
5320.0000000    0.2771858
5360.0000000    0.2525881
5400.0000000    0.2644932
5440.0000000    0.2598451
5480.0000000    0.2848190
5520.0000000    0.2684805
5560.0000000    0.2548517
5600.0000000    0.2756523
5640.0000000    0.2719162
5680.0000000    0.2773850
5720.0000000    0.2540281
5760.0000000    0.2711427
5800.0000000    0.2710076
5840.0000000    0.2607457
5880.0000000    0.2440710
5920.0000000    0.2523927
5960.0000000    0.2681616
6000.0000000    0.2812205
6040.0000000    0.2807513
6080.0000000    0.2767003
6120.0000000    0.3053215
6160.0000000    0.2798162
6200.0000000    0.2821967
6240.0000000    0.2672447
6280.0000000    0.3004306
6320.0000000    0.2519494
6360.0000000    0.2633621
6400.0000000    0.2847413
6440.0000000    0.2873082
6480.0000000    0.2704173
6520.0000000    0.2711788
6560.0000000    0.2574271
6600.0000000    0.2657070
6640.0000000    0.2754478
6680.0000000    0.2827361
6720.0000000    0.2903103
6760.0000000    0.2889062
6800.0000000    0.2810032
6840.0000000    0.2897719
6880.0000000    0.3027625
6920.0000000    0.2967817
6960.0000000    0.2974949
7000.0000000    0.2766224
7040.0000000    0.2948365
7080.0000000    0.2674864
7120.0000000    0.2851738
7160.0000000    0.2756510
7200.0000000    0.2592709
7240.0000000    0.2690629
7280.0000000    0.2781752
7320.0000000    0.2738535
7360.0000000    0.2551508
7400.0000000    0.2631797
7440.0000000    0.2679966
7480.0000000    0.2699601
7520.0000000    0.2856749
7560.0000000    0.2799075
7600.0000000    0.2583769
7640.0000000    0.2836989
7680.0000000    0.2760696
7720.0000000    0.2928618
7760.0000000    0.2994121
7800.0000000    0.2666398
7840.0000000    0.2718672
7880.0000000    0.2742678
7920.0000000    0.2703674
7960.0000000    0.2807328
8000.0000000    0.2890075
8040.0000000    0.3128186
8080.0000000    0.3200030
8120.0000000    0.3052015
8160.0000000    0.2892973
8200.0000000    0.3003022
8240.0000000    0.2758412
8280.0000000    0.2720668
8320.0000000    0.2793014
8360.0000000    0.2849234
8400.0000000    0.2744218
8440.0000000    0.2700716
8480.0000000    0.2919848
8520.0000000    0.2698700
8560.0000000    0.2707409
8600.0000000    0.2760859
8640.0000000    0.2764086
8680.0000000    0.2645876
8720.0000000    0.2667855
8760.0000000    0.2593901
8800.0000000    0.2854211
8840.0000000    0.2693635
8880.0000000    0.2762323
8920.0000000    0.2600551
8960.0000000    0.2616118
9000.0000000    0.2770020
9040.0000000    0.2792675
9080.0000000    0.2666592
9120.0000000    0.2684408
9160.0000000    0.2809339
9200.0000000    0.2807312
9240.0000000    0.2864084
9280.0000000    0.2768649
9320.0000000    0.3071856
9360.0000000    0.3028743
9400.0000000    0.2945937
9440.0000000    0.2818422
9480.0000000    0.2821169
9520.0000000    0.3026719
9560.0000000    0.2929906
9600.0000000    0.2939704
9640.0000000    0.2934459
9680.0000000    0.2952202
9720.0000000    0.2852317
9760.0000000    0.2958599
9800.0000000    0.3019759
9840.0000000    0.2964337
9880.0000000    0.2859501
9920.0000000    0.3057905
9960.0000000    0.2698445
10000.0000000    0.2753435
10040.0000000    0.2798571
10080.0000000    0.2878867
10120.0000000    0.2779862
10160.0000000    0.2834039
10200.0000000    0.2949001
10240.0000000    0.2898788
10280.0000000    0.2654066
10320.0000000    0.2697598
10360.0000000    0.2759085
10400.0000000    0.2579570
10440.0000000    0.2715378
10480.0000000    0.2774423
10520.0000000    0.2698191
10560.0000000    0.2763602
10600.0000000    0.2763596
10640.0000000    0.2525714
10680.0000000    0.2768893
10720.0000000    0.2761836
10760.0000000    0.2743213
10800.0000000    0.2702675
10840.0000000    0.2725187
10880.0000000    0.2787974
10920.0000000    0.2725925
10960.0000000    0.2643177
11000.0000000    0.2646984
11040.0000000    0.2885919
11080.0000000    0.2513089
11120.0000000    0.2886703
11160.0000000    0.2819254
11200.0000000    0.2939579
11240.0000000    0.2681827
11280.0000000    0.2652148
11320.0000000    0.2524631
11360.0000000    0.2901302
11400.0000000    0.2884277
11440.0000000    0.2769294
11480.0000000    0.2869688
11520.0000000    0.2915267
11560.0000000    0.2899459
11600.0000000    0.2967932
11640.0000000    0.2897308
11680.0000000    0.2845225
11720.0000000    0.2677048
11760.0000000    0.2655184
11800.0000000    0.2708188
11840.0000000    0.2767599
11880.0000000    0.2996296
11920.0000000    0.2751087
11960.0000000    0.2768496
12000.0000000    0.2750834
12040.0000000    0.2693013
12080.0000000    0.2687180
12120.0000000    0.2692981
12160.0000000    0.2750662
12200.0000000    0.2449307
12240.0000000    0.2576321
12280.0000000    0.2537102
12320.0000000    0.2697433
12360.0000000    0.2476755
12400.0000000    0.2679731
12440.0000000    0.2645302
12480.0000000    0.2651992
12520.0000000    0.2804469
12560.0000000    0.2783327
12600.0000000    0.2733100
12640.0000000    0.2895112
12680.0000000    0.2617760
12720.0000000    0.2657156
12760.0000000    0.2584840
12800.0000000    0.2582598
12840.0000000    0.2743720
12880.0000000    0.2668009
12920.0000000    0.2768174
12960.0000000    0.2758058
13000.0000000    0.2512301
13040.0000000    0.2519383
13080.0000000    0.2525272
13120.0000000    0.2558103
13160.0000000    0.2558526
13200.0000000    0.2778158
13240.0000000    0.2566169
13280.0000000    0.2599394
13320.0000000    0.2721645
13360.0000000    0.2760207
13400.0000000    0.2613900
13440.0000000    0.2729324
13480.0000000    0.2687754
13520.0000000    0.2688707
13560.0000000    0.2486427
13600.0000000    0.2767186
13640.0000000    0.2798022
13680.0000000    0.2740387
13720.0000000    0.2517972
13760.0000000    0.2706306
13800.0000000    0.2572628
13840.0000000    0.2542497
13880.0000000    0.2611951
13920.0000000    0.2629404
13960.0000000    0.2539701
14000.0000000    0.2779391
14040.0000000    0.2827927
14080.0000000    0.3011931
14120.0000000    0.2773973
14160.0000000    0.2941574
14200.0000000    0.3008924
14240.0000000    0.2842418
14280.0000000    0.2761957
14320.0000000    0.2719036
14360.0000000    0.2880313
14400.0000000    0.2802871
14440.0000000    0.2850928
14480.0000000    0.2802396
14520.0000000    0.2758688
14560.0000000    0.2798522
14600.0000000    0.2707553
14640.0000000    0.2798274
14680.0000000    0.2679830
14720.0000000    0.2812895
14760.0000000    0.2606920
14800.0000000    0.2819427
14840.0000000    0.2818241
14880.0000000    0.2724073
14920.0000000    0.2677191
14960.0000000    0.2884189
15000.0000000    0.2841041
15040.0000000    0.2878057
15080.0000000    0.2873812
15120.0000000    0.3000171
15160.0000000    0.2764569
15200.0000000    0.2863720
15240.0000000    0.3115103
15280.0000000    0.2917274
15320.0000000    0.3137006
15360.0000000    0.2869386
15400.0000000    0.2949237
15440.0000000    0.2941582
15480.0000000    0.2738723
15520.0000000    0.2547575
15560.0000000    0.2667614
15600.0000000    0.2711835
15640.0000000    0.2927117
15680.0000000    0.2840441
15720.0000000    0.2931601
15760.0000000    0.2947297
15800.0000000    0.2880016
15840.0000000    0.3023726
15880.0000000    0.2974882
15920.0000000    0.2970371
15960.0000000    0.2990849
16000.0000000    0.2962014
16040.0000000    0.2903112
16080.0000000    0.2787622
16120.0000000    0.2867662
16160.0000000    0.2925766
16200.0000000    0.2938427
16240.0000000    0.3011417
16280.0000000    0.3076283
16320.0000000    0.3075403
16360.0000000    0.2984477
16400.0000000    0.2999593
16440.0000000    0.2988543
16480.0000000    0.3202723
16520.0000000    0.2899113
16560.0000000    0.2902490
16600.0000000    0.2836482
16640.0000000    0.2977701
16680.0000000    0.2832954
16720.0000000    0.2864215
16760.0000000    0.2877924
16800.0000000    0.2660713
16840.0000000    0.2872278
16880.0000000    0.2705767
16920.0000000    0.2942041
16960.0000000    0.2944403
17000.0000000    0.2960880
17040.0000000    0.2997398
17080.0000000    0.2969299
17120.0000000    0.2881559
17160.0000000    0.2932672
17200.0000000    0.2963274
17240.0000000    0.2907063
17280.0000000    0.2894374
17320.0000000    0.2921793
17360.0000000    0.2952392
17400.0000000    0.3012545
17440.0000000    0.2774026
17480.0000000    0.2919602
17520.0000000    0.2795188
17560.0000000    0.2958295
17600.0000000    0.2919956
17640.0000000    0.2975844
17680.0000000    0.2818022
17720.0000000    0.3200915
17760.0000000    0.3247752
17800.0000000    0.3194265
17840.0000000    0.3412824
17880.0000000    0.2958513
17920.0000000    0.3130136
17960.0000000    0.2945510
18000.0000000    0.3029052
18040.0000000    0.3028783
18080.0000000    0.3159166
18120.0000000    0.3035651
18160.0000000    0.2976571
18200.0000000    0.3029599
18240.0000000    0.2982132
18280.0000000    0.3044741
18320.0000000    0.2926839
18360.0000000    0.3163170
18400.0000000    0.3084624
18440.0000000    0.3251877
18480.0000000    0.3127050
18520.0000000    0.2984891
18560.0000000    0.3008817
18600.0000000    0.3130075
18640.0000000    0.3533959
18680.0000000    0.3144536
18720.0000000    0.3219749
18760.0000000    0.3191783
18800.0000000    0.2946741
18840.0000000    0.3080666
18880.0000000    0.3120630
18920.0000000    0.3079509
18960.0000000    0.2864150
19000.0000000    0.3140684
19040.0000000    0.2875761
19080.0000000    0.3127605
19120.0000000    0.2842705
19160.0000000    0.2877329
19200.0000000    0.2861386
19240.0000000    0.2932797
19280.0000000    0.2925159
19320.0000000    0.2693073
19360.0000000    0.3026053
19400.0000000    0.2902867
19440.0000000    0.3053358
19480.0000000    0.3070363
19520.0000000    0.2825884
19560.0000000    0.2749814
19600.0000000    0.2751813
19640.0000000    0.2674988
19680.0000000    0.2725258
19720.0000000    0.2747685
19760.0000000    0.2753108
19800.0000000    0.2850518
19840.0000000    0.2545236
19880.0000000    0.2730474
19920.0000000    0.2693579
19960.0000000    0.2860980
20000.0000000    0.2896665
20040.0000000    0.2716940
20080.0000000    0.2654704
20120.0000000    0.2874367
20160.0000000    0.3081113
20200.0000000    0.2970005
20240.0000000    0.2846015
20280.0000000    0.3060419
20320.0000000    0.2847003
20360.0000000    0.2815492
20400.0000000    0.2746951
20440.0000000    0.3002269
20480.0000000    0.2930178
20520.0000000    0.2950398
20560.0000000    0.2991461
20600.0000000    0.2956899
20640.0000000    0.2824264
20680.0000000    0.2804656
20720.0000000    0.3213314
20760.0000000    0.3073907
20800.0000000    0.2982509
20840.0000000    0.3017040
20880.0000000    0.3020940
20920.0000000    0.2988569
20960.0000000    0.2900876
21000.0000000    0.3030027
21040.0000000    0.3077269
21080.0000000    0.2922512
21120.0000000    0.2895898
21160.0000000    0.2757688
21200.0000000    0.2895759
21240.0000000    0.2939601
21280.0000000    0.2872596
21320.0000000    0.2969382
21360.0000000    0.3177140
21400.0000000    0.3038570
21440.0000000    0.3052226
21480.0000000    0.2941740
21520.0000000    0.2775215
21560.0000000    0.2803009
21600.0000000    0.2847020
21640.0000000    0.2873479
21680.0000000    0.2728218
21720.0000000    0.2472215
21760.0000000    0.2560273
21800.0000000    0.2800518
21840.0000000    0.2844709
21880.0000000    0.2745773
21920.0000000    0.2815128
21960.0000000    0.2944882
22000.0000000    0.2955259
22040.0000000    0.2804426
22080.0000000    0.2948382
22120.0000000    0.2960698
22160.0000000    0.2846412
22200.0000000    0.2746722
22240.0000000    0.2944109
22280.0000000    0.2810848
22320.0000000    0.2734992
22360.0000000    0.2904407
22400.0000000    0.3056064
22440.0000000    0.2843338
22480.0000000    0.2781326
22520.0000000    0.2858196
22560.0000000    0.2914489
22600.0000000    0.2835119
22640.0000000    0.2917755
22680.0000000    0.2848625
22720.0000000    0.3044027
22760.0000000    0.2834833
22800.0000000    0.2550491
22840.0000000    0.2751929
22880.0000000    0.3050494
22920.0000000    0.2813249
22960.0000000    0.2839268
23000.0000000    0.2980922
23040.0000000    0.2997874
23080.0000000    0.2935936
23120.0000000    0.3010753
23160.0000000    0.2895392
23200.0000000    0.2896110
23240.0000000    0.2950877
23280.0000000    0.3062238
23320.0000000    0.2982795
23360.0000000    0.3071258
23400.0000000    0.2804031
23440.0000000    0.2805023
23480.0000000    0.3066025
23520.0000000    0.3024576
23560.0000000    0.2931707
23600.0000000    0.2882151
23640.0000000    0.3045856
23680.0000000    0.2868846
23720.0000000    0.2773847
23760.0000000    0.2822992
23800.0000000    0.2709163
23840.0000000    0.2772997
23880.0000000    0.2847335
23920.0000000    0.2883357
23960.0000000    0.2862177
24000.0000000    0.2755543
24040.0000000    0.2681671
24080.0000000    0.2828671
24120.0000000    0.2828195
24160.0000000    0.3106009
24200.0000000    0.3029917
24240.0000000    0.2956069
24280.0000000    0.2697737
24320.0000000    0.2728907
24360.0000000    0.2903830
24400.0000000    0.2932518
24440.0000000    0.2971076
24480.0000000    0.3044052
24520.0000000    0.2855823
24560.0000000    0.2832895
24600.0000000    0.2717962
24640.0000000    0.3005570
24680.0000000    0.2850407
24720.0000000    0.2854114
24760.0000000    0.2940202
24800.0000000    0.3050222
24840.0000000    0.2967707
24880.0000000    0.3038839
24920.0000000    0.2831156
24960.0000000    0.2828493
25000.0000000    0.3027361
25040.0000000    0.2974811
25080.0000000    0.2935725
25120.0000000    0.2971800
25160.0000000    0.2740561
25200.0000000    0.2492413
25240.0000000    0.2457362
25280.0000000    0.2667649
25320.0000000    0.2494732
25360.0000000    0.2503929
25400.0000000    0.2568960
25440.0000000    0.2454891
25480.0000000    0.2569148
25520.0000000    0.2647028
25560.0000000    0.2665244
25600.0000000    0.2746582
25640.0000000    0.2726367
25680.0000000    0.2667285
25720.0000000    0.2704397
25760.0000000    0.2969255
25800.0000000    0.2947067
25840.0000000    0.3020816
25880.0000000    0.3168768
25920.0000000    0.2943455
25960.0000000    0.2966453
26000.0000000    0.2874924
26040.0000000    0.2817647
26080.0000000    0.2849271
26120.0000000    0.2810214
26160.0000000    0.2776445
26200.0000000    0.2783855
26240.0000000    0.2831230
26280.0000000    0.2805693
26320.0000000    0.2833701
26360.0000000    0.2901406
26400.0000000    0.2857229
26440.0000000    0.2715640
26480.0000000    0.2815297
26520.0000000    0.2859662
26560.0000000    0.2651535
26600.0000000    0.2691705
26640.0000000    0.2982440
26680.0000000    0.2779383
26720.0000000    0.2500361
26760.0000000    0.2752097
26800.0000000    0.2745747
26840.0000000    0.2664406
26880.0000000    0.2747864
26920.0000000    0.2704552
26960.0000000    0.2874796
27000.0000000    0.2804027
27040.0000000    0.2810687
27080.0000000    0.2674194
27120.0000000    0.2746514
27160.0000000    0.2963313
27200.0000000    0.3111445
27240.0000000    0.2902268
27280.0000000    0.2791337
27320.0000000    0.2773218
27360.0000000    0.2685123
27400.0000000    0.2763854
27440.0000000    0.2852114
27480.0000000    0.2965347
27520.0000000    0.2757284
27560.0000000    0.2640100
27600.0000000    0.2516660
27640.0000000    0.2605607
27680.0000000    0.2724819
27720.0000000    0.2699399
27760.0000000    0.2828065
27800.0000000    0.2601553
27840.0000000    0.2750428
27880.0000000    0.2841795
27920.0000000    0.2619077
27960.0000000    0.2444122
28000.0000000    0.2461172
28040.0000000    0.2571679
28080.0000000    0.2598719
28120.0000000    0.2592139
28160.0000000    0.2574873
28200.0000000    0.2624246
28240.0000000    0.2783758
28280.0000000    0.2815259
28320.0000000    0.2802396
28360.0000000    0.2755631
28400.0000000    0.2725018
28440.0000000    0.2645711
28480.0000000    0.2639032
28520.0000000    0.2511567
28560.0000000    0.2633790
28600.0000000    0.2640445
28640.0000000    0.2750765
28680.0000000    0.2565385
28720.0000000    0.2530662
28760.0000000    0.2758118
28800.0000000    0.2768095
28840.0000000    0.2921812
28880.0000000    0.2927038
28920.0000000    0.2883419
28960.0000000    0.2879581
29000.0000000    0.3046159
29040.0000000    0.2951035
29080.0000000    0.2851805
29120.0000000    0.3036146
29160.0000000    0.2839508
29200.0000000    0.2883683
29240.0000000    0.2673071
29280.0000000    0.2797563
29320.0000000    0.2791776
29360.0000000    0.2763020
29400.0000000    0.2976358
29440.0000000    0.2757984
29480.0000000    0.2713506
29520.0000000    0.2867973
29560.0000000    0.2883612
29600.0000000    0.2818921
29640.0000000    0.2780252
29680.0000000    0.2880523
29720.0000000    0.2836680
29760.0000000    0.2699529
29800.0000000    0.3036909
29840.0000000    0.2924681
29880.0000000    0.2845255
29920.0000000    0.2711025
29960.0000000    0.2863554
30000.0000000    0.2873138
30040.0000000    0.2795742
30080.0000000    0.2927663
30120.0000000    0.2907617
30160.0000000    0.2740557
30200.0000000    0.2876327
30240.0000000    0.2673727
30280.0000000    0.2725240
30320.0000000    0.2697284
30360.0000000    0.2805422
30400.0000000    0.2817499
30440.0000000    0.2889159
30480.0000000    0.2839644
30520.0000000    0.2743331
30560.0000000    0.2783678
30600.0000000    0.2596338
30640.0000000    0.2563316
30680.0000000    0.2788829
30720.0000000    0.2866892
30760.0000000    0.2863736
30800.0000000    0.2809907
30840.0000000    0.2754793
30880.0000000    0.2850644
30920.0000000    0.2741560
30960.0000000    0.2966205
31000.0000000    0.2728668
31040.0000000    0.2893746
31080.0000000    0.2692918
31120.0000000    0.2735850
31160.0000000    0.2867986
31200.0000000    0.2857071
31240.0000000    0.2881395
31280.0000000    0.2742570
31320.0000000    0.2682096
31360.0000000    0.2777786
31400.0000000    0.2795090
31440.0000000    0.2779054
31480.0000000    0.2725086
31520.0000000    0.2810773
31560.0000000    0.2546261
31600.0000000    0.2598207
31640.0000000    0.2611655
31680.0000000    0.2691849
31720.0000000    0.2761751
31760.0000000    0.2735265
31800.0000000    0.2754276
31840.0000000    0.2800043
31880.0000000    0.2398754
31920.0000000    0.2894662
31960.0000000    0.2889924
32000.0000000    0.2755216
32040.0000000    0.3037745
32080.0000000    0.2955889
32120.0000000    0.3132818
32160.0000000    0.2943540
32200.0000000    0.2926260
32240.0000000    0.2895292
32280.0000000    0.2868608
32320.0000000    0.2741065
32360.0000000    0.2698240
32400.0000000    0.2755044
32440.0000000    0.2682694
32480.0000000    0.3019946
32520.0000000    0.2889282
32560.0000000    0.2702433
32600.0000000    0.2729350
32640.0000000    0.2699623
32680.0000000    0.2800883
32720.0000000    0.2817390
32760.0000000    0.2858390
32800.0000000    0.2773459
32840.0000000    0.2796518
32880.0000000    0.2694624
32920.0000000    0.2754832
32960.0000000    0.2981841
33000.0000000    0.2886943
33040.0000000    0.2989769
33080.0000000    0.2814080
33120.0000000    0.2791425
33160.0000000    0.2915562
33200.0000000    0.3030873
33240.0000000    0.2980583
33280.0000000    0.2748014
33320.0000000    0.2763633
33360.0000000    0.2877530
33400.0000000    0.2770939
33440.0000000    0.2897996
33480.0000000    0.2567896
33520.0000000    0.2699653
33560.0000000    0.2580204
33600.0000000    0.2711698
33640.0000000    0.2716497
33680.0000000    0.2807300
33720.0000000    0.2615343
33760.0000000    0.2806022
33800.0000000    0.2754811
33840.0000000    0.2821519
33880.0000000    0.2741087
33920.0000000    0.2777548
33960.0000000    0.2798154
34000.0000000    0.2768478
34040.0000000    0.2708497
34080.0000000    0.2838027
34120.0000000    0.2977077
34160.0000000    0.2827469
34200.0000000    0.2890275
34240.0000000    0.2822924
34280.0000000    0.2810555
34320.0000000    0.2818907
34360.0000000    0.2806267
34400.0000000    0.2924955
34440.0000000    0.2795834
34480.0000000    0.2677256
34520.0000000    0.2773221
34560.0000000    0.2673133
34600.0000000    0.2658749
34640.0000000    0.2804166
34680.0000000    0.2805707
34720.0000000    0.2714576
34760.0000000    0.2757141
34800.0000000    0.2637090
34840.0000000    0.2686262
34880.0000000    0.2668746
34920.0000000    0.2591418
34960.0000000    0.2631958
35000.0000000    0.2531752
35040.0000000    0.2808045
35080.0000000    0.2625973
35120.0000000    0.2674120
35160.0000000    0.2773802
35200.0000000    0.2676783
35240.0000000    0.2659615
35280.0000000    0.2871264
35320.0000000    0.2690030
35360.0000000    0.2733306
35400.0000000    0.2719422
35440.0000000    0.2779109
35480.0000000    0.2744078
35520.0000000    0.2909473
35560.0000000    0.2987816
35600.0000000    0.2775995
35640.0000000    0.2814299
35680.0000000    0.2639345
35720.0000000    0.2730509
35760.0000000    0.2553905
35800.0000000    0.2650993
35840.0000000    0.2655912
35880.0000000    0.2617309
35920.0000000    0.2553170
35960.0000000    0.2662705
36000.0000000    0.2603258
36040.0000000    0.2521121
36080.0000000    0.2685167
36120.0000000    0.2727132
36160.0000000    0.2552735
36200.0000000    0.2688943
36240.0000000    0.2665088
36280.0000000    0.2682302
36320.0000000    0.2824211
36360.0000000    0.2582915
36400.0000000    0.2667772
36440.0000000    0.2702156
36480.0000000    0.2943199
36520.0000000    0.2588665
36560.0000000    0.2625447
36600.0000000    0.2876559
36640.0000000    0.2713199
36680.0000000    0.2653640
36720.0000000    0.2721862
36760.0000000    0.2798961
36800.0000000    0.2802128
36840.0000000    0.2687590
36880.0000000    0.2633214
36920.0000000    0.2860812
36960.0000000    0.2692825
37000.0000000    0.2738843
37040.0000000    0.2757021
37080.0000000    0.2783904
37120.0000000    0.2741980
37160.0000000    0.2783027
37200.0000000    0.2432132
37240.0000000    0.2677773
37280.0000000    0.2816155
37320.0000000    0.2829160
37360.0000000    0.2880417
37400.0000000    0.2778547
37440.0000000    0.2690188
37480.0000000    0.2611208
37520.0000000    0.2634857
37560.0000000    0.2633510
37600.0000000    0.2603183
37640.0000000    0.2581254
37680.0000000    0.2668763
37720.0000000    0.2536149
37760.0000000    0.2672506
37800.0000000    0.2610430
37840.0000000    0.2640932
37880.0000000    0.2679412
37920.0000000    0.2722312
37960.0000000    0.2445645
38000.0000000    0.2693089
38040.0000000    0.2634158
38080.0000000    0.2649834
38120.0000000    0.2744484
38160.0000000    0.2530336
38200.0000000    0.2407044
38240.0000000    0.2398829
38280.0000000    0.2523867
38320.0000000    0.2550658
38360.0000000    0.2698051
38400.0000000    0.2633598
38440.0000000    0.2526082
38480.0000000    0.2691051
38520.0000000    0.2498277
38560.0000000    0.2517146
38600.0000000    0.2747655
38640.0000000    0.2598066
38680.0000000    0.2724411
38720.0000000    0.2757424
38760.0000000    0.2627172
38800.0000000    0.2479431
38840.0000000    0.2552171
38880.0000000    0.2604926
38920.0000000    0.2638582
38960.0000000    0.2552433
39000.0000000    0.2472909
39040.0000000    0.2564371
39080.0000000    0.2662394
39120.0000000    0.2668782
39160.0000000    0.2495344
39200.0000000    0.2684560
39240.0000000    0.2536478
39280.0000000    0.2647849
39320.0000000    0.2904761
39360.0000000    0.2547916
39400.0000000    0.2624122
39440.0000000    0.2805113
39480.0000000    0.2752125
39520.0000000    0.2816261
39560.0000000    0.2761221
39600.0000000    0.2667991
39640.0000000    0.2558797
39680.0000000    0.2621942
39720.0000000    0.2677228
39760.0000000    0.2815351
39800.0000000    0.2702143
39840.0000000    0.2804643
39880.0000000    0.3125813
39920.0000000    0.2766630
39960.0000000    0.2665019
40000.0000000    0.2826946
40040.0000000    0.2886512
40080.0000000    0.2693102
40120.0000000    0.2773907
40160.0000000    0.3050341
40200.0000000    0.2766234
40240.0000000    0.2820337
40280.0000000    0.2638193
40320.0000000    0.2445507
40360.0000000    0.2451143
40400.0000000    0.2672474
40440.0000000    0.2597176
40480.0000000    0.2797648
40520.0000000    0.2620522
40560.0000000    0.2426618
40600.0000000    0.2371789
40640.0000000    0.2538239
40680.0000000    0.2520381
40720.0000000    0.2912749
40760.0000000    0.2603320
40800.0000000    0.2457775
40840.0000000    0.2581609
40880.0000000    0.2789112
40920.0000000    0.2619472
40960.0000000    0.2751890
41000.0000000    0.2762856
41040.0000000    0.2853258
41080.0000000    0.2566887
41120.0000000    0.2788475
41160.0000000    0.2665990
41200.0000000    0.2795526
41240.0000000    0.2593951
41280.0000000    0.2829223
41320.0000000    0.2800213
41360.0000000    0.2768306
41400.0000000    0.2782557
41440.0000000    0.2675023
41480.0000000    0.2805058
41520.0000000    0.2712371
41560.0000000    0.2733944
41600.0000000    0.2489658
41640.0000000    0.2522582
41680.0000000    0.2630666
41720.0000000    0.2623499
41760.0000000    0.2600478
41800.0000000    0.2618172
41840.0000000    0.2657964
41880.0000000    0.2428668
41920.0000000    0.2415925
41960.0000000    0.2380111
42000.0000000    0.2587200
42040.0000000    0.2344985
42080.0000000    0.2780894
42120.0000000    0.2763954
42160.0000000    0.2753590
42200.0000000    0.2753082
42240.0000000    0.2497562
42280.0000000    0.2645258
42320.0000000    0.2510487
42360.0000000    0.2784635
42400.0000000    0.2734667
42440.0000000    0.2736037
42480.0000000    0.2740017
42520.0000000    0.2961263
42560.0000000    0.2637984
42600.0000000    0.2503454
42640.0000000    0.2434003
42680.0000000    0.2525846
42720.0000000    0.2684467
42760.0000000    0.2693788
42800.0000000    0.2533053
42840.0000000    0.2904574
42880.0000000    0.2660226
42920.0000000    0.2510856
42960.0000000    0.2788748
43000.0000000    0.2579789
43040.0000000    0.2662432
43080.0000000    0.2731254
43120.0000000    0.2785603
43160.0000000    0.2824166
43200.0000000    0.2918164
43240.0000000    0.2696772
43280.0000000    0.2895243
43320.0000000    0.2603565
43360.0000000    0.2827379
43400.0000000    0.2936278
43440.0000000    0.2963937
43480.0000000    0.2887018
43520.0000000    0.2827581
43560.0000000    0.2793809
43600.0000000    0.2762734
43640.0000000    0.2863975
43680.0000000    0.2795196
43720.0000000    0.2758364
43760.0000000    0.2796438
43800.0000000    0.2730727
43840.0000000    0.2625017
43880.0000000    0.2823486
43920.0000000    0.2671148
43960.0000000    0.2967820
44000.0000000    0.2702663
44040.0000000    0.2620974
44080.0000000    0.2865499
44120.0000000    0.2883445
44160.0000000    0.2738230
44200.0000000    0.2863140
44240.0000000    0.2533622
44280.0000000    0.2839466
44320.0000000    0.2729297
44360.0000000    0.2631224
44400.0000000    0.2588938
44440.0000000    0.2830684
44480.0000000    0.2669560
44520.0000000    0.2752051
44560.0000000    0.2638890
44600.0000000    0.2601876
44640.0000000    0.2781402
44680.0000000    0.2789386
44720.0000000    0.2633755
44760.0000000    0.2493136
44800.0000000    0.2562374
44840.0000000    0.3001606
44880.0000000    0.2775435
44920.0000000    0.2767802
44960.0000000    0.2755466
45000.0000000    0.2816117
45040.0000000    0.2904125
45080.0000000    0.2960659
45120.0000000    0.2762083
45160.0000000    0.3025715
45200.0000000    0.2967592
45240.0000000    0.3153878
45280.0000000    0.3082975
45320.0000000    0.2713908
45360.0000000    0.2738973
45400.0000000    0.2977405
45440.0000000    0.2961949
45480.0000000    0.2814678
45520.0000000    0.2945433
45560.0000000    0.3014805
45600.0000000    0.2980300
45640.0000000    0.3023596
45680.0000000    0.3039908
45720.0000000    0.2845860
45760.0000000    0.3115451
45800.0000000    0.3071834
45840.0000000    0.2955438
45880.0000000    0.2928022
45920.0000000    0.2941762
45960.0000000    0.3038310
46000.0000000    0.3008176
46040.0000000    0.3025010
46080.0000000    0.3014320
46120.0000000    0.3052856
46160.0000000    0.2802988
46200.0000000    0.2906064
46240.0000000    0.3067183
46280.0000000    0.2982383
46320.0000000    0.3093221
46360.0000000    0.2923444
46400.0000000    0.3029151
46440.0000000    0.3100819
46480.0000000    0.3055805
46520.0000000    0.3088975
46560.0000000    0.3025431
46600.0000000    0.2894491
46640.0000000    0.2736874
46680.0000000    0.3005721
46720.0000000    0.2862056
46760.0000000    0.2789552
46800.0000000    0.2957363
46840.0000000    0.3027856
46880.0000000    0.3029827
46920.0000000    0.2863132
46960.0000000    0.2959738
47000.0000000    0.2725340
47040.0000000    0.2743657
47080.0000000    0.2749048
47120.0000000    0.2755779
47160.0000000    0.2890780
47200.0000000    0.2898764
47240.0000000    0.2776739
47280.0000000    0.2760632
47320.0000000    0.2844553
47360.0000000    0.2721649
47400.0000000    0.2693557
47440.0000000    0.2706913
47480.0000000    0.2662716
47520.0000000    0.2555497
47560.0000000    0.2646989
47600.0000000    0.2716212
47640.0000000    0.2750081
47680.0000000    0.2884346
47720.0000000    0.2815233
47760.0000000    0.2904909
47800.0000000    0.2713995
47840.0000000    0.2757265
47880.0000000    0.2634717
47920.0000000    0.2724931
47960.0000000    0.2712569
48000.0000000    0.2670871
48040.0000000    0.2615390
48080.0000000    0.2567540
48120.0000000    0.2600553
48160.0000000    0.2516415
48200.0000000    0.2656333
48240.0000000    0.2637981
48280.0000000    0.2681930
48320.0000000    0.2694274
48360.0000000    0.2951095
48400.0000000    0.2970694
48440.0000000    0.3090965
48480.0000000    0.2835201
48520.0000000    0.2837329
48560.0000000    0.2755020
48600.0000000    0.2943461
48640.0000000    0.2700078
48680.0000000    0.2794567
48720.0000000    0.2687472
48760.0000000    0.2784296
48800.0000000    0.2668519
48840.0000000    0.2633585
48880.0000000    0.2641659
48920.0000000    0.2777923
48960.0000000    0.2763539
49000.0000000    0.2692651
49040.0000000    0.2839874
49080.0000000    0.2859420
49120.0000000    0.2816849
49160.0000000    0.2964798
49200.0000000    0.3016045
49240.0000000    0.2925050
49280.0000000    0.2950973
49320.0000000    0.2987148
49360.0000000    0.2976421
49400.0000000    0.2888587
49440.0000000    0.3114350
49480.0000000    0.2949326
49520.0000000    0.2950996
49560.0000000    0.3023413
49600.0000000    0.2787784
49640.0000000    0.2884527
49680.0000000    0.2891520
49720.0000000    0.2741397
49760.0000000    0.2749488
49800.0000000    0.2882413
49840.0000000    0.2624577
49880.0000000    0.2537680
49920.0000000    0.2564491
49960.0000000    0.2496129
50000.0000000    0.2664271
50040.0000000    0.2767020
50080.0000000    0.2614318
50120.0000000    0.2724963
50160.0000000    0.2783964
50200.0000000    0.2934835
50240.0000000    0.2705906
50280.0000000    0.2620247
50320.0000000    0.2729254
50360.0000000    0.2523693
50400.0000000    0.2608101
50440.0000000    0.2790236
50480.0000000    0.2718664
50520.0000000    0.2566400
50560.0000000    0.2670237
50600.0000000    0.2912769
50640.0000000    0.2876113
50680.0000000    0.2682526
50720.0000000    0.2759627
50760.0000000    0.2724202
50800.0000000    0.2730755
50840.0000000    0.2644258
50880.0000000    0.2612959
50920.0000000    0.2748192
50960.0000000    0.3001894
51000.0000000    0.2638052
51040.0000000    0.2828355
51080.0000000    0.2598405
51120.0000000    0.2864966
51160.0000000    0.3035172
51200.0000000    0.2975555
51240.0000000    0.2945067
51280.0000000    0.2758456
51320.0000000    0.2612469
51360.0000000    0.2693837
51400.0000000    0.2698646
51440.0000000    0.2847607
51480.0000000    0.2718392
51520.0000000    0.2692602
51560.0000000    0.2924466
51600.0000000    0.2715167
51640.0000000    0.2818409
51680.0000000    0.2739652
51720.0000000    0.2568116
51760.0000000    0.2495039
51800.0000000    0.2603386
51840.0000000    0.2497712
51880.0000000    0.2541516
51920.0000000    0.2728418
51960.0000000    0.2604788
52000.0000000    0.2524311
52040.0000000    0.2802095
52080.0000000    0.2541893
52120.0000000    0.2777857
52160.0000000    0.2667637
52200.0000000    0.2692694
52240.0000000    0.2741784
52280.0000000    0.2688808
52320.0000000    0.2611387
52360.0000000    0.2418615
52400.0000000    0.2541204
52440.0000000    0.2610071
52480.0000000    0.2537488
52520.0000000    0.2521769
52560.0000000    0.2528837
52600.0000000    0.2631832
52640.0000000    0.2600939
52680.0000000    0.2824958
52720.0000000    0.2862884
52760.0000000    0.2773861
52800.0000000    0.2743387
52840.0000000    0.2705414
52880.0000000    0.2493652
52920.0000000    0.2626778
52960.0000000    0.2683620
53000.0000000    0.2676561
53040.0000000    0.2785739
53080.0000000    0.2624965
53120.0000000    0.2748701
53160.0000000    0.2653268
53200.0000000    0.2621863
53240.0000000    0.2587764
53280.0000000    0.2657162
53320.0000000    0.2800662
53360.0000000    0.2932727
53400.0000000    0.2829608
53440.0000000    0.2697905
53480.0000000    0.2737255
53520.0000000    0.2755392
53560.0000000    0.2703419
53600.0000000    0.2684373
53640.0000000    0.2592199
53680.0000000    0.2586450
53720.0000000    0.2828262
53760.0000000    0.2779798
53800.0000000    0.2632246
53840.0000000    0.2717572
53880.0000000    0.2640282
53920.0000000    0.2596490
53960.0000000    0.2662147
54000.0000000    0.2436473
54040.0000000    0.2431008
54080.0000000    0.2476685
54120.0000000    0.2502392
54160.0000000    0.2576463
54200.0000000    0.2621128
54240.0000000    0.2531900
54280.0000000    0.2524066
54320.0000000    0.2778946
54360.0000000    0.2642302
54400.0000000    0.2358733
54440.0000000    0.2508117
54480.0000000    0.2445767
54520.0000000    0.2318871
54560.0000000    0.2347802
54600.0000000    0.2224460
54640.0000000    0.2348114
54680.0000000    0.2365692
54720.0000000    0.2426138
54760.0000000    0.2620584
54800.0000000    0.2470106
54840.0000000    0.2493612
54880.0000000    0.2332673
54920.0000000    0.2559476
54960.0000000    0.2418104
55000.0000000    0.2504077
55040.0000000    0.2369319
55080.0000000    0.2370188
55120.0000000    0.2418393
55160.0000000    0.2467758
55200.0000000    0.2750134
55240.0000000    0.2534763
55280.0000000    0.2540888
55320.0000000    0.2524218
55360.0000000    0.2486857
55400.0000000    0.2314889
55440.0000000    0.2346760
55480.0000000    0.2204730
55520.0000000    0.2445311
55560.0000000    0.2339995
55600.0000000    0.2417621
55640.0000000    0.2374546
55680.0000000    0.2026865
55720.0000000    0.2029447
55760.0000000    0.2221238
55800.0000000    0.2148200
55840.0000000    0.2268158
55880.0000000    0.2227025
55920.0000000    0.2301863
55960.0000000    0.2124849
56000.0000000    0.2317297
56040.0000000    0.2360097
56080.0000000    0.2254246
56120.0000000    0.2485267
56160.0000000    0.2151882
56200.0000000    0.2249347
56240.0000000    0.2171112
56280.0000000    0.2362857
56320.0000000    0.2511889
56360.0000000    0.2679691
56400.0000000    0.2793628
56440.0000000    0.2869069
56480.0000000    0.2673024
56520.0000000    0.2698502
56560.0000000    0.2661045
56600.0000000    0.2618816
56640.0000000    0.2750338
56680.0000000    0.2786500
56720.0000000    0.2909579
56760.0000000    0.2599919
56800.0000000    0.2637882
56840.0000000    0.2648649
56880.0000000    0.2669445
56920.0000000    0.2792361
56960.0000000    0.2717024
57000.0000000    0.2658023
57040.0000000    0.2559281
57080.0000000    0.2736790
57120.0000000    0.2615047
57160.0000000    0.2544612
57200.0000000    0.2783656
57240.0000000    0.2734005
57280.0000000    0.2725486
57320.0000000    0.2850895
57360.0000000    0.2626340
57400.0000000    0.2746680
57440.0000000    0.2923772
57480.0000000    0.2587783
57520.0000000    0.2764872
57560.0000000    0.2827513
57600.0000000    0.2520574
57640.0000000    0.2591699
57680.0000000    0.2710401
57720.0000000    0.2714263
57760.0000000    0.2778915
57800.0000000    0.2830121
57840.0000000    0.2682166
57880.0000000    0.2765562
57920.0000000    0.2479046
57960.0000000    0.2924131
58000.0000000    0.2584482
58040.0000000    0.2699237
58080.0000000    0.2609912
58120.0000000    0.2650513
58160.0000000    0.2695444
58200.0000000    0.2627104
58240.0000000    0.2786300
58280.0000000    0.2693817
58320.0000000    0.2525597
58360.0000000    0.2588588
58400.0000000    0.2628705
58440.0000000    0.2680233
58480.0000000    0.2524931
58520.0000000    0.2633739
58560.0000000    0.2425758
58600.0000000    0.2611118
58640.0000000    0.2749252
58680.0000000    0.2706623
58720.0000000    0.2550004
58760.0000000    0.2902363
58800.0000000    0.2541341
58840.0000000    0.2532473
58880.0000000    0.2598749
58920.0000000    0.2643698
58960.0000000    0.2646333
59000.0000000    0.2656018
59040.0000000    0.2552474
59080.0000000    0.2655156
59120.0000000    0.2681953
59160.0000000    0.2678896
59200.0000000    0.2808286
59240.0000000    0.2775869
59280.0000000    0.2831090
59320.0000000    0.2883477
59360.0000000    0.2801547
59400.0000000    0.2817207
59440.0000000    0.2638440
59480.0000000    0.2712742
59520.0000000    0.2679092
59560.0000000    0.2693284
59600.0000000    0.2660800
59640.0000000    0.2651667
59680.0000000    0.2739805
59720.0000000    0.3079069
59760.0000000    0.2985077
59800.0000000    0.2766996
59840.0000000    0.3001116
59880.0000000    0.2699206
59920.0000000    0.2749473
59960.0000000    0.2713407
60000.0000000    0.2763058
60040.0000000    0.2609639
60080.0000000    0.2670000
60120.0000000    0.2854066
60160.0000000    0.2876525
60200.0000000    0.2887303
60240.0000000    0.2956796
60280.0000000    0.2837772
60320.0000000    0.2840492
60360.0000000    0.2650633
60400.0000000    0.2637916
60440.0000000    0.2747297
60480.0000000    0.2727181
60520.0000000    0.2737957
60560.0000000    0.2931605
60600.0000000    0.2709500
60640.0000000    0.2760101
60680.0000000    0.2686114
60720.0000000    0.2831220
60760.0000000    0.2686853
60800.0000000    0.2600096
60840.0000000    0.2911916
60880.0000000    0.2668404
60920.0000000    0.2807478
60960.0000000    0.2691151
61000.0000000    0.2651672
61040.0000000    0.2700625
61080.0000000    0.2558209
61120.0000000    0.2597363
61160.0000000    0.2633227
61200.0000000    0.2612233
61240.0000000    0.2652536
61280.0000000    0.2609581
61320.0000000    0.2691411
61360.0000000    0.2810791
61400.0000000    0.2672105
61440.0000000    0.2599010
61480.0000000    0.2665404
61520.0000000    0.2697504
61560.0000000    0.2685858
61600.0000000    0.2655126
61640.0000000    0.2654047
61680.0000000    0.2675753
61720.0000000    0.2594858
61760.0000000    0.2898023
61800.0000000    0.2721931
61840.0000000    0.2782812
61880.0000000    0.3003839
61920.0000000    0.2804079
61960.0000000    0.2938208
62000.0000000    0.3039232
62040.0000000    0.2989167
62080.0000000    0.2918410
62120.0000000    0.2897968
62160.0000000    0.2823875
62200.0000000    0.2929135
62240.0000000    0.2970304
62280.0000000    0.2902059
62320.0000000    0.2852196
62360.0000000    0.2883401
62400.0000000    0.2841612
62440.0000000    0.2856213
62480.0000000    0.2708365
62520.0000000    0.2506359
62560.0000000    0.2753373
62600.0000000    0.2686943
62640.0000000    0.2724795
62680.0000000    0.2779528
62720.0000000    0.3027468
62760.0000000    0.3057559
62800.0000000    0.2944780
62840.0000000    0.2856601
62880.0000000    0.2831237
62920.0000000    0.2874596
62960.0000000    0.2965343
63000.0000000    0.3125951
63040.0000000    0.2964584
63080.0000000    0.3046100
63120.0000000    0.2788495
63160.0000000    0.2672544
63200.0000000    0.2721192
63240.0000000    0.2814260
63280.0000000    0.2611538
63320.0000000    0.2665854
63360.0000000    0.2726008
63400.0000000    0.2702689
63440.0000000    0.2650717
63480.0000000    0.2812783
63520.0000000    0.2830893
63560.0000000    0.2904653
63600.0000000    0.2569388
63640.0000000    0.2480071
63680.0000000    0.2440308
63720.0000000    0.2633805
63760.0000000    0.2700219
63800.0000000    0.2652248
63840.0000000    0.2634664
63880.0000000    0.2918219
63920.0000000    0.2831983
63960.0000000    0.2510683
64000.0000000    0.2700287
64040.0000000    0.2731806
64080.0000000    0.2619330
64120.0000000    0.2765965
64160.0000000    0.2631840
64200.0000000    0.2668727
64240.0000000    0.2553709
64280.0000000    0.2789693
64320.0000000    0.2852253
64360.0000000    0.2752896
64400.0000000    0.2796662
64440.0000000    0.2788377
64480.0000000    0.2712640
64520.0000000    0.2743315
64560.0000000    0.2706961
64600.0000000    0.2576093
64640.0000000    0.2705924
64680.0000000    0.2855923
64720.0000000    0.2859497
64760.0000000    0.2883297
64800.0000000    0.2772357
64840.0000000    0.2854036
64880.0000000    0.2754234
64920.0000000    0.2916501
64960.0000000    0.2798503
65000.0000000    0.2876752
65040.0000000    0.2781071
65080.0000000    0.2729875
65120.0000000    0.3068394
65160.0000000    0.2887620
65200.0000000    0.2995870
65240.0000000    0.2914474
65280.0000000    0.2807805
65320.0000000    0.2966168
65360.0000000    0.2874829
65400.0000000    0.2617287
65440.0000000    0.2817121
65480.0000000    0.2770708
65520.0000000    0.2928006
65560.0000000    0.3048776
65600.0000000    0.2818643
65640.0000000    0.2795658
65680.0000000    0.2830815
65720.0000000    0.2810167
65760.0000000    0.2866637
65800.0000000    0.2741387
65840.0000000    0.2838485
65880.0000000    0.2708189
65920.0000000    0.2817197
65960.0000000    0.2703569
66000.0000000    0.2860060
66040.0000000    0.2914301
66080.0000000    0.3012643
66120.0000000    0.3048906
66160.0000000    0.2951992
66200.0000000    0.2630523
66240.0000000    0.2873504
66280.0000000    0.2977084
66320.0000000    0.2814432
66360.0000000    0.2807016
66400.0000000    0.2966629
66440.0000000    0.2752647
66480.0000000    0.3015808
66520.0000000    0.2903613
66560.0000000    0.2926185
66600.0000000    0.2935362
66640.0000000    0.2857001
66680.0000000    0.2736474
66720.0000000    0.2786611
66760.0000000    0.2747331
66800.0000000    0.2679447
66840.0000000    0.2742554
66880.0000000    0.2715278
66920.0000000    0.2798952
66960.0000000    0.3002185
67000.0000000    0.2908826
67040.0000000    0.2817760
67080.0000000    0.2933857
67120.0000000    0.2895449
67160.0000000    0.3003519
67200.0000000    0.3008117
67240.0000000    0.3000595
67280.0000000    0.2861246
67320.0000000    0.2826316
67360.0000000    0.2596023
67400.0000000    0.2606318
67440.0000000    0.2541390
67480.0000000    0.2558011
67520.0000000    0.2764401
67560.0000000    0.2910213
67600.0000000    0.2757660
67640.0000000    0.2702753
67680.0000000    0.2750937
67720.0000000    0.2783453
67760.0000000    0.2601197
67800.0000000    0.2397742
67840.0000000    0.2541237
67880.0000000    0.2642383
67920.0000000    0.2804292
67960.0000000    0.2773445
68000.0000000    0.2418043
68040.0000000    0.2654411
68080.0000000    0.2501783
68120.0000000    0.2522949
68160.0000000    0.2641771
68200.0000000    0.2743111
68240.0000000    0.2687544
68280.0000000    0.2688524
68320.0000000    0.2726075
68360.0000000    0.2827280
68400.0000000    0.2726941
68440.0000000    0.2698830
68480.0000000    0.2519909
68520.0000000    0.2534258
68560.0000000    0.2645455
68600.0000000    0.2694839
68640.0000000    0.2515504
68680.0000000    0.2710261
68720.0000000    0.2784069
68760.0000000    0.2740581
68800.0000000    0.2724160
68840.0000000    0.2594451
68880.0000000    0.2815685
68920.0000000    0.2655045
68960.0000000    0.2716659
69000.0000000    0.2797299
69040.0000000    0.2544073
69080.0000000    0.2718933
69120.0000000    0.2691197
69160.0000000    0.2626260
69200.0000000    0.2752138
69240.0000000    0.2804030
69280.0000000    0.2953306
69320.0000000    0.2905730
69360.0000000    0.2737303
69400.0000000    0.2902344
69440.0000000    0.2697912
69480.0000000    0.3167725
69520.0000000    0.2997091
69560.0000000    0.2905477
69600.0000000    0.2691196
69640.0000000    0.2645210
69680.0000000    0.2883055
69720.0000000    0.2825023
69760.0000000    0.2782802
69800.0000000    0.2570587
69840.0000000    0.2880717
69880.0000000    0.2891539
69920.0000000    0.2621351
69960.0000000    0.2693208
70000.0000000    0.2428723
70040.0000000    0.2769845
70080.0000000    0.2787183
70120.0000000    0.2747969
70160.0000000    0.2698904
70200.0000000    0.2621874
70240.0000000    0.2799984
70280.0000000    0.2594835
70320.0000000    0.2652101
70360.0000000    0.2788256
70400.0000000    0.2804231
70440.0000000    0.2757676
70480.0000000    0.3021091
70520.0000000    0.2974753
70560.0000000    0.2729430
70600.0000000    0.2820064
70640.0000000    0.2681973
70680.0000000    0.2696321
70720.0000000    0.2523587
70760.0000000    0.2732965
70800.0000000    0.2743601
70840.0000000    0.2883550
70880.0000000    0.2576269
70920.0000000    0.2920606
70960.0000000    0.2888460
71000.0000000    0.2706029
71040.0000000    0.2804561
71080.0000000    0.2909554
71120.0000000    0.2763051
71160.0000000    0.2599438
71200.0000000    0.2884329
71240.0000000    0.2673035
71280.0000000    0.2782573
71320.0000000    0.2902727
71360.0000000    0.2662173
71400.0000000    0.2544885
71440.0000000    0.2768038
71480.0000000    0.2691619
71520.0000000    0.2690218
71560.0000000    0.2679907
71600.0000000    0.2626110
71640.0000000    0.2591650
71680.0000000    0.2712956
71720.0000000    0.2747759
71760.0000000    0.2651644
71800.0000000    0.2752281
71840.0000000    0.2798073
71880.0000000    0.2729999
71920.0000000    0.2703937
71960.0000000    0.2838347
72000.0000000    0.2654301
72040.0000000    0.2804672
72080.0000000    0.2925082
72120.0000000    0.2631891
72160.0000000    0.2742053
72200.0000000    0.2797991
72240.0000000    0.2856517
72280.0000000    0.2627718
72320.0000000    0.2856079
72360.0000000    0.2866788
72400.0000000    0.3058488
72440.0000000    0.2656038
72480.0000000    0.2990412
72520.0000000    0.2868420
72560.0000000    0.2739443
72600.0000000    0.2779720
72640.0000000    0.2832341
72680.0000000    0.2784671
72720.0000000    0.2888967
72760.0000000    0.2692722
72800.0000000    0.2887344
72840.0000000    0.2632811
72880.0000000    0.2740568
72920.0000000    0.2575843
72960.0000000    0.2721171
73000.0000000    0.2824771
73040.0000000    0.2953446
73080.0000000    0.2815859
73120.0000000    0.2769682
73160.0000000    0.2740191
73200.0000000    0.2824802
73240.0000000    0.2706325
73280.0000000    0.2688250
73320.0000000    0.2947949
73360.0000000    0.2831752
73400.0000000    0.3013082
73440.0000000    0.2894859
73480.0000000    0.2831188
73520.0000000    0.3242077
73560.0000000    0.3098507
73600.0000000    0.3212252
73640.0000000    0.3197910
73680.0000000    0.3054231
73720.0000000    0.3087997
73760.0000000    0.2963052
73800.0000000    0.3133552
73840.0000000    0.2842004
73880.0000000    0.2878573
73920.0000000    0.2815002
73960.0000000    0.3003877
74000.0000000    0.2777009
74040.0000000    0.2769799
74080.0000000    0.2750871
74120.0000000    0.2787822
74160.0000000    0.2761813
74200.0000000    0.2698035
74240.0000000    0.2761984
74280.0000000    0.2710932
74320.0000000    0.2738622
74360.0000000    0.2789183
74400.0000000    0.2836464
74440.0000000    0.2784224
74480.0000000    0.2972882
74520.0000000    0.2879963
74560.0000000    0.2890361
74600.0000000    0.3050061
74640.0000000    0.2838429
74680.0000000    0.3200648
74720.0000000    0.2850271
74760.0000000    0.3060285
74800.0000000    0.2836233
74840.0000000    0.2824267
74880.0000000    0.2647688
74920.0000000    0.2788520
74960.0000000    0.2673464
75000.0000000    0.2603284
75040.0000000    0.2557575
75080.0000000    0.2591265
75120.0000000    0.2704553
75160.0000000    0.2727441
75200.0000000    0.2717655
75240.0000000    0.2675002
75280.0000000    0.2895537
75320.0000000    0.2741957
75360.0000000    0.2888772
75400.0000000    0.2932311
75440.0000000    0.2796473
75480.0000000    0.3048878
75520.0000000    0.2991538
75560.0000000    0.2853144
75600.0000000    0.2537307
75640.0000000    0.2749726
75680.0000000    0.2970049
75720.0000000    0.2718799
75760.0000000    0.2528359
75800.0000000    0.2679924
75840.0000000    0.2788787
75880.0000000    0.2791780
75920.0000000    0.2722530
75960.0000000    0.2820744
76000.0000000    0.2802871
76040.0000000    0.2793710
76080.0000000    0.2849343
76120.0000000    0.3020512
76160.0000000    0.2707069
76200.0000000    0.2844834
76240.0000000    0.2823360
76280.0000000    0.2828580
76320.0000000    0.2708700
76360.0000000    0.2916501
76400.0000000    0.3135913
76440.0000000    0.2799692
76480.0000000    0.2883457
76520.0000000    0.2803557
76560.0000000    0.3031115
76600.0000000    0.2999046
76640.0000000    0.2804468
76680.0000000    0.3030319
76720.0000000    0.3019359
76760.0000000    0.3077280
76800.0000000    0.2913873
76840.0000000    0.2832145
76880.0000000    0.2882990
76920.0000000    0.2820280
76960.0000000    0.2723420
77000.0000000    0.3052974
77040.0000000    0.2717240
77080.0000000    0.2772742
77120.0000000    0.2905075
77160.0000000    0.2786364
77200.0000000    0.2822517
77240.0000000    0.2853091
77280.0000000    0.2975572
77320.0000000    0.2676120
77360.0000000    0.2776977
77400.0000000    0.2788818
77440.0000000    0.2727710
77480.0000000    0.2811049
77520.0000000    0.2676964
77560.0000000    0.3018560
77600.0000000    0.2869084
77640.0000000    0.2717309
77680.0000000    0.2754363
77720.0000000    0.2796604
77760.0000000    0.2808786
77800.0000000    0.2712136
77840.0000000    0.2724939
77880.0000000    0.2941397
77920.0000000    0.2741162
77960.0000000    0.2810674
78000.0000000    0.2756079
78040.0000000    0.2834747
78080.0000000    0.2856045
78120.0000000    0.2870508
78160.0000000    0.3044688
78200.0000000    0.2955360
78240.0000000    0.3042543
78280.0000000    0.2805786
78320.0000000    0.3089148
78360.0000000    0.2938594
78400.0000000    0.2699613
78440.0000000    0.2966712
78480.0000000    0.2760896
78520.0000000    0.2945737
78560.0000000    0.2917842
78600.0000000    0.2938173
78640.0000000    0.2779613
78680.0000000    0.2737699
78720.0000000    0.2617654
78760.0000000    0.2651920
78800.0000000    0.2879083
78840.0000000    0.2771348
78880.0000000    0.2791607
78920.0000000    0.2766819
78960.0000000    0.2835079
79000.0000000    0.2923505
79040.0000000    0.2702686
79080.0000000    0.2630702
79120.0000000    0.2650110
79160.0000000    0.2752214
79200.0000000    0.2673018
79240.0000000    0.2699991
79280.0000000    0.2760949
79320.0000000    0.2757543
79360.0000000    0.2723646
79400.0000000    0.2580095
79440.0000000    0.2658836
79480.0000000    0.2679891
79520.0000000    0.2748378
79560.0000000    0.2792783
79600.0000000    0.2621390
79640.0000000    0.2690626
79680.0000000    0.2826341
79720.0000000    0.2865404
79760.0000000    0.2642291
79800.0000000    0.2808657
79840.0000000    0.2861984
79880.0000000    0.2698023
79920.0000000    0.2680487
79960.0000000    0.2699530
80000.0000000    0.2474649
80040.0000000    0.2432341
80080.0000000    0.2802053
80120.0000000    0.2805927
80160.0000000    0.2565788
80200.0000000    0.2874382
80240.0000000    0.2954622
80280.0000000    0.2731822
80320.0000000    0.2888240
80360.0000000    0.2878697
80400.0000000    0.2913641
80440.0000000    0.2875127
80480.0000000    0.2833866
80520.0000000    0.2804751
80560.0000000    0.2717239
80600.0000000    0.2789760
80640.0000000    0.2859949
80680.0000000    0.2791091
80720.0000000    0.2768763
80760.0000000    0.2831627
80800.0000000    0.2754351
80840.0000000    0.2893749
80880.0000000    0.2820549
80920.0000000    0.2930330
80960.0000000    0.2852001
81000.0000000    0.2945993
81040.0000000    0.2673156
81080.0000000    0.2663222
81120.0000000    0.2803357
81160.0000000    0.2836233
81200.0000000    0.2673278
81240.0000000    0.2712510
81280.0000000    0.2822635
81320.0000000    0.2676325
81360.0000000    0.2561929
81400.0000000    0.2839547
81440.0000000    0.2638557
81480.0000000    0.2733960
81520.0000000    0.2701528
81560.0000000    0.2689689
81600.0000000    0.2708646
81640.0000000    0.2657644
81680.0000000    0.2638983
81720.0000000    0.2682196
81760.0000000    0.2708541
81800.0000000    0.2936826
81840.0000000    0.2602891
81880.0000000    0.2749476
81920.0000000    0.2867017
81960.0000000    0.2712013
82000.0000000    0.2808014
82040.0000000    0.2803139
82080.0000000    0.2870647
82120.0000000    0.2703344
82160.0000000    0.2808826
82200.0000000    0.2548805
82240.0000000    0.2815391
82280.0000000    0.2704948
82320.0000000    0.2665719
82360.0000000    0.2837280
82400.0000000    0.2767331
82440.0000000    0.2793276
82480.0000000    0.2739516
82520.0000000    0.2564017
82560.0000000    0.2681586
82600.0000000    0.2565162
82640.0000000    0.2684777
82680.0000000    0.2759467
82720.0000000    0.2825103
82760.0000000    0.2594513
82800.0000000    0.2739616
82840.0000000    0.2740913
82880.0000000    0.2621081
82920.0000000    0.2816184
82960.0000000    0.2731978
83000.0000000    0.2674881
83040.0000000    0.2804742
83080.0000000    0.2738108
83120.0000000    0.2687148
83160.0000000    0.2889770
83200.0000000    0.2772637
83240.0000000    0.2709024
83280.0000000    0.2851185
83320.0000000    0.2821480
83360.0000000    0.2668763
83400.0000000    0.2500548
83440.0000000    0.2709049
83480.0000000    0.2668802
83520.0000000    0.2807849
83560.0000000    0.2798555
83600.0000000    0.2820634
83640.0000000    0.2793755
83680.0000000    0.2948248
83720.0000000    0.2807176
83760.0000000    0.2819504
83800.0000000    0.2849003
83840.0000000    0.2757092
83880.0000000    0.2799320
83920.0000000    0.2781817
83960.0000000    0.2908102
84000.0000000    0.2867747
84040.0000000    0.2686212
84080.0000000    0.2882533
84120.0000000    0.2694010
84160.0000000    0.2783812
84200.0000000    0.2790372
84240.0000000    0.2895896
84280.0000000    0.2691998
84320.0000000    0.2871481
84360.0000000    0.2618369
84400.0000000    0.2713662
84440.0000000    0.2702181
84480.0000000    0.2920572
84520.0000000    0.2715264
84560.0000000    0.2851045
84600.0000000    0.2930425
84640.0000000    0.3300324
84680.0000000    0.2842093
84720.0000000    0.2660915
84760.0000000    0.2799561
84800.0000000    0.2686820
84840.0000000    0.2749734
84880.0000000    0.2620813
84920.0000000    0.2712893
84960.0000000    0.2732432
85000.0000000    0.2713539
85040.0000000    0.2607129
85080.0000000    0.2862887
85120.0000000    0.2924244
85160.0000000    0.2715975
85200.0000000    0.2895689
85240.0000000    0.3042020
85280.0000000    0.2863944
85320.0000000    0.2930799
85360.0000000    0.2865631
85400.0000000    0.2685106
85440.0000000    0.2710406
85480.0000000    0.2919985
85520.0000000    0.2885598
85560.0000000    0.2948929
85600.0000000    0.2778291
85640.0000000    0.2815281
85680.0000000    0.2699981
85720.0000000    0.2752270
85760.0000000    0.2802796
85800.0000000    0.2789447
85840.0000000    0.2742890
85880.0000000    0.2721493
85920.0000000    0.2799981
85960.0000000    0.3089598
86000.0000000    0.2598909
86040.0000000    0.2555669
86080.0000000    0.2481772
86120.0000000    0.2488786
86160.0000000    0.2531643
86200.0000000    0.2789738
86240.0000000    0.2824111
86280.0000000    0.2858072
86320.0000000    0.2639247
86360.0000000    0.2546720
86400.0000000    0.2809896
86440.0000000    0.3067892
86480.0000000    0.2785236
86520.0000000    0.2582713
86560.0000000    0.2592826
86600.0000000    0.2795084
86640.0000000    0.2618920
86680.0000000    0.2599378
86720.0000000    0.2759524
86760.0000000    0.2769152
86800.0000000    0.2575874
86840.0000000    0.2790892
86880.0000000    0.2555563
86920.0000000    0.2675009
86960.0000000    0.2585706
87000.0000000    0.2567160
87040.0000000    0.2513387
87080.0000000    0.2639951
87120.0000000    0.2770624
87160.0000000    0.2476074
87200.0000000    0.2552915
87240.0000000    0.2642638
87280.0000000    0.2879519
87320.0000000    0.2798507
87360.0000000    0.2655489
87400.0000000    0.2817930
87440.0000000    0.2808515
87480.0000000    0.2544417
87520.0000000    0.2528602
87560.0000000    0.2816006
87600.0000000    0.2654429
87640.0000000    0.2859632
87680.0000000    0.2489991
87720.0000000    0.2537289
87760.0000000    0.2740670
87800.0000000    0.2641340
87840.0000000    0.2723047
87880.0000000    0.2786295
87920.0000000    0.2646185
87960.0000000    0.2794900
88000.0000000    0.2867897
88040.0000000    0.2778937
88080.0000000    0.2884023
88120.0000000    0.2901859
88160.0000000    0.2675265
88200.0000000    0.2779043
88240.0000000    0.2890953
88280.0000000    0.3037505
88320.0000000    0.2950835
88360.0000000    0.2945861
88400.0000000    0.2786718
88440.0000000    0.3123846
88480.0000000    0.3163200
88520.0000000    0.2785856
88560.0000000    0.2990634
88600.0000000    0.2625335
88640.0000000    0.3009976
88680.0000000    0.3097622
88720.0000000    0.2966008
88760.0000000    0.2830867
88800.0000000    0.2831449
88840.0000000    0.2758215
88880.0000000    0.2831301
88920.0000000    0.2731498
88960.0000000    0.2832694
89000.0000000    0.2805815
89040.0000000    0.2849344
89080.0000000    0.2675453
89120.0000000    0.2928944
89160.0000000    0.3023311
89200.0000000    0.2752323
89240.0000000    0.2994701
89280.0000000    0.2785218
89320.0000000    0.2736389
89360.0000000    0.2616568
89400.0000000    0.2749088
89440.0000000    0.2674404
89480.0000000    0.2649926
89520.0000000    0.2781565
89560.0000000    0.2554742
89600.0000000    0.2768737
89640.0000000    0.2629861
89680.0000000    0.2543390
89720.0000000    0.2679890
89760.0000000    0.2888952
89800.0000000    0.2747272
89840.0000000    0.2904487
89880.0000000    0.2568635
89920.0000000    0.2881630
89960.0000000    0.2609909
90000.0000000    0.2657904
90040.0000000    0.2560873
90080.0000000    0.2458620
90120.0000000    0.2506061
90160.0000000    0.2525997
90200.0000000    0.2621439
90240.0000000    0.2599396
90280.0000000    0.2724883
90320.0000000    0.2775961
90360.0000000    0.2500014
90400.0000000    0.2600816
90440.0000000    0.2697218
90480.0000000    0.2658736
90520.0000000    0.2671959
90560.0000000    0.2762383
90600.0000000    0.2510964
90640.0000000    0.2581618
90680.0000000    0.2561952
90720.0000000    0.2516401
90760.0000000    0.2501118
90800.0000000    0.2569879
90840.0000000    0.2327214
90880.0000000    0.2717035
90920.0000000    0.2564206
90960.0000000    0.2523275
91000.0000000    0.2837046
91040.0000000    0.2806724
91080.0000000    0.2664771
91120.0000000    0.2411141
91160.0000000    0.2566464
91200.0000000    0.2672311
91240.0000000    0.2611829
91280.0000000    0.2619423
91320.0000000    0.2485663
91360.0000000    0.2568332
91400.0000000    0.2458809
91440.0000000    0.2506318
91480.0000000    0.2500611
91520.0000000    0.2533233
91560.0000000    0.2403601
91600.0000000    0.2620857
91640.0000000    0.2908602
91680.0000000    0.2681763
91720.0000000    0.2895328
91760.0000000    0.2678153
91800.0000000    0.2666284
91840.0000000    0.2507772
91880.0000000    0.2728783
91920.0000000    0.2630832
91960.0000000    0.2692406
92000.0000000    0.2744551
92040.0000000    0.2767739
92080.0000000    0.2596344
92120.0000000    0.2823156
92160.0000000    0.2682900
92200.0000000    0.2380079
92240.0000000    0.2549669
92280.0000000    0.2725137
92320.0000000    0.2599147
92360.0000000    0.2638083
92400.0000000    0.2736261
92440.0000000    0.2595269
92480.0000000    0.2577427
92520.0000000    0.2638425
92560.0000000    0.2634626
92600.0000000    0.2592519
92640.0000000    0.2691656
92680.0000000    0.2450721
92720.0000000    0.2646417
92760.0000000    0.2731399
92800.0000000    0.2640470
92840.0000000    0.2660988
92880.0000000    0.2680109
92920.0000000    0.2846164
92960.0000000    0.2651099
93000.0000000    0.2624301
93040.0000000    0.2529374
93080.0000000    0.2571327
93120.0000000    0.2727061
93160.0000000    0.2881331
93200.0000000    0.2709704
93240.0000000    0.2875571
93280.0000000    0.2746319
93320.0000000    0.2674640
93360.0000000    0.2852098
93400.0000000    0.2984185
93440.0000000    0.2833799
93480.0000000    0.2848699
93520.0000000    0.2549741
93560.0000000    0.2551556
93600.0000000    0.2701588
93640.0000000    0.2741816
93680.0000000    0.2840672
93720.0000000    0.2768970
93760.0000000    0.2669019
93800.0000000    0.2738604
93840.0000000    0.2804818
93880.0000000    0.2815027
93920.0000000    0.2898733
93960.0000000    0.2913309
94000.0000000    0.2930505
94040.0000000    0.2742996
94080.0000000    0.2657166
94120.0000000    0.2799440
94160.0000000    0.2891898
94200.0000000    0.2799400
94240.0000000    0.2825920
94280.0000000    0.2892288
94320.0000000    0.2889787
94360.0000000    0.2931481
94400.0000000    0.3014735
94440.0000000    0.2971849
94480.0000000    0.3126761
94520.0000000    0.2699047
94560.0000000    0.2974161
94600.0000000    0.2718650
94640.0000000    0.2778857
94680.0000000    0.2809892
94720.0000000    0.2767920
94760.0000000    0.2639618
94800.0000000    0.2628859
94840.0000000    0.2783077
94880.0000000    0.2700772
94920.0000000    0.2905249
94960.0000000    0.3033077
95000.0000000    0.2948985
95040.0000000    0.2936756
95080.0000000    0.2765167
95120.0000000    0.2841719
95160.0000000    0.2839415
95200.0000000    0.2852193
95240.0000000    0.2793180
95280.0000000    0.2770197
95320.0000000    0.2834811
95360.0000000    0.2573257
95400.0000000    0.2598655
95440.0000000    0.2984302
95480.0000000    0.2918866
95520.0000000    0.2691450
95560.0000000    0.2606012
95600.0000000    0.2703420
95640.0000000    0.2611084
95680.0000000    0.2776412
95720.0000000    0.2596822
95760.0000000    0.2642378
95800.0000000    0.2628523
95840.0000000    0.2741854
95880.0000000    0.2661876
95920.0000000    0.2720563
95960.0000000    0.2994676
96000.0000000    0.2899068
96040.0000000    0.2861492
96080.0000000    0.2778028
96120.0000000    0.2781485
96160.0000000    0.2813005
96200.0000000    0.2653740
96240.0000000    0.2644030
96280.0000000    0.2868273
96320.0000000    0.2695171
96360.0000000    0.2875922
96400.0000000    0.2658692
96440.0000000    0.2732156
96480.0000000    0.2622308
96520.0000000    0.2681801
96560.0000000    0.2735455
96600.0000000    0.2860915
96640.0000000    0.2839987
96680.0000000    0.2910876
96720.0000000    0.2766829
96760.0000000    0.2596399
96800.0000000    0.2759679
96840.0000000    0.2719608
96880.0000000    0.2628324
96920.0000000    0.2677175
96960.0000000    0.2745368
97000.0000000    0.2816930
97040.0000000    0.2810522
97080.0000000    0.2619096
97120.0000000    0.2580914
97160.0000000    0.2505166
97200.0000000    0.2737657
97240.0000000    0.2442604
97280.0000000    0.2623130
97320.0000000    0.2618794
97360.0000000    0.2654064
97400.0000000    0.2617767
97440.0000000    0.2549832
97480.0000000    0.2539133
97520.0000000    0.2605447
97560.0000000    0.2550018
97600.0000000    0.2504887
97640.0000000    0.2465387
97680.0000000    0.2574494
97720.0000000    0.2581016
97760.0000000    0.2615921
97800.0000000    0.2749817
97840.0000000    0.2784946
97880.0000000    0.2667855
97920.0000000    0.2852776
97960.0000000    0.2716044
98000.0000000    0.2727453
98040.0000000    0.2565623
98080.0000000    0.2671061
98120.0000000    0.2470884
98160.0000000    0.2688636
98200.0000000    0.2549000
98240.0000000    0.2589516
98280.0000000    0.2696049
98320.0000000    0.2584091
98360.0000000    0.2345523
98400.0000000    0.2516783
98440.0000000    0.2578841
98480.0000000    0.2704884
98520.0000000    0.2600746
98560.0000000    0.2584100
98600.0000000    0.2568110
98640.0000000    0.2610136
98680.0000000    0.2713282
98720.0000000    0.2353395
98760.0000000    0.2511198
98800.0000000    0.2681335
98840.0000000    0.2556972
98880.0000000    0.2547881
98920.0000000    0.2568208
98960.0000000    0.2527003
99000.0000000    0.2692261
99040.0000000    0.2749193
99080.0000000    0.2704914
99120.0000000    0.2591092
99160.0000000    0.2780529
99200.0000000    0.2590160
99240.0000000    0.2709293
99280.0000000    0.2688422
99320.0000000    0.2963723
99360.0000000    0.2763216
99400.0000000    0.2735475
99440.0000000    0.2486128
99480.0000000    0.2585712
99520.0000000    0.2620644
99560.0000000    0.2689219
99600.0000000    0.2583489
99640.0000000    0.2653184
99680.0000000    0.2594008
99720.0000000    0.2788209
99760.0000000    0.2686068
99800.0000000    0.2536864
99840.0000000    0.2542857
99880.0000000    0.2645692
99920.0000000    0.2536559
99960.0000000    0.2593359
100000.0000000    0.2698453
100040.0000000    0.2730200
100080.0000000    0.2869301
100120.0000000    0.2710783
100160.0000000    0.2659463
100200.0000000    0.2765380
100240.0000000    0.2712178
100280.0000000    0.2688490
100320.0000000    0.2885349
100360.0000000    0.2839171
100400.0000000    0.2873667
100440.0000000    0.2956478
100480.0000000    0.3142067
100520.0000000    0.3026815
100560.0000000    0.2850107
100600.0000000    0.2841481
100640.0000000    0.2921922
100680.0000000    0.2849120
100720.0000000    0.2867158
100760.0000000    0.2657824
100800.0000000    0.2833463
100840.0000000    0.2654933
100880.0000000    0.2706228
100920.0000000    0.2847725
100960.0000000    0.3063690
101000.0000000    0.2976288
101040.0000000    0.2790025
101080.0000000    0.2912567
101120.0000000    0.2982860
101160.0000000    0.2898319
101200.0000000    0.2814848
101240.0000000    0.2946456
101280.0000000    0.2821053
101320.0000000    0.2810127
101360.0000000    0.2861507
101400.0000000    0.2814612
101440.0000000    0.2847965
101480.0000000    0.2938792
101520.0000000    0.2930237
101560.0000000    0.2887962
101600.0000000    0.2803907
101640.0000000    0.2919356
101680.0000000    0.3035611
101720.0000000    0.2975140
101760.0000000    0.2755730
101800.0000000    0.2910358
101840.0000000    0.2763221
101880.0000000    0.2854394
101920.0000000    0.2444585
101960.0000000    0.2694047
102000.0000000    0.2498172
102040.0000000    0.2535164
102080.0000000    0.2708504
102120.0000000    0.2832044
102160.0000000    0.2769513
102200.0000000    0.2909501
102240.0000000    0.2826733
102280.0000000    0.2678255
102320.0000000    0.2832021
102360.0000000    0.2969101
102400.0000000    0.2917465
102440.0000000    0.2780891
102480.0000000    0.2819435
102520.0000000    0.2732173
102560.0000000    0.2802559
102600.0000000    0.2825916
102640.0000000    0.2817595
102680.0000000    0.2973788
102720.0000000    0.2704791
102760.0000000    0.3088209
102800.0000000    0.2773020
102840.0000000    0.2691831
102880.0000000    0.2718146
102920.0000000    0.2645555
102960.0000000    0.2538162
103000.0000000    0.2610308
103040.0000000    0.2655617
103080.0000000    0.2693400
103120.0000000    0.2694694
103160.0000000    0.2765965
103200.0000000    0.2798422
103240.0000000    0.2613053
103280.0000000    0.2765865
103320.0000000    0.2775223
103360.0000000    0.2655158
103400.0000000    0.2728445
103440.0000000    0.2606523
103480.0000000    0.2509352
103520.0000000    0.2604937
103560.0000000    0.2462562
103600.0000000    0.2708566
103640.0000000    0.2709485
103680.0000000    0.2651022
103720.0000000    0.2894202
103760.0000000    0.2602920
103800.0000000    0.2456937
103840.0000000    0.2630436
103880.0000000    0.2692493
103920.0000000    0.2506229
103960.0000000    0.2738506
104000.0000000    0.2699983
104040.0000000    0.2627457
104080.0000000    0.2576555
104120.0000000    0.2732914
104160.0000000    0.2827550
104200.0000000    0.2851019
104240.0000000    0.2595182
104280.0000000    0.2839072
104320.0000000    0.2672233
104360.0000000    0.2851910
104400.0000000    0.2829523
104440.0000000    0.2701387
104480.0000000    0.2659294
104520.0000000    0.2743280
104560.0000000    0.2544819
104600.0000000    0.2614944
104640.0000000    0.2764389
104680.0000000    0.2580598
104720.0000000    0.2562574
104760.0000000    0.2676253
104800.0000000    0.2675923
104840.0000000    0.2698999
104880.0000000    0.2475929
104920.0000000    0.2683226
104960.0000000    0.2680661
105000.0000000    0.2759266
105040.0000000    0.2528314
105080.0000000    0.2740695
105120.0000000    0.2596322
105160.0000000    0.2771477
105200.0000000    0.2614494
105240.0000000    0.2800483
105280.0000000    0.2733250
105320.0000000    0.2755985
105360.0000000    0.2806429
105400.0000000    0.2485987
105440.0000000    0.2620174
105480.0000000    0.2729622
105520.0000000    0.2616962
105560.0000000    0.2465649
105600.0000000    0.2639701
105640.0000000    0.3059615
105680.0000000    0.2859239
105720.0000000    0.2753813
105760.0000000    0.2870348
105800.0000000    0.2954822
105840.0000000    0.3039148
105880.0000000    0.2799601
105920.0000000    0.2864160
105960.0000000    0.2812249
106000.0000000    0.3146966
106040.0000000    0.2901760
106080.0000000    0.2942291
106120.0000000    0.2908942
106160.0000000    0.2725141
106200.0000000    0.2642319
106240.0000000    0.2739243
106280.0000000    0.2636859
106320.0000000    0.2753567
106360.0000000    0.2548032
106400.0000000    0.2663069
106440.0000000    0.2523103
106480.0000000    0.2486355
106520.0000000    0.2669191
106560.0000000    0.2633919
106600.0000000    0.2575763
106640.0000000    0.2641257
106680.0000000    0.2462458
106720.0000000    0.2672742
106760.0000000    0.2657221
106800.0000000    0.2450674
106840.0000000    0.2611831
106880.0000000    0.2648904
106920.0000000    0.2465401
106960.0000000    0.2635942
107000.0000000    0.2639582
107040.0000000    0.2740328
107080.0000000    0.2455764
107120.0000000    0.2438736
107160.0000000    0.2739987
107200.0000000    0.2644982
107240.0000000    0.2519189
107280.0000000    0.2671110
107320.0000000    0.2556269
107360.0000000    0.2584380
107400.0000000    0.2467947
107440.0000000    0.2556835
107480.0000000    0.2538360
107520.0000000    0.2152767
107560.0000000    0.2454405
107600.0000000    0.2397120
107640.0000000    0.2404586
107680.0000000    0.2564269
107720.0000000    0.2686063
107760.0000000    0.2420875
107800.0000000    0.2409234
107840.0000000    0.2466343
107880.0000000    0.2554319
107920.0000000    0.2573303
107960.0000000    0.2460742
108000.0000000    0.2488456
108040.0000000    0.2681888
108080.0000000    0.2463561
108120.0000000    0.2719980
108160.0000000    0.2773250
108200.0000000    0.2545487
108240.0000000    0.2615007
108280.0000000    0.2663786
108320.0000000    0.2552532
108360.0000000    0.2486338
108400.0000000    0.2439542
108440.0000000    0.2449311
108480.0000000    0.2538943
108520.0000000    0.2762790
108560.0000000    0.2636833
108600.0000000    0.2567858
108640.0000000    0.2501731
108680.0000000    0.2439315
108720.0000000    0.2540987
108760.0000000    0.2522690
108800.0000000    0.2679987
108840.0000000    0.2565731
108880.0000000    0.2592361
108920.0000000    0.2565278
108960.0000000    0.2589101
109000.0000000    0.2609259
109040.0000000    0.2301544
109080.0000000    0.2500380
109120.0000000    0.2436444
109160.0000000    0.2578829
109200.0000000    0.2706077
109240.0000000    0.2538941
109280.0000000    0.2749328
109320.0000000    0.2527306
109360.0000000    0.2715943
109400.0000000    0.2619126
109440.0000000    0.2628224
109480.0000000    0.2569368
109520.0000000    0.2426774
109560.0000000    0.2678726
109600.0000000    0.2667305
109640.0000000    0.2540770
109680.0000000    0.2542784
109720.0000000    0.2621706
109760.0000000    0.2755180
109800.0000000    0.2783106
109840.0000000    0.2627640
109880.0000000    0.2630967
109920.0000000    0.2595534
109960.0000000    0.2386419
110000.0000000    0.2440457
110040.0000000    0.2498502
110080.0000000    0.2400022
110120.0000000    0.2565454
110160.0000000    0.2459542
110200.0000000    0.2263008
110240.0000000    0.2539779
110280.0000000    0.2417908
110320.0000000    0.2343334
110360.0000000    0.2626022
110400.0000000    0.2351654
110440.0000000    0.2412858
110480.0000000    0.2395241
110520.0000000    0.2360330
110560.0000000    0.2546958
110600.0000000    0.2343131
110640.0000000    0.2475103
110680.0000000    0.2453909
110720.0000000    0.2421677
110760.0000000    0.2336057
110800.0000000    0.2459569
110840.0000000    0.2454678
110880.0000000    0.2539213
110920.0000000    0.2360615
110960.0000000    0.2544951
111000.0000000    0.2539579
111040.0000000    0.2616478
111080.0000000    0.2382021
111120.0000000    0.2663483
111160.0000000    0.2636996
111200.0000000    0.2563886
111240.0000000    0.2851772
111280.0000000    0.2771991
111320.0000000    0.2430582
111360.0000000    0.2569968
111400.0000000    0.2513655
111440.0000000    0.2486196
111480.0000000    0.2606751
111520.0000000    0.2626857
111560.0000000    0.2517679
111600.0000000    0.2528483
111640.0000000    0.2533959
111680.0000000    0.2686146
111720.0000000    0.2464493
111760.0000000    0.2557748
111800.0000000    0.2591793
111840.0000000    0.2515488
111880.0000000    0.2583949
111920.0000000    0.2516850
111960.0000000    0.2493110
112000.0000000    0.2515453
112040.0000000    0.2770090
112080.0000000    0.2446505
112120.0000000    0.2423108
112160.0000000    0.2532079
112200.0000000    0.2434146
112240.0000000    0.2611269
112280.0000000    0.2467593
112320.0000000    0.2407465
112360.0000000    0.2506019
112400.0000000    0.2364467
112440.0000000    0.2537795
112480.0000000    0.2207338
112520.0000000    0.2337883
112560.0000000    0.2206140
112600.0000000    0.2368982
112640.0000000    0.2499939
112680.0000000    0.2578803
112720.0000000    0.2669152
112760.0000000    0.2760461
112800.0000000    0.2378522
112840.0000000    0.2694513
112880.0000000    0.2708800
112920.0000000    0.2543323
112960.0000000    0.2414172
113000.0000000    0.2399664
113040.0000000    0.2419653
113080.0000000    0.2525422
113120.0000000    0.2465171
113160.0000000    0.2456950
113200.0000000    0.2646373
113240.0000000    0.2687767
113280.0000000    0.2742189
113320.0000000    0.2811291
113360.0000000    0.2668386
113400.0000000    0.2534870
113440.0000000    0.2789764
113480.0000000    0.2658170
113520.0000000    0.2721916
113560.0000000    0.2525116
113600.0000000    0.2538843
113640.0000000    0.2613482
113680.0000000    0.2587489
113720.0000000    0.2628156
113760.0000000    0.2569537
113800.0000000    0.2753943
113840.0000000    0.2482241
113880.0000000    0.2817848
113920.0000000    0.2742607
113960.0000000    0.2768845
114000.0000000    0.2525720
114040.0000000    0.2786682
114080.0000000    0.2508181
114120.0000000    0.2761295
114160.0000000    0.2619101
114200.0000000    0.2496426
114240.0000000    0.2690375
114280.0000000    0.2609833
114320.0000000    0.2555368
114360.0000000    0.2446373
114400.0000000    0.2547746
114440.0000000    0.2603145
114480.0000000    0.2629226
114520.0000000    0.2421928
114560.0000000    0.2580076
114600.0000000    0.2453063
114640.0000000    0.2521969
114680.0000000    0.2593472
114720.0000000    0.2778251
114760.0000000    0.2560834
114800.0000000    0.2744227
114840.0000000    0.2556377
114880.0000000    0.2314195
114920.0000000    0.2396156
114960.0000000    0.2397064
115000.0000000    0.2486974
115040.0000000    0.2486119
115080.0000000    0.2383149
115120.0000000    0.2456278
115160.0000000    0.2428641
115200.0000000    0.2356294
115240.0000000    0.2423414
115280.0000000    0.2367375
115320.0000000    0.2289989
115360.0000000    0.2351312
115400.0000000    0.2407050
115440.0000000    0.2360906
115480.0000000    0.2356564
115520.0000000    0.2711225
115560.0000000    0.2655763
115600.0000000    0.2705774
115640.0000000    0.2529148
115680.0000000    0.2569687
115720.0000000    0.2387393
115760.0000000    0.2487333
115800.0000000    0.2601329
115840.0000000    0.2530540
115880.0000000    0.2427637
115920.0000000    0.2414463
115960.0000000    0.2532098
116000.0000000    0.2655327
116040.0000000    0.2437352
116080.0000000    0.2512399
116120.0000000    0.2607671
116160.0000000    0.2509807
116200.0000000    0.2590024
116240.0000000    0.2634486
116280.0000000    0.2594368
116320.0000000    0.2657714
116360.0000000    0.2500925
116400.0000000    0.2658527
116440.0000000    0.2430810
116480.0000000    0.2491789
116520.0000000    0.2461643
116560.0000000    0.2667840
116600.0000000    0.2316971
116640.0000000    0.2619369
116680.0000000    0.2748629
116720.0000000    0.2528730
116760.0000000    0.2983111
116800.0000000    0.2864712
116840.0000000    0.2751003
116880.0000000    0.2780024
116920.0000000    0.2681483
116960.0000000    0.2837291
117000.0000000    0.2741645
117040.0000000    0.2852906
117080.0000000    0.2851287
117120.0000000    0.2748826
117160.0000000    0.2882188
117200.0000000    0.2510352
117240.0000000    0.2731960
117280.0000000    0.2714848
117320.0000000    0.2615127
117360.0000000    0.2557520
117400.0000000    0.2475237
117440.0000000    0.2444457
117480.0000000    0.2423225
117520.0000000    0.2506436
117560.0000000    0.2460844
117600.0000000    0.2674343
117640.0000000    0.2431163
117680.0000000    0.2534965
117720.0000000    0.2756144
117760.0000000    0.2582743
117800.0000000    0.2616687
117840.0000000    0.2888533
117880.0000000    0.2773444
117920.0000000    0.2684576
117960.0000000    0.2751317
118000.0000000    0.2620583
118040.0000000    0.2784467
118080.0000000    0.2489199
118120.0000000    0.2674879
118160.0000000    0.2622106
118200.0000000    0.2558098
118240.0000000    0.2444561
118280.0000000    0.2446993
118320.0000000    0.2611275
118360.0000000    0.2447215
118400.0000000    0.2464511
118440.0000000    0.2510653
118480.0000000    0.2617893
118520.0000000    0.2512156
118560.0000000    0.2581460
118600.0000000    0.2522813
118640.0000000    0.2698547
118680.0000000    0.2680958
118720.0000000    0.2673078
118760.0000000    0.2554810
118800.0000000    0.2787462
118840.0000000    0.2472222
118880.0000000    0.2708458
118920.0000000    0.2626986
118960.0000000    0.2516108
119000.0000000    0.2596489
119040.0000000    0.2541905
119080.0000000    0.2297166
119120.0000000    0.2611881
119160.0000000    0.2409020
119200.0000000    0.2453360
119240.0000000    0.2303812
119280.0000000    0.2298599
119320.0000000    0.2377748
119360.0000000    0.2584852
119400.0000000    0.2312122
119440.0000000    0.2544317
119480.0000000    0.2416480
119520.0000000    0.2510061
119560.0000000    0.2526723
119600.0000000    0.2524517
119640.0000000    0.2484742
119680.0000000    0.2668681
119720.0000000    0.2575613
119760.0000000    0.2540478
119800.0000000    0.2833490
119840.0000000    0.2750650
119880.0000000    0.2520845
119920.0000000    0.2457017
119960.0000000    0.2480072
120000.0000000    0.2384986
120040.0000000    0.2386349
120080.0000000    0.2402135
120120.0000000    0.2391576
120160.0000000    0.2546042
120200.0000000    0.2386932
120240.0000000    0.2509069
120280.0000000    0.2882232
120320.0000000    0.2582339
120360.0000000    0.2535745
120400.0000000    0.2523720
120440.0000000    0.2389609
120480.0000000    0.2693875
120520.0000000    0.2549452
120560.0000000    0.2471365
120600.0000000    0.2580368
120640.0000000    0.2672223
120680.0000000    0.2492160
120720.0000000    0.2792123
120760.0000000    0.2709669
120800.0000000    0.2704244
120840.0000000    0.2874583
120880.0000000    0.2709749
120920.0000000    0.2590581
120960.0000000    0.2755751
121000.0000000    0.2720892
121040.0000000    0.2584068
121080.0000000    0.2669126
121120.0000000    0.2831628
121160.0000000    0.2636275
121200.0000000    0.2545324
121240.0000000    0.2650825
121280.0000000    0.2775471
121320.0000000    0.2686583
121360.0000000    0.2603069
121400.0000000    0.2516833
121440.0000000    0.2445010
121480.0000000    0.2628259
121520.0000000    0.2399851
121560.0000000    0.2533469
121600.0000000    0.2785544
121640.0000000    0.2532510
121680.0000000    0.2763865
121720.0000000    0.2441180
121760.0000000    0.2555485
121800.0000000    0.2407125
121840.0000000    0.2565595
121880.0000000    0.2702551
121920.0000000    0.2591196
121960.0000000    0.2500420
122000.0000000    0.2426691
122040.0000000    0.2663706
122080.0000000    0.2422828
122120.0000000    0.2563533
122160.0000000    0.2523521
122200.0000000    0.2485382
122240.0000000    0.2589161
122280.0000000    0.2748283
122320.0000000    0.2575444
122360.0000000    0.2529397
122400.0000000    0.2759533
122440.0000000    0.2607271
122480.0000000    0.2557952
122520.0000000    0.2597009
122560.0000000    0.2745015
122600.0000000    0.2579889
122640.0000000    0.2623361
122680.0000000    0.2518453
122720.0000000    0.2608607
122760.0000000    0.2835278
122800.0000000    0.2704922
122840.0000000    0.2876575
122880.0000000    0.2721215
122920.0000000    0.2582627
122960.0000000    0.2623883
123000.0000000    0.2716631
123040.0000000    0.2932330
123080.0000000    0.2761484
123120.0000000    0.2607062
123160.0000000    0.2560554
123200.0000000    0.2734997
123240.0000000    0.2539369
123280.0000000    0.2466369
123320.0000000    0.2381616
123360.0000000    0.2212715
123400.0000000    0.2366930
123440.0000000    0.2270283
123480.0000000    0.2466548
123520.0000000    0.2458436
123560.0000000    0.2670061
123600.0000000    0.2517790
123640.0000000    0.2725667
123680.0000000    0.2471648
123720.0000000    0.2627296
123760.0000000    0.2405091
123800.0000000    0.2373413
123840.0000000    0.2460420
123880.0000000    0.2535279
123920.0000000    0.2447791
123960.0000000    0.2712903
124000.0000000    0.2626680
124040.0000000    0.2713398
124080.0000000    0.2673637
124120.0000000    0.2581426
124160.0000000    0.2502512
124200.0000000    0.2530367
124240.0000000    0.2521265
124280.0000000    0.2631809
124320.0000000    0.2512241
124360.0000000    0.2564766
124400.0000000    0.2615970
124440.0000000    0.2955301
124480.0000000    0.2648513
124520.0000000    0.2522122
124560.0000000    0.2415251
124600.0000000    0.2563860
124640.0000000    0.2643147
124680.0000000    0.2671931
124720.0000000    0.2499923
124760.0000000    0.2388409
124800.0000000    0.2563338
124840.0000000    0.2307703
124880.0000000    0.2569285
124920.0000000    0.2451607
124960.0000000    0.2528287
125000.0000000    0.2484931
125040.0000000    0.2562815
125080.0000000    0.2568159
125120.0000000    0.2586702
125160.0000000    0.2652214
125200.0000000    0.2565460
125240.0000000    0.2637768
125280.0000000    0.2580953
125320.0000000    0.2752610
125360.0000000    0.2638253
125400.0000000    0.2525780
125440.0000000    0.2575993
125480.0000000    0.2671244
125520.0000000    0.2576605
125560.0000000    0.2361752
125600.0000000    0.2491528
125640.0000000    0.2707119
125680.0000000    0.2578152
125720.0000000    0.2489836
125760.0000000    0.2458609
125800.0000000    0.2669746
125840.0000000    0.2538831
125880.0000000    0.2537090
125920.0000000    0.2912072
125960.0000000    0.2711032
126000.0000000    0.2614672
126040.0000000    0.2700929
126080.0000000    0.2681335
126120.0000000    0.2759987
126160.0000000    0.2669210
126200.0000000    0.2456785
126240.0000000    0.2802728
126280.0000000    0.2525525
126320.0000000    0.2542087
126360.0000000    0.2634431
126400.0000000    0.2493476
126440.0000000    0.2599885
126480.0000000    0.2884810
126520.0000000    0.2748538
126560.0000000    0.2563772
126600.0000000    0.2558154
126640.0000000    0.2707171
126680.0000000    0.3000156
126720.0000000    0.2687254
126760.0000000    0.2473572
126800.0000000    0.2671319
126840.0000000    0.2568584
126880.0000000    0.2679483
126920.0000000    0.2735937
126960.0000000    0.2687048
127000.0000000    0.2656504
127040.0000000    0.2592101
127080.0000000    0.2725046
127120.0000000    0.2508144
127160.0000000    0.2696702
127200.0000000    0.2865311
127240.0000000    0.2774448
127280.0000000    0.2655540
127320.0000000    0.2607394
127360.0000000    0.2759170
127400.0000000    0.2622496
127440.0000000    0.2617145
127480.0000000    0.2519536
127520.0000000    0.2718816
127560.0000000    0.2818317
127600.0000000    0.2553342
127640.0000000    0.2746055
127680.0000000    0.2649620
127720.0000000    0.2688830
127760.0000000    0.2653832
127800.0000000    0.2786444
127840.0000000    0.2762100
127880.0000000    0.2701688
127920.0000000    0.2824057
127960.0000000    0.2695469
128000.0000000    0.2680657
128040.0000000    0.2753495
128080.0000000    0.2735474
128120.0000000    0.2864086
128160.0000000    0.2802013
128200.0000000    0.2898395
128240.0000000    0.2783237
128280.0000000    0.2861780
128320.0000000    0.2969539
128360.0000000    0.2618793
128400.0000000    0.2782295
128440.0000000    0.2731383
128480.0000000    0.2643238
128520.0000000    0.2901151
128560.0000000    0.2828909
128600.0000000    0.2724695
128640.0000000    0.2728215
128680.0000000    0.2717124
128720.0000000    0.2612830
128760.0000000    0.2565331
128800.0000000    0.2632929
128840.0000000    0.2732815
128880.0000000    0.2571901
128920.0000000    0.2725859
128960.0000000    0.2746913
129000.0000000    0.2689528
129040.0000000    0.2680796
129080.0000000    0.2859516
129120.0000000    0.2827480
129160.0000000    0.2736590
129200.0000000    0.2652086
129240.0000000    0.2641593
129280.0000000    0.2931181
129320.0000000    0.2437170
129360.0000000    0.2593244
129400.0000000    0.2528833
129440.0000000    0.2762946
129480.0000000    0.2501418
129520.0000000    0.2530558
129560.0000000    0.2496748
129600.0000000    0.2517865
129640.0000000    0.2479342
129680.0000000    0.2676005
129720.0000000    0.2626392
129760.0000000    0.2526822
129800.0000000    0.2754090
129840.0000000    0.2695662
129880.0000000    0.2644700
129920.0000000    0.2616799
129960.0000000    0.2536412
130000.0000000    0.2564295
130040.0000000    0.2762255
130080.0000000    0.2769727
130120.0000000    0.2566643
130160.0000000    0.2829132
130200.0000000    0.2622544
130240.0000000    0.2648852
130280.0000000    0.2725832
130320.0000000    0.2576123
130360.0000000    0.2718619
130400.0000000    0.2596382
130440.0000000    0.2692112
130480.0000000    0.2506749
130520.0000000    0.2721222
130560.0000000    0.2617244
130600.0000000    0.2410080
130640.0000000    0.2525758
130680.0000000    0.2484931
130720.0000000    0.2500460
130760.0000000    0.2456233
130800.0000000    0.2545100
130840.0000000    0.2641194
130880.0000000    0.2553010
130920.0000000    0.2540736
130960.0000000    0.2677238
131000.0000000    0.2606708
131040.0000000    0.2536382
131080.0000000    0.2744967
131120.0000000    0.2776400
131160.0000000    0.2599837
131200.0000000    0.2386338
131240.0000000    0.2471342
131280.0000000    0.2767711
131320.0000000    0.2606196
131360.0000000    0.2762203
131400.0000000    0.2685282
131440.0000000    0.2622542
131480.0000000    0.2719706
131520.0000000    0.2514226
131560.0000000    0.2682887
131600.0000000    0.2671477
131640.0000000    0.2689224
131680.0000000    0.2622841
131720.0000000    0.2687439
131760.0000000    0.2526526
131800.0000000    0.2462981
131840.0000000    0.2571523
131880.0000000    0.2590804
131920.0000000    0.2643066
131960.0000000    0.2812015
132000.0000000    0.2608512
132040.0000000    0.2537784
132080.0000000    0.2586820
132120.0000000    0.2735875
132160.0000000    0.2762854
132200.0000000    0.2719176
132240.0000000    0.2628722
132280.0000000    0.2605752
132320.0000000    0.2718920
132360.0000000    0.2557687
132400.0000000    0.2519284
132440.0000000    0.2446444
132480.0000000    0.2396391
132520.0000000    0.2417083
132560.0000000    0.2343057
132600.0000000    0.2458343
132640.0000000    0.2438772
132680.0000000    0.2638851
132720.0000000    0.2491069
132760.0000000    0.2475435
132800.0000000    0.2461212
132840.0000000    0.2551508
132880.0000000    0.2700697
132920.0000000    0.2606003
132960.0000000    0.2673646
133000.0000000    0.2635881
133040.0000000    0.2636604
133080.0000000    0.2571433
133120.0000000    0.2727807
133160.0000000    0.2632072
133200.0000000    0.2592139
133240.0000000    0.2517910
133280.0000000    0.2560224
133320.0000000    0.2711341
133360.0000000    0.2533033
133400.0000000    0.2520744
133440.0000000    0.2596895
133480.0000000    0.2675726
133520.0000000    0.2606057
133560.0000000    0.2577859
133600.0000000    0.2562028
133640.0000000    0.2486719
133680.0000000    0.2729218
133720.0000000    0.2476152
133760.0000000    0.2536288
133800.0000000    0.2510935
133840.0000000    0.2539563
133880.0000000    0.2602676
133920.0000000    0.2678714
133960.0000000    0.2706184
134000.0000000    0.2754349
134040.0000000    0.2527049
134080.0000000    0.2549832
134120.0000000    0.2403101
134160.0000000    0.2619631
134200.0000000    0.2468546
134240.0000000    0.2340958
134280.0000000    0.2515692
134320.0000000    0.2562374
134360.0000000    0.2462662
134400.0000000    0.2502902
134440.0000000    0.2492863
134480.0000000    0.2696145
134520.0000000    0.2511795
134560.0000000    0.2411593
134600.0000000    0.2645525
134640.0000000    0.2690065
134680.0000000    0.2493988
134720.0000000    0.2577574
134760.0000000    0.2569130
134800.0000000    0.2429062
134840.0000000    0.2554615
134880.0000000    0.2310131
134920.0000000    0.2525795
134960.0000000    0.2474559
135000.0000000    0.2682204
135040.0000000    0.2587927
135080.0000000    0.2544643
135120.0000000    0.2454723
135160.0000000    0.2685467
135200.0000000    0.2591709
135240.0000000    0.2626403
135280.0000000    0.2545547
135320.0000000    0.2568803
135360.0000000    0.2687176
135400.0000000    0.2678495
135440.0000000    0.2758477
135480.0000000    0.2759832
135520.0000000    0.2737622
135560.0000000    0.2459520
135600.0000000    0.2543385
135640.0000000    0.2691897
135680.0000000    0.2665691
135720.0000000    0.2604709
135760.0000000    0.2527167
135800.0000000    0.2604071
135840.0000000    0.2436774
135880.0000000    0.2574878
135920.0000000    0.2910433
135960.0000000    0.2702736
136000.0000000    0.2639380
136040.0000000    0.2577135
136080.0000000    0.2605449
136120.0000000    0.2471899
136160.0000000    0.2593591
136200.0000000    0.2737486
136240.0000000    0.2573960
136280.0000000    0.2761661
136320.0000000    0.2797180
136360.0000000    0.2666547
136400.0000000    0.2642917
136440.0000000    0.2883651
136480.0000000    0.2661839
136520.0000000    0.2604488
136560.0000000    0.2611332
136600.0000000    0.2501803
136640.0000000    0.2543347
136680.0000000    0.2545739
136720.0000000    0.2622721
136760.0000000    0.2684900
136800.0000000    0.2702878
136840.0000000    0.2903681
136880.0000000    0.2764836
136920.0000000    0.2812336
136960.0000000    0.2801083
137000.0000000    0.2937783
137040.0000000    0.2765579
137080.0000000    0.2630713
137120.0000000    0.2608398
137160.0000000    0.2611937
137200.0000000    0.2835290
137240.0000000    0.2680398
137280.0000000    0.2502200
137320.0000000    0.2698329
137360.0000000    0.2489353
137400.0000000    0.2611204
137440.0000000    0.2747011
137480.0000000    0.2696992
137520.0000000    0.2767954
137560.0000000    0.2898143
137600.0000000    0.2747663
137640.0000000    0.2711792
137680.0000000    0.2646152
137720.0000000    0.2656130
137760.0000000    0.2689325
137800.0000000    0.2848023
137840.0000000    0.2782814
137880.0000000    0.2649920
137920.0000000    0.2718072
137960.0000000    0.2738120
138000.0000000    0.2790400
138040.0000000    0.2991706
138080.0000000    0.2924713
138120.0000000    0.2614577
138160.0000000    0.2679488
138200.0000000    0.2473598
138240.0000000    0.2938622
138280.0000000    0.2671551
138320.0000000    0.2594992
138360.0000000    0.2713966
138400.0000000    0.2617112
138440.0000000    0.2619298
138480.0000000    0.2786192
138520.0000000    0.2593019
138560.0000000    0.2539583
138600.0000000    0.2645963
138640.0000000    0.2708986
138680.0000000    0.2609586
138720.0000000    0.2729667
138760.0000000    0.2734938
138800.0000000    0.2695028
138840.0000000    0.2696720
138880.0000000    0.2688401
138920.0000000    0.2706864
138960.0000000    0.2654300
139000.0000000    0.2593180
139040.0000000    0.2777885
139080.0000000    0.2652577
139120.0000000    0.2597907
139160.0000000    0.2593769
139200.0000000    0.2623834
139240.0000000    0.2585404
139280.0000000    0.2772924
139320.0000000    0.2566519
139360.0000000    0.2625614
139400.0000000    0.2603076
139440.0000000    0.2703421
139480.0000000    0.2719477
139520.0000000    0.2553326
139560.0000000    0.2506496
139600.0000000    0.2611386
139640.0000000    0.2662477
139680.0000000    0.2559948
139720.0000000    0.2617900
139760.0000000    0.2799941
139800.0000000    0.2771411
139840.0000000    0.2709015
139880.0000000    0.3062849
139920.0000000    0.2812164
139960.0000000    0.2805080
140000.0000000    0.2965536
140040.0000000    0.2762772
140080.0000000    0.2807405
140120.0000000    0.2701896
140160.0000000    0.2678862
140200.0000000    0.2553647
140240.0000000    0.2963663
140280.0000000    0.2939675
140320.0000000    0.3043236
140360.0000000    0.2832237
140400.0000000    0.2890555
140440.0000000    0.2946994
140480.0000000    0.2765815
140520.0000000    0.2798265
140560.0000000    0.2925559
140600.0000000    0.2926434
140640.0000000    0.2834369
140680.0000000    0.2661857
140720.0000000    0.2960781
140760.0000000    0.2668955
140800.0000000    0.2896110
140840.0000000    0.2950675
140880.0000000    0.2606678
140920.0000000    0.2579774
140960.0000000    0.2810670
141000.0000000    0.2732091
141040.0000000    0.2521263
141080.0000000    0.2432742
141120.0000000    0.2480910
141160.0000000    0.2567077
141200.0000000    0.2502365
141240.0000000    0.2761183
141280.0000000    0.2570599
141320.0000000    0.2741354
141360.0000000    0.2670087
141400.0000000    0.2898492
141440.0000000    0.2749583
141480.0000000    0.2784818
141520.0000000    0.2716625
141560.0000000    0.2604673
141600.0000000    0.2826392
141640.0000000    0.2594757
141680.0000000    0.2664318
141720.0000000    0.2945673
141760.0000000    0.2743439
141800.0000000    0.2567111
141840.0000000    0.2695005
141880.0000000    0.2766712
141920.0000000    0.2657266
141960.0000000    0.2500450
142000.0000000    0.2621906
142040.0000000    0.2647159
142080.0000000    0.2678003
142120.0000000    0.2632060
142160.0000000    0.2603464
142200.0000000    0.2785618
142240.0000000    0.2705495
142280.0000000    0.2555704
142320.0000000    0.2671415
142360.0000000    0.2534739
142400.0000000    0.2685317
142440.0000000    0.2510028
142480.0000000    0.2589096
142520.0000000    0.2476750
142560.0000000    0.2563526
142600.0000000    0.2698754
142640.0000000    0.2764363
142680.0000000    0.2719771
142720.0000000    0.2700524
142760.0000000    0.2885093
142800.0000000    0.2710705
142840.0000000    0.2829308
142880.0000000    0.2584370
142920.0000000    0.2746777
142960.0000000    0.2687637
143000.0000000    0.2563489
143040.0000000    0.2449168
143080.0000000    0.2678215
143120.0000000    0.2870594
143160.0000000    0.2569714
143200.0000000    0.2579599
143240.0000000    0.2630613
143280.0000000    0.2786751
143320.0000000    0.2826988
143360.0000000    0.2776511
143400.0000000    0.2701722
143440.0000000    0.2662957
143480.0000000    0.2645596
143520.0000000    0.2560119
143560.0000000    0.2841855
143600.0000000    0.2777114
143640.0000000    0.2745763
143680.0000000    0.2844527
143720.0000000    0.2875424
143760.0000000    0.2905581
143800.0000000    0.2812788
143840.0000000    0.2952775
143880.0000000    0.2680354
143920.0000000    0.2725404
143960.0000000    0.2788053
144000.0000000    0.2805781
144040.0000000    0.2966496
144080.0000000    0.2784460
144120.0000000    0.2944460
144160.0000000    0.2896861
144200.0000000    0.2772349
144240.0000000    0.2817596
144280.0000000    0.2795129
144320.0000000    0.2786761
144360.0000000    0.2895746
144400.0000000    0.2818689
144440.0000000    0.2774921
144480.0000000    0.2848564
144520.0000000    0.2785940
144560.0000000    0.2865894
144600.0000000    0.2719736
144640.0000000    0.2749802
144680.0000000    0.2700156
144720.0000000    0.2771687
144760.0000000    0.2387966
144800.0000000    0.2642116
144840.0000000    0.2794805
144880.0000000    0.2642551
144920.0000000    0.2644804
144960.0000000    0.2571769
145000.0000000    0.2445218
145040.0000000    0.2639571
145080.0000000    0.2884445
145120.0000000    0.2706598
145160.0000000    0.2653341
145200.0000000    0.2871674
145240.0000000    0.2829119
145280.0000000    0.2601438
145320.0000000    0.2767324
145360.0000000    0.2710776
145400.0000000    0.2722782
145440.0000000    0.2730698
145480.0000000    0.2896380
145520.0000000    0.2773479
145560.0000000    0.2619011
145600.0000000    0.2685424
145640.0000000    0.2668785
145680.0000000    0.2406987
145720.0000000    0.2590072
145760.0000000    0.2687557
145800.0000000    0.2663895
145840.0000000    0.2640439
145880.0000000    0.2638193
145920.0000000    0.2446321
145960.0000000    0.2639652
146000.0000000    0.2705638
146040.0000000    0.2673778
146080.0000000    0.2609561
146120.0000000    0.2682103
146160.0000000    0.2334873
146200.0000000    0.2615400
146240.0000000    0.2663653
146280.0000000    0.2575822
146320.0000000    0.2681324
146360.0000000    0.2492907
146400.0000000    0.2511346
146440.0000000    0.2480185
146480.0000000    0.2572482
146520.0000000    0.2440890
146560.0000000    0.2505600
146600.0000000    0.2566383
146640.0000000    0.2670865
146680.0000000    0.2639543
146720.0000000    0.2786249
146760.0000000    0.2780843
146800.0000000    0.2816129
146840.0000000    0.2725937
146880.0000000    0.2563739
146920.0000000    0.2454202
146960.0000000    0.2521452
147000.0000000    0.2550283
147040.0000000    0.2650894
147080.0000000    0.2850971
147120.0000000    0.2772571
147160.0000000    0.2761843
147200.0000000    0.2690099
147240.0000000    0.2721557
147280.0000000    0.2681850
147320.0000000    0.2653704
147360.0000000    0.2773816
147400.0000000    0.2766623
147440.0000000    0.2666504
147480.0000000    0.2635081
147520.0000000    0.2501628
147560.0000000    0.2743476
147600.0000000    0.2513281
147640.0000000    0.2531060
147680.0000000    0.2465612
147720.0000000    0.2710940
147760.0000000    0.2573526
147800.0000000    0.2456377
147840.0000000    0.2560261
147880.0000000    0.2777073
147920.0000000    0.2598926
147960.0000000    0.2500317
148000.0000000    0.2553933
148040.0000000    0.2390505
148080.0000000    0.2583210
148120.0000000    0.2420393
148160.0000000    0.2560818
148200.0000000    0.2565928
148240.0000000    0.2597487
148280.0000000    0.2677222
148320.0000000    0.2575291
148360.0000000    0.2616217
148400.0000000    0.2509455
148440.0000000    0.2512483
148480.0000000    0.2469079
148520.0000000    0.2365975
148560.0000000    0.2542368
148600.0000000    0.2528722
148640.0000000    0.2485346
148680.0000000    0.2725444
148720.0000000    0.2542142
148760.0000000    0.2770499
148800.0000000    0.2496011
148840.0000000    0.2553406
148880.0000000    0.2522454
148920.0000000    0.2471664
148960.0000000    0.2594105
149000.0000000    0.2505393
149040.0000000    0.2593248
149080.0000000    0.2725414
149120.0000000    0.2715974
149160.0000000    0.2552277
149200.0000000    0.2581601
149240.0000000    0.2742209
149280.0000000    0.2685944
149320.0000000    0.2775996
149360.0000000    0.2483728
149400.0000000    0.2714476
149440.0000000    0.2668620
149480.0000000    0.2594760
149520.0000000    0.2587274
149560.0000000    0.2632956
149600.0000000    0.2570472
149640.0000000    0.2506447
149680.0000000    0.2603269
149720.0000000    0.2546270
149760.0000000    0.2780861
149800.0000000    0.2525706
149840.0000000    0.2574860
149880.0000000    0.2679208
149920.0000000    0.2597193
149960.0000000    0.2632717
150000.0000000    0.2539192
150040.0000000    0.2559835
150080.0000000    0.2630247
150120.0000000    0.2469376
150160.0000000    0.2645767
150200.0000000    0.2253265
150240.0000000    0.2496167
150280.0000000    0.2481454
150320.0000000    0.2580277
150360.0000000    0.2523761
150400.0000000    0.2536695
150440.0000000    0.2528692
150480.0000000    0.2635273
150520.0000000    0.2338692
150560.0000000    0.2482885
150600.0000000    0.2671160
150640.0000000    0.2594708
150680.0000000    0.2550189
150720.0000000    0.2468337
150760.0000000    0.2392552
150800.0000000    0.2546268
150840.0000000    0.2334161
150880.0000000    0.2460984
150920.0000000    0.2408237
150960.0000000    0.2613599
151000.0000000    0.2549766
151040.0000000    0.2531278
151080.0000000    0.2634333
151120.0000000    0.2782083
151160.0000000    0.2861016
151200.0000000    0.2638170
151240.0000000    0.2674685
151280.0000000    0.2748163
151320.0000000    0.2570387
151360.0000000    0.2538199
151400.0000000    0.2564463
151440.0000000    0.2904688
151480.0000000    0.2776224
151520.0000000    0.2609406
151560.0000000    0.2656283
151600.0000000    0.2870300
151640.0000000    0.2787659
151680.0000000    0.2702340
151720.0000000    0.2854041
151760.0000000    0.2542809
151800.0000000    0.2588718
151840.0000000    0.2495452
151880.0000000    0.2442363
151920.0000000    0.2635624
151960.0000000    0.2888308
152000.0000000    0.2693805
152040.0000000    0.2707094
152080.0000000    0.2582649
152120.0000000    0.2828088
152160.0000000    0.2766918
152200.0000000    0.2684544
152240.0000000    0.2738508
152280.0000000    0.2812673
152320.0000000    0.2935878
152360.0000000    0.2847919
152400.0000000    0.2654003
152440.0000000    0.2645942
152480.0000000    0.2652955
152520.0000000    0.2558204
152560.0000000    0.2583989
152600.0000000    0.2877326
152640.0000000    0.2765226
152680.0000000    0.2706702
152720.0000000    0.2671268
152760.0000000    0.2694734
152800.0000000    0.2669938
152840.0000000    0.2752455
152880.0000000    0.2723471
152920.0000000    0.2804230
152960.0000000    0.2849286
153000.0000000    0.2815947
153040.0000000    0.2510924
153080.0000000    0.2545302
153120.0000000    0.2688523
153160.0000000    0.2474582
153200.0000000    0.2671789
153240.0000000    0.2641243
153280.0000000    0.2685257
153320.0000000    0.2794750
153360.0000000    0.2567225
153400.0000000    0.2472833
153440.0000000    0.2575865
153480.0000000    0.2735956
153520.0000000    0.2613536
153560.0000000    0.2597434
153600.0000000    0.2701460
153640.0000000    0.2617455
153680.0000000    0.2622831
153720.0000000    0.2782519
153760.0000000    0.2646755
153800.0000000    0.2621298
153840.0000000    0.2699042
153880.0000000    0.2617823
153920.0000000    0.2580981
153960.0000000    0.2673840
154000.0000000    0.2479957
154040.0000000    0.2546942
154080.0000000    0.2521535
154120.0000000    0.2662778
154160.0000000    0.2452141
154200.0000000    0.2714100
154240.0000000    0.2559381
154280.0000000    0.2582413
154320.0000000    0.2589506
154360.0000000    0.2510869
154400.0000000    0.2771276
154440.0000000    0.2717016
154480.0000000    0.2888623
154520.0000000    0.2764669
154560.0000000    0.2595770
154600.0000000    0.2936735
154640.0000000    0.2786461
154680.0000000    0.2590597
154720.0000000    0.2698085
154760.0000000    0.2672849
154800.0000000    0.2785958
154840.0000000    0.2684821
154880.0000000    0.2766984
154920.0000000    0.2535015
154960.0000000    0.2378403
155000.0000000    0.2830341
155040.0000000    0.2721581
155080.0000000    0.2829496
155120.0000000    0.2938522
155160.0000000    0.2799222
155200.0000000    0.2763927
155240.0000000    0.2718738
155280.0000000    0.2819971
155320.0000000    0.2730991
155360.0000000    0.2646824
155400.0000000    0.2830112
155440.0000000    0.2667425
155480.0000000    0.2732819
155520.0000000    0.2807142
155560.0000000    0.2659626
155600.0000000    0.2649531
155640.0000000    0.2569077
155680.0000000    0.2771684
155720.0000000    0.2558259
155760.0000000    0.2680252
155800.0000000    0.2582064
155840.0000000    0.2595954
155880.0000000    0.2565332
155920.0000000    0.2426025
155960.0000000    0.2452413
156000.0000000    0.2574701
156040.0000000    0.2290128
156080.0000000    0.2534387
156120.0000000    0.2450268
156160.0000000    0.2553892
156200.0000000    0.2480556
156240.0000000    0.2573618
156280.0000000    0.2746665
156320.0000000    0.2576782
156360.0000000    0.2574312
156400.0000000    0.2557223
156440.0000000    0.2553895
156480.0000000    0.2447270
156520.0000000    0.2751504
156560.0000000    0.2630835
156600.0000000    0.2762231
156640.0000000    0.2716099
156680.0000000    0.2640992
156720.0000000    0.2598959
156760.0000000    0.2980449
156800.0000000    0.2838763
156840.0000000    0.2889397
156880.0000000    0.2680344
156920.0000000    0.2587276
156960.0000000    0.2529322
157000.0000000    0.2386949
157040.0000000    0.2538731
157080.0000000    0.2509118
157120.0000000    0.2698011
157160.0000000    0.2792228
157200.0000000    0.2534408
157240.0000000    0.2608701
157280.0000000    0.2576906
157320.0000000    0.2772909
157360.0000000    0.2581427
157400.0000000    0.2667838
157440.0000000    0.2679351
157480.0000000    0.2561286
157520.0000000    0.2726780
157560.0000000    0.2529151
157600.0000000    0.2695051
157640.0000000    0.2486509
157680.0000000    0.2575766
157720.0000000    0.2592287
157760.0000000    0.2608722
157800.0000000    0.2523282
157840.0000000    0.2457334
157880.0000000    0.2572810
157920.0000000    0.2712904
157960.0000000    0.2637279
158000.0000000    0.2540659
158040.0000000    0.2665465
158080.0000000    0.2624395
158120.0000000    0.2664382
158160.0000000    0.2392928
158200.0000000    0.2534973
158240.0000000    0.2588250
158280.0000000    0.2760726
158320.0000000    0.2490630
158360.0000000    0.2686834
158400.0000000    0.2397401
158440.0000000    0.2363068
158480.0000000    0.2614925
158520.0000000    0.2660455
158560.0000000    0.2814197
158600.0000000    0.2564133
158640.0000000    0.2623071
158680.0000000    0.2669114
158720.0000000    0.2638134
158760.0000000    0.2625238
158800.0000000    0.2613921
158840.0000000    0.2648838
158880.0000000    0.2599463
158920.0000000    0.2678641
158960.0000000    0.2438625
159000.0000000    0.2556030
159040.0000000    0.2407008
159080.0000000    0.2570457
159120.0000000    0.2421154
159160.0000000    0.2380479
159200.0000000    0.2383942
159240.0000000    0.2359968
159280.0000000    0.2197533
159320.0000000    0.2447493
159360.0000000    0.2433094
159400.0000000    0.2481694
159440.0000000    0.2375893
159480.0000000    0.2521157
159520.0000000    0.2440593
159560.0000000    0.2573211
159600.0000000    0.2432941
159640.0000000    0.2423609
159680.0000000    0.2463620
159720.0000000    0.2602129
159760.0000000    0.2604363
159800.0000000    0.2692551
159840.0000000    0.2701765
159880.0000000    0.2668977
159920.0000000    0.2565873
159960.0000000    0.2315294
160000.0000000    0.2433775
160040.0000000    0.2608761
160080.0000000    0.2374606
160120.0000000    0.2501106
160160.0000000    0.2510611
160200.0000000    0.2469940
160240.0000000    0.2343950
160280.0000000    0.2464971
160320.0000000    0.2513030
160360.0000000    0.2348603
160400.0000000    0.2482584
160440.0000000    0.2398157
160480.0000000    0.2488970
160520.0000000    0.2549968
160560.0000000    0.2564665
160600.0000000    0.2527066
160640.0000000    0.2441643
160680.0000000    0.2362551
160720.0000000    0.2514136
160760.0000000    0.2475138
160800.0000000    0.2666049
160840.0000000    0.2622997
160880.0000000    0.2415333
160920.0000000    0.2678563
160960.0000000    0.2766737
161000.0000000    0.2620454
161040.0000000    0.2641791
161080.0000000    0.2699756
161120.0000000    0.2757269
161160.0000000    0.2592410
161200.0000000    0.2505765
161240.0000000    0.2479547
161280.0000000    0.2616268
161320.0000000    0.2582090
161360.0000000    0.2443830
161400.0000000    0.2308441
161440.0000000    0.2277967
161480.0000000    0.2372694
161520.0000000    0.2513860
161560.0000000    0.2658832
161600.0000000    0.2652662
161640.0000000    0.2544124
161680.0000000    0.2426153
161720.0000000    0.2646504
161760.0000000    0.2435017
161800.0000000    0.2495464
161840.0000000    0.2610279
161880.0000000    0.2342842
161920.0000000    0.2433004
161960.0000000    0.2576782
162000.0000000    0.2563361
162040.0000000    0.2746333
162080.0000000    0.2494874
162120.0000000    0.2591838
162160.0000000    0.2321875
162200.0000000    0.2279999
162240.0000000    0.2522216
162280.0000000    0.2625848
162320.0000000    0.2469953
162360.0000000    0.2393380
162400.0000000    0.2543265
162440.0000000    0.2576016
162480.0000000    0.2612858
162520.0000000    0.2594359
162560.0000000    0.2661877
162600.0000000    0.2485385
162640.0000000    0.2578487
162680.0000000    0.2461004
162720.0000000    0.2434373
162760.0000000    0.2553685
162800.0000000    0.2560412
162840.0000000    0.2429474
162880.0000000    0.2693925
162920.0000000    0.2687623
162960.0000000    0.2635263
163000.0000000    0.2373809
163040.0000000    0.2435874
163080.0000000    0.2450802
163120.0000000    0.2464744
163160.0000000    0.2530810
163200.0000000    0.2442691
163240.0000000    0.2698659
163280.0000000    0.2287162
163320.0000000    0.2427610
163360.0000000    0.2366171
163400.0000000    0.2509630
163440.0000000    0.2511258
163480.0000000    0.2432923
163520.0000000    0.2435796
163560.0000000    0.2294287
163600.0000000    0.2508279
163640.0000000    0.2498166
163680.0000000    0.2502163
163720.0000000    0.2609282
163760.0000000    0.2588050
163800.0000000    0.2482958
163840.0000000    0.2554979
163880.0000000    0.2418738
163920.0000000    0.2385805
163960.0000000    0.2470403
164000.0000000    0.2531785
164040.0000000    0.2325331
164080.0000000    0.2490227
164120.0000000    0.2403838
164160.0000000    0.2658648
164200.0000000    0.2463949
164240.0000000    0.2311497
164280.0000000    0.2528767
164320.0000000    0.2423687
164360.0000000    0.2402466
164400.0000000    0.2510303
164440.0000000    0.2611582
164480.0000000    0.2485577
164520.0000000    0.2402866
164560.0000000    0.2562728
164600.0000000    0.2327514
164640.0000000    0.2571253
164680.0000000    0.2455633
164720.0000000    0.2395019
164760.0000000    0.2403060
164800.0000000    0.2361247
164840.0000000    0.2340064
164880.0000000    0.2242965
164920.0000000    0.2257150
164960.0000000    0.2417904
165000.0000000    0.2346431
165040.0000000    0.2390751
165080.0000000    0.2295155
165120.0000000    0.2423488
165160.0000000    0.2491609
165200.0000000    0.2359030
165240.0000000    0.2570122
165280.0000000    0.2500077
165320.0000000    0.2088339
165360.0000000    0.2367199
165400.0000000    0.2293716
165440.0000000    0.2148043
165480.0000000    0.2234092
165520.0000000    0.2231231
165560.0000000    0.2353266
165600.0000000    0.2258688
165640.0000000    0.2369334
165680.0000000    0.2315634
165720.0000000    0.2399661
165760.0000000    0.2292766
165800.0000000    0.2351605
165840.0000000    0.2233069
165880.0000000    0.2250726
165920.0000000    0.2165631
165960.0000000    0.2332458
166000.0000000    0.2581044
166040.0000000    0.2528381
166080.0000000    0.2384501
166120.0000000    0.2580498
166160.0000000    0.2375346
166200.0000000    0.2552913
166240.0000000    0.2612017
166280.0000000    0.2467116
166320.0000000    0.2654171
166360.0000000    0.2520922
166400.0000000    0.2457838
166440.0000000    0.2674292
166480.0000000    0.2333429
166520.0000000    0.2319762
166560.0000000    0.2419139
166600.0000000    0.2498489
166640.0000000    0.2374904
166680.0000000    0.2438136
166720.0000000    0.2491331
166760.0000000    0.2500770
166800.0000000    0.2537734
166840.0000000    0.2484467
166880.0000000    0.2534763
166920.0000000    0.2459232
166960.0000000    0.2479996
167000.0000000    0.2406710
167040.0000000    0.2472499
167080.0000000    0.2345525
167120.0000000    0.2605890
167160.0000000    0.2618593
167200.0000000    0.2521310
167240.0000000    0.2625977
167280.0000000    0.2415991
167320.0000000    0.2462343
167360.0000000    0.2485586
167400.0000000    0.2493038
167440.0000000    0.2317969
167480.0000000    0.2566028
167520.0000000    0.2471854
167560.0000000    0.2529160
167600.0000000    0.2433639
167640.0000000    0.2512202
167680.0000000    0.2540302
167720.0000000    0.2494586
167760.0000000    0.2411451
167800.0000000    0.2402406
167840.0000000    0.2397100
167880.0000000    0.2502286
167920.0000000    0.2549747
167960.0000000    0.2491221
168000.0000000    0.2520634
168040.0000000    0.2383397
168080.0000000    0.2499052
168120.0000000    0.2351428
168160.0000000    0.2452689
168200.0000000    0.2398920
168240.0000000    0.2411382
168280.0000000    0.2472627
168320.0000000    0.2645212
168360.0000000    0.2525443
168400.0000000    0.2566259
168440.0000000    0.2420297
168480.0000000    0.2366727
168520.0000000    0.2518037
168560.0000000    0.2316516
168600.0000000    0.2476127
168640.0000000    0.2790356
168680.0000000    0.2614670
168720.0000000    0.2562836
168760.0000000    0.2498553
168800.0000000    0.2446143
168840.0000000    0.2510554
168880.0000000    0.2245030
168920.0000000    0.2266125
168960.0000000    0.2445571
169000.0000000    0.2600375
169040.0000000    0.2687861
169080.0000000    0.2471304
169120.0000000    0.2782412
169160.0000000    0.2496638
169200.0000000    0.2376369
169240.0000000    0.2431764
169280.0000000    0.2363518
169320.0000000    0.2511829
169360.0000000    0.2328578
169400.0000000    0.2559626
169440.0000000    0.2465316
169480.0000000    0.2456203
169520.0000000    0.2523567
169560.0000000    0.2556026
169600.0000000    0.2464643
169640.0000000    0.2411098
169680.0000000    0.2368795
169720.0000000    0.2175461
169760.0000000    0.2339080
169800.0000000    0.2497868
169840.0000000    0.2548301
169880.0000000    0.2614488
169920.0000000    0.2619999
169960.0000000    0.2624977
170000.0000000    0.2519603
170040.0000000    0.2653277
170080.0000000    0.2573496
170120.0000000    0.2615284
170160.0000000    0.2477079
170200.0000000    0.2561482
170240.0000000    0.2428268
170280.0000000    0.2467405
170320.0000000    0.2535412
170360.0000000    0.2545409
170400.0000000    0.2449755
170440.0000000    0.2442567
170480.0000000    0.2513480
170520.0000000    0.2399424
170560.0000000    0.2474936
170600.0000000    0.2589050
170640.0000000    0.2499034
170680.0000000    0.2445154
170720.0000000    0.2420318
170760.0000000    0.2313112
170800.0000000    0.2411807
170840.0000000    0.2350302
170880.0000000    0.2519265
170920.0000000    0.2501937
170960.0000000    0.2322395
171000.0000000    0.2339216
171040.0000000    0.2460987
171080.0000000    0.2554031
171120.0000000    0.2312999
171160.0000000    0.2346963
171200.0000000    0.2337870
171240.0000000    0.2143366
171280.0000000    0.2417903
171320.0000000    0.2343559
171360.0000000    0.2247501
171400.0000000    0.2406373
171440.0000000    0.2565060
171480.0000000    0.2307947
171520.0000000    0.2267174
171560.0000000    0.2338320
171600.0000000    0.2465866
171640.0000000    0.2262378
171680.0000000    0.2195037
171720.0000000    0.2402354
171760.0000000    0.2234615
171800.0000000    0.2401739
171840.0000000    0.2454697
171880.0000000    0.2264553
171920.0000000    0.2325389
171960.0000000    0.2372644
172000.0000000    0.2570765
172040.0000000    0.2506138
172080.0000000    0.2357829
172120.0000000    0.2597798
172160.0000000    0.2571849
172200.0000000    0.2486587
172240.0000000    0.2591160
172280.0000000    0.2638364
172320.0000000    0.2788456
172360.0000000    0.2564645
172400.0000000    0.2667863
172440.0000000    0.2666640
172480.0000000    0.2620371
172520.0000000    0.2470239
172560.0000000    0.2378909
172600.0000000    0.2431805
172640.0000000    0.2446888
172680.0000000    0.2554952
172720.0000000    0.2507132
172760.0000000    0.2461506
172800.0000000    0.2536615
172840.0000000    0.2557570
172880.0000000    0.2460332
172920.0000000    0.2338139
172960.0000000    0.2362054
173000.0000000    0.2695260
173040.0000000    0.2628587
173080.0000000    0.2760555
173120.0000000    0.2573386
173160.0000000    0.2533641
173200.0000000    0.2447376
173240.0000000    0.2527742
173280.0000000    0.2515192
173320.0000000    0.2700320
173360.0000000    0.2669154
173400.0000000    0.2522033
173440.0000000    0.2631877
173480.0000000    0.2446053
173520.0000000    0.2486493
173560.0000000    0.2630315
173600.0000000    0.2662166
173640.0000000    0.2609693
173680.0000000    0.2693542
173720.0000000    0.2836259
173760.0000000    0.2606780
173800.0000000    0.2573321
173840.0000000    0.2605533
173880.0000000    0.2590496
173920.0000000    0.2650890
173960.0000000    0.2499960
174000.0000000    0.2631058
174040.0000000    0.2473286
174080.0000000    0.2615257
174120.0000000    0.2506314
174160.0000000    0.2702193
174200.0000000    0.2416636
174240.0000000    0.2611917
174280.0000000    0.2505603
174320.0000000    0.2576282
174360.0000000    0.2652399
174400.0000000    0.2716874
174440.0000000    0.2614782
174480.0000000    0.2665150
174520.0000000    0.2463422
174560.0000000    0.2632534
174600.0000000    0.2611981
174640.0000000    0.2871388
174680.0000000    0.2867942
174720.0000000    0.2841867
174760.0000000    0.2645121
174800.0000000    0.2991876
174840.0000000    0.2680195
174880.0000000    0.2623611
174920.0000000    0.2631524
174960.0000000    0.2898818
175000.0000000    0.2830163
175040.0000000    0.3021224
175080.0000000    0.2966703
175120.0000000    0.3112974
175160.0000000    0.2866153
175200.0000000    0.2945754
175240.0000000    0.2665658
175280.0000000    0.2562239
175320.0000000    0.2563129
175360.0000000    0.2551669
175400.0000000    0.2777035
175440.0000000    0.2597005
175480.0000000    0.2391211
175520.0000000    0.2299954
175560.0000000    0.2528372
175600.0000000    0.2443973
175640.0000000    0.2513693
175680.0000000    0.2436383
175720.0000000    0.2423802
175760.0000000    0.2468859
175800.0000000    0.2205980
175840.0000000    0.2484879
175880.0000000    0.2518619
175920.0000000    0.2509597
175960.0000000    0.2465966
176000.0000000    0.2419815
176040.0000000    0.2462527
176080.0000000    0.2386411
176120.0000000    0.2395388
176160.0000000    0.2354392
176200.0000000    0.2751077
176240.0000000    0.2445386
176280.0000000    0.2665083
176320.0000000    0.2527383
176360.0000000    0.2477226
176400.0000000    0.2375840
176440.0000000    0.2731158
176480.0000000    0.2635503
176520.0000000    0.2472641
176560.0000000    0.2516613
176600.0000000    0.2557201
176640.0000000    0.2587168
176680.0000000    0.2547257
176720.0000000    0.2639949
176760.0000000    0.2467025
176800.0000000    0.2344910
176840.0000000    0.2453090
176880.0000000    0.2352422
176920.0000000    0.2448552
176960.0000000    0.2242368
177000.0000000    0.2093029
177040.0000000    0.2217522
177080.0000000    0.2132380
177120.0000000    0.2051337
177160.0000000    0.2211453
177200.0000000    0.2113603
177240.0000000    0.1998262
177280.0000000    0.2115521
177320.0000000    0.2143839
177360.0000000    0.2074226
177400.0000000    0.1924226
177440.0000000    0.2234204
177480.0000000    0.1967567
177520.0000000    0.2128612
177560.0000000    0.2009784
177600.0000000    0.2145677
177640.0000000    0.2196661
177680.0000000    0.2376345
177720.0000000    0.2385053
177760.0000000    0.2314164
177800.0000000    0.2330259
177840.0000000    0.2253571
177880.0000000    0.2480620
177920.0000000    0.2278955
177960.0000000    0.2365704
178000.0000000    0.2430872
178040.0000000    0.2206263
178080.0000000    0.2435433
178120.0000000    0.2141370
178160.0000000    0.2157059
178200.0000000    0.2127396
178240.0000000    0.2111789
178280.0000000    0.2066147
178320.0000000    0.2331119
178360.0000000    0.2348591
178400.0000000    0.2382452
178440.0000000    0.2524815
178480.0000000    0.2438645
178520.0000000    0.2550240
178560.0000000    0.2594764
178600.0000000    0.2875098
178640.0000000    0.2430071
178680.0000000    0.2299525
178720.0000000    0.2263317
178760.0000000    0.2226431
178800.0000000    0.2453507
178840.0000000    0.2314306
178880.0000000    0.2391968
178920.0000000    0.2301091
178960.0000000    0.2395260
179000.0000000    0.2391061
179040.0000000    0.2533949
179080.0000000    0.2527138
179120.0000000    0.2432530
179160.0000000    0.2726538
179200.0000000    0.2491245
179240.0000000    0.2610528
179280.0000000    0.2430588
179320.0000000    0.2378769
179360.0000000    0.2536772
179400.0000000    0.2227704
179440.0000000    0.2317453
179480.0000000    0.2367071
179520.0000000    0.2148621
179560.0000000    0.2020271
179600.0000000    0.2261242
179640.0000000    0.2158219
179680.0000000    0.2176327
179720.0000000    0.2350675
179760.0000000    0.2344644
179800.0000000    0.2443914
179840.0000000    0.2440540
179880.0000000    0.2583944
179920.0000000    0.2411060
179960.0000000    0.2389298
180000.0000000    0.2483899
180040.0000000    0.2352962
180080.0000000    0.2453458
180120.0000000    0.2512113
180160.0000000    0.2469093
180200.0000000    0.2408513
180240.0000000    0.2477194
180280.0000000    0.2462544
180320.0000000    0.2574570
180360.0000000    0.2514403
180400.0000000    0.2475531
180440.0000000    0.2539752
180480.0000000    0.2501574
180520.0000000    0.2499468
180560.0000000    0.2541107
180600.0000000    0.2481458
180640.0000000    0.2346159
180680.0000000    0.2483612
180720.0000000    0.2353186
180760.0000000    0.2521127
180800.0000000    0.2580708
180840.0000000    0.2369232
180880.0000000    0.2447517
180920.0000000    0.2440900
180960.0000000    0.2491192
181000.0000000    0.2585716
181040.0000000    0.2555248
181080.0000000    0.2525104
181120.0000000    0.2542740
181160.0000000    0.2543368
181200.0000000    0.2296604
181240.0000000    0.2317563
181280.0000000    0.2493303
181320.0000000    0.2383092
181360.0000000    0.2445062
181400.0000000    0.2206990
181440.0000000    0.2323967
181480.0000000    0.2584211
181520.0000000    0.2563469
181560.0000000    0.2609680
181600.0000000    0.2456539
181640.0000000    0.2651837
181680.0000000    0.2429511
181720.0000000    0.2716850
181760.0000000    0.2696982
181800.0000000    0.2877498
181840.0000000    0.2665040
181880.0000000    0.2472746
181920.0000000    0.2865064
181960.0000000    0.2658136
182000.0000000    0.2630064
182040.0000000    0.2775282
182080.0000000    0.2920201
182120.0000000    0.2604930
182160.0000000    0.2680942
182200.0000000    0.2820124
182240.0000000    0.2596228
182280.0000000    0.2841616
182320.0000000    0.2876622
182360.0000000    0.2707953
182400.0000000    0.2796254
182440.0000000    0.2838946
182480.0000000    0.2599590
182520.0000000    0.2693120
182560.0000000    0.2642763
182600.0000000    0.2472172
182640.0000000    0.2553209
182680.0000000    0.2742796
182720.0000000    0.2876370
182760.0000000    0.2983150
182800.0000000    0.2638688
182840.0000000    0.2611370
182880.0000000    0.2716525
182920.0000000    0.2665739
182960.0000000    0.2626770
183000.0000000    0.2725534
183040.0000000    0.2577799
183080.0000000    0.2604941
183120.0000000    0.2630146
183160.0000000    0.2429474
183200.0000000    0.2627766
183240.0000000    0.2527203
183280.0000000    0.2565444
183320.0000000    0.2649592
183360.0000000    0.2516404
183400.0000000    0.2661695
183440.0000000    0.2678013
183480.0000000    0.2729103
183520.0000000    0.2705534
183560.0000000    0.2587950
183600.0000000    0.2434419
183640.0000000    0.2532691
183680.0000000    0.2424714
183720.0000000    0.2234228
183760.0000000    0.2593541
183800.0000000    0.2308675
183840.0000000    0.2374838
183880.0000000    0.2461946
183920.0000000    0.2308602
183960.0000000    0.2446327
184000.0000000    0.2496559
184040.0000000    0.2259587
184080.0000000    0.2537894
184120.0000000    0.2361361
184160.0000000    0.2453139
184200.0000000    0.2525464
184240.0000000    0.2382687
184280.0000000    0.2400239
184320.0000000    0.2362672
184360.0000000    0.2547728
184400.0000000    0.2374245
184440.0000000    0.2322059
184480.0000000    0.2582937
184520.0000000    0.2655609
184560.0000000    0.2414272
184600.0000000    0.2549090
184640.0000000    0.2428444
184680.0000000    0.2358980
184720.0000000    0.2468317
184760.0000000    0.2131995
184800.0000000    0.2520029
184840.0000000    0.2416743
184880.0000000    0.2344242
184920.0000000    0.2419677
184960.0000000    0.2376027
185000.0000000    0.2280509
185040.0000000    0.2297725
185080.0000000    0.2262315
185120.0000000    0.2350714
185160.0000000    0.2357294
185200.0000000    0.2651584
185240.0000000    0.2717083
185280.0000000    0.2360856
185320.0000000    0.2514043
185360.0000000    0.2294254
185400.0000000    0.2692758
185440.0000000    0.2495896
185480.0000000    0.2602797
185520.0000000    0.2447080
185560.0000000    0.2452311
185600.0000000    0.2465312
185640.0000000    0.2460864
185680.0000000    0.2615246
185720.0000000    0.2549176
185760.0000000    0.2584639
185800.0000000    0.2573476
185840.0000000    0.2805476
185880.0000000    0.2687959
185920.0000000    0.2589067
185960.0000000    0.2445873
186000.0000000    0.2641522
186040.0000000    0.2498865
186080.0000000    0.2680152
186120.0000000    0.2540691
186160.0000000    0.2556129
186200.0000000    0.2754241
186240.0000000    0.2487527
186280.0000000    0.2569180
186320.0000000    0.2550079
186360.0000000    0.2637222
186400.0000000    0.2823618
186440.0000000    0.2607850
186480.0000000    0.2643548
186520.0000000    0.2911475
186560.0000000    0.2699787
186600.0000000    0.2814168
186640.0000000    0.2707984
186680.0000000    0.2789930
186720.0000000    0.2789792
186760.0000000    0.2692033
186800.0000000    0.2599950
186840.0000000    0.2585409
186880.0000000    0.2658564
186920.0000000    0.2538811
186960.0000000    0.2277879
187000.0000000    0.2576424
187040.0000000    0.2527046
187080.0000000    0.2579869
187120.0000000    0.2483388
187160.0000000    0.2321366
187200.0000000    0.2256218
187240.0000000    0.2359318
187280.0000000    0.2409763
187320.0000000    0.2593204
187360.0000000    0.2748624
187400.0000000    0.2544533
187440.0000000    0.2464849
187480.0000000    0.2425085
187520.0000000    0.2505918
187560.0000000    0.2620812
187600.0000000    0.2674100
187640.0000000    0.2394989
187680.0000000    0.2443830
187720.0000000    0.2367476
187760.0000000    0.2419417
187800.0000000    0.2734074
187840.0000000    0.2506861
187880.0000000    0.2378081
187920.0000000    0.2357921
187960.0000000    0.2514624
188000.0000000    0.2394676
188040.0000000    0.2614982
188080.0000000    0.2455687
188120.0000000    0.2523841
188160.0000000    0.2398268
188200.0000000    0.2408947
188240.0000000    0.2447514
188280.0000000    0.2541811
188320.0000000    0.2528977
188360.0000000    0.2498484
188400.0000000    0.2493272
188440.0000000    0.2654352
188480.0000000    0.2670992
188520.0000000    0.2520046
188560.0000000    0.2587509
188600.0000000    0.2542192
188640.0000000    0.2594573
188680.0000000    0.2625063
188720.0000000    0.2353807
188760.0000000    0.2467673
188800.0000000    0.2629816
188840.0000000    0.2315678
188880.0000000    0.2627892
188920.0000000    0.2542831
188960.0000000    0.2853663
189000.0000000    0.2852965
189040.0000000    0.2634047
189080.0000000    0.2467905
189120.0000000    0.2506548
189160.0000000    0.2677454
189200.0000000    0.2817101
189240.0000000    0.2536598
189280.0000000    0.2583927
189320.0000000    0.2645047
189360.0000000    0.2769275
189400.0000000    0.2715763
189440.0000000    0.2613480
189480.0000000    0.2612500
189520.0000000    0.2558302
189560.0000000    0.2608197
189600.0000000    0.2666594
189640.0000000    0.2618726
189680.0000000    0.2539968
189720.0000000    0.2496396
189760.0000000    0.2539406
189800.0000000    0.2457766
189840.0000000    0.2586086
189880.0000000    0.2757913
189920.0000000    0.2579258
189960.0000000    0.2523377
190000.0000000    0.2597318
190040.0000000    0.2736947
190080.0000000    0.2638660
190120.0000000    0.2595110
190160.0000000    0.2478362
190200.0000000    0.2544709
190240.0000000    0.2406308
190280.0000000    0.2488742
190320.0000000    0.2277623
190360.0000000    0.2511247
190400.0000000    0.2556377
190440.0000000    0.2737152
190480.0000000    0.2670259
190520.0000000    0.2542836
190560.0000000    0.2707761
190600.0000000    0.2783922
190640.0000000    0.2533274
190680.0000000    0.2708242
190720.0000000    0.2523995
190760.0000000    0.2541389
190800.0000000    0.2666546
190840.0000000    0.2616519
190880.0000000    0.2577625
190920.0000000    0.2564687
190960.0000000    0.2678910
191000.0000000    0.2658358
191040.0000000    0.2681811
191080.0000000    0.2625610
191120.0000000    0.2687371
191160.0000000    0.2480011
191200.0000000    0.2615461
191240.0000000    0.2630585
191280.0000000    0.2735735
191320.0000000    0.2717940
191360.0000000    0.2667396
191400.0000000    0.2492974
191440.0000000    0.2330305
191480.0000000    0.2468944
191520.0000000    0.2616883
191560.0000000    0.2749585
191600.0000000    0.2627839
191640.0000000    0.2497568
191680.0000000    0.2589007
191720.0000000    0.2365827
191760.0000000    0.2436225
191800.0000000    0.2356303
191840.0000000    0.2276515
191880.0000000    0.2517337
191920.0000000    0.2526001
191960.0000000    0.2418146
192000.0000000    0.2139853
192040.0000000    0.2274371
192080.0000000    0.2341300
192120.0000000    0.2401258
192160.0000000    0.2438473
192200.0000000    0.2391536
192240.0000000    0.2506995
192280.0000000    0.2629233
192320.0000000    0.2658720
192360.0000000    0.2593789
192400.0000000    0.2610637
192440.0000000    0.2562250
192480.0000000    0.2674256
192520.0000000    0.2366838
192560.0000000    0.2575843
192600.0000000    0.2574706
192640.0000000    0.2463178
192680.0000000    0.2741027
192720.0000000    0.2760850
192760.0000000    0.2822164
192800.0000000    0.2729609
192840.0000000    0.2784414
192880.0000000    0.2785710
192920.0000000    0.2635381
192960.0000000    0.2694617
193000.0000000    0.2642176
193040.0000000    0.2684392
193080.0000000    0.2633179
193120.0000000    0.2666158
193160.0000000    0.2610388
193200.0000000    0.2896674
193240.0000000    0.2616712
193280.0000000    0.2763714
193320.0000000    0.2849952
193360.0000000    0.2599624
193400.0000000    0.2878009
193440.0000000    0.2613163
193480.0000000    0.2566589
193520.0000000    0.2733148
193560.0000000    0.2353515
193600.0000000    0.2656520
193640.0000000    0.2524855
193680.0000000    0.2671927
193720.0000000    0.2588352
193760.0000000    0.2612128
193800.0000000    0.2654898
193840.0000000    0.2777676
193880.0000000    0.2708192
193920.0000000    0.2625399
193960.0000000    0.2725161
194000.0000000    0.3089842
194040.0000000    0.2988356
194080.0000000    0.2721475
194120.0000000    0.2927732
194160.0000000    0.2851629
194200.0000000    0.2793775
194240.0000000    0.2720351
194280.0000000    0.2702652
194320.0000000    0.2649647
194360.0000000    0.2705963
194400.0000000    0.2615267
194440.0000000    0.2877913
194480.0000000    0.2651970
194520.0000000    0.2764195
194560.0000000    0.2747807
194600.0000000    0.2530175
194640.0000000    0.2604065
194680.0000000    0.2696839
194720.0000000    0.2496413
194760.0000000    0.2624837
194800.0000000    0.2827325
194840.0000000    0.2803473
194880.0000000    0.2816104
194920.0000000    0.2775931
194960.0000000    0.2862671
195000.0000000    0.2735316
195040.0000000    0.2633589
195080.0000000    0.2750190
195120.0000000    0.3101790
195160.0000000    0.2916836
195200.0000000    0.3007117
195240.0000000    0.2742803
195280.0000000    0.2903483
195320.0000000    0.2814120
195360.0000000    0.2709903
195400.0000000    0.2612220
195440.0000000    0.2637279
195480.0000000    0.2491731
195520.0000000    0.2759184
195560.0000000    0.2768873
195600.0000000    0.2680252
195640.0000000    0.2613590
195680.0000000    0.2767537
195720.0000000    0.2602057
195760.0000000    0.2701645
195800.0000000    0.2617441
195840.0000000    0.2730875
195880.0000000    0.3074204
195920.0000000    0.2829171
195960.0000000    0.2777984
196000.0000000    0.2660210
196040.0000000    0.2576995
196080.0000000    0.2610999
196120.0000000    0.2716050
196160.0000000    0.2588259
196200.0000000    0.2595185
196240.0000000    0.2618179
196280.0000000    0.2601092
196320.0000000    0.2448254
196360.0000000    0.2339744
196400.0000000    0.2548237
196440.0000000    0.2551464
196480.0000000    0.2778456
196520.0000000    0.2685776
196560.0000000    0.2754754
196600.0000000    0.2667195
196640.0000000    0.2496226
196680.0000000    0.2676040
196720.0000000    0.2718540
196760.0000000    0.2658579
196800.0000000    0.2713532
196840.0000000    0.2811214
196880.0000000    0.2680876
196920.0000000    0.2905848
196960.0000000    0.2562283
197000.0000000    0.2530397
197040.0000000    0.2605889
197080.0000000    0.2775845
197120.0000000    0.2636225
197160.0000000    0.2747378
197200.0000000    0.2602412
197240.0000000    0.2849054
197280.0000000    0.2684188
197320.0000000    0.2501926
197360.0000000    0.2771085
197400.0000000    0.2863728
197440.0000000    0.2742920
197480.0000000    0.2675980
197520.0000000    0.2821218
197560.0000000    0.2564092
197600.0000000    0.2914504
197640.0000000    0.2602947
197680.0000000    0.2325392
197720.0000000    0.2500043
197760.0000000    0.2516024
197800.0000000    0.2672077
197840.0000000    0.2503391
197880.0000000    0.2537961
197920.0000000    0.2773710
197960.0000000    0.2698968
198000.0000000    0.3049574
198040.0000000    0.2912207
198080.0000000    0.2810615
198120.0000000    0.2595046
198160.0000000    0.2669032
198200.0000000    0.2444875
198240.0000000    0.2598216
198280.0000000    0.2535263
198320.0000000    0.2354587
198360.0000000    0.2329432
198400.0000000    0.2331004
198440.0000000    0.2559111
198480.0000000    0.2307726
198520.0000000    0.2473894
198560.0000000    0.2570990
198600.0000000    0.2639529
198640.0000000    0.2713665
198680.0000000    0.2747816
198720.0000000    0.2673405
198760.0000000    0.2854163
198800.0000000    0.2858459
198840.0000000    0.2647325
198880.0000000    0.2807625
198920.0000000    0.2645133
198960.0000000    0.2742600
199000.0000000    0.2729187
199040.0000000    0.2632796
199080.0000000    0.2591006
199120.0000000    0.2698601
199160.0000000    0.2565080
199200.0000000    0.2737486
199240.0000000    0.2655535
199280.0000000    0.2851202
199320.0000000    0.2727498
199360.0000000    0.2674296
199400.0000000    0.2681801
199440.0000000    0.2575833
199480.0000000    0.2541297
199520.0000000    0.2685093
199560.0000000    0.2613202
199600.0000000    0.2527536
199640.0000000    0.2604452
199680.0000000    0.2535811
199720.0000000    0.2666285
199760.0000000    0.2859079
199800.0000000    0.2536813
199840.0000000    0.2638702
199880.0000000    0.2657608
199920.0000000    0.2808072
199960.0000000    0.2757697
200000.0000000    0.2693036
200040.0000000    0.2749273
200080.0000000    0.2640891
200120.0000000    0.2493972
200160.0000000    0.2641592
200200.0000000    0.2566687
200240.0000000    0.2443415
200280.0000000    0.2491179
200320.0000000    0.2458047
200360.0000000    0.2458850
200400.0000000    0.2431820
200440.0000000    0.2431217
200480.0000000    0.2427953
200520.0000000    0.2533426
200560.0000000    0.2561716
200600.0000000    0.2800882
200640.0000000    0.2644633
200680.0000000    0.2528507
200720.0000000    0.2759983
200760.0000000    0.2878144
200800.0000000    0.2964952
200840.0000000    0.2871473
200880.0000000    0.2751921
200920.0000000    0.2738586
200960.0000000    0.2858831
201000.0000000    0.2912283
201040.0000000    0.2894450
201080.0000000    0.2835616
201120.0000000    0.2821290
201160.0000000    0.2640927
201200.0000000    0.2526409
201240.0000000    0.2630495
201280.0000000    0.2545322
201320.0000000    0.2813348
201360.0000000    0.2760026
201400.0000000    0.2835895
201440.0000000    0.2615626
201480.0000000    0.2685725
201520.0000000    0.2686635
201560.0000000    0.2588716
201600.0000000    0.2356985
201640.0000000    0.2358375
201680.0000000    0.2413844
201720.0000000    0.2413077
201760.0000000    0.2506721
201800.0000000    0.2770174
201840.0000000    0.2618392
201880.0000000    0.2691659
201920.0000000    0.2609256
201960.0000000    0.2687018
202000.0000000    0.2616054
202040.0000000    0.2473764
202080.0000000    0.2440997
202120.0000000    0.2512571
202160.0000000    0.2583264
202200.0000000    0.2976096
202240.0000000    0.2800374
202280.0000000    0.2501794
202320.0000000    0.2594657
202360.0000000    0.2629636
202400.0000000    0.2791875
202440.0000000    0.2520595
202480.0000000    0.2755819
202520.0000000    0.2591158
202560.0000000    0.2632059
202600.0000000    0.2662864
202640.0000000    0.2455056
202680.0000000    0.2518235
202720.0000000    0.2657734
202760.0000000    0.2449710
202800.0000000    0.2560645
202840.0000000    0.2583933
202880.0000000    0.2591494
202920.0000000    0.2726250
202960.0000000    0.2638246
203000.0000000    0.2736437
203040.0000000    0.2607201
203080.0000000    0.2710680
203120.0000000    0.2618581
203160.0000000    0.2638577
203200.0000000    0.2411005
203240.0000000    0.2412363
203280.0000000    0.2367959
203320.0000000    0.2507776
203360.0000000    0.2567763
203400.0000000    0.2645893
203440.0000000    0.2461975
203480.0000000    0.2346274
203520.0000000    0.2587270
203560.0000000    0.2651223
203600.0000000    0.2579946
203640.0000000    0.2685326
203680.0000000    0.2668440
203720.0000000    0.2626254
203760.0000000    0.2764684
203800.0000000    0.2518455
203840.0000000    0.2448333
203880.0000000    0.2460981
203920.0000000    0.2739205
203960.0000000    0.2509500
204000.0000000    0.2704138
204040.0000000    0.2714689
204080.0000000    0.2535480
204120.0000000    0.2467209
204160.0000000    0.2545999
204200.0000000    0.2517789
204240.0000000    0.2533564
204280.0000000    0.2479332
204320.0000000    0.2535280
204360.0000000    0.2382605
204400.0000000    0.2628001
204440.0000000    0.2666213
204480.0000000    0.2902939
204520.0000000    0.2703272
204560.0000000    0.3021150
204600.0000000    0.2872690
204640.0000000    0.2817546
204680.0000000    0.2909600
204720.0000000    0.2798181
204760.0000000    0.2684205
204800.0000000    0.2816394
204840.0000000    0.2797396
204880.0000000    0.2643144
204920.0000000    0.2743210
204960.0000000    0.2856814
205000.0000000    0.2726319
205040.0000000    0.2708983
205080.0000000    0.2744161
205120.0000000    0.2540289
205160.0000000    0.2575963
205200.0000000    0.2860292
205240.0000000    0.2694839
205280.0000000    0.2716818
205320.0000000    0.2941767
205360.0000000    0.2855662
205400.0000000    0.2924720
205440.0000000    0.2899743
205480.0000000    0.2691695
205520.0000000    0.2809544
205560.0000000    0.2863498
205600.0000000    0.2818092
205640.0000000    0.2701043
205680.0000000    0.2834226
205720.0000000    0.2976736
205760.0000000    0.2713442
205800.0000000    0.2647443
205840.0000000    0.2729743
205880.0000000    0.2802216
205920.0000000    0.2851481
205960.0000000    0.2880581
206000.0000000    0.2662673
206040.0000000    0.2614390
206080.0000000    0.2735040
206120.0000000    0.2736067
206160.0000000    0.2568119
206200.0000000    0.2761050
206240.0000000    0.2668035
206280.0000000    0.2649508
206320.0000000    0.2556863
206360.0000000    0.2564341
206400.0000000    0.2558322
206440.0000000    0.2513741
206480.0000000    0.2634664
206520.0000000    0.2437731
206560.0000000    0.2741353
206600.0000000    0.2854958
206640.0000000    0.2593465
206680.0000000    0.2911352
206720.0000000    0.2889657
206760.0000000    0.2898761
206800.0000000    0.2592619
206840.0000000    0.2841384
206880.0000000    0.2527426
206920.0000000    0.2678344
206960.0000000    0.2584317
207000.0000000    0.2407388
207040.0000000    0.2345522
207080.0000000    0.2743430
207120.0000000    0.2452748
207160.0000000    0.2484597
207200.0000000    0.2511416
207240.0000000    0.2421745
207280.0000000    0.2259808
207320.0000000    0.2365068
207360.0000000    0.2543965
207400.0000000    0.2508652
207440.0000000    0.2593189
207480.0000000    0.2437352
207520.0000000    0.2596208
207560.0000000    0.2477462
207600.0000000    0.2455091
207640.0000000    0.2595665
207680.0000000    0.2589699
207720.0000000    0.2671780
207760.0000000    0.2920150
207800.0000000    0.2531288
207840.0000000    0.2497924
207880.0000000    0.2423449
207920.0000000    0.2372016
207960.0000000    0.2470983
208000.0000000    0.2429736
208040.0000000    0.2562257
208080.0000000    0.2586664
208120.0000000    0.2605906
208160.0000000    0.2577503
208200.0000000    0.2700516
208240.0000000    0.2640350
208280.0000000    0.2604633
208320.0000000    0.2617549
208360.0000000    0.2540898
208400.0000000    0.2690505
208440.0000000    0.2637242
208480.0000000    0.2576261
208520.0000000    0.2823580
208560.0000000    0.2566681
208600.0000000    0.2469634
208640.0000000    0.2673784
208680.0000000    0.2741907
208720.0000000    0.2587714
208760.0000000    0.2739630
208800.0000000    0.2615701
208840.0000000    0.2723179
208880.0000000    0.2812757
208920.0000000    0.2777312
208960.0000000    0.2341150
209000.0000000    0.2533351
209040.0000000    0.2596694
209080.0000000    0.2552343
209120.0000000    0.2748249
209160.0000000    0.2253155
209200.0000000    0.2493155
209240.0000000    0.2695534
209280.0000000    0.2689523
209320.0000000    0.2695334
209360.0000000    0.2505554
209400.0000000    0.2585694
209440.0000000    0.2452315
209480.0000000    0.2747186
209520.0000000    0.2542320
209560.0000000    0.2656140
209600.0000000    0.2716134
209640.0000000    0.2481543
209680.0000000    0.2605921
209720.0000000    0.2645675
209760.0000000    0.2382390
209800.0000000    0.2273729
209840.0000000    0.2557697
209880.0000000    0.2602791
209920.0000000    0.2259082
209960.0000000    0.2324129
210000.0000000    0.2277284
210040.0000000    0.2562846
210080.0000000    0.2453607
210120.0000000    0.2621456
210160.0000000    0.2514599
210200.0000000    0.2464631
210240.0000000    0.2507158
210280.0000000    0.2514228
210320.0000000    0.2602755
210360.0000000    0.2587503
210400.0000000    0.2577026
210440.0000000    0.2759162
210480.0000000    0.2703366
210520.0000000    0.2556529
210560.0000000    0.2636213
210600.0000000    0.2471549
210640.0000000    0.2639221
210680.0000000    0.2617424
210720.0000000    0.2613468
210760.0000000    0.2429901
210800.0000000    0.2646633
210840.0000000    0.2327850
210880.0000000    0.2465722
210920.0000000    0.2531408
210960.0000000    0.2479755
211000.0000000    0.2269302
211040.0000000    0.2341789
211080.0000000    0.2440802
211120.0000000    0.2433067
211160.0000000    0.2501785
211200.0000000    0.2387979
211240.0000000    0.2520937
211280.0000000    0.2557030
211320.0000000    0.2467749
211360.0000000    0.2604881
211400.0000000    0.2347644
211440.0000000    0.2351701
211480.0000000    0.2507919
211520.0000000    0.2592692
211560.0000000    0.2639978
211600.0000000    0.2454814
211640.0000000    0.2532007
211680.0000000    0.2565187
211720.0000000    0.2482273
211760.0000000    0.2542278
211800.0000000    0.2451408
211840.0000000    0.2470346
211880.0000000    0.2691620
211920.0000000    0.2526359
211960.0000000    0.2705113
212000.0000000    0.2724856
212040.0000000    0.2604654
212080.0000000    0.2522080
212120.0000000    0.2499860
212160.0000000    0.2517901
212200.0000000    0.2561574
212240.0000000    0.2509883
212280.0000000    0.2579415
212320.0000000    0.2447020
212360.0000000    0.2709249
212400.0000000    0.2705350
212440.0000000    0.2536903
212480.0000000    0.2539595
212520.0000000    0.2662253
212560.0000000    0.2636830
212600.0000000    0.2559899
212640.0000000    0.2472882
212680.0000000    0.2543927
212720.0000000    0.2561292
212760.0000000    0.2456419
212800.0000000    0.2518992
212840.0000000    0.2537284
212880.0000000    0.2521330
212920.0000000    0.2706215
212960.0000000    0.2690908
213000.0000000    0.2596999
213040.0000000    0.2482324
213080.0000000    0.2721844
213120.0000000    0.2640271
213160.0000000    0.2706357
213200.0000000    0.2883893
213240.0000000    0.2755482
213280.0000000    0.2693585
213320.0000000    0.2658338
213360.0000000    0.2778421
213400.0000000    0.2721054
213440.0000000    0.3081601
213480.0000000    0.3081790
213520.0000000    0.2932964
213560.0000000    0.2869268
213600.0000000    0.2665998
213640.0000000    0.2704784
213680.0000000    0.2660906
213720.0000000    0.2674736
213760.0000000    0.2579356
213800.0000000    0.2680540
213840.0000000    0.2766818
213880.0000000    0.2780814
213920.0000000    0.2642837
213960.0000000    0.2798289
214000.0000000    0.2816914
214040.0000000    0.2541645
214080.0000000    0.2634353
214120.0000000    0.2608787
214160.0000000    0.2743736
214200.0000000    0.3028273
214240.0000000    0.2535030
214280.0000000    0.2587692
214320.0000000    0.2638244
214360.0000000    0.2679506
214400.0000000    0.2527719
214440.0000000    0.2606793
214480.0000000    0.2437411
214520.0000000    0.2480000
214560.0000000    0.2489900
214600.0000000    0.2457479
214640.0000000    0.2457075
214680.0000000    0.2430919
214720.0000000    0.2640889
214760.0000000    0.2521742
214800.0000000    0.2442683
214840.0000000    0.2697462
214880.0000000    0.2630898
214920.0000000    0.2725354
214960.0000000    0.2713758
215000.0000000    0.2678384
215040.0000000    0.2677048
215080.0000000    0.2722417
215120.0000000    0.2455347
215160.0000000    0.2528752
215200.0000000    0.2620462
215240.0000000    0.2529747
215280.0000000    0.2672543
215320.0000000    0.2691258
215360.0000000    0.2556905
215400.0000000    0.2678001
215440.0000000    0.2457371
215480.0000000    0.2444499
215520.0000000    0.2493475
215560.0000000    0.2567268
215600.0000000    0.2539812
215640.0000000    0.2576880
215680.0000000    0.2726195
215720.0000000    0.2557777
215760.0000000    0.2680784
215800.0000000    0.2406351
215840.0000000    0.2768601
215880.0000000    0.2664299
215920.0000000    0.2654555
215960.0000000    0.2871378
216000.0000000    0.3060580
216040.0000000    0.2721577
216080.0000000    0.3014094
216120.0000000    0.2583438
216160.0000000    0.2795488
216200.0000000    0.2878005
216240.0000000    0.2661938
216280.0000000    0.2764642
216320.0000000    0.2646349
216360.0000000    0.2617344
216400.0000000    0.2617282
216440.0000000    0.2721953
216480.0000000    0.2855001
216520.0000000    0.2687296
216560.0000000    0.2586478
216600.0000000    0.2833181
216640.0000000    0.2628618
216680.0000000    0.2413170
216720.0000000    0.2643973
216760.0000000    0.2575346
216800.0000000    0.2684302
216840.0000000    0.2931604
216880.0000000    0.2911234
216920.0000000    0.2546362
216960.0000000    0.2914829
217000.0000000    0.2663111
217040.0000000    0.2785996
217080.0000000    0.2587771
217120.0000000    0.2846233
217160.0000000    0.2815886
217200.0000000    0.2665579
217240.0000000    0.2641921
217280.0000000    0.2892210
217320.0000000    0.2671186
217360.0000000    0.2773099
217400.0000000    0.2671397
217440.0000000    0.2446537
217480.0000000    0.2684385
217520.0000000    0.2715813
217560.0000000    0.2678409
217600.0000000    0.2450057
217640.0000000    0.2532763
217680.0000000    0.2535815
217720.0000000    0.2548299
217760.0000000    0.2486021
217800.0000000    0.2625878
217840.0000000    0.2560236
217880.0000000    0.2543842
217920.0000000    0.2603264
217960.0000000    0.2423575
218000.0000000    0.2501572
218040.0000000    0.2538055
218080.0000000    0.2428710
218120.0000000    0.2453776
218160.0000000    0.2524146
218200.0000000    0.2886951
218240.0000000    0.2570033
218280.0000000    0.2754786
218320.0000000    0.2820303
218360.0000000    0.2536352
218400.0000000    0.2562690
218440.0000000    0.2525040
218480.0000000    0.2727535
218520.0000000    0.2613713
218560.0000000    0.2500377
218600.0000000    0.2489724
218640.0000000    0.2498663
218680.0000000    0.2501351
218720.0000000    0.2677641
218760.0000000    0.2709512
218800.0000000    0.2495973
218840.0000000    0.2462115
218880.0000000    0.2596602
218920.0000000    0.2387156
218960.0000000    0.2454560
219000.0000000    0.2506467
219040.0000000    0.2559274
219080.0000000    0.2672752
219120.0000000    0.2655908
219160.0000000    0.2534241
219200.0000000    0.2708444
219240.0000000    0.2756155
219280.0000000    0.2726026
219320.0000000    0.2587622
219360.0000000    0.2339635
219400.0000000    0.2710405
219440.0000000    0.2606857
219480.0000000    0.2558978
219520.0000000    0.2508317
219560.0000000    0.2460573
219600.0000000    0.2487476
219640.0000000    0.2436727
219680.0000000    0.2376631
219720.0000000    0.2671789
219760.0000000    0.2411264
219800.0000000    0.2563827
219840.0000000    0.2757767
219880.0000000    0.2503839
219920.0000000    0.2537390
219960.0000000    0.2424011
220000.0000000    0.2477740
220040.0000000    0.2434777
220080.0000000    0.2528617
220120.0000000    0.2700050
220160.0000000    0.2541832
220200.0000000    0.2682275
220240.0000000    0.2593465
220280.0000000    0.2460154
220320.0000000    0.2431230
220360.0000000    0.2395856
220400.0000000    0.2509537
220440.0000000    0.2751803
220480.0000000    0.2438936
220520.0000000    0.2430980
220560.0000000    0.2691781
220600.0000000    0.2621462
220640.0000000    0.2622575
220680.0000000    0.2471917
220720.0000000    0.2611240
220760.0000000    0.2713779
220800.0000000    0.2618929
220840.0000000    0.2793600
220880.0000000    0.2814420
220920.0000000    0.2603759
220960.0000000    0.2728029
221000.0000000    0.2531150
221040.0000000    0.2365122
221080.0000000    0.2448559
221120.0000000    0.2314843
221160.0000000    0.2313568
221200.0000000    0.2703767
221240.0000000    0.2580414
221280.0000000    0.2589541
221320.0000000    0.2391391
221360.0000000    0.2476650
221400.0000000    0.2636072
221440.0000000    0.2502755
221480.0000000    0.2639150
221520.0000000    0.2535243
221560.0000000    0.2561816
221600.0000000    0.2641549
221640.0000000    0.2334540
221680.0000000    0.2423812
221720.0000000    0.2383667
221760.0000000    0.2531030
221800.0000000    0.2573358
221840.0000000    0.2487404
221880.0000000    0.2701617
221920.0000000    0.2735362
221960.0000000    0.2448877
222000.0000000    0.2562168
222040.0000000    0.2749177
222080.0000000    0.2448452
222120.0000000    0.2697505
222160.0000000    0.2506334
222200.0000000    0.2728852
222240.0000000    0.2484972
222280.0000000    0.2499729
222320.0000000    0.2688289
222360.0000000    0.2410242
222400.0000000    0.2427733
222440.0000000    0.2379781
222480.0000000    0.2393991
222520.0000000    0.2338537
222560.0000000    0.2535217
222600.0000000    0.2722793
222640.0000000    0.2622286
222680.0000000    0.2478041
222720.0000000    0.2536113
222760.0000000    0.2643367
222800.0000000    0.2565130
222840.0000000    0.2407193
222880.0000000    0.2603714
222920.0000000    0.2633025
222960.0000000    0.2453467
223000.0000000    0.2712328
223040.0000000    0.2688868
223080.0000000    0.2484151
223120.0000000    0.2751150
223160.0000000    0.2432464
223200.0000000    0.2477661
223240.0000000    0.2557005
223280.0000000    0.2615890
223320.0000000    0.2481869
223360.0000000    0.2863834
223400.0000000    0.2573816
223440.0000000    0.2826027
223480.0000000    0.2788865
223520.0000000    0.2565258
223560.0000000    0.2752737
223600.0000000    0.2718202
223640.0000000    0.2817599
223680.0000000    0.2799446
223720.0000000    0.2774520
223760.0000000    0.2606289
223800.0000000    0.2378960
223840.0000000    0.2638566
223880.0000000    0.2608936
223920.0000000    0.2503195
223960.0000000    0.2741537
224000.0000000    0.2692787
224040.0000000    0.2526396
224080.0000000    0.2651037
224120.0000000    0.2748845
224160.0000000    0.2581207
224200.0000000    0.2774928
224240.0000000    0.2649285
224280.0000000    0.2632802
224320.0000000    0.2946582
224360.0000000    0.2882713
224400.0000000    0.2898335
224440.0000000    0.2775798
224480.0000000    0.2875287
224520.0000000    0.2919664
224560.0000000    0.2842033
224600.0000000    0.2738645
224640.0000000    0.2923538
224680.0000000    0.2924221
224720.0000000    0.2839905
224760.0000000    0.2927753
224800.0000000    0.2773847
224840.0000000    0.2548738
224880.0000000    0.2666053
224920.0000000    0.2528137
224960.0000000    0.2622609
225000.0000000    0.2754446
225040.0000000    0.2928875
225080.0000000    0.2903873
225120.0000000    0.2606078
225160.0000000    0.2675848
225200.0000000    0.2570664
225240.0000000    0.2646219
225280.0000000    0.2631195
225320.0000000    0.2694208
225360.0000000    0.2690324
225400.0000000    0.2712440
225440.0000000    0.2422264
225480.0000000    0.2493605
225520.0000000    0.2621967
225560.0000000    0.2595122
225600.0000000    0.2544024
225640.0000000    0.2718202
225680.0000000    0.2585502
225720.0000000    0.2747878
225760.0000000    0.2715889
225800.0000000    0.2798173
225840.0000000    0.2844720
225880.0000000    0.2711642
225920.0000000    0.2940024
225960.0000000    0.2506341
226000.0000000    0.2661194
226040.0000000    0.2381829
226080.0000000    0.2694073
226120.0000000    0.2619908
226160.0000000    0.2594837
226200.0000000    0.2631774
226240.0000000    0.2689294
226280.0000000    0.2412972
226320.0000000    0.2648498
226360.0000000    0.2606010
226400.0000000    0.2519307
226440.0000000    0.2480072
226480.0000000    0.2666736
226520.0000000    0.2759493
226560.0000000    0.2506424
226600.0000000    0.2658404
226640.0000000    0.2641133
226680.0000000    0.2576966
226720.0000000    0.2484898
226760.0000000    0.2448108
226800.0000000    0.2611834
226840.0000000    0.2446012
226880.0000000    0.2487177
226920.0000000    0.2564355
226960.0000000    0.2586364
227000.0000000    0.2426318
227040.0000000    0.2574728
227080.0000000    0.2934913
227120.0000000    0.2960772
227160.0000000    0.2668144
227200.0000000    0.2804076
227240.0000000    0.2874627
227280.0000000    0.2705149
227320.0000000    0.2933885
227360.0000000    0.2841759
227400.0000000    0.2883831
227440.0000000    0.2731506
227480.0000000    0.2734654
227520.0000000    0.2807788
227560.0000000    0.2713079
227600.0000000    0.2713792
227640.0000000    0.2715359
227680.0000000    0.2827375
227720.0000000    0.2626617
227760.0000000    0.2460747
227800.0000000    0.2634072
227840.0000000    0.2727183
227880.0000000    0.2611072
227920.0000000    0.2797483
227960.0000000    0.2575770
228000.0000000    0.2576615
228040.0000000    0.2695530
228080.0000000    0.2715959
228120.0000000    0.2677231
228160.0000000    0.2640564
228200.0000000    0.2672988
228240.0000000    0.2696377
228280.0000000    0.2648811
228320.0000000    0.2642477
228360.0000000    0.2819407
228400.0000000    0.2755988
228440.0000000    0.2734379
228480.0000000    0.2780885
228520.0000000    0.2824888
228560.0000000    0.2531649
228600.0000000    0.2768687
228640.0000000    0.2350745
228680.0000000    0.2778536
228720.0000000    0.2598764
228760.0000000    0.2543546
228800.0000000    0.2681367
228840.0000000    0.2596709
228880.0000000    0.2692941
228920.0000000    0.2564732
228960.0000000    0.2691328
229000.0000000    0.2751588
229040.0000000    0.2499955
229080.0000000    0.2656425
229120.0000000    0.2508979
229160.0000000    0.2687860
229200.0000000    0.2726049
229240.0000000    0.2992736
229280.0000000    0.2757715
229320.0000000    0.2839268
229360.0000000    0.2713003
229400.0000000    0.2870753
229440.0000000    0.2853466
229480.0000000    0.2675554
229520.0000000    0.2620465
229560.0000000    0.2572582
229600.0000000    0.2641464
229640.0000000    0.2575163
229680.0000000    0.2436665
229720.0000000    0.2438057
229760.0000000    0.2733984
229800.0000000    0.2664607
229840.0000000    0.2371745
229880.0000000    0.2449956
229920.0000000    0.2595882
229960.0000000    0.2473085
230000.0000000    0.2380933
230040.0000000    0.2481216
230080.0000000    0.2538258
230120.0000000    0.2343578
230160.0000000    0.2441711
230200.0000000    0.2527307
230240.0000000    0.2285862
230280.0000000    0.2453632
230320.0000000    0.2529176
230360.0000000    0.2549606
230400.0000000    0.2642867
230440.0000000    0.2820313
230480.0000000    0.2564819
230520.0000000    0.2441186
230560.0000000    0.2550996
230600.0000000    0.2718241
230640.0000000    0.2433279
230680.0000000    0.2622476
230720.0000000    0.2742562
230760.0000000    0.2741335
230800.0000000    0.2567146
230840.0000000    0.2547856
230880.0000000    0.2771692
230920.0000000    0.2710789
230960.0000000    0.2622966
231000.0000000    0.2976737
231040.0000000    0.2771539
231080.0000000    0.2803890
231120.0000000    0.2479081
231160.0000000    0.2467191
231200.0000000    0.2621270
231240.0000000    0.2744471
231280.0000000    0.2811133
231320.0000000    0.2655186
231360.0000000    0.2750199
231400.0000000    0.2680573
231440.0000000    0.2874272
231480.0000000    0.2851330
231520.0000000    0.2955998
231560.0000000    0.2725229
231600.0000000    0.2868951
231640.0000000    0.2941641
231680.0000000    0.2993315
231720.0000000    0.2862680
231760.0000000    0.2792172
231800.0000000    0.2741989
231840.0000000    0.2669593
231880.0000000    0.2741660
231920.0000000    0.2731211
231960.0000000    0.2847399
232000.0000000    0.2736313
232040.0000000    0.2689069
232080.0000000    0.2588960
232120.0000000    0.2862255
232160.0000000    0.2825762
232200.0000000    0.2687714
232240.0000000    0.2864519
232280.0000000    0.2701607
232320.0000000    0.2908214
232360.0000000    0.2858346
232400.0000000    0.2742440
232440.0000000    0.2530756
232480.0000000    0.2668708
232520.0000000    0.2659336
232560.0000000    0.2763040
232600.0000000    0.2490384
232640.0000000    0.2685830
232680.0000000    0.2555340
232720.0000000    0.2588930
232760.0000000    0.2660368
232800.0000000    0.2686748
232840.0000000    0.2785161
232880.0000000    0.2391334
232920.0000000    0.2618199
232960.0000000    0.2654392
233000.0000000    0.2684463
233040.0000000    0.2671381
233080.0000000    0.2807862
233120.0000000    0.2637437
233160.0000000    0.2994208
233200.0000000    0.2806984
233240.0000000    0.2735685
233280.0000000    0.2499835
233320.0000000    0.2683671
233360.0000000    0.2559245
233400.0000000    0.2676023
233440.0000000    0.2700296
233480.0000000    0.2560211
233520.0000000    0.2600078
233560.0000000    0.2631284
233600.0000000    0.2678716
233640.0000000    0.2916088
233680.0000000    0.2749176
233720.0000000    0.2870025
233760.0000000    0.2810495
233800.0000000    0.2865177
233840.0000000    0.2899953
233880.0000000    0.2772518
233920.0000000    0.2813079
233960.0000000    0.2803389
234000.0000000    0.2797483
234040.0000000    0.2553062
234080.0000000    0.2758270
234120.0000000    0.2663653
234160.0000000    0.2812926
234200.0000000    0.2742849
234240.0000000    0.2377711
234280.0000000    0.2554914
234320.0000000    0.2608818
234360.0000000    0.2588386
234400.0000000    0.2785316
234440.0000000    0.2577626
234480.0000000    0.2646856
234520.0000000    0.2467294
234560.0000000    0.2552753
234600.0000000    0.2670230
234640.0000000    0.2680359
234680.0000000    0.2572849
234720.0000000    0.2727664
234760.0000000    0.2652297
234800.0000000    0.2785532
234840.0000000    0.2757671
234880.0000000    0.2818824
234920.0000000    0.2620415
234960.0000000    0.2448060
235000.0000000    0.2580334
235040.0000000    0.2819953
235080.0000000    0.2738096
235120.0000000    0.2635497
235160.0000000    0.2564323
235200.0000000    0.2674284
235240.0000000    0.2865421
235280.0000000    0.2814792
235320.0000000    0.2719302
235360.0000000    0.2759213
235400.0000000    0.2552693
235440.0000000    0.2714495
235480.0000000    0.2670505
235520.0000000    0.2635595
235560.0000000    0.2743334
235600.0000000    0.2792307
235640.0000000    0.2605127
235680.0000000    0.2807139
235720.0000000    0.2666226
235760.0000000    0.2698089
235800.0000000    0.2805709
235840.0000000    0.2689652
235880.0000000    0.2476826
235920.0000000    0.2535391
235960.0000000    0.2611386
236000.0000000    0.2644781
236040.0000000    0.2683542
236080.0000000    0.2464198
236120.0000000    0.2551300
236160.0000000    0.2774449
236200.0000000    0.2681022
236240.0000000    0.2624283
236280.0000000    0.2818460
236320.0000000    0.2627132
236360.0000000    0.2773531
236400.0000000    0.2723531
236440.0000000    0.2710904
236480.0000000    0.2773979
236520.0000000    0.2769985
236560.0000000    0.2765967
236600.0000000    0.2737778
236640.0000000    0.2741082
236680.0000000    0.2594137
236720.0000000    0.2606620
236760.0000000    0.2598688
236800.0000000    0.2736579
236840.0000000    0.2780355
236880.0000000    0.2819404
236920.0000000    0.2704568
236960.0000000    0.2785452
237000.0000000    0.2941609
237040.0000000    0.2742189
237080.0000000    0.2887679
237120.0000000    0.2779794
237160.0000000    0.2733416
237200.0000000    0.2787575
237240.0000000    0.2736867
237280.0000000    0.2686048
237320.0000000    0.2584662
237360.0000000    0.2553394
237400.0000000    0.2508417
237440.0000000    0.2555119
237480.0000000    0.2618298
237520.0000000    0.2532022
237560.0000000    0.2651283
237600.0000000    0.2706787
237640.0000000    0.2669857
237680.0000000    0.2596997
237720.0000000    0.2468900
237760.0000000    0.2332759
237800.0000000    0.2634028
237840.0000000    0.2659633
237880.0000000    0.2651661
237920.0000000    0.2556162
237960.0000000    0.2693999
238000.0000000    0.2459910
238040.0000000    0.2783530
238080.0000000    0.2585229
238120.0000000    0.2491821
238160.0000000    0.2858274
238200.0000000    0.2814511
238240.0000000    0.2749564
238280.0000000    0.2567613
238320.0000000    0.2518684
238360.0000000    0.2469828
238400.0000000    0.2416232
238440.0000000    0.2640746
238480.0000000    0.2748816
238520.0000000    0.2529513
238560.0000000    0.2647600
238600.0000000    0.2619678
238640.0000000    0.2748226
238680.0000000    0.2712678
238720.0000000    0.2399995
238760.0000000    0.2588472
238800.0000000    0.2530723
238840.0000000    0.2693757
238880.0000000    0.2720754
238920.0000000    0.2763439
238960.0000000    0.2747042
239000.0000000    0.2755796
239040.0000000    0.2556628
239080.0000000    0.2732297
239120.0000000    0.2882878
239160.0000000    0.2609376
239200.0000000    0.2484479
239240.0000000    0.2644933
239280.0000000    0.2373568
239320.0000000    0.2364180
239360.0000000    0.2414972
239400.0000000    0.2333522
239440.0000000    0.2547189
239480.0000000    0.2479605
239520.0000000    0.2582136
239560.0000000    0.2699561
239600.0000000    0.2797008
239640.0000000    0.2508456
239680.0000000    0.2625163
239720.0000000    0.2678823
239760.0000000    0.2568887
239800.0000000    0.2534138
239840.0000000    0.2608583
239880.0000000    0.2437792
239920.0000000    0.2695954
239960.0000000    0.2650867
240000.0000000    0.2743284
240040.0000000    0.2663070
240080.0000000    0.2654322
240120.0000000    0.2655953
240160.0000000    0.2365374
240200.0000000    0.2653803
240240.0000000    0.2653017
240280.0000000    0.2751563
240320.0000000    0.2534714
240360.0000000    0.2696549
240400.0000000    0.2700198
240440.0000000    0.2542601
240480.0000000    0.2563733
240520.0000000    0.2768255
240560.0000000    0.2653596
240600.0000000    0.2696685
240640.0000000    0.2726085
240680.0000000    0.2679350
240720.0000000    0.2670603
240760.0000000    0.2541875
240800.0000000    0.2584489
240840.0000000    0.2464840
240880.0000000    0.2565942
240920.0000000    0.2615716
240960.0000000    0.2646170
241000.0000000    0.2744360
241040.0000000    0.2726981
241080.0000000    0.2757046
241120.0000000    0.2809818
241160.0000000    0.2747670
241200.0000000    0.2571954
241240.0000000    0.2495324
241280.0000000    0.2710611
241320.0000000    0.2620865
241360.0000000    0.2436772
241400.0000000    0.2582584
241440.0000000    0.2387397
241480.0000000    0.2340958
241520.0000000    0.2512833
241560.0000000    0.2469866
241600.0000000    0.2789503
241640.0000000    0.2478667
241680.0000000    0.2687624
241720.0000000    0.2642590
241760.0000000    0.2751768
241800.0000000    0.2752483
241840.0000000    0.2814648
241880.0000000    0.2579048
241920.0000000    0.2557133
241960.0000000    0.2566925
242000.0000000    0.2497575
242040.0000000    0.2604292
242080.0000000    0.2772764
242120.0000000    0.2535568
242160.0000000    0.2619005
242200.0000000    0.2626682
242240.0000000    0.2414738
242280.0000000    0.2615632
242320.0000000    0.2574927
242360.0000000    0.2553526
242400.0000000    0.2621030
242440.0000000    0.2531430
242480.0000000    0.2533490
242520.0000000    0.2644455
242560.0000000    0.2555820
242600.0000000    0.2672024
242640.0000000    0.2873496
242680.0000000    0.2545690
242720.0000000    0.2478262
242760.0000000    0.2581983
242800.0000000    0.2583671
242840.0000000    0.2813855
242880.0000000    0.2552766
242920.0000000    0.2578115
242960.0000000    0.2797145
243000.0000000    0.2620148
243040.0000000    0.2767592
243080.0000000    0.2833885
243120.0000000    0.2657593
243160.0000000    0.2463711
243200.0000000    0.2496869
243240.0000000    0.2441240
243280.0000000    0.2484262
243320.0000000    0.2542794
243360.0000000    0.2565419
243400.0000000    0.2742541
243440.0000000    0.2739532
243480.0000000    0.2845446
243520.0000000    0.2662945
243560.0000000    0.2489752
243600.0000000    0.2399891
243640.0000000    0.2495868
243680.0000000    0.2603478
243720.0000000    0.2567504
243760.0000000    0.2818430
243800.0000000    0.2720680
243840.0000000    0.2430253
243880.0000000    0.2468052
243920.0000000    0.2658128
243960.0000000    0.2838866
244000.0000000    0.2695472
244040.0000000    0.2721721
244080.0000000    0.2457031
244120.0000000    0.2568240
244160.0000000    0.2532528
244200.0000000    0.2454388
244240.0000000    0.2628321
244280.0000000    0.2708666
244320.0000000    0.2906627
244360.0000000    0.2480908
244400.0000000    0.2429077
244440.0000000    0.2410806
244480.0000000    0.2608954
244520.0000000    0.2613146
244560.0000000    0.2689055
244600.0000000    0.2677264
244640.0000000    0.2776381
244680.0000000    0.2624982
244720.0000000    0.2515202
244760.0000000    0.2916505
244800.0000000    0.2713034
244840.0000000    0.2622900
244880.0000000    0.2646031
244920.0000000    0.2541955
244960.0000000    0.2460511
245000.0000000    0.2646189
245040.0000000    0.2450309
245080.0000000    0.2622869
245120.0000000    0.2648760
245160.0000000    0.2591971
245200.0000000    0.2533297
245240.0000000    0.2826200
245280.0000000    0.2662365
245320.0000000    0.2523470
245360.0000000    0.2615035
245400.0000000    0.2691001
245440.0000000    0.2912918
245480.0000000    0.2932577
245520.0000000    0.2732410
245560.0000000    0.2617072
245600.0000000    0.2870545
245640.0000000    0.2550861
245680.0000000    0.2640599
245720.0000000    0.2462069
245760.0000000    0.2569121
245800.0000000    0.2609067
245840.0000000    0.2516755
245880.0000000    0.2721368
245920.0000000    0.2558917
245960.0000000    0.2752106
246000.0000000    0.2579005
246040.0000000    0.2530745
246080.0000000    0.2504867
246120.0000000    0.2659898
246160.0000000    0.2541167
246200.0000000    0.2605284
246240.0000000    0.2698033
246280.0000000    0.2277705
246320.0000000    0.2593121
246360.0000000    0.2706544
246400.0000000    0.2676688
246440.0000000    0.2540073
246480.0000000    0.2715135
246520.0000000    0.2752603
246560.0000000    0.2775756
246600.0000000    0.2807344
246640.0000000    0.2768587
246680.0000000    0.2517709
246720.0000000    0.2700842
246760.0000000    0.2776462
246800.0000000    0.2769580
246840.0000000    0.2790478
246880.0000000    0.2808605
246920.0000000    0.2525312
246960.0000000    0.2573531
247000.0000000    0.2474891
247040.0000000    0.2611298
247080.0000000    0.2784327
247120.0000000    0.2711490
247160.0000000    0.2503630
247200.0000000    0.2517347
247240.0000000    0.2506603
247280.0000000    0.2637198
247320.0000000    0.2692254
247360.0000000    0.2671767
247400.0000000    0.2610871
247440.0000000    0.2679077
247480.0000000    0.2801403
247520.0000000    0.2763966
247560.0000000    0.2738473
247600.0000000    0.2696255
247640.0000000    0.2573926
247680.0000000    0.2489029
247720.0000000    0.2607858
247760.0000000    0.2629558
247800.0000000    0.2642758
247840.0000000    0.2453898
247880.0000000    0.2499823
247920.0000000    0.2519189
247960.0000000    0.2519906
248000.0000000    0.2655680
248040.0000000    0.2540529
248080.0000000    0.2605917
248120.0000000    0.2601421
248160.0000000    0.2756086
248200.0000000    0.2926698
248240.0000000    0.2828968
248280.0000000    0.3066422
248320.0000000    0.2726764
248360.0000000    0.2837754
248400.0000000    0.2631626
248440.0000000    0.2589936
248480.0000000    0.2889563
248520.0000000    0.2819673
248560.0000000    0.2650427
248600.0000000    0.2638943
248640.0000000    0.2680771
248680.0000000    0.2537719
248720.0000000    0.2859366
248760.0000000    0.2756190
248800.0000000    0.2514648
248840.0000000    0.2630359
248880.0000000    0.2673084
248920.0000000    0.2713186
248960.0000000    0.2594006
249000.0000000    0.2546541
249040.0000000    0.2456823
249080.0000000    0.2460504
249120.0000000    0.2762717
249160.0000000    0.2586790
249200.0000000    0.2691239
249240.0000000    0.2575867
249280.0000000    0.2716927
249320.0000000    0.2577855
249360.0000000    0.2629937
249400.0000000    0.2562528
249440.0000000    0.2601588
249480.0000000    0.2742061
249520.0000000    0.2597500
249560.0000000    0.2666449
249600.0000000    0.2579256
249640.0000000    0.2569848
249680.0000000    0.2503573
249720.0000000    0.2691850
249760.0000000    0.2676761
249800.0000000    0.2472706
249840.0000000    0.2634875
249880.0000000    0.2526253
249920.0000000    0.2662088
249960.0000000    0.2638612
250000.0000000    0.2577924
250040.0000000    0.2614024
250080.0000000    0.2531397
250120.0000000    0.2450458
250160.0000000    0.2499432
250200.0000000    0.2555318
250240.0000000    0.2683178
250280.0000000    0.2528489
250320.0000000    0.2544673
250360.0000000    0.2570883
250400.0000000    0.2743561
250440.0000000    0.2872324
250480.0000000    0.2819234
250520.0000000    0.2559760
250560.0000000    0.2628318
250600.0000000    0.2608779
250640.0000000    0.2820783
250680.0000000    0.2914918
250720.0000000    0.2815787
250760.0000000    0.2777103
250800.0000000    0.2943859
250840.0000000    0.2959307
250880.0000000    0.2844413
250920.0000000    0.2787490
250960.0000000    0.2603070
251000.0000000    0.2659371
251040.0000000    0.2760221
251080.0000000    0.2546860
251120.0000000    0.2467058
251160.0000000    0.2698278
251200.0000000    0.2577709
251240.0000000    0.2776646
251280.0000000    0.2600806
251320.0000000    0.2473955
251360.0000000    0.2666203
251400.0000000    0.2422830
251440.0000000    0.2524423
251480.0000000    0.2718646
251520.0000000    0.2943111
251560.0000000    0.2649695
251600.0000000    0.2663082
251640.0000000    0.2840206
251680.0000000    0.2913664
251720.0000000    0.2936962
251760.0000000    0.2771181
251800.0000000    0.2769218
251840.0000000    0.2739980
251880.0000000    0.2748492
251920.0000000    0.2806404
251960.0000000    0.2815879
252000.0000000    0.2650823
252040.0000000    0.2642429
252080.0000000    0.2596498
252120.0000000    0.2538609
252160.0000000    0.2611059
252200.0000000    0.2698418
252240.0000000    0.2480825
252280.0000000    0.2570485
252320.0000000    0.2583341
252360.0000000    0.2629836
252400.0000000    0.2734344
252440.0000000    0.2699480
252480.0000000    0.2507122
252520.0000000    0.2659099
252560.0000000    0.2863163
252600.0000000    0.2806730
252640.0000000    0.2650621
252680.0000000    0.2641985
252720.0000000    0.2521788
252760.0000000    0.2578795
252800.0000000    0.2484363
252840.0000000    0.2679726
252880.0000000    0.2685766
252920.0000000    0.2539941
252960.0000000    0.2740186
253000.0000000    0.2617538
253040.0000000    0.2717936
253080.0000000    0.2608033
253120.0000000    0.2722324
253160.0000000    0.2681551
253200.0000000    0.2690915
253240.0000000    0.2575441
253280.0000000    0.2799652
253320.0000000    0.2591875
253360.0000000    0.2815390
253400.0000000    0.2757135
253440.0000000    0.2793925
253480.0000000    0.2892203
253520.0000000    0.2748363
253560.0000000    0.2928665
253600.0000000    0.2667228
253640.0000000    0.2712744
253680.0000000    0.2609778
253720.0000000    0.2786041
253760.0000000    0.2696412
253800.0000000    0.2790457
253840.0000000    0.2677144
253880.0000000    0.2707345
253920.0000000    0.2723713
253960.0000000    0.2405789
254000.0000000    0.2672324
254040.0000000    0.2748278
254080.0000000    0.2662845
254120.0000000    0.2709425
254160.0000000    0.2892159
254200.0000000    0.2840997
254240.0000000    0.2822867
254280.0000000    0.2780759
254320.0000000    0.2579516
254360.0000000    0.2841631
254400.0000000    0.2962562
254440.0000000    0.2932065
254480.0000000    0.2866739
254520.0000000    0.2867593
254560.0000000    0.2737359
254600.0000000    0.2671347
254640.0000000    0.2590192
254680.0000000    0.2476374
254720.0000000    0.2451538
254760.0000000    0.2251413
254800.0000000    0.2618867
254840.0000000    0.2792181
254880.0000000    0.2598396
254920.0000000    0.2534367
254960.0000000    0.2744461
255000.0000000    0.2850534
255040.0000000    0.2798317
255080.0000000    0.2639611
255120.0000000    0.2853389
255160.0000000    0.2694984
255200.0000000    0.2667035
255240.0000000    0.2670722
255280.0000000    0.2977617
255320.0000000    0.2884943
255360.0000000    0.2550137
255400.0000000    0.2607228
255440.0000000    0.2771453
255480.0000000    0.2562005
255520.0000000    0.2650546
255560.0000000    0.2492626
255600.0000000    0.2535058
255640.0000000    0.2451975
255680.0000000    0.2520338
255720.0000000    0.2320974
255760.0000000    0.2474813
255800.0000000    0.2420306
255840.0000000    0.2518197
255880.0000000    0.2366566
255920.0000000    0.2391578
255960.0000000    0.2638237
256000.0000000    0.2777742
256040.0000000    0.2794277
256080.0000000    0.2679455
256120.0000000    0.2823057
256160.0000000    0.3010239
256200.0000000    0.2738495
256240.0000000    0.2865365
256280.0000000    0.2750736
256320.0000000    0.2892403
256360.0000000    0.2896160
256400.0000000    0.2679274
256440.0000000    0.2802787
256480.0000000    0.2812527
256520.0000000    0.2895727
256560.0000000    0.2759962
256600.0000000    0.2869115
256640.0000000    0.2793818
256680.0000000    0.2662878
256720.0000000    0.2484117
256760.0000000    0.2516150
256800.0000000    0.2662327
256840.0000000    0.2557745
256880.0000000    0.2611609
256920.0000000    0.2759298
256960.0000000    0.2767708
257000.0000000    0.2592750
257040.0000000    0.2402412
257080.0000000    0.2527602
257120.0000000    0.2531654
257160.0000000    0.2672529
257200.0000000    0.2372064
257240.0000000    0.2657188
257280.0000000    0.2698692
257320.0000000    0.2616651
257360.0000000    0.2509893
257400.0000000    0.2643254
257440.0000000    0.2582097
257480.0000000    0.2569191
257520.0000000    0.2695456
257560.0000000    0.2567348
257600.0000000    0.2545577
257640.0000000    0.2621721
257680.0000000    0.2580374
257720.0000000    0.2610393
257760.0000000    0.2451181
257800.0000000    0.2458896
257840.0000000    0.2603778
257880.0000000    0.2500342
257920.0000000    0.2479625
257960.0000000    0.2637556
258000.0000000    0.2653017
258040.0000000    0.2494849
258080.0000000    0.2577943
258120.0000000    0.2425184
258160.0000000    0.2530586
258200.0000000    0.2409657
258240.0000000    0.2446897
258280.0000000    0.2643632
258320.0000000    0.2631956
258360.0000000    0.2679519
258400.0000000    0.2745850
258440.0000000    0.2713742
258480.0000000    0.2585687
258520.0000000    0.2389302
258560.0000000    0.2475418
258600.0000000    0.2342205
258640.0000000    0.2567007
258680.0000000    0.2392796
258720.0000000    0.2359111
258760.0000000    0.2493775
258800.0000000    0.2592473
258840.0000000    0.2769065
258880.0000000    0.2620474
258920.0000000    0.2404368
258960.0000000    0.2715129
259000.0000000    0.2419528
259040.0000000    0.2451247
259080.0000000    0.2447100
259120.0000000    0.2594037
259160.0000000    0.2337142
259200.0000000    0.2353321
259240.0000000    0.2422669
259280.0000000    0.2550830
259320.0000000    0.2403294
259360.0000000    0.2640015
259400.0000000    0.2535886
259440.0000000    0.2570943
259480.0000000    0.2596229
259520.0000000    0.2641503
259560.0000000    0.2641727
259600.0000000    0.2550691
259640.0000000    0.2615539
259680.0000000    0.2631418
259720.0000000    0.2740200
259760.0000000    0.2790143
259800.0000000    0.2783409
259840.0000000    0.2675166
259880.0000000    0.2778160
259920.0000000    0.2763562
259960.0000000    0.2591203
260000.0000000    0.2588155
260040.0000000    0.2598870
260080.0000000    0.2493072
260120.0000000    0.2694976
260160.0000000    0.2729609
260200.0000000    0.2496987
260240.0000000    0.2421839
260280.0000000    0.2560098
260320.0000000    0.2556086
260360.0000000    0.2683433
260400.0000000    0.2473308
260440.0000000    0.2556130
260480.0000000    0.2639880
260520.0000000    0.2649027
260560.0000000    0.2580572
260600.0000000    0.2644813
260640.0000000    0.2568594
260680.0000000    0.2539474
260720.0000000    0.2508489
260760.0000000    0.2556476
260800.0000000    0.2507393
260840.0000000    0.2664975
260880.0000000    0.2551961
260920.0000000    0.2571519
260960.0000000    0.2677298
261000.0000000    0.2688776
261040.0000000    0.2545415
261080.0000000    0.2577675
261120.0000000    0.2340994
261160.0000000    0.2622116
261200.0000000    0.2597649
261240.0000000    0.2448804
261280.0000000    0.2390836
261320.0000000    0.2700791
261360.0000000    0.2756100
261400.0000000    0.2746119
261440.0000000    0.2620605
261480.0000000    0.2539857
261520.0000000    0.2760664
261560.0000000    0.2686415
261600.0000000    0.2744832
261640.0000000    0.2695802
261680.0000000    0.2501216
261720.0000000    0.2575072
261760.0000000    0.2475709
261800.0000000    0.2606177
261840.0000000    0.2468067
261880.0000000    0.2852501
261920.0000000    0.2758336
261960.0000000    0.2838510
262000.0000000    0.2773582
262040.0000000    0.2706431
262080.0000000    0.2837646
262120.0000000    0.2737902
262160.0000000    0.2644365
262200.0000000    0.2761912
262240.0000000    0.2625830
262280.0000000    0.2542384
262320.0000000    0.2584093
262360.0000000    0.2542902
262400.0000000    0.2505490
262440.0000000    0.2618085
262480.0000000    0.2467577
262520.0000000    0.2526320
262560.0000000    0.2628896
262600.0000000    0.2516990
262640.0000000    0.2481012
262680.0000000    0.2555141
262720.0000000    0.2368584
262760.0000000    0.2713500
262800.0000000    0.2673212
262840.0000000    0.2501292
262880.0000000    0.2383878
262920.0000000    0.2541349
262960.0000000    0.2453098
263000.0000000    0.2632264
263040.0000000    0.2662279
263080.0000000    0.2544177
263120.0000000    0.2472490
263160.0000000    0.2420444
263200.0000000    0.2419142
263240.0000000    0.2404835
263280.0000000    0.2530486
263320.0000000    0.2440020
263360.0000000    0.2773806
263400.0000000    0.2896275
263440.0000000    0.2560154
263480.0000000    0.2389406
263520.0000000    0.2350242
263560.0000000    0.2391886
263600.0000000    0.2410016
263640.0000000    0.2548892
263680.0000000    0.2513957
263720.0000000    0.2575560
263760.0000000    0.2553510
263800.0000000    0.2502645
263840.0000000    0.2372153
263880.0000000    0.2645123
263920.0000000    0.2536578
263960.0000000    0.2786152
264000.0000000    0.2939425
264040.0000000    0.2857031
264080.0000000    0.2734661
264120.0000000    0.2701963
264160.0000000    0.2866631
264200.0000000    0.2671469
264240.0000000    0.2601085
264280.0000000    0.2522514
264320.0000000    0.2728565
264360.0000000    0.2675021
264400.0000000    0.2691905
264440.0000000    0.2798787
264480.0000000    0.2746252
264520.0000000    0.2717768
264560.0000000    0.2707379
264600.0000000    0.2613676
264640.0000000    0.2520455
264680.0000000    0.2724608
264720.0000000    0.2455246
264760.0000000    0.2484965
264800.0000000    0.2649146
264840.0000000    0.2532370
264880.0000000    0.2419429
264920.0000000    0.2584395
264960.0000000    0.2646027
265000.0000000    0.2561170
265040.0000000    0.2652019
265080.0000000    0.2438726
265120.0000000    0.2456415
265160.0000000    0.2596893
265200.0000000    0.2858343
265240.0000000    0.2813995
265280.0000000    0.2706386
265320.0000000    0.2664470
265360.0000000    0.2626950
265400.0000000    0.2711951
265440.0000000    0.2592934
265480.0000000    0.2798515
265520.0000000    0.2835620
265560.0000000    0.2619537
265600.0000000    0.2725449
265640.0000000    0.2449637
265680.0000000    0.2438679
265720.0000000    0.2421930
265760.0000000    0.2403684
265800.0000000    0.2542825
265840.0000000    0.2687628
265880.0000000    0.2541994
265920.0000000    0.2652198
265960.0000000    0.2666709
266000.0000000    0.2674633
266040.0000000    0.2516457
266080.0000000    0.2715965
266120.0000000    0.2683411
266160.0000000    0.2550271
266200.0000000    0.2615842
266240.0000000    0.2629921
266280.0000000    0.2655256
266320.0000000    0.2348970
266360.0000000    0.2559822
266400.0000000    0.2727868
266440.0000000    0.2610812
266480.0000000    0.2527469
266520.0000000    0.2564412
266560.0000000    0.2459391
266600.0000000    0.2406138
266640.0000000    0.2393465
266680.0000000    0.2361045
266720.0000000    0.2502286
266760.0000000    0.2347974
266800.0000000    0.2421811
266840.0000000    0.2296515
266880.0000000    0.2362780
266920.0000000    0.2424461
266960.0000000    0.2636295
267000.0000000    0.2441416
267040.0000000    0.2379125
267080.0000000    0.2502756
267120.0000000    0.2520433
267160.0000000    0.2668870
267200.0000000    0.2689248
267240.0000000    0.2622675
267280.0000000    0.2580507
267320.0000000    0.2741758
267360.0000000    0.2554966
267400.0000000    0.2505049
267440.0000000    0.2546341
267480.0000000    0.2627073
267520.0000000    0.2628458
267560.0000000    0.2728665
267600.0000000    0.2523566
267640.0000000    0.2636012
267680.0000000    0.2538204
267720.0000000    0.2456826
267760.0000000    0.2367195
267800.0000000    0.2409728
267840.0000000    0.2516006
267880.0000000    0.2784034
267920.0000000    0.2652706
267960.0000000    0.2617954
268000.0000000    0.2761261
268040.0000000    0.2544757
268080.0000000    0.2778498
268120.0000000    0.2693782
268160.0000000    0.2606421
268200.0000000    0.2538713
268240.0000000    0.2536620
268280.0000000    0.2572679
268320.0000000    0.2591447
268360.0000000    0.2645640
268400.0000000    0.2497793
268440.0000000    0.2467586
268480.0000000    0.2285939
268520.0000000    0.2413078
268560.0000000    0.2650160
268600.0000000    0.2539828
268640.0000000    0.2602580
268680.0000000    0.2824898
268720.0000000    0.2693998
268760.0000000    0.2585008
268800.0000000    0.2486204
268840.0000000    0.2495108
268880.0000000    0.2606415
268920.0000000    0.2527518
268960.0000000    0.2512019
269000.0000000    0.2467953
269040.0000000    0.2443102
269080.0000000    0.2626486
269120.0000000    0.2672550
269160.0000000    0.2543719
269200.0000000    0.2507678
269240.0000000    0.2607597
269280.0000000    0.2616874
269320.0000000    0.2559537
269360.0000000    0.2385902
269400.0000000    0.2477739
269440.0000000    0.2689483
269480.0000000    0.2432630
269520.0000000    0.2207235
269560.0000000    0.2541987
269600.0000000    0.2672844
269640.0000000    0.2421388
269680.0000000    0.2254153
269720.0000000    0.2385285
269760.0000000    0.2441256
269800.0000000    0.2561869
269840.0000000    0.2677868
269880.0000000    0.2573610
269920.0000000    0.2611050
269960.0000000    0.2534975
270000.0000000    0.2518064
270040.0000000    0.2394186
270080.0000000    0.2671615
270120.0000000    0.2725207
270160.0000000    0.2647149
270200.0000000    0.2675310
270240.0000000    0.2532386
270280.0000000    0.2542692
270320.0000000    0.2615052
270360.0000000    0.2583337
270400.0000000    0.2492348
270440.0000000    0.2517833
270480.0000000    0.2414113
270520.0000000    0.2529737
270560.0000000    0.2762036
270600.0000000    0.2637319
270640.0000000    0.2541012
270680.0000000    0.2455861
270720.0000000    0.2465860
270760.0000000    0.2735424
270800.0000000    0.2628424
270840.0000000    0.2697681
270880.0000000    0.2556763
270920.0000000    0.2657335
270960.0000000    0.2778137
271000.0000000    0.2611735
271040.0000000    0.2368875
271080.0000000    0.2467835
271120.0000000    0.2433795
271160.0000000    0.2667802
271200.0000000    0.2635479
271240.0000000    0.2574883
271280.0000000    0.2516851
271320.0000000    0.2552370
271360.0000000    0.2518568
271400.0000000    0.2578817
271440.0000000    0.2415217
271480.0000000    0.2565778
271520.0000000    0.2723309
271560.0000000    0.2688880
271600.0000000    0.2822194
271640.0000000    0.2744235
271680.0000000    0.2780661
271720.0000000    0.2748332
271760.0000000    0.2562572
271800.0000000    0.2596320
271840.0000000    0.2492170
271880.0000000    0.2505719
271920.0000000    0.2397569
271960.0000000    0.2472910
272000.0000000    0.2595567
272040.0000000    0.2733607
272080.0000000    0.2609308
272120.0000000    0.2690482
272160.0000000    0.2695366
272200.0000000    0.2747707
272240.0000000    0.2756570
272280.0000000    0.2766193
272320.0000000    0.2826525
272360.0000000    0.2828902
272400.0000000    0.2769132
272440.0000000    0.2801330
272480.0000000    0.2871487
272520.0000000    0.2638742
272560.0000000    0.2952247
272600.0000000    0.2675629
272640.0000000    0.2774348
272680.0000000    0.2629421
272720.0000000    0.2752456
272760.0000000    0.2653647
272800.0000000    0.2784534
272840.0000000    0.2890448
272880.0000000    0.2850874
272920.0000000    0.2743958
272960.0000000    0.2826945
273000.0000000    0.2659732
273040.0000000    0.2650844
273080.0000000    0.2854594
273120.0000000    0.2747267
273160.0000000    0.2633704
273200.0000000    0.2817022
273240.0000000    0.2557454
273280.0000000    0.2683378
273320.0000000    0.2566350
273360.0000000    0.2770351
273400.0000000    0.2605790
273440.0000000    0.2736977
273480.0000000    0.2582549
273520.0000000    0.2880020
273560.0000000    0.2659575
273600.0000000    0.2530496
273640.0000000    0.2564184
273680.0000000    0.2501231
273720.0000000    0.2390208
273760.0000000    0.2645224
273800.0000000    0.2522830
273840.0000000    0.2552879
273880.0000000    0.2666729
273920.0000000    0.2532399
273960.0000000    0.2692297
274000.0000000    0.2391111
274040.0000000    0.2466088
274080.0000000    0.2576237
274120.0000000    0.2538379
274160.0000000    0.2631418
274200.0000000    0.2516323
274240.0000000    0.2715973
274280.0000000    0.2522098
274320.0000000    0.2368715
274360.0000000    0.2780348
274400.0000000    0.2518909
274440.0000000    0.2625466
274480.0000000    0.2708473
274520.0000000    0.2666850
274560.0000000    0.2520017
274600.0000000    0.2795734
274640.0000000    0.2482035
274680.0000000    0.2635213
274720.0000000    0.2474263
274760.0000000    0.2528738
274800.0000000    0.2462026
274840.0000000    0.2418629
274880.0000000    0.2269082
274920.0000000    0.2498452
274960.0000000    0.2432739
275000.0000000    0.2626069
275040.0000000    0.2471165
275080.0000000    0.2585297
275120.0000000    0.2607093
275160.0000000    0.2686295
275200.0000000    0.2713289
275240.0000000    0.2572230
275280.0000000    0.2569515
275320.0000000    0.2415127
275360.0000000    0.2494575
275400.0000000    0.2560333
275440.0000000    0.2652687
275480.0000000    0.2492058
275520.0000000    0.2670488
275560.0000000    0.2777608
275600.0000000    0.2630859
275640.0000000    0.2612306
275680.0000000    0.2731905
275720.0000000    0.2578268
275760.0000000    0.2498285
275800.0000000    0.2378782
275840.0000000    0.2498876
275880.0000000    0.2649140
275920.0000000    0.2715960
275960.0000000    0.2757082
276000.0000000    0.2744595
276040.0000000    0.2763668
276080.0000000    0.2628344
276120.0000000    0.2783302
276160.0000000    0.2844217
276200.0000000    0.2701635
276240.0000000    0.2695490
276280.0000000    0.2507671
276320.0000000    0.2584168
276360.0000000    0.2769215
276400.0000000    0.2716065
276440.0000000    0.2888326
276480.0000000    0.2936496
276520.0000000    0.2675989
276560.0000000    0.2769917
276600.0000000    0.2953878
276640.0000000    0.2540866
276680.0000000    0.2790916
276720.0000000    0.2626045
276760.0000000    0.2646819
276800.0000000    0.2795709
276840.0000000    0.2578341
276880.0000000    0.2684658
276920.0000000    0.2503573
276960.0000000    0.2560747
277000.0000000    0.2479814
277040.0000000    0.2526197
277080.0000000    0.2542453
277120.0000000    0.2565587
277160.0000000    0.2470677
277200.0000000    0.2462329
277240.0000000    0.2306921
277280.0000000    0.2625002
277320.0000000    0.2752580
277360.0000000    0.2593246
277400.0000000    0.2420994
277440.0000000    0.2518312
277480.0000000    0.2541538
277520.0000000    0.2507501
277560.0000000    0.2500485
277600.0000000    0.2530873
277640.0000000    0.2575803
277680.0000000    0.2673525
277720.0000000    0.2684367
277760.0000000    0.2633915
277800.0000000    0.2780109
277840.0000000    0.2617816
277880.0000000    0.2649712
277920.0000000    0.2444374
277960.0000000    0.2449351
278000.0000000    0.2502748
278040.0000000    0.2502171
278080.0000000    0.2604733
278120.0000000    0.2597726
278160.0000000    0.2520398
278200.0000000    0.2315267
278240.0000000    0.2314751
278280.0000000    0.2557704
278320.0000000    0.2585775
278360.0000000    0.2519225
278400.0000000    0.2476898
278440.0000000    0.2513882
278480.0000000    0.2591351
278520.0000000    0.2446271
278560.0000000    0.2614670
278600.0000000    0.2561381
278640.0000000    0.2661068
278680.0000000    0.2652641
278720.0000000    0.2367875
278760.0000000    0.2630639
278800.0000000    0.2720591
278840.0000000    0.2508624
278880.0000000    0.2422477
278920.0000000    0.2549746
278960.0000000    0.2694770
279000.0000000    0.2612600
279040.0000000    0.2373565
279080.0000000    0.2541577
279120.0000000    0.2577597
279160.0000000    0.2714164
279200.0000000    0.2516820
279240.0000000    0.2476668
279280.0000000    0.2747743
279320.0000000    0.2515046
279360.0000000    0.2619028
279400.0000000    0.2664645
279440.0000000    0.2674958
279480.0000000    0.2489687
279520.0000000    0.2312932
279560.0000000    0.2611322
279600.0000000    0.2599300
279640.0000000    0.2559030
279680.0000000    0.2730215
279720.0000000    0.2480461
279760.0000000    0.2749151
279800.0000000    0.2702422
279840.0000000    0.2375423
279880.0000000    0.2646857
279920.0000000    0.2663268
279960.0000000    0.2630927
280000.0000000    0.2470052
280040.0000000    0.2690924
280080.0000000    0.2666500
280120.0000000    0.2495045
280160.0000000    0.2394478
280200.0000000    0.2475268
280240.0000000    0.2359920
280280.0000000    0.2461585
280320.0000000    0.2796892
280360.0000000    0.2636501
280400.0000000    0.2539768
280440.0000000    0.2454243
280480.0000000    0.2614312
280520.0000000    0.2580090
280560.0000000    0.2651713
280600.0000000    0.2596945
280640.0000000    0.2715354
280680.0000000    0.2522344
280720.0000000    0.2571690
280760.0000000    0.2546687
280800.0000000    0.2627711
280840.0000000    0.2528630
280880.0000000    0.2649757
280920.0000000    0.2674507
280960.0000000    0.2577218
281000.0000000    0.2652169
281040.0000000    0.2638773
281080.0000000    0.2808537
281120.0000000    0.2674209
281160.0000000    0.2861932
281200.0000000    0.2955268
281240.0000000    0.2507726
281280.0000000    0.2408343
281320.0000000    0.2547931
281360.0000000    0.2614521
281400.0000000    0.2553969
281440.0000000    0.2669084
281480.0000000    0.2552029
281520.0000000    0.2498486
281560.0000000    0.2338570
281600.0000000    0.2532555
281640.0000000    0.2575674
281680.0000000    0.2564287
281720.0000000    0.2692325
281760.0000000    0.2513492
281800.0000000    0.2387496
281840.0000000    0.2693549
281880.0000000    0.2632940
281920.0000000    0.2583064
281960.0000000    0.2652493
282000.0000000    0.2616597
282040.0000000    0.2786880
282080.0000000    0.2710320
282120.0000000    0.2691530
282160.0000000    0.2747947
282200.0000000    0.2694091
282240.0000000    0.2629782
282280.0000000    0.2813289
282320.0000000    0.2662446
282360.0000000    0.2606128
282400.0000000    0.2673451
282440.0000000    0.2506891
282480.0000000    0.2591037
282520.0000000    0.2586914
282560.0000000    0.2476939
282600.0000000    0.2543932
282640.0000000    0.2459229
282680.0000000    0.2836572
282720.0000000    0.2723827
282760.0000000    0.2572960
282800.0000000    0.2594848
282840.0000000    0.2578145
282880.0000000    0.2707761
282920.0000000    0.2760206
282960.0000000    0.2692390
283000.0000000    0.2635424
283040.0000000    0.2726917
283080.0000000    0.2735321
283120.0000000    0.2901580
283160.0000000    0.2639214
283200.0000000    0.2878897
283240.0000000    0.2682278
283280.0000000    0.2563778
283320.0000000    0.2671803
283360.0000000    0.2617633
283400.0000000    0.2443681
283440.0000000    0.2584849
283480.0000000    0.2566279
283520.0000000    0.2582444
283560.0000000    0.2600081
283600.0000000    0.2619458
283640.0000000    0.2376375
283680.0000000    0.2632946
283720.0000000    0.2782050
283760.0000000    0.2616350
283800.0000000    0.2695739
283840.0000000    0.2661989
283880.0000000    0.2666258
283920.0000000    0.2552648
283960.0000000    0.2573759
284000.0000000    0.2562094
284040.0000000    0.2944768
284080.0000000    0.2750665
284120.0000000    0.2480328
284160.0000000    0.2628056
284200.0000000    0.2776040
284240.0000000    0.2663979
284280.0000000    0.2589351
284320.0000000    0.2526246
284360.0000000    0.2929026
284400.0000000    0.2644995
284440.0000000    0.2570914
284480.0000000    0.2584191
284520.0000000    0.2572859
284560.0000000    0.2533896
284600.0000000    0.2811267
284640.0000000    0.2821067
284680.0000000    0.3012242
284720.0000000    0.2884923
284760.0000000    0.2757101
284800.0000000    0.2797842
284840.0000000    0.2719109
284880.0000000    0.2819796
284920.0000000    0.2751787
284960.0000000    0.2554353
285000.0000000    0.2895230
285040.0000000    0.2862217
285080.0000000    0.2924628
285120.0000000    0.2858985
285160.0000000    0.2862244
285200.0000000    0.2685570
285240.0000000    0.2825433
285280.0000000    0.2550474
285320.0000000    0.2735532
285360.0000000    0.2887738
285400.0000000    0.2830597
285440.0000000    0.2717610
285480.0000000    0.2751289
285520.0000000    0.2602335
285560.0000000    0.2506143
285600.0000000    0.2566596
285640.0000000    0.2578522
285680.0000000    0.2674994
285720.0000000    0.2679984
285760.0000000    0.2657679
285800.0000000    0.2539773
285840.0000000    0.2782761
285880.0000000    0.2704937
285920.0000000    0.2467944
285960.0000000    0.2684733
286000.0000000    0.2706917
286040.0000000    0.2680114
286080.0000000    0.2746810
286120.0000000    0.2560119
286160.0000000    0.2690460
286200.0000000    0.2572647
286240.0000000    0.2824162
286280.0000000    0.2812984
286320.0000000    0.2617874
286360.0000000    0.2521462
286400.0000000    0.2715527
286440.0000000    0.2780713
286480.0000000    0.2609857
286520.0000000    0.2722295
286560.0000000    0.2739331
286600.0000000    0.2622895
286640.0000000    0.2565146
286680.0000000    0.2913233
286720.0000000    0.2748184
286760.0000000    0.2653576
286800.0000000    0.2767943
286840.0000000    0.2693763
286880.0000000    0.2831188
286920.0000000    0.2728992
286960.0000000    0.2422026
287000.0000000    0.2597898
287040.0000000    0.2855347
287080.0000000    0.2850770
287120.0000000    0.2925931
287160.0000000    0.2784598
287200.0000000    0.2714434
287240.0000000    0.2650560
287280.0000000    0.2573689
287320.0000000    0.2616757
287360.0000000    0.2701325
287400.0000000    0.3025227
287440.0000000    0.2608851
287480.0000000    0.2866210
287520.0000000    0.2515120
287560.0000000    0.2706907
287600.0000000    0.2661690
287640.0000000    0.2676823
287680.0000000    0.2685014
287720.0000000    0.2591331
287760.0000000    0.2713030
287800.0000000    0.2676228
287840.0000000    0.2746256
287880.0000000    0.2831410
287920.0000000    0.2704081
287960.0000000    0.2575549
288000.0000000    0.2718564
288040.0000000    0.2772500
288080.0000000    0.2474969
288120.0000000    0.2823051
288160.0000000    0.2710967
288200.0000000    0.2635308
288240.0000000    0.2765265
288280.0000000    0.2659043
288320.0000000    0.2655635
288360.0000000    0.2357585
288400.0000000    0.2509862
288440.0000000    0.2419168
288480.0000000    0.2374583
288520.0000000    0.2743931
288560.0000000    0.2779625
288600.0000000    0.2651750
288640.0000000    0.2836010
288680.0000000    0.2805755
288720.0000000    0.2747205
288760.0000000    0.2846718
288800.0000000    0.2612516
288840.0000000    0.2666155
288880.0000000    0.2570881
288920.0000000    0.2650304
288960.0000000    0.2601579
289000.0000000    0.2469150
289040.0000000    0.2724097
289080.0000000    0.2327286
289120.0000000    0.2504510
289160.0000000    0.2477941
289200.0000000    0.2697381
289240.0000000    0.2796136
289280.0000000    0.2636526
289320.0000000    0.2755807
289360.0000000    0.2680781
289400.0000000    0.2657115
289440.0000000    0.2628697
289480.0000000    0.2541250
289520.0000000    0.2634153
289560.0000000    0.2743893
289600.0000000    0.2688648
289640.0000000    0.2756250
289680.0000000    0.2755337
289720.0000000    0.2722884
289760.0000000    0.2867401
289800.0000000    0.2773271
289840.0000000    0.2914064
289880.0000000    0.2807730
289920.0000000    0.2874903
289960.0000000    0.2728278
290000.0000000    0.2513191
290040.0000000    0.2929103
290080.0000000    0.2767908
290120.0000000    0.2676527
290160.0000000    0.2710594
290200.0000000    0.2754415
290240.0000000    0.2516295
290280.0000000    0.2469034
290320.0000000    0.2361313
290360.0000000    0.2538268
290400.0000000    0.2884054
290440.0000000    0.2728429
290480.0000000    0.2663803
290520.0000000    0.2690891
290560.0000000    0.2651040
290600.0000000    0.2536408
290640.0000000    0.2703065
290680.0000000    0.2505861
290720.0000000    0.2466356
290760.0000000    0.2555160
290800.0000000    0.2431400
290840.0000000    0.2402459
290880.0000000    0.2663186
290920.0000000    0.2524145
290960.0000000    0.2552092
291000.0000000    0.2651338
291040.0000000    0.2556274
291080.0000000    0.2598197
291120.0000000    0.2636488
291160.0000000    0.2553312
291200.0000000    0.2561808
291240.0000000    0.2404339
291280.0000000    0.2517551
291320.0000000    0.2528562
291360.0000000    0.2453969
291400.0000000    0.2534186
291440.0000000    0.2652991
291480.0000000    0.2612175
291520.0000000    0.2988969
291560.0000000    0.2693227
291600.0000000    0.2649986
291640.0000000    0.2561798
291680.0000000    0.2588588
291720.0000000    0.2509853
291760.0000000    0.2765177
291800.0000000    0.2729254
291840.0000000    0.2813109
291880.0000000    0.2688201
291920.0000000    0.2681606
291960.0000000    0.2716198
292000.0000000    0.2409963
292040.0000000    0.2541754
292080.0000000    0.2567153
292120.0000000    0.2633085
292160.0000000    0.2528140
292200.0000000    0.2508080
292240.0000000    0.2645377
292280.0000000    0.2528212
292320.0000000    0.2564058
292360.0000000    0.2802016
292400.0000000    0.2588653
292440.0000000    0.2617826
292480.0000000    0.2564321
292520.0000000    0.2455721
292560.0000000    0.2750581
292600.0000000    0.2985237
292640.0000000    0.2627436
292680.0000000    0.2767206
292720.0000000    0.2570157
292760.0000000    0.2597873
292800.0000000    0.2407103
292840.0000000    0.2784913
292880.0000000    0.2667822
292920.0000000    0.2776083
292960.0000000    0.2721676
293000.0000000    0.2457070
293040.0000000    0.2584985
293080.0000000    0.2769629
293120.0000000    0.2532300
293160.0000000    0.2518275
293200.0000000    0.2558349
293240.0000000    0.2531555
293280.0000000    0.2666488
293320.0000000    0.2713437
293360.0000000    0.2529346
293400.0000000    0.2614932
293440.0000000    0.2604422
293480.0000000    0.2463771
293520.0000000    0.2434049
293560.0000000    0.2594098
293600.0000000    0.2541063
293640.0000000    0.2650993
293680.0000000    0.2631208
293720.0000000    0.2711040
293760.0000000    0.2497657
293800.0000000    0.2504880
293840.0000000    0.2384198
293880.0000000    0.2575347
293920.0000000    0.2879222
293960.0000000    0.2647509
294000.0000000    0.2625463
294040.0000000    0.2650704
294080.0000000    0.2750130
294120.0000000    0.2789966
294160.0000000    0.2657400
294200.0000000    0.2820293
294240.0000000    0.2720475
294280.0000000    0.2586596
294320.0000000    0.2616334
294360.0000000    0.2654467
294400.0000000    0.2868313
294440.0000000    0.2803530
294480.0000000    0.2777967
294520.0000000    0.2743280
294560.0000000    0.2695265
294600.0000000    0.2678923
294640.0000000    0.2637366
294680.0000000    0.2690396
294720.0000000    0.2519676
294760.0000000    0.2691635
294800.0000000    0.2442594
294840.0000000    0.2474419
294880.0000000    0.2388377
294920.0000000    0.2689197
294960.0000000    0.2728479
295000.0000000    0.2696516
295040.0000000    0.2720449
295080.0000000    0.2756324
295120.0000000    0.2920884
295160.0000000    0.2660066
295200.0000000    0.2602991
295240.0000000    0.2951568
295280.0000000    0.2805265
295320.0000000    0.2660834
295360.0000000    0.2598258
295400.0000000    0.2705660
295440.0000000    0.2906448
295480.0000000    0.2747076
295520.0000000    0.2785757
295560.0000000    0.2560039
295600.0000000    0.2625162
295640.0000000    0.2667411
295680.0000000    0.2770850
295720.0000000    0.2839644
295760.0000000    0.2946481
295800.0000000    0.2931839
295840.0000000    0.2678027
295880.0000000    0.2883024
295920.0000000    0.2675549
295960.0000000    0.2792597
296000.0000000    0.2945256
296040.0000000    0.2724364
296080.0000000    0.2617510
296120.0000000    0.2555654
296160.0000000    0.2329327
296200.0000000    0.2692270
296240.0000000    0.2570905
296280.0000000    0.2617016
296320.0000000    0.2604352
296360.0000000    0.2846871
296400.0000000    0.2501807
296440.0000000    0.2592625
296480.0000000    0.2730868
296520.0000000    0.2573057
296560.0000000    0.2737373
296600.0000000    0.3016088
296640.0000000    0.2975936
296680.0000000    0.2809844
296720.0000000    0.2884413
296760.0000000    0.2790935
296800.0000000    0.2865120
296840.0000000    0.2875744
296880.0000000    0.2849229
296920.0000000    0.2856363
296960.0000000    0.3137485
297000.0000000    0.2971323
297040.0000000    0.2842987
297080.0000000    0.2710688
297120.0000000    0.2751702
297160.0000000    0.2756574
297200.0000000    0.2569826
297240.0000000    0.2421396
297280.0000000    0.2405845
297320.0000000    0.2707558
297360.0000000    0.2713536
297400.0000000    0.2650490
297440.0000000    0.2679387
297480.0000000    0.2656658
297520.0000000    0.2607853
297560.0000000    0.2709073
297600.0000000    0.2852829
297640.0000000    0.2695889
297680.0000000    0.2823828
297720.0000000    0.2716613
297760.0000000    0.2774996
297800.0000000    0.3050853
297840.0000000    0.2829413
297880.0000000    0.2678148
297920.0000000    0.2802556
297960.0000000    0.2856442
298000.0000000    0.2805099
298040.0000000    0.2601648
298080.0000000    0.2931629
298120.0000000    0.2735747
298160.0000000    0.2905466
298200.0000000    0.2845030
298240.0000000    0.2658673
298280.0000000    0.2521545
298320.0000000    0.2481291
298360.0000000    0.2634566
298400.0000000    0.2338234
298440.0000000    0.2561321
298480.0000000    0.2287489
298520.0000000    0.2640170
298560.0000000    0.2485331
298600.0000000    0.2662691
298640.0000000    0.2516451
298680.0000000    0.2844572
298720.0000000    0.2767423
298760.0000000    0.2942353
298800.0000000    0.2579226
298840.0000000    0.2973566
298880.0000000    0.2755394
298920.0000000    0.2432108
298960.0000000    0.2605508
299000.0000000    0.2737723
299040.0000000    0.2773980
299080.0000000    0.2477347
299120.0000000    0.2564074
299160.0000000    0.2577378
299200.0000000    0.2828243
299240.0000000    0.2684354
299280.0000000    0.2698479
299320.0000000    0.2745306
299360.0000000    0.2742104
299400.0000000    0.2892836
299440.0000000    0.2502842
299480.0000000    0.2692806
299520.0000000    0.2860675
299560.0000000    0.2764423
299600.0000000    0.2617289
299640.0000000    0.2832093
299680.0000000    0.2799652
299720.0000000    0.2851715
299760.0000000    0.2819690
299800.0000000    0.2538240
299840.0000000    0.2599954
299880.0000000    0.2556197
299920.0000000    0.2469280
299960.0000000    0.2461630
300000.0000000    0.2672525
300040.0000000    0.2563990
300080.0000000    0.2625315
300120.0000000    0.2662633
300160.0000000    0.2702598
300200.0000000    0.2774916
300240.0000000    0.2764168
300280.0000000    0.2896501
300320.0000000    0.2894341
300360.0000000    0.2650197
300400.0000000    0.2637866
300440.0000000    0.2645530
300480.0000000    0.2716413
300520.0000000    0.2632887
300560.0000000    0.2749355
300600.0000000    0.3183416
300640.0000000    0.2890280
300680.0000000    0.2563775
300720.0000000    0.2784253
300760.0000000    0.2806414
300800.0000000    0.2690135
300840.0000000    0.2797498
300880.0000000    0.2740424
300920.0000000    0.2660509
300960.0000000    0.2601510
301000.0000000    0.2849464
301040.0000000    0.2370201
301080.0000000    0.2609549
301120.0000000    0.2516770
301160.0000000    0.2551847
301200.0000000    0.2567719
301240.0000000    0.2605773
301280.0000000    0.2581405
301320.0000000    0.2533224
301360.0000000    0.2621110
301400.0000000    0.2405245
301440.0000000    0.2465074
301480.0000000    0.2263852
301520.0000000    0.2393986
301560.0000000    0.2391137
301600.0000000    0.2179304
301640.0000000    0.2311535
301680.0000000    0.2279827
301720.0000000    0.2160280
301760.0000000    0.2346137
301800.0000000    0.2463313
301840.0000000    0.2181539
301880.0000000    0.2267731
301920.0000000    0.2133100
301960.0000000    0.2231085
302000.0000000    0.2540267
302040.0000000    0.2635171
302080.0000000    0.2622887
302120.0000000    0.2292199
302160.0000000    0.2500555
302200.0000000    0.2616259
302240.0000000    0.2538064
302280.0000000    0.2371266
302320.0000000    0.2421696
302360.0000000    0.2613927
302400.0000000    0.2370928
302440.0000000    0.2562420
302480.0000000    0.2455498
302520.0000000    0.2365008
302560.0000000    0.2356780
302600.0000000    0.2213660
302640.0000000    0.2397001
302680.0000000    0.2303136
302720.0000000    0.2584153
302760.0000000    0.2380038
302800.0000000    0.2421287
302840.0000000    0.2147578
302880.0000000    0.2333705
302920.0000000    0.2595175
302960.0000000    0.2524541
303000.0000000    0.2530457
303040.0000000    0.2424729
303080.0000000    0.2528551
303120.0000000    0.2578055
303160.0000000    0.2558309
303200.0000000    0.2270533
303240.0000000    0.2358847
303280.0000000    0.2480227
303320.0000000    0.2423221
303360.0000000    0.2367195
303400.0000000    0.2316130
303440.0000000    0.2486242
303480.0000000    0.2551213
303520.0000000    0.2291263
303560.0000000    0.2100702
303600.0000000    0.2062563
303640.0000000    0.2247106
303680.0000000    0.2489554
303720.0000000    0.2382998
303760.0000000    0.2366967
303800.0000000    0.2456397
303840.0000000    0.2422703
303880.0000000    0.2423484
303920.0000000    0.2172360
303960.0000000    0.2251518
304000.0000000    0.2424589
304040.0000000    0.2531928
304080.0000000    0.2526065
304120.0000000    0.2268661
304160.0000000    0.2391294
304200.0000000    0.2414125
304240.0000000    0.2368320
304280.0000000    0.2363275
304320.0000000    0.2278309
304360.0000000    0.2441026
304400.0000000    0.2193527
304440.0000000    0.2348870
304480.0000000    0.2428761
304520.0000000    0.2233246
304560.0000000    0.2351464
304600.0000000    0.2227014
304640.0000000    0.2279401
304680.0000000    0.2441384
304720.0000000    0.2318483
304760.0000000    0.2308271
304800.0000000    0.2325250
304840.0000000    0.2306566
304880.0000000    0.2148689
304920.0000000    0.2297401
304960.0000000    0.2455164
305000.0000000    0.2581563
305040.0000000    0.2414688
305080.0000000    0.2466128
305120.0000000    0.2330529
305160.0000000    0.2542461
305200.0000000    0.2458279
305240.0000000    0.2497777
305280.0000000    0.2461068
305320.0000000    0.2419618
305360.0000000    0.2257953
305400.0000000    0.2481462
305440.0000000    0.2471614
305480.0000000    0.2420105
305520.0000000    0.2233305
305560.0000000    0.2312476
305600.0000000    0.2367950
305640.0000000    0.2275202
305680.0000000    0.2493442
305720.0000000    0.2592182
305760.0000000    0.2549607
305800.0000000    0.2581536
305840.0000000    0.2628169
305880.0000000    0.2547125
305920.0000000    0.2508625
305960.0000000    0.2630192
306000.0000000    0.2548896
306040.0000000    0.2468402
306080.0000000    0.2377832
306120.0000000    0.2361743
306160.0000000    0.2419271
306200.0000000    0.2518200
306240.0000000    0.2446907
306280.0000000    0.2498930
306320.0000000    0.2280136
306360.0000000    0.2449146
306400.0000000    0.2355756
306440.0000000    0.2432006
306480.0000000    0.2482679
306520.0000000    0.2431817
306560.0000000    0.2526727
306600.0000000    0.2625938
306640.0000000    0.2415970
306680.0000000    0.2552367
306720.0000000    0.2444692
306760.0000000    0.2546147
306800.0000000    0.2469434
306840.0000000    0.2564220
306880.0000000    0.2355579
306920.0000000    0.2274311
306960.0000000    0.2315418
307000.0000000    0.2393211
307040.0000000    0.2329908
307080.0000000    0.2237324
307120.0000000    0.2342449
307160.0000000    0.2287547
307200.0000000    0.2130744
307240.0000000    0.2207323
307280.0000000    0.2231629
307320.0000000    0.2190460
307360.0000000    0.2363188
307400.0000000    0.2419698
307440.0000000    0.2239920
307480.0000000    0.2219739
307520.0000000    0.2220380
307560.0000000    0.2237007
307600.0000000    0.2380846
307640.0000000    0.2293510
307680.0000000    0.2380892
307720.0000000    0.2284215
307760.0000000    0.2188339
307800.0000000    0.2189443
307840.0000000    0.2264381
307880.0000000    0.2181091
307920.0000000    0.2219163
307960.0000000    0.2129400
308000.0000000    0.2289214
308040.0000000    0.2108402
308080.0000000    0.2292436
308120.0000000    0.2395421
308160.0000000    0.2493194
308200.0000000    0.2406467
308240.0000000    0.2361368
308280.0000000    0.2309708
308320.0000000    0.2440510
308360.0000000    0.2230087
308400.0000000    0.2176694
308440.0000000    0.2330823
308480.0000000    0.2314530
308520.0000000    0.2410522
308560.0000000    0.2465954
308600.0000000    0.2320512
308640.0000000    0.2373649
308680.0000000    0.2226763
308720.0000000    0.2287100
308760.0000000    0.2359559
308800.0000000    0.2384955
308840.0000000    0.2492998
308880.0000000    0.2639661
308920.0000000    0.2431237
308960.0000000    0.2362905
309000.0000000    0.2484148
309040.0000000    0.2480534
309080.0000000    0.2640762
309120.0000000    0.2409054
309160.0000000    0.2435108
309200.0000000    0.2422865
309240.0000000    0.2435748
309280.0000000    0.2502938
309320.0000000    0.2300516
309360.0000000    0.2342526
309400.0000000    0.2447422
309440.0000000    0.2235287
309480.0000000    0.2239145
309520.0000000    0.2187627
309560.0000000    0.2073360
309600.0000000    0.2155342
309640.0000000    0.2161520
309680.0000000    0.2094480
309720.0000000    0.2231952
309760.0000000    0.2350755
309800.0000000    0.2366064
309840.0000000    0.2412911
309880.0000000    0.2442947
309920.0000000    0.2351203
309960.0000000    0.2360389
310000.0000000    0.2517468
310040.0000000    0.2287089
310080.0000000    0.2203147
310120.0000000    0.2386395
310160.0000000    0.2310468
310200.0000000    0.2520388
310240.0000000    0.2562257
310280.0000000    0.2596461
310320.0000000    0.2652675
310360.0000000    0.2513872
310400.0000000    0.2380985
310440.0000000    0.2258996
310480.0000000    0.2075760
310520.0000000    0.2017984
310560.0000000    0.2053246
310600.0000000    0.2205308
310640.0000000    0.1974504
310680.0000000    0.2064682
310720.0000000    0.2133574
310760.0000000    0.2102557
310800.0000000    0.2130771
310840.0000000    0.2165356
310880.0000000    0.2330004
310920.0000000    0.2094822
310960.0000000    0.2233628
311000.0000000    0.2340212
311040.0000000    0.2201343
311080.0000000    0.2041756
311120.0000000    0.2129553
311160.0000000    0.2301768
311200.0000000    0.2386025
311240.0000000    0.2068099
311280.0000000    0.2187396
311320.0000000    0.2225768
311360.0000000    0.2135741
311400.0000000    0.2272390
311440.0000000    0.2152763
311480.0000000    0.2290757
311520.0000000    0.2387718
311560.0000000    0.2106626
311600.0000000    0.2331112
311640.0000000    0.2342844
311680.0000000    0.2172726
311720.0000000    0.2216917
311760.0000000    0.2075059
311800.0000000    0.2191201
311840.0000000    0.2079752
311880.0000000    0.2232944
311920.0000000    0.2233954
311960.0000000    0.2185226
312000.0000000    0.2248002
312040.0000000    0.2302113
312080.0000000    0.2334694
312120.0000000    0.2274273
312160.0000000    0.2364904
312200.0000000    0.2434934
312240.0000000    0.2241972
312280.0000000    0.2671081
312320.0000000    0.2307794
312360.0000000    0.2449602
312400.0000000    0.2325712
312440.0000000    0.2340154
312480.0000000    0.2107304
312520.0000000    0.2233484
312560.0000000    0.2379465
312600.0000000    0.2242948
312640.0000000    0.2318221
312680.0000000    0.2381170
312720.0000000    0.2288553
312760.0000000    0.2501383
312800.0000000    0.2387399
312840.0000000    0.2502462
312880.0000000    0.2374152
312920.0000000    0.2239488
312960.0000000    0.2420820
313000.0000000    0.2380629
313040.0000000    0.2387400
313080.0000000    0.2416978
313120.0000000    0.2518296
313160.0000000    0.2338088
313200.0000000    0.2117416
313240.0000000    0.2346348
313280.0000000    0.2097731
313320.0000000    0.2379866
313360.0000000    0.2364699
313400.0000000    0.2289307
313440.0000000    0.2446956
313480.0000000    0.2381620
313520.0000000    0.2359317
313560.0000000    0.2230914
313600.0000000    0.2334844
313640.0000000    0.2385566
313680.0000000    0.2502857
313720.0000000    0.2500834
313760.0000000    0.2455395
313800.0000000    0.2330898
313840.0000000    0.2575068
313880.0000000    0.2478887
313920.0000000    0.2289890
313960.0000000    0.2451117
314000.0000000    0.2489614
314040.0000000    0.2555199
314080.0000000    0.2455470
314120.0000000    0.2644773
314160.0000000    0.2633570
314200.0000000    0.2578748
314240.0000000    0.2745473
314280.0000000    0.2414526
314320.0000000    0.2594753
314360.0000000    0.2468881
314400.0000000    0.2533312
314440.0000000    0.2308307
314480.0000000    0.2364499
314520.0000000    0.2309986
314560.0000000    0.2279832
314600.0000000    0.2532755
314640.0000000    0.2574166
314680.0000000    0.2432656
314720.0000000    0.2485037
314760.0000000    0.2596881
314800.0000000    0.2407286
314840.0000000    0.2263284
314880.0000000    0.2509627
314920.0000000    0.2255349
314960.0000000    0.2318614
315000.0000000    0.2415241
315040.0000000    0.2499558
315080.0000000    0.2334908
315120.0000000    0.2169885
315160.0000000    0.2355660
315200.0000000    0.2315731
315240.0000000    0.2370082
315280.0000000    0.2250881
315320.0000000    0.2450517
315360.0000000    0.2451950
315400.0000000    0.2539203
315440.0000000    0.2470339
315480.0000000    0.2462673
315520.0000000    0.2557201
315560.0000000    0.2399943
315600.0000000    0.2437858
315640.0000000    0.2498829
315680.0000000    0.2508893
315720.0000000    0.2536906
315760.0000000    0.2501149
315800.0000000    0.2597663
315840.0000000    0.2755913
315880.0000000    0.2386187
315920.0000000    0.2314573
315960.0000000    0.2516963
316000.0000000    0.2455751
316040.0000000    0.2511010
316080.0000000    0.2361692
316120.0000000    0.2322512
316160.0000000    0.2457596
316200.0000000    0.2420674
316240.0000000    0.2434373
316280.0000000    0.2379884
316320.0000000    0.2358388
316360.0000000    0.2537651
316400.0000000    0.2537082
316440.0000000    0.2611552
316480.0000000    0.2354153
316520.0000000    0.2566161
316560.0000000    0.2382023
316600.0000000    0.2365726
316640.0000000    0.2384759
316680.0000000    0.2406067
316720.0000000    0.2577668
316760.0000000    0.2613686
316800.0000000    0.2478864
316840.0000000    0.2293503
316880.0000000    0.2546335
316920.0000000    0.2321812
316960.0000000    0.2423123
317000.0000000    0.2418476
317040.0000000    0.2140331
317080.0000000    0.2179583
317120.0000000    0.2303756
317160.0000000    0.2303044
317200.0000000    0.2391970
317240.0000000    0.2219133
317280.0000000    0.2192929
317320.0000000    0.2222243
317360.0000000    0.2306066
317400.0000000    0.2342537
317440.0000000    0.2217829
317480.0000000    0.2028172
317520.0000000    0.2253309
317560.0000000    0.2009140
317600.0000000    0.2131209
317640.0000000    0.2099148
317680.0000000    0.2137933
317720.0000000    0.2165619
317760.0000000    0.2034394
317800.0000000    0.2225719
317840.0000000    0.2050586
317880.0000000    0.2075243
317920.0000000    0.2146211
317960.0000000    0.2057779
318000.0000000    0.2096030
318040.0000000    0.2279030
318080.0000000    0.2135123
318120.0000000    0.2023937
318160.0000000    0.2068839
318200.0000000    0.2160482
318240.0000000    0.2032537
318280.0000000    0.2033754
318320.0000000    0.2010342
318360.0000000    0.2401564
318400.0000000    0.2191510
318440.0000000    0.2025521
318480.0000000    0.2236038
318520.0000000    0.2166906
318560.0000000    0.2239061
318600.0000000    0.2214278
318640.0000000    0.2118775
318680.0000000    0.2259475
318720.0000000    0.2212170
318760.0000000    0.2228562
318800.0000000    0.2179201
318840.0000000    0.2369857
318880.0000000    0.2234836
318920.0000000    0.2421026
318960.0000000    0.2507400
319000.0000000    0.2341859
319040.0000000    0.2427797
319080.0000000    0.2622466
319120.0000000    0.2451580
319160.0000000    0.2492157
319200.0000000    0.2522621
319240.0000000    0.2515461
319280.0000000    0.2491716
319320.0000000    0.2474712
319360.0000000    0.2394843
319400.0000000    0.2483846
319440.0000000    0.2245605
319480.0000000    0.2285692
319520.0000000    0.2286995
319560.0000000    0.2303812
319600.0000000    0.2353007
319640.0000000    0.2292391
319680.0000000    0.2419158
319720.0000000    0.2221058
319760.0000000    0.2144661
319800.0000000    0.2266112
319840.0000000    0.2286198
319880.0000000    0.2348035
319920.0000000    0.2187217
319960.0000000    0.2191716
320000.0000000    0.1942940
320040.0000000    0.2186833
320080.0000000    0.2161492
320120.0000000    0.2369047
320160.0000000    0.2335623
320200.0000000    0.2513506
320240.0000000    0.2189608
320280.0000000    0.2327158
320320.0000000    0.2402803
320360.0000000    0.2303357
320400.0000000    0.2217955
320440.0000000    0.2399929
320480.0000000    0.2112287
320520.0000000    0.2346960
320560.0000000    0.2209372
320600.0000000    0.2504463
320640.0000000    0.2475806
320680.0000000    0.2411690
320720.0000000    0.2493135
320760.0000000    0.2373519
320800.0000000    0.2412102
320840.0000000    0.2351826
320880.0000000    0.2451128
320920.0000000    0.2637094
320960.0000000    0.2626277
321000.0000000    0.2359132
321040.0000000    0.2421989
321080.0000000    0.2422030
321120.0000000    0.2521836
321160.0000000    0.2668484
321200.0000000    0.2404755
321240.0000000    0.2333045
321280.0000000    0.2415351
321320.0000000    0.2348204
321360.0000000    0.2425657
321400.0000000    0.2428518
321440.0000000    0.2386126
321480.0000000    0.2440304
321520.0000000    0.2422950
321560.0000000    0.2553739
321600.0000000    0.2460669
321640.0000000    0.2700049
321680.0000000    0.2305508
321720.0000000    0.2544362
321760.0000000    0.2385211
321800.0000000    0.2580731
321840.0000000    0.2583383
321880.0000000    0.2408083
321920.0000000    0.2544965
321960.0000000    0.2461827
322000.0000000    0.2396173
322040.0000000    0.2515598
322080.0000000    0.2437232
322120.0000000    0.2373175
322160.0000000    0.2430635
322200.0000000    0.2599152
322240.0000000    0.2632777
322280.0000000    0.2377150
322320.0000000    0.2502220
322360.0000000    0.2326632
322400.0000000    0.2446237
322440.0000000    0.2242267
322480.0000000    0.2278289
322520.0000000    0.2323739
322560.0000000    0.2252938
322600.0000000    0.2153785
322640.0000000    0.2424199
322680.0000000    0.2376097
322720.0000000    0.2297845
322760.0000000    0.2334010
322800.0000000    0.2317951
322840.0000000    0.2284575
322880.0000000    0.2272714
322920.0000000    0.2260925
322960.0000000    0.2317487
323000.0000000    0.2356303
323040.0000000    0.2368941
323080.0000000    0.2509083
323120.0000000    0.2542933
323160.0000000    0.2632211
323200.0000000    0.2446428
323240.0000000    0.2651738
323280.0000000    0.2558993
323320.0000000    0.2585995
323360.0000000    0.2752095
323400.0000000    0.2465151
323440.0000000    0.2492972
323480.0000000    0.2587068
323520.0000000    0.2716433
323560.0000000    0.2542214
323600.0000000    0.2431461
323640.0000000    0.2582020
323680.0000000    0.2334206
323720.0000000    0.2447764
323760.0000000    0.2384958
323800.0000000    0.2580729
323840.0000000    0.2419321
323880.0000000    0.2515269
323920.0000000    0.2340406
323960.0000000    0.2563174
324000.0000000    0.2622129
324040.0000000    0.2319289
324080.0000000    0.2551345
324120.0000000    0.2603164
324160.0000000    0.2306186
324200.0000000    0.2434775
324240.0000000    0.2356926
324280.0000000    0.2297298
324320.0000000    0.2364067
324360.0000000    0.2281932
324400.0000000    0.2421120
324440.0000000    0.2435006
324480.0000000    0.2403501
324520.0000000    0.2311786
324560.0000000    0.2265877
324600.0000000    0.2433678
324640.0000000    0.2584566
324680.0000000    0.2604146
324720.0000000    0.2434702
324760.0000000    0.2425045
324800.0000000    0.2474269
324840.0000000    0.2271987
324880.0000000    0.2444051
324920.0000000    0.2499236
324960.0000000    0.2329912
325000.0000000    0.2411927
325040.0000000    0.2256694
325080.0000000    0.2289604
325120.0000000    0.2166627
325160.0000000    0.2356372
325200.0000000    0.2599046
325240.0000000    0.2261297
325280.0000000    0.2447196
325320.0000000    0.2404605
325360.0000000    0.2425146
325400.0000000    0.2432130
325440.0000000    0.2361315
325480.0000000    0.2222937
325520.0000000    0.2383649
325560.0000000    0.2324810
325600.0000000    0.2326766
325640.0000000    0.2343102
325680.0000000    0.2324903
325720.0000000    0.2229849
325760.0000000    0.2472256
325800.0000000    0.2312037
325840.0000000    0.2284914
325880.0000000    0.2237835
325920.0000000    0.2095078
325960.0000000    0.2162715
326000.0000000    0.2251060
326040.0000000    0.2157092
326080.0000000    0.2116123
326120.0000000    0.2181504
326160.0000000    0.2174281
326200.0000000    0.2355652
326240.0000000    0.2333092
326280.0000000    0.2155412
326320.0000000    0.2023910
326360.0000000    0.2156504
326400.0000000    0.2197775
326440.0000000    0.2264439
326480.0000000    0.2310589
326520.0000000    0.2099032
326560.0000000    0.2235899
326600.0000000    0.2077290
326640.0000000    0.2049299
326680.0000000    0.2222945
326720.0000000    0.2130361
326760.0000000    0.2185036
326800.0000000    0.2313701
326840.0000000    0.2349861
326880.0000000    0.2219252
326920.0000000    0.2324647
326960.0000000    0.2288997
327000.0000000    0.2447984
327040.0000000    0.2368975
327080.0000000    0.2456007
327120.0000000    0.2519548
327160.0000000    0.2221957
327200.0000000    0.2245450
327240.0000000    0.2378192
327280.0000000    0.2427152
327320.0000000    0.2198209
327360.0000000    0.2300604
327400.0000000    0.2244483
327440.0000000    0.2254708
327480.0000000    0.2321088
327520.0000000    0.2190711
327560.0000000    0.1999160
327600.0000000    0.2159149
327640.0000000    0.2525825
327680.0000000    0.2404082
327720.0000000    0.2317472
327760.0000000    0.2544145
327800.0000000    0.2322709
327840.0000000    0.2483191
327880.0000000    0.2302277
327920.0000000    0.2370209
327960.0000000    0.2087668
328000.0000000    0.2080392
328040.0000000    0.2309831
328080.0000000    0.2354298
328120.0000000    0.2429658
328160.0000000    0.2419077
328200.0000000    0.2676281
328240.0000000    0.2486379
328280.0000000    0.2244183
328320.0000000    0.2457585
328360.0000000    0.2423188
328400.0000000    0.2565158
328440.0000000    0.2372128
328480.0000000    0.2467385
328520.0000000    0.2281426
328560.0000000    0.2287614
328600.0000000    0.2391822
328640.0000000    0.2221241
328680.0000000    0.2376136
328720.0000000    0.2185996
328760.0000000    0.2415131
328800.0000000    0.2072104
328840.0000000    0.2108162
328880.0000000    0.2084702
328920.0000000    0.2128126
328960.0000000    0.2195634
329000.0000000    0.2122125
329040.0000000    0.2215894
329080.0000000    0.2144666
329120.0000000    0.2056660
329160.0000000    0.2204232
329200.0000000    0.2344722
329240.0000000    0.2174603
329280.0000000    0.2511818
329320.0000000    0.2413048
329360.0000000    0.2150704
329400.0000000    0.2152250
329440.0000000    0.2082287
329480.0000000    0.2094258
329520.0000000    0.2299346
329560.0000000    0.2194330
329600.0000000    0.2257736
329640.0000000    0.2150833
329680.0000000    0.2212429
329720.0000000    0.2126281
329760.0000000    0.2258796
329800.0000000    0.2330767
329840.0000000    0.2180956
329880.0000000    0.2352177
329920.0000000    0.2202128
329960.0000000    0.2155016
330000.0000000    0.2148926
330040.0000000    0.2229046
330080.0000000    0.2233758
330120.0000000    0.2256088
330160.0000000    0.2269322
330200.0000000    0.2089514
330240.0000000    0.2219500
330280.0000000    0.2196134
330320.0000000    0.2185314
330360.0000000    0.2282750
330400.0000000    0.2072576
330440.0000000    0.2189863
330480.0000000    0.2009570
330520.0000000    0.2098309
330560.0000000    0.2017518
330600.0000000    0.2191049
330640.0000000    0.2314696
330680.0000000    0.2297777
330720.0000000    0.2303741
330760.0000000    0.2450257
330800.0000000    0.2206101
330840.0000000    0.2604551
330880.0000000    0.2294265
330920.0000000    0.2383788
330960.0000000    0.2002636
331000.0000000    0.2160675
331040.0000000    0.2320623
331080.0000000    0.2313689
331120.0000000    0.2225540
331160.0000000    0.2242633
331200.0000000    0.2202606
331240.0000000    0.2358219
331280.0000000    0.2136770
331320.0000000    0.2245875
331360.0000000    0.2309268
331400.0000000    0.2300539
331440.0000000    0.2396513
331480.0000000    0.2407598
331520.0000000    0.2399047
331560.0000000    0.2301585
331600.0000000    0.2350867
331640.0000000    0.2187706
331680.0000000    0.2139025
331720.0000000    0.2138778
331760.0000000    0.2195863
331800.0000000    0.2234009
331840.0000000    0.2127484
331880.0000000    0.2053874
331920.0000000    0.2251992
331960.0000000    0.2301211
332000.0000000    0.2080972
332040.0000000    0.2011989
332080.0000000    0.2124960
332120.0000000    0.2077653
332160.0000000    0.2178754
332200.0000000    0.1954623
332240.0000000    0.2230735
332280.0000000    0.2030183
332320.0000000    0.2134308
332360.0000000    0.2366292
332400.0000000    0.2086148
332440.0000000    0.2023744
332480.0000000    0.2270985
332520.0000000    0.1969759
332560.0000000    0.2049366
332600.0000000    0.2271668
332640.0000000    0.2329342
332680.0000000    0.2216952
332720.0000000    0.2428524
332760.0000000    0.2349460
332800.0000000    0.1947569
332840.0000000    0.2183936
332880.0000000    0.2340391
332920.0000000    0.2666909
332960.0000000    0.2449543
333000.0000000    0.2428291
333040.0000000    0.2492684
333080.0000000    0.2266580
333120.0000000    0.2538289
333160.0000000    0.2388463
333200.0000000    0.2251099
333240.0000000    0.2008666
333280.0000000    0.2094575
333320.0000000    0.2180455
333360.0000000    0.2303321
333400.0000000    0.2187637
333440.0000000    0.2344022
333480.0000000    0.2108612
333520.0000000    0.2051487
333560.0000000    0.2144537
333600.0000000    0.2170812
333640.0000000    0.2343703
333680.0000000    0.2251703
333720.0000000    0.2061870
333760.0000000    0.2138172
333800.0000000    0.2215175
333840.0000000    0.2040035
333880.0000000    0.2084533
333920.0000000    0.1956049
333960.0000000    0.2267237
334000.0000000    0.2166320
334040.0000000    0.2255146
334080.0000000    0.2165925
334120.0000000    0.2262959
334160.0000000    0.2175395
334200.0000000    0.2397930
334240.0000000    0.2197453
334280.0000000    0.2290436
334320.0000000    0.2160799
334360.0000000    0.2021383
334400.0000000    0.2220792
334440.0000000    0.2404224
334480.0000000    0.2292408
334520.0000000    0.2455514
334560.0000000    0.2283009
334600.0000000    0.2439419
334640.0000000    0.2420715
334680.0000000    0.2428912
334720.0000000    0.2483159
334760.0000000    0.2524944
334800.0000000    0.2562937
334840.0000000    0.2401747
334880.0000000    0.2386363
334920.0000000    0.2496988
334960.0000000    0.2446352
335000.0000000    0.2448616
335040.0000000    0.2471122
335080.0000000    0.2456575
335120.0000000    0.2217080
335160.0000000    0.2338994
335200.0000000    0.2313328
335240.0000000    0.2380100
335280.0000000    0.2534941
335320.0000000    0.2509480
335360.0000000    0.2506096
335400.0000000    0.2353330
335440.0000000    0.2345903
335480.0000000    0.2206097
335520.0000000    0.2268563
335560.0000000    0.2394183
335600.0000000    0.2225519
335640.0000000    0.2313744
335680.0000000    0.2094701
335720.0000000    0.2322572
335760.0000000    0.2461322
335800.0000000    0.2234312
335840.0000000    0.2378895
335880.0000000    0.2580434
335920.0000000    0.2650907
335960.0000000    0.2548545
336000.0000000    0.2396325
336040.0000000    0.2343968
336080.0000000    0.2275612
336120.0000000    0.2298229
336160.0000000    0.2484006
336200.0000000    0.2423755
336240.0000000    0.2207534
336280.0000000    0.2342460
336320.0000000    0.2269211
336360.0000000    0.2169678
336400.0000000    0.2302959
336440.0000000    0.2341527
336480.0000000    0.2310250
336520.0000000    0.2137181
336560.0000000    0.2247878
336600.0000000    0.2215046
336640.0000000    0.2320720
336680.0000000    0.2218773
336720.0000000    0.2233763
336760.0000000    0.2161595
336800.0000000    0.2130433
336840.0000000    0.2199407
336880.0000000    0.1981629
336920.0000000    0.2283198
336960.0000000    0.2279211
337000.0000000    0.2180007
337040.0000000    0.2120205
337080.0000000    0.2188094
337120.0000000    0.2065141
337160.0000000    0.2233748
337200.0000000    0.2274399
337240.0000000    0.2140311
337280.0000000    0.2134038
337320.0000000    0.2132507
337360.0000000    0.2378362
337400.0000000    0.2160844
337440.0000000    0.2071434
337480.0000000    0.2075724
337520.0000000    0.2376946
337560.0000000    0.2169156
337600.0000000    0.2256549
337640.0000000    0.2166022
337680.0000000    0.2209567
337720.0000000    0.2172353
337760.0000000    0.2207037
337800.0000000    0.2205063
337840.0000000    0.2056635
337880.0000000    0.2381424
337920.0000000    0.2270556
337960.0000000    0.2194807
338000.0000000    0.2197920
338040.0000000    0.2141219
338080.0000000    0.2147576
338120.0000000    0.2346671
338160.0000000    0.2399245
338200.0000000    0.2133017
338240.0000000    0.2235704
338280.0000000    0.2102106
338320.0000000    0.2189825
338360.0000000    0.2309913
338400.0000000    0.2222681
338440.0000000    0.2332612
338480.0000000    0.2177488
338520.0000000    0.2131924
338560.0000000    0.2145653
338600.0000000    0.2231791
338640.0000000    0.2276353
338680.0000000    0.2277604
338720.0000000    0.2222490
338760.0000000    0.2141447
338800.0000000    0.2390598
338840.0000000    0.2175270
338880.0000000    0.2255418
338920.0000000    0.2111138
338960.0000000    0.2153913
339000.0000000    0.2164459
339040.0000000    0.2084335
339080.0000000    0.2347797
339120.0000000    0.2413580
339160.0000000    0.2226861
339200.0000000    0.2213493
339240.0000000    0.2266452
339280.0000000    0.2068077
339320.0000000    0.2067240
339360.0000000    0.2179426
339400.0000000    0.2075076
339440.0000000    0.2105661
339480.0000000    0.2048949
339520.0000000    0.1998218
339560.0000000    0.2119714
339600.0000000    0.2202942
339640.0000000    0.2131741
339680.0000000    0.2096145
339720.0000000    0.2231912
339760.0000000    0.2348974
339800.0000000    0.2300462
339840.0000000    0.2292689
339880.0000000    0.2224567
339920.0000000    0.2310344
339960.0000000    0.2158213
340000.0000000    0.2273644
340040.0000000    0.2112976
340080.0000000    0.2064782
340120.0000000    0.2279275
340160.0000000    0.2108548
340200.0000000    0.2148382
340240.0000000    0.2231732
340280.0000000    0.1991571
340320.0000000    0.2121372
340360.0000000    0.2173829
340400.0000000    0.2146364
340440.0000000    0.2229048
340480.0000000    0.1911854
340520.0000000    0.2206402
340560.0000000    0.2127789
340600.0000000    0.2069668
340640.0000000    0.1967870
340680.0000000    0.2051297
340720.0000000    0.2048090
340760.0000000    0.2105949
340800.0000000    0.2009564
340840.0000000    0.2254334
340880.0000000    0.2053951
340920.0000000    0.1985249
340960.0000000    0.2135296
341000.0000000    0.2007083
341040.0000000    0.2066417
341080.0000000    0.1950759
341120.0000000    0.2134186
341160.0000000    0.2121090
341200.0000000    0.2221317
341240.0000000    0.2256933
341280.0000000    0.2425808
341320.0000000    0.2098445
341360.0000000    0.2045252
341400.0000000    0.2178912
341440.0000000    0.2296669
341480.0000000    0.2166752
341520.0000000    0.2186832
341560.0000000    0.2032755
341600.0000000    0.2015489
341640.0000000    0.2208365
341680.0000000    0.2130663
341720.0000000    0.2378171
341760.0000000    0.2576801
341800.0000000    0.2490668
341840.0000000    0.2491029
341880.0000000    0.2417032
341920.0000000    0.2399875
341960.0000000    0.2290919
342000.0000000    0.2030300
342040.0000000    0.2254454
342080.0000000    0.2281411
342120.0000000    0.2075542
342160.0000000    0.2111717
342200.0000000    0.1926498
342240.0000000    0.1869911
342280.0000000    0.1974267
342320.0000000    0.2170526
342360.0000000    0.2085335
342400.0000000    0.2020528
342440.0000000    0.2132084
342480.0000000    0.2161308
342520.0000000    0.2284870
342560.0000000    0.2382799
342600.0000000    0.2278423
342640.0000000    0.2287729
342680.0000000    0.2099172
342720.0000000    0.2361292
342760.0000000    0.2355300
342800.0000000    0.2365905
342840.0000000    0.2344718
342880.0000000    0.2186674
342920.0000000    0.2455327
342960.0000000    0.2386769
343000.0000000    0.2335606
343040.0000000    0.2304644
343080.0000000    0.2295019
343120.0000000    0.2340953
343160.0000000    0.2309067
343200.0000000    0.2290162
343240.0000000    0.2216440
343280.0000000    0.2398464
343320.0000000    0.2350918
343360.0000000    0.2187473
343400.0000000    0.2150721
343440.0000000    0.2164409
343480.0000000    0.2311801
343520.0000000    0.2359479
343560.0000000    0.2257131
343600.0000000    0.2416794
343640.0000000    0.2281157
343680.0000000    0.2211814
343720.0000000    0.2095095
343760.0000000    0.2175553
343800.0000000    0.2046982
343840.0000000    0.2255729
343880.0000000    0.2143856
343920.0000000    0.2216206
343960.0000000    0.2230032
344000.0000000    0.2302830
344040.0000000    0.2435039
344080.0000000    0.2287446
344120.0000000    0.2467224
344160.0000000    0.2439350
344200.0000000    0.2002191
344240.0000000    0.2112815
344280.0000000    0.2252571
344320.0000000    0.2253877
344360.0000000    0.2480526
344400.0000000    0.2321119
344440.0000000    0.2253860
344480.0000000    0.2306575
344520.0000000    0.2052828
344560.0000000    0.2133994
344600.0000000    0.2229191
344640.0000000    0.2172254
344680.0000000    0.2426516
344720.0000000    0.2325809
344760.0000000    0.2225101
344800.0000000    0.1984183
344840.0000000    0.2185344
344880.0000000    0.2087971
344920.0000000    0.2034947
344960.0000000    0.2191770
345000.0000000    0.2190133
345040.0000000    0.2242549
345080.0000000    0.2174806
345120.0000000    0.2250289
345160.0000000    0.2232948
345200.0000000    0.2490043
345240.0000000    0.2351535
345280.0000000    0.2533369
345320.0000000    0.2315223
345360.0000000    0.2246451
345400.0000000    0.2183869
345440.0000000    0.2387871
345480.0000000    0.2320000
345520.0000000    0.2424356
345560.0000000    0.2163752
345600.0000000    0.2148495
345640.0000000    0.2356212
345680.0000000    0.2413600
345720.0000000    0.2483543
345760.0000000    0.2269408
345800.0000000    0.2232303
345840.0000000    0.2216393
345880.0000000    0.2197564
345920.0000000    0.2295142
345960.0000000    0.2219917
346000.0000000    0.2224166
346040.0000000    0.2343440
346080.0000000    0.2188128
346120.0000000    0.2120984
346160.0000000    0.1876512
346200.0000000    0.1982691
346240.0000000    0.2154581
346280.0000000    0.2215488
346320.0000000    0.2236977
346360.0000000    0.2215492
346400.0000000    0.2238651
346440.0000000    0.2199400
346480.0000000    0.2086843
346520.0000000    0.2082105
346560.0000000    0.2068061
346600.0000000    0.2252039
346640.0000000    0.2000822
346680.0000000    0.2102562
346720.0000000    0.1930585
346760.0000000    0.2100501
346800.0000000    0.2102460
346840.0000000    0.2119078
346880.0000000    0.2077313
346920.0000000    0.2121580
346960.0000000    0.2070101
347000.0000000    0.2140666
347040.0000000    0.1981795
347080.0000000    0.2092172
347120.0000000    0.2165283
347160.0000000    0.2138819
347200.0000000    0.2192123
347240.0000000    0.2033970
347280.0000000    0.1959219
347320.0000000    0.2108971
347360.0000000    0.2140006
347400.0000000    0.1861989
347440.0000000    0.2301834
347480.0000000    0.2270723
347520.0000000    0.2151807
347560.0000000    0.2024531
347600.0000000    0.2001079
347640.0000000    0.2234928
347680.0000000    0.2186243
347720.0000000    0.1824900
347760.0000000    0.2006193
347800.0000000    0.2304079
347840.0000000    0.2209159
347880.0000000    0.2211302
347920.0000000    0.2272979
347960.0000000    0.2325170
348000.0000000    0.2315475
348040.0000000    0.2303866
348080.0000000    0.2206972
348120.0000000    0.2130430
348160.0000000    0.2005111
348200.0000000    0.2160661
348240.0000000    0.1990228
348280.0000000    0.2023471
348320.0000000    0.2014211
348360.0000000    0.2156601
348400.0000000    0.2065230
348440.0000000    0.2158367
348480.0000000    0.2167658
348520.0000000    0.1933386
348560.0000000    0.2156529
348600.0000000    0.1984387
348640.0000000    0.2070239
348680.0000000    0.2089201
348720.0000000    0.2159437
348760.0000000    0.2037958
348800.0000000    0.2063120
348840.0000000    0.2111972
348880.0000000    0.1945001
348920.0000000    0.1925836
348960.0000000    0.2047548
349000.0000000    0.1968859
349040.0000000    0.2225022
349080.0000000    0.2137101
349120.0000000    0.2084127
349160.0000000    0.1964702
349200.0000000    0.1967839
349240.0000000    0.2067374
349280.0000000    0.2013533
349320.0000000    0.1967784
349360.0000000    0.1873541
349400.0000000    0.2065292
349440.0000000    0.2117813
349480.0000000    0.2182631
349520.0000000    0.2075115
349560.0000000    0.2041003
349600.0000000    0.2074608
349640.0000000    0.2122406
349680.0000000    0.1843470
349720.0000000    0.1945483
349760.0000000    0.2123933
349800.0000000    0.2118294
349840.0000000    0.2115913
349880.0000000    0.2032574
349920.0000000    0.1883606
349960.0000000    0.1874738
350000.0000000    0.1865907
350040.0000000    0.1901401
350080.0000000    0.1918154
350120.0000000    0.1933661
350160.0000000    0.1896371
350200.0000000    0.1941817
350240.0000000    0.1906480
350280.0000000    0.1833879
350320.0000000    0.1852156
350360.0000000    0.1693565
350400.0000000    0.1849136
350440.0000000    0.1673475
350480.0000000    0.1758325
350520.0000000    0.1648662
350560.0000000    0.1847588
350600.0000000    0.1751933
350640.0000000    0.1752706
350680.0000000    0.1786520
350720.0000000    0.1726108
350760.0000000    0.1843779
350800.0000000    0.1839101
350840.0000000    0.1935160
350880.0000000    0.1926064
350920.0000000    0.1832917
350960.0000000    0.1735138
351000.0000000    0.1779059
351040.0000000    0.1840559
351080.0000000    0.1785251
351120.0000000    0.1691647
351160.0000000    0.1614416
351200.0000000    0.1576926
351240.0000000    0.1559753
351280.0000000    0.1709424
351320.0000000    0.1827131
351360.0000000    0.1881731
351400.0000000    0.1816978
351440.0000000    0.1746866
351480.0000000    0.1796485
351520.0000000    0.1714582
351560.0000000    0.1788545
351600.0000000    0.1897257
351640.0000000    0.2038350
351680.0000000    0.2107687
351720.0000000    0.2154915
351760.0000000    0.2072952
351800.0000000    0.2111899
351840.0000000    0.1930285
351880.0000000    0.2014939
351920.0000000    0.2113825
351960.0000000    0.1872930
352000.0000000    0.1970302
352040.0000000    0.2118145
352080.0000000    0.1999079
352120.0000000    0.2197364
352160.0000000    0.2214210
352200.0000000    0.2043859
352240.0000000    0.2001834
352280.0000000    0.2126307
352320.0000000    0.2124462
352360.0000000    0.2272733
352400.0000000    0.2293087
352440.0000000    0.2004998
352480.0000000    0.1977220
352520.0000000    0.2001511
352560.0000000    0.2108415
352600.0000000    0.1923956
352640.0000000    0.1958715
352680.0000000    0.2158491
352720.0000000    0.2006095
352760.0000000    0.1990265
352800.0000000    0.2065407
352840.0000000    0.1909685
352880.0000000    0.2042529
352920.0000000    0.2058519
352960.0000000    0.2084004
353000.0000000    0.2115650
353040.0000000    0.2106507
353080.0000000    0.2141768
353120.0000000    0.2163617
353160.0000000    0.2284182
353200.0000000    0.2157880
353240.0000000    0.2134937
353280.0000000    0.2260519
353320.0000000    0.2158444
353360.0000000    0.2333563
353400.0000000    0.2004627
353440.0000000    0.2060027
353480.0000000    0.2017268
353520.0000000    0.1940305
353560.0000000    0.2019577
353600.0000000    0.2062384
353640.0000000    0.1981567
353680.0000000    0.2141860
353720.0000000    0.2053270
353760.0000000    0.2131965
353800.0000000    0.2117204
353840.0000000    0.1902468
353880.0000000    0.2220440
353920.0000000    0.2250911
353960.0000000    0.2363773
354000.0000000    0.2194644
354040.0000000    0.2272364
354080.0000000    0.2069243
354120.0000000    0.1995672
354160.0000000    0.2037278
354200.0000000    0.2037171
354240.0000000    0.1961486
354280.0000000    0.1921763
354320.0000000    0.2031638
354360.0000000    0.1892749
354400.0000000    0.2188495
354440.0000000    0.1972136
354480.0000000    0.2110791
354520.0000000    0.2119283
354560.0000000    0.2159666
354600.0000000    0.2173725
354640.0000000    0.2139426
354680.0000000    0.2217976
354720.0000000    0.2057328
354760.0000000    0.1999757
354800.0000000    0.2014939
354840.0000000    0.2089878
354880.0000000    0.2062331
354920.0000000    0.2028611
354960.0000000    0.2261471
355000.0000000    0.2099177
355040.0000000    0.2122753
355080.0000000    0.2100766
355120.0000000    0.2145400
355160.0000000    0.2112420
355200.0000000    0.2133792
355240.0000000    0.2159884
355280.0000000    0.2173331
355320.0000000    0.2008050
355360.0000000    0.2039374
355400.0000000    0.1976569
355440.0000000    0.2074950
355480.0000000    0.2124005
355520.0000000    0.2155998
355560.0000000    0.2024545
355600.0000000    0.2114308
355640.0000000    0.2221160
355680.0000000    0.1955086
355720.0000000    0.1995125
355760.0000000    0.1988634
355800.0000000    0.1948566
355840.0000000    0.1994052
355880.0000000    0.1932498
355920.0000000    0.1993872
355960.0000000    0.1963972
356000.0000000    0.2058649
356040.0000000    0.2112065
356080.0000000    0.2110237
356120.0000000    0.1874140
356160.0000000    0.1955692
356200.0000000    0.1961310
356240.0000000    0.1995185
356280.0000000    0.1883815
356320.0000000    0.1890689
356360.0000000    0.2000996
356400.0000000    0.2030673
356440.0000000    0.1837794
356480.0000000    0.2072598
356520.0000000    0.1892687
356560.0000000    0.2017107
356600.0000000    0.2003906
356640.0000000    0.2060827
356680.0000000    0.2008755
356720.0000000    0.1944305
356760.0000000    0.2041788
356800.0000000    0.2105171
356840.0000000    0.2141306
356880.0000000    0.2135839
356920.0000000    0.2227861
356960.0000000    0.1897534
357000.0000000    0.2049335
357040.0000000    0.2098701
357080.0000000    0.2131993
357120.0000000    0.2118910
357160.0000000    0.2056536
357200.0000000    0.2120318
357240.0000000    0.2020536
357280.0000000    0.1876847
357320.0000000    0.1965432
357360.0000000    0.1830520
357400.0000000    0.1753334
357440.0000000    0.1748585
357480.0000000    0.1564229
357520.0000000    0.1565957
357560.0000000    0.1890666
357600.0000000    0.1766694
357640.0000000    0.1722123
357680.0000000    0.1717754
357720.0000000    0.1850602
357760.0000000    0.1752253
357800.0000000    0.1653778
357840.0000000    0.1611214
357880.0000000    0.1735699
357920.0000000    0.1817556
357960.0000000    0.1609805
358000.0000000    0.1812503
358040.0000000    0.1770178
358080.0000000    0.1793085
358120.0000000    0.1744090
358160.0000000    0.1731042
358200.0000000    0.1830734
358240.0000000    0.1751128
358280.0000000    0.1690889
358320.0000000    0.1678377
358360.0000000    0.1684476
358400.0000000    0.1570076
358440.0000000    0.1688635
358480.0000000    0.1651179
358520.0000000    0.1603877
358560.0000000    0.1635853
358600.0000000    0.1571826
358640.0000000    0.1573751
358680.0000000    0.1519063
358720.0000000    0.1489023
358760.0000000    0.1618709
358800.0000000    0.1696611
358840.0000000    0.1532061
358880.0000000    0.1439724
358920.0000000    0.1618010
358960.0000000    0.1658279
359000.0000000    0.1692681
359040.0000000    0.1632877
359080.0000000    0.1784468
359120.0000000    0.1637646
359160.0000000    0.1603818
359200.0000000    0.1576020
359240.0000000    0.1527158
359280.0000000    0.1489620
359320.0000000    0.1505231
359360.0000000    0.1499157
359400.0000000    0.1480794
359440.0000000    0.1602547
359480.0000000    0.1566662
359520.0000000    0.1490303
359560.0000000    0.1525695
359600.0000000    0.1520271
359640.0000000    0.1448529
359680.0000000    0.1560327
359720.0000000    0.1609662
359760.0000000    0.1688838
359800.0000000    0.1804102
359840.0000000    0.1824456
359880.0000000    0.1632914
359920.0000000    0.1561868
359960.0000000    0.1584314
360000.0000000    0.1659135
360040.0000000    0.1698052
360080.0000000    0.1662581
360120.0000000    0.1646917
360160.0000000    0.1587205
360200.0000000    0.1671531
360240.0000000    0.1638370
360280.0000000    0.1814137
360320.0000000    0.1567331
360360.0000000    0.1514632
360400.0000000    0.1683003
360440.0000000    0.1640494
360480.0000000    0.1440859
360520.0000000    0.1705456
360560.0000000    0.1705266
360600.0000000    0.1653450
360640.0000000    0.1695268
360680.0000000    0.1776733
360720.0000000    0.1704045
360760.0000000    0.1574690
360800.0000000    0.1431781
360840.0000000    0.1572788
360880.0000000    0.1674140
360920.0000000    0.1700485
360960.0000000    0.1638496
361000.0000000    0.1492120
361040.0000000    0.1555275
361080.0000000    0.1559254
361120.0000000    0.1585923
361160.0000000    0.1649255
361200.0000000    0.1760976
361240.0000000    0.1925708
361280.0000000    0.1771459
361320.0000000    0.1636620
361360.0000000    0.1577253
361400.0000000    0.1699715
361440.0000000    0.1511032
361480.0000000    0.1520990
361520.0000000    0.1587281
361560.0000000    0.1656671
361600.0000000    0.1459172
361640.0000000    0.1445218
361680.0000000    0.1547142
361720.0000000    0.1506446
361760.0000000    0.1661961
361800.0000000    0.1682426
361840.0000000    0.1615402
361880.0000000    0.1717023
361920.0000000    0.1598415
361960.0000000    0.1601762
362000.0000000    0.1653381
362040.0000000    0.1542108
362080.0000000    0.1832314
362120.0000000    0.1562185
362160.0000000    0.1494085
362200.0000000    0.1399485
362240.0000000    0.1331984
362280.0000000    0.1401410
362320.0000000    0.1462375
362360.0000000    0.1574439
362400.0000000    0.1503389
362440.0000000    0.1316911
362480.0000000    0.1698923
362520.0000000    0.1667767
362560.0000000    0.1696936
362600.0000000    0.1580740
362640.0000000    0.1452230
362680.0000000    0.1519729
362720.0000000    0.1452423
362760.0000000    0.1543791
362800.0000000    0.1403061
362840.0000000    0.1504637
362880.0000000    0.1356703
362920.0000000    0.1416963
362960.0000000    0.1516212
363000.0000000    0.1415742
363040.0000000    0.1513870
363080.0000000    0.1398502
363120.0000000    0.1432236
363160.0000000    0.1505628
363200.0000000    0.1460134
363240.0000000    0.1354326
363280.0000000    0.1213881
363320.0000000    0.1341284
363360.0000000    0.1368178
363400.0000000    0.1607683
363440.0000000    0.1411406
363480.0000000    0.1327891
363520.0000000    0.1281990
363560.0000000    0.1309061
363600.0000000    0.1370764
363640.0000000    0.1309685
363680.0000000    0.1414915
363720.0000000    0.1557511
363760.0000000    0.1640419
363800.0000000    0.1517102
363840.0000000    0.1653513
363880.0000000    0.1552095
363920.0000000    0.1572954
363960.0000000    0.1487506
364000.0000000    0.1454696
364040.0000000    0.1478523
364080.0000000    0.1413733
364120.0000000    0.1434396
364160.0000000    0.1422418
364200.0000000    0.1647450
364240.0000000    0.1479396
364280.0000000    0.1489365
364320.0000000    0.1416099
364360.0000000    0.1488822
364400.0000000    0.1462164
364440.0000000    0.1496704
364480.0000000    0.1467645
364520.0000000    0.1408057
364560.0000000    0.1415875
364600.0000000    0.1472573
364640.0000000    0.1360568
364680.0000000    0.1432149
364720.0000000    0.1325447
364760.0000000    0.1458385
364800.0000000    0.1326216
364840.0000000    0.1484599
364880.0000000    0.1354501
364920.0000000    0.1478484
364960.0000000    0.1553911
365000.0000000    0.1545702
365040.0000000    0.1479733
365080.0000000    0.1516196
365120.0000000    0.1378903
365160.0000000    0.1504120
365200.0000000    0.1481255
365240.0000000    0.1591542
365280.0000000    0.1404344
365320.0000000    0.1549202
365360.0000000    0.1604187
365400.0000000    0.1617752
365440.0000000    0.1588642
365480.0000000    0.1503019
365520.0000000    0.1536396
365560.0000000    0.1538887
365600.0000000    0.1569743
365640.0000000    0.1582816
365680.0000000    0.1537430
365720.0000000    0.1566539
365760.0000000    0.1471057
365800.0000000    0.1414939
365840.0000000    0.1513792
365880.0000000    0.1613705
365920.0000000    0.1571368
365960.0000000    0.1590321
366000.0000000    0.1586803
366040.0000000    0.1476792
366080.0000000    0.1549974
366120.0000000    0.1325120
366160.0000000    0.1478385
366200.0000000    0.1702873
366240.0000000    0.1490019
366280.0000000    0.1638430
366320.0000000    0.1689660
366360.0000000    0.1616151
366400.0000000    0.1661707
366440.0000000    0.1629107
366480.0000000    0.1529084
366520.0000000    0.1809099
366560.0000000    0.1697119
366600.0000000    0.1698487
366640.0000000    0.1469165
366680.0000000    0.1555019
366720.0000000    0.1755545
366760.0000000    0.1487369
366800.0000000    0.1543460
366840.0000000    0.1515827
366880.0000000    0.1505667
366920.0000000    0.1611194
366960.0000000    0.1533503
367000.0000000    0.1546243
367040.0000000    0.1722534
367080.0000000    0.1636523
367120.0000000    0.1563083
367160.0000000    0.1431181
367200.0000000    0.1525707
367240.0000000    0.1492597
367280.0000000    0.1428097
367320.0000000    0.1474983
367360.0000000    0.1340686
367400.0000000    0.1424493
367440.0000000    0.1484590
367480.0000000    0.1437013
367520.0000000    0.1579330
367560.0000000    0.1510781
367600.0000000    0.1495347
367640.0000000    0.1458134
367680.0000000    0.1491638
367720.0000000    0.1545462
367760.0000000    0.1616980
367800.0000000    0.1516062
367840.0000000    0.1509488
367880.0000000    0.1430091
367920.0000000    0.1445079
367960.0000000    0.1376036
368000.0000000    0.1403783
368040.0000000    0.1536270
368080.0000000    0.1639428
368120.0000000    0.1498158
368160.0000000    0.1505664
368200.0000000    0.1676495
368240.0000000    0.1553341
368280.0000000    0.1650196
368320.0000000    0.1571471
368360.0000000    0.1458150
368400.0000000    0.1602610
368440.0000000    0.1481986
368480.0000000    0.1587190
368520.0000000    0.1637741
368560.0000000    0.1570652
368600.0000000    0.1661883
368640.0000000    0.1548308
368680.0000000    0.1571894
368720.0000000    0.1495247
368760.0000000    0.1492732
368800.0000000    0.1610578
368840.0000000    0.1716232
368880.0000000    0.1897020
368920.0000000    0.1721728
368960.0000000    0.1856374
369000.0000000    0.1758441
369040.0000000    0.1798200
369080.0000000    0.1807269
369120.0000000    0.1695849
369160.0000000    0.1665569
369200.0000000    0.1605919
369240.0000000    0.1632831
369280.0000000    0.1660078
369320.0000000    0.1708404
369360.0000000    0.1725793
369400.0000000    0.1621705
369440.0000000    0.1702693
369480.0000000    0.1616093
369520.0000000    0.1697605
369560.0000000    0.1640065
369600.0000000    0.1716994
369640.0000000    0.1693566
369680.0000000    0.1706707
369720.0000000    0.1687316
369760.0000000    0.1759574
369800.0000000    0.1609942
369840.0000000    0.1820475
369880.0000000    0.1722356
369920.0000000    0.1690797
369960.0000000    0.1631183
370000.0000000    0.1580403
370040.0000000    0.1525756
370080.0000000    0.1566112
370120.0000000    0.1687077
370160.0000000    0.1571531
370200.0000000    0.1559017
370240.0000000    0.1664943
370280.0000000    0.1812219
370320.0000000    0.1702586
370360.0000000    0.1761967
370400.0000000    0.1743944
370440.0000000    0.1561218
370480.0000000    0.1514255
370520.0000000    0.1698929
370560.0000000    0.1662010
370600.0000000    0.1663728
370640.0000000    0.1599489
370680.0000000    0.1667041
370720.0000000    0.1821571
370760.0000000    0.1696960
370800.0000000    0.1669558
370840.0000000    0.1618016
370880.0000000    0.1718027
370920.0000000    0.1742561
370960.0000000    0.1636319
371000.0000000    0.1658366
371040.0000000    0.1768929
371080.0000000    0.1870365
371120.0000000    0.1813283
371160.0000000    0.1804013
371200.0000000    0.1772018
371240.0000000    0.1662897
371280.0000000    0.1774326
371320.0000000    0.1925350
371360.0000000    0.1874541
371400.0000000    0.1808772
371440.0000000    0.1938496
371480.0000000    0.1720297
371520.0000000    0.2060483
371560.0000000    0.1887650
371600.0000000    0.1866919
371640.0000000    0.1914869
371680.0000000    0.1824982
371720.0000000    0.1703287
371760.0000000    0.1814424
371800.0000000    0.1796343
371840.0000000    0.1760567
371880.0000000    0.1822096
371920.0000000    0.1834149
371960.0000000    0.1905814
372000.0000000    0.1922750
372040.0000000    0.1861882
372080.0000000    0.1835583
372120.0000000    0.1896030
372160.0000000    0.1865873
372200.0000000    0.1770175
372240.0000000    0.1808094
372280.0000000    0.1859002
372320.0000000    0.1799826
372360.0000000    0.1728554
372400.0000000    0.1780090
372440.0000000    0.1799552
372480.0000000    0.1914062
372520.0000000    0.1880874
372560.0000000    0.1942318
372600.0000000    0.1928123
372640.0000000    0.1776893
372680.0000000    0.1833331
372720.0000000    0.1876030
372760.0000000    0.1801729
372800.0000000    0.1897005
372840.0000000    0.1969344
372880.0000000    0.1827673
372920.0000000    0.1922776
372960.0000000    0.1827364
373000.0000000    0.1782858
373040.0000000    0.1955547
373080.0000000    0.1870648
373120.0000000    0.1878336
373160.0000000    0.1835547
373200.0000000    0.1874752
373240.0000000    0.2010048
373280.0000000    0.1974953
373320.0000000    0.1942945
373360.0000000    0.2073191
373400.0000000    0.1919616
373440.0000000    0.1981589
373480.0000000    0.2071097
373520.0000000    0.1988237
373560.0000000    0.2015714
373600.0000000    0.1815447
373640.0000000    0.1778953
373680.0000000    0.1849989
373720.0000000    0.1917163
373760.0000000    0.1868400
373800.0000000    0.1974183
373840.0000000    0.1801949
373880.0000000    0.1832804
373920.0000000    0.1757266
373960.0000000    0.1708599
374000.0000000    0.1678152
374040.0000000    0.1804385
374080.0000000    0.1882017
374120.0000000    0.1908350
374160.0000000    0.1864274
374200.0000000    0.1828869
374240.0000000    0.1900713
374280.0000000    0.1859385
374320.0000000    0.1862779
374360.0000000    0.1794248
374400.0000000    0.1875625
374440.0000000    0.1857494
374480.0000000    0.1822785
374520.0000000    0.1894308
374560.0000000    0.1695821
374600.0000000    0.1818074
374640.0000000    0.1891193
374680.0000000    0.1896977
374720.0000000    0.1865889
374760.0000000    0.2014930
374800.0000000    0.1959410
374840.0000000    0.2004760
374880.0000000    0.1887932
374920.0000000    0.1798183
374960.0000000    0.1833368
375000.0000000    0.1869118
375040.0000000    0.1792996
375080.0000000    0.1856268
375120.0000000    0.1886324
375160.0000000    0.1853788
375200.0000000    0.1837165
375240.0000000    0.1783105
375280.0000000    0.1993133
375320.0000000    0.1853781
375360.0000000    0.1887204
375400.0000000    0.1827842
375440.0000000    0.1886217
375480.0000000    0.1918025
375520.0000000    0.1805708
375560.0000000    0.1893695
375600.0000000    0.1855506
375640.0000000    0.1967977
375680.0000000    0.1929318
375720.0000000    0.1883287
375760.0000000    0.1797040
375800.0000000    0.1881728
375840.0000000    0.1816620
375880.0000000    0.1684510
375920.0000000    0.1798332
375960.0000000    0.1867208
376000.0000000    0.1704559
376040.0000000    0.1807342
376080.0000000    0.1821768
376120.0000000    0.1775960
376160.0000000    0.1941739
376200.0000000    0.1844093
376240.0000000    0.2067226
376280.0000000    0.1945920
376320.0000000    0.1786689
376360.0000000    0.1764439
376400.0000000    0.1938154
376440.0000000    0.2004903
376480.0000000    0.2056150
376520.0000000    0.1918460
376560.0000000    0.1882856
376600.0000000    0.1945361
376640.0000000    0.2010219
376680.0000000    0.2038672
376720.0000000    0.2068241
376760.0000000    0.1953001
376800.0000000    0.2036834
376840.0000000    0.1894137
376880.0000000    0.1947789
376920.0000000    0.1842003
376960.0000000    0.1797993
377000.0000000    0.1856273
377040.0000000    0.1876365
377080.0000000    0.1772009
377120.0000000    0.1733865
377160.0000000    0.1725528
377200.0000000    0.1813399
377240.0000000    0.1572749
377280.0000000    0.1678361
377320.0000000    0.1756544
377360.0000000    0.1773809
377400.0000000    0.1834196
377440.0000000    0.1787417
377480.0000000    0.1777163
377520.0000000    0.1887072
377560.0000000    0.1844290
377600.0000000    0.1907132
377640.0000000    0.1965979
377680.0000000    0.1942256
377720.0000000    0.1908618
377760.0000000    0.1832009
377800.0000000    0.1851853
377840.0000000    0.1776121
377880.0000000    0.1785788
377920.0000000    0.1736474
377960.0000000    0.1826250
378000.0000000    0.1830697
378040.0000000    0.1853476
378080.0000000    0.1870074
378120.0000000    0.1787178
378160.0000000    0.1829051
378200.0000000    0.1797657
378240.0000000    0.1878818
378280.0000000    0.1876910
378320.0000000    0.1803026
378360.0000000    0.1884886
378400.0000000    0.1859934
378440.0000000    0.1786148
378480.0000000    0.1873604
378520.0000000    0.1892518
378560.0000000    0.1718292
378600.0000000    0.1868208
378640.0000000    0.1743733
378680.0000000    0.1796655
378720.0000000    0.1773480
378760.0000000    0.1953164
378800.0000000    0.1814916
378840.0000000    0.1866072
378880.0000000    0.1753052
378920.0000000    0.1852100
378960.0000000    0.1914117
379000.0000000    0.1948440
379040.0000000    0.2016421
379080.0000000    0.1988921
379120.0000000    0.2111622
379160.0000000    0.1956806
379200.0000000    0.2244293
379240.0000000    0.2154282
379280.0000000    0.2175932
379320.0000000    0.2064477
379360.0000000    0.2133801
379400.0000000    0.2033387
379440.0000000    0.1903372
379480.0000000    0.2060653
379520.0000000    0.1925453
379560.0000000    0.2107880
379600.0000000    0.1948915
379640.0000000    0.2025577
379680.0000000    0.1914551
379720.0000000    0.1845199
379760.0000000    0.1823293
379800.0000000    0.1777938
379840.0000000    0.1978067
379880.0000000    0.1845822
379920.0000000    0.1784956
379960.0000000    0.1950859
380000.0000000    0.1880018
380040.0000000    0.2013589
380080.0000000    0.1903555
380120.0000000    0.1967173
380160.0000000    0.1876958
380200.0000000    0.2010495
380240.0000000    0.2054993
380280.0000000    0.2006324
380320.0000000    0.1962476
380360.0000000    0.1899734
380400.0000000    0.1928670
380440.0000000    0.1851196
380480.0000000    0.1902820
380520.0000000    0.1949248
380560.0000000    0.1838424
380600.0000000    0.1910554
380640.0000000    0.1945518
380680.0000000    0.1725144
380720.0000000    0.1786092
380760.0000000    0.1762393
380800.0000000    0.1867113
380840.0000000    0.1876973
380880.0000000    0.2004264
380920.0000000    0.1997503
380960.0000000    0.1700508
381000.0000000    0.1824401
381040.0000000    0.2047532
381080.0000000    0.2148068
381120.0000000    0.2026042
381160.0000000    0.1901193
381200.0000000    0.2116049
381240.0000000    0.2029281
381280.0000000    0.1993759
381320.0000000    0.1875798
381360.0000000    0.1981471
381400.0000000    0.1968523
381440.0000000    0.1976459
381480.0000000    0.1901925
381520.0000000    0.1967603
381560.0000000    0.1991538
381600.0000000    0.2086498
381640.0000000    0.1911264
381680.0000000    0.2104361
381720.0000000    0.1910982
381760.0000000    0.1961253
381800.0000000    0.2028839
381840.0000000    0.2061922
381880.0000000    0.2147169
381920.0000000    0.1835967
381960.0000000    0.2087087
382000.0000000    0.2019119
382040.0000000    0.2101987
382080.0000000    0.1964811
382120.0000000    0.2128873
382160.0000000    0.1880850
382200.0000000    0.1957152
382240.0000000    0.1877522
382280.0000000    0.2074157
382320.0000000    0.1990673
382360.0000000    0.2012823
382400.0000000    0.1934941
382440.0000000    0.2059357
382480.0000000    0.2000783
382520.0000000    0.1989443
382560.0000000    0.1972925
382600.0000000    0.1904661
382640.0000000    0.1969485
382680.0000000    0.2066189
382720.0000000    0.1989676
382760.0000000    0.2018176
382800.0000000    0.1915791
382840.0000000    0.1990720
382880.0000000    0.2030376
382920.0000000    0.2085166
382960.0000000    0.1842629
383000.0000000    0.1770370
383040.0000000    0.1959294
383080.0000000    0.1818157
383120.0000000    0.1753093
383160.0000000    0.1827622
383200.0000000    0.1889622
383240.0000000    0.1874912
383280.0000000    0.1937910
383320.0000000    0.2036109
383360.0000000    0.2007302
383400.0000000    0.2060569
383440.0000000    0.2036614
383480.0000000    0.1773553
383520.0000000    0.1879038
383560.0000000    0.1796761
383600.0000000    0.1789717
383640.0000000    0.1803864
383680.0000000    0.1752243
383720.0000000    0.1726027
383760.0000000    0.1846157
383800.0000000    0.1717169
383840.0000000    0.1894532
383880.0000000    0.1880526
383920.0000000    0.1857155
383960.0000000    0.1749423
384000.0000000    0.1715773
384040.0000000    0.1776561
384080.0000000    0.1950247
384120.0000000    0.1701370
384160.0000000    0.1840862
384200.0000000    0.1782694
384240.0000000    0.1829712
384280.0000000    0.1664960
384320.0000000    0.1779421
384360.0000000    0.1750373
384400.0000000    0.1619429
384440.0000000    0.1645985
384480.0000000    0.1737256
384520.0000000    0.1740705
384560.0000000    0.1751228
384600.0000000    0.1784935
384640.0000000    0.1854078
384680.0000000    0.1789945
384720.0000000    0.1950959
384760.0000000    0.1864273
384800.0000000    0.1637231
384840.0000000    0.1739758
384880.0000000    0.1623453
384920.0000000    0.1697721
384960.0000000    0.1688336
385000.0000000    0.1679853
385040.0000000    0.1704614
385080.0000000    0.1703428
385120.0000000    0.1738443
385160.0000000    0.1783289
385200.0000000    0.1719765
385240.0000000    0.1631272
385280.0000000    0.1691429
385320.0000000    0.1800763
385360.0000000    0.1793130
385400.0000000    0.1884246
385440.0000000    0.1816276
385480.0000000    0.1805762
385520.0000000    0.1725145
385560.0000000    0.1752017
385600.0000000    0.1747906
385640.0000000    0.1825953
385680.0000000    0.2019998
385720.0000000    0.1958541
385760.0000000    0.1926546
385800.0000000    0.1936563
385840.0000000    0.1899409
385880.0000000    0.1876990
385920.0000000    0.2050777
385960.0000000    0.1966453
386000.0000000    0.2154816
386040.0000000    0.1976591
386080.0000000    0.2000615
386120.0000000    0.2082906
386160.0000000    0.1940409
386200.0000000    0.2135535
386240.0000000    0.1846608
386280.0000000    0.1769356
386320.0000000    0.1942043
386360.0000000    0.2059409
386400.0000000    0.2117148
386440.0000000    0.2090908
386480.0000000    0.2027693
386520.0000000    0.2077519
386560.0000000    0.1870199
386600.0000000    0.1971447
386640.0000000    0.1947209
386680.0000000    0.2068333
386720.0000000    0.1827492
386760.0000000    0.1922228
386800.0000000    0.1937616
386840.0000000    0.1750095
386880.0000000    0.1888761
386920.0000000    0.1698656
386960.0000000    0.1756362
387000.0000000    0.1867485
387040.0000000    0.1831213
387080.0000000    0.1823728
387120.0000000    0.1882500
387160.0000000    0.1772724
387200.0000000    0.1868379
387240.0000000    0.1785482
387280.0000000    0.1780431
387320.0000000    0.1772172
387360.0000000    0.1812724
387400.0000000    0.1835322
387440.0000000    0.1811600
387480.0000000    0.1705254
387520.0000000    0.1693775
387560.0000000    0.1760236
387600.0000000    0.1824096
387640.0000000    0.1864474
387680.0000000    0.1799783
387720.0000000    0.1669495
387760.0000000    0.1704465
387800.0000000    0.1716285
387840.0000000    0.1826478
387880.0000000    0.1757384
387920.0000000    0.1608119
387960.0000000    0.1845723
388000.0000000    0.1752441
388040.0000000    0.1610185
388080.0000000    0.1660751
388120.0000000    0.1513884
388160.0000000    0.1717616
388200.0000000    0.1691637
388240.0000000    0.1906947
388280.0000000    0.1794571
388320.0000000    0.1830594
388360.0000000    0.1713227
388400.0000000    0.1861904
388440.0000000    0.1768409
388480.0000000    0.1813357
388520.0000000    0.1758227
388560.0000000    0.1786461
388600.0000000    0.1852501
388640.0000000    0.1759242
388680.0000000    0.1737207
388720.0000000    0.1884871
388760.0000000    0.1710861
388800.0000000    0.1704788
388840.0000000    0.1750987
388880.0000000    0.1810092
388920.0000000    0.1820355
388960.0000000    0.1888911
389000.0000000    0.1873830
389040.0000000    0.1975839
389080.0000000    0.1874605
389120.0000000    0.1906175
389160.0000000    0.1790565
389200.0000000    0.1911771
389240.0000000    0.1861310
389280.0000000    0.1896711
389320.0000000    0.1741597
389360.0000000    0.1893519
389400.0000000    0.1760544
389440.0000000    0.1892439
389480.0000000    0.1856651
389520.0000000    0.1761727
389560.0000000    0.1812554
389600.0000000    0.1871907
389640.0000000    0.1798023
389680.0000000    0.1821961
389720.0000000    0.1966655
389760.0000000    0.1910979
389800.0000000    0.2117104
389840.0000000    0.1902490
389880.0000000    0.1908848
389920.0000000    0.1877036
389960.0000000    0.1831668
390000.0000000    0.1851892
390040.0000000    0.1793442
390080.0000000    0.1763512
390120.0000000    0.1765202
390160.0000000    0.1846240
390200.0000000    0.1915549
390240.0000000    0.1825199
390280.0000000    0.1809256
390320.0000000    0.1753043
390360.0000000    0.1742836
390400.0000000    0.1600011
390440.0000000    0.1681477
390480.0000000    0.1583044
390520.0000000    0.1721866
390560.0000000    0.1655213
390600.0000000    0.1910018
390640.0000000    0.1755883
390680.0000000    0.1723654
390720.0000000    0.1783677
390760.0000000    0.1895249
390800.0000000    0.1702740
390840.0000000    0.1806220
390880.0000000    0.1740786
390920.0000000    0.1722432
390960.0000000    0.1816404
391000.0000000    0.1785956
391040.0000000    0.1712317
391080.0000000    0.1928978
391120.0000000    0.1690548
391160.0000000    0.1646792
391200.0000000    0.1591676
391240.0000000    0.1492087
391280.0000000    0.1552167
391320.0000000    0.1483554
391360.0000000    0.1629091
391400.0000000    0.1722409
391440.0000000    0.1687865
391480.0000000    0.1526580
391520.0000000    0.1436664
391560.0000000    0.1445709
391600.0000000    0.1490497
391640.0000000    0.1476126
391680.0000000    0.1396056
391720.0000000    0.1399155
391760.0000000    0.1492182
391800.0000000    0.1468864
391840.0000000    0.1643626
391880.0000000    0.1374335
391920.0000000    0.1359582
391960.0000000    0.1400057
392000.0000000    0.1297620
392040.0000000    0.1403745
392080.0000000    0.1444105
392120.0000000    0.1378590
392160.0000000    0.1348041
392200.0000000    0.1388190
392240.0000000    0.1485223
392280.0000000    0.1399358
392320.0000000    0.1378464
392360.0000000    0.1248654
392400.0000000    0.1428134
392440.0000000    0.1346810
392480.0000000    0.1363095
392520.0000000    0.1448288
392560.0000000    0.1460550
392600.0000000    0.1430840
392640.0000000    0.1348380
392680.0000000    0.1342470
392720.0000000    0.1329038
392760.0000000    0.1349823
392800.0000000    0.1346248
392840.0000000    0.1479727
392880.0000000    0.1530799
392920.0000000    0.1535199
392960.0000000    0.1257797
393000.0000000    0.1277206
393040.0000000    0.1399973
393080.0000000    0.1367487
393120.0000000    0.1388518
393160.0000000    0.1338604
393200.0000000    0.1474637
393240.0000000    0.1413910
393280.0000000    0.1414333
393320.0000000    0.1569764
393360.0000000    0.1515101
393400.0000000    0.1364418
393440.0000000    0.1423357
393480.0000000    0.1360814
393520.0000000    0.1539974
393560.0000000    0.1419816
393600.0000000    0.1516073
393640.0000000    0.1574870
393680.0000000    0.1370749
393720.0000000    0.1543387
393760.0000000    0.1639281
393800.0000000    0.1365454
393840.0000000    0.1419466
393880.0000000    0.1301935
393920.0000000    0.1358356
393960.0000000    0.1448894
394000.0000000    0.1333786
394040.0000000    0.1347619
394080.0000000    0.1374971
394120.0000000    0.1244105
394160.0000000    0.1332386
394200.0000000    0.1294151
394240.0000000    0.1331852
394280.0000000    0.1407708
394320.0000000    0.1413298
394360.0000000    0.1333459
394400.0000000    0.1221274
394440.0000000    0.1297590
394480.0000000    0.1302730
394520.0000000    0.1300819
394560.0000000    0.1213723
394600.0000000    0.1328440
394640.0000000    0.1338753
394680.0000000    0.1386984
394720.0000000    0.1404316
394760.0000000    0.1420811
394800.0000000    0.1325651
394840.0000000    0.1472053
394880.0000000    0.1511309
394920.0000000    0.1434789
394960.0000000    0.1423613
395000.0000000    0.1409900
395040.0000000    0.1404899
395080.0000000    0.1398030
395120.0000000    0.1495674
395160.0000000    0.1500742
395200.0000000    0.1569115
395240.0000000    0.1524551
395280.0000000    0.1622979
395320.0000000    0.1354452
395360.0000000    0.1463251
395400.0000000    0.1339683
395440.0000000    0.1575753
395480.0000000    0.1455725
395520.0000000    0.1467523
395560.0000000    0.1531784
395600.0000000    0.1599513
395640.0000000    0.1643034
395680.0000000    0.1603707
395720.0000000    0.1510977
395760.0000000    0.1508784
395800.0000000    0.1432985
395840.0000000    0.1536116
395880.0000000    0.1614681
395920.0000000    0.1603469
395960.0000000    0.1579566
396000.0000000    0.1613225
396040.0000000    0.1554824
396080.0000000    0.1383899
396120.0000000    0.1413647
396160.0000000    0.1440768
396200.0000000    0.1517303
396240.0000000    0.1518401
396280.0000000    0.1570062
396320.0000000    0.1473343
396360.0000000    0.1597964
396400.0000000    0.1739480
396440.0000000    0.1532882
396480.0000000    0.1484491
396520.0000000    0.1546029
396560.0000000    0.1356575
396600.0000000    0.1547275
396640.0000000    0.1624227
396680.0000000    0.1474612
396720.0000000    0.1498158
396760.0000000    0.1474283
396800.0000000    0.1700317
396840.0000000    0.1568628
396880.0000000    0.1601263
396920.0000000    0.1491819
396960.0000000    0.1383467
397000.0000000    0.1615233
397040.0000000    0.1570014
397080.0000000    0.1525645
397120.0000000    0.1620768
397160.0000000    0.1740650
397200.0000000    0.1691044
397240.0000000    0.1488745
397280.0000000    0.1742179
397320.0000000    0.1651940
397360.0000000    0.1707729
397400.0000000    0.1834883
397440.0000000    0.1581549
397480.0000000    0.1609252
397520.0000000    0.1730560
397560.0000000    0.1816342
397600.0000000    0.1706429
397640.0000000    0.1630102
397680.0000000    0.1724499
397720.0000000    0.1636719
397760.0000000    0.1578529
397800.0000000    0.1510543
397840.0000000    0.1365614
397880.0000000    0.1336044
397920.0000000    0.1506255
397960.0000000    0.1514652
398000.0000000    0.1452987
398040.0000000    0.1495640
398080.0000000    0.1430627
398120.0000000    0.1471525
398160.0000000    0.1488454
398200.0000000    0.1407543
398240.0000000    0.1401914
398280.0000000    0.1332408
398320.0000000    0.1428646
398360.0000000    0.1317794
398400.0000000    0.1363920
398440.0000000    0.1427516
398480.0000000    0.1504707
398520.0000000    0.1472797
398560.0000000    0.1533678
398600.0000000    0.1507715
398640.0000000    0.1538708
398680.0000000    0.1507612
398720.0000000    0.1588500
398760.0000000    0.1425026
398800.0000000    0.1456757
398840.0000000    0.1478807
398880.0000000    0.1570411
398920.0000000    0.1596007
398960.0000000    0.1518295
399000.0000000    0.1515965
399040.0000000    0.1529903
399080.0000000    0.1554243
399120.0000000    0.1552719
399160.0000000    0.1513743
399200.0000000    0.1552216
399240.0000000    0.1522156
399280.0000000    0.1410276
399320.0000000    0.1481034
399360.0000000    0.1455111
399400.0000000    0.1510024
399440.0000000    0.1460821
399480.0000000    0.1385615
399520.0000000    0.1483862
399560.0000000    0.1505838
399600.0000000    0.1466251
399640.0000000    0.1399974
399680.0000000    0.1547670
399720.0000000    0.1557983
399760.0000000    0.1570956
399800.0000000    0.1610360
399840.0000000    0.1649226
399880.0000000    0.1493201
399920.0000000    0.1544112
399960.0000000    0.1551183
400000.0000000    0.1504538
400040.0000000    0.1604561
400080.0000000    0.1537848
400120.0000000    0.1630545
400160.0000000    0.1521201
400200.0000000    0.1561018
400240.0000000    0.1397965
400280.0000000    0.1524593
400320.0000000    0.1487948
400360.0000000    0.1537726
400400.0000000    0.1613804
400440.0000000    0.1479701
400480.0000000    0.1580509
400520.0000000    0.1634844
400560.0000000    0.1357940
400600.0000000    0.1528211
400640.0000000    0.1585218
400680.0000000    0.1621806
400720.0000000    0.1638767
400760.0000000    0.1641307
400800.0000000    0.1531723
400840.0000000    0.1573940
400880.0000000    0.1543487
400920.0000000    0.1580147
400960.0000000    0.1564873
401000.0000000    0.1593907
401040.0000000    0.1687358
401080.0000000    0.1554415
401120.0000000    0.1604569
401160.0000000    0.1458257
401200.0000000    0.1576660
401240.0000000    0.1666592
401280.0000000    0.1576573
401320.0000000    0.1574850
401360.0000000    0.1564623
401400.0000000    0.1577369
401440.0000000    0.1633878
401480.0000000    0.1638811
401520.0000000    0.1508391
401560.0000000    0.1596533
401600.0000000    0.1680857
401640.0000000    0.1528183
401680.0000000    0.1503099
401720.0000000    0.1560648
401760.0000000    0.1591772
401800.0000000    0.1495408
401840.0000000    0.1670606
401880.0000000    0.1560743
401920.0000000    0.1643370
401960.0000000    0.1623536
402000.0000000    0.1605409
402040.0000000    0.1655024
402080.0000000    0.1596557
402120.0000000    0.1626206
402160.0000000    0.1660852
402200.0000000    0.1726878
402240.0000000    0.1613084
402280.0000000    0.1432188
402320.0000000    0.1497982
402360.0000000    0.1497842
402400.0000000    0.1509354
402440.0000000    0.1524075
402480.0000000    0.1471361
402520.0000000    0.1409287
402560.0000000    0.1348795
402600.0000000    0.1505694
402640.0000000    0.1350351
402680.0000000    0.1492500
402720.0000000    0.1419512
402760.0000000    0.1413558
402800.0000000    0.1480433
402840.0000000    0.1503185
402880.0000000    0.1435973
402920.0000000    0.1476167
402960.0000000    0.1508401
403000.0000000    0.1478887
403040.0000000    0.1424450
403080.0000000    0.1505462
403120.0000000    0.1369174
403160.0000000    0.1536532
403200.0000000    0.1430508
403240.0000000    0.1360468
403280.0000000    0.1460835
403320.0000000    0.1492418
403360.0000000    0.1521738
403400.0000000    0.1604134
403440.0000000    0.1465539
403480.0000000    0.1512698
403520.0000000    0.1538909
403560.0000000    0.1580913
403600.0000000    0.1631625
403640.0000000    0.1695138
403680.0000000    0.1806840
403720.0000000    0.1594403
403760.0000000    0.1412999
403800.0000000    0.1467892
403840.0000000    0.1468416
403880.0000000    0.1486855
403920.0000000    0.1419394
403960.0000000    0.1591330
404000.0000000    0.1492048
404040.0000000    0.1544831
404080.0000000    0.1601427
404120.0000000    0.1665870
404160.0000000    0.1657966
404200.0000000    0.1655585
404240.0000000    0.1665789
404280.0000000    0.1598086
404320.0000000    0.1600998
404360.0000000    0.1616879
404400.0000000    0.1720128
404440.0000000    0.1654173
404480.0000000    0.1627898
404520.0000000    0.1566736
404560.0000000    0.1652693
404600.0000000    0.1551401
404640.0000000    0.1576577
404680.0000000    0.1636711
404720.0000000    0.1674074
404760.0000000    0.1613385
404800.0000000    0.1561421
404840.0000000    0.1614527
404880.0000000    0.1536258
404920.0000000    0.1516450
404960.0000000    0.1523884
405000.0000000    0.1597843
405040.0000000    0.1636542
405080.0000000    0.1658881
405120.0000000    0.1573025
405160.0000000    0.1498992
405200.0000000    0.1494873
405240.0000000    0.1539205
405280.0000000    0.1509142
405320.0000000    0.1426080
405360.0000000    0.1659290
405400.0000000    0.1560600
405440.0000000    0.1527340
405480.0000000    0.1608651
405520.0000000    0.1519308
405560.0000000    0.1424424
405600.0000000    0.1574521
405640.0000000    0.1572205
405680.0000000    0.1486399
405720.0000000    0.1498641
405760.0000000    0.1619169
405800.0000000    0.1637044
405840.0000000    0.1626891
405880.0000000    0.1675330
405920.0000000    0.1594413
405960.0000000    0.1624400
406000.0000000    0.1603652
406040.0000000    0.1505975
406080.0000000    0.1539978
406120.0000000    0.1521192
406160.0000000    0.1487687
406200.0000000    0.1664814
406240.0000000    0.1530904
406280.0000000    0.1644790
406320.0000000    0.1616149
406360.0000000    0.1585803
406400.0000000    0.1516716
406440.0000000    0.1566456
406480.0000000    0.1695588
406520.0000000    0.1588288
406560.0000000    0.1521962
406600.0000000    0.1597592
406640.0000000    0.1598366
406680.0000000    0.1578714
406720.0000000    0.1615735
406760.0000000    0.1512969
406800.0000000    0.1576853
406840.0000000    0.1545583
406880.0000000    0.1493518
406920.0000000    0.1650023
406960.0000000    0.1466653
407000.0000000    0.1495068
407040.0000000    0.1653260
407080.0000000    0.1532091
407120.0000000    0.1454428
407160.0000000    0.1692624
407200.0000000    0.1776630
407240.0000000    0.1625033
407280.0000000    0.1582882
407320.0000000    0.1672157
407360.0000000    0.1790754
407400.0000000    0.1727153
407440.0000000    0.1529795
407480.0000000    0.1519847
407520.0000000    0.1634344
407560.0000000    0.1593165
407600.0000000    0.1692748
407640.0000000    0.1766816
407680.0000000    0.1762728
407720.0000000    0.1639615
407760.0000000    0.1634912
407800.0000000    0.1676374
407840.0000000    0.1658113
407880.0000000    0.1670479
407920.0000000    0.1786773
407960.0000000    0.1623708
408000.0000000    0.1772171
408040.0000000    0.1573596
408080.0000000    0.1462300
408120.0000000    0.1766211
408160.0000000    0.1866951
408200.0000000    0.1812056
408240.0000000    0.1675317
408280.0000000    0.1535412
408320.0000000    0.1744576
408360.0000000    0.1755734
408400.0000000    0.1658397
408440.0000000    0.1733306
408480.0000000    0.1662121
408520.0000000    0.1686085
408560.0000000    0.1597932
408600.0000000    0.1584640
408640.0000000    0.1613209
408680.0000000    0.1409441
408720.0000000    0.1410690
408760.0000000    0.1306483
408800.0000000    0.1455488
408840.0000000    0.1440241
408880.0000000    0.1308219
408920.0000000    0.1428668
408960.0000000    0.1414171
409000.0000000    0.1372195
409040.0000000    0.1463650
409080.0000000    0.1537698
409120.0000000    0.1567400
409160.0000000    0.1443918
409200.0000000    0.1468056
409240.0000000    0.1614699
409280.0000000    0.1564953
409320.0000000    0.1695095
409360.0000000    0.1499044
409400.0000000    0.1615360
409440.0000000    0.1495381
409480.0000000    0.1493609
409520.0000000    0.1452369
409560.0000000    0.1573042
409600.0000000    0.1614085
409640.0000000    0.1577722
409680.0000000    0.1448871
409720.0000000    0.1356250
409760.0000000    0.1578517
409800.0000000    0.1520882
409840.0000000    0.1575079
409880.0000000    0.1484439
409920.0000000    0.1501643
409960.0000000    0.1523139
410000.0000000    0.1595111
410040.0000000    0.1456767
410080.0000000    0.1521028
410120.0000000    0.1433002
410160.0000000    0.1446169
410200.0000000    0.1474983
410240.0000000    0.1513548
410280.0000000    0.1612158
410320.0000000    0.1552362
410360.0000000    0.1563530
410400.0000000    0.1600973
410440.0000000    0.1591257
410480.0000000    0.1547095
410520.0000000    0.1522639
410560.0000000    0.1594108
410600.0000000    0.1557585
410640.0000000    0.1567526
410680.0000000    0.1593962
410720.0000000    0.1602333
410760.0000000    0.1669201
410800.0000000    0.1442007
410840.0000000    0.1580160
410880.0000000    0.1490870
410920.0000000    0.1453995
410960.0000000    0.1710406
411000.0000000    0.1740414
411040.0000000    0.1621948
411080.0000000    0.1485655
411120.0000000    0.1598140
411160.0000000    0.1499638
411200.0000000    0.1637699
411240.0000000    0.1642087
411280.0000000    0.1506391
411320.0000000    0.1588931
411360.0000000    0.1572424
411400.0000000    0.1652455
411440.0000000    0.1612406
411480.0000000    0.1652414
411520.0000000    0.1572541
411560.0000000    0.1529325
411600.0000000    0.1530188
411640.0000000    0.1592616
411680.0000000    0.1590447
411720.0000000    0.1705662
411760.0000000    0.1618551
411800.0000000    0.1534446
411840.0000000    0.1575669
411880.0000000    0.1539494
411920.0000000    0.1528172
411960.0000000    0.1672003
412000.0000000    0.1753664
412040.0000000    0.1596352
412080.0000000    0.1662249
412120.0000000    0.1710166
412160.0000000    0.1749799
412200.0000000    0.1812454
412240.0000000    0.1761217
412280.0000000    0.1595425
412320.0000000    0.1524331
412360.0000000    0.1590607
412400.0000000    0.1558936
412440.0000000    0.1747641
412480.0000000    0.1574140
412520.0000000    0.1606471
412560.0000000    0.1570503
412600.0000000    0.1604259
412640.0000000    0.1582736
412680.0000000    0.1534542
412720.0000000    0.1706579
412760.0000000    0.1745793
412800.0000000    0.1677738
412840.0000000    0.1520654
412880.0000000    0.1656857
412920.0000000    0.1732983
412960.0000000    0.1590975
413000.0000000    0.1553273
413040.0000000    0.1681026
413080.0000000    0.1689238
413120.0000000    0.1591794
413160.0000000    0.1680716
413200.0000000    0.1704600
413240.0000000    0.1527259
413280.0000000    0.1545943
413320.0000000    0.1517521
413360.0000000    0.1558895
413400.0000000    0.1529119
413440.0000000    0.1547441
413480.0000000    0.1648953
413520.0000000    0.1677251
413560.0000000    0.1558426
413600.0000000    0.1610211
413640.0000000    0.1644079
413680.0000000    0.1696998
413720.0000000    0.1624776
413760.0000000    0.1674402
413800.0000000    0.1683550
413840.0000000    0.1727960
413880.0000000    0.1558965
413920.0000000    0.1611922
413960.0000000    0.1599264
414000.0000000    0.1642151
414040.0000000    0.1693187
414080.0000000    0.1664512
414120.0000000    0.1631467
414160.0000000    0.1596273
414200.0000000    0.1721858
414240.0000000    0.1626322
414280.0000000    0.1705617
414320.0000000    0.1667111
414360.0000000    0.1710532
414400.0000000    0.1669367
414440.0000000    0.1605837
414480.0000000    0.1685341
414520.0000000    0.1612776
414560.0000000    0.1763107
414600.0000000    0.1629064
414640.0000000    0.1581668
414680.0000000    0.1811822
414720.0000000    0.1477348
414760.0000000    0.1817164
414800.0000000    0.1602842
414840.0000000    0.1718038
414880.0000000    0.1643644
414920.0000000    0.1786777
414960.0000000    0.1682652
415000.0000000    0.1798908
415040.0000000    0.1654067
415080.0000000    0.1689341
415120.0000000    0.1666956
415160.0000000    0.1765934
415200.0000000    0.1684694
415240.0000000    0.1681030
415280.0000000    0.1725115
415320.0000000    0.1826506
415360.0000000    0.1667634
415400.0000000    0.1679569
415440.0000000    0.1576722
415480.0000000    0.1656417
415520.0000000    0.1619143
415560.0000000    0.1547887
415600.0000000    0.1669304
415640.0000000    0.1629330
415680.0000000    0.1591759
415720.0000000    0.1497499
415760.0000000    0.1559984
415800.0000000    0.1509787
415840.0000000    0.1612551
415880.0000000    0.1371022
415920.0000000    0.1587496
415960.0000000    0.1647506
416000.0000000    0.1539436
416040.0000000    0.1524018
416080.0000000    0.1524199
416120.0000000    0.1543602
416160.0000000    0.1505230
416200.0000000    0.1471767
416240.0000000    0.1307052
416280.0000000    0.1598591
416320.0000000    0.1559649
416360.0000000    0.1642194
416400.0000000    0.1507300
416440.0000000    0.1511392
416480.0000000    0.1410319
416520.0000000    0.1565092
416560.0000000    0.1580369
416600.0000000    0.1577974
416640.0000000    0.1623769
416680.0000000    0.1813009
416720.0000000    0.1645253
416760.0000000    0.1667240
416800.0000000    0.1794035
416840.0000000    0.1652626
416880.0000000    0.1603912
416920.0000000    0.1707534
416960.0000000    0.1645750
417000.0000000    0.1663015
417040.0000000    0.1643066
417080.0000000    0.1695801
417120.0000000    0.1582033
417160.0000000    0.1618934
417200.0000000    0.1544232
417240.0000000    0.1605960
417280.0000000    0.1637172
417320.0000000    0.1644460
417360.0000000    0.1530981
417400.0000000    0.1486089
417440.0000000    0.1496812
417480.0000000    0.1664305
417520.0000000    0.1498258
417560.0000000    0.1433690
417600.0000000    0.1516987
417640.0000000    0.1519939
417680.0000000    0.1798321
417720.0000000    0.1790348
417760.0000000    0.1690130
417800.0000000    0.1566297
417840.0000000    0.1790219
417880.0000000    0.1667761
417920.0000000    0.1648948
417960.0000000    0.1764331
418000.0000000    0.1719048
418040.0000000    0.1631691
418080.0000000    0.1633190
418120.0000000    0.1560036
418160.0000000    0.1582542
418200.0000000    0.1727666
418240.0000000    0.1758786
418280.0000000    0.1661653
418320.0000000    0.1632653
418360.0000000    0.1634839
418400.0000000    0.1741564
418440.0000000    0.1820612
418480.0000000    0.1484786
418520.0000000    0.1442771
418560.0000000    0.1451305
418600.0000000    0.1447448
418640.0000000    0.1438203
418680.0000000    0.1499068
418720.0000000    0.1461155
418760.0000000    0.1444567
418800.0000000    0.1543185
418840.0000000    0.1548893
418880.0000000    0.1628408
418920.0000000    0.1658207
418960.0000000    0.1753431
419000.0000000    0.1669308
419040.0000000    0.1899865
419080.0000000    0.1729753
419120.0000000    0.1736028
419160.0000000    0.1664809
419200.0000000    0.1775194
419240.0000000    0.1704251
419280.0000000    0.1758447
419320.0000000    0.1711884
419360.0000000    0.1692053
419400.0000000    0.1700252
419440.0000000    0.1662738
419480.0000000    0.1632679
419520.0000000    0.1748038
419560.0000000    0.1759844
419600.0000000    0.1754889
419640.0000000    0.1669105
419680.0000000    0.1697194
419720.0000000    0.1757566
419760.0000000    0.1558910
419800.0000000    0.1557675
419840.0000000    0.1766373
419880.0000000    0.1727954
419920.0000000    0.1650314
419960.0000000    0.1609017
420000.0000000    0.1652937
420040.0000000    0.1646017
420080.0000000    0.1665110
420120.0000000    0.1741888
420160.0000000    0.1671610
420200.0000000    0.1757179
420240.0000000    0.1731959
420280.0000000    0.1704297
420320.0000000    0.1809379
420360.0000000    0.1819854
420400.0000000    0.1979602
420440.0000000    0.1656135
420480.0000000    0.1592842
420520.0000000    0.1658968
420560.0000000    0.1583943
420600.0000000    0.1565758
420640.0000000    0.1734435
420680.0000000    0.1680534
420720.0000000    0.1744671
420760.0000000    0.1720449
420800.0000000    0.1651964
420840.0000000    0.1687952
420880.0000000    0.1677422
420920.0000000    0.1542972
420960.0000000    0.1560096
421000.0000000    0.1577494
421040.0000000    0.1538803
421080.0000000    0.1706220
421120.0000000    0.1545445
421160.0000000    0.1667037
421200.0000000    0.1611226
421240.0000000    0.1618499
421280.0000000    0.1622595
421320.0000000    0.1570525
421360.0000000    0.1650856
421400.0000000    0.1637022
421440.0000000    0.1577070
421480.0000000    0.1637516
421520.0000000    0.1574681
421560.0000000    0.1745135
421600.0000000    0.1639745
421640.0000000    0.1641765
421680.0000000    0.1629047
421720.0000000    0.1735225
421760.0000000    0.1710222
421800.0000000    0.1815087
421840.0000000    0.1698668
421880.0000000    0.1701488
421920.0000000    0.1678092
421960.0000000    0.1786284
422000.0000000    0.1704607
422040.0000000    0.1623076
422080.0000000    0.1517392
422120.0000000    0.1687602
422160.0000000    0.1641369
422200.0000000    0.1565776
422240.0000000    0.1623479
422280.0000000    0.1688519
422320.0000000    0.1614020
422360.0000000    0.1700882
422400.0000000    0.1615812
422440.0000000    0.1631981
422480.0000000    0.1668893
422520.0000000    0.1622743
422560.0000000    0.1561182
422600.0000000    0.1586992
422640.0000000    0.1690636
422680.0000000    0.1838903
422720.0000000    0.1664294
422760.0000000    0.1640065
422800.0000000    0.1787261
422840.0000000    0.1544797
422880.0000000    0.1725884
422920.0000000    0.1614720
422960.0000000    0.1627786
423000.0000000    0.1584983
423040.0000000    0.1726022
423080.0000000    0.1597735
423120.0000000    0.1651993
423160.0000000    0.1674751
423200.0000000    0.1753244
423240.0000000    0.1775440
423280.0000000    0.1617950
423320.0000000    0.1734308
423360.0000000    0.1689832
423400.0000000    0.1617063
423440.0000000    0.1723086
423480.0000000    0.1835315
423520.0000000    0.1654954
423560.0000000    0.1688877
423600.0000000    0.1723289
423640.0000000    0.1714920
423680.0000000    0.1688922
423720.0000000    0.1781580
423760.0000000    0.1823688
423800.0000000    0.1559559
423840.0000000    0.1585295
423880.0000000    0.1664417
423920.0000000    0.1749852
423960.0000000    0.1764827
424000.0000000    0.1730823
424040.0000000    0.1727835
424080.0000000    0.1667332
424120.0000000    0.1757236
424160.0000000    0.1716712
424200.0000000    0.1768266
424240.0000000    0.1663263
424280.0000000    0.1538747
424320.0000000    0.1666343
424360.0000000    0.1735267
424400.0000000    0.1835589
424440.0000000    0.1736473
424480.0000000    0.1728008
424520.0000000    0.1656594
424560.0000000    0.1818833
424600.0000000    0.1809528
424640.0000000    0.1608142
424680.0000000    0.1654419
424720.0000000    0.1668682
424760.0000000    0.1850050
424800.0000000    0.1596261
424840.0000000    0.1601749
424880.0000000    0.1849293
424920.0000000    0.1675134
424960.0000000    0.1558505
425000.0000000    0.1630859
425040.0000000    0.1742450
425080.0000000    0.1665849
425120.0000000    0.1926463
425160.0000000    0.1838883
425200.0000000    0.1674031
425240.0000000    0.1652706
425280.0000000    0.1669200
425320.0000000    0.1754779
425360.0000000    0.1750635
425400.0000000    0.1850875
425440.0000000    0.1844260
425480.0000000    0.1872368
425520.0000000    0.1767169
425560.0000000    0.1877037
425600.0000000    0.1743858
425640.0000000    0.1811027
425680.0000000    0.1911033
425720.0000000    0.1748319
425760.0000000    0.1663212
425800.0000000    0.1792578
425840.0000000    0.1704212
425880.0000000    0.1838762
425920.0000000    0.1828823
425960.0000000    0.1764321
426000.0000000    0.1952240
426040.0000000    0.1891959
426080.0000000    0.1624599
426120.0000000    0.1636221
426160.0000000    0.1670977
426200.0000000    0.1822112
426240.0000000    0.1761322
426280.0000000    0.1823662
426320.0000000    0.1703795
426360.0000000    0.1679180
426400.0000000    0.1674582
426440.0000000    0.1666194
426480.0000000    0.1714604
426520.0000000    0.1665400
426560.0000000    0.1721826
426600.0000000    0.1640737
426640.0000000    0.1644716
426680.0000000    0.1766228
426720.0000000    0.1659461
426760.0000000    0.1604596
426800.0000000    0.1681733
426840.0000000    0.1828355
426880.0000000    0.1675539
426920.0000000    0.1728738
426960.0000000    0.1767528
427000.0000000    0.1715000
427040.0000000    0.1796541
427080.0000000    0.1638616
427120.0000000    0.1673582
427160.0000000    0.1773939
427200.0000000    0.1787753
427240.0000000    0.1765608
427280.0000000    0.1728525
427320.0000000    0.1692605
427360.0000000    0.1745388
427400.0000000    0.1708589
427440.0000000    0.1753297
427480.0000000    0.1598336
427520.0000000    0.1736385
427560.0000000    0.1604661
427600.0000000    0.1848970
427640.0000000    0.1742540
427680.0000000    0.1799797
427720.0000000    0.1845645
427760.0000000    0.1869223
427800.0000000    0.1804175
427840.0000000    0.1867287
427880.0000000    0.1814517
427920.0000000    0.1582905
427960.0000000    0.1822337
428000.0000000    0.1672113
428040.0000000    0.1680935
428080.0000000    0.1607055
428120.0000000    0.1650254
428160.0000000    0.1715743
428200.0000000    0.1734313
428240.0000000    0.1644815
428280.0000000    0.1558777
428320.0000000    0.1587157
428360.0000000    0.1687740
428400.0000000    0.1693383
428440.0000000    0.1662680
428480.0000000    0.1670829
428520.0000000    0.1666201
428560.0000000    0.1730116
428600.0000000    0.1779228
428640.0000000    0.1702767
428680.0000000    0.1699946
428720.0000000    0.1720567
428760.0000000    0.1649561
428800.0000000    0.1648909
428840.0000000    0.1768873
428880.0000000    0.1744590
428920.0000000    0.1751490
428960.0000000    0.1750050
429000.0000000    0.1764935
429040.0000000    0.1589649
429080.0000000    0.1748748
429120.0000000    0.1784689
429160.0000000    0.1794657
429200.0000000    0.1781959
429240.0000000    0.1687766
429280.0000000    0.1655226
429320.0000000    0.1830428
429360.0000000    0.1741468
429400.0000000    0.1840348
429440.0000000    0.1841759
429480.0000000    0.1632511
429520.0000000    0.1604230
429560.0000000    0.1582455
429600.0000000    0.1730048
429640.0000000    0.1783736
429680.0000000    0.1786931
429720.0000000    0.1586602
429760.0000000    0.1576910
429800.0000000    0.1858439
429840.0000000    0.1808952
429880.0000000    0.1743723
429920.0000000    0.1825780
429960.0000000    0.1706664
430000.0000000    0.1780550
430040.0000000    0.1784648
430080.0000000    0.1537350
430120.0000000    0.1447541
430160.0000000    0.1676879
430200.0000000    0.1677444
430240.0000000    0.1670028
430280.0000000    0.1498631
430320.0000000    0.1645487
430360.0000000    0.1744245
430400.0000000    0.1580379
430440.0000000    0.1604604
430480.0000000    0.1771322
430520.0000000    0.1716423
430560.0000000    0.1757581
430600.0000000    0.1735765
430640.0000000    0.1845314
430680.0000000    0.1752770
430720.0000000    0.1815269
430760.0000000    0.1793844
430800.0000000    0.1697392
430840.0000000    0.1925451
430880.0000000    0.1869460
430920.0000000    0.1745864
430960.0000000    0.1899388
431000.0000000    0.1831059
431040.0000000    0.1847833
431080.0000000    0.1739827
431120.0000000    0.1705192
431160.0000000    0.1721835
431200.0000000    0.1764132
431240.0000000    0.1801511
431280.0000000    0.1838731
431320.0000000    0.1759519
431360.0000000    0.1979064
431400.0000000    0.1786665
431440.0000000    0.1647978
431480.0000000    0.1816631
431520.0000000    0.1762396
431560.0000000    0.1703851
431600.0000000    0.1759457
431640.0000000    0.1920122
431680.0000000    0.1963601
431720.0000000    0.1752540
431760.0000000    0.1754837
431800.0000000    0.1776553
431840.0000000    0.1796999
431880.0000000    0.1750853
431920.0000000    0.1807058
431960.0000000    0.1751394
432000.0000000    0.1825888
432040.0000000    0.1791565
432080.0000000    0.1901338
432120.0000000    0.1675057
432160.0000000    0.1660133
432200.0000000    0.1664401
432240.0000000    0.1802671
432280.0000000    0.1771434
432320.0000000    0.1756271
432360.0000000    0.1831547
432400.0000000    0.1792621
432440.0000000    0.1831481
432480.0000000    0.2021460
432520.0000000    0.1876179
432560.0000000    0.1924808
432600.0000000    0.1836617
432640.0000000    0.1805298
432680.0000000    0.1920726
432720.0000000    0.1904432
432760.0000000    0.1794483
432800.0000000    0.1875815
432840.0000000    0.1940585
432880.0000000    0.1926312
432920.0000000    0.2084907
432960.0000000    0.1874191
433000.0000000    0.1863365
433040.0000000    0.2034936
433080.0000000    0.1892805
433120.0000000    0.1748904
433160.0000000    0.1922053
433200.0000000    0.1896610
433240.0000000    0.1786853
433280.0000000    0.1794820
433320.0000000    0.1780326
433360.0000000    0.1790765
433400.0000000    0.1861109
433440.0000000    0.1934528
433480.0000000    0.1815160
433520.0000000    0.1723079
433560.0000000    0.1755461
433600.0000000    0.1729293
433640.0000000    0.1873721
433680.0000000    0.1739022
433720.0000000    0.1732226
433760.0000000    0.1655872
433800.0000000    0.1776803
433840.0000000    0.1838825
433880.0000000    0.1730947
433920.0000000    0.1803845
433960.0000000    0.1702834
434000.0000000    0.1751136
434040.0000000    0.1678954
434080.0000000    0.1780110
434120.0000000    0.1882523
434160.0000000    0.1855145
434200.0000000    0.1699023
434240.0000000    0.1685685
434280.0000000    0.1695422
434320.0000000    0.1870175
434360.0000000    0.1856499
434400.0000000    0.1879258
434440.0000000    0.1847754
434480.0000000    0.1718780
434520.0000000    0.1807606
434560.0000000    0.1743498
434600.0000000    0.1828787
434640.0000000    0.1724989
434680.0000000    0.1879819
434720.0000000    0.1934588
434760.0000000    0.1798597
434800.0000000    0.1750632
434840.0000000    0.1718130
434880.0000000    0.1863649
434920.0000000    0.1792563
434960.0000000    0.1785942
435000.0000000    0.1912166
435040.0000000    0.1751104
435080.0000000    0.1738534
435120.0000000    0.1720103
435160.0000000    0.1689772
435200.0000000    0.1759514
435240.0000000    0.1927180
435280.0000000    0.1971612
435320.0000000    0.1720023
435360.0000000    0.1760836
435400.0000000    0.1763040
435440.0000000    0.1787563
435480.0000000    0.1731251
435520.0000000    0.1720550
435560.0000000    0.1822626
435600.0000000    0.1707506
435640.0000000    0.1775932
435680.0000000    0.1835332
435720.0000000    0.1739599
435760.0000000    0.1795662
435800.0000000    0.1693785
435840.0000000    0.1701753
435880.0000000    0.1888100
435920.0000000    0.1844304
435960.0000000    0.1670520
436000.0000000    0.1803427
436040.0000000    0.1820774
436080.0000000    0.1781821
436120.0000000    0.1657289
436160.0000000    0.1775637
436200.0000000    0.1677645
436240.0000000    0.1776165
436280.0000000    0.1781698
436320.0000000    0.1718350
436360.0000000    0.1666066
436400.0000000    0.1812211
436440.0000000    0.1739598
436480.0000000    0.1796583
436520.0000000    0.1836405
436560.0000000    0.1802192
436600.0000000    0.1721096
436640.0000000    0.1851050
436680.0000000    0.1774593
436720.0000000    0.1767900
436760.0000000    0.1913562
436800.0000000    0.1754844
436840.0000000    0.1832431
436880.0000000    0.1711890
436920.0000000    0.1812880
436960.0000000    0.1808802
437000.0000000    0.1664107
437040.0000000    0.1870332
437080.0000000    0.1640790
437120.0000000    0.1748252
437160.0000000    0.1685126
437200.0000000    0.1813671
437240.0000000    0.1821489
437280.0000000    0.1785062
437320.0000000    0.1684836
437360.0000000    0.1833003
437400.0000000    0.1852990
437440.0000000    0.1807710
437480.0000000    0.1847012
437520.0000000    0.1780341
437560.0000000    0.1824586
437600.0000000    0.1646537
437640.0000000    0.1766650
437680.0000000    0.1670250
437720.0000000    0.1710465
437760.0000000    0.1537920
437800.0000000    0.1711892
437840.0000000    0.1790424
437880.0000000    0.1763543
437920.0000000    0.1895869
437960.0000000    0.1880658
438000.0000000    0.1640640
438040.0000000    0.1797802
438080.0000000    0.1636910
438120.0000000    0.1772448
438160.0000000    0.1636715
438200.0000000    0.1688352
438240.0000000    0.1793297
438280.0000000    0.1774192
438320.0000000    0.1870001
438360.0000000    0.1684968
438400.0000000    0.1607337
438440.0000000    0.1563877
438480.0000000    0.1622793
438520.0000000    0.1629395
438560.0000000    0.1617763
438600.0000000    0.1583220
438640.0000000    0.1743347
438680.0000000    0.1713708
438720.0000000    0.1745048
438760.0000000    0.1725012
438800.0000000    0.1666847
438840.0000000    0.1639685
438880.0000000    0.1745041
438920.0000000    0.1677586
438960.0000000    0.1854217
439000.0000000    0.1661863
439040.0000000    0.1775010
439080.0000000    0.1723358
439120.0000000    0.1807110
439160.0000000    0.1823065
439200.0000000    0.1776852
439240.0000000    0.1787838
439280.0000000    0.1701345
439320.0000000    0.1740782
439360.0000000    0.1951613
439400.0000000    0.1733890
439440.0000000    0.1808625
439480.0000000    0.1917202
439520.0000000    0.1672523
439560.0000000    0.1562757
439600.0000000    0.1613872
439640.0000000    0.1558998
439680.0000000    0.1569424
439720.0000000    0.1642887
439760.0000000    0.1682381
439800.0000000    0.1735080
439840.0000000    0.1453443
439880.0000000    0.1575037
439920.0000000    0.1706458
439960.0000000    0.1712752
440000.0000000    0.1576517
440040.0000000    0.1714083
440080.0000000    0.1801148
440120.0000000    0.1648231
440160.0000000    0.1666086
440200.0000000    0.1556320
440240.0000000    0.1641620
440280.0000000    0.1625345
440320.0000000    0.1658310
440360.0000000    0.1684233
440400.0000000    0.1872758
440440.0000000    0.1845210
440480.0000000    0.1714010
440520.0000000    0.1743266
440560.0000000    0.1684178
440600.0000000    0.1517928
440640.0000000    0.1789430
440680.0000000    0.1916736
440720.0000000    0.1541059
440760.0000000    0.1673377
440800.0000000    0.1745056
440840.0000000    0.1635081
440880.0000000    0.1762608
440920.0000000    0.1815932
440960.0000000    0.1688817
441000.0000000    0.1750242
441040.0000000    0.1672254
441080.0000000    0.1579484
441120.0000000    0.1656098
441160.0000000    0.1762947
441200.0000000    0.1645099
441240.0000000    0.1753902
441280.0000000    0.1638702
441320.0000000    0.1773473
441360.0000000    0.1681052
441400.0000000    0.1667067
441440.0000000    0.1744295
441480.0000000    0.1675067
441520.0000000    0.1672920
441560.0000000    0.1706137
441600.0000000    0.1578537
441640.0000000    0.1682043
441680.0000000    0.1612388
441720.0000000    0.1568173
441760.0000000    0.1501454
441800.0000000    0.1574183
441840.0000000    0.1520936
441880.0000000    0.1577586
441920.0000000    0.1384100
441960.0000000    0.1553465
442000.0000000    0.1579662
442040.0000000    0.1625358
442080.0000000    0.1545428
442120.0000000    0.1535266
442160.0000000    0.1484673
442200.0000000    0.1593147
442240.0000000    0.1620904
442280.0000000    0.1672901
442320.0000000    0.1618250
442360.0000000    0.1670666
442400.0000000    0.1586865
442440.0000000    0.1585729
442480.0000000    0.1477536
442520.0000000    0.1606645
442560.0000000    0.1478750
442600.0000000    0.1509622
442640.0000000    0.1436058
442680.0000000    0.1501138
442720.0000000    0.1683741
442760.0000000    0.1565910
442800.0000000    0.1491981
442840.0000000    0.1584372
442880.0000000    0.1563133
442920.0000000    0.1593996
442960.0000000    0.1562649
443000.0000000    0.1679244
443040.0000000    0.1619959
443080.0000000    0.1762499
443120.0000000    0.1720397
443160.0000000    0.1690888
443200.0000000    0.1567887
443240.0000000    0.1533371
443280.0000000    0.1612089
443320.0000000    0.1641304
443360.0000000    0.1545382
443400.0000000    0.1663388
443440.0000000    0.1572693
443480.0000000    0.1559003
443520.0000000    0.1645341
443560.0000000    0.1630246
443600.0000000    0.1540387
443640.0000000    0.1628054
443680.0000000    0.1711419
443720.0000000    0.1674552
443760.0000000    0.1646416
443800.0000000    0.1592721
443840.0000000    0.1596715
443880.0000000    0.1533209
443920.0000000    0.1614836
443960.0000000    0.1730935
444000.0000000    0.1680190
444040.0000000    0.1655505
444080.0000000    0.1539004
444120.0000000    0.1695034
444160.0000000    0.1712228
444200.0000000    0.1646969
444240.0000000    0.1727287
444280.0000000    0.1586879
444320.0000000    0.1723938
444360.0000000    0.1769354
444400.0000000    0.1791913
444440.0000000    0.1887734
444480.0000000    0.1906809
444520.0000000    0.1921755
444560.0000000    0.1978310
444600.0000000    0.1670880
444640.0000000    0.1732456
444680.0000000    0.1626684
444720.0000000    0.1664864
444760.0000000    0.1718206
444800.0000000    0.1574816
444840.0000000    0.1579349
444880.0000000    0.1723934
444920.0000000    0.1682393
444960.0000000    0.1573927
445000.0000000    0.1616142
445040.0000000    0.1648847
445080.0000000    0.1492810
445120.0000000    0.1647630
445160.0000000    0.1741324
445200.0000000    0.1658977
445240.0000000    0.1599375
445280.0000000    0.1591522
445320.0000000    0.1618737
445360.0000000    0.1641918
445400.0000000    0.1770407
445440.0000000    0.1646384
445480.0000000    0.1701478
445520.0000000    0.1542977
445560.0000000    0.1517483
445600.0000000    0.1458042
445640.0000000    0.1321356
445680.0000000    0.1412826
445720.0000000    0.1436698
445760.0000000    0.1624502
445800.0000000    0.1674265
445840.0000000    0.1679854
445880.0000000    0.1673691
445920.0000000    0.1815602
445960.0000000    0.1643725
446000.0000000    0.1770654
446040.0000000    0.1658379
446080.0000000    0.1733546
446120.0000000    0.1807023
446160.0000000    0.1681496
446200.0000000    0.1530309
446240.0000000    0.1618143
446280.0000000    0.1687923
446320.0000000    0.1675758
446360.0000000    0.1563973
446400.0000000    0.1819844
446440.0000000    0.1828365
446480.0000000    0.1612956
446520.0000000    0.1597834
446560.0000000    0.1751847
446600.0000000    0.1652408
446640.0000000    0.1816170
446680.0000000    0.1801707
446720.0000000    0.1632136
446760.0000000    0.1772124
446800.0000000    0.1705803
446840.0000000    0.1564473
446880.0000000    0.1692290
446920.0000000    0.1723030
446960.0000000    0.1779156
447000.0000000    0.1666096
447040.0000000    0.1842513
447080.0000000    0.1824300
447120.0000000    0.1703195
447160.0000000    0.1589513
447200.0000000    0.1670848
447240.0000000    0.1740043
447280.0000000    0.1699767
447320.0000000    0.1824471
447360.0000000    0.1667679
447400.0000000    0.1738689
447440.0000000    0.1984843
447480.0000000    0.1797968
447520.0000000    0.1724705
447560.0000000    0.1846340
447600.0000000    0.1678427
447640.0000000    0.1706217
447680.0000000    0.1825858
447720.0000000    0.1760204
447760.0000000    0.1704965
447800.0000000    0.1701279
447840.0000000    0.1687620
447880.0000000    0.1637626
447920.0000000    0.1567114
447960.0000000    0.1732523
448000.0000000    0.1692794
448040.0000000    0.1707962
448080.0000000    0.1548381
448120.0000000    0.1529117
448160.0000000    0.1749208
448200.0000000    0.1624827
448240.0000000    0.1706180
448280.0000000    0.1430311
448320.0000000    0.1603246
448360.0000000    0.1535447
448400.0000000    0.1530697
448440.0000000    0.1449689
448480.0000000    0.1446606
448520.0000000    0.1499044
448560.0000000    0.1743420
448600.0000000    0.1734667
448640.0000000    0.1590402
448680.0000000    0.1582027
448720.0000000    0.1716774
448760.0000000    0.1733760
448800.0000000    0.1767806
448840.0000000    0.1685736
448880.0000000    0.1727002
448920.0000000    0.1615531
448960.0000000    0.1695584
449000.0000000    0.1569659
449040.0000000    0.1515132
449080.0000000    0.1578803
449120.0000000    0.1485330
449160.0000000    0.1769264
449200.0000000    0.1748533
449240.0000000    0.1570445
449280.0000000    0.1687753
449320.0000000    0.1682935
449360.0000000    0.1589717
449400.0000000    0.1567532
449440.0000000    0.1518390
449480.0000000    0.1640860
449520.0000000    0.1697550
449560.0000000    0.1573433
449600.0000000    0.1632389
449640.0000000    0.1521737
449680.0000000    0.1484566
449720.0000000    0.1631470
449760.0000000    0.1599297
449800.0000000    0.1613822
449840.0000000    0.1518074
449880.0000000    0.1566162
449920.0000000    0.1877087
449960.0000000    0.1661245
450000.0000000    0.1717151
450040.0000000    0.1644114
450080.0000000    0.1611225
450120.0000000    0.1690258
450160.0000000    0.1675927
450200.0000000    0.1591805
450240.0000000    0.1710251
450280.0000000    0.1676057
450320.0000000    0.1704410
450360.0000000    0.1594691
450400.0000000    0.1581021
450440.0000000    0.1680343
450480.0000000    0.1714570
450520.0000000    0.1632387
450560.0000000    0.1652341
450600.0000000    0.1616779
450640.0000000    0.1722201
450680.0000000    0.1639560
450720.0000000    0.1768266
450760.0000000    0.1695085
450800.0000000    0.1721553
450840.0000000    0.1693881
450880.0000000    0.1605664
450920.0000000    0.1646357
450960.0000000    0.1791372
451000.0000000    0.1765530
451040.0000000    0.1716204
451080.0000000    0.1618595
451120.0000000    0.1721187
451160.0000000    0.1694384
451200.0000000    0.1677984
451240.0000000    0.1664937
451280.0000000    0.1641030
451320.0000000    0.1759384
451360.0000000    0.1844324
451400.0000000    0.1772087
451440.0000000    0.1795337
451480.0000000    0.1854025
451520.0000000    0.1659376
451560.0000000    0.1671624
451600.0000000    0.1597316
451640.0000000    0.1770718
451680.0000000    0.1755738
451720.0000000    0.1891059
451760.0000000    0.1806565
451800.0000000    0.1762719
451840.0000000    0.1916930
451880.0000000    0.1703690
451920.0000000    0.1609811
451960.0000000    0.1629411
452000.0000000    0.1746516
452040.0000000    0.1765832
452080.0000000    0.1744585
452120.0000000    0.1824292
452160.0000000    0.1712333
452200.0000000    0.1587873
452240.0000000    0.1787588
452280.0000000    0.1605582
452320.0000000    0.1626781
452360.0000000    0.1660058
452400.0000000    0.1534611
452440.0000000    0.1612708
452480.0000000    0.1588914
452520.0000000    0.1589062
452560.0000000    0.1536737
452600.0000000    0.1712546
452640.0000000    0.1537742
452680.0000000    0.1554657
452720.0000000    0.1566828
452760.0000000    0.1546704
452800.0000000    0.1670615
452840.0000000    0.1553894
452880.0000000    0.1531624
452920.0000000    0.1718076
452960.0000000    0.1727336
453000.0000000    0.1693328
453040.0000000    0.1714891
453080.0000000    0.1740811
453120.0000000    0.1766335
453160.0000000    0.1948881
453200.0000000    0.1919084
453240.0000000    0.1890025
453280.0000000    0.1834812
453320.0000000    0.1741050
453360.0000000    0.1896985
453400.0000000    0.1914476
453440.0000000    0.1814461
453480.0000000    0.2021046
453520.0000000    0.1669986
453560.0000000    0.1754657
453600.0000000    0.1745023
453640.0000000    0.1835520
453680.0000000    0.1669169
453720.0000000    0.1811987
453760.0000000    0.1708708
453800.0000000    0.1724032
453840.0000000    0.1776572
453880.0000000    0.1797277
453920.0000000    0.1801170
453960.0000000    0.1676665
454000.0000000    0.1548447
454040.0000000    0.1658780
454080.0000000    0.1656120
454120.0000000    0.1526353
454160.0000000    0.1660575
454200.0000000    0.1744588
454240.0000000    0.1607074
454280.0000000    0.1721652
454320.0000000    0.1660011
454360.0000000    0.1768059
454400.0000000    0.1900984
454440.0000000    0.1655161
454480.0000000    0.1691252
454520.0000000    0.1634371
454560.0000000    0.1875961
454600.0000000    0.1840845
454640.0000000    0.1875997
454680.0000000    0.1662844
454720.0000000    0.1658973
454760.0000000    0.1695250
454800.0000000    0.1802766
454840.0000000    0.1925679
454880.0000000    0.1877675
454920.0000000    0.1715745
454960.0000000    0.1733926
455000.0000000    0.1846980
455040.0000000    0.1832821
455080.0000000    0.1812679
455120.0000000    0.1871544
455160.0000000    0.1940716
455200.0000000    0.1829650
455240.0000000    0.1821044
455280.0000000    0.1899941
455320.0000000    0.1781699
455360.0000000    0.1857567
455400.0000000    0.1670218
455440.0000000    0.1630541
455480.0000000    0.1675296
455520.0000000    0.1596901
455560.0000000    0.1774144
455600.0000000    0.1717641
455640.0000000    0.1745209
455680.0000000    0.1752611
455720.0000000    0.1618908
455760.0000000    0.1539397
455800.0000000    0.1679258
455840.0000000    0.1684458
455880.0000000    0.1625943
455920.0000000    0.1774289
455960.0000000    0.1866875
456000.0000000    0.1709647
456040.0000000    0.1781013
456080.0000000    0.1753271
456120.0000000    0.1647433
456160.0000000    0.1603721
456200.0000000    0.1697133
456240.0000000    0.1673259
456280.0000000    0.1957037
456320.0000000    0.1829015
456360.0000000    0.2059395
456400.0000000    0.1964118
456440.0000000    0.1798752
456480.0000000    0.1842499
456520.0000000    0.1755980
456560.0000000    0.1733242
456600.0000000    0.1908899
456640.0000000    0.1684485
456680.0000000    0.1635862
456720.0000000    0.1673290
456760.0000000    0.1540509
456800.0000000    0.1490338
456840.0000000    0.1453658
456880.0000000    0.1420546
456920.0000000    0.1546340
456960.0000000    0.1470167
457000.0000000    0.1652749
457040.0000000    0.1560885
457080.0000000    0.1661412
457120.0000000    0.1599810
457160.0000000    0.1463375
457200.0000000    0.1553341
457240.0000000    0.1437860
457280.0000000    0.1527421
457320.0000000    0.1509351
457360.0000000    0.1483067
457400.0000000    0.1433743
457440.0000000    0.1419769
457480.0000000    0.1541414
457520.0000000    0.1584022
457560.0000000    0.1670427
457600.0000000    0.1510893
457640.0000000    0.1623490
457680.0000000    0.1669540
457720.0000000    0.1658040
457760.0000000    0.1673795
457800.0000000    0.1808686
457840.0000000    0.1757910
457880.0000000    0.1707540
457920.0000000    0.1586265
457960.0000000    0.1615615
458000.0000000    0.1561221
458040.0000000    0.1733773
458080.0000000    0.1780898
458120.0000000    0.1880535
458160.0000000    0.1634211
458200.0000000    0.1654379
458240.0000000    0.1660362
458280.0000000    0.1641033
458320.0000000    0.1701752
458360.0000000    0.1714140
458400.0000000    0.1795460
458440.0000000    0.1628540
458480.0000000    0.1778426
458520.0000000    0.1671639
458560.0000000    0.1663229
458600.0000000    0.1626897
458640.0000000    0.1729026
458680.0000000    0.1679389
458720.0000000    0.1733718
458760.0000000    0.1708868
458800.0000000    0.1725257
458840.0000000    0.1743172
458880.0000000    0.1795908
458920.0000000    0.1735610
458960.0000000    0.1935911
459000.0000000    0.1728048
459040.0000000    0.1917565
459080.0000000    0.1750825
459120.0000000    0.1903216
459160.0000000    0.1797630
459200.0000000    0.1788552
459240.0000000    0.1862676
459280.0000000    0.1664747
459320.0000000    0.1626313
459360.0000000    0.1648264
459400.0000000    0.1900344
459440.0000000    0.1717332
459480.0000000    0.1878472
459520.0000000    0.1742697
459560.0000000    0.1788701
459600.0000000    0.1786131
459640.0000000    0.1733390
459680.0000000    0.1663686
459720.0000000    0.1828551
459760.0000000    0.1794131
459800.0000000    0.1825756
459840.0000000    0.1911960
459880.0000000    0.1806920
459920.0000000    0.1719714
459960.0000000    0.1728304
460000.0000000    0.1696338
460040.0000000    0.1790778
460080.0000000    0.1702074
460120.0000000    0.1813182
460160.0000000    0.1982752
460200.0000000    0.1973803
460240.0000000    0.1984610
460280.0000000    0.1823596
460320.0000000    0.1792182
460360.0000000    0.1768372
460400.0000000    0.1734283
460440.0000000    0.1629769
460480.0000000    0.1572303
460520.0000000    0.1678468
460560.0000000    0.1717539
460600.0000000    0.1681059
460640.0000000    0.1630862
460680.0000000    0.1679084
460720.0000000    0.1631897
460760.0000000    0.1739330
460800.0000000    0.1705412
460840.0000000    0.1556725
460880.0000000    0.1574781
460920.0000000    0.1720617
460960.0000000    0.1863521
461000.0000000    0.1742060
461040.0000000    0.1699338
461080.0000000    0.1794025
461120.0000000    0.1581316
461160.0000000    0.1767937
461200.0000000    0.1836477
461240.0000000    0.1722677
461280.0000000    0.1756089
461320.0000000    0.1862203
461360.0000000    0.1582898
461400.0000000    0.1550851
461440.0000000    0.1595732
461480.0000000    0.1808171
461520.0000000    0.1777142
461560.0000000    0.1680250
461600.0000000    0.1670953
461640.0000000    0.1675123
461680.0000000    0.1749132
461720.0000000    0.1715960
461760.0000000    0.1521119
461800.0000000    0.1497192
461840.0000000    0.1543581
461880.0000000    0.1760759
461920.0000000    0.1745398
461960.0000000    0.1574114
462000.0000000    0.1654731
462040.0000000    0.1681827
462080.0000000    0.1688937
462120.0000000    0.1515924
462160.0000000    0.1540999
462200.0000000    0.1512250
462240.0000000    0.1697249
462280.0000000    0.1605384
462320.0000000    0.1653884
462360.0000000    0.1773054
462400.0000000    0.1457466
462440.0000000    0.1676576
462480.0000000    0.1550030
462520.0000000    0.1671175
462560.0000000    0.1370320
462600.0000000    0.1538913
462640.0000000    0.1546331
462680.0000000    0.1699761
462720.0000000    0.1775778
462760.0000000    0.1638594
462800.0000000    0.1623900
462840.0000000    0.1575385
462880.0000000    0.1653541
462920.0000000    0.1733634
462960.0000000    0.1759008
463000.0000000    0.1667709
463040.0000000    0.1627857
463080.0000000    0.1606412
463120.0000000    0.1590921
463160.0000000    0.1672213
463200.0000000    0.1649221
463240.0000000    0.1632496
463280.0000000    0.1665620
463320.0000000    0.1652027
463360.0000000    0.1580514
463400.0000000    0.1630516
463440.0000000    0.1840126
463480.0000000    0.1745887
463520.0000000    0.1571187
463560.0000000    0.1739096
463600.0000000    0.1795276
463640.0000000    0.1689125
463680.0000000    0.1673684
463720.0000000    0.1796080
463760.0000000    0.1830476
463800.0000000    0.1754111
463840.0000000    0.1668617
463880.0000000    0.1534167
463920.0000000    0.1587117
463960.0000000    0.1642786
464000.0000000    0.1674017
464040.0000000    0.1633175
464080.0000000    0.1729861
464120.0000000    0.1631529
464160.0000000    0.1708940
464200.0000000    0.1766807
464240.0000000    0.1702957
464280.0000000    0.1694755
464320.0000000    0.1708360
464360.0000000    0.1980986
464400.0000000    0.1772106
464440.0000000    0.1968609
464480.0000000    0.1988701
464520.0000000    0.1997502
464560.0000000    0.1820500
464600.0000000    0.1959272
464640.0000000    0.1837209
464680.0000000    0.2006841
464720.0000000    0.1970424
464760.0000000    0.1989820
464800.0000000    0.1891708
464840.0000000    0.2073706
464880.0000000    0.2077812
464920.0000000    0.1733635
464960.0000000    0.1722490
465000.0000000    0.2035747
465040.0000000    0.1751290
465080.0000000    0.1795161
465120.0000000    0.1889277
465160.0000000    0.1957648
465200.0000000    0.2042851
465240.0000000    0.1984248
465280.0000000    0.1914604
465320.0000000    0.1767295
465360.0000000    0.1696682
465400.0000000    0.1850372
465440.0000000    0.1946985
465480.0000000    0.1912600
465520.0000000    0.2003002
465560.0000000    0.1830564
465600.0000000    0.1850431
465640.0000000    0.1877906
465680.0000000    0.2079551
465720.0000000    0.1971496
465760.0000000    0.1856098
465800.0000000    0.1800289
465840.0000000    0.1831629
465880.0000000    0.1842708
465920.0000000    0.1861691
465960.0000000    0.1887213
466000.0000000    0.1859656
466040.0000000    0.1645869
466080.0000000    0.1796466
466120.0000000    0.1801279
466160.0000000    0.1817242
466200.0000000    0.1705292
466240.0000000    0.1625873
466280.0000000    0.1606222
466320.0000000    0.1911322
466360.0000000    0.1635226
466400.0000000    0.1614624
466440.0000000    0.1794579
466480.0000000    0.1739885
466520.0000000    0.1626013
466560.0000000    0.1829399
466600.0000000    0.1809770
466640.0000000    0.1753876
466680.0000000    0.1838758
466720.0000000    0.1799512
466760.0000000    0.1818959
466800.0000000    0.1751386
466840.0000000    0.1667611
466880.0000000    0.1700303
466920.0000000    0.1580851
466960.0000000    0.1555643
467000.0000000    0.1784997
467040.0000000    0.1590556
467080.0000000    0.1670264
467120.0000000    0.1602671
467160.0000000    0.1587848
467200.0000000    0.1610247
467240.0000000    0.1693007
467280.0000000    0.1661334
467320.0000000    0.1665708
467360.0000000    0.1745202
467400.0000000    0.1572820
467440.0000000    0.1727727
467480.0000000    0.1821937
467520.0000000    0.1743251
467560.0000000    0.1689755
467600.0000000    0.1973427
467640.0000000    0.1899852
467680.0000000    0.1889520
467720.0000000    0.1776418
467760.0000000    0.1751294
467800.0000000    0.1846229
467840.0000000    0.1849960
467880.0000000    0.1921618
467920.0000000    0.1736899
467960.0000000    0.1705825
468000.0000000    0.1732340
468040.0000000    0.1729583
468080.0000000    0.1690630
468120.0000000    0.1647330
468160.0000000    0.1705289
468200.0000000    0.1599240
468240.0000000    0.1750783
468280.0000000    0.1649263
468320.0000000    0.1615612
468360.0000000    0.1640269
468400.0000000    0.1625879
468440.0000000    0.1528926
468480.0000000    0.1670894
468520.0000000    0.1643902
468560.0000000    0.1627071
468600.0000000    0.1689681
468640.0000000    0.1683033
468680.0000000    0.1640750
468720.0000000    0.1707018
468760.0000000    0.1715038
468800.0000000    0.1695003
468840.0000000    0.1692924
468880.0000000    0.1860397
468920.0000000    0.1909629
468960.0000000    0.1816095
469000.0000000    0.1802051
469040.0000000    0.1673010
469080.0000000    0.1710923
469120.0000000    0.1718956
469160.0000000    0.1749080
469200.0000000    0.1707273
469240.0000000    0.1963649
469280.0000000    0.1948130
469320.0000000    0.1786693
469360.0000000    0.1608585
469400.0000000    0.1602827
469440.0000000    0.1923524
469480.0000000    0.1517274
469520.0000000    0.1771702
469560.0000000    0.1835165
469600.0000000    0.1817829
469640.0000000    0.1602005
469680.0000000    0.1725610
469720.0000000    0.1736833
469760.0000000    0.1618053
469800.0000000    0.1631783
469840.0000000    0.1653663
469880.0000000    0.1645386
469920.0000000    0.1691791
469960.0000000    0.1638981
470000.0000000    0.1759695
470040.0000000    0.1843530
470080.0000000    0.1783040
470120.0000000    0.1808653
470160.0000000    0.1681379
470200.0000000    0.1579183
470240.0000000    0.1803609
470280.0000000    0.1893929
470320.0000000    0.1717580
470360.0000000    0.1835181
470400.0000000    0.1673083
470440.0000000    0.1661110
470480.0000000    0.1773355
470520.0000000    0.1697410
470560.0000000    0.1677038
470600.0000000    0.1656133
470640.0000000    0.1642402
470680.0000000    0.1706586
470720.0000000    0.1546839
470760.0000000    0.1685367
470800.0000000    0.1667094
470840.0000000    0.1685570
470880.0000000    0.1632662
470920.0000000    0.1684622
470960.0000000    0.1639238
471000.0000000    0.1555936
471040.0000000    0.1770643
471080.0000000    0.1699953
471120.0000000    0.1812410
471160.0000000    0.1581259
471200.0000000    0.1580239
471240.0000000    0.1549371
471280.0000000    0.1649543
471320.0000000    0.1642061
471360.0000000    0.1756601
471400.0000000    0.1625003
471440.0000000    0.1549402
471480.0000000    0.1716464
471520.0000000    0.1630065
471560.0000000    0.1627325
471600.0000000    0.1620961
471640.0000000    0.1617485
471680.0000000    0.1655739
471720.0000000    0.1649508
471760.0000000    0.1568394
471800.0000000    0.1569317
471840.0000000    0.1605741
471880.0000000    0.1568483
471920.0000000    0.1631436
471960.0000000    0.1799349
472000.0000000    0.1754151
472040.0000000    0.1901892
472080.0000000    0.1911203
472120.0000000    0.1738675
472160.0000000    0.1730263
472200.0000000    0.1719914
472240.0000000    0.1743527
472280.0000000    0.1876120
472320.0000000    0.1880360
472360.0000000    0.1614579
472400.0000000    0.1676806
472440.0000000    0.1777125
472480.0000000    0.1729340
472520.0000000    0.1538576
472560.0000000    0.1725475
472600.0000000    0.1675358
472640.0000000    0.1688849
472680.0000000    0.1683179
472720.0000000    0.1614410
472760.0000000    0.1744715
472800.0000000    0.1720920
472840.0000000    0.1727393
472880.0000000    0.1670452
472920.0000000    0.1632143
472960.0000000    0.1736418
473000.0000000    0.1714882
473040.0000000    0.1866624
473080.0000000    0.1763526
473120.0000000    0.1835361
473160.0000000    0.1807813
473200.0000000    0.1706263
473240.0000000    0.1690090
473280.0000000    0.1733592
473320.0000000    0.1827066
473360.0000000    0.1712632
473400.0000000    0.1709639
473440.0000000    0.1692051
473480.0000000    0.1772197
473520.0000000    0.1715914
473560.0000000    0.1729982
473600.0000000    0.1673834
473640.0000000    0.1624081
473680.0000000    0.1632442
473720.0000000    0.1681272
473760.0000000    0.1536815
473800.0000000    0.1782657
473840.0000000    0.1739738
473880.0000000    0.1727113
473920.0000000    0.1964054
473960.0000000    0.1836299
474000.0000000    0.1717742
474040.0000000    0.1686081
474080.0000000    0.1693952
474120.0000000    0.1599498
474160.0000000    0.1629241
474200.0000000    0.1726927
474240.0000000    0.1747072
474280.0000000    0.1664955
474320.0000000    0.1663095
474360.0000000    0.1757651
474400.0000000    0.1715174
474440.0000000    0.1621459
474480.0000000    0.1550189
474520.0000000    0.1636273
474560.0000000    0.1631934
474600.0000000    0.1605779
474640.0000000    0.1513256
474680.0000000    0.1518302
474720.0000000    0.1667646
474760.0000000    0.1578419
474800.0000000    0.1615773
474840.0000000    0.1455333
474880.0000000    0.1740129
474920.0000000    0.1839184
474960.0000000    0.1506578
475000.0000000    0.1549187
475040.0000000    0.1514611
475080.0000000    0.1591657
475120.0000000    0.1667814
475160.0000000    0.1685005
475200.0000000    0.1693963
475240.0000000    0.1732033
475280.0000000    0.1885724
475320.0000000    0.1651972
475360.0000000    0.1690143
475400.0000000    0.1604097
475440.0000000    0.1772873
475480.0000000    0.1527994
475520.0000000    0.1749002
475560.0000000    0.1548495
475600.0000000    0.1727267
475640.0000000    0.1612934
475680.0000000    0.1816316
475720.0000000    0.1616188
475760.0000000    0.1519974
475800.0000000    0.1564101
475840.0000000    0.1684993
475880.0000000    0.1708101
475920.0000000    0.1654113
475960.0000000    0.1696461
476000.0000000    0.1668590
476040.0000000    0.1730605
476080.0000000    0.1733343
476120.0000000    0.1832936
476160.0000000    0.1903674
476200.0000000    0.1834540
476240.0000000    0.1704822
476280.0000000    0.1672864
476320.0000000    0.1877573
476360.0000000    0.1738733
476400.0000000    0.1766644
476440.0000000    0.1678886
476480.0000000    0.1815145
476520.0000000    0.1743845
476560.0000000    0.1949175
476600.0000000    0.1850838
476640.0000000    0.1595945
476680.0000000    0.1660645
476720.0000000    0.1773976
476760.0000000    0.1784689
476800.0000000    0.1698442
476840.0000000    0.1631553
476880.0000000    0.1686191
476920.0000000    0.1685544
476960.0000000    0.1652136
477000.0000000    0.1632120
477040.0000000    0.1684283
477080.0000000    0.1742912
477120.0000000    0.1921250
477160.0000000    0.1623208
477200.0000000    0.1639906
477240.0000000    0.1711777
477280.0000000    0.1826738
477320.0000000    0.1752538
477360.0000000    0.1776277
477400.0000000    0.1529485
477440.0000000    0.1655048
477480.0000000    0.1712297
477520.0000000    0.1786916
477560.0000000    0.1803206
477600.0000000    0.1709377
477640.0000000    0.1700109
477680.0000000    0.1628530
477720.0000000    0.1635455
477760.0000000    0.1632809
477800.0000000    0.1642853
477840.0000000    0.1449558
477880.0000000    0.1598088
477920.0000000    0.1804812
477960.0000000    0.1646791
478000.0000000    0.1703133
478040.0000000    0.1649174
478080.0000000    0.1621618
478120.0000000    0.1790903
478160.0000000    0.1726633
478200.0000000    0.1782147
478240.0000000    0.1853084
478280.0000000    0.1659301
478320.0000000    0.1674497
478360.0000000    0.1690795
478400.0000000    0.1650052
478440.0000000    0.1723016
478480.0000000    0.1640027
478520.0000000    0.1634336
478560.0000000    0.1846306
478600.0000000    0.1851795
478640.0000000    0.1872733
478680.0000000    0.1616306
478720.0000000    0.1659564
478760.0000000    0.1712599
478800.0000000    0.1588630
478840.0000000    0.1584170
478880.0000000    0.1773894
478920.0000000    0.1892668
478960.0000000    0.1737706
479000.0000000    0.1834973
479040.0000000    0.1817746
479080.0000000    0.1821786
479120.0000000    0.1758214
479160.0000000    0.1765948
479200.0000000    0.1743770
479240.0000000    0.1685703
479280.0000000    0.1890839
479320.0000000    0.1757385
479360.0000000    0.1711079
479400.0000000    0.1714262
479440.0000000    0.1622295
479480.0000000    0.1608112
479520.0000000    0.1657788
479560.0000000    0.1741975
479600.0000000    0.1653480
479640.0000000    0.1722529
479680.0000000    0.1695699
479720.0000000    0.1560277
479760.0000000    0.1726019
479800.0000000    0.1556151
479840.0000000    0.1506187
479880.0000000    0.1469614
479920.0000000    0.1425188
479960.0000000    0.1617654
480000.0000000    0.1688474
480040.0000000    0.1499738
480080.0000000    0.1486856
480120.0000000    0.1512150
480160.0000000    0.1480628
480200.0000000    0.1376542
480240.0000000    0.1613566
480280.0000000    0.1493519
480320.0000000    0.1469792
480360.0000000    0.1552392
480400.0000000    0.1669407
480440.0000000    0.1578627
480480.0000000    0.1716453
480520.0000000    0.1721170
480560.0000000    0.1703627
480600.0000000    0.1869000
480640.0000000    0.1714055
480680.0000000    0.1500159
480720.0000000    0.1607367
480760.0000000    0.1578631
480800.0000000    0.1679608
480840.0000000    0.1557030
480880.0000000    0.1644803
480920.0000000    0.1711479
480960.0000000    0.1542404
481000.0000000    0.1490194
481040.0000000    0.1714075
481080.0000000    0.1662107
481120.0000000    0.1645139
481160.0000000    0.1556363
481200.0000000    0.1761965
481240.0000000    0.1636973
481280.0000000    0.1454787
481320.0000000    0.1688618
481360.0000000    0.1570460
481400.0000000    0.1568502
481440.0000000    0.1670983
481480.0000000    0.1578242
481520.0000000    0.1816829
481560.0000000    0.1676904
481600.0000000    0.1730500
481640.0000000    0.1734923
481680.0000000    0.1657778
481720.0000000    0.1860816
481760.0000000    0.1800411
481800.0000000    0.1756801
481840.0000000    0.1665713
481880.0000000    0.1623619
481920.0000000    0.1656965
481960.0000000    0.1591505
482000.0000000    0.1723267
482040.0000000    0.1630680
482080.0000000    0.1541315
482120.0000000    0.1553425
482160.0000000    0.1694734
482200.0000000    0.1893429
482240.0000000    0.1711586
482280.0000000    0.1572831
482320.0000000    0.1539798
482360.0000000    0.1615119
482400.0000000    0.1762622
482440.0000000    0.1796739
482480.0000000    0.1555920
482520.0000000    0.1792164
482560.0000000    0.1812066
482600.0000000    0.1751743
482640.0000000    0.1776360
482680.0000000    0.1908388
482720.0000000    0.1830646
482760.0000000    0.1864904
482800.0000000    0.1819879
482840.0000000    0.1783533
482880.0000000    0.1903279
482920.0000000    0.1869025
482960.0000000    0.1701979
483000.0000000    0.1823011
483040.0000000    0.1770326
483080.0000000    0.1762577
483120.0000000    0.1857399
483160.0000000    0.1957717
483200.0000000    0.1849412
483240.0000000    0.1890969
483280.0000000    0.1811410
483320.0000000    0.1865399
483360.0000000    0.1922952
483400.0000000    0.1751820
483440.0000000    0.1739725
483480.0000000    0.1892679
483520.0000000    0.1894415
483560.0000000    0.1889868
483600.0000000    0.1968800
483640.0000000    0.1682908
483680.0000000    0.1828553
483720.0000000    0.1866553
483760.0000000    0.1841900
483800.0000000    0.1656313
483840.0000000    0.1713966
483880.0000000    0.1896354
483920.0000000    0.1851158
483960.0000000    0.1768981
484000.0000000    0.1739745
484040.0000000    0.1753620
484080.0000000    0.1541402
484120.0000000    0.1621262
484160.0000000    0.1782154
484200.0000000    0.1734249
484240.0000000    0.1703345
484280.0000000    0.1588057
484320.0000000    0.1779203
484360.0000000    0.1720678
484400.0000000    0.1722944
484440.0000000    0.1807604
484480.0000000    0.1871078
484520.0000000    0.1759953
484560.0000000    0.1732111
484600.0000000    0.1722448
484640.0000000    0.1705902
484680.0000000    0.1606383
484720.0000000    0.1749256
484760.0000000    0.1622422
484800.0000000    0.1590889
484840.0000000    0.1643595
484880.0000000    0.1649136
484920.0000000    0.1806650
484960.0000000    0.1745285
485000.0000000    0.1565115
485040.0000000    0.1794015
485080.0000000    0.1727591
485120.0000000    0.1793308
485160.0000000    0.1655329
485200.0000000    0.1735925
485240.0000000    0.1633302
485280.0000000    0.1729306
485320.0000000    0.1763722
485360.0000000    0.1793230
485400.0000000    0.1799643
485440.0000000    0.1810259
485480.0000000    0.1846794
485520.0000000    0.1743124
485560.0000000    0.1776143
485600.0000000    0.1826981
485640.0000000    0.1777908
485680.0000000    0.1938749
485720.0000000    0.1675588
485760.0000000    0.1693992
485800.0000000    0.1728331
485840.0000000    0.1830031
485880.0000000    0.1805850
485920.0000000    0.1795786
485960.0000000    0.1748135
486000.0000000    0.1673491
486040.0000000    0.1643163
486080.0000000    0.1577469
486120.0000000    0.1597003
486160.0000000    0.1712067
486200.0000000    0.1705713
486240.0000000    0.1738667
486280.0000000    0.1652786
486320.0000000    0.1646434
486360.0000000    0.1761031
486400.0000000    0.1806534
486440.0000000    0.1863354
486480.0000000    0.1771564
486520.0000000    0.1736101
486560.0000000    0.1982998
486600.0000000    0.1686681
486640.0000000    0.1762714
486680.0000000    0.1751781
486720.0000000    0.1599816
486760.0000000    0.1789566
486800.0000000    0.1731145
486840.0000000    0.1710008
486880.0000000    0.1680252
486920.0000000    0.1646298
486960.0000000    0.1538916
487000.0000000    0.1704491
487040.0000000    0.1764739
487080.0000000    0.1790551
487120.0000000    0.1869484
487160.0000000    0.1769392
487200.0000000    0.1691877
487240.0000000    0.1785177
487280.0000000    0.1534532
487320.0000000    0.1871645
487360.0000000    0.1803850
487400.0000000    0.1699946
487440.0000000    0.1651827
487480.0000000    0.1668229
487520.0000000    0.1501015
487560.0000000    0.1635166
487600.0000000    0.1478484
487640.0000000    0.1674558
487680.0000000    0.1659095
487720.0000000    0.1794934
487760.0000000    0.1635841
487800.0000000    0.1571925
487840.0000000    0.1684215
487880.0000000    0.1660469
487920.0000000    0.1519338
487960.0000000    0.1574903
488000.0000000    0.1468251
488040.0000000    0.1532514
488080.0000000    0.1676027
488120.0000000    0.1475031
488160.0000000    0.1497033
488200.0000000    0.1721367
488240.0000000    0.1490888
488280.0000000    0.1576052
488320.0000000    0.1501197
488360.0000000    0.1456822
488400.0000000    0.1681297
488440.0000000    0.1579877
488480.0000000    0.1588632
488520.0000000    0.1519161
488560.0000000    0.1440441
488600.0000000    0.1570971
488640.0000000    0.1548038
488680.0000000    0.1667113
488720.0000000    0.1701695
488760.0000000    0.1764401
488800.0000000    0.1613223
488840.0000000    0.1601670
488880.0000000    0.1559183
488920.0000000    0.1488668
488960.0000000    0.1451504
489000.0000000    0.1627724
489040.0000000    0.1650827
489080.0000000    0.1571595
489120.0000000    0.1586439
489160.0000000    0.1609048
489200.0000000    0.1532948
489240.0000000    0.1695561
489280.0000000    0.1588947
489320.0000000    0.1673817
489360.0000000    0.1464917
489400.0000000    0.1576235
489440.0000000    0.1524324
489480.0000000    0.1639927
489520.0000000    0.1748866
489560.0000000    0.1696591
489600.0000000    0.1756359
489640.0000000    0.1797097
489680.0000000    0.1711407
489720.0000000    0.1694389
489760.0000000    0.1527510
489800.0000000    0.1531536
489840.0000000    0.1562041
489880.0000000    0.1472097
489920.0000000    0.1689845
489960.0000000    0.1555414
490000.0000000    0.1701121
490040.0000000    0.1604605
490080.0000000    0.1618881
490120.0000000    0.1525238
490160.0000000    0.1538066
490200.0000000    0.1473798
490240.0000000    0.1701056
490280.0000000    0.1563866
490320.0000000    0.1638165
490360.0000000    0.1697641
490400.0000000    0.1564201
490440.0000000    0.1673082
490480.0000000    0.1805415
490520.0000000    0.1840159
490560.0000000    0.1785879
490600.0000000    0.1885202
490640.0000000    0.1924028
490680.0000000    0.1692517
490720.0000000    0.1748669
490760.0000000    0.1892190
490800.0000000    0.1727124
490840.0000000    0.1837802
490880.0000000    0.1883995
490920.0000000    0.1897776
490960.0000000    0.1770077
491000.0000000    0.1898665
491040.0000000    0.1807803
491080.0000000    0.1881221
491120.0000000    0.1869809
491160.0000000    0.1769561
491200.0000000    0.1801980
491240.0000000    0.1909629
491280.0000000    0.1656630
491320.0000000    0.1807359
491360.0000000    0.1886442
491400.0000000    0.1933098
491440.0000000    0.1789158
491480.0000000    0.1866926
491520.0000000    0.1798699
491560.0000000    0.1836036
491600.0000000    0.1685766
491640.0000000    0.1923903
491680.0000000    0.1894687
491720.0000000    0.1966939
491760.0000000    0.1974455
491800.0000000    0.1993496
491840.0000000    0.1974103
491880.0000000    0.1984858
491920.0000000    0.1847080
491960.0000000    0.1811729
492000.0000000    0.1896097
492040.0000000    0.1989663
492080.0000000    0.1903147
492120.0000000    0.1879897
492160.0000000    0.1701673
492200.0000000    0.1867334
492240.0000000    0.1959648
492280.0000000    0.1972544
492320.0000000    0.1901968
492360.0000000    0.1912690
492400.0000000    0.1658187
492440.0000000    0.1879959
492480.0000000    0.1793871
492520.0000000    0.1916478
492560.0000000    0.1840955
492600.0000000    0.1904886
492640.0000000    0.2093312
492680.0000000    0.2116063
492720.0000000    0.2062153
492760.0000000    0.1782065
492800.0000000    0.1826359
492840.0000000    0.1944492
492880.0000000    0.1832504
492920.0000000    0.2022636
492960.0000000    0.1963980
493000.0000000    0.1985831
493040.0000000    0.1932456
493080.0000000    0.1849691
493120.0000000    0.1931008
493160.0000000    0.2009147
493200.0000000    0.2020725
493240.0000000    0.1964014
493280.0000000    0.2080649
493320.0000000    0.1931593
493360.0000000    0.1953058
493400.0000000    0.1995212
493440.0000000    0.2060520
493480.0000000    0.2086195
493520.0000000    0.2160560
493560.0000000    0.1996202
493600.0000000    0.1955861
493640.0000000    0.1922705
493680.0000000    0.1871298
493720.0000000    0.1968965
493760.0000000    0.1967433
493800.0000000    0.1955207
493840.0000000    0.1834362
493880.0000000    0.2054451
493920.0000000    0.1806749
493960.0000000    0.1788396
494000.0000000    0.1911404
494040.0000000    0.1709810
494080.0000000    0.1786768
494120.0000000    0.1550100
494160.0000000    0.1656272
494200.0000000    0.1771134
494240.0000000    0.1674948
494280.0000000    0.1619200
494320.0000000    0.1648486
494360.0000000    0.1644079
494400.0000000    0.1771430
494440.0000000    0.1619545
494480.0000000    0.1766872
494520.0000000    0.1727790
494560.0000000    0.1732001
494600.0000000    0.1712819
494640.0000000    0.1726831
494680.0000000    0.1717122
494720.0000000    0.1668732
494760.0000000    0.1691901
494800.0000000    0.1785349
494840.0000000    0.1779235
494880.0000000    0.1722795
494920.0000000    0.1655714
494960.0000000    0.1586947
495000.0000000    0.1864689
495040.0000000    0.1752784
495080.0000000    0.1834646
495120.0000000    0.1936054
495160.0000000    0.1936360
495200.0000000    0.1750779
495240.0000000    0.1889079
495280.0000000    0.1738161
495320.0000000    0.1826320
495360.0000000    0.1704457
495400.0000000    0.1795132
495440.0000000    0.1666892
495480.0000000    0.1589092
495520.0000000    0.1519739
495560.0000000    0.1569057
495600.0000000    0.1605219
495640.0000000    0.1832419
495680.0000000    0.1562962
495720.0000000    0.1628986
495760.0000000    0.1730480
495800.0000000    0.1429023
495840.0000000    0.1446401
495880.0000000    0.1443240
495920.0000000    0.1791200
495960.0000000    0.1548196
496000.0000000    0.1544031
496040.0000000    0.1648036
496080.0000000    0.1583320
496120.0000000    0.1579593
496160.0000000    0.1388257
496200.0000000    0.1678957
496240.0000000    0.1683628
496280.0000000    0.1539255
496320.0000000    0.1666174
496360.0000000    0.1578376
496400.0000000    0.1645760
496440.0000000    0.1772285
496480.0000000    0.1796141
496520.0000000    0.1741717
496560.0000000    0.1650176
496600.0000000    0.1631636
496640.0000000    0.1498356
496680.0000000    0.1615108
496720.0000000    0.1569237
496760.0000000    0.1664011
496800.0000000    0.1691724
496840.0000000    0.1751292
496880.0000000    0.1782356
496920.0000000    0.1627868
496960.0000000    0.1570193
497000.0000000    0.1509386
497040.0000000    0.1680976
497080.0000000    0.1833521
497120.0000000    0.1585854
497160.0000000    0.1454797
497200.0000000    0.1525187
497240.0000000    0.1606254
497280.0000000    0.1515778
497320.0000000    0.1420569
497360.0000000    0.1500711
497400.0000000    0.1623666
497440.0000000    0.1723161
497480.0000000    0.1607950
497520.0000000    0.1560698
497560.0000000    0.1542609
497600.0000000    0.1590107
497640.0000000    0.1495363
497680.0000000    0.1582331
497720.0000000    0.1620912
497760.0000000    0.1477261
497800.0000000    0.1539876
497840.0000000    0.1645456
497880.0000000    0.1606057
497920.0000000    0.1640806
497960.0000000    0.1593152
498000.0000000    0.1556989
498040.0000000    0.1449002
498080.0000000    0.1416748
498120.0000000    0.1569124
498160.0000000    0.1477473
498200.0000000    0.1542952
498240.0000000    0.1542941
498280.0000000    0.1605604
498320.0000000    0.1789470
498360.0000000    0.1865709
498400.0000000    0.1730017
498440.0000000    0.1769004
498480.0000000    0.1824379
498520.0000000    0.1751087
498560.0000000    0.1700769
498600.0000000    0.1658192
498640.0000000    0.1581614
498680.0000000    0.1531366
498720.0000000    0.1478139
498760.0000000    0.1489061
498800.0000000    0.1375762
498840.0000000    0.1406256
498880.0000000    0.1425903
498920.0000000    0.1530084
498960.0000000    0.1443706
499000.0000000    0.1526732
499040.0000000    0.1417258
499080.0000000    0.1449863
499120.0000000    0.1669074
499160.0000000    0.1601139
499200.0000000    0.1753412
499240.0000000    0.1690283
499280.0000000    0.1738560
499320.0000000    0.1645030
499360.0000000    0.1438843
499400.0000000    0.1631626
499440.0000000    0.1614480
499480.0000000    0.1610209
499520.0000000    0.1611535
499560.0000000    0.1414161
499600.0000000    0.1369209
499640.0000000    0.1488383
499680.0000000    0.1435958
499720.0000000    0.1366625
499760.0000000    0.1610614
499800.0000000    0.1439151
499840.0000000    0.1457107
499880.0000000    0.1435940
499920.0000000    0.1453470
499960.0000000    0.1472120
500000.0000000    0.1455752
500040.0000000    0.1528367
500080.0000000    0.1499283
500120.0000000    0.1479965
500160.0000000    0.1447929
500200.0000000    0.1514051
500240.0000000    0.1386030
500280.0000000    0.1421912
500320.0000000    0.1462938
500360.0000000    0.1464606
500400.0000000    0.1430680
500440.0000000    0.1431256
500480.0000000    0.1469289
500520.0000000    0.1441501
500560.0000000    0.1524946
500600.0000000    0.1455379
500640.0000000    0.1433107
500680.0000000    0.1483356
500720.0000000    0.1401130
500760.0000000    0.1280119
500800.0000000    0.1524459
500840.0000000    0.1524091
500880.0000000    0.1585311
500920.0000000    0.1450534
500960.0000000    0.1691917
501000.0000000    0.1465213
501040.0000000    0.1544985
501080.0000000    0.1574675
501120.0000000    0.1569454
501160.0000000    0.1523390
501200.0000000    0.1474294
501240.0000000    0.1567944
501280.0000000    0.1668715
501320.0000000    0.1556009
501360.0000000    0.1547409
501400.0000000    0.1567215
501440.0000000    0.1628692
501480.0000000    0.1655782
501520.0000000    0.1426295
501560.0000000    0.1704220
501600.0000000    0.1429678
501640.0000000    0.1650579
501680.0000000    0.1515684
501720.0000000    0.1494210
501760.0000000    0.1405823
501800.0000000    0.1507028
501840.0000000    0.1428403
501880.0000000    0.1653568
501920.0000000    0.1589396
501960.0000000    0.1518178
502000.0000000    0.1412382
502040.0000000    0.1385125
502080.0000000    0.1424915
502120.0000000    0.1419402
502160.0000000    0.1361557
502200.0000000    0.1455744
502240.0000000    0.1310149
502280.0000000    0.1397291
502320.0000000    0.1351376
502360.0000000    0.1558159
502400.0000000    0.1667874
502440.0000000    0.1551090
502480.0000000    0.1356630
502520.0000000    0.1421666
502560.0000000    0.1379719
502600.0000000    0.1416714
502640.0000000    0.1441609
502680.0000000    0.1535824
502720.0000000    0.1691435
502760.0000000    0.1624207
502800.0000000    0.1631204
502840.0000000    0.1351120
502880.0000000    0.1331186
502920.0000000    0.1441258
502960.0000000    0.1448233
503000.0000000    0.1484005
503040.0000000    0.1415967
503080.0000000    0.1403606
503120.0000000    0.1424578
503160.0000000    0.1534436
503200.0000000    0.1529732
503240.0000000    0.1425778
503280.0000000    0.1484597
503320.0000000    0.1514639
503360.0000000    0.1413459
503400.0000000    0.1505551
503440.0000000    0.1602741
503480.0000000    0.1476029
503520.0000000    0.1559944
503560.0000000    0.1454222
503600.0000000    0.1590287
503640.0000000    0.1319327
503680.0000000    0.1271611
503720.0000000    0.1475487
503760.0000000    0.1499973
503800.0000000    0.1648545
503840.0000000    0.1552693
503880.0000000    0.1486012
503920.0000000    0.1459033
503960.0000000    0.1462578
504000.0000000    0.1495472
504040.0000000    0.1662136
504080.0000000    0.1531349
504120.0000000    0.1562377
504160.0000000    0.1581023
504200.0000000    0.1535386
504240.0000000    0.1471068
504280.0000000    0.1418440
504320.0000000    0.1420752
504360.0000000    0.1504890
504400.0000000    0.1387506
504440.0000000    0.1431913
504480.0000000    0.1376922
504520.0000000    0.1444971
504560.0000000    0.1393197
504600.0000000    0.1445570
504640.0000000    0.1464799
504680.0000000    0.1503145
504720.0000000    0.1566329
504760.0000000    0.1293283
504800.0000000    0.1466302
504840.0000000    0.1329067
504880.0000000    0.1430590
504920.0000000    0.1374698
504960.0000000    0.1316531
505000.0000000    0.1419534
505040.0000000    0.1462446
505080.0000000    0.1504005
505120.0000000    0.1420691
505160.0000000    0.1440649
505200.0000000    0.1447818
505240.0000000    0.1644978
505280.0000000    0.1499849
505320.0000000    0.1542604
505360.0000000    0.1479301
505400.0000000    0.1353925
505440.0000000    0.1472550
505480.0000000    0.1441759
505520.0000000    0.1411560
505560.0000000    0.1359399
505600.0000000    0.1435430
505640.0000000    0.1593648
505680.0000000    0.1470214
505720.0000000    0.1441748
505760.0000000    0.1457619
505800.0000000    0.1578335
505840.0000000    0.1523942
505880.0000000    0.1440843
505920.0000000    0.1414826
505960.0000000    0.1478240
506000.0000000    0.1523282
506040.0000000    0.1416954
506080.0000000    0.1466427
506120.0000000    0.1536193
506160.0000000    0.1464419
506200.0000000    0.1446988
506240.0000000    0.1360077
506280.0000000    0.1411647
506320.0000000    0.1486295
506360.0000000    0.1476920
506400.0000000    0.1546956
506440.0000000    0.1519022
506480.0000000    0.1470527
506520.0000000    0.1480391
506560.0000000    0.1460482
506600.0000000    0.1456844
506640.0000000    0.1391229
506680.0000000    0.1467074
506720.0000000    0.1478797
506760.0000000    0.1486051
506800.0000000    0.1443223
506840.0000000    0.1445679
506880.0000000    0.1519098
506920.0000000    0.1526577
506960.0000000    0.1439442
507000.0000000    0.1455860
507040.0000000    0.1486103
507080.0000000    0.1464898
507120.0000000    0.1426337
507160.0000000    0.1395386
507200.0000000    0.1469506
507240.0000000    0.1426096
507280.0000000    0.1365003
507320.0000000    0.1387943
507360.0000000    0.1338183
507400.0000000    0.1491012
507440.0000000    0.1495461
507480.0000000    0.1441430
507520.0000000    0.1436839
507560.0000000    0.1338355
507600.0000000    0.1425850
507640.0000000    0.1342221
507680.0000000    0.1375532
507720.0000000    0.1478010
507760.0000000    0.1419049
507800.0000000    0.1398361
507840.0000000    0.1434989
507880.0000000    0.1424523
507920.0000000    0.1757755
507960.0000000    0.1387915
508000.0000000    0.1441082
508040.0000000    0.1552128
508080.0000000    0.1388072
508120.0000000    0.1469642
508160.0000000    0.1574487
508200.0000000    0.1546401
508240.0000000    0.1401271
508280.0000000    0.1461195
508320.0000000    0.1554904
508360.0000000    0.1524134
508400.0000000    0.1426550
508440.0000000    0.1470230
508480.0000000    0.1465553
508520.0000000    0.1615309
508560.0000000    0.1426096
508600.0000000    0.1504932
508640.0000000    0.1618131
508680.0000000    0.1675678
508720.0000000    0.1537028
508760.0000000    0.1605562
508800.0000000    0.1688938
508840.0000000    0.1575856
508880.0000000    0.1549341
508920.0000000    0.1635396
508960.0000000    0.1687266
509000.0000000    0.1663612
509040.0000000    0.1764876
509080.0000000    0.1749132
509120.0000000    0.1697722
509160.0000000    0.1834287
509200.0000000    0.1789505
509240.0000000    0.1646126
509280.0000000    0.1809872
509320.0000000    0.1712320
509360.0000000    0.1716321
509400.0000000    0.1663080
509440.0000000    0.1701563
509480.0000000    0.1702108
509520.0000000    0.1499692
509560.0000000    0.1550588
509600.0000000    0.1663953
509640.0000000    0.1514060
509680.0000000    0.1415582
509720.0000000    0.1644945
509760.0000000    0.1529821
509800.0000000    0.1544139
509840.0000000    0.1532390
509880.0000000    0.1634928
509920.0000000    0.1424392
509960.0000000    0.1354789
510000.0000000    0.1617937
510040.0000000    0.1560432
510080.0000000    0.1485572
510120.0000000    0.1554457
510160.0000000    0.1411152
510200.0000000    0.1529305
510240.0000000    0.1533561
510280.0000000    0.1746991
510320.0000000    0.1653520
510360.0000000    0.1648214
510400.0000000    0.1693834
510440.0000000    0.1700425
510480.0000000    0.1532136
510520.0000000    0.1503104
510560.0000000    0.1451493
510600.0000000    0.1411100
510640.0000000    0.1431365
510680.0000000    0.1542417
510720.0000000    0.1709396
510760.0000000    0.1659752
510800.0000000    0.1611569
510840.0000000    0.1592136
510880.0000000    0.1454615
510920.0000000    0.1517864
510960.0000000    0.1547766
511000.0000000    0.1543114
511040.0000000    0.1479037
511080.0000000    0.1306071
511120.0000000    0.1656989
511160.0000000    0.1553662
511200.0000000    0.1243780
511240.0000000    0.1322229
511280.0000000    0.1314752
511320.0000000    0.1381038
511360.0000000    0.1515631
511400.0000000    0.1428524
511440.0000000    0.1364153
511480.0000000    0.1312292
511520.0000000    0.1404268
511560.0000000    0.1488085
511600.0000000    0.1435974
511640.0000000    0.1511588
511680.0000000    0.1495997
511720.0000000    0.1312371
511760.0000000    0.1524508
511800.0000000    0.1393025
511840.0000000    0.1414671
511880.0000000    0.1469731
511920.0000000    0.1581463
511960.0000000    0.1539628
512000.0000000    0.1605405
512040.0000000    0.1625449
512080.0000000    0.1671550
512120.0000000    0.1645581
512160.0000000    0.1677185
512200.0000000    0.1593143
512240.0000000    0.1624032
512280.0000000    0.1646336
512320.0000000    0.1583969
512360.0000000    0.1541922
512400.0000000    0.1522733
512440.0000000    0.1627797
512480.0000000    0.1519329
512520.0000000    0.1456474
512560.0000000    0.1355996
512600.0000000    0.1560398
512640.0000000    0.1470473
512680.0000000    0.1427927
512720.0000000    0.1320856
512760.0000000    0.1346248
512800.0000000    0.1364655
512840.0000000    0.1417714
512880.0000000    0.1346751
512920.0000000    0.1431778
512960.0000000    0.1364747
513000.0000000    0.1388873
513040.0000000    0.1557392
513080.0000000    0.1435516
513120.0000000    0.1441332
513160.0000000    0.1579030
513200.0000000    0.1426890
513240.0000000    0.1539193
513280.0000000    0.1353410
513320.0000000    0.1402353
513360.0000000    0.1344744
513400.0000000    0.1420953
513440.0000000    0.1382999
513480.0000000    0.1337229
513520.0000000    0.1352625
513560.0000000    0.1354983
513600.0000000    0.1340657
513640.0000000    0.1175260
513680.0000000    0.1289319
513720.0000000    0.1369697
513760.0000000    0.1509587
513800.0000000    0.1395866
513840.0000000    0.1394035
513880.0000000    0.1406729
513920.0000000    0.1469454
513960.0000000    0.1349572
514000.0000000    0.1433799
514040.0000000    0.1364125
514080.0000000    0.1476691
514120.0000000    0.1524003
514160.0000000    0.1521254
514200.0000000    0.1388873
514240.0000000    0.1429315
514280.0000000    0.1436053
514320.0000000    0.1263497
514360.0000000    0.1282024
514400.0000000    0.1507756
514440.0000000    0.1342057
514480.0000000    0.1385592
514520.0000000    0.1407853
514560.0000000    0.1520250
514600.0000000    0.1624074
514640.0000000    0.1518600
514680.0000000    0.1464878
514720.0000000    0.1400020
514760.0000000    0.1362236
514800.0000000    0.1357100
514840.0000000    0.1381305
514880.0000000    0.1497338
514920.0000000    0.1345585
514960.0000000    0.1316603
515000.0000000    0.1327039
515040.0000000    0.1438542
515080.0000000    0.1278606
515120.0000000    0.1294378
515160.0000000    0.1308100
515200.0000000    0.1266667
515240.0000000    0.1274218
515280.0000000    0.1298772
515320.0000000    0.1315296
515360.0000000    0.1254480
515400.0000000    0.1342628
515440.0000000    0.1376563
515480.0000000    0.1110384
515520.0000000    0.1235543
515560.0000000    0.1467215
515600.0000000    0.1348136
515640.0000000    0.1461633
515680.0000000    0.1305394
515720.0000000    0.1345372
515760.0000000    0.1148496
515800.0000000    0.1238388
515840.0000000    0.1271182
515880.0000000    0.1182861
515920.0000000    0.1265370
515960.0000000    0.1522430
516000.0000000    0.1508232
516040.0000000    0.1448758
516080.0000000    0.1428273
516120.0000000    0.1481598
516160.0000000    0.1471234
516200.0000000    0.1424514
516240.0000000    0.1466294
516280.0000000    0.1556241
516320.0000000    0.1418215
516360.0000000    0.1501768
516400.0000000    0.1369588
516440.0000000    0.1490673
516480.0000000    0.1433637
516520.0000000    0.1412492
516560.0000000    0.1438923
516600.0000000    0.1402699
516640.0000000    0.1235894
516680.0000000    0.1438215
516720.0000000    0.1432573
516760.0000000    0.1366136
516800.0000000    0.1567424
516840.0000000    0.1356962
516880.0000000    0.1325114
516920.0000000    0.1304975
516960.0000000    0.1490256
517000.0000000    0.1433050
517040.0000000    0.1549618
517080.0000000    0.1474184
517120.0000000    0.1366969
517160.0000000    0.1512817
517200.0000000    0.1303292
517240.0000000    0.1430734
517280.0000000    0.1306081
517320.0000000    0.1258655
517360.0000000    0.1388068
517400.0000000    0.1383433
517440.0000000    0.1450635
517480.0000000    0.1476067
517520.0000000    0.1340871
517560.0000000    0.1339554
517600.0000000    0.1357875
517640.0000000    0.1331298
517680.0000000    0.1424602
517720.0000000    0.1434198
517760.0000000    0.1413186
517800.0000000    0.1368707
517840.0000000    0.1489368
517880.0000000    0.1370366
517920.0000000    0.1445785
517960.0000000    0.1592131
518000.0000000    0.1404022
518040.0000000    0.1466568
518080.0000000    0.1398017
518120.0000000    0.1392815
518160.0000000    0.1526951
518200.0000000    0.1606548
518240.0000000    0.1471470
518280.0000000    0.1416259
518320.0000000    0.1423707
518360.0000000    0.1419426
518400.0000000    0.1425687
518440.0000000    0.1583053
518480.0000000    0.1492973
518520.0000000    0.1495468
518560.0000000    0.1478215
518600.0000000    0.1389075
518640.0000000    0.1353371
518680.0000000    0.1380258
518720.0000000    0.1549131
518760.0000000    0.1555654
518800.0000000    0.1522711
518840.0000000    0.1575564
518880.0000000    0.1458432
518920.0000000    0.1606694
518960.0000000    0.1504361
519000.0000000    0.1542008
519040.0000000    0.1704619
519080.0000000    0.1469581
519120.0000000    0.1534665
519160.0000000    0.1404452
519200.0000000    0.1524094
519240.0000000    0.1495150
519280.0000000    0.1414648
519320.0000000    0.1505472
519360.0000000    0.1402618
519400.0000000    0.1487744
519440.0000000    0.1593586
519480.0000000    0.1551166
519520.0000000    0.1579605
519560.0000000    0.1560273
519600.0000000    0.1567758
519640.0000000    0.1412864
519680.0000000    0.1613745
519720.0000000    0.1475696
519760.0000000    0.1425169
519800.0000000    0.1520277
519840.0000000    0.1536630
519880.0000000    0.1427477
519920.0000000    0.1445012
519960.0000000    0.1538232
520000.0000000    0.1388631
520040.0000000    0.1302940
520080.0000000    0.1418306
520120.0000000    0.1402274
520160.0000000    0.1416048
520200.0000000    0.1430291
520240.0000000    0.1528027
520280.0000000    0.1550336
520320.0000000    0.1510887
520360.0000000    0.1339539
520400.0000000    0.1457962
520440.0000000    0.1442381
520480.0000000    0.1623563
520520.0000000    0.1487398
520560.0000000    0.1345202
520600.0000000    0.1384728
520640.0000000    0.1449463
520680.0000000    0.1494449
520720.0000000    0.1393782
520760.0000000    0.1437026
520800.0000000    0.1400392
520840.0000000    0.1539095
520880.0000000    0.1526409
520920.0000000    0.1596441
520960.0000000    0.1614178
521000.0000000    0.1575206
521040.0000000    0.1595855
521080.0000000    0.1477011
521120.0000000    0.1409341
521160.0000000    0.1464404
521200.0000000    0.1324969
521240.0000000    0.1518797
521280.0000000    0.1522508
521320.0000000    0.1488279
521360.0000000    0.1461553
521400.0000000    0.1368955
521440.0000000    0.1452959
521480.0000000    0.1688973
521520.0000000    0.1613585
521560.0000000    0.1602324
521600.0000000    0.1421265
521640.0000000    0.1678745
521680.0000000    0.1481142
521720.0000000    0.1539764
521760.0000000    0.1573043
521800.0000000    0.1365695
521840.0000000    0.1480890
521880.0000000    0.1473422
521920.0000000    0.1397167
521960.0000000    0.1442646
522000.0000000    0.1646332
522040.0000000    0.1514584
522080.0000000    0.1522581
522120.0000000    0.1506325
522160.0000000    0.1487841
522200.0000000    0.1615745
522240.0000000    0.1513352
522280.0000000    0.1515265
522320.0000000    0.1543541
522360.0000000    0.1451525
522400.0000000    0.1504118
522440.0000000    0.1418811
522480.0000000    0.1498702
522520.0000000    0.1534616
522560.0000000    0.1580026
522600.0000000    0.1452732
522640.0000000    0.1334205
522680.0000000    0.1433328
522720.0000000    0.1497080
522760.0000000    0.1553692
522800.0000000    0.1470818
522840.0000000    0.1728283
522880.0000000    0.1522157
522920.0000000    0.1596468
522960.0000000    0.1609841
523000.0000000    0.1699176
523040.0000000    0.1649696
523080.0000000    0.1522487
523120.0000000    0.1652595
523160.0000000    0.1711242
523200.0000000    0.1574967
523240.0000000    0.1642807
523280.0000000    0.1533218
523320.0000000    0.1531536
523360.0000000    0.1508198
523400.0000000    0.1493575
523440.0000000    0.1554905
523480.0000000    0.1445063
523520.0000000    0.1534027
523560.0000000    0.1571570
523600.0000000    0.1509886
523640.0000000    0.1517106
523680.0000000    0.1583577
523720.0000000    0.1514477
523760.0000000    0.1627508
523800.0000000    0.1918263
523840.0000000    0.1699589
523880.0000000    0.1746522
523920.0000000    0.1701854
523960.0000000    0.1772033
524000.0000000    0.1768369
524040.0000000    0.1820229
524080.0000000    0.1825260
524120.0000000    0.1699449
524160.0000000    0.1745946
524200.0000000    0.1868438
524240.0000000    0.1689985
524280.0000000    0.1577822
524320.0000000    0.1598914
524360.0000000    0.1625614
524400.0000000    0.1591962
524440.0000000    0.1533090
524480.0000000    0.1549105
524520.0000000    0.1577349
524560.0000000    0.1570910
524600.0000000    0.1603357
524640.0000000    0.1802378
524680.0000000    0.1692744
524720.0000000    0.1715943
524760.0000000    0.1649532
524800.0000000    0.1686319
524840.0000000    0.1619103
524880.0000000    0.1488476
524920.0000000    0.1622909
524960.0000000    0.1601702
525000.0000000    0.1541430
525040.0000000    0.1686297
525080.0000000    0.1640013
525120.0000000    0.1694440
525160.0000000    0.1667322
525200.0000000    0.1793411
525240.0000000    0.1684311
525280.0000000    0.1700903
525320.0000000    0.1667484
525360.0000000    0.1733027
525400.0000000    0.1621262
525440.0000000    0.1571095
525480.0000000    0.1554663
525520.0000000    0.1640996
525560.0000000    0.1660990
525600.0000000    0.1535275
525640.0000000    0.1595356
525680.0000000    0.1630738
525720.0000000    0.1501429
525760.0000000    0.1399424
525800.0000000    0.1567457
525840.0000000    0.1631117
525880.0000000    0.1542847
525920.0000000    0.1489183
525960.0000000    0.1492247
526000.0000000    0.1688636
526040.0000000    0.1630176
526080.0000000    0.1449295
526120.0000000    0.1588949
526160.0000000    0.1545647
526200.0000000    0.1615160
526240.0000000    0.1562809
526280.0000000    0.1543072
526320.0000000    0.1530248
526360.0000000    0.1560030
526400.0000000    0.1564640
526440.0000000    0.1558995
526480.0000000    0.1524400
526520.0000000    0.1489063
526560.0000000    0.1479029
526600.0000000    0.1558604
526640.0000000    0.1501852
526680.0000000    0.1477491
526720.0000000    0.1379967
526760.0000000    0.1468915
526800.0000000    0.1503849
526840.0000000    0.1526624
526880.0000000    0.1498856
526920.0000000    0.1598294
526960.0000000    0.1556356
527000.0000000    0.1536417
527040.0000000    0.1393235
527080.0000000    0.1492178
527120.0000000    0.1433538
527160.0000000    0.1548758
527200.0000000    0.1619582
527240.0000000    0.1495051
527280.0000000    0.1408817
527320.0000000    0.1476606
527360.0000000    0.1422801
527400.0000000    0.1415104
527440.0000000    0.1417149
527480.0000000    0.1292093
527520.0000000    0.1414721
527560.0000000    0.1425478
527600.0000000    0.1300994
527640.0000000    0.1273429
527680.0000000    0.1545482
527720.0000000    0.1426130
527760.0000000    0.1484051
527800.0000000    0.1395564
527840.0000000    0.1529384
527880.0000000    0.1417241
527920.0000000    0.1456323
527960.0000000    0.1368387
528000.0000000    0.1311572
528040.0000000    0.1511945
528080.0000000    0.1411651
528120.0000000    0.1426347
528160.0000000    0.1445547
528200.0000000    0.1323399
528240.0000000    0.1478304
528280.0000000    0.1506844
528320.0000000    0.1433928
528360.0000000    0.1407744
528400.0000000    0.1450452
528440.0000000    0.1530627
528480.0000000    0.1484059
528520.0000000    0.1436885
528560.0000000    0.1601042
528600.0000000    0.1653920
528640.0000000    0.1572483
528680.0000000    0.1555015
528720.0000000    0.1546942
528760.0000000    0.1576221
528800.0000000    0.1576257
528840.0000000    0.1511781
528880.0000000    0.1465967
528920.0000000    0.1409845
528960.0000000    0.1403204
529000.0000000    0.1606638
529040.0000000    0.1485205
529080.0000000    0.1517400
529120.0000000    0.1532155
529160.0000000    0.1599537
529200.0000000    0.1539250
529240.0000000    0.1505039
529280.0000000    0.1543649
529320.0000000    0.1373720
529360.0000000    0.1471307
529400.0000000    0.1506817
529440.0000000    0.1518518
529480.0000000    0.1589700
529520.0000000    0.1543056
529560.0000000    0.1783666
529600.0000000    0.1655736
529640.0000000    0.1522391
529680.0000000    0.1682154
529720.0000000    0.1607608
529760.0000000    0.1661857
529800.0000000    0.1569040
529840.0000000    0.1555742
529880.0000000    0.1619936
529920.0000000    0.1763765
529960.0000000    0.1629232
530000.0000000    0.1774474
530040.0000000    0.1765217
530080.0000000    0.1544671
530120.0000000    0.1657139
530160.0000000    0.1673092
530200.0000000    0.1570806
530240.0000000    0.1460959
530280.0000000    0.1554903
530320.0000000    0.1679143
530360.0000000    0.1528813
530400.0000000    0.1478589
530440.0000000    0.1678481
530480.0000000    0.1651870
530520.0000000    0.1606518
530560.0000000    0.1683668
530600.0000000    0.1579957
530640.0000000    0.1695267
530680.0000000    0.1664234
530720.0000000    0.1751644
530760.0000000    0.1732424
530800.0000000    0.1675806
530840.0000000    0.1665132
530880.0000000    0.1733872
530920.0000000    0.1792869
530960.0000000    0.1756758
531000.0000000    0.1651376
531040.0000000    0.1650595
531080.0000000    0.1826457
531120.0000000    0.1803997
531160.0000000    0.1686484
531200.0000000    0.1772446
531240.0000000    0.1562137
531280.0000000    0.1720740
531320.0000000    0.1609387
531360.0000000    0.1755750
531400.0000000    0.1469778
531440.0000000    0.1368930
531480.0000000    0.1588229
531520.0000000    0.1832900
531560.0000000    0.1642833
531600.0000000    0.1543414
531640.0000000    0.1737047
531680.0000000    0.1737094
531720.0000000    0.1644789
531760.0000000    0.1515774
531800.0000000    0.1575078
531840.0000000    0.1674184
531880.0000000    0.1669242
531920.0000000    0.1638028
531960.0000000    0.1804745
532000.0000000    0.1504052
532040.0000000    0.1502902
532080.0000000    0.1600095
532120.0000000    0.1528216
532160.0000000    0.1507559
532200.0000000    0.1565897
532240.0000000    0.1575356
532280.0000000    0.1479930
532320.0000000    0.1695295
532360.0000000    0.1554066
532400.0000000    0.1670934
532440.0000000    0.1638812
532480.0000000    0.1669868
532520.0000000    0.1737968
532560.0000000    0.1622991
532600.0000000    0.1566201
532640.0000000    0.1583295
532680.0000000    0.1886743
532720.0000000    0.1730943
532760.0000000    0.1659158
532800.0000000    0.1629233
532840.0000000    0.1664503
532880.0000000    0.1673875
532920.0000000    0.1562775
532960.0000000    0.1657370
533000.0000000    0.1690159
533040.0000000    0.1611649
533080.0000000    0.1695120
533120.0000000    0.1603030
533160.0000000    0.1569038
533200.0000000    0.1694871
533240.0000000    0.1686265
533280.0000000    0.1577150
533320.0000000    0.1788108
533360.0000000    0.1634447
533400.0000000    0.1669741
533440.0000000    0.1553068
533480.0000000    0.1472894
533520.0000000    0.1679165
533560.0000000    0.1630982
533600.0000000    0.1514866
533640.0000000    0.1609339
533680.0000000    0.1467023
533720.0000000    0.1588455
533760.0000000    0.1535070
533800.0000000    0.1615115
533840.0000000    0.1706839
533880.0000000    0.1575071
533920.0000000    0.1445190
533960.0000000    0.1435543
534000.0000000    0.1485878
534040.0000000    0.1586068
534080.0000000    0.1525778
534120.0000000    0.1617343
534160.0000000    0.1576151
534200.0000000    0.1666255
534240.0000000    0.1555837
534280.0000000    0.1502870
534320.0000000    0.1592478
534360.0000000    0.1504167
534400.0000000    0.1494988
534440.0000000    0.1502072
534480.0000000    0.1547632
534520.0000000    0.1439767
534560.0000000    0.1565039
534600.0000000    0.1504894
534640.0000000    0.1598912
534680.0000000    0.1534694
534720.0000000    0.1600640
534760.0000000    0.1594889
534800.0000000    0.1423042
534840.0000000    0.1541462
534880.0000000    0.1452456
534920.0000000    0.1538163
534960.0000000    0.1419673
535000.0000000    0.1366420
535040.0000000    0.1401929
535080.0000000    0.1628809
535120.0000000    0.1555716
535160.0000000    0.1481986
535200.0000000    0.1454128
535240.0000000    0.1458082
535280.0000000    0.1501417
535320.0000000    0.1496748
535360.0000000    0.1447598
535400.0000000    0.1631999
535440.0000000    0.1435085
535480.0000000    0.1565314
535520.0000000    0.1586493
535560.0000000    0.1530111
535600.0000000    0.1418245
535640.0000000    0.1518861
535680.0000000    0.1471321
535720.0000000    0.1400342
535760.0000000    0.1644982
535800.0000000    0.1603557
535840.0000000    0.1495615
535880.0000000    0.1485728
535920.0000000    0.1493513
535960.0000000    0.1530465
536000.0000000    0.1364414
536040.0000000    0.1570662
536080.0000000    0.1548813
536120.0000000    0.1570577
536160.0000000    0.1417150
536200.0000000    0.1567627
536240.0000000    0.1515849
536280.0000000    0.1583540
536320.0000000    0.1671434
536360.0000000    0.1786324
536400.0000000    0.1535729
536440.0000000    0.1748440
536480.0000000    0.1700785
536520.0000000    0.1749529
536560.0000000    0.1914838
536600.0000000    0.1840997
536640.0000000    0.1607312
536680.0000000    0.1769513
536720.0000000    0.1745471
536760.0000000    0.1790843
536800.0000000    0.1617375
536840.0000000    0.1618365
536880.0000000    0.1501587
536920.0000000    0.1685862
536960.0000000    0.1778134
537000.0000000    0.1760013
537040.0000000    0.1692657
537080.0000000    0.1836129
537120.0000000    0.1723708
537160.0000000    0.1752460
537200.0000000    0.1769399
537240.0000000    0.1682729
537280.0000000    0.1503248
537320.0000000    0.1564401
537360.0000000    0.1663900
537400.0000000    0.1633257
537440.0000000    0.1615196
537480.0000000    0.1680561
537520.0000000    0.1664757
537560.0000000    0.1710737
537600.0000000    0.1785357
537640.0000000    0.1709546
537680.0000000    0.1670492
537720.0000000    0.1589633
537760.0000000    0.1625494
537800.0000000    0.1644840
537840.0000000    0.1806654
537880.0000000    0.1542782
537920.0000000    0.1605999
537960.0000000    0.1600723
538000.0000000    0.1478939
538040.0000000    0.1439661
538080.0000000    0.1512819
538120.0000000    0.1602658
538160.0000000    0.1719428
538200.0000000    0.1576015
538240.0000000    0.1880734
538280.0000000    0.1829432
538320.0000000    0.1779747
538360.0000000    0.1485549
538400.0000000    0.1546908
538440.0000000    0.1504834
538480.0000000    0.1568970
538520.0000000    0.1742747
538560.0000000    0.1621968
538600.0000000    0.1724399
538640.0000000    0.1683077
538680.0000000    0.1621526
538720.0000000    0.1501848
538760.0000000    0.1482408
538800.0000000    0.1425762
538840.0000000    0.1670972
538880.0000000    0.1721730
538920.0000000    0.1566199
538960.0000000    0.1472072
539000.0000000    0.1690118
539040.0000000    0.1537672
539080.0000000    0.1630239
539120.0000000    0.1511262
539160.0000000    0.1612982
539200.0000000    0.1563996
539240.0000000    0.1919708
539280.0000000    0.1532923
539320.0000000    0.1533422
539360.0000000    0.1694450
539400.0000000    0.1698104
539440.0000000    0.1677684
539480.0000000    0.1750035
539520.0000000    0.1576144
539560.0000000    0.1646750
539600.0000000    0.1681774
539640.0000000    0.1592157
539680.0000000    0.1705657
539720.0000000    0.1744727
539760.0000000    0.1465666
539800.0000000    0.1581002
539840.0000000    0.1581698
539880.0000000    0.1653870
539920.0000000    0.1678531
539960.0000000    0.1646585
540000.0000000    0.1599096
540040.0000000    0.1579155
540080.0000000    0.1681204
540120.0000000    0.1788929
540160.0000000    0.1809154
540200.0000000    0.1852378
540240.0000000    0.1867459
540280.0000000    0.1541515
540320.0000000    0.1626630
540360.0000000    0.1554996
540400.0000000    0.1700809
540440.0000000    0.1541808
540480.0000000    0.1491392
540520.0000000    0.1591695
540560.0000000    0.1510064
540600.0000000    0.1581094
540640.0000000    0.1564313
540680.0000000    0.1568251
540720.0000000    0.1497943
540760.0000000    0.1473543
540800.0000000    0.1568153
540840.0000000    0.1535725
540880.0000000    0.1478138
540920.0000000    0.1523014
540960.0000000    0.1533248
541000.0000000    0.1456047
541040.0000000    0.1504839
541080.0000000    0.1588901
541120.0000000    0.1576276
541160.0000000    0.1649625
541200.0000000    0.1727524
541240.0000000    0.1623188
541280.0000000    0.1484554
541320.0000000    0.1630539
541360.0000000    0.1579010
541400.0000000    0.1598875
541440.0000000    0.1576554
541480.0000000    0.1681454
541520.0000000    0.1663385
541560.0000000    0.1704178
541600.0000000    0.1554200
541640.0000000    0.1673945
541680.0000000    0.1447183
541720.0000000    0.1454697
541760.0000000    0.1542906
541800.0000000    0.1431325
541840.0000000    0.1574673
541880.0000000    0.1438601
541920.0000000    0.1502481
541960.0000000    0.1512472
542000.0000000    0.1507020
542040.0000000    0.1474809
542080.0000000    0.1564220
542120.0000000    0.1513143
542160.0000000    0.1516405
542200.0000000    0.1607128
542240.0000000    0.1508601
542280.0000000    0.1251168
542320.0000000    0.1321184
542360.0000000    0.1442666
542400.0000000    0.1461157
542440.0000000    0.1352948
542480.0000000    0.1507829
542520.0000000    0.1432246
542560.0000000    0.1374409
542600.0000000    0.1522189
542640.0000000    0.1415774
542680.0000000    0.1559883
542720.0000000    0.1629019
542760.0000000    0.1502689
542800.0000000    0.1459149
542840.0000000    0.1528276
542880.0000000    0.1451721
542920.0000000    0.1443758
542960.0000000    0.1441525
543000.0000000    0.1385021
543040.0000000    0.1580212
543080.0000000    0.1604330
543120.0000000    0.1597180
543160.0000000    0.1492375
543200.0000000    0.1572616
543240.0000000    0.1697717
543280.0000000    0.1655793
543320.0000000    0.1569075
543360.0000000    0.1487146
543400.0000000    0.1581264
543440.0000000    0.1508755
543480.0000000    0.1567752
543520.0000000    0.1612777
543560.0000000    0.1740631
543600.0000000    0.1797614
543640.0000000    0.1968993
543680.0000000    0.1872141
543720.0000000    0.1809098
543760.0000000    0.1712011
543800.0000000    0.1633811
543840.0000000    0.1760734
543880.0000000    0.1709786
543920.0000000    0.1728009
543960.0000000    0.1593178
544000.0000000    0.1643055
544040.0000000    0.1640187
544080.0000000    0.1583336
544120.0000000    0.1580531
544160.0000000    0.1707033
544200.0000000    0.1651859
544240.0000000    0.1530836
544280.0000000    0.1523237
544320.0000000    0.1541296
544360.0000000    0.1596516
544400.0000000    0.1517308
544440.0000000    0.1781849
544480.0000000    0.1708526
544520.0000000    0.1653442
544560.0000000    0.1566495
544600.0000000    0.1504106
544640.0000000    0.1648248
544680.0000000    0.1658448
544720.0000000    0.1643171
544760.0000000    0.1603698
544800.0000000    0.1605569
544840.0000000    0.1597206
544880.0000000    0.1561166
544920.0000000    0.1699959
544960.0000000    0.1665732
545000.0000000    0.1396727
545040.0000000    0.1631547
545080.0000000    0.1508212
545120.0000000    0.1537241
545160.0000000    0.1467560
545200.0000000    0.1442746
545240.0000000    0.1543245
545280.0000000    0.1474900
545320.0000000    0.1528774
545360.0000000    0.1655967
545400.0000000    0.1604286
545440.0000000    0.1396053
545480.0000000    0.1422280
545520.0000000    0.1505545
545560.0000000    0.1408103
545600.0000000    0.1531783
545640.0000000    0.1448623
545680.0000000    0.1562127
545720.0000000    0.1598744
545760.0000000    0.1610778
545800.0000000    0.1619705
545840.0000000    0.1706685
545880.0000000    0.1539654
545920.0000000    0.1660035
545960.0000000    0.1619398
546000.0000000    0.1493915
546040.0000000    0.1411639
546080.0000000    0.1501337
546120.0000000    0.1515016
546160.0000000    0.1721696
546200.0000000    0.1719071
546240.0000000    0.1552628
546280.0000000    0.1631749
546320.0000000    0.1506849
546360.0000000    0.1661785
546400.0000000    0.1632302
546440.0000000    0.1630427
546480.0000000    0.1884101
546520.0000000    0.1514947
546560.0000000    0.1535145
546600.0000000    0.1560475
546640.0000000    0.1547908
546680.0000000    0.1551033
546720.0000000    0.1316362
546760.0000000    0.1598675
546800.0000000    0.1576153
546840.0000000    0.1720715
546880.0000000    0.1607410
546920.0000000    0.1609751
546960.0000000    0.1537918
547000.0000000    0.1650562
547040.0000000    0.1648928
547080.0000000    0.1702767
547120.0000000    0.1508919
547160.0000000    0.1614057
547200.0000000    0.1547826
547240.0000000    0.1572666
547280.0000000    0.1476034
547320.0000000    0.1654045
547360.0000000    0.1531582
547400.0000000    0.1544230
547440.0000000    0.1683996
547480.0000000    0.1675825
547520.0000000    0.1676363
547560.0000000    0.1713826
547600.0000000    0.1573702
547640.0000000    0.1681745
547680.0000000    0.1663620
547720.0000000    0.1420619
547760.0000000    0.1586355
547800.0000000    0.1602282
547840.0000000    0.1373902
547880.0000000    0.1363277
547920.0000000    0.1596179
547960.0000000    0.1529259
548000.0000000    0.1613424
548040.0000000    0.1421866
548080.0000000    0.1568343
548120.0000000    0.1619510
548160.0000000    0.1409456
548200.0000000    0.1561893
548240.0000000    0.1560152
548280.0000000    0.1650945
548320.0000000    0.1503043
548360.0000000    0.1598244
548400.0000000    0.1628703
548440.0000000    0.1539553
548480.0000000    0.1636089
548520.0000000    0.1488639
548560.0000000    0.1396315
548600.0000000    0.1423030
548640.0000000    0.1529717
548680.0000000    0.1423713
548720.0000000    0.1464805
548760.0000000    0.1636986
548800.0000000    0.1611168
548840.0000000    0.1647286
548880.0000000    0.1513945
548920.0000000    0.1528696
548960.0000000    0.1489565
549000.0000000    0.1391955
549040.0000000    0.1506764
549080.0000000    0.1459927
549120.0000000    0.1535018
549160.0000000    0.1515566
549200.0000000    0.1441676
549240.0000000    0.1472071
549280.0000000    0.1452738
549320.0000000    0.1619444
549360.0000000    0.1519480
549400.0000000    0.1575530
549440.0000000    0.1547522
549480.0000000    0.1570706
549520.0000000    0.1580769
549560.0000000    0.1399203
549600.0000000    0.1461008
549640.0000000    0.1456930
549680.0000000    0.1490518
549720.0000000    0.1394055
549760.0000000    0.1612391
549800.0000000    0.1480391
549840.0000000    0.1556733
549880.0000000    0.1400592
549920.0000000    0.1388066
549960.0000000    0.1296659
550000.0000000    0.1464798
550040.0000000    0.1369631
550080.0000000    0.1449027
550120.0000000    0.1514368
550160.0000000    0.1593568
550200.0000000    0.1547208
550240.0000000    0.1539218
550280.0000000    0.1490728
550320.0000000    0.1555109
550360.0000000    0.1514025
550400.0000000    0.1453607
550440.0000000    0.1315642
550480.0000000    0.1429364
550520.0000000    0.1303437
550560.0000000    0.1337228
550600.0000000    0.1432151
550640.0000000    0.1312139
550680.0000000    0.1469098
550720.0000000    0.1463401
550760.0000000    0.1297037
550800.0000000    0.1391024
550840.0000000    0.1525868
550880.0000000    0.1533241
550920.0000000    0.1571548
550960.0000000    0.1452961
551000.0000000    0.1318993
551040.0000000    0.1390108
551080.0000000    0.1503855
551120.0000000    0.1358542
551160.0000000    0.1342933
551200.0000000    0.1284546
551240.0000000    0.1534897
551280.0000000    0.1492565
551320.0000000    0.1341005
551360.0000000    0.1448944
551400.0000000    0.1647390
551440.0000000    0.1566222
551480.0000000    0.1479128
551520.0000000    0.1503661
551560.0000000    0.1437984
551600.0000000    0.1564356
551640.0000000    0.1356901
551680.0000000    0.1428497
551720.0000000    0.1416391
551760.0000000    0.1404754
551800.0000000    0.1345088
551840.0000000    0.1532340
551880.0000000    0.1423743
551920.0000000    0.1265494
551960.0000000    0.1315813
552000.0000000    0.1351616
552040.0000000    0.1294497
552080.0000000    0.1267067
552120.0000000    0.1239195
552160.0000000    0.1450116
552200.0000000    0.1314232
552240.0000000    0.1355393
552280.0000000    0.1413159
552320.0000000    0.1253702
552360.0000000    0.1353060
552400.0000000    0.1362134
552440.0000000    0.1180810
552480.0000000    0.1316138
552520.0000000    0.1251597
552560.0000000    0.1339349
552600.0000000    0.1357474
552640.0000000    0.1407750
552680.0000000    0.1344584
552720.0000000    0.1248333
552760.0000000    0.1307115
552800.0000000    0.1486972
552840.0000000    0.1221193
552880.0000000    0.1378962
552920.0000000    0.1500030
552960.0000000    0.1291885
553000.0000000    0.1225623
553040.0000000    0.1365162
553080.0000000    0.1535090
553120.0000000    0.1505957
553160.0000000    0.1612144
553200.0000000    0.1626948
553240.0000000    0.1579683
553280.0000000    0.1508633
553320.0000000    0.1533066
553360.0000000    0.1674133
553400.0000000    0.1607637
553440.0000000    0.1475746
553480.0000000    0.1389532
553520.0000000    0.1541168
553560.0000000    0.1652041
553600.0000000    0.1486609
553640.0000000    0.1394342
553680.0000000    0.1561748
553720.0000000    0.1617783
553760.0000000    0.1446181
553800.0000000    0.1441156
553840.0000000    0.1491393
553880.0000000    0.1458693
553920.0000000    0.1423698
553960.0000000    0.1567191
554000.0000000    0.1536565
554040.0000000    0.1562772
554080.0000000    0.1523664
554120.0000000    0.1536920
554160.0000000    0.1377846
554200.0000000    0.1438118
554240.0000000    0.1393057
554280.0000000    0.1456318
554320.0000000    0.1479879
554360.0000000    0.1373887
554400.0000000    0.1393092
554440.0000000    0.1379074
554480.0000000    0.1362034
554520.0000000    0.1505363
554560.0000000    0.1454801
554600.0000000    0.1405668
554640.0000000    0.1366031
554680.0000000    0.1370938
554720.0000000    0.1281367
554760.0000000    0.1305473
554800.0000000    0.1250540
554840.0000000    0.1282165
554880.0000000    0.1379030
554920.0000000    0.1455003
554960.0000000    0.1336727
555000.0000000    0.1369507
555040.0000000    0.1270023
555080.0000000    0.1349731
555120.0000000    0.1341947
555160.0000000    0.1357226
555200.0000000    0.1523706
555240.0000000    0.1448345
555280.0000000    0.1365890
555320.0000000    0.1410792
555360.0000000    0.1302833
555400.0000000    0.1395844
555440.0000000    0.1318135
555480.0000000    0.1264724
555520.0000000    0.1372332
555560.0000000    0.1331315
555600.0000000    0.1452059
555640.0000000    0.1380269
555680.0000000    0.1481112
555720.0000000    0.1392149
555760.0000000    0.1379816
555800.0000000    0.1434064
555840.0000000    0.1467002
555880.0000000    0.1326378
555920.0000000    0.1399898
555960.0000000    0.1424658
556000.0000000    0.1532604
556040.0000000    0.1349839
556080.0000000    0.1251958
556120.0000000    0.1338604
556160.0000000    0.1262693
556200.0000000    0.1346644
556240.0000000    0.1247329
556280.0000000    0.1324709
556320.0000000    0.1355288
556360.0000000    0.1296902
556400.0000000    0.1310369
556440.0000000    0.1345922
556480.0000000    0.1300357
556520.0000000    0.1383197
556560.0000000    0.1231610
556600.0000000    0.1308352
556640.0000000    0.1371518
556680.0000000    0.1356087
556720.0000000    0.1310023
556760.0000000    0.1340458
556800.0000000    0.1405281
556840.0000000    0.1271371
556880.0000000    0.1327897
556920.0000000    0.1340546
556960.0000000    0.1240054
557000.0000000    0.1311501
557040.0000000    0.1192906
557080.0000000    0.1209853
557120.0000000    0.1305524
557160.0000000    0.1161319
557200.0000000    0.1300819
557240.0000000    0.1293037
557280.0000000    0.1219172
557320.0000000    0.1364144
557360.0000000    0.1280401
557400.0000000    0.1237036
557440.0000000    0.1350681
557480.0000000    0.1288075
557520.0000000    0.1205989
557560.0000000    0.1284538
557600.0000000    0.1303297
557640.0000000    0.1287792
557680.0000000    0.1249401
557720.0000000    0.1329022
557760.0000000    0.1367664
557800.0000000    0.1448945
557840.0000000    0.1456314
557880.0000000    0.1391814
557920.0000000    0.1346986
557960.0000000    0.1293396
558000.0000000    0.1390170
558040.0000000    0.1285421
558080.0000000    0.1414344
558120.0000000    0.1525845
558160.0000000    0.1338040
558200.0000000    0.1453016
558240.0000000    0.1552761
558280.0000000    0.1394257
558320.0000000    0.1283010
558360.0000000    0.1430621
558400.0000000    0.1464438
558440.0000000    0.1452643
558480.0000000    0.1303239
558520.0000000    0.1477481
558560.0000000    0.1393527
558600.0000000    0.1509487
558640.0000000    0.1590264
558680.0000000    0.1402852
558720.0000000    0.1439880
558760.0000000    0.1376772
558800.0000000    0.1348482
558840.0000000    0.1507233
558880.0000000    0.1246569
558920.0000000    0.1393802
558960.0000000    0.1381504
559000.0000000    0.1403200
559040.0000000    0.1514811
559080.0000000    0.1600390
559120.0000000    0.1482105
559160.0000000    0.1352205
559200.0000000    0.1235257
559240.0000000    0.1296391
559280.0000000    0.1286070
559320.0000000    0.1358209
559360.0000000    0.1355358
559400.0000000    0.1262147
559440.0000000    0.1390639
559480.0000000    0.1293121
559520.0000000    0.1235184
559560.0000000    0.1201505
559600.0000000    0.1401131
559640.0000000    0.1202301
559680.0000000    0.1279044
559720.0000000    0.1224693
559760.0000000    0.1196073
559800.0000000    0.1232641
559840.0000000    0.1356938
559880.0000000    0.1374747
559920.0000000    0.1261134
559960.0000000    0.1411755
560000.0000000    0.1409285
560040.0000000    0.1390397
560080.0000000    0.1324822
560120.0000000    0.1312033
560160.0000000    0.1483685
560200.0000000    0.1346354
560240.0000000    0.1396171
560280.0000000    0.1370003
560320.0000000    0.1381630
560360.0000000    0.1406812
560400.0000000    0.1413652
560440.0000000    0.1465038
560480.0000000    0.1615649
560520.0000000    0.1431959
560560.0000000    0.1566633
560600.0000000    0.1530393
560640.0000000    0.1415013
560680.0000000    0.1521333
560720.0000000    0.1431923
560760.0000000    0.1450915
560800.0000000    0.1472301
560840.0000000    0.1412208
560880.0000000    0.1503984
560920.0000000    0.1463220
560960.0000000    0.1371202
561000.0000000    0.1349186
561040.0000000    0.1276487
561080.0000000    0.1349203
561120.0000000    0.1354483
561160.0000000    0.1348667
561200.0000000    0.1512238
561240.0000000    0.1355206
561280.0000000    0.1438444
561320.0000000    0.1373020
561360.0000000    0.1438604
561400.0000000    0.1375076
561440.0000000    0.1499013
561480.0000000    0.1357028
561520.0000000    0.1314983
561560.0000000    0.1344932
561600.0000000    0.1332652
561640.0000000    0.1380305
561680.0000000    0.1330480
561720.0000000    0.1448653
561760.0000000    0.1284955
561800.0000000    0.1458604
561840.0000000    0.1315320
561880.0000000    0.1340223
561920.0000000    0.1462080
561960.0000000    0.1424962
562000.0000000    0.1610549
562040.0000000    0.1573168
562080.0000000    0.1368150
562120.0000000    0.1418862
562160.0000000    0.1375842
562200.0000000    0.1439623
562240.0000000    0.1415597
562280.0000000    0.1390393
562320.0000000    0.1353719
562360.0000000    0.1371789
562400.0000000    0.1332482
562440.0000000    0.1538725
562480.0000000    0.1357020
562520.0000000    0.1230554
562560.0000000    0.1207767
562600.0000000    0.1285572
562640.0000000    0.1499918
562680.0000000    0.1467487
562720.0000000    0.1514305
562760.0000000    0.1387952
562800.0000000    0.1499320
562840.0000000    0.1389633
562880.0000000    0.1562895
562920.0000000    0.1465835
562960.0000000    0.1380054
563000.0000000    0.1449464
563040.0000000    0.1518784
563080.0000000    0.1552012
563120.0000000    0.1362088
563160.0000000    0.1437399
563200.0000000    0.1606324
563240.0000000    0.1579233
563280.0000000    0.1671162
563320.0000000    0.1517207
563360.0000000    0.1511523
563400.0000000    0.1493534
563440.0000000    0.1384141
563480.0000000    0.1538468
563520.0000000    0.1572321
563560.0000000    0.1542393
563600.0000000    0.1583686
563640.0000000    0.1671588
563680.0000000    0.1733194
563720.0000000    0.1666718
563760.0000000    0.1822127
563800.0000000    0.1609189
563840.0000000    0.1737379
563880.0000000    0.1571195
563920.0000000    0.1579785
563960.0000000    0.1379296
564000.0000000    0.1436236
564040.0000000    0.1366899
564080.0000000    0.1397114
564120.0000000    0.1439455
564160.0000000    0.1376853
564200.0000000    0.1502802
564240.0000000    0.1396033
564280.0000000    0.1487592
564320.0000000    0.1433036
564360.0000000    0.1437992
564400.0000000    0.1688241
564440.0000000    0.1653298
564480.0000000    0.1706988
564520.0000000    0.1607952
564560.0000000    0.1675706
564600.0000000    0.1704082
564640.0000000    0.1680758
564680.0000000    0.1510560
564720.0000000    0.1604472
564760.0000000    0.1532861
564800.0000000    0.1761943
564840.0000000    0.1628119
564880.0000000    0.1486871
564920.0000000    0.1521290
564960.0000000    0.1560620
565000.0000000    0.1360248
565040.0000000    0.1482366
565080.0000000    0.1505363
565120.0000000    0.1416555
565160.0000000    0.1555614
565200.0000000    0.1521818
565240.0000000    0.1444987
565280.0000000    0.1689397
565320.0000000    0.1444641
565360.0000000    0.1631760
565400.0000000    0.1536709
565440.0000000    0.1431464
565480.0000000    0.1468807
565520.0000000    0.1380853
565560.0000000    0.1426141
565600.0000000    0.1356672
565640.0000000    0.1278714
565680.0000000    0.1388591
565720.0000000    0.1415860
565760.0000000    0.1263992
565800.0000000    0.1362604
565840.0000000    0.1414619
565880.0000000    0.1574307
565920.0000000    0.1333343
565960.0000000    0.1340572
566000.0000000    0.1419431
566040.0000000    0.1454256
566080.0000000    0.1450342
566120.0000000    0.1634207
566160.0000000    0.1615477
566200.0000000    0.1406937
566240.0000000    0.1514576
566280.0000000    0.1608419
566320.0000000    0.1570469
566360.0000000    0.1353424
566400.0000000    0.1412439
566440.0000000    0.1552242
566480.0000000    0.1561916
566520.0000000    0.1570706
566560.0000000    0.1454322
566600.0000000    0.1399723
566640.0000000    0.1570671
566680.0000000    0.1359864
566720.0000000    0.1544676
566760.0000000    0.1549834
566800.0000000    0.1464007
566840.0000000    0.1518280
566880.0000000    0.1533966
566920.0000000    0.1543759
566960.0000000    0.1461265
567000.0000000    0.1384800
567040.0000000    0.1289128
567080.0000000    0.1386311
567120.0000000    0.1239089
567160.0000000    0.1486472
567200.0000000    0.1320132
567240.0000000    0.1546236
567280.0000000    0.1689301
567320.0000000    0.1584439
567360.0000000    0.1489621
567400.0000000    0.1445959
567440.0000000    0.1568828
567480.0000000    0.1508819
567520.0000000    0.1382612
567560.0000000    0.1548830
567600.0000000    0.1625715
567640.0000000    0.1575322
567680.0000000    0.1443557
567720.0000000    0.1449740
567760.0000000    0.1387886
567800.0000000    0.1382052
567840.0000000    0.1392301
567880.0000000    0.1266279
567920.0000000    0.1435771
567960.0000000    0.1338645
568000.0000000    0.1380285
568040.0000000    0.1427207
568080.0000000    0.1418823
568120.0000000    0.1499982
568160.0000000    0.1429744
568200.0000000    0.1314470
568240.0000000    0.1343010
568280.0000000    0.1269184
568320.0000000    0.1399484
568360.0000000    0.1346910
568400.0000000    0.1392450
568440.0000000    0.1348872
568480.0000000    0.1346647
568520.0000000    0.1515685
568560.0000000    0.1341719
568600.0000000    0.1466409
568640.0000000    0.1484361
568680.0000000    0.1343081
568720.0000000    0.1409425
568760.0000000    0.1622933
568800.0000000    0.1413104
568840.0000000    0.1486104
568880.0000000    0.1517750
568920.0000000    0.1562735
568960.0000000    0.1571295
569000.0000000    0.1492583
569040.0000000    0.1416714
569080.0000000    0.1284014
569120.0000000    0.1236812
569160.0000000    0.1420695
569200.0000000    0.1297605
569240.0000000    0.1369454
569280.0000000    0.1456046
569320.0000000    0.1404866
569360.0000000    0.1265299
569400.0000000    0.1256858
569440.0000000    0.1247913
569480.0000000    0.1362944
569520.0000000    0.1447618
569560.0000000    0.1253251
569600.0000000    0.1255401
569640.0000000    0.1315265
569680.0000000    0.1296709
569720.0000000    0.1221296
569760.0000000    0.1312576
569800.0000000    0.1386274
569840.0000000    0.1430742
569880.0000000    0.1432144
569920.0000000    0.1555882
569960.0000000    0.1501869
570000.0000000    0.1355006
570040.0000000    0.1312787
570080.0000000    0.1412483
570120.0000000    0.1418540
570160.0000000    0.1394955
570200.0000000    0.1369219
570240.0000000    0.1335600
570280.0000000    0.1437640
570320.0000000    0.1287349
570360.0000000    0.1298715
570400.0000000    0.1312172
570440.0000000    0.1361071
570480.0000000    0.1258796
570520.0000000    0.1265177
570560.0000000    0.1209079
570600.0000000    0.1324637
570640.0000000    0.1237129
570680.0000000    0.1288472
570720.0000000    0.1244994
570760.0000000    0.1408350
570800.0000000    0.1379719
570840.0000000    0.1467243
570880.0000000    0.1454868
570920.0000000    0.1462408
570960.0000000    0.1411495
571000.0000000    0.1432539
571040.0000000    0.1421730
571080.0000000    0.1373218
571120.0000000    0.1607578
571160.0000000    0.1781535
571200.0000000    0.1470648
571240.0000000    0.1454266
571280.0000000    0.1412387
571320.0000000    0.1350922
571360.0000000    0.1392306
571400.0000000    0.1336628
571440.0000000    0.1338049
571480.0000000    0.1294761
571520.0000000    0.1247604
571560.0000000    0.1279996
571600.0000000    0.1446937
571640.0000000    0.1389115
571680.0000000    0.1467694
571720.0000000    0.1524996
571760.0000000    0.1467582
571800.0000000    0.1342731
571840.0000000    0.1349847
571880.0000000    0.1421604
571920.0000000    0.1447106
571960.0000000    0.1216608
572000.0000000    0.1328771
572040.0000000    0.1355073
572080.0000000    0.1372869
572120.0000000    0.1329904
572160.0000000    0.1468789
572200.0000000    0.1354073
572240.0000000    0.1416339
572280.0000000    0.1300940
572320.0000000    0.1279358
572360.0000000    0.1436367
572400.0000000    0.1413073
572440.0000000    0.1324368
572480.0000000    0.1410262
572520.0000000    0.1331975
572560.0000000    0.1449709
572600.0000000    0.1377109
572640.0000000    0.1284369
572680.0000000    0.1290274
572720.0000000    0.1456428
572760.0000000    0.1425801
572800.0000000    0.1396969
572840.0000000    0.1454927
572880.0000000    0.1421672
572920.0000000    0.1333185
572960.0000000    0.1444115
573000.0000000    0.1486439
573040.0000000    0.1407413
573080.0000000    0.1492444
573120.0000000    0.1526477
573160.0000000    0.1388763
573200.0000000    0.1462798
573240.0000000    0.1558399
573280.0000000    0.1491022
573320.0000000    0.1653321
573360.0000000    0.1594054
573400.0000000    0.1661726
573440.0000000    0.1525806
573480.0000000    0.1482001
573520.0000000    0.1580385
573560.0000000    0.1531986
573600.0000000    0.1443850
573640.0000000    0.1574045
573680.0000000    0.1496215
573720.0000000    0.1521738
573760.0000000    0.1578620
573800.0000000    0.1411343
573840.0000000    0.1479215
573880.0000000    0.1607604
573920.0000000    0.1507247
573960.0000000    0.1630968
574000.0000000    0.1510865
574040.0000000    0.1456065
574080.0000000    0.1657928
574120.0000000    0.1519275
574160.0000000    0.1641717
574200.0000000    0.1536531
574240.0000000    0.1722661
574280.0000000    0.1714126
574320.0000000    0.1539173
[truncated: 297,978 more chars]
