# Supplementary material for: Comment on 'Valid molecular dynamics simulations of human hemoglobin require a surprisingly large box size'
Source: eLife. 2019 Jun 20;8:e44718. doi: 10.7554/eLife.44718 (PMC6586461; doi:10.7554/eLife.44718)
Supplement: Figure 1—source data 1. — The zip archive contains a README file describing which source files correspond to the different panels. [file elife-44718-fig1-data1.zip › figure1/panels_AB/150A/i/rmsd_2dn2.xvg]

# This file was created Mon Jan  7 05:21:37 2019
# Created by:
#                       :-) GROMACS - gmx rms, 2018.4 (-:
# 
# Executable:   /mpcdf/soft/SLE_12_SP3/packages/skylake/gromacs/gcc_6-impi_2018_4/2018.4/bin/gmx
# Data prefix:  /mpcdf/soft/SLE_12_SP3/packages/skylake/gromacs/gcc_6-impi_2018_4/2018.4
# Working dir:  /cobra/u/bgroot/hemoglobin/150a-elife/eq9gpu
# Command line:
#   gmx rms -s topol.tpr -f x.xtc -nice 0 -o rmsd_2dn2.xvg
# gmx rms is part of G R O M A C S:
#
# GROtesk MACabre and Sinister
#
@    title "RMSD"
@    xaxis  label "Time (ps)"
@    yaxis  label "RMSD (nm)"
@TYPE xy
@ subtitle "Backbone after lsq fit to Backbone"
   0.0000000    0.0004973
  40.0000000    0.0801051
  80.0000000    0.0829150
 120.0000000    0.0785909
 160.0000000    0.0853004
 200.0000000    0.0823286
 240.0000000    0.0783137
 280.0000000    0.0990983
 320.0000000    0.0940964
 360.0000000    0.1092253
 400.0000000    0.0944433
 440.0000000    0.0966875
 480.0000000    0.0989703
 520.0000000    0.0920042
 560.0000000    0.0896528
 600.0000000    0.0928001
 640.0000000    0.0957649
 680.0000000    0.0949225
 720.0000000    0.0889617
 760.0000000    0.0862000
 800.0000000    0.0897375
 840.0000000    0.0815850
 880.0000000    0.0776223
 920.0000000    0.0853489
 960.0000000    0.0853117
1000.0000000    0.0824411
1040.0000000    0.0854584
1080.0000000    0.0872060
1120.0000000    0.0886853
1160.0000000    0.0782688
1200.0000000    0.0860710
1240.0000000    0.0891455
1280.0000000    0.0777516
1320.0000000    0.0862453
1360.0000000    0.0860405
1400.0000000    0.0799618
1440.0000000    0.0798649
1480.0000000    0.0779889
1520.0000000    0.0815644
1560.0000000    0.0803777
1600.0000000    0.0804800
1640.0000000    0.0822385
1680.0000000    0.0870733
1720.0000000    0.0781630
1760.0000000    0.0857284
1800.0000000    0.0800709
1840.0000000    0.0893764
1880.0000000    0.0814491
1920.0000000    0.0793535
1960.0000000    0.0835329
2000.0000000    0.0889146
2040.0000000    0.0834387
2080.0000000    0.0816654
2120.0000000    0.0823715
2160.0000000    0.0905709
2200.0000000    0.0886387
2240.0000000    0.0988178
2280.0000000    0.0880858
2320.0000000    0.0888541
2360.0000000    0.0910289
2400.0000000    0.0884909
2440.0000000    0.0931004
2480.0000000    0.0901775
2520.0000000    0.0996761
2560.0000000    0.0944694
2600.0000000    0.0920642
2640.0000000    0.0945069
2680.0000000    0.0910085
2720.0000000    0.0971526
2760.0000000    0.0883864
2800.0000000    0.0991820
2840.0000000    0.0994284
2880.0000000    0.1005729
2920.0000000    0.0822304
2960.0000000    0.0878809
3000.0000000    0.0974480
3040.0000000    0.0939447
3080.0000000    0.0981539
3120.0000000    0.0838551
3160.0000000    0.0917160
3200.0000000    0.0997045
3240.0000000    0.0965220
3280.0000000    0.0955793
3320.0000000    0.1025148
3360.0000000    0.0983719
3400.0000000    0.0975391
3440.0000000    0.0952986
3480.0000000    0.0932185
3520.0000000    0.0920053
3560.0000000    0.0985028
3600.0000000    0.1033885
3640.0000000    0.0869188
3680.0000000    0.0944988
3720.0000000    0.0801294
3760.0000000    0.1023297
3800.0000000    0.0938470
3840.0000000    0.0902618
3880.0000000    0.0853787
3920.0000000    0.0895453
3960.0000000    0.0995284
4000.0000000    0.1004857
4040.0000000    0.0811540
4080.0000000    0.0876721
4120.0000000    0.0928796
4160.0000000    0.0967270
4200.0000000    0.1014105
4240.0000000    0.0976962
4280.0000000    0.0957314
4320.0000000    0.0895017
4360.0000000    0.0905261
4400.0000000    0.0988967
4440.0000000    0.0896707
4480.0000000    0.1037022
4520.0000000    0.1029201
4560.0000000    0.0909905
4600.0000000    0.0952303
4640.0000000    0.1073739
4680.0000000    0.0965749
4720.0000000    0.0987858
4760.0000000    0.0999716
4800.0000000    0.0890708
4840.0000000    0.0968222
4880.0000000    0.0930692
4920.0000000    0.1022663
4960.0000000    0.1001910
5000.0000000    0.1061560
5040.0000000    0.1040174
5080.0000000    0.0979222
5120.0000000    0.0985036
5160.0000000    0.0981728
5200.0000000    0.0887257
5240.0000000    0.0935033
5280.0000000    0.0892014
5320.0000000    0.0888203
5360.0000000    0.1095751
5400.0000000    0.1017292
5440.0000000    0.1011072
5480.0000000    0.0881986
5520.0000000    0.0939718
5560.0000000    0.0887326
5600.0000000    0.0869282
5640.0000000    0.1007240
5680.0000000    0.0990958
5720.0000000    0.0891993
5760.0000000    0.0999912
5800.0000000    0.0969734
5840.0000000    0.1050375
5880.0000000    0.0896949
5920.0000000    0.0916715
5960.0000000    0.0965595
6000.0000000    0.0963849
6040.0000000    0.0987567
6080.0000000    0.1016184
6120.0000000    0.1042152
6160.0000000    0.1090536
6200.0000000    0.1147600
6240.0000000    0.1152109
6280.0000000    0.1123833
6320.0000000    0.1067746
6360.0000000    0.1029067
6400.0000000    0.1053766
6440.0000000    0.0948434
6480.0000000    0.1070047
6520.0000000    0.1086788
6560.0000000    0.1052425
6600.0000000    0.1004329
6640.0000000    0.1091145
6680.0000000    0.1027915
6720.0000000    0.0973692
6760.0000000    0.0988110
6800.0000000    0.1031273
6840.0000000    0.1029685
6880.0000000    0.0893656
6920.0000000    0.0961753
6960.0000000    0.0949175
7000.0000000    0.0981468
7040.0000000    0.1014894
7080.0000000    0.1004140
7120.0000000    0.0940410
7160.0000000    0.0883777
7200.0000000    0.0992873
7240.0000000    0.0896992
7280.0000000    0.0943763
7320.0000000    0.0946445
7360.0000000    0.0910463
7400.0000000    0.1003721
7440.0000000    0.0980407
7480.0000000    0.0984099
7520.0000000    0.0965288
7560.0000000    0.0998813
7600.0000000    0.0937841
7640.0000000    0.0912095
7680.0000000    0.1031834
7720.0000000    0.0878905
7760.0000000    0.0893412
7800.0000000    0.0913482
7840.0000000    0.1011224
7880.0000000    0.1035580
7920.0000000    0.0942038
7960.0000000    0.0984223
8000.0000000    0.0920827
8040.0000000    0.0893972
8080.0000000    0.0892103
8120.0000000    0.0928605
8160.0000000    0.0974452
8200.0000000    0.1036133
8240.0000000    0.0924849
8280.0000000    0.0949030
8320.0000000    0.0948525
8360.0000000    0.0951804
8400.0000000    0.0936996
8440.0000000    0.0941446
8480.0000000    0.0980236
8520.0000000    0.1002370
8560.0000000    0.1058620
8600.0000000    0.0898345
8640.0000000    0.0998579
8680.0000000    0.0932282
8720.0000000    0.0885845
8760.0000000    0.0957823
8800.0000000    0.0996310
8840.0000000    0.0977563
8880.0000000    0.0975842
8920.0000000    0.1014387
8960.0000000    0.0959902
9000.0000000    0.1029162
9040.0000000    0.0931109
9080.0000000    0.0988145
9120.0000000    0.1009116
9160.0000000    0.0930488
9200.0000000    0.0980818
9240.0000000    0.0951635
9280.0000000    0.0964517
9320.0000000    0.0992789
9360.0000000    0.1011282
9400.0000000    0.1009859
9440.0000000    0.0866231
9480.0000000    0.0842902
9520.0000000    0.0951852
9560.0000000    0.1023839
9600.0000000    0.0856496
9640.0000000    0.0933067
9680.0000000    0.0924962
9720.0000000    0.0879176
9760.0000000    0.0977120
9800.0000000    0.0941446
9840.0000000    0.1108557
9880.0000000    0.1082213
9920.0000000    0.0952429
9960.0000000    0.0851569
10000.0000000    0.0941767
10040.0000000    0.1107788
10080.0000000    0.1000445
10120.0000000    0.1089221
10160.0000000    0.1062528
10200.0000000    0.1053875
10240.0000000    0.0952408
10280.0000000    0.0965607
10320.0000000    0.1013306
10360.0000000    0.1020110
10400.0000000    0.1048442
10440.0000000    0.0975833
10480.0000000    0.1063658
10520.0000000    0.1082319
10560.0000000    0.1055004
10600.0000000    0.1043070
10640.0000000    0.1090287
10680.0000000    0.0946060
10720.0000000    0.0995908
10760.0000000    0.0988070
10800.0000000    0.0997502
10840.0000000    0.1056469
10880.0000000    0.1016676
10920.0000000    0.1013921
10960.0000000    0.1123283
11000.0000000    0.0930510
11040.0000000    0.1036859
11080.0000000    0.1045720
11120.0000000    0.0993357
11160.0000000    0.0993820
11200.0000000    0.1060370
11240.0000000    0.0933566
11280.0000000    0.0946188
11320.0000000    0.0949051
11360.0000000    0.0965051
11400.0000000    0.1000998
11440.0000000    0.1032790
11480.0000000    0.0974187
11520.0000000    0.0999238
11560.0000000    0.1064300
11600.0000000    0.1082254
11640.0000000    0.1123064
11680.0000000    0.1010763
11720.0000000    0.0982061
11760.0000000    0.1085576
11800.0000000    0.0937977
11840.0000000    0.0991970
11880.0000000    0.1010239
11920.0000000    0.0953359
11960.0000000    0.1063891
12000.0000000    0.1065418
12040.0000000    0.1063636
12080.0000000    0.1240050
12120.0000000    0.1052218
12160.0000000    0.1115283
12200.0000000    0.1088253
12240.0000000    0.1058252
12280.0000000    0.0984972
12320.0000000    0.1064562
12360.0000000    0.0903019
12400.0000000    0.1043906
12440.0000000    0.0955926
12480.0000000    0.1113712
12520.0000000    0.1027177
12560.0000000    0.1022570
12600.0000000    0.1154857
12640.0000000    0.1135269
12680.0000000    0.1146502
12720.0000000    0.1125096
12760.0000000    0.0980630
12800.0000000    0.0895206
12840.0000000    0.0951433
12880.0000000    0.0947903
12920.0000000    0.1021833
12960.0000000    0.1016004
13000.0000000    0.1064874
13040.0000000    0.1074619
13080.0000000    0.1015162
13120.0000000    0.1037518
13160.0000000    0.1065536
13200.0000000    0.1029121
13240.0000000    0.1027718
13280.0000000    0.1028708
13320.0000000    0.1044415
13360.0000000    0.1079451
13400.0000000    0.1064541
13440.0000000    0.0949098
13480.0000000    0.1066627
13520.0000000    0.0969014
13560.0000000    0.0946412
13600.0000000    0.0995732
13640.0000000    0.0991788
13680.0000000    0.1008022
13720.0000000    0.0959680
13760.0000000    0.0950959
13800.0000000    0.1116016
13840.0000000    0.1097332
13880.0000000    0.1076056
13920.0000000    0.0936990
13960.0000000    0.1049983
14000.0000000    0.1017480
14040.0000000    0.1138671
14080.0000000    0.1091663
14120.0000000    0.1106009
14160.0000000    0.1133804
14200.0000000    0.1047277
14240.0000000    0.1040386
14280.0000000    0.1124591
14320.0000000    0.1067261
14360.0000000    0.1031236
14400.0000000    0.0996742
14440.0000000    0.1082597
14480.0000000    0.1124132
14520.0000000    0.1012815
14560.0000000    0.0936874
14600.0000000    0.1033836
14640.0000000    0.0996218
14680.0000000    0.0926315
14720.0000000    0.0927774
14760.0000000    0.0941305
14800.0000000    0.0944683
14840.0000000    0.0866626
14880.0000000    0.0891802
14920.0000000    0.0977316
14960.0000000    0.0916593
15000.0000000    0.0933430
15040.0000000    0.0879800
15080.0000000    0.0940341
15120.0000000    0.0937358
15160.0000000    0.0901634
15200.0000000    0.0867106
15240.0000000    0.0906874
15280.0000000    0.0944022
15320.0000000    0.0951217
15360.0000000    0.0994879
15400.0000000    0.0950136
15440.0000000    0.1144492
15480.0000000    0.1092776
15520.0000000    0.1066525
15560.0000000    0.1087839
15600.0000000    0.1031162
15640.0000000    0.1168576
15680.0000000    0.1000229
15720.0000000    0.1098474
15760.0000000    0.1006032
15800.0000000    0.1077571
15840.0000000    0.0983810
15880.0000000    0.0944027
15920.0000000    0.0983092
15960.0000000    0.0895805
16000.0000000    0.1004877
16040.0000000    0.0993266
16080.0000000    0.0854603
16120.0000000    0.0831942
16160.0000000    0.0962203
16200.0000000    0.0984459
16240.0000000    0.0983035
16280.0000000    0.1028046
16320.0000000    0.1054766
16360.0000000    0.1039009
16400.0000000    0.0937606
16440.0000000    0.1042150
16480.0000000    0.1098754
16520.0000000    0.1006056
16560.0000000    0.1182697
16600.0000000    0.1163923
16640.0000000    0.1039365
16680.0000000    0.1019570
16720.0000000    0.1031788
16760.0000000    0.0989453
16800.0000000    0.0976213
16840.0000000    0.0909316
16880.0000000    0.0935783
16920.0000000    0.0969563
16960.0000000    0.1076072
17000.0000000    0.0983815
17040.0000000    0.0938336
17080.0000000    0.1097883
17120.0000000    0.1059539
17160.0000000    0.1050458
17200.0000000    0.1089868
17240.0000000    0.1010152
17280.0000000    0.1045963
17320.0000000    0.1029929
17360.0000000    0.1144692
17400.0000000    0.1177528
17440.0000000    0.1088693
17480.0000000    0.1064042
17520.0000000    0.1034630
17560.0000000    0.1018432
17600.0000000    0.1163587
17640.0000000    0.1038100
17680.0000000    0.1179572
17720.0000000    0.1084880
17760.0000000    0.0970168
17800.0000000    0.1013511
17840.0000000    0.0949404
17880.0000000    0.1046903
17920.0000000    0.1099837
17960.0000000    0.1140767
18000.0000000    0.0994790
18040.0000000    0.1057355
18080.0000000    0.1078974
18120.0000000    0.1048252
18160.0000000    0.1024916
18200.0000000    0.1071868
18240.0000000    0.1076417
18280.0000000    0.1044868
18320.0000000    0.1074293
18360.0000000    0.1051202
18400.0000000    0.1149309
18440.0000000    0.1089980
18480.0000000    0.1074586
18520.0000000    0.1099723
18560.0000000    0.1085884
18600.0000000    0.0962373
18640.0000000    0.1060772
18680.0000000    0.0991521
18720.0000000    0.1061524
18760.0000000    0.1172802
18800.0000000    0.1233256
18840.0000000    0.1145615
18880.0000000    0.1075957
18920.0000000    0.1039346
18960.0000000    0.1023418
19000.0000000    0.1115868
19040.0000000    0.1087743
19080.0000000    0.1374091
19120.0000000    0.1087200
19160.0000000    0.1015063
19200.0000000    0.1060139
19240.0000000    0.0958867
19280.0000000    0.0964813
19320.0000000    0.1165913
19360.0000000    0.0958897
19400.0000000    0.0962439
19440.0000000    0.1034667
19480.0000000    0.1032772
19520.0000000    0.0984037
19560.0000000    0.1089034
19600.0000000    0.1045907
19640.0000000    0.1020973
19680.0000000    0.0957945
19720.0000000    0.1038978
19760.0000000    0.1061640
19800.0000000    0.0942905
19840.0000000    0.0995960
19880.0000000    0.0975567
19920.0000000    0.0971408
19960.0000000    0.0997762
20000.0000000    0.0923061
20040.0000000    0.0943163
20080.0000000    0.0922463
20120.0000000    0.1069226
20160.0000000    0.0961308
20200.0000000    0.1012880
20240.0000000    0.0979703
20280.0000000    0.0835868
20320.0000000    0.0960434
20360.0000000    0.0911021
20400.0000000    0.0989076
20440.0000000    0.0999326
20480.0000000    0.0959650
20520.0000000    0.0974532
20560.0000000    0.0946380
20600.0000000    0.1042906
20640.0000000    0.0909534
20680.0000000    0.0892742
20720.0000000    0.0943094
20760.0000000    0.0906173
20800.0000000    0.0907538
20840.0000000    0.0933611
20880.0000000    0.0903195
20920.0000000    0.0996758
20960.0000000    0.0953176
21000.0000000    0.0953596
21040.0000000    0.1028593
21080.0000000    0.0963458
21120.0000000    0.1037739
21160.0000000    0.0979802
21200.0000000    0.0964219
21240.0000000    0.0939319
21280.0000000    0.0965889
21320.0000000    0.0945132
21360.0000000    0.0883634
21400.0000000    0.0965853
21440.0000000    0.0967024
21480.0000000    0.0925518
21520.0000000    0.1003344
21560.0000000    0.0929191
21600.0000000    0.0887868
21640.0000000    0.1000397
21680.0000000    0.0942418
21720.0000000    0.0940467
21760.0000000    0.1051369
21800.0000000    0.0965060
21840.0000000    0.1004055
21880.0000000    0.0941725
21920.0000000    0.0908346
21960.0000000    0.0980524
22000.0000000    0.0922861
22040.0000000    0.1009277
22080.0000000    0.0947002
22120.0000000    0.0935235
22160.0000000    0.0877693
22200.0000000    0.0973909
22240.0000000    0.0914037
22280.0000000    0.0914353
22320.0000000    0.0991209
22360.0000000    0.0878526
22400.0000000    0.0974878
22440.0000000    0.0995151
22480.0000000    0.0944401
22520.0000000    0.0948266
22560.0000000    0.0947626
22600.0000000    0.0925674
22640.0000000    0.1012957
22680.0000000    0.0976368
22720.0000000    0.0994739
22760.0000000    0.0971689
22800.0000000    0.0967222
22840.0000000    0.0937596
22880.0000000    0.0954292
22920.0000000    0.0863905
22960.0000000    0.1029511
23000.0000000    0.0915904
23040.0000000    0.0921702
23080.0000000    0.0995911
23120.0000000    0.0887681
23160.0000000    0.0835785
23200.0000000    0.0983340
23240.0000000    0.0867501
23280.0000000    0.0815598
23320.0000000    0.0881295
23360.0000000    0.0879422
23400.0000000    0.0833361
23440.0000000    0.0915283
23480.0000000    0.0950677
23520.0000000    0.0988851
23560.0000000    0.0895859
23600.0000000    0.0951576
23640.0000000    0.0995192
23680.0000000    0.1011994
23720.0000000    0.1002800
23760.0000000    0.1019134
23800.0000000    0.1040192
23840.0000000    0.1074277
23880.0000000    0.1030750
23920.0000000    0.0945687
23960.0000000    0.0881808
24000.0000000    0.0962064
24040.0000000    0.0855860
24080.0000000    0.0939818
24120.0000000    0.0929561
24160.0000000    0.0986789
24200.0000000    0.0941238
24240.0000000    0.0901948
24280.0000000    0.1002379
24320.0000000    0.0913954
24360.0000000    0.0970363
24400.0000000    0.0856294
24440.0000000    0.0970686
24480.0000000    0.0890906
24520.0000000    0.0986908
24560.0000000    0.1015213
24600.0000000    0.0926054
24640.0000000    0.0905023
24680.0000000    0.0881132
24720.0000000    0.1060613
24760.0000000    0.0885637
24800.0000000    0.0981745
24840.0000000    0.1049264
24880.0000000    0.0935257
24920.0000000    0.1023979
24960.0000000    0.0970410
25000.0000000    0.1081602
25040.0000000    0.0982146
25080.0000000    0.1158323
25120.0000000    0.1050245
25160.0000000    0.0974249
25200.0000000    0.1008245
25240.0000000    0.0933626
25280.0000000    0.0966615
25320.0000000    0.0990707
25360.0000000    0.0982540
25400.0000000    0.0963597
25440.0000000    0.0994506
25480.0000000    0.0912359
25520.0000000    0.0955593
25560.0000000    0.0959916
25600.0000000    0.0997112
25640.0000000    0.0889838
25680.0000000    0.0984302
25720.0000000    0.0987831
25760.0000000    0.0912349
25800.0000000    0.0922767
25840.0000000    0.1200262
25880.0000000    0.1036088
25920.0000000    0.1028033
25960.0000000    0.1098586
26000.0000000    0.1074462
26040.0000000    0.1263095
26080.0000000    0.0997240
26120.0000000    0.0989219
26160.0000000    0.1153658
26200.0000000    0.1124818
26240.0000000    0.1022250
26280.0000000    0.1079796
26320.0000000    0.1006417
26360.0000000    0.0956362
26400.0000000    0.1023550
26440.0000000    0.0978588
26480.0000000    0.1067283
26520.0000000    0.1090373
26560.0000000    0.0991050
26600.0000000    0.0991903
26640.0000000    0.1086104
26680.0000000    0.1049695
26720.0000000    0.0972319
26760.0000000    0.1049853
26800.0000000    0.0994223
26840.0000000    0.0944955
26880.0000000    0.0922547
26920.0000000    0.0947055
26960.0000000    0.0972161
27000.0000000    0.0902454
27040.0000000    0.0902970
27080.0000000    0.0911411
27120.0000000    0.1010070
27160.0000000    0.0910745
27200.0000000    0.0886143
27240.0000000    0.0938560
27280.0000000    0.1013070
27320.0000000    0.0910275
27360.0000000    0.0908676
27400.0000000    0.1008286
27440.0000000    0.0956393
27480.0000000    0.0997894
27520.0000000    0.1026031
27560.0000000    0.0936214
27600.0000000    0.1100739
27640.0000000    0.1137102
27680.0000000    0.1033679
27720.0000000    0.1046536
27760.0000000    0.1043317
27800.0000000    0.1038522
27840.0000000    0.0941941
27880.0000000    0.0948136
27920.0000000    0.0988958
27960.0000000    0.0996538
28000.0000000    0.1090800
28040.0000000    0.1030587
28080.0000000    0.1036009
28120.0000000    0.1025955
28160.0000000    0.0935463
28200.0000000    0.1057443
28240.0000000    0.1086287
28280.0000000    0.1204732
28320.0000000    0.1084325
28360.0000000    0.1140210
28400.0000000    0.1139403
28440.0000000    0.1147944
28480.0000000    0.1184098
28520.0000000    0.1203720
28560.0000000    0.0969569
28600.0000000    0.0986216
28640.0000000    0.1043926
28680.0000000    0.1069376
28720.0000000    0.0881718
28760.0000000    0.1006302
28800.0000000    0.1012350
28840.0000000    0.1002262
28880.0000000    0.0974545
28920.0000000    0.1091080
28960.0000000    0.1050763
29000.0000000    0.1051057
29040.0000000    0.1022473
29080.0000000    0.0980073
29120.0000000    0.1096438
29160.0000000    0.1088405
29200.0000000    0.1083289
29240.0000000    0.1016725
29280.0000000    0.1026996
29320.0000000    0.1029188
29360.0000000    0.1087048
29400.0000000    0.0976349
29440.0000000    0.1117193
29480.0000000    0.0998171
29520.0000000    0.1073598
29560.0000000    0.1018159
29600.0000000    0.0968796
29640.0000000    0.0955452
29680.0000000    0.0974105
29720.0000000    0.1027779
29760.0000000    0.1096944
29800.0000000    0.1033002
29840.0000000    0.1021180
29880.0000000    0.0995999
29920.0000000    0.1030487
29960.0000000    0.1035165
30000.0000000    0.0966266
30040.0000000    0.0999295
30080.0000000    0.1050113
30120.0000000    0.1193361
30160.0000000    0.1085320
30200.0000000    0.1022188
30240.0000000    0.1087903
30280.0000000    0.0937912
30320.0000000    0.1013164
30360.0000000    0.1009463
30400.0000000    0.1068082
30440.0000000    0.0992251
30480.0000000    0.1066171
30520.0000000    0.1026134
30560.0000000    0.0979251
30600.0000000    0.0999347
30640.0000000    0.0974481
30680.0000000    0.1010955
30720.0000000    0.1070654
30760.0000000    0.1027796
30800.0000000    0.0994721
30840.0000000    0.0976495
30880.0000000    0.1037449
30920.0000000    0.1107559
30960.0000000    0.1018898
31000.0000000    0.0966894
31040.0000000    0.1066168
31080.0000000    0.0922971
31120.0000000    0.0999480
31160.0000000    0.0994108
31200.0000000    0.0949780
31240.0000000    0.0922748
31280.0000000    0.0953155
31320.0000000    0.0996829
31360.0000000    0.0854448
31400.0000000    0.0981527
31440.0000000    0.1005563
31480.0000000    0.0957637
31520.0000000    0.1024514
31560.0000000    0.1081180
31600.0000000    0.0972028
31640.0000000    0.0967392
31680.0000000    0.0960347
31720.0000000    0.0915117
31760.0000000    0.0948974
31800.0000000    0.0982834
31840.0000000    0.0950430
31880.0000000    0.0945373
31920.0000000    0.0937078
31960.0000000    0.1007616
32000.0000000    0.0938629
32040.0000000    0.1041435
32080.0000000    0.1006949
32120.0000000    0.1001930
32160.0000000    0.0964075
32200.0000000    0.0975705
32240.0000000    0.1092207
32280.0000000    0.1066781
32320.0000000    0.0982129
32360.0000000    0.1087932
32400.0000000    0.1019210
32440.0000000    0.1112505
32480.0000000    0.1080649
32520.0000000    0.1029266
32560.0000000    0.1141285
32600.0000000    0.0999835
32640.0000000    0.1039851
32680.0000000    0.1145612
32720.0000000    0.1094489
32760.0000000    0.1250550
32800.0000000    0.1092410
32840.0000000    0.1124824
32880.0000000    0.1090071
32920.0000000    0.1277630
32960.0000000    0.1246277
33000.0000000    0.1255163
33040.0000000    0.1087244
33080.0000000    0.1033714
33120.0000000    0.0968338
33160.0000000    0.1057107
33200.0000000    0.0981547
33240.0000000    0.1059570
33280.0000000    0.0983690
33320.0000000    0.1080551
33360.0000000    0.1119439
33400.0000000    0.1152535
33440.0000000    0.1070721
33480.0000000    0.0993527
33520.0000000    0.1069040
33560.0000000    0.1009585
33600.0000000    0.0907844
33640.0000000    0.1132790
33680.0000000    0.1117158
33720.0000000    0.1194955
33760.0000000    0.1199751
33800.0000000    0.1085778
33840.0000000    0.1171255
33880.0000000    0.1068051
33920.0000000    0.1072285
33960.0000000    0.1117818
34000.0000000    0.1083019
34040.0000000    0.1008291
34080.0000000    0.1160199
34120.0000000    0.0959489
34160.0000000    0.1058610
34200.0000000    0.1055137
34240.0000000    0.1033438
34280.0000000    0.1069192
34320.0000000    0.1042741
34360.0000000    0.1078481
34400.0000000    0.1145379
34440.0000000    0.1000718
34480.0000000    0.1138162
34520.0000000    0.1029133
34560.0000000    0.1013312
34600.0000000    0.1055524
34640.0000000    0.1021299
34680.0000000    0.0955213
34720.0000000    0.1033326
34760.0000000    0.0986454
34800.0000000    0.1066702
34840.0000000    0.1087947
34880.0000000    0.1109503
34920.0000000    0.1086862
34960.0000000    0.1079131
35000.0000000    0.1103412
35040.0000000    0.0985569
35080.0000000    0.1039265
35120.0000000    0.0939810
35160.0000000    0.0953325
35200.0000000    0.1009253
35240.0000000    0.1032201
35280.0000000    0.0921921
35320.0000000    0.0897066
35360.0000000    0.0947672
35400.0000000    0.0976835
35440.0000000    0.0945518
35480.0000000    0.0994838
35520.0000000    0.1007252
35560.0000000    0.0971823
35600.0000000    0.0927569
35640.0000000    0.1060490
35680.0000000    0.1040069
35720.0000000    0.0908311
35760.0000000    0.0956419
35800.0000000    0.1020971
35840.0000000    0.0882970
35880.0000000    0.0990990
35920.0000000    0.1007368
35960.0000000    0.0978819
36000.0000000    0.0928223
36040.0000000    0.0960507
36080.0000000    0.0981364
36120.0000000    0.0965218
36160.0000000    0.1013828
36200.0000000    0.0944254
36240.0000000    0.1007520
36280.0000000    0.0988287
36320.0000000    0.1100871
36360.0000000    0.0931710
36400.0000000    0.0928552
36440.0000000    0.0839218
36480.0000000    0.1020601
36520.0000000    0.0968416
36560.0000000    0.1065408
36600.0000000    0.0975583
36640.0000000    0.1025026
36680.0000000    0.0950310
36720.0000000    0.0982738
36760.0000000    0.0964346
36800.0000000    0.0927832
36840.0000000    0.0981008
36880.0000000    0.1056562
36920.0000000    0.1000855
36960.0000000    0.1023747
37000.0000000    0.0950664
37040.0000000    0.0996618
37080.0000000    0.0998047
37120.0000000    0.1032516
37160.0000000    0.1172823
37200.0000000    0.1108661
37240.0000000    0.0997691
37280.0000000    0.0990905
37320.0000000    0.1054833
37360.0000000    0.1224728
37400.0000000    0.1291161
37440.0000000    0.1181113
37480.0000000    0.1289718
37520.0000000    0.1358185
37560.0000000    0.1269327
37600.0000000    0.1216670
37640.0000000    0.1149466
37680.0000000    0.1235923
37720.0000000    0.1204863
37760.0000000    0.0907340
37800.0000000    0.0926740
37840.0000000    0.1022876
37880.0000000    0.1071701
37920.0000000    0.0933120
37960.0000000    0.0948507
38000.0000000    0.1003568
38040.0000000    0.1035571
38080.0000000    0.0942412
38120.0000000    0.0871331
38160.0000000    0.0927600
38200.0000000    0.0980985
38240.0000000    0.0874946
38280.0000000    0.0996720
38320.0000000    0.0903061
38360.0000000    0.0899971
38400.0000000    0.0927833
38440.0000000    0.0855116
38480.0000000    0.0966849
38520.0000000    0.1069189
38560.0000000    0.0987185
38600.0000000    0.0991498
38640.0000000    0.1089162
38680.0000000    0.0969457
38720.0000000    0.0991731
38760.0000000    0.1036470
38800.0000000    0.1059120
38840.0000000    0.1020396
38880.0000000    0.1010955
38920.0000000    0.1098405
38960.0000000    0.1054696
39000.0000000    0.0970894
39040.0000000    0.1050552
39080.0000000    0.0979557
39120.0000000    0.1051320
39160.0000000    0.0997897
39200.0000000    0.0969149
39240.0000000    0.1069383
39280.0000000    0.0962616
39320.0000000    0.0988131
39360.0000000    0.0950309
39400.0000000    0.1024831
39440.0000000    0.0970247
39480.0000000    0.0914406
39520.0000000    0.1088896
39560.0000000    0.0941658
39600.0000000    0.1032071
39640.0000000    0.1099589
39680.0000000    0.1149048
39720.0000000    0.0919551
39760.0000000    0.0875411
39800.0000000    0.0991774
39840.0000000    0.0995345
39880.0000000    0.0905707
39920.0000000    0.0982616
39960.0000000    0.1029356
40000.0000000    0.0999231
40040.0000000    0.1226531
40080.0000000    0.1084784
40120.0000000    0.1005301
40160.0000000    0.1028719
40200.0000000    0.1047669
40240.0000000    0.1022501
40280.0000000    0.1068836
40320.0000000    0.1038672
40360.0000000    0.1079062
40400.0000000    0.1067194
40440.0000000    0.1066966
40480.0000000    0.1051990
40520.0000000    0.1014557
40560.0000000    0.1156581
40600.0000000    0.1075571
40640.0000000    0.1063340
40680.0000000    0.1065066
40720.0000000    0.1047249
40760.0000000    0.0981478
40800.0000000    0.1013395
40840.0000000    0.1002003
40880.0000000    0.1066191
40920.0000000    0.0945608
40960.0000000    0.1052422
41000.0000000    0.0956917
41040.0000000    0.1025936
41080.0000000    0.1039218
41120.0000000    0.1065717
41160.0000000    0.1136148
41200.0000000    0.1032078
41240.0000000    0.1052019
41280.0000000    0.0992220
41320.0000000    0.1007059
41360.0000000    0.0974738
41400.0000000    0.1018786
41440.0000000    0.1037723
41480.0000000    0.1083979
41520.0000000    0.1189065
41560.0000000    0.1241987
41600.0000000    0.1197584
41640.0000000    0.1133727
41680.0000000    0.1187290
41720.0000000    0.1234344
41760.0000000    0.1268705
41800.0000000    0.1166936
41840.0000000    0.1050255
41880.0000000    0.1122496
41920.0000000    0.1018752
41960.0000000    0.1075858
42000.0000000    0.1015647
42040.0000000    0.1088584
42080.0000000    0.1115387
42120.0000000    0.1084890
42160.0000000    0.0947274
42200.0000000    0.0974037
42240.0000000    0.1002300
42280.0000000    0.0997441
42320.0000000    0.0969515
42360.0000000    0.1018815
42400.0000000    0.1129895
42440.0000000    0.0972267
42480.0000000    0.1037668
42520.0000000    0.1001478
42560.0000000    0.0996931
42600.0000000    0.1066364
42640.0000000    0.1019032
42680.0000000    0.0993802
42720.0000000    0.0997979
42760.0000000    0.1156532
42800.0000000    0.1189559
42840.0000000    0.1054618
42880.0000000    0.1162664
42920.0000000    0.1175082
42960.0000000    0.1063750
43000.0000000    0.1097160
43040.0000000    0.0976937
43080.0000000    0.1036522
43120.0000000    0.1072810
43160.0000000    0.1005051
43200.0000000    0.1012214
43240.0000000    0.0984936
43280.0000000    0.1094999
43320.0000000    0.0998365
43360.0000000    0.1044347
43400.0000000    0.0971473
43440.0000000    0.0987148
43480.0000000    0.0956177
43520.0000000    0.1034501
43560.0000000    0.0954737
43600.0000000    0.0902663
43640.0000000    0.0922595
43680.0000000    0.0954549
43720.0000000    0.0897974
43760.0000000    0.0881213
43800.0000000    0.1069243
43840.0000000    0.1009018
43880.0000000    0.0985842
43920.0000000    0.1058666
43960.0000000    0.1034597
44000.0000000    0.1046661
44040.0000000    0.1149439
44080.0000000    0.1052928
44120.0000000    0.1026933
44160.0000000    0.1254644
44200.0000000    0.0999979
44240.0000000    0.1088660
44280.0000000    0.1095847
44320.0000000    0.1112404
44360.0000000    0.1079143
44400.0000000    0.1086733
44440.0000000    0.1107955
44480.0000000    0.1122522
44520.0000000    0.1124656
44560.0000000    0.1158094
44600.0000000    0.1073761
44640.0000000    0.1059862
44680.0000000    0.1037556
44720.0000000    0.1036138
44760.0000000    0.1036287
44800.0000000    0.1016747
44840.0000000    0.1057692
44880.0000000    0.1064453
44920.0000000    0.1017903
44960.0000000    0.1034305
45000.0000000    0.1050826
45040.0000000    0.0991764
45080.0000000    0.1024064
45120.0000000    0.1079450
45160.0000000    0.1056502
45200.0000000    0.1103204
45240.0000000    0.1024233
45280.0000000    0.1058947
45320.0000000    0.1062472
45360.0000000    0.1115634
45400.0000000    0.1050336
45440.0000000    0.1046050
45480.0000000    0.1061988
45520.0000000    0.0991655
45560.0000000    0.1091650
45600.0000000    0.1076112
45640.0000000    0.1064215
45680.0000000    0.0944308
45720.0000000    0.1037350
45760.0000000    0.1124035
45800.0000000    0.1112550
45840.0000000    0.1076577
45880.0000000    0.0951351
45920.0000000    0.1036374
45960.0000000    0.1083403
46000.0000000    0.1027823
46040.0000000    0.0966044
46080.0000000    0.1084209
46120.0000000    0.1020911
46160.0000000    0.1070860
46200.0000000    0.0912687
46240.0000000    0.0941035
46280.0000000    0.1015641
46320.0000000    0.0982164
46360.0000000    0.1000404
46400.0000000    0.0949555
46440.0000000    0.1048220
46480.0000000    0.1192316
46520.0000000    0.0990146
46560.0000000    0.0975455
46600.0000000    0.0988473
46640.0000000    0.0971920
46680.0000000    0.0867234
46720.0000000    0.0976683
46760.0000000    0.1016024
46800.0000000    0.1117849
46840.0000000    0.1029218
46880.0000000    0.1098701
46920.0000000    0.1082201
46960.0000000    0.1051400
47000.0000000    0.1028024
47040.0000000    0.1167627
47080.0000000    0.1017102
47120.0000000    0.0991915
47160.0000000    0.0964091
47200.0000000    0.0987728
47240.0000000    0.1090133
47280.0000000    0.1028345
47320.0000000    0.1057199
47360.0000000    0.1032578
47400.0000000    0.1128136
47440.0000000    0.0972561
47480.0000000    0.1098090
47520.0000000    0.1090021
47560.0000000    0.0981030
47600.0000000    0.0983304
47640.0000000    0.0994349
47680.0000000    0.0983872
47720.0000000    0.1074055
47760.0000000    0.1049483
47800.0000000    0.1042772
47840.0000000    0.1009182
47880.0000000    0.0929068
47920.0000000    0.1054496
47960.0000000    0.0949415
48000.0000000    0.1003482
48040.0000000    0.0943189
48080.0000000    0.1018825
48120.0000000    0.0989302
48160.0000000    0.0937879
48200.0000000    0.0992084
48240.0000000    0.0919617
48280.0000000    0.0965790
48320.0000000    0.0977381
48360.0000000    0.0983496
48400.0000000    0.1029827
48440.0000000    0.1099801
48480.0000000    0.1039614
48520.0000000    0.1082006
48560.0000000    0.1050744
48600.0000000    0.0944154
48640.0000000    0.1035921
48680.0000000    0.0912912
48720.0000000    0.0894857
48760.0000000    0.1008771
48800.0000000    0.1007415
48840.0000000    0.0988424
48880.0000000    0.1009760
48920.0000000    0.0932508
48960.0000000    0.0925330
49000.0000000    0.0944286
49040.0000000    0.0995492
49080.0000000    0.0956178
49120.0000000    0.0906983
49160.0000000    0.0885229
49200.0000000    0.0940475
49240.0000000    0.0984127
49280.0000000    0.0841270
49320.0000000    0.0940011
49360.0000000    0.0953148
49400.0000000    0.1025037
49440.0000000    0.0925637
49480.0000000    0.0948685
49520.0000000    0.0921344
49560.0000000    0.0926438
49600.0000000    0.0924579
49640.0000000    0.0965274
49680.0000000    0.1096630
49720.0000000    0.0957628
49760.0000000    0.0901684
49800.0000000    0.0919422
49840.0000000    0.1002777
49880.0000000    0.0971421
49920.0000000    0.0966417
49960.0000000    0.0999985
50000.0000000    0.0993614
50040.0000000    0.0878773
50080.0000000    0.0974301
50120.0000000    0.0941309
50160.0000000    0.0869692
50200.0000000    0.0965268
50240.0000000    0.0909540
50280.0000000    0.0916886
50320.0000000    0.0866065
50360.0000000    0.0875243
50400.0000000    0.0862803
50440.0000000    0.0833305
50480.0000000    0.0894658
50520.0000000    0.0945204
50560.0000000    0.0980457
50600.0000000    0.0967809
50640.0000000    0.1115718
50680.0000000    0.0953677
50720.0000000    0.0971740
50760.0000000    0.0931602
50800.0000000    0.0847114
50840.0000000    0.0885971
50880.0000000    0.0951259
50920.0000000    0.0904840
50960.0000000    0.0805940
51000.0000000    0.0868996
51040.0000000    0.0958350
51080.0000000    0.0918973
51120.0000000    0.0897209
51160.0000000    0.0987963
51200.0000000    0.0919760
51240.0000000    0.0901952
51280.0000000    0.0919947
51320.0000000    0.0937764
51360.0000000    0.0961081
51400.0000000    0.0916870
51440.0000000    0.0964533
51480.0000000    0.0984108
51520.0000000    0.1003814
51560.0000000    0.0960752
51600.0000000    0.1057328
51640.0000000    0.0975816
51680.0000000    0.0976363
51720.0000000    0.0962416
51760.0000000    0.0891190
51800.0000000    0.0908240
51840.0000000    0.0879404
51880.0000000    0.0899147
51920.0000000    0.1037807
51960.0000000    0.0972537
52000.0000000    0.0968677
52040.0000000    0.0932624
52080.0000000    0.0932389
52120.0000000    0.0888890
52160.0000000    0.0929585
52200.0000000    0.0996494
52240.0000000    0.0972288
52280.0000000    0.0969767
52320.0000000    0.0906847
52360.0000000    0.0965719
52400.0000000    0.0960309
52440.0000000    0.0929540
52480.0000000    0.0971504
52520.0000000    0.0924014
52560.0000000    0.0903591
52600.0000000    0.1040179
52640.0000000    0.0894990
52680.0000000    0.0987798
52720.0000000    0.0914666
52760.0000000    0.0987858
52800.0000000    0.1013139
52840.0000000    0.0928798
52880.0000000    0.0910667
52920.0000000    0.1018181
52960.0000000    0.0895904
53000.0000000    0.1004442
53040.0000000    0.0959311
53080.0000000    0.1012047
53120.0000000    0.1062811
53160.0000000    0.0993506
53200.0000000    0.0991844
53240.0000000    0.1047113
53280.0000000    0.0956267
53320.0000000    0.0983570
53360.0000000    0.0969286
53400.0000000    0.1033040
53440.0000000    0.0951477
53480.0000000    0.0955953
53520.0000000    0.0989532
53560.0000000    0.0931611
53600.0000000    0.0956077
53640.0000000    0.1079229
53680.0000000    0.1048627
53720.0000000    0.0968150
53760.0000000    0.0986008
53800.0000000    0.1024214
53840.0000000    0.1050209
53880.0000000    0.1043807
53920.0000000    0.1000717
53960.0000000    0.0921700
54000.0000000    0.1074371
54040.0000000    0.1014045
54080.0000000    0.0983428
54120.0000000    0.1025078
54160.0000000    0.1068687
54200.0000000    0.1131140
54240.0000000    0.1078584
54280.0000000    0.1028931
54320.0000000    0.0995554
54360.0000000    0.0982614
54400.0000000    0.0990003
54440.0000000    0.0978837
54480.0000000    0.1017941
54520.0000000    0.1146649
54560.0000000    0.1215426
54600.0000000    0.1178583
54640.0000000    0.1107927
54680.0000000    0.1119594
54720.0000000    0.1257342
54760.0000000    0.1049607
54800.0000000    0.1053171
54840.0000000    0.1138503
54880.0000000    0.1086692
54920.0000000    0.1096245
54960.0000000    0.1191097
55000.0000000    0.1180348
55040.0000000    0.1102301
55080.0000000    0.1100429
55120.0000000    0.1099975
55160.0000000    0.1172559
55200.0000000    0.1189696
55240.0000000    0.1133350
55280.0000000    0.1112495
55320.0000000    0.1028870
55360.0000000    0.1184400
55400.0000000    0.1132364
55440.0000000    0.1147475
55480.0000000    0.1019630
55520.0000000    0.1151541
55560.0000000    0.1075427
55600.0000000    0.1004082
55640.0000000    0.1086517
55680.0000000    0.1195473
55720.0000000    0.1221852
55760.0000000    0.1019048
55800.0000000    0.1153371
55840.0000000    0.1171817
55880.0000000    0.1168400
55920.0000000    0.1085217
55960.0000000    0.1074611
56000.0000000    0.1046156
56040.0000000    0.1131661
56080.0000000    0.1079836
56120.0000000    0.1030966
56160.0000000    0.1118826
56200.0000000    0.1020780
56240.0000000    0.1043708
56280.0000000    0.1077237
56320.0000000    0.1208250
56360.0000000    0.1106100
56400.0000000    0.1037667
56440.0000000    0.1127006
56480.0000000    0.1016828
56520.0000000    0.1089466
56560.0000000    0.1103389
56600.0000000    0.1109784
56640.0000000    0.1094018
56680.0000000    0.1005869
56720.0000000    0.1133698
56760.0000000    0.1123592
56800.0000000    0.1050880
56840.0000000    0.1076680
56880.0000000    0.1078609
56920.0000000    0.1070190
56960.0000000    0.1115773
57000.0000000    0.1313567
57040.0000000    0.1039165
57080.0000000    0.1080991
57120.0000000    0.1042635
57160.0000000    0.0933324
57200.0000000    0.1033544
57240.0000000    0.1016196
57280.0000000    0.1104475
57320.0000000    0.0975272
57360.0000000    0.1091723
57400.0000000    0.1104271
57440.0000000    0.1152541
57480.0000000    0.1061203
57520.0000000    0.1088700
57560.0000000    0.1198837
57600.0000000    0.1153447
57640.0000000    0.1132313
57680.0000000    0.1040437
57720.0000000    0.1211129
57760.0000000    0.1090052
57800.0000000    0.1118942
57840.0000000    0.1147834
57880.0000000    0.1219934
57920.0000000    0.1056114
57960.0000000    0.1020480
58000.0000000    0.1102121
58040.0000000    0.1287801
58080.0000000    0.1141616
58120.0000000    0.1193400
58160.0000000    0.1098601
58200.0000000    0.1207093
58240.0000000    0.1255378
58280.0000000    0.1372022
58320.0000000    0.1217610
58360.0000000    0.1168611
58400.0000000    0.1205089
58440.0000000    0.1095359
58480.0000000    0.1160715
58520.0000000    0.1097342
58560.0000000    0.1098233
58600.0000000    0.1072853
58640.0000000    0.1165618
58680.0000000    0.1090231
58720.0000000    0.1182745
58760.0000000    0.1203495
58800.0000000    0.1179893
58840.0000000    0.1164516
58880.0000000    0.1218223
58920.0000000    0.1134155
58960.0000000    0.1183493
59000.0000000    0.1192783
59040.0000000    0.1182596
59080.0000000    0.1129640
59120.0000000    0.1197748
59160.0000000    0.1226069
59200.0000000    0.1170076
59240.0000000    0.1151046
59280.0000000    0.1295205
59320.0000000    0.1173067
59360.0000000    0.1215254
59400.0000000    0.1212078
59440.0000000    0.1214813
59480.0000000    0.1166967
59520.0000000    0.1249701
59560.0000000    0.1217419
59600.0000000    0.1260610
59640.0000000    0.1250883
59680.0000000    0.1072911
59720.0000000    0.1260166
59760.0000000    0.1173455
59800.0000000    0.1210618
59840.0000000    0.1174658
59880.0000000    0.1325513
59920.0000000    0.1114932
59960.0000000    0.1096869
60000.0000000    0.1163343
60040.0000000    0.1017253
60080.0000000    0.1030064
60120.0000000    0.1017459
60160.0000000    0.1092797
60200.0000000    0.0957792
60240.0000000    0.1010357
60280.0000000    0.1047369
60320.0000000    0.1099674
60360.0000000    0.1026106
60400.0000000    0.1014409
60440.0000000    0.1014562
60480.0000000    0.0917937
60520.0000000    0.1076666
60560.0000000    0.0993486
60600.0000000    0.1020080
60640.0000000    0.1013095
60680.0000000    0.1263461
60720.0000000    0.1267321
60760.0000000    0.1209082
60800.0000000    0.1200452
60840.0000000    0.0916634
60880.0000000    0.1124733
60920.0000000    0.1009457
60960.0000000    0.1071116
61000.0000000    0.1073478
61040.0000000    0.1086060
61080.0000000    0.1186657
61120.0000000    0.0992640
61160.0000000    0.1144005
61200.0000000    0.1170372
61240.0000000    0.1150287
61280.0000000    0.1254719
61320.0000000    0.1276047
61360.0000000    0.1214615
61400.0000000    0.1227449
61440.0000000    0.1221143
61480.0000000    0.1080222
61520.0000000    0.1188467
61560.0000000    0.1148631
61600.0000000    0.1173497
61640.0000000    0.1049877
61680.0000000    0.1174701
61720.0000000    0.1215299
61760.0000000    0.1278439
61800.0000000    0.1197793
61840.0000000    0.1262421
61880.0000000    0.1023272
61920.0000000    0.1181464
61960.0000000    0.1358469
62000.0000000    0.1339027
62040.0000000    0.1355841
62080.0000000    0.1185586
62120.0000000    0.1126690
62160.0000000    0.1305193
62200.0000000    0.1152908
62240.0000000    0.1143368
62280.0000000    0.1256574
62320.0000000    0.1345481
62360.0000000    0.1236600
62400.0000000    0.1150657
62440.0000000    0.1085587
62480.0000000    0.1199473
62520.0000000    0.1248530
62560.0000000    0.1164230
62600.0000000    0.1095192
62640.0000000    0.1125484
62680.0000000    0.1192836
62720.0000000    0.1214427
62760.0000000    0.1125872
62800.0000000    0.1141348
62840.0000000    0.1160795
62880.0000000    0.1200034
62920.0000000    0.1225539
62960.0000000    0.1076422
63000.0000000    0.1149218
63040.0000000    0.1284793
63080.0000000    0.1254351
63120.0000000    0.1091877
63160.0000000    0.1135095
63200.0000000    0.1154748
63240.0000000    0.1108064
63280.0000000    0.1177673
63320.0000000    0.1212449
63360.0000000    0.1085190
63400.0000000    0.1230793
63440.0000000    0.1307993
63480.0000000    0.1188745
63520.0000000    0.1146018
63560.0000000    0.1117464
63600.0000000    0.1088047
63640.0000000    0.1093794
63680.0000000    0.1128799
63720.0000000    0.1055086
63760.0000000    0.1221159
63800.0000000    0.1223525
63840.0000000    0.1178969
63880.0000000    0.1208828
63920.0000000    0.1281804
63960.0000000    0.1304218
64000.0000000    0.1153374
64040.0000000    0.1190502
64080.0000000    0.1137303
64120.0000000    0.1112018
64160.0000000    0.1135695
64200.0000000    0.1137965
64240.0000000    0.1076372
64280.0000000    0.1221676
64320.0000000    0.1314250
64360.0000000    0.1301558
64400.0000000    0.1203256
64440.0000000    0.1158895
64480.0000000    0.1265362
64520.0000000    0.1220303
64560.0000000    0.1460261
64600.0000000    0.1236898
64640.0000000    0.1387209
64680.0000000    0.1244376
64720.0000000    0.1169233
64760.0000000    0.1145065
64800.0000000    0.1330321
64840.0000000    0.1269001
64880.0000000    0.1286932
64920.0000000    0.1215818
64960.0000000    0.1307374
65000.0000000    0.1246900
65040.0000000    0.1104351
65080.0000000    0.1381585
65120.0000000    0.1154498
65160.0000000    0.1147597
65200.0000000    0.1109480
65240.0000000    0.1079939
65280.0000000    0.1162127
65320.0000000    0.1073329
65360.0000000    0.1022840
65400.0000000    0.1232542
65440.0000000    0.1127437
65480.0000000    0.1122786
65520.0000000    0.1237265
65560.0000000    0.1181059
65600.0000000    0.1194468
65640.0000000    0.1158028
65680.0000000    0.1123051
65720.0000000    0.1245501
65760.0000000    0.1112470
65800.0000000    0.1129398
65840.0000000    0.1235524
65880.0000000    0.1096385
65920.0000000    0.1184847
65960.0000000    0.1136990
66000.0000000    0.1182536
66040.0000000    0.1189644
66080.0000000    0.1181433
66120.0000000    0.1272926
66160.0000000    0.1151478
66200.0000000    0.1130938
66240.0000000    0.1186003
66280.0000000    0.1201669
66320.0000000    0.1235483
66360.0000000    0.1211612
66400.0000000    0.1270421
66440.0000000    0.1181216
66480.0000000    0.1300904
66520.0000000    0.1239848
66560.0000000    0.1358905
66600.0000000    0.1204533
66640.0000000    0.1270548
66680.0000000    0.1134729
66720.0000000    0.1133512
66760.0000000    0.1225151
66800.0000000    0.1248102
66840.0000000    0.1246328
66880.0000000    0.1314927
66920.0000000    0.1024966
66960.0000000    0.1126326
67000.0000000    0.1126074
67040.0000000    0.1055903
67080.0000000    0.0989648
67120.0000000    0.0977603
67160.0000000    0.1131476
67200.0000000    0.1119070
67240.0000000    0.1196267
67280.0000000    0.1269713
67320.0000000    0.1024016
67360.0000000    0.1091134
67400.0000000    0.1119046
67440.0000000    0.1230594
67480.0000000    0.1060174
67520.0000000    0.1221677
67560.0000000    0.1253205
67600.0000000    0.1203446
67640.0000000    0.1144999
67680.0000000    0.1095050
67720.0000000    0.1144298
67760.0000000    0.1149779
67800.0000000    0.1187661
67840.0000000    0.1063106
67880.0000000    0.1045238
67920.0000000    0.1119684
67960.0000000    0.1126280
68000.0000000    0.1271677
68040.0000000    0.1013157
68080.0000000    0.1278719
68120.0000000    0.1165095
68160.0000000    0.1113851
68200.0000000    0.1143809
68240.0000000    0.1145870
68280.0000000    0.1205131
68320.0000000    0.1298550
68360.0000000    0.1243349
68400.0000000    0.1290691
68440.0000000    0.1281562
68480.0000000    0.1237650
68520.0000000    0.1246985
68560.0000000    0.1397633
68600.0000000    0.1212480
68640.0000000    0.1134587
68680.0000000    0.1154944
68720.0000000    0.1286900
68760.0000000    0.1176050
68800.0000000    0.1178178
68840.0000000    0.1180457
68880.0000000    0.1220089
68920.0000000    0.1128019
68960.0000000    0.1147027
69000.0000000    0.1033711
69040.0000000    0.1148427
69080.0000000    0.1158527
69120.0000000    0.1104378
69160.0000000    0.1162255
69200.0000000    0.1144978
69240.0000000    0.1174371
69280.0000000    0.1199997
69320.0000000    0.1266669
69360.0000000    0.1312129
69400.0000000    0.1148819
69440.0000000    0.1194491
69480.0000000    0.1118774
69520.0000000    0.1194364
69560.0000000    0.1273437
69600.0000000    0.1180025
69640.0000000    0.1156910
69680.0000000    0.1119551
69720.0000000    0.1322464
69760.0000000    0.1251901
69800.0000000    0.1334445
69840.0000000    0.1287134
69880.0000000    0.1181922
69920.0000000    0.1301451
69960.0000000    0.1173115
70000.0000000    0.1282021
70040.0000000    0.1289803
70080.0000000    0.1240642
70120.0000000    0.1292443
70160.0000000    0.1293009
70200.0000000    0.1226286
70240.0000000    0.1353017
70280.0000000    0.1359852
70320.0000000    0.1277430
70360.0000000    0.1377365
70400.0000000    0.1184906
70440.0000000    0.1301458
70480.0000000    0.1272538
70520.0000000    0.1289679
70560.0000000    0.1243455
70600.0000000    0.1369989
70640.0000000    0.1233556
70680.0000000    0.1255651
70720.0000000    0.1186860
70760.0000000    0.1266205
70800.0000000    0.1217956
70840.0000000    0.1124706
70880.0000000    0.1149899
70920.0000000    0.1165653
70960.0000000    0.1083854
71000.0000000    0.1233791
71040.0000000    0.1144389
71080.0000000    0.1305624
71120.0000000    0.1277754
71160.0000000    0.1266055
71200.0000000    0.1441111
71240.0000000    0.1334155
71280.0000000    0.1421516
71320.0000000    0.1309760
71360.0000000    0.1237389
71400.0000000    0.1257829
71440.0000000    0.1415302
71480.0000000    0.1350041
71520.0000000    0.1132866
71560.0000000    0.1270340
71600.0000000    0.1260941
71640.0000000    0.1179728
71680.0000000    0.1152594
71720.0000000    0.1207207
71760.0000000    0.1302027
71800.0000000    0.1451266
71840.0000000    0.1338579
71880.0000000    0.1353591
71920.0000000    0.1345547
71960.0000000    0.1360482
72000.0000000    0.1391187
72040.0000000    0.1205395
72080.0000000    0.1237419
72120.0000000    0.1394249
72160.0000000    0.1249306
72200.0000000    0.1271484
72240.0000000    0.1324692
72280.0000000    0.1312095
72320.0000000    0.1405085
72360.0000000    0.1366195
72400.0000000    0.1363717
72440.0000000    0.1285750
72480.0000000    0.1362699
72520.0000000    0.1391463
72560.0000000    0.1268753
72600.0000000    0.1280611
72640.0000000    0.1248486
72680.0000000    0.1170969
72720.0000000    0.1249509
72760.0000000    0.1289905
72800.0000000    0.1325928
72840.0000000    0.1256133
72880.0000000    0.1064588
72920.0000000    0.1204597
72960.0000000    0.1171822
73000.0000000    0.1261208
73040.0000000    0.1196151
73080.0000000    0.1354537
73120.0000000    0.1331891
73160.0000000    0.1207341
73200.0000000    0.1239599
73240.0000000    0.1263622
73280.0000000    0.1219426
73320.0000000    0.1320999
73360.0000000    0.1360791
73400.0000000    0.1332201
73440.0000000    0.1244946
73480.0000000    0.1212380
73520.0000000    0.1208993
73560.0000000    0.1181586
73600.0000000    0.1254748
73640.0000000    0.1189388
73680.0000000    0.1097986
73720.0000000    0.1296512
73760.0000000    0.1168164
73800.0000000    0.1207053
73840.0000000    0.1319478
73880.0000000    0.1203786
73920.0000000    0.1191948
73960.0000000    0.1361966
74000.0000000    0.1264962
74040.0000000    0.1269008
74080.0000000    0.1385030
74120.0000000    0.1312321
74160.0000000    0.1159406
74200.0000000    0.1162117
74240.0000000    0.1196463
74280.0000000    0.1148207
74320.0000000    0.1215108
74360.0000000    0.1195674
74400.0000000    0.1299774
74440.0000000    0.1173078
74480.0000000    0.1214128
74520.0000000    0.1246346
74560.0000000    0.1276085
74600.0000000    0.1235193
74640.0000000    0.1125143
74680.0000000    0.1131658
74720.0000000    0.1033843
74760.0000000    0.1150394
74800.0000000    0.1289238
74840.0000000    0.1152697
74880.0000000    0.1127281
74920.0000000    0.1137104
74960.0000000    0.1167529
75000.0000000    0.1108352
75040.0000000    0.1150006
75080.0000000    0.1067226
75120.0000000    0.1105656
75160.0000000    0.1217374
75200.0000000    0.1193953
75240.0000000    0.0997601
75280.0000000    0.0981156
75320.0000000    0.1154541
75360.0000000    0.1157388
75400.0000000    0.1101578
75440.0000000    0.1059864
75480.0000000    0.1061998
75520.0000000    0.1108628
75560.0000000    0.1071832
75600.0000000    0.1025395
75640.0000000    0.1039276
75680.0000000    0.0983436
75720.0000000    0.1023200
75760.0000000    0.1129267
75800.0000000    0.1007246
75840.0000000    0.1105917
75880.0000000    0.1112303
75920.0000000    0.1121417
75960.0000000    0.0988230
76000.0000000    0.1018685
76040.0000000    0.1151601
76080.0000000    0.1178224
76120.0000000    0.1217100
76160.0000000    0.1270634
76200.0000000    0.1229415
76240.0000000    0.1183816
76280.0000000    0.1176727
76320.0000000    0.1090143
76360.0000000    0.1089936
76400.0000000    0.1110224
76440.0000000    0.1106126
76480.0000000    0.1126528
76520.0000000    0.1150983
76560.0000000    0.1184438
76600.0000000    0.1136631
76640.0000000    0.1000216
76680.0000000    0.0967218
76720.0000000    0.1038841
76760.0000000    0.1005716
76800.0000000    0.1074496
76840.0000000    0.0935297
76880.0000000    0.0971435
76920.0000000    0.1090889
76960.0000000    0.1009827
77000.0000000    0.1110990
77040.0000000    0.1150410
77080.0000000    0.1110245
77120.0000000    0.1047687
77160.0000000    0.1033460
77200.0000000    0.1100982
77240.0000000    0.1030194
77280.0000000    0.1026410
77320.0000000    0.1128099
77360.0000000    0.1050544
77400.0000000    0.1109373
77440.0000000    0.1039830
77480.0000000    0.1139354
77520.0000000    0.1201731
77560.0000000    0.1135098
77600.0000000    0.1018259
77640.0000000    0.1171813
77680.0000000    0.1054512
77720.0000000    0.1041925
77760.0000000    0.1012179
77800.0000000    0.0953054
77840.0000000    0.1166954
77880.0000000    0.1025369
77920.0000000    0.1050252
77960.0000000    0.1093152
78000.0000000    0.1168426
78040.0000000    0.1318490
78080.0000000    0.1319475
78120.0000000    0.1029359
78160.0000000    0.1248306
78200.0000000    0.1174752
78240.0000000    0.1217660
78280.0000000    0.1162593
78320.0000000    0.1186328
78360.0000000    0.1178721
78400.0000000    0.1273451
78440.0000000    0.1209786
78480.0000000    0.1295549
78520.0000000    0.1117949
78560.0000000    0.1236564
78600.0000000    0.1212555
78640.0000000    0.1031713
78680.0000000    0.1219904
78720.0000000    0.1155562
78760.0000000    0.1137352
78800.0000000    0.1049515
78840.0000000    0.1124001
78880.0000000    0.1021502
78920.0000000    0.1054880
78960.0000000    0.1186557
79000.0000000    0.1186734
79040.0000000    0.1267903
79080.0000000    0.1147096
79120.0000000    0.1225067
79160.0000000    0.1184298
79200.0000000    0.1209954
79240.0000000    0.1137848
79280.0000000    0.1021674
79320.0000000    0.1167509
79360.0000000    0.1123756
79400.0000000    0.1198825
79440.0000000    0.1092329
79480.0000000    0.1024789
79520.0000000    0.1057518
79560.0000000    0.1114219
79600.0000000    0.1097477
79640.0000000    0.1138268
79680.0000000    0.1090070
79720.0000000    0.1185399
79760.0000000    0.1042127
79800.0000000    0.1069317
79840.0000000    0.1082190
79880.0000000    0.1080969
79920.0000000    0.1162762
79960.0000000    0.1008643
80000.0000000    0.0978735
80040.0000000    0.1083551
80080.0000000    0.1077980
80120.0000000    0.1132668
80160.0000000    0.0995285
80200.0000000    0.1121245
80240.0000000    0.1053471
80280.0000000    0.1117642
80320.0000000    0.1107641
80360.0000000    0.1036562
80400.0000000    0.1082682
80440.0000000    0.1022987
80480.0000000    0.1008177
80520.0000000    0.1107824
80560.0000000    0.1057430
80600.0000000    0.1045425
80640.0000000    0.1050878
80680.0000000    0.1006405
80720.0000000    0.1093438
80760.0000000    0.1032014
80800.0000000    0.1104063
80840.0000000    0.1200117
80880.0000000    0.1082564
80920.0000000    0.1138065
80960.0000000    0.1057119
81000.0000000    0.1224432
81040.0000000    0.1092580
81080.0000000    0.1135448
81120.0000000    0.0984642
81160.0000000    0.1108868
81200.0000000    0.1122927
81240.0000000    0.1135520
81280.0000000    0.1193576
81320.0000000    0.1039384
81360.0000000    0.1192974
81400.0000000    0.1176556
81440.0000000    0.1206715
81480.0000000    0.1030705
81520.0000000    0.1093683
81560.0000000    0.1176206
81600.0000000    0.1071519
81640.0000000    0.1116263
81680.0000000    0.1101478
81720.0000000    0.1059651
81760.0000000    0.1003366
81800.0000000    0.1090734
81840.0000000    0.1044512
81880.0000000    0.1304999
81920.0000000    0.1419877
81960.0000000    0.1190215
82000.0000000    0.1169151
82040.0000000    0.1244380
82080.0000000    0.1174485
82120.0000000    0.1340824
82160.0000000    0.1223254
82200.0000000    0.1117597
82240.0000000    0.1171419
82280.0000000    0.1393154
82320.0000000    0.1237569
82360.0000000    0.1231761
82400.0000000    0.1280595
82440.0000000    0.1244641
82480.0000000    0.1377450
82520.0000000    0.1173578
82560.0000000    0.1369013
82600.0000000    0.1231947
82640.0000000    0.1272710
82680.0000000    0.1317107
82720.0000000    0.1270741
82760.0000000    0.1196012
82800.0000000    0.1409197
82840.0000000    0.1185088
82880.0000000    0.1214795
82920.0000000    0.1218448
82960.0000000    0.1204197
83000.0000000    0.1122642
83040.0000000    0.1212621
83080.0000000    0.1183085
83120.0000000    0.1226333
83160.0000000    0.1119196
83200.0000000    0.1040296
83240.0000000    0.1155945
83280.0000000    0.1201977
83320.0000000    0.1290626
83360.0000000    0.1230733
83400.0000000    0.1254092
83440.0000000    0.1340660
83480.0000000    0.1330211
83520.0000000    0.1211991
83560.0000000    0.1130179
83600.0000000    0.1382237
83640.0000000    0.1244275
83680.0000000    0.1192270
83720.0000000    0.1133109
83760.0000000    0.1204416
83800.0000000    0.1183954
83840.0000000    0.1280327
83880.0000000    0.1285387
83920.0000000    0.1171609
83960.0000000    0.1208615
84000.0000000    0.1237188
84040.0000000    0.1226209
84080.0000000    0.1103682
84120.0000000    0.1248384
84160.0000000    0.1309916
84200.0000000    0.1302365
84240.0000000    0.1204751
84280.0000000    0.1190629
84320.0000000    0.1173994
84360.0000000    0.1169683
84400.0000000    0.1190901
84440.0000000    0.1202039
84480.0000000    0.1223896
84520.0000000    0.1101588
84560.0000000    0.1199697
84600.0000000    0.1247244
84640.0000000    0.1240721
84680.0000000    0.1174344
84720.0000000    0.1330807
84760.0000000    0.1304253
84800.0000000    0.1368308
84840.0000000    0.1231608
84880.0000000    0.1298092
84920.0000000    0.1242586
84960.0000000    0.1132736
85000.0000000    0.1295176
85040.0000000    0.1269416
85080.0000000    0.1211366
85120.0000000    0.1256446
85160.0000000    0.1233548
85200.0000000    0.1197526
85240.0000000    0.1224920
85280.0000000    0.1256776
85320.0000000    0.1182360
85360.0000000    0.1132334
85400.0000000    0.1231325
85440.0000000    0.1189471
85480.0000000    0.1111925
85520.0000000    0.1110662
85560.0000000    0.1167099
85600.0000000    0.1229393
85640.0000000    0.1154419
85680.0000000    0.1315123
85720.0000000    0.1270899
85760.0000000    0.1275105
85800.0000000    0.1163580
85840.0000000    0.1279266
85880.0000000    0.1339461
85920.0000000    0.1330332
85960.0000000    0.1201210
86000.0000000    0.1149446
86040.0000000    0.1257795
86080.0000000    0.1381900
86120.0000000    0.1099148
86160.0000000    0.1138611
86200.0000000    0.1214611
86240.0000000    0.1126773
86280.0000000    0.1288899
86320.0000000    0.1210500
86360.0000000    0.1322682
86400.0000000    0.1261467
86440.0000000    0.1303174
86480.0000000    0.1355116
86520.0000000    0.1244993
86560.0000000    0.1258713
86600.0000000    0.1233524
86640.0000000    0.1195201
86680.0000000    0.1194855
86720.0000000    0.1138197
86760.0000000    0.1140850
86800.0000000    0.1230409
86840.0000000    0.1251988
86880.0000000    0.1503839
86920.0000000    0.1479106
86960.0000000    0.1526623
87000.0000000    0.1155916
87040.0000000    0.1130016
87080.0000000    0.1150147
87120.0000000    0.1251692
87160.0000000    0.1238355
87200.0000000    0.1242362
87240.0000000    0.1120024
87280.0000000    0.1208657
87320.0000000    0.1177626
87360.0000000    0.1268990
87400.0000000    0.1159002
87440.0000000    0.1229223
87480.0000000    0.1228452
87520.0000000    0.1227830
87560.0000000    0.1172538
87600.0000000    0.1227709
87640.0000000    0.1263097
87680.0000000    0.1305011
87720.0000000    0.1120534
87760.0000000    0.1297406
87800.0000000    0.1250767
87840.0000000    0.1254016
87880.0000000    0.1163807
87920.0000000    0.1132631
87960.0000000    0.1409962
88000.0000000    0.1091953
88040.0000000    0.1180784
88080.0000000    0.1087433
88120.0000000    0.1175678
88160.0000000    0.1134809
88200.0000000    0.1166375
88240.0000000    0.1102611
88280.0000000    0.1203466
88320.0000000    0.1170788
88360.0000000    0.1127621
88400.0000000    0.1145119
88440.0000000    0.1179749
88480.0000000    0.1149036
88520.0000000    0.1118859
88560.0000000    0.1216151
88600.0000000    0.1119490
88640.0000000    0.1074201
88680.0000000    0.1265682
88720.0000000    0.1438767
88760.0000000    0.1229556
88800.0000000    0.1071437
88840.0000000    0.1110113
88880.0000000    0.1152028
88920.0000000    0.1162108
88960.0000000    0.1015033
89000.0000000    0.1098476
89040.0000000    0.1064644
89080.0000000    0.1110855
89120.0000000    0.1133297
89160.0000000    0.1077130
89200.0000000    0.1070161
89240.0000000    0.0986718
89280.0000000    0.1049763
89320.0000000    0.0995791
89360.0000000    0.1246109
89400.0000000    0.1145052
89440.0000000    0.1151826
89480.0000000    0.1217880
89520.0000000    0.1191663
89560.0000000    0.1075744
89600.0000000    0.1132186
89640.0000000    0.1096330
89680.0000000    0.1121313
89720.0000000    0.1145046
89760.0000000    0.1094266
89800.0000000    0.1235772
89840.0000000    0.1127144
89880.0000000    0.1159739
89920.0000000    0.1265737
89960.0000000    0.1118200
90000.0000000    0.1102068
90040.0000000    0.1093133
90080.0000000    0.1184728
90120.0000000    0.1129614
90160.0000000    0.1044197
90200.0000000    0.0973085
90240.0000000    0.1104869
90280.0000000    0.1101408
90320.0000000    0.1071743
90360.0000000    0.1046502
90400.0000000    0.1110353
90440.0000000    0.1017953
90480.0000000    0.1042837
90520.0000000    0.1040456
90560.0000000    0.1041873
90600.0000000    0.1037996
90640.0000000    0.1036064
90680.0000000    0.1056351
90720.0000000    0.1056813
90760.0000000    0.1051082
90800.0000000    0.1078466
90840.0000000    0.0988073
90880.0000000    0.1120184
90920.0000000    0.1079066
90960.0000000    0.1024607
91000.0000000    0.1088675
91040.0000000    0.1188652
91080.0000000    0.1112550
91120.0000000    0.1104432
91160.0000000    0.1099476
91200.0000000    0.1125014
91240.0000000    0.1097839
91280.0000000    0.1057586
91320.0000000    0.1142954
91360.0000000    0.1148625
91400.0000000    0.0975563
91440.0000000    0.1120129
91480.0000000    0.1133097
91520.0000000    0.1216269
91560.0000000    0.1088004
91600.0000000    0.1178525
91640.0000000    0.1093406
91680.0000000    0.1100511
91720.0000000    0.1091494
91760.0000000    0.1155125
91800.0000000    0.1262488
91840.0000000    0.1182458
91880.0000000    0.1223545
91920.0000000    0.1216374
91960.0000000    0.1299372
92000.0000000    0.1331903
92040.0000000    0.1236369
92080.0000000    0.1074540
92120.0000000    0.1288256
92160.0000000    0.1220236
92200.0000000    0.1403015
92240.0000000    0.1372715
92280.0000000    0.1308756
92320.0000000    0.1285741
92360.0000000    0.1297555
92400.0000000    0.1255469
92440.0000000    0.1218854
92480.0000000    0.1189909
92520.0000000    0.1209305
92560.0000000    0.1229133
92600.0000000    0.1181895
92640.0000000    0.1140912
92680.0000000    0.1256510
92720.0000000    0.1199367
92760.0000000    0.1139376
92800.0000000    0.1316941
92840.0000000    0.1244696
92880.0000000    0.1154816
92920.0000000    0.1240043
92960.0000000    0.1233573
93000.0000000    0.1323457
93040.0000000    0.1339479
93080.0000000    0.1462378
93120.0000000    0.1402352
93160.0000000    0.1272009
93200.0000000    0.1339753
93240.0000000    0.1204693
93280.0000000    0.1258624
93320.0000000    0.1335372
93360.0000000    0.1331442
93400.0000000    0.1239430
93440.0000000    0.1294998
93480.0000000    0.1389360
93520.0000000    0.1445212
93560.0000000    0.1344953
93600.0000000    0.1310451
93640.0000000    0.1364662
93680.0000000    0.1429137
93720.0000000    0.1406407
93760.0000000    0.1089996
93800.0000000    0.1212927
93840.0000000    0.1123814
93880.0000000    0.1252631
93920.0000000    0.1053393
93960.0000000    0.1316823
94000.0000000    0.1221837
94040.0000000    0.1234500
94080.0000000    0.1270816
94120.0000000    0.1154387
94160.0000000    0.1268886
94200.0000000    0.1263521
94240.0000000    0.1377768
94280.0000000    0.1239186
94320.0000000    0.1264602
94360.0000000    0.1313017
94400.0000000    0.1306510
94440.0000000    0.1151809
94480.0000000    0.1401689
94520.0000000    0.1128217
94560.0000000    0.1211943
94600.0000000    0.1121694
94640.0000000    0.1327980
94680.0000000    0.1340339
94720.0000000    0.1184081
94760.0000000    0.1284582
94800.0000000    0.1284581
94840.0000000    0.1360385
94880.0000000    0.1257117
94920.0000000    0.1118894
94960.0000000    0.1181648
95000.0000000    0.1383294
95040.0000000    0.1321841
95080.0000000    0.1375805
95120.0000000    0.1296087
95160.0000000    0.1054082
95200.0000000    0.1154577
95240.0000000    0.1194710
95280.0000000    0.1187556
95320.0000000    0.1114822
95360.0000000    0.1173587
95400.0000000    0.1176149
95440.0000000    0.1111255
95480.0000000    0.1161200
95520.0000000    0.1222824
95560.0000000    0.1264244
95600.0000000    0.1095773
95640.0000000    0.1184643
95680.0000000    0.1222337
95720.0000000    0.1164711
95760.0000000    0.1130066
95800.0000000    0.1242145
95840.0000000    0.1148319
95880.0000000    0.1271240
95920.0000000    0.1273711
95960.0000000    0.1192383
96000.0000000    0.1297853
96040.0000000    0.1215545
96080.0000000    0.1383875
96120.0000000    0.1373734
96160.0000000    0.1235908
96200.0000000    0.1189139
96240.0000000    0.1200555
96280.0000000    0.1175144
96320.0000000    0.1270768
96360.0000000    0.1182582
96400.0000000    0.1293408
96440.0000000    0.1253351
96480.0000000    0.1192353
96520.0000000    0.1367509
96560.0000000    0.1249454
96600.0000000    0.1297425
96640.0000000    0.1185606
96680.0000000    0.1191314
96720.0000000    0.1229899
96760.0000000    0.1326481
96800.0000000    0.1237115
96840.0000000    0.1180307
96880.0000000    0.1305350
96920.0000000    0.1392809
96960.0000000    0.1451752
97000.0000000    0.1191075
97040.0000000    0.1172637
97080.0000000    0.1160040
97120.0000000    0.1225013
97160.0000000    0.1123731
97200.0000000    0.1271333
97240.0000000    0.1356672
97280.0000000    0.1219154
97320.0000000    0.1246080
97360.0000000    0.1207340
97400.0000000    0.1269767
97440.0000000    0.1364808
97480.0000000    0.1408136
97520.0000000    0.1323239
97560.0000000    0.1159241
97600.0000000    0.1263354
97640.0000000    0.1234804
97680.0000000    0.1297554
97720.0000000    0.1168733
97760.0000000    0.1208065
97800.0000000    0.1210514
97840.0000000    0.1206227
97880.0000000    0.1319370
97920.0000000    0.1140265
97960.0000000    0.1132787
98000.0000000    0.1285848
98040.0000000    0.1153583
98080.0000000    0.1217434
98120.0000000    0.1165550
98160.0000000    0.1144892
98200.0000000    0.1075268
98240.0000000    0.1163080
98280.0000000    0.1137141
98320.0000000    0.1279074
98360.0000000    0.1112383
98400.0000000    0.1136750
98440.0000000    0.1217625
98480.0000000    0.1134492
98520.0000000    0.1138036
98560.0000000    0.1204339
98600.0000000    0.1078410
98640.0000000    0.1149277
98680.0000000    0.1048801
98720.0000000    0.1260147
98760.0000000    0.1165940
98800.0000000    0.1174145
98840.0000000    0.1170260
98880.0000000    0.1268132
98920.0000000    0.1120126
98960.0000000    0.1099365
99000.0000000    0.1068679
99040.0000000    0.1314087
99080.0000000    0.1121624
99120.0000000    0.1227785
99160.0000000    0.1199754
99200.0000000    0.1259260
99240.0000000    0.1241524
99280.0000000    0.1198279
99320.0000000    0.1127234
99360.0000000    0.1361372
99400.0000000    0.1260852
99440.0000000    0.1383912
99480.0000000    0.1304001
99520.0000000    0.1313968
99560.0000000    0.1198765
99600.0000000    0.1345102
99640.0000000    0.1428370
99680.0000000    0.1234349
99720.0000000    0.1268779
99760.0000000    0.1346968
99800.0000000    0.1310045
99840.0000000    0.1280600
99880.0000000    0.1183316
99920.0000000    0.1094928
99960.0000000    0.1182805
100000.0000000    0.1132447
100040.0000000    0.1265065
100080.0000000    0.1117116
100120.0000000    0.1245416
100160.0000000    0.1287002
100200.0000000    0.1262069
100240.0000000    0.1327827
100280.0000000    0.1306765
100320.0000000    0.1280423
100360.0000000    0.1242072
100400.0000000    0.1434395
100440.0000000    0.1363370
100480.0000000    0.1179841
100520.0000000    0.1277988
100560.0000000    0.1347535
100600.0000000    0.1242273
100640.0000000    0.1298061
100680.0000000    0.1073058
100720.0000000    0.1096288
100760.0000000    0.1234832
100800.0000000    0.1388901
100840.0000000    0.1341733
100880.0000000    0.1245519
100920.0000000    0.1159521
100960.0000000    0.1150052
101000.0000000    0.1125959
101040.0000000    0.1304721
101080.0000000    0.1195787
101120.0000000    0.1366781
101160.0000000    0.1465728
101200.0000000    0.1281869
101240.0000000    0.1301223
101280.0000000    0.1225965
101320.0000000    0.1247705
101360.0000000    0.1332869
101400.0000000    0.1197957
101440.0000000    0.1294221
101480.0000000    0.1195247
101520.0000000    0.1165152
101560.0000000    0.1303355
101600.0000000    0.1082036
101640.0000000    0.1176670
101680.0000000    0.1137018
101720.0000000    0.1064290
101760.0000000    0.1211964
101800.0000000    0.1156417
101840.0000000    0.1053394
101880.0000000    0.1049120
101920.0000000    0.1172780
101960.0000000    0.1331277
102000.0000000    0.1260476
102040.0000000    0.1206144
102080.0000000    0.1276464
102120.0000000    0.1302924
102160.0000000    0.1289288
102200.0000000    0.1273947
102240.0000000    0.1379353
102280.0000000    0.1338931
102320.0000000    0.1327245
102360.0000000    0.1440291
102400.0000000    0.1314141
102440.0000000    0.1230091
102480.0000000    0.1250786
102520.0000000    0.1127368
102560.0000000    0.1151801
102600.0000000    0.1212509
102640.0000000    0.1195128
102680.0000000    0.1161069
102720.0000000    0.1307486
102760.0000000    0.1234983
102800.0000000    0.1359994
102840.0000000    0.1182596
102880.0000000    0.1296211
102920.0000000    0.1129787
102960.0000000    0.1394160
103000.0000000    0.1283892
103040.0000000    0.1278922
103080.0000000    0.1202108
103120.0000000    0.1249088
103160.0000000    0.1153876
103200.0000000    0.1258449
103240.0000000    0.1231103
103280.0000000    0.1131625
103320.0000000    0.1184640
103360.0000000    0.1235143
103400.0000000    0.1224267
103440.0000000    0.1225758
103480.0000000    0.1159030
103520.0000000    0.1299186
103560.0000000    0.1320058
103600.0000000    0.1239183
103640.0000000    0.1080577
103680.0000000    0.1197372
103720.0000000    0.1245673
103760.0000000    0.1138367
103800.0000000    0.1126575
103840.0000000    0.1206462
103880.0000000    0.1117622
103920.0000000    0.1032195
103960.0000000    0.1093289
104000.0000000    0.1160660
104040.0000000    0.1210637
104080.0000000    0.1212547
104120.0000000    0.1211832
104160.0000000    0.1251953
104200.0000000    0.1233942
104240.0000000    0.1260581
104280.0000000    0.1284266
104320.0000000    0.1270528
104360.0000000    0.1235655
104400.0000000    0.1284833
104440.0000000    0.1215728
104480.0000000    0.1246224
104520.0000000    0.1335152
104560.0000000    0.1249008
104600.0000000    0.1207461
104640.0000000    0.1277483
104680.0000000    0.1334192
104720.0000000    0.1364262
104760.0000000    0.1281858
104800.0000000    0.1254990
104840.0000000    0.1250561
104880.0000000    0.1270934
104920.0000000    0.1275927
104960.0000000    0.1295737
105000.0000000    0.1272661
105040.0000000    0.1252617
105080.0000000    0.1181045
105120.0000000    0.1209290
105160.0000000    0.1245118
105200.0000000    0.1258688
105240.0000000    0.1249469
105280.0000000    0.1209763
105320.0000000    0.1110766
105360.0000000    0.1168337
105400.0000000    0.1176032
105440.0000000    0.1188054
105480.0000000    0.1299123
105520.0000000    0.1049284
105560.0000000    0.1176979
105600.0000000    0.1111414
105640.0000000    0.1189372
105680.0000000    0.1220094
105720.0000000    0.1320226
105760.0000000    0.1169673
105800.0000000    0.1179439
105840.0000000    0.1288610
105880.0000000    0.1252482
105920.0000000    0.1193815
105960.0000000    0.1256623
106000.0000000    0.1204564
106040.0000000    0.1162048
106080.0000000    0.1215633
106120.0000000    0.1207802
106160.0000000    0.1173774
106200.0000000    0.1324341
106240.0000000    0.1177380
106280.0000000    0.1310462
106320.0000000    0.1266230
106360.0000000    0.1344999
106400.0000000    0.1441102
106440.0000000    0.1215906
106480.0000000    0.1222228
106520.0000000    0.1217739
106560.0000000    0.1193699
106600.0000000    0.1281370
106640.0000000    0.1313860
106680.0000000    0.1165773
106720.0000000    0.1203588
106760.0000000    0.1133023
106800.0000000    0.1078956
106840.0000000    0.1304830
106880.0000000    0.1185915
106920.0000000    0.1321133
106960.0000000    0.1225870
107000.0000000    0.1284133
107040.0000000    0.1353796
107080.0000000    0.1411417
107120.0000000    0.1358897
107160.0000000    0.1349947
107200.0000000    0.1224193
107240.0000000    0.1329716
107280.0000000    0.1320139
107320.0000000    0.1379987
107360.0000000    0.1115389
107400.0000000    0.1234347
107440.0000000    0.1201718
107480.0000000    0.1177228
107520.0000000    0.1310242
107560.0000000    0.1221713
107600.0000000    0.1200389
107640.0000000    0.1279345
107680.0000000    0.1194047
107720.0000000    0.1226683
107760.0000000    0.1181062
107800.0000000    0.1161040
107840.0000000    0.1227958
107880.0000000    0.1259320
107920.0000000    0.1232016
107960.0000000    0.1185330
108000.0000000    0.1174479
108040.0000000    0.1116626
108080.0000000    0.1251702
108120.0000000    0.1354141
108160.0000000    0.1258995
108200.0000000    0.1167342
108240.0000000    0.1277906
108280.0000000    0.1266816
108320.0000000    0.1269521
108360.0000000    0.1237126
108400.0000000    0.1243982
108440.0000000    0.1194078
108480.0000000    0.1234237
108520.0000000    0.1090798
108560.0000000    0.1046320
108600.0000000    0.1121063
108640.0000000    0.1130699
108680.0000000    0.1191444
108720.0000000    0.1249563
108760.0000000    0.1182780
108800.0000000    0.1294321
108840.0000000    0.1246928
108880.0000000    0.1331463
108920.0000000    0.1180513
108960.0000000    0.1190526
109000.0000000    0.1199034
109040.0000000    0.1190074
109080.0000000    0.1232187
109120.0000000    0.1235088
109160.0000000    0.1346899
109200.0000000    0.1298273
109240.0000000    0.1331909
109280.0000000    0.1320480
109320.0000000    0.1270841
109360.0000000    0.1272379
109400.0000000    0.1174765
109440.0000000    0.1216229
109480.0000000    0.1204779
109520.0000000    0.1222395
109560.0000000    0.1242754
109600.0000000    0.1433009
109640.0000000    0.1335486
109680.0000000    0.1496133
109720.0000000    0.1401720
109760.0000000    0.1259515
109800.0000000    0.1380917
109840.0000000    0.1324562
109880.0000000    0.1331408
109920.0000000    0.1284289
109960.0000000    0.1216029
110000.0000000    0.1300470
110040.0000000    0.1247187
110080.0000000    0.1236985
110120.0000000    0.1468858
110160.0000000    0.1189013
110200.0000000    0.1270967
110240.0000000    0.1422969
110280.0000000    0.1306939
110320.0000000    0.1253326
110360.0000000    0.1301751
110400.0000000    0.1496612
110440.0000000    0.1409488
110480.0000000    0.1332805
110520.0000000    0.1342177
110560.0000000    0.1392015
110600.0000000    0.1438695
110640.0000000    0.1389058
110680.0000000    0.1391532
110720.0000000    0.1363214
110760.0000000    0.1490735
110800.0000000    0.1443661
110840.0000000    0.1370379
110880.0000000    0.1271169
110920.0000000    0.1351573
110960.0000000    0.1356591
111000.0000000    0.1279722
111040.0000000    0.1208673
111080.0000000    0.1294017
111120.0000000    0.1323649
111160.0000000    0.1282124
111200.0000000    0.1227964
111240.0000000    0.1379949
111280.0000000    0.1242850
111320.0000000    0.1217436
111360.0000000    0.1354421
111400.0000000    0.1325585
111440.0000000    0.1365585
111480.0000000    0.1341490
111520.0000000    0.1273837
111560.0000000    0.1234825
111600.0000000    0.1250861
111640.0000000    0.1253634
111680.0000000    0.1299038
111720.0000000    0.1301551
111760.0000000    0.1344444
111800.0000000    0.1273995
111840.0000000    0.1240736
111880.0000000    0.1233959
111920.0000000    0.1341949
111960.0000000    0.1262736
112000.0000000    0.1335026
112040.0000000    0.1361973
112080.0000000    0.1393058
112120.0000000    0.1259437
112160.0000000    0.1319912
112200.0000000    0.1589637
112240.0000000    0.1266450
112280.0000000    0.1341333
112320.0000000    0.1286073
112360.0000000    0.1389939
112400.0000000    0.1207864
112440.0000000    0.1241754
112480.0000000    0.1201746
112520.0000000    0.1220214
112560.0000000    0.1373399
112600.0000000    0.1392812
112640.0000000    0.1408835
112680.0000000    0.1467530
112720.0000000    0.1601797
112760.0000000    0.1520434
112800.0000000    0.1411676
112840.0000000    0.1461623
112880.0000000    0.1456997
112920.0000000    0.1522923
112960.0000000    0.1628573
113000.0000000    0.1558295
113040.0000000    0.1474333
113080.0000000    0.1311251
113120.0000000    0.1471057
113160.0000000    0.1268975
113200.0000000    0.1291231
113240.0000000    0.1275608
113280.0000000    0.1374437
113320.0000000    0.1476169
113360.0000000    0.1321625
113400.0000000    0.1250197
113440.0000000    0.1328849
113480.0000000    0.1337511
113520.0000000    0.1315511
113560.0000000    0.1378416
113600.0000000    0.1342919
113640.0000000    0.1192917
113680.0000000    0.1241842
113720.0000000    0.1429611
113760.0000000    0.1182705
113800.0000000    0.1202509
113840.0000000    0.1270093
113880.0000000    0.1272782
113920.0000000    0.1223143
113960.0000000    0.1364550
114000.0000000    0.1173384
114040.0000000    0.1194473
114080.0000000    0.1117554
114120.0000000    0.1260374
114160.0000000    0.1220179
114200.0000000    0.1162411
114240.0000000    0.1201053
114280.0000000    0.1333829
114320.0000000    0.1101310
114360.0000000    0.1307087
114400.0000000    0.1231496
114440.0000000    0.1207834
114480.0000000    0.1262919
114520.0000000    0.1164531
114560.0000000    0.1372036
114600.0000000    0.1148579
114640.0000000    0.1394168
114680.0000000    0.1238803
114720.0000000    0.1243395
114760.0000000    0.1234466
114800.0000000    0.1227099
114840.0000000    0.1166612
114880.0000000    0.1328528
114920.0000000    0.1210303
114960.0000000    0.1250671
115000.0000000    0.1309405
115040.0000000    0.1241376
115080.0000000    0.1257939
115120.0000000    0.1164265
115160.0000000    0.1270209
115200.0000000    0.1186747
115240.0000000    0.1176844
115280.0000000    0.1205683
115320.0000000    0.1263623
115360.0000000    0.1247669
115400.0000000    0.1405140
115440.0000000    0.1222815
115480.0000000    0.1213180
115520.0000000    0.1237781
115560.0000000    0.1251771
115600.0000000    0.1384245
115640.0000000    0.1204543
115680.0000000    0.1152076
115720.0000000    0.1181581
115760.0000000    0.1292738
115800.0000000    0.1363674
115840.0000000    0.1286455
115880.0000000    0.1192859
115920.0000000    0.1060393
115960.0000000    0.1236998
116000.0000000    0.1255867
116040.0000000    0.1173218
116080.0000000    0.1218128
116120.0000000    0.1257582
116160.0000000    0.1320524
116200.0000000    0.1229987
116240.0000000    0.1355298
116280.0000000    0.1373285
116320.0000000    0.1284634
116360.0000000    0.1255224
116400.0000000    0.1289214
116440.0000000    0.1284349
116480.0000000    0.1296242
116520.0000000    0.1258351
116560.0000000    0.1235421
116600.0000000    0.1248094
116640.0000000    0.1274175
116680.0000000    0.1281107
116720.0000000    0.1242072
116760.0000000    0.1130912
116800.0000000    0.1146052
116840.0000000    0.1160440
116880.0000000    0.1155928
116920.0000000    0.1147806
116960.0000000    0.1229755
117000.0000000    0.1104759
117040.0000000    0.1156596
117080.0000000    0.1204726
117120.0000000    0.1205379
117160.0000000    0.1143738
117200.0000000    0.1244753
117240.0000000    0.1263306
117280.0000000    0.1155653
117320.0000000    0.1272833
117360.0000000    0.1188571
117400.0000000    0.1132244
117440.0000000    0.1261251
117480.0000000    0.1141172
117520.0000000    0.1175349
117560.0000000    0.1205459
117600.0000000    0.1201805
117640.0000000    0.1165803
117680.0000000    0.1145767
117720.0000000    0.1114012
117760.0000000    0.1224755
117800.0000000    0.1107179
117840.0000000    0.1162736
117880.0000000    0.1275821
117920.0000000    0.1235542
117960.0000000    0.1107663
118000.0000000    0.1215322
118040.0000000    0.1477778
118080.0000000    0.1285533
118120.0000000    0.1350409
118160.0000000    0.1226847
118200.0000000    0.1222859
118240.0000000    0.1181089
118280.0000000    0.1214995
118320.0000000    0.1140047
118360.0000000    0.1229202
118400.0000000    0.1287742
118440.0000000    0.1320306
118480.0000000    0.1247351
118520.0000000    0.1264312
118560.0000000    0.1323866
118600.0000000    0.1270528
118640.0000000    0.1258838
118680.0000000    0.1165181
118720.0000000    0.1229806
118760.0000000    0.1183615
118800.0000000    0.1221974
118840.0000000    0.1237546
118880.0000000    0.1324938
118920.0000000    0.1428427
118960.0000000    0.1288494
119000.0000000    0.1307412
119040.0000000    0.1337241
119080.0000000    0.1223531
119120.0000000    0.1219594
119160.0000000    0.1143856
119200.0000000    0.1301911
119240.0000000    0.1253001
119280.0000000    0.1215028
119320.0000000    0.1099442
119360.0000000    0.1303030
119400.0000000    0.1248495
119440.0000000    0.1176133
119480.0000000    0.1228959
119520.0000000    0.1197732
119560.0000000    0.1093529
119600.0000000    0.1160272
119640.0000000    0.1141671
119680.0000000    0.1304906
119720.0000000    0.1244121
119760.0000000    0.1210894
119800.0000000    0.1259866
119840.0000000    0.1261229
119880.0000000    0.1273765
119920.0000000    0.1273756
119960.0000000    0.1298116
120000.0000000    0.1221666
120040.0000000    0.1262374
120080.0000000    0.1190083
120120.0000000    0.1227676
120160.0000000    0.1430316
120200.0000000    0.1479342
120240.0000000    0.1280863
120280.0000000    0.1111319
120320.0000000    0.1189536
120360.0000000    0.1149697
120400.0000000    0.1219198
120440.0000000    0.1124723
120480.0000000    0.1188194
120520.0000000    0.1177291
120560.0000000    0.1252120
120600.0000000    0.1223578
120640.0000000    0.1280571
120680.0000000    0.1113569
120720.0000000    0.1216151
120760.0000000    0.1143747
120800.0000000    0.1185330
120840.0000000    0.1188856
120880.0000000    0.1077097
120920.0000000    0.1124465
120960.0000000    0.1169590
121000.0000000    0.1244036
121040.0000000    0.1113126
121080.0000000    0.1202675
121120.0000000    0.1114249
121160.0000000    0.1266724
121200.0000000    0.1314166
121240.0000000    0.1286418
121280.0000000    0.1280927
121320.0000000    0.1250584
121360.0000000    0.1270011
121400.0000000    0.1259548
121440.0000000    0.1177894
121480.0000000    0.1314234
121520.0000000    0.1243855
121560.0000000    0.1256604
121600.0000000    0.1152349
121640.0000000    0.1329645
121680.0000000    0.1289239
121720.0000000    0.1311741
121760.0000000    0.1345778
121800.0000000    0.1307939
121840.0000000    0.1290869
121880.0000000    0.1377758
121920.0000000    0.1338456
121960.0000000    0.1226032
122000.0000000    0.1274949
122040.0000000    0.1263542
122080.0000000    0.1257410
122120.0000000    0.1282161
122160.0000000    0.1357985
122200.0000000    0.1227107
122240.0000000    0.1225818
122280.0000000    0.1225401
122320.0000000    0.1374446
122360.0000000    0.1215423
122400.0000000    0.1311610
122440.0000000    0.1123536
122480.0000000    0.1124005
122520.0000000    0.1317142
122560.0000000    0.1214208
122600.0000000    0.1159852
122640.0000000    0.1306465
122680.0000000    0.1188412
122720.0000000    0.1147530
122760.0000000    0.1182364
122800.0000000    0.1095794
122840.0000000    0.1266143
122880.0000000    0.1159655
122920.0000000    0.1205599
122960.0000000    0.1117708
123000.0000000    0.1247622
123040.0000000    0.1131765
123080.0000000    0.1207704
123120.0000000    0.1179458
123160.0000000    0.1189893
123200.0000000    0.1175394
123240.0000000    0.1120313
123280.0000000    0.1079456
123320.0000000    0.1154300
123360.0000000    0.1062036
123400.0000000    0.1050593
123440.0000000    0.1088038
123480.0000000    0.1096975
123520.0000000    0.1211155
123560.0000000    0.1120462
123600.0000000    0.1035118
123640.0000000    0.1211177
123680.0000000    0.1109792
123720.0000000    0.1225963
123760.0000000    0.1122239
123800.0000000    0.1239566
123840.0000000    0.1062939
123880.0000000    0.1117868
123920.0000000    0.1191608
123960.0000000    0.1030632
124000.0000000    0.1118616
124040.0000000    0.1122871
124080.0000000    0.1166239
124120.0000000    0.1207319
124160.0000000    0.1056098
124200.0000000    0.0977650
124240.0000000    0.1058987
124280.0000000    0.1070930
124320.0000000    0.1105057
124360.0000000    0.1059439
124400.0000000    0.1110677
124440.0000000    0.1088344
124480.0000000    0.1105295
124520.0000000    0.1105480
124560.0000000    0.1037224
124600.0000000    0.1104120
124640.0000000    0.1201908
124680.0000000    0.1126163
124720.0000000    0.1095226
124760.0000000    0.1187920
124800.0000000    0.1225777
124840.0000000    0.1353747
124880.0000000    0.1213013
124920.0000000    0.1187553
124960.0000000    0.1236714
125000.0000000    0.1203330
125040.0000000    0.1383732
125080.0000000    0.1354202
125120.0000000    0.1179311
125160.0000000    0.1177583
125200.0000000    0.1215191
125240.0000000    0.1081822
125280.0000000    0.1231030
125320.0000000    0.1172757
125360.0000000    0.1184621
125400.0000000    0.1192211
125440.0000000    0.1178266
125480.0000000    0.1236502
125520.0000000    0.1158224
125560.0000000    0.1300718
125600.0000000    0.1432567
125640.0000000    0.1294794
125680.0000000    0.1261732
125720.0000000    0.1356170
125760.0000000    0.1139447
125800.0000000    0.1160866
125840.0000000    0.1203720
125880.0000000    0.1337424
125920.0000000    0.1160195
125960.0000000    0.1149268
126000.0000000    0.1209826
126040.0000000    0.1317965
126080.0000000    0.1332242
126120.0000000    0.1305977
126160.0000000    0.1338722
126200.0000000    0.1305776
126240.0000000    0.1214869
126280.0000000    0.1272413
126320.0000000    0.1278347
126360.0000000    0.1504534
126400.0000000    0.1510296
126440.0000000    0.1245732
126480.0000000    0.1217428
126520.0000000    0.1255921
126560.0000000    0.1198620
126600.0000000    0.1282446
126640.0000000    0.1299039
126680.0000000    0.1326708
126720.0000000    0.1251698
126760.0000000    0.1355776
126800.0000000    0.1407329
126840.0000000    0.1353829
126880.0000000    0.1431970
126920.0000000    0.1155866
126960.0000000    0.1206952
127000.0000000    0.1149670
127040.0000000    0.1101964
127080.0000000    0.1161666
127120.0000000    0.1249169
127160.0000000    0.1147908
127200.0000000    0.1330172
127240.0000000    0.1184030
127280.0000000    0.1143987
127320.0000000    0.1174605
127360.0000000    0.1112952
127400.0000000    0.1176041
127440.0000000    0.1184766
127480.0000000    0.1254939
127520.0000000    0.1176335
127560.0000000    0.1198601
127600.0000000    0.1244980
127640.0000000    0.1355398
127680.0000000    0.1268844
127720.0000000    0.1175329
127760.0000000    0.1232528
127800.0000000    0.1200559
127840.0000000    0.1264912
127880.0000000    0.1161405
127920.0000000    0.1252595
127960.0000000    0.1284822
128000.0000000    0.1294888
128040.0000000    0.1451095
128080.0000000    0.1367620
128120.0000000    0.1340569
128160.0000000    0.1371638
128200.0000000    0.1296816
128240.0000000    0.1323416
128280.0000000    0.1343970
128320.0000000    0.1254571
128360.0000000    0.1256224
128400.0000000    0.1208697
128440.0000000    0.1242529
128480.0000000    0.1150591
128520.0000000    0.1240262
128560.0000000    0.1228169
128600.0000000    0.1105122
128640.0000000    0.1241852
128680.0000000    0.1202093
128720.0000000    0.1234430
128760.0000000    0.1151956
128800.0000000    0.1238353
128840.0000000    0.1326910
128880.0000000    0.1244630
128920.0000000    0.1177071
128960.0000000    0.1205088
129000.0000000    0.1076427
129040.0000000    0.1187475
129080.0000000    0.1150081
129120.0000000    0.1229468
129160.0000000    0.1278201
129200.0000000    0.1352676
129240.0000000    0.1273774
129280.0000000    0.1393357
129320.0000000    0.1237060
129360.0000000    0.1368399
129400.0000000    0.1344106
129440.0000000    0.1243441
129480.0000000    0.1430037
129520.0000000    0.1350827
129560.0000000    0.1259124
129600.0000000    0.1257738
129640.0000000    0.1229511
129680.0000000    0.1260955
129720.0000000    0.1332725
129760.0000000    0.1342999
129800.0000000    0.1368129
129840.0000000    0.1367587
129880.0000000    0.1392481
129920.0000000    0.1390532
129960.0000000    0.1314028
130000.0000000    0.1494165
130040.0000000    0.1349052
130080.0000000    0.1315014
130120.0000000    0.1361790
130160.0000000    0.1404153
130200.0000000    0.1300934
130240.0000000    0.1212297
130280.0000000    0.1524697
130320.0000000    0.1431243
130360.0000000    0.1543215
130400.0000000    0.1537568
130440.0000000    0.1331946
130480.0000000    0.1392095
130520.0000000    0.1499213
130560.0000000    0.1517601
130600.0000000    0.1331145
130640.0000000    0.1513520
130680.0000000    0.1268778
130720.0000000    0.1293464
130760.0000000    0.1427128
130800.0000000    0.1403292
130840.0000000    0.1541273
130880.0000000    0.1444308
130920.0000000    0.1389682
130960.0000000    0.1512557
131000.0000000    0.1369022
131040.0000000    0.1430939
131080.0000000    0.1460382
131120.0000000    0.1292180
131160.0000000    0.1546526
131200.0000000    0.1647284
131240.0000000    0.1362276
131280.0000000    0.1382528
131320.0000000    0.1371322
131360.0000000    0.1344325
131400.0000000    0.1487215
131440.0000000    0.1408332
131480.0000000    0.1320412
131520.0000000    0.1333517
131560.0000000    0.1455748
131600.0000000    0.1292393
131640.0000000    0.1440061
131680.0000000    0.1335374
131720.0000000    0.1386694
131760.0000000    0.1303178
131800.0000000    0.1236943
131840.0000000    0.1319844
131880.0000000    0.1209839
131920.0000000    0.1372835
131960.0000000    0.1449778
132000.0000000    0.1259594
132040.0000000    0.1343703
132080.0000000    0.1299667
132120.0000000    0.1322820
132160.0000000    0.1175402
132200.0000000    0.1324128
132240.0000000    0.1273524
132280.0000000    0.1303254
132320.0000000    0.1284996
132360.0000000    0.1341221
132400.0000000    0.1279311
132440.0000000    0.1327937
132480.0000000    0.1273113
132520.0000000    0.1357400
132560.0000000    0.1288808
132600.0000000    0.1299727
132640.0000000    0.1313613
132680.0000000    0.1322017
132720.0000000    0.1349433
132760.0000000    0.1233631
132800.0000000    0.1254587
132840.0000000    0.1259089
132880.0000000    0.1292948
132920.0000000    0.1287224
132960.0000000    0.1343929
133000.0000000    0.1222513
133040.0000000    0.1372309
133080.0000000    0.1249636
133120.0000000    0.1368123
133160.0000000    0.1503732
133200.0000000    0.1421254
133240.0000000    0.1183780
133280.0000000    0.1256157
133320.0000000    0.1268023
133360.0000000    0.1362292
133400.0000000    0.1298079
133440.0000000    0.1359301
133480.0000000    0.1477737
133520.0000000    0.1509816
133560.0000000    0.1521083
133600.0000000    0.1425792
133640.0000000    0.1368515
133680.0000000    0.1381592
133720.0000000    0.1376793
133760.0000000    0.1449470
133800.0000000    0.1384373
133840.0000000    0.1402417
133880.0000000    0.1358020
133920.0000000    0.1519237
133960.0000000    0.1367465
134000.0000000    0.1243339
134040.0000000    0.1355862
134080.0000000    0.1276447
134120.0000000    0.1236571
134160.0000000    0.1386162
134200.0000000    0.1179156
134240.0000000    0.1171536
134280.0000000    0.1188057
134320.0000000    0.1292649
134360.0000000    0.1225292
134400.0000000    0.1221077
134440.0000000    0.1237240
134480.0000000    0.1275534
134520.0000000    0.1167872
134560.0000000    0.1165919
134600.0000000    0.1164346
134640.0000000    0.1205129
134680.0000000    0.1201420
134720.0000000    0.1263337
134760.0000000    0.1105648
134800.0000000    0.1188899
134840.0000000    0.1271214
134880.0000000    0.1064709
134920.0000000    0.1146522
134960.0000000    0.1200879
135000.0000000    0.1146654
135040.0000000    0.1071217
135080.0000000    0.1171786
135120.0000000    0.1165702
135160.0000000    0.1143811
135200.0000000    0.1201052
135240.0000000    0.1142708
135280.0000000    0.1154255
135320.0000000    0.1187161
135360.0000000    0.1159010
135400.0000000    0.1258090
135440.0000000    0.1210727
135480.0000000    0.1100991
135520.0000000    0.1125133
135560.0000000    0.1222737
135600.0000000    0.1231117
135640.0000000    0.1174440
135680.0000000    0.1382303
135720.0000000    0.1345663
135760.0000000    0.1209416
135800.0000000    0.1468944
135840.0000000    0.1192379
135880.0000000    0.1343549
135920.0000000    0.1324636
135960.0000000    0.1056635
136000.0000000    0.1272001
136040.0000000    0.1372115
136080.0000000    0.1282271
136120.0000000    0.1416067
136160.0000000    0.1318615
136200.0000000    0.1438866
136240.0000000    0.1282287
136280.0000000    0.1423928
136320.0000000    0.1253980
136360.0000000    0.1182453
136400.0000000    0.1253421
136440.0000000    0.1343396
136480.0000000    0.1280122
136520.0000000    0.1342395
136560.0000000    0.1302197
136600.0000000    0.1311620
136640.0000000    0.1307058
136680.0000000    0.1389816
136720.0000000    0.1369792
136760.0000000    0.1330005
136800.0000000    0.1473568
136840.0000000    0.1471499
136880.0000000    0.1421283
136920.0000000    0.1347090
136960.0000000    0.1467495
137000.0000000    0.1359272
137040.0000000    0.1211815
137080.0000000    0.1301223
137120.0000000    0.1311885
137160.0000000    0.1309296
137200.0000000    0.1373567
137240.0000000    0.1186769
137280.0000000    0.1206692
137320.0000000    0.1293533
137360.0000000    0.1315327
137400.0000000    0.1379222
137440.0000000    0.1481047
137480.0000000    0.1388872
137520.0000000    0.1345072
137560.0000000    0.1451516
137600.0000000    0.1369247
137640.0000000    0.1415157
137680.0000000    0.1338526
137720.0000000    0.1516757
137760.0000000    0.1315893
137800.0000000    0.1337109
137840.0000000    0.1331644
137880.0000000    0.1388463
137920.0000000    0.1256766
137960.0000000    0.1432983
138000.0000000    0.1447319
138040.0000000    0.1358423
138080.0000000    0.1201447
138120.0000000    0.1362268
138160.0000000    0.1320915
138200.0000000    0.1244701
138240.0000000    0.1364159
138280.0000000    0.1233919
138320.0000000    0.1332138
138360.0000000    0.1285387
138400.0000000    0.1424982
138440.0000000    0.1367688
138480.0000000    0.1278618
138520.0000000    0.1381406
138560.0000000    0.1417520
138600.0000000    0.1470200
138640.0000000    0.1385170
138680.0000000    0.1415253
138720.0000000    0.1356670
138760.0000000    0.1230516
138800.0000000    0.1460792
138840.0000000    0.1368338
138880.0000000    0.1326285
138920.0000000    0.1473399
138960.0000000    0.1285850
139000.0000000    0.1320242
139040.0000000    0.1362635
139080.0000000    0.1384351
139120.0000000    0.1299780
139160.0000000    0.1232760
139200.0000000    0.1296373
139240.0000000    0.1426551
139280.0000000    0.1501767
139320.0000000    0.1401846
139360.0000000    0.1526420
139400.0000000    0.1443016
139440.0000000    0.1441423
139480.0000000    0.1364568
139520.0000000    0.1529987
139560.0000000    0.1363858
139600.0000000    0.1391473
139640.0000000    0.1498572
139680.0000000    0.1413216
139720.0000000    0.1706602
139760.0000000    0.1400881
139800.0000000    0.1589018
139840.0000000    0.1366619
139880.0000000    0.1501853
139920.0000000    0.1468522
139960.0000000    0.1339110
140000.0000000    0.1320007
140040.0000000    0.1386522
140080.0000000    0.1381870
140120.0000000    0.1350915
140160.0000000    0.1447439
140200.0000000    0.1385254
140240.0000000    0.1341082
140280.0000000    0.1259901
140320.0000000    0.1258415
140360.0000000    0.1260300
140400.0000000    0.1276158
140440.0000000    0.1287134
140480.0000000    0.1300731
140520.0000000    0.1428934
140560.0000000    0.1401560
140600.0000000    0.1262445
140640.0000000    0.1281059
140680.0000000    0.1259537
140720.0000000    0.1256818
140760.0000000    0.1343100
140800.0000000    0.1201795
140840.0000000    0.1086259
140880.0000000    0.1228130
140920.0000000    0.1153265
140960.0000000    0.1120367
141000.0000000    0.1299446
141040.0000000    0.1387485
141080.0000000    0.1329414
141120.0000000    0.1260104
141160.0000000    0.1248152
141200.0000000    0.1318929
141240.0000000    0.1323196
141280.0000000    0.1280756
141320.0000000    0.1223546
141360.0000000    0.1302978
141400.0000000    0.1336558
141440.0000000    0.1158115
141480.0000000    0.1175263
141520.0000000    0.1257331
141560.0000000    0.1169898
141600.0000000    0.1204778
141640.0000000    0.1190129
141680.0000000    0.1168325
141720.0000000    0.1018414
141760.0000000    0.1098676
141800.0000000    0.1164383
141840.0000000    0.1144338
141880.0000000    0.1258225
141920.0000000    0.1199468
141960.0000000    0.1167166
142000.0000000    0.1085974
142040.0000000    0.1187400
142080.0000000    0.1295770
142120.0000000    0.1329074
142160.0000000    0.1234916
142200.0000000    0.1191134
142240.0000000    0.1178274
142280.0000000    0.1272557
142320.0000000    0.1268793
142360.0000000    0.1349044
142400.0000000    0.1272286
142440.0000000    0.1285817
142480.0000000    0.1227218
142520.0000000    0.1355199
142560.0000000    0.1423131
142600.0000000    0.1320225
142640.0000000    0.1269049
142680.0000000    0.1264453
142720.0000000    0.1243887
142760.0000000    0.1293621
142800.0000000    0.1262913
142840.0000000    0.1273168
142880.0000000    0.1172976
142920.0000000    0.1218065
142960.0000000    0.1248953
143000.0000000    0.1225624
143040.0000000    0.1117066
143080.0000000    0.1220388
143120.0000000    0.1192416
143160.0000000    0.1293593
143200.0000000    0.1360724
143240.0000000    0.1405870
143280.0000000    0.1335691
143320.0000000    0.1376101
143360.0000000    0.1369347
143400.0000000    0.1308467
143440.0000000    0.1198873
143480.0000000    0.1519668
143520.0000000    0.1202096
143560.0000000    0.1245149
143600.0000000    0.1358026
143640.0000000    0.1361926
143680.0000000    0.1330839
143720.0000000    0.1250244
143760.0000000    0.1206878
143800.0000000    0.1231557
143840.0000000    0.1133903
143880.0000000    0.1066222
143920.0000000    0.1192048
143960.0000000    0.1280935
144000.0000000    0.1283560
144040.0000000    0.1082605
144080.0000000    0.1117784
144120.0000000    0.1025818
144160.0000000    0.1202151
144200.0000000    0.1188396
144240.0000000    0.1262561
144280.0000000    0.1256758
144320.0000000    0.1015475
144360.0000000    0.1121876
144400.0000000    0.1135548
144440.0000000    0.1150788
144480.0000000    0.1180971
144520.0000000    0.1147134
144560.0000000    0.1165961
144600.0000000    0.1336279
144640.0000000    0.1285360
144680.0000000    0.1309990
144720.0000000    0.1293570
144760.0000000    0.1325556
144800.0000000    0.1114340
144840.0000000    0.1184735
144880.0000000    0.1436160
144920.0000000    0.1392958
144960.0000000    0.1227897
145000.0000000    0.1203292
145040.0000000    0.1189945
145080.0000000    0.1127954
145120.0000000    0.1180175
145160.0000000    0.1184202
145200.0000000    0.1132195
145240.0000000    0.1011936
145280.0000000    0.1187879
145320.0000000    0.1213223
145360.0000000    0.1156813
145400.0000000    0.1232261
145440.0000000    0.1180398
145480.0000000    0.1240163
145520.0000000    0.1186802
145560.0000000    0.1328553
145600.0000000    0.1278698
145640.0000000    0.1169530
145680.0000000    0.1284211
145720.0000000    0.1314540
145760.0000000    0.1261216
145800.0000000    0.1246615
145840.0000000    0.1280967
145880.0000000    0.1325274
145920.0000000    0.1247424
145960.0000000    0.1173103
146000.0000000    0.1285121
146040.0000000    0.1227536
146080.0000000    0.1220926
146120.0000000    0.1267023
146160.0000000    0.1316950
146200.0000000    0.1366165
146240.0000000    0.1343662
146280.0000000    0.1417093
146320.0000000    0.1436179
146360.0000000    0.1414067
146400.0000000    0.1419621
146440.0000000    0.1372132
146480.0000000    0.1371332
146520.0000000    0.1257882
146560.0000000    0.1415590
146600.0000000    0.1271738
146640.0000000    0.1415776
146680.0000000    0.1433723
146720.0000000    0.1374607
146760.0000000    0.1554447
146800.0000000    0.1444297
146840.0000000    0.1555623
146880.0000000    0.1231114
146920.0000000    0.1252947
146960.0000000    0.1278662
147000.0000000    0.1369447
147040.0000000    0.1289052
147080.0000000    0.1320961
147120.0000000    0.1325603
147160.0000000    0.1281962
147200.0000000    0.1369376
147240.0000000    0.1447608
147280.0000000    0.1277987
147320.0000000    0.1324070
147360.0000000    0.1221888
147400.0000000    0.1442236
147440.0000000    0.1350710
147480.0000000    0.1437633
147520.0000000    0.1303911
147560.0000000    0.1322486
147600.0000000    0.1292289
147640.0000000    0.1214278
147680.0000000    0.1181514
147720.0000000    0.1272941
147760.0000000    0.1248406
147800.0000000    0.1319568
147840.0000000    0.1424373
147880.0000000    0.1312211
147920.0000000    0.1237835
147960.0000000    0.1293825
148000.0000000    0.1333209
148040.0000000    0.1317871
148080.0000000    0.1317335
148120.0000000    0.1186636
148160.0000000    0.1263271
148200.0000000    0.1244760
148240.0000000    0.1297051
148280.0000000    0.1284967
148320.0000000    0.1178262
148360.0000000    0.1234143
148400.0000000    0.1222855
148440.0000000    0.1293161
148480.0000000    0.1279310
148520.0000000    0.1183929
148560.0000000    0.1354381
148600.0000000    0.1328171
148640.0000000    0.1258997
148680.0000000    0.1277403
148720.0000000    0.1303754
148760.0000000    0.1326974
148800.0000000    0.1268442
148840.0000000    0.1243066
148880.0000000    0.1337102
148920.0000000    0.1359589
148960.0000000    0.1351704
149000.0000000    0.1286637
149040.0000000    0.1224180
149080.0000000    0.1106642
149120.0000000    0.1228580
149160.0000000    0.1249253
149200.0000000    0.1089876
149240.0000000    0.1256817
149280.0000000    0.1257085
149320.0000000    0.1234498
149360.0000000    0.1189550
149400.0000000    0.1244626
149440.0000000    0.1324700
149480.0000000    0.1184173
149520.0000000    0.1268661
149560.0000000    0.1300820
149600.0000000    0.1420492
149640.0000000    0.1242949
149680.0000000    0.1265929
149720.0000000    0.1240627
149760.0000000    0.1244330
149800.0000000    0.1300461
149840.0000000    0.1129242
149880.0000000    0.1185055
149920.0000000    0.1223034
149960.0000000    0.1136629
150000.0000000    0.1270108
150040.0000000    0.1321650
150080.0000000    0.1214275
150120.0000000    0.1420464
150160.0000000    0.1258300
150200.0000000    0.1201532
150240.0000000    0.1373018
150280.0000000    0.1320846
150320.0000000    0.1267626
150360.0000000    0.1318538
150400.0000000    0.1257196
150440.0000000    0.1268228
150480.0000000    0.1216795
150520.0000000    0.1250635
150560.0000000    0.1417420
150600.0000000    0.1385952
150640.0000000    0.1226436
150680.0000000    0.1266128
150720.0000000    0.1429923
150760.0000000    0.1366156
150800.0000000    0.1355858
150840.0000000    0.1355041
150880.0000000    0.1258422
150920.0000000    0.1289608
150960.0000000    0.1351971
151000.0000000    0.1284100
151040.0000000    0.1284289
151080.0000000    0.1315885
151120.0000000    0.1373120
151160.0000000    0.1421160
151200.0000000    0.1430473
151240.0000000    0.1353779
151280.0000000    0.1290347
151320.0000000    0.1348313
151360.0000000    0.1454011
151400.0000000    0.1354474
151440.0000000    0.1371284
151480.0000000    0.1427993
151520.0000000    0.1253934
151560.0000000    0.1335040
151600.0000000    0.1334776
151640.0000000    0.1301731
151680.0000000    0.1502986
151720.0000000    0.1388427
151760.0000000    0.1441929
151800.0000000    0.1415257
151840.0000000    0.1230001
151880.0000000    0.1371281
151920.0000000    0.1468196
151960.0000000    0.1407803
152000.0000000    0.1378774
152040.0000000    0.1416391
152080.0000000    0.1443664
152120.0000000    0.1378757
152160.0000000    0.1520036
152200.0000000    0.1497319
152240.0000000    0.1413542
152280.0000000    0.1493086
152320.0000000    0.1441771
152360.0000000    0.1265893
152400.0000000    0.1428569
152440.0000000    0.1396850
152480.0000000    0.1419690
152520.0000000    0.1385427
152560.0000000    0.1381139
152600.0000000    0.1434233
152640.0000000    0.1409130
152680.0000000    0.1399917
152720.0000000    0.1316419
152760.0000000    0.1378473
152800.0000000    0.1384778
152840.0000000    0.1431074
152880.0000000    0.1461182
152920.0000000    0.1433515
152960.0000000    0.1420688
153000.0000000    0.1466784
153040.0000000    0.1306781
153080.0000000    0.1519172
153120.0000000    0.1337884
153160.0000000    0.1283345
153200.0000000    0.1132180
153240.0000000    0.1327378
153280.0000000    0.1128182
153320.0000000    0.1217147
153360.0000000    0.1288963
153400.0000000    0.1247644
153440.0000000    0.1275339
153480.0000000    0.1213061
153520.0000000    0.1346554
153560.0000000    0.1321241
153600.0000000    0.1283067
153640.0000000    0.1329842
153680.0000000    0.1419469
153720.0000000    0.1190906
153760.0000000    0.1286767
153800.0000000    0.1315668
153840.0000000    0.1313717
153880.0000000    0.1229443
153920.0000000    0.1361150
153960.0000000    0.1316093
154000.0000000    0.1410933
154040.0000000    0.1299067
154080.0000000    0.1325991
154120.0000000    0.1272148
154160.0000000    0.1305479
154200.0000000    0.1333364
154240.0000000    0.1250947
154280.0000000    0.1221713
154320.0000000    0.1243616
154360.0000000    0.1332615
154400.0000000    0.1306556
154440.0000000    0.1345230
154480.0000000    0.1254966
154520.0000000    0.1243971
154560.0000000    0.1353846
154600.0000000    0.1185071
154640.0000000    0.1307704
154680.0000000    0.1272055
154720.0000000    0.1302961
154760.0000000    0.1276505
154800.0000000    0.1389255
154840.0000000    0.1400087
154880.0000000    0.1310603
154920.0000000    0.1317914
154960.0000000    0.1299601
155000.0000000    0.1386447
155040.0000000    0.1408350
155080.0000000    0.1423632
155120.0000000    0.1310457
155160.0000000    0.1459528
155200.0000000    0.1462622
155240.0000000    0.1310815
155280.0000000    0.1441065
155320.0000000    0.1494697
155360.0000000    0.1365486
155400.0000000    0.1323559
155440.0000000    0.1285129
155480.0000000    0.1452123
155520.0000000    0.1339327
155560.0000000    0.1327423
155600.0000000    0.1402813
155640.0000000    0.1341727
155680.0000000    0.1342730
155720.0000000    0.1345088
155760.0000000    0.1344971
155800.0000000    0.1433521
155840.0000000    0.1374940
155880.0000000    0.1320654
155920.0000000    0.1300655
155960.0000000    0.1384557
156000.0000000    0.1381202
156040.0000000    0.1422624
156080.0000000    0.1416971
156120.0000000    0.1383250
156160.0000000    0.1299378
156200.0000000    0.1314638
156240.0000000    0.1361920
156280.0000000    0.1425881
156320.0000000    0.1339733
156360.0000000    0.1190897
156400.0000000    0.1398983
156440.0000000    0.1367016
156480.0000000    0.1298779
156520.0000000    0.1316653
156560.0000000    0.1539642
156600.0000000    0.1498129
156640.0000000    0.1417049
156680.0000000    0.1464239
156720.0000000    0.1426076
156760.0000000    0.1424055
156800.0000000    0.1385350
156840.0000000    0.1299571
156880.0000000    0.1227611
156920.0000000    0.1291114
156960.0000000    0.1295325
157000.0000000    0.1362429
157040.0000000    0.1351694
157080.0000000    0.1352289
157120.0000000    0.1507091
157160.0000000    0.1354741
157200.0000000    0.1301603
157240.0000000    0.1245450
157280.0000000    0.1335750
157320.0000000    0.1284281
157360.0000000    0.1412962
157400.0000000    0.1453401
157440.0000000    0.1404384
157480.0000000    0.1456877
157520.0000000    0.1434692
157560.0000000    0.1456240
157600.0000000    0.1530780
157640.0000000    0.1424333
157680.0000000    0.1422483
157720.0000000    0.1279888
157760.0000000    0.1309328
157800.0000000    0.1386327
157840.0000000    0.1298021
157880.0000000    0.1430537
157920.0000000    0.1337095
157960.0000000    0.1435851
158000.0000000    0.1330097
158040.0000000    0.1447301
158080.0000000    0.1462319
158120.0000000    0.1355274
158160.0000000    0.1386337
158200.0000000    0.1302453
158240.0000000    0.1421378
158280.0000000    0.1445554
158320.0000000    0.1439697
158360.0000000    0.1291407
158400.0000000    0.1302130
158440.0000000    0.1277915
158480.0000000    0.1400556
158520.0000000    0.1234938
158560.0000000    0.1333370
158600.0000000    0.1428323
158640.0000000    0.1394040
158680.0000000    0.1376360
158720.0000000    0.1438018
158760.0000000    0.1401399
158800.0000000    0.1435404
158840.0000000    0.1350049
158880.0000000    0.1425653
158920.0000000    0.1211605
158960.0000000    0.1397286
159000.0000000    0.1336859
159040.0000000    0.1430905
159080.0000000    0.1459883
159120.0000000    0.1440579
159160.0000000    0.1371197
159200.0000000    0.1420588
159240.0000000    0.1366888
159280.0000000    0.1305507
159320.0000000    0.1291603
159360.0000000    0.1338206
159400.0000000    0.1409096
159440.0000000    0.1289734
159480.0000000    0.1427494
159520.0000000    0.1387414
159560.0000000    0.1444727
159600.0000000    0.1405883
159640.0000000    0.1399040
159680.0000000    0.1328785
159720.0000000    0.1321644
159760.0000000    0.1263297
159800.0000000    0.1327197
159840.0000000    0.1317945
159880.0000000    0.1349368
159920.0000000    0.1211310
159960.0000000    0.1345163
160000.0000000    0.1379106
160040.0000000    0.1267679
160080.0000000    0.1286200
160120.0000000    0.1326579
160160.0000000    0.1271002
160200.0000000    0.1320360
160240.0000000    0.1481327
160280.0000000    0.1466062
160320.0000000    0.1485056
160360.0000000    0.1459499
160400.0000000    0.1365698
160440.0000000    0.1448714
160480.0000000    0.1296622
160520.0000000    0.1440203
160560.0000000    0.1400069
160600.0000000    0.1315010
160640.0000000    0.1415485
160680.0000000    0.1239887
160720.0000000    0.1332359
160760.0000000    0.1289822
160800.0000000    0.1221168
160840.0000000    0.1364519
160880.0000000    0.1195852
160920.0000000    0.1229674
160960.0000000    0.1301941
161000.0000000    0.1285390
161040.0000000    0.1219257
161080.0000000    0.1297567
161120.0000000    0.1301347
161160.0000000    0.1266787
161200.0000000    0.1309143
161240.0000000    0.1272397
161280.0000000    0.1286077
161320.0000000    0.1187850
161360.0000000    0.1231171
161400.0000000    0.1344107
161440.0000000    0.1373414
161480.0000000    0.1312782
161520.0000000    0.1368518
161560.0000000    0.1420142
161600.0000000    0.1311840
161640.0000000    0.1406126
161680.0000000    0.1386504
161720.0000000    0.1360006
161760.0000000    0.1357627
161800.0000000    0.1484851
161840.0000000    0.1442696
161880.0000000    0.1392849
161920.0000000    0.1380439
161960.0000000    0.1406823
162000.0000000    0.1266307
162040.0000000    0.1276588
162080.0000000    0.1425142
162120.0000000    0.1299313
162160.0000000    0.1424832
162200.0000000    0.1213685
162240.0000000    0.1238210
162280.0000000    0.1270941
162320.0000000    0.1352803
162360.0000000    0.1241650
162400.0000000    0.1382605
162440.0000000    0.1282222
162480.0000000    0.1331757
162520.0000000    0.1275212
162560.0000000    0.1269744
162600.0000000    0.1289393
162640.0000000    0.1328474
162680.0000000    0.1290084
162720.0000000    0.1246441
162760.0000000    0.1252358
162800.0000000    0.1241347
162840.0000000    0.1241852
162880.0000000    0.1134453
162920.0000000    0.1292077
162960.0000000    0.1300383
163000.0000000    0.1400954
163040.0000000    0.1384382
163080.0000000    0.1388711
163120.0000000    0.1441728
163160.0000000    0.1416081
163200.0000000    0.1351265
163240.0000000    0.1315758
163280.0000000    0.1259896
163320.0000000    0.1349274
163360.0000000    0.1172740
163400.0000000    0.1246479
163440.0000000    0.1251829
163480.0000000    0.1239983
163520.0000000    0.1057516
163560.0000000    0.1126367
163600.0000000    0.1168271
163640.0000000    0.1130495
163680.0000000    0.1105716
163720.0000000    0.1238045
163760.0000000    0.1209581
163800.0000000    0.1235857
163840.0000000    0.1311736
163880.0000000    0.1262497
163920.0000000    0.1265780
163960.0000000    0.1330808
164000.0000000    0.1245074
164040.0000000    0.1210787
164080.0000000    0.1410941
164120.0000000    0.1318560
164160.0000000    0.1363831
164200.0000000    0.1341600
164240.0000000    0.1257796
164280.0000000    0.1355742
164320.0000000    0.1291260
164360.0000000    0.1426991
164400.0000000    0.1289594
164440.0000000    0.1286286
164480.0000000    0.1259289
164520.0000000    0.1359464
164560.0000000    0.1277584
164600.0000000    0.1255890
164640.0000000    0.1160141
164680.0000000    0.1215965
164720.0000000    0.1295799
164760.0000000    0.1310489
164800.0000000    0.1332756
164840.0000000    0.1285449
164880.0000000    0.1272093
164920.0000000    0.1359252
164960.0000000    0.1245648
165000.0000000    0.1198093
165040.0000000    0.1230768
165080.0000000    0.1335310
165120.0000000    0.1221488
165160.0000000    0.1228340
165200.0000000    0.1222041
165240.0000000    0.1350056
165280.0000000    0.1451400
165320.0000000    0.1265636
165360.0000000    0.1328321
165400.0000000    0.1227749
165440.0000000    0.1291961
165480.0000000    0.1322368
165520.0000000    0.1303517
165560.0000000    0.1237482
165600.0000000    0.1261113
165640.0000000    0.1338495
165680.0000000    0.1269768
165720.0000000    0.1200450
165760.0000000    0.1152486
165800.0000000    0.1201205
165840.0000000    0.1289335
165880.0000000    0.1316613
165920.0000000    0.1303575
165960.0000000    0.1191028
166000.0000000    0.1236327
166040.0000000    0.1262594
166080.0000000    0.1126034
166120.0000000    0.1238960
166160.0000000    0.1278178
166200.0000000    0.1198698
166240.0000000    0.1283083
166280.0000000    0.1136735
166320.0000000    0.1214319
166360.0000000    0.1219340
166400.0000000    0.1154310
166440.0000000    0.1362199
166480.0000000    0.1291448
166520.0000000    0.1204541
166560.0000000    0.1204173
166600.0000000    0.1318983
166640.0000000    0.1351573
166680.0000000    0.1190954
166720.0000000    0.1324954
166760.0000000    0.1229239
166800.0000000    0.1327062
166840.0000000    0.1300823
166880.0000000    0.1181913
166920.0000000    0.1141004
166960.0000000    0.1269571
167000.0000000    0.1212114
167040.0000000    0.1165712
167080.0000000    0.1185202
167120.0000000    0.1201634
167160.0000000    0.1233261
167200.0000000    0.1225966
167240.0000000    0.1151107
167280.0000000    0.1063676
167320.0000000    0.1131462
167360.0000000    0.1137489
167400.0000000    0.1185373
167440.0000000    0.1156709
167480.0000000    0.1100719
167520.0000000    0.1126257
167560.0000000    0.1250936
167600.0000000    0.1298084
167640.0000000    0.1183819
167680.0000000    0.1270605
167720.0000000    0.1311666
167760.0000000    0.1334652
167800.0000000    0.1322620
167840.0000000    0.1342740
167880.0000000    0.1295027
167920.0000000    0.1311837
167960.0000000    0.1172043
168000.0000000    0.1231918
168040.0000000    0.1145471
168080.0000000    0.1170123
168120.0000000    0.1161462
168160.0000000    0.1182094
168200.0000000    0.1081641
168240.0000000    0.1205175
168280.0000000    0.1108943
168320.0000000    0.1161882
168360.0000000    0.1211634
168400.0000000    0.1151400
168440.0000000    0.1121159
168480.0000000    0.1203097
168520.0000000    0.1166669
168560.0000000    0.1120830
168600.0000000    0.1153718
168640.0000000    0.1159750
168680.0000000    0.1077222
168720.0000000    0.1134119
168760.0000000    0.1131184
168800.0000000    0.1151884
168840.0000000    0.1168150
168880.0000000    0.1171668
168920.0000000    0.1148253
168960.0000000    0.1126327
169000.0000000    0.1183131
169040.0000000    0.1191880
169080.0000000    0.1267874
169120.0000000    0.1234741
169160.0000000    0.1152982
169200.0000000    0.1247677
169240.0000000    0.1257585
169280.0000000    0.1333863
169320.0000000    0.1205363
169360.0000000    0.1299543
169400.0000000    0.1238449
169440.0000000    0.1181811
169480.0000000    0.1249840
169520.0000000    0.1234669
169560.0000000    0.1246261
169600.0000000    0.1220213
169640.0000000    0.1196101
169680.0000000    0.1245701
169720.0000000    0.1177296
169760.0000000    0.1188042
169800.0000000    0.1197655
169840.0000000    0.1268032
169880.0000000    0.1300331
169920.0000000    0.1332808
169960.0000000    0.1310430
170000.0000000    0.1459330
170040.0000000    0.1196973
170080.0000000    0.1286837
170120.0000000    0.1294410
170160.0000000    0.1300290
170200.0000000    0.1304321
170240.0000000    0.1220747
170280.0000000    0.1177640
170320.0000000    0.1227529
170360.0000000    0.1241848
170400.0000000    0.1253482
170440.0000000    0.1346703
170480.0000000    0.1377339
170520.0000000    0.1518812
170560.0000000    0.1298853
170600.0000000    0.1392852
170640.0000000    0.1336392
170680.0000000    0.1434800
170720.0000000    0.1659123
170760.0000000    0.1483610
170800.0000000    0.1436834
170840.0000000    0.1433748
170880.0000000    0.1507526
170920.0000000    0.1438511
170960.0000000    0.1529476
171000.0000000    0.1446292
171040.0000000    0.1398391
171080.0000000    0.1338405
171120.0000000    0.1219817
171160.0000000    0.1229418
171200.0000000    0.1327577
171240.0000000    0.1303778
171280.0000000    0.1327037
171320.0000000    0.1166576
171360.0000000    0.1234316
171400.0000000    0.1327019
171440.0000000    0.1295908
171480.0000000    0.1249122
171520.0000000    0.1441484
171560.0000000    0.1255495
171600.0000000    0.1209047
171640.0000000    0.1240833
171680.0000000    0.1244072
171720.0000000    0.1294978
171760.0000000    0.1269976
171800.0000000    0.1270540
171840.0000000    0.1167369
171880.0000000    0.1235824
171920.0000000    0.1318660
171960.0000000    0.1275783
172000.0000000    0.1282476
172040.0000000    0.1327848
172080.0000000    0.1477149
172120.0000000    0.1384231
172160.0000000    0.1412230
172200.0000000    0.1344462
172240.0000000    0.1425928
172280.0000000    0.1347602
172320.0000000    0.1381540
172360.0000000    0.1354260
172400.0000000    0.1339695
172440.0000000    0.1354331
172480.0000000    0.1497014
172520.0000000    0.1288548
172560.0000000    0.1160984
172600.0000000    0.1278257
172640.0000000    0.1262995
172680.0000000    0.1306777
172720.0000000    0.1261840
172760.0000000    0.1216116
172800.0000000    0.1160779
172840.0000000    0.1254474
172880.0000000    0.1130958
172920.0000000    0.1089261
172960.0000000    0.1266203
173000.0000000    0.1200514
173040.0000000    0.1217209
173080.0000000    0.1257776
173120.0000000    0.1444097
173160.0000000    0.1436457
173200.0000000    0.1405151
173240.0000000    0.1344580
173280.0000000    0.1310201
173320.0000000    0.1395982
173360.0000000    0.1348249
173400.0000000    0.1361859
173440.0000000    0.1258152
173480.0000000    0.1341532
173520.0000000    0.1395938
173560.0000000    0.1304065
173600.0000000    0.1263390
173640.0000000    0.1293553
173680.0000000    0.1339628
173720.0000000    0.1349590
173760.0000000    0.1393604
173800.0000000    0.1361102
173840.0000000    0.1275386
173880.0000000    0.1359774
173920.0000000    0.1392713
173960.0000000    0.1371001
174000.0000000    0.1313123
174040.0000000    0.1167620
174080.0000000    0.1176689
174120.0000000    0.1250734
174160.0000000    0.1337679
174200.0000000    0.1169160
174240.0000000    0.1264429
174280.0000000    0.1233862
174320.0000000    0.1296789
174360.0000000    0.1303824
174400.0000000    0.1306735
174440.0000000    0.1188281
174480.0000000    0.1340278
174520.0000000    0.1454248
174560.0000000    0.1441438
174600.0000000    0.1412792
174640.0000000    0.1263456
174680.0000000    0.1367412
174720.0000000    0.1354987
174760.0000000    0.1347138
174800.0000000    0.1281922
174840.0000000    0.1311788
174880.0000000    0.1510494
174920.0000000    0.1337477
174960.0000000    0.1201397
175000.0000000    0.1223821
175040.0000000    0.1397291
175080.0000000    0.1284604
175120.0000000    0.1171801
175160.0000000    0.1166538
175200.0000000    0.1095513
175240.0000000    0.1106619
175280.0000000    0.1093988
175320.0000000    0.1212671
175360.0000000    0.1195470
175400.0000000    0.1145933
175440.0000000    0.1102275
175480.0000000    0.1186021
175520.0000000    0.1146738
175560.0000000    0.1138456
175600.0000000    0.1139966
175640.0000000    0.1130355
175680.0000000    0.1140071
175720.0000000    0.1148952
175760.0000000    0.1095508
175800.0000000    0.1157881
175840.0000000    0.1208090
175880.0000000    0.1135310
175920.0000000    0.1111123
175960.0000000    0.1170912
176000.0000000    0.1057106
176040.0000000    0.1052105
176080.0000000    0.1089666
176120.0000000    0.1137920
176160.0000000    0.0965335
176200.0000000    0.1060272
176240.0000000    0.1109771
176280.0000000    0.1064368
176320.0000000    0.1225719
176360.0000000    0.1082321
176400.0000000    0.1153199
176440.0000000    0.1202605
176480.0000000    0.1126417
176520.0000000    0.1148076
176560.0000000    0.1115830
176600.0000000    0.1094900
176640.0000000    0.1173519
176680.0000000    0.1142205
176720.0000000    0.1064707
176760.0000000    0.1217999
176800.0000000    0.1094138
176840.0000000    0.1093796
176880.0000000    0.1228014
176920.0000000    0.1141306
176960.0000000    0.1155721
177000.0000000    0.1117605
177040.0000000    0.1117367
177080.0000000    0.1170720
177120.0000000    0.1162471
177160.0000000    0.1068381
177200.0000000    0.1166843
177240.0000000    0.1067671
177280.0000000    0.1105999
177320.0000000    0.1090189
177360.0000000    0.1075569
177400.0000000    0.1133803
177440.0000000    0.1150113
177480.0000000    0.1094298
177520.0000000    0.1199555
177560.0000000    0.1207710
177600.0000000    0.1204446
177640.0000000    0.1176837
177680.0000000    0.1175684
177720.0000000    0.1126985
177760.0000000    0.1262335
177800.0000000    0.1226893
177840.0000000    0.1141781
177880.0000000    0.1172355
177920.0000000    0.1164923
177960.0000000    0.1175692
178000.0000000    0.1320971
178040.0000000    0.1316712
178080.0000000    0.1187298
178120.0000000    0.1368420
178160.0000000    0.1276562
178200.0000000    0.1278566
178240.0000000    0.1262576
178280.0000000    0.1259372
178320.0000000    0.1239591
178360.0000000    0.1233214
178400.0000000    0.1238368
178440.0000000    0.1277123
178480.0000000    0.1256065
178520.0000000    0.1222121
178560.0000000    0.1228354
178600.0000000    0.1267153
178640.0000000    0.1098230
178680.0000000    0.1216959
178720.0000000    0.1193800
178760.0000000    0.1280150
178800.0000000    0.1276664
178840.0000000    0.1197476
178880.0000000    0.1169966
178920.0000000    0.1136592
178960.0000000    0.1191299
179000.0000000    0.1215032
179040.0000000    0.1183143
179080.0000000    0.1129127
179120.0000000    0.1165161
179160.0000000    0.1226414
179200.0000000    0.1163134
179240.0000000    0.1215975
179280.0000000    0.1249149
179320.0000000    0.1142291
179360.0000000    0.1160209
179400.0000000    0.1299984
179440.0000000    0.1264345
179480.0000000    0.1276695
179520.0000000    0.1363408
179560.0000000    0.1346741
179600.0000000    0.1274978
179640.0000000    0.1127549
179680.0000000    0.1218260
179720.0000000    0.1331284
179760.0000000    0.1305215
179800.0000000    0.1200201
179840.0000000    0.1279148
179880.0000000    0.1277002
179920.0000000    0.1304688
179960.0000000    0.1297226
180000.0000000    0.1351018
180040.0000000    0.1290680
180080.0000000    0.1318080
180120.0000000    0.1198176
180160.0000000    0.1294235
180200.0000000    0.1166771
180240.0000000    0.1197047
180280.0000000    0.1262683
180320.0000000    0.1210577
180360.0000000    0.1371930
180400.0000000    0.1232262
180440.0000000    0.1268538
180480.0000000    0.1323275
180520.0000000    0.1355995
180560.0000000    0.1288548
180600.0000000    0.1298445
180640.0000000    0.1260668
180680.0000000    0.1301915
180720.0000000    0.1288679
180760.0000000    0.1252256
180800.0000000    0.1216418
180840.0000000    0.1282014
180880.0000000    0.1251026
180920.0000000    0.1227657
180960.0000000    0.1290882
181000.0000000    0.1443138
181040.0000000    0.1377722
181080.0000000    0.1392478
181120.0000000    0.1363023
181160.0000000    0.1405886
181200.0000000    0.1343917
181240.0000000    0.1251099
181280.0000000    0.1340352
181320.0000000    0.1255570
181360.0000000    0.1230048
181400.0000000    0.1300121
181440.0000000    0.1468338
181480.0000000    0.1295312
181520.0000000    0.1264645
181560.0000000    0.1173821
181600.0000000    0.1243461
181640.0000000    0.1160767
181680.0000000    0.1169070
181720.0000000    0.1261170
181760.0000000    0.1214974
181800.0000000    0.1168992
181840.0000000    0.1353304
181880.0000000    0.1240918
181920.0000000    0.1330499
181960.0000000    0.1220904
182000.0000000    0.1246186
182040.0000000    0.1219558
182080.0000000    0.1200657
182120.0000000    0.1152370
182160.0000000    0.1229901
182200.0000000    0.1258253
182240.0000000    0.1205378
182280.0000000    0.1227771
182320.0000000    0.1221376
182360.0000000    0.1150242
182400.0000000    0.1116110
182440.0000000    0.1215478
182480.0000000    0.1265984
182520.0000000    0.1281063
182560.0000000    0.1274486
182600.0000000    0.1274776
182640.0000000    0.1209711
182680.0000000    0.1169098
182720.0000000    0.1249347
182760.0000000    0.1220132
182800.0000000    0.1189389
182840.0000000    0.1326208
182880.0000000    0.1182342
182920.0000000    0.1219023
182960.0000000    0.1285868
183000.0000000    0.1207628
183040.0000000    0.1326602
183080.0000000    0.1342266
183120.0000000    0.1302531
183160.0000000    0.1310331
183200.0000000    0.1248568
183240.0000000    0.1309161
183280.0000000    0.1300408
183320.0000000    0.1301239
183360.0000000    0.1271326
183400.0000000    0.1271297
183440.0000000    0.1445117
183480.0000000    0.1295118
183520.0000000    0.1305691
183560.0000000    0.1213328
183600.0000000    0.1332419
183640.0000000    0.1236384
183680.0000000    0.1354904
183720.0000000    0.1381616
183760.0000000    0.1230888
183800.0000000    0.1220457
183840.0000000    0.1292363
183880.0000000    0.1284326
183920.0000000    0.1133809
183960.0000000    0.1275000
184000.0000000    0.1165106
184040.0000000    0.1222280
184080.0000000    0.1223583
184120.0000000    0.1149937
184160.0000000    0.1207153
184200.0000000    0.1208427
184240.0000000    0.1183481
184280.0000000    0.1166663
184320.0000000    0.1146462
184360.0000000    0.1209603
184400.0000000    0.1175321
184440.0000000    0.1200883
184480.0000000    0.1146976
184520.0000000    0.1227721
184560.0000000    0.1291433
184600.0000000    0.1166851
184640.0000000    0.1150851
184680.0000000    0.1250142
184720.0000000    0.1194079
184760.0000000    0.1162455
184800.0000000    0.1237971
184840.0000000    0.1164348
184880.0000000    0.1250662
184920.0000000    0.1165553
184960.0000000    0.1123449
185000.0000000    0.1130247
185040.0000000    0.1251465
185080.0000000    0.1184500
185120.0000000    0.1214450
185160.0000000    0.1284620
185200.0000000    0.1251368
185240.0000000    0.1231008
185280.0000000    0.1338896
185320.0000000    0.1313069
185360.0000000    0.1247738
185400.0000000    0.1197887
185440.0000000    0.1114309
185480.0000000    0.1196461
185520.0000000    0.1085637
185560.0000000    0.1204787
185600.0000000    0.1313837
185640.0000000    0.1232599
185680.0000000    0.1209922
185720.0000000    0.1203456
185760.0000000    0.1355956
185800.0000000    0.1196872
185840.0000000    0.1325609
185880.0000000    0.1208402
185920.0000000    0.1326770
185960.0000000    0.1364704
186000.0000000    0.1248038
186040.0000000    0.1338223
186080.0000000    0.1324675
186120.0000000    0.1267052
186160.0000000    0.1295056
186200.0000000    0.1318418
186240.0000000    0.1164810
186280.0000000    0.1405574
186320.0000000    0.1243959
186360.0000000    0.1241957
186400.0000000    0.1323756
186440.0000000    0.1168691
186480.0000000    0.1337005
186520.0000000    0.1204740
186560.0000000    0.1357272
186600.0000000    0.1130116
186640.0000000    0.1262854
186680.0000000    0.1248507
186720.0000000    0.1275757
186760.0000000    0.1421369
186800.0000000    0.1354750
186840.0000000    0.1392442
186880.0000000    0.1280514
186920.0000000    0.1319996
186960.0000000    0.1348394
187000.0000000    0.1354166
187040.0000000    0.1350005
187080.0000000    0.1434504
187120.0000000    0.1195289
187160.0000000    0.1402037
187200.0000000    0.1227971
187240.0000000    0.1351070
187280.0000000    0.1317717
187320.0000000    0.1349533
187360.0000000    0.1248293
187400.0000000    0.1384834
187440.0000000    0.1377442
187480.0000000    0.1432449
187520.0000000    0.1449013
187560.0000000    0.1510381
187600.0000000    0.1425099
187640.0000000    0.1277678
187680.0000000    0.1387911
187720.0000000    0.1327722
187760.0000000    0.1349283
187800.0000000    0.1272560
187840.0000000    0.1426480
187880.0000000    0.1552003
187920.0000000    0.1422793
187960.0000000    0.1525223
188000.0000000    0.1451620
188040.0000000    0.1527437
188080.0000000    0.1440034
188120.0000000    0.1409519
188160.0000000    0.1425033
188200.0000000    0.1432659
188240.0000000    0.1409472
188280.0000000    0.1375098
188320.0000000    0.1463641
188360.0000000    0.1316973
188400.0000000    0.1248277
188440.0000000    0.1308952
188480.0000000    0.1425859
188520.0000000    0.1374780
188560.0000000    0.1471537
188600.0000000    0.1289335
188640.0000000    0.1403118
188680.0000000    0.1347199
188720.0000000    0.1282229
188760.0000000    0.1298923
188800.0000000    0.1327107
188840.0000000    0.1264602
188880.0000000    0.1326233
188920.0000000    0.1339462
188960.0000000    0.1348670
189000.0000000    0.1258235
189040.0000000    0.1321424
189080.0000000    0.1228230
189120.0000000    0.1341715
189160.0000000    0.1202082
189200.0000000    0.1179063
189240.0000000    0.1218187
189280.0000000    0.1213198
189320.0000000    0.1232039
189360.0000000    0.1220332
189400.0000000    0.1185375
189440.0000000    0.1247974
189480.0000000    0.1419132
189520.0000000    0.1224007
189560.0000000    0.1260469
189600.0000000    0.1323351
189640.0000000    0.1089290
189680.0000000    0.1313954
189720.0000000    0.1073664
189760.0000000    0.1203123
189800.0000000    0.1202168
189840.0000000    0.1217054
189880.0000000    0.1187785
189920.0000000    0.1149959
189960.0000000    0.1154607
190000.0000000    0.1234228
190040.0000000    0.1282982
190080.0000000    0.1164226
190120.0000000    0.1219162
190160.0000000    0.1223068
190200.0000000    0.1235439
190240.0000000    0.1250029
190280.0000000    0.1269130
190320.0000000    0.1198467
190360.0000000    0.1189968
190400.0000000    0.1287801
190440.0000000    0.1347568
190480.0000000    0.1373209
190520.0000000    0.1263728
190560.0000000    0.1263811
190600.0000000    0.1174356
190640.0000000    0.1212749
190680.0000000    0.1311097
190720.0000000    0.1202776
190760.0000000    0.1332065
190800.0000000    0.1260751
190840.0000000    0.1266776
190880.0000000    0.1128621
190920.0000000    0.1275253
190960.0000000    0.1091652
191000.0000000    0.1246172
191040.0000000    0.1124802
191080.0000000    0.1258863
191120.0000000    0.1137019
191160.0000000    0.1136542
191200.0000000    0.1217365
191240.0000000    0.1185065
191280.0000000    0.1272716
191320.0000000    0.1185767
191360.0000000    0.1248283
191400.0000000    0.1246161
191440.0000000    0.1154997
191480.0000000    0.1149828
191520.0000000    0.1292896
191560.0000000    0.1157149
191600.0000000    0.1236893
191640.0000000    0.1330076
191680.0000000    0.1496511
191720.0000000    0.1352736
191760.0000000    0.1271414
191800.0000000    0.1228659
191840.0000000    0.1288647
191880.0000000    0.1415753
191920.0000000    0.1296746
191960.0000000    0.1321771
192000.0000000    0.1267749
192040.0000000    0.1392732
192080.0000000    0.1560153
192120.0000000    0.1244201
192160.0000000    0.1386790
192200.0000000    0.1329641
192240.0000000    0.1297897
192280.0000000    0.1282644
192320.0000000    0.1471335
192360.0000000    0.1355401
192400.0000000    0.1413560
192440.0000000    0.1438458
192480.0000000    0.1336078
192520.0000000    0.1399954
192560.0000000    0.1283377
192600.0000000    0.1390906
192640.0000000    0.1385073
192680.0000000    0.1419567
192720.0000000    0.1319090
192760.0000000    0.1457957
192800.0000000    0.1495903
192840.0000000    0.1528053
192880.0000000    0.1319970
192920.0000000    0.1354327
192960.0000000    0.1351985
193000.0000000    0.1349088
193040.0000000    0.1288448
193080.0000000    0.1333743
193120.0000000    0.1421562
193160.0000000    0.1278723
193200.0000000    0.1252881
193240.0000000    0.1284988
193280.0000000    0.1240603
193320.0000000    0.1377186
193360.0000000    0.1354217
193400.0000000    0.1392276
193440.0000000    0.1248520
193480.0000000    0.1299683
193520.0000000    0.1125359
193560.0000000    0.1406031
193600.0000000    0.1351772
193640.0000000    0.1306575
193680.0000000    0.1196307
193720.0000000    0.1260172
193760.0000000    0.1157059
193800.0000000    0.1231239
193840.0000000    0.1274005
193880.0000000    0.1298099
193920.0000000    0.1293943
193960.0000000    0.1378642
194000.0000000    0.1274564
194040.0000000    0.1243942
194080.0000000    0.1108133
194120.0000000    0.1256879
194160.0000000    0.1395322
194200.0000000    0.1274336
194240.0000000    0.1348472
194280.0000000    0.1256397
194320.0000000    0.1225412
194360.0000000    0.1225279
194400.0000000    0.1246519
194440.0000000    0.1296776
194480.0000000    0.1313676
194520.0000000    0.1415336
194560.0000000    0.1440228
194600.0000000    0.1410764
194640.0000000    0.1325654
194680.0000000    0.1260165
194720.0000000    0.1224910
194760.0000000    0.1340694
194800.0000000    0.1443678
194840.0000000    0.1292124
194880.0000000    0.1288258
194920.0000000    0.1278995
194960.0000000    0.1345674
195000.0000000    0.1287589
195040.0000000    0.1297196
195080.0000000    0.1251926
195120.0000000    0.1266234
195160.0000000    0.1212551
195200.0000000    0.1231861
195240.0000000    0.1282082
195280.0000000    0.1397039
195320.0000000    0.1249179
195360.0000000    0.1321161
195400.0000000    0.1372246
195440.0000000    0.1254740
195480.0000000    0.1156561
195520.0000000    0.1118512
195560.0000000    0.1379282
195600.0000000    0.1310504
195640.0000000    0.1310331
195680.0000000    0.1322523
195720.0000000    0.1319599
195760.0000000    0.1221823
195800.0000000    0.1287479
195840.0000000    0.1383079
195880.0000000    0.1227025
195920.0000000    0.1216969
195960.0000000    0.1202420
196000.0000000    0.1252616
196040.0000000    0.1260401
196080.0000000    0.1096223
196120.0000000    0.1098277
196160.0000000    0.1248545
196200.0000000    0.1260761
196240.0000000    0.1253831
196280.0000000    0.1328387
196320.0000000    0.1259124
196360.0000000    0.1250509
196400.0000000    0.1133630
196440.0000000    0.1116953
196480.0000000    0.1226616
196520.0000000    0.1152908
196560.0000000    0.1204165
196600.0000000    0.1293141
196640.0000000    0.1337056
196680.0000000    0.1478746
196720.0000000    0.1381574
196760.0000000    0.1499111
196800.0000000    0.1484616
196840.0000000    0.1377128
196880.0000000    0.1387955
196920.0000000    0.1485643
196960.0000000    0.1441565
197000.0000000    0.1462394
197040.0000000    0.1437370
197080.0000000    0.1509157
197120.0000000    0.1421360
197160.0000000    0.1281959
197200.0000000    0.1463946
197240.0000000    0.1294722
197280.0000000    0.1249090
197320.0000000    0.1297332
197360.0000000    0.1372584
197400.0000000    0.1324409
197440.0000000    0.1354596
197480.0000000    0.1329832
197520.0000000    0.1382130
197560.0000000    0.1523629
197600.0000000    0.1545919
197640.0000000    0.1243659
197680.0000000    0.1307484
197720.0000000    0.1395526
197760.0000000    0.1319600
197800.0000000    0.1329572
197840.0000000    0.1250975
197880.0000000    0.1430725
197920.0000000    0.1394258
197960.0000000    0.1411895
198000.0000000    0.1447086
198040.0000000    0.1402704
198080.0000000    0.1455244
198120.0000000    0.1371327
198160.0000000    0.1511408
198200.0000000    0.1492277
198240.0000000    0.1303465
198280.0000000    0.1281621
198320.0000000    0.1521599
198360.0000000    0.1495471
198400.0000000    0.1360442
198440.0000000    0.1376000
198480.0000000    0.1422055
198520.0000000    0.1296106
198560.0000000    0.1423067
198600.0000000    0.1407421
198640.0000000    0.1282096
198680.0000000    0.1302146
198720.0000000    0.1209895
198760.0000000    0.1248453
198800.0000000    0.1369851
198840.0000000    0.1279298
198880.0000000    0.1221956
198920.0000000    0.1088169
198960.0000000    0.1060260
199000.0000000    0.1212163
199040.0000000    0.1261480
199080.0000000    0.1237883
199120.0000000    0.1177884
199160.0000000    0.1165622
199200.0000000    0.1248370
199240.0000000    0.1296096
199280.0000000    0.1175044
199320.0000000    0.1280406
199360.0000000    0.1345250
199400.0000000    0.1355295
199440.0000000    0.1274016
199480.0000000    0.1219009
199520.0000000    0.1195111
199560.0000000    0.1169273
199600.0000000    0.1074945
199640.0000000    0.1370908
199680.0000000    0.1285733
199720.0000000    0.1260347
199760.0000000    0.1328277
199800.0000000    0.1320460
199840.0000000    0.1236833
199880.0000000    0.1384832
199920.0000000    0.1228534
199960.0000000    0.1224723
200000.0000000    0.1287206
200040.0000000    0.1265685
200080.0000000    0.1172335
200120.0000000    0.1228837
200160.0000000    0.1203417
200200.0000000    0.1169757
200240.0000000    0.1287228
200280.0000000    0.1111827
200320.0000000    0.1133667
200360.0000000    0.1154339
200400.0000000    0.1229610
200440.0000000    0.1089056
200480.0000000    0.1129228
200520.0000000    0.0985894
200560.0000000    0.1154972
200600.0000000    0.1037037
200640.0000000    0.1071217
200680.0000000    0.1173364
200720.0000000    0.1039238
200760.0000000    0.0998805
200800.0000000    0.1064145
200840.0000000    0.1175153
200880.0000000    0.1014172
200920.0000000    0.1103341
200960.0000000    0.1101961
201000.0000000    0.1069621
201040.0000000    0.1067588
201080.0000000    0.1064836
201120.0000000    0.1133665
201160.0000000    0.1045441
201200.0000000    0.1071134
201240.0000000    0.1073627
201280.0000000    0.1082819
201320.0000000    0.1097521
201360.0000000    0.1038928
201400.0000000    0.1010543
201440.0000000    0.0932037
201480.0000000    0.1024279
201520.0000000    0.1007001
201560.0000000    0.1063183
201600.0000000    0.0998900
201640.0000000    0.0999831
201680.0000000    0.1023683
201720.0000000    0.1014291
201760.0000000    0.1017251
201800.0000000    0.0985014
201840.0000000    0.1040298
201880.0000000    0.1023868
201920.0000000    0.1113606
201960.0000000    0.1063550
202000.0000000    0.0990551
202040.0000000    0.1011545
202080.0000000    0.1031039
202120.0000000    0.0949827
202160.0000000    0.0953987
202200.0000000    0.1020798
202240.0000000    0.1090626
202280.0000000    0.1073008
202320.0000000    0.1007661
202360.0000000    0.1105568
202400.0000000    0.1026945
202440.0000000    0.1079331
202480.0000000    0.0968507
202520.0000000    0.0939936
202560.0000000    0.1108310
202600.0000000    0.1081069
202640.0000000    0.1003928
202680.0000000    0.0950089
202720.0000000    0.1115711
202760.0000000    0.1066556
202800.0000000    0.1105055
202840.0000000    0.1035461
202880.0000000    0.1140770
202920.0000000    0.1044578
202960.0000000    0.1149303
203000.0000000    0.1089630
203040.0000000    0.1252730
203080.0000000    0.1226963
203120.0000000    0.1175754
203160.0000000    0.1466718
203200.0000000    0.1294596
203240.0000000    0.1259926
203280.0000000    0.1291426
203320.0000000    0.1203578
203360.0000000    0.1179941
203400.0000000    0.1260837
203440.0000000    0.1218275
203480.0000000    0.1209907
203520.0000000    0.1198360
203560.0000000    0.1182543
203600.0000000    0.1083619
203640.0000000    0.1191467
203680.0000000    0.1069949
203720.0000000    0.1094786
203760.0000000    0.1197933
203800.0000000    0.1048131
203840.0000000    0.1083057
203880.0000000    0.1104766
203920.0000000    0.1085237
203960.0000000    0.1142662
204000.0000000    0.1216108
204040.0000000    0.1157105
204080.0000000    0.1300696
204120.0000000    0.1298651
204160.0000000    0.1159370
204200.0000000    0.1107936
204240.0000000    0.1304511
204280.0000000    0.1102926
204320.0000000    0.1125057
204360.0000000    0.1166500
204400.0000000    0.1258399
204440.0000000    0.1222068
204480.0000000    0.1243051
204520.0000000    0.1253454
204560.0000000    0.1401079
204600.0000000    0.1373507
204640.0000000    0.1372877
204680.0000000    0.1427668
204720.0000000    0.1375843
204760.0000000    0.1286401
204800.0000000    0.1307993
204840.0000000    0.1382028
204880.0000000    0.1266605
204920.0000000    0.1154001
204960.0000000    0.1291392
205000.0000000    0.1317656
205040.0000000    0.1409238
205080.0000000    0.1251091
205120.0000000    0.1192960
205160.0000000    0.1290511
205200.0000000    0.1241026
205240.0000000    0.1301069
205280.0000000    0.1281138
205320.0000000    0.1387079
205360.0000000    0.1370805
205400.0000000    0.1467258
205440.0000000    0.1497250
205480.0000000    0.1528879
205520.0000000    0.1473117
205560.0000000    0.1247504
205600.0000000    0.1327474
205640.0000000    0.1226929
205680.0000000    0.1223625
205720.0000000    0.1116117
205760.0000000    0.1287447
205800.0000000    0.1158108
205840.0000000    0.1321843
205880.0000000    0.1183958
205920.0000000    0.1424194
205960.0000000    0.1157177
206000.0000000    0.1156466
206040.0000000    0.1257392
206080.0000000    0.1156369
206120.0000000    0.1349757
206160.0000000    0.1250401
206200.0000000    0.1321090
206240.0000000    0.1441993
206280.0000000    0.1265193
206320.0000000    0.1250613
206360.0000000    0.1195203
206400.0000000    0.1073420
206440.0000000    0.1153539
206480.0000000    0.1146367
206520.0000000    0.1156505
206560.0000000    0.1264248
206600.0000000    0.1390913
206640.0000000    0.1327074
206680.0000000    0.1412169
206720.0000000    0.1241342
206760.0000000    0.1197011
206800.0000000    0.1232094
206840.0000000    0.1349729
206880.0000000    0.1524047
206920.0000000    0.1448547
206960.0000000    0.1392028
207000.0000000    0.1566831
207040.0000000    0.1476855
207080.0000000    0.1475064
207120.0000000    0.1366995
207160.0000000    0.1401317
207200.0000000    0.1374090
207240.0000000    0.1245521
207280.0000000    0.1319401
207320.0000000    0.1304804
207360.0000000    0.1319047
207400.0000000    0.1369440
207440.0000000    0.1439476
207480.0000000    0.1331407
207520.0000000    0.1345888
207560.0000000    0.1250620
207600.0000000    0.1303227
207640.0000000    0.1337347
207680.0000000    0.1404739
207720.0000000    0.1367987
207760.0000000    0.1361779
207800.0000000    0.1478804
207840.0000000    0.1338998
207880.0000000    0.1288281
207920.0000000    0.1311904
207960.0000000    0.1426820
208000.0000000    0.1395309
208040.0000000    0.1357181
208080.0000000    0.1301724
208120.0000000    0.1424613
208160.0000000    0.1184882
208200.0000000    0.1308121
208240.0000000    0.1266243
208280.0000000    0.1155442
208320.0000000    0.1348877
208360.0000000    0.1295555
208400.0000000    0.1486613
208440.0000000    0.1455539
208480.0000000    0.1266496
208520.0000000    0.1221391
208560.0000000    0.1413493
208600.0000000    0.1228842
208640.0000000    0.1348258
208680.0000000    0.1403970
208720.0000000    0.1336865
208760.0000000    0.1435962
208800.0000000    0.1437549
208840.0000000    0.1477735
208880.0000000    0.1499531
208920.0000000    0.1286669
208960.0000000    0.1447097
209000.0000000    0.1321841
209040.0000000    0.1483823
209080.0000000    0.1399340
209120.0000000    0.1482276
209160.0000000    0.1395357
209200.0000000    0.1416935
209240.0000000    0.1514862
209280.0000000    0.1706530
209320.0000000    0.1363941
209360.0000000    0.1480240
209400.0000000    0.1707816
209440.0000000    0.1580766
209480.0000000    0.1627540
209520.0000000    0.1417424
209560.0000000    0.1564947
209600.0000000    0.1536236
209640.0000000    0.1518605
209680.0000000    0.1560808
209720.0000000    0.1594193
209760.0000000    0.1448069
209800.0000000    0.1436181
209840.0000000    0.1446828
209880.0000000    0.1228717
209920.0000000    0.1293764
209960.0000000    0.1247336
210000.0000000    0.1336605
210040.0000000    0.1276308
210080.0000000    0.1291642
210120.0000000    0.1428051
210160.0000000    0.1453707
210200.0000000    0.1402933
210240.0000000    0.1281679
210280.0000000    0.1373818
210320.0000000    0.1208657
210360.0000000    0.1224920
210400.0000000    0.1141004
210440.0000000    0.1282162
210480.0000000    0.1220456
210520.0000000    0.1310766
210560.0000000    0.1281243
210600.0000000    0.1197910
210640.0000000    0.1204164
210680.0000000    0.1248788
210720.0000000    0.1329086
210760.0000000    0.1332895
210800.0000000    0.1413237
210840.0000000    0.1353360
210880.0000000    0.1289393
210920.0000000    0.1279805
210960.0000000    0.1295892
211000.0000000    0.1330758
211040.0000000    0.1239316
211080.0000000    0.1130219
211120.0000000    0.1233993
211160.0000000    0.1014731
211200.0000000    0.1199556
211240.0000000    0.1076983
211280.0000000    0.1153882
211320.0000000    0.1053615
211360.0000000    0.1090594
211400.0000000    0.1093439
211440.0000000    0.1017260
211480.0000000    0.1109459
211520.0000000    0.1018407
211560.0000000    0.1184529
211600.0000000    0.1133061
211640.0000000    0.1157559
211680.0000000    0.1142740
211720.0000000    0.1098743
211760.0000000    0.1163271
211800.0000000    0.1131634
211840.0000000    0.1214716
211880.0000000    0.1370624
211920.0000000    0.1353302
211960.0000000    0.1260293
212000.0000000    0.1209480
212040.0000000    0.1196263
212080.0000000    0.1141909
212120.0000000    0.1150707
212160.0000000    0.1180219
212200.0000000    0.1134192
212240.0000000    0.1188426
212280.0000000    0.1184233
212320.0000000    0.1188340
212360.0000000    0.1287220
212400.0000000    0.1398399
212440.0000000    0.1326243
212480.0000000    0.1202367
212520.0000000    0.1339258
212560.0000000    0.1244862
212600.0000000    0.1138927
212640.0000000    0.1158459
212680.0000000    0.1145046
212720.0000000    0.1169812
212760.0000000    0.1261451
212800.0000000    0.1217527
212840.0000000    0.1134099
212880.0000000    0.1146850
212920.0000000    0.1149350
212960.0000000    0.1219960
213000.0000000    0.1227608
213040.0000000    0.1165111
213080.0000000    0.1259752
213120.0000000    0.1181969
213160.0000000    0.1252163
213200.0000000    0.1261961
213240.0000000    0.1263939
213280.0000000    0.1240006
213320.0000000    0.1299439
213360.0000000    0.1334348
213400.0000000    0.1184123
213440.0000000    0.1336786
213480.0000000    0.1281798
213520.0000000    0.1239297
213560.0000000    0.1319613
213600.0000000    0.1289913
213640.0000000    0.1277213
213680.0000000    0.1222376
213720.0000000    0.1297554
213760.0000000    0.1274460
213800.0000000    0.1278718
213840.0000000    0.1205179
213880.0000000    0.1175171
213920.0000000    0.1234049
213960.0000000    0.1275667
214000.0000000    0.1319568
214040.0000000    0.1412826
214080.0000000    0.1291974
214120.0000000    0.1360803
214160.0000000    0.1291475
214200.0000000    0.1328514
214240.0000000    0.1155631
214280.0000000    0.1183041
214320.0000000    0.1246412
214360.0000000    0.1331545
214400.0000000    0.1207250
214440.0000000    0.1126998
214480.0000000    0.1124268
214520.0000000    0.1227547
214560.0000000    0.1370246
214600.0000000    0.1187285
214640.0000000    0.1374316
214680.0000000    0.1326108
214720.0000000    0.1331965
214760.0000000    0.1229098
214800.0000000    0.1140384
214840.0000000    0.1220939
214880.0000000    0.1330252
214920.0000000    0.1285893
214960.0000000    0.1284179
215000.0000000    0.1328179
215040.0000000    0.1370882
215080.0000000    0.1380461
215120.0000000    0.1343716
215160.0000000    0.1355915
215200.0000000    0.1294283
215240.0000000    0.1414445
215280.0000000    0.1431382
215320.0000000    0.1312409
215360.0000000    0.1326194
215400.0000000    0.1353138
215440.0000000    0.1368184
215480.0000000    0.1200662
215520.0000000    0.1195874
215560.0000000    0.1331413
215600.0000000    0.1254874
215640.0000000    0.1321245
215680.0000000    0.1369528
215720.0000000    0.1325709
215760.0000000    0.1352922
215800.0000000    0.1518323
215840.0000000    0.1434800
215880.0000000    0.1494078
215920.0000000    0.1470085
215960.0000000    0.1428886
216000.0000000    0.1312326
216040.0000000    0.1400550
216080.0000000    0.1301473
216120.0000000    0.1404832
216160.0000000    0.1187315
216200.0000000    0.1262966
216240.0000000    0.1220471
216280.0000000    0.1251729
216320.0000000    0.1261777
216360.0000000    0.1226702
216400.0000000    0.1281703
216440.0000000    0.1171163
216480.0000000    0.1339213
216520.0000000    0.1159307
216560.0000000    0.1109152
216600.0000000    0.1314886
216640.0000000    0.1161458
216680.0000000    0.1305327
216720.0000000    0.1215011
216760.0000000    0.1120705
216800.0000000    0.1158254
216840.0000000    0.1029652
216880.0000000    0.1104258
216920.0000000    0.1211551
216960.0000000    0.1270480
217000.0000000    0.1176703
217040.0000000    0.1204449
217080.0000000    0.1182419
217120.0000000    0.1120858
217160.0000000    0.1189880
217200.0000000    0.1178639
217240.0000000    0.1039009
217280.0000000    0.1037814
217320.0000000    0.1157517
217360.0000000    0.1156600
217400.0000000    0.1147517
217440.0000000    0.1179956
217480.0000000    0.1101583
217520.0000000    0.1107607
217560.0000000    0.0992071
217600.0000000    0.1057366
217640.0000000    0.1164250
217680.0000000    0.1145073
217720.0000000    0.1107723
217760.0000000    0.1074971
217800.0000000    0.1116858
217840.0000000    0.1170145
217880.0000000    0.1176667
217920.0000000    0.1148741
217960.0000000    0.0984239
218000.0000000    0.1148004
218040.0000000    0.1157133
218080.0000000    0.1240915
218120.0000000    0.1129360
218160.0000000    0.1139870
218200.0000000    0.1222940
218240.0000000    0.1238466
218280.0000000    0.1360794
218320.0000000    0.1211013
218360.0000000    0.1354724
218400.0000000    0.1172721
218440.0000000    0.1206889
218480.0000000    0.1256558
218520.0000000    0.1359090
218560.0000000    0.1327513
218600.0000000    0.1242019
218640.0000000    0.1348453
218680.0000000    0.1208799
218720.0000000    0.1240358
218760.0000000    0.1336001
218800.0000000    0.1268124
218840.0000000    0.1239883
218880.0000000    0.1228510
218920.0000000    0.1317718
218960.0000000    0.1152209
219000.0000000    0.1154897
219040.0000000    0.1192613
219080.0000000    0.1166181
219120.0000000    0.1129181
219160.0000000    0.1156155
219200.0000000    0.1145932
219240.0000000    0.1232413
219280.0000000    0.1215217
219320.0000000    0.1212758
219360.0000000    0.1165465
219400.0000000    0.1191603
219440.0000000    0.1160212
219480.0000000    0.1224043
219520.0000000    0.1187791
219560.0000000    0.1256872
219600.0000000    0.1320902
219640.0000000    0.1275371
219680.0000000    0.1367745
219720.0000000    0.1287533
219760.0000000    0.1206703
219800.0000000    0.1188772
219840.0000000    0.1102658
219880.0000000    0.1128339
219920.0000000    0.1191040
219960.0000000    0.1172573
220000.0000000    0.1317842
220040.0000000    0.1187926
220080.0000000    0.1079268
220120.0000000    0.1088205
220160.0000000    0.1066891
220200.0000000    0.1100461
220240.0000000    0.1131401
220280.0000000    0.1118027
220320.0000000    0.1092497
220360.0000000    0.1267247
220400.0000000    0.1215980
220440.0000000    0.1282582
220480.0000000    0.1218585
220520.0000000    0.1207601
220560.0000000    0.1236366
220600.0000000    0.1239239
220640.0000000    0.1259409
220680.0000000    0.1055916
220720.0000000    0.1122123
220760.0000000    0.1135030
220800.0000000    0.1188459
220840.0000000    0.0983956
220880.0000000    0.1107857
220920.0000000    0.1070740
220960.0000000    0.1106102
221000.0000000    0.1140982
221040.0000000    0.1183328
221080.0000000    0.1270835
221120.0000000    0.1171647
221160.0000000    0.1217635
221200.0000000    0.1302294
221240.0000000    0.1273932
221280.0000000    0.1205294
221320.0000000    0.1114144
221360.0000000    0.1215810
221400.0000000    0.1135917
221440.0000000    0.1113508
221480.0000000    0.1149722
221520.0000000    0.1141340
221560.0000000    0.1190244
221600.0000000    0.1232141
221640.0000000    0.1246791
221680.0000000    0.1161057
221720.0000000    0.1249457
221760.0000000    0.1250921
221800.0000000    0.1187103
221840.0000000    0.1180067
221880.0000000    0.1217959
221920.0000000    0.1117121
221960.0000000    0.1108131
222000.0000000    0.1221289
222040.0000000    0.1182808
222080.0000000    0.1197382
222120.0000000    0.1284277
222160.0000000    0.1179037
222200.0000000    0.1132812
222240.0000000    0.1135509
222280.0000000    0.1181529
222320.0000000    0.1191771
222360.0000000    0.1144278
222400.0000000    0.1159463
222440.0000000    0.1257862
222480.0000000    0.1252686
222520.0000000    0.1342257
222560.0000000    0.1226836
222600.0000000    0.1334028
222640.0000000    0.1241766
222680.0000000    0.1308229
222720.0000000    0.1212646
222760.0000000    0.1254372
222800.0000000    0.1262953
222840.0000000    0.1252564
222880.0000000    0.1153979
222920.0000000    0.1264556
222960.0000000    0.1318554
223000.0000000    0.1401406
223040.0000000    0.1231806
223080.0000000    0.1196268
223120.0000000    0.1313924
223160.0000000    0.1281711
223200.0000000    0.1142484
223240.0000000    0.1190799
223280.0000000    0.1246198
223320.0000000    0.1227159
223360.0000000    0.1333291
223400.0000000    0.1268044
223440.0000000    0.1413496
223480.0000000    0.1340260
223520.0000000    0.1489311
223560.0000000    0.1483440
223600.0000000    0.1411417
223640.0000000    0.1350427
223680.0000000    0.1317371
223720.0000000    0.1352555
223760.0000000    0.1326666
223800.0000000    0.1311270
223840.0000000    0.1282865
223880.0000000    0.1263126
223920.0000000    0.1259398
223960.0000000    0.1223823
224000.0000000    0.1204053
224040.0000000    0.1273506
224080.0000000    0.1223370
224120.0000000    0.1282951
224160.0000000    0.1269929
224200.0000000    0.1259711
224240.0000000    0.1233402
224280.0000000    0.1169413
224320.0000000    0.1210392
224360.0000000    0.1275460
224400.0000000    0.1222762
224440.0000000    0.1309755
224480.0000000    0.1202465
224520.0000000    0.1308165
224560.0000000    0.1337105
224600.0000000    0.1365792
224640.0000000    0.1273584
224680.0000000    0.1355408
224720.0000000    0.1305701
224760.0000000    0.1383016
224800.0000000    0.1356123
224840.0000000    0.1252277
224880.0000000    0.1243328
224920.0000000    0.1207690
224960.0000000    0.1228199
225000.0000000    0.1289594
225040.0000000    0.1257084
225080.0000000    0.1254648
225120.0000000    0.1272098
225160.0000000    0.1279972
225200.0000000    0.1278790
225240.0000000    0.1318147
225280.0000000    0.1221276
225320.0000000    0.1192207
225360.0000000    0.1266918
225400.0000000    0.1181235
225440.0000000    0.1221130
225480.0000000    0.1256033
225520.0000000    0.1201267
225560.0000000    0.1164694
225600.0000000    0.1253967
225640.0000000    0.1262666
225680.0000000    0.1220421
225720.0000000    0.1212010
225760.0000000    0.1088499
225800.0000000    0.1220900
225840.0000000    0.1240496
225880.0000000    0.1258297
225920.0000000    0.1146316
225960.0000000    0.1194664
226000.0000000    0.1155504
226040.0000000    0.1210417
226080.0000000    0.1235251
226120.0000000    0.1256228
226160.0000000    0.1121492
226200.0000000    0.1205782
226240.0000000    0.1188714
226280.0000000    0.1193516
226320.0000000    0.1210369
226360.0000000    0.1327375
226400.0000000    0.1193047
226440.0000000    0.1117108
226480.0000000    0.1256120
226520.0000000    0.1128394
226560.0000000    0.1242638
226600.0000000    0.1090424
226640.0000000    0.1148856
226680.0000000    0.1205900
226720.0000000    0.1231987
226760.0000000    0.1124545
226800.0000000    0.1190100
226840.0000000    0.1128632
226880.0000000    0.1246770
226920.0000000    0.1309948
226960.0000000    0.1203078
227000.0000000    0.1215338
227040.0000000    0.0958057
227080.0000000    0.0947409
227120.0000000    0.1081453
227160.0000000    0.1096250
227200.0000000    0.1039068
227240.0000000    0.1004932
227280.0000000    0.0959068
227320.0000000    0.1133275
227360.0000000    0.1089773
227400.0000000    0.1051325
227440.0000000    0.1048035
227480.0000000    0.1040389
227520.0000000    0.1181967
227560.0000000    0.1158655
227600.0000000    0.1143769
227640.0000000    0.1177181
227680.0000000    0.1291360
227720.0000000    0.1253764
227760.0000000    0.1192983
227800.0000000    0.1099529
227840.0000000    0.1145700
227880.0000000    0.1140452
227920.0000000    0.1198354
227960.0000000    0.1120512
228000.0000000    0.1119879
228040.0000000    0.1164462
228080.0000000    0.0983571
228120.0000000    0.1074095
228160.0000000    0.1101706
228200.0000000    0.1116676
228240.0000000    0.1062771
228280.0000000    0.0982997
228320.0000000    0.1179337
228360.0000000    0.1106754
228400.0000000    0.1120433
228440.0000000    0.1145339
228480.0000000    0.1141739
228520.0000000    0.1076969
228560.0000000    0.1188352
228600.0000000    0.1090739
228640.0000000    0.1110752
228680.0000000    0.1130007
228720.0000000    0.1141244
228760.0000000    0.1180176
228800.0000000    0.1222699
228840.0000000    0.1196801
228880.0000000    0.1146424
228920.0000000    0.1092482
228960.0000000    0.1193438
229000.0000000    0.1148494
229040.0000000    0.1187135
229080.0000000    0.1193326
229120.0000000    0.1250205
229160.0000000    0.1280146
229200.0000000    0.1201997
229240.0000000    0.1232230
229280.0000000    0.1177811
229320.0000000    0.1240457
229360.0000000    0.1101421
229400.0000000    0.1169270
229440.0000000    0.1130376
229480.0000000    0.1066631
229520.0000000    0.1147897
229560.0000000    0.1125218
229600.0000000    0.1161924
229640.0000000    0.1192071
229680.0000000    0.1123022
229720.0000000    0.1201702
229760.0000000    0.1223464
229800.0000000    0.1118291
229840.0000000    0.1118101
229880.0000000    0.1101190
229920.0000000    0.1184015
229960.0000000    0.1194474
230000.0000000    0.1276769
230040.0000000    0.1176432
230080.0000000    0.1197255
230120.0000000    0.1154568
230160.0000000    0.1092563
230200.0000000    0.1014094
230240.0000000    0.1094898
230280.0000000    0.1110933
230320.0000000    0.1127343
230360.0000000    0.1091459
230400.0000000    0.1067836
230440.0000000    0.1053047
230480.0000000    0.1075248
230520.0000000    0.1088074
230560.0000000    0.1074799
230600.0000000    0.1157357
230640.0000000    0.1183061
230680.0000000    0.1050266
230720.0000000    0.1063513
230760.0000000    0.1024286
230800.0000000    0.1033880
230840.0000000    0.1067115
230880.0000000    0.1140349
230920.0000000    0.1137905
230960.0000000    0.1051734
231000.0000000    0.1056161
231040.0000000    0.1126016
231080.0000000    0.1011347
231120.0000000    0.0961767
231160.0000000    0.1023739
231200.0000000    0.1155199
231240.0000000    0.1030175
231280.0000000    0.1095026
231320.0000000    0.1068080
231360.0000000    0.1075172
231400.0000000    0.1107364
231440.0000000    0.1053163
231480.0000000    0.1189870
231520.0000000    0.1103464
231560.0000000    0.1123705
231600.0000000    0.1105736
231640.0000000    0.1144541
231680.0000000    0.1239983
231720.0000000    0.1057961
231760.0000000    0.1112458
231800.0000000    0.1142049
231840.0000000    0.1237614
231880.0000000    0.1257791
231920.0000000    0.1286230
231960.0000000    0.1136435
232000.0000000    0.1213159
232040.0000000    0.1133861
232080.0000000    0.1136216
232120.0000000    0.1285231
232160.0000000    0.1241184
232200.0000000    0.1227885
232240.0000000    0.1158402
232280.0000000    0.1198372
232320.0000000    0.1127039
232360.0000000    0.1149092
232400.0000000    0.1197362
232440.0000000    0.1139113
232480.0000000    0.1134290
232520.0000000    0.1196794
232560.0000000    0.1082843
232600.0000000    0.1118028
232640.0000000    0.1153512
232680.0000000    0.1100542
232720.0000000    0.1075676
232760.0000000    0.1109323
232800.0000000    0.1170125
232840.0000000    0.1181356
232880.0000000    0.1319988
232920.0000000    0.1189771
232960.0000000    0.1287517
233000.0000000    0.1226351
233040.0000000    0.1222391
233080.0000000    0.1112411
233120.0000000    0.1239365
233160.0000000    0.1133490
233200.0000000    0.1199112
233240.0000000    0.1130896
233280.0000000    0.1184603
233320.0000000    0.1110062
233360.0000000    0.1095026
233400.0000000    0.1304910
233440.0000000    0.1126614
233480.0000000    0.1242377
233520.0000000    0.1305061
233560.0000000    0.1159602
233600.0000000    0.1074496
233640.0000000    0.1223720
233680.0000000    0.1035286
233720.0000000    0.1225642
233760.0000000    0.1295618
233800.0000000    0.1209947
233840.0000000    0.1277546
233880.0000000    0.1232957
233920.0000000    0.1226443
233960.0000000    0.1236724
234000.0000000    0.1277827
234040.0000000    0.1093942
234080.0000000    0.1166717
234120.0000000    0.1055769
234160.0000000    0.1152897
234200.0000000    0.1242517
234240.0000000    0.1146383
234280.0000000    0.1138479
234320.0000000    0.1082200
234360.0000000    0.1111852
234400.0000000    0.1040806
234440.0000000    0.1127074
234480.0000000    0.1001365
234520.0000000    0.1038700
234560.0000000    0.1030640
234600.0000000    0.1114941
234640.0000000    0.1070906
234680.0000000    0.1099942
234720.0000000    0.1092450
234760.0000000    0.1119345
234800.0000000    0.1196598
234840.0000000    0.1109059
234880.0000000    0.1167122
234920.0000000    0.1190139
234960.0000000    0.1222570
235000.0000000    0.1013012
235040.0000000    0.1191049
235080.0000000    0.1167718
235120.0000000    0.1093409
235160.0000000    0.1095564
235200.0000000    0.1192516
235240.0000000    0.1097119
235280.0000000    0.1181730
235320.0000000    0.1200638
235360.0000000    0.1103910
235400.0000000    0.1112078
235440.0000000    0.1112406
235480.0000000    0.1142432
235520.0000000    0.1193353
235560.0000000    0.1132935
235600.0000000    0.1073964
235640.0000000    0.1266863
235680.0000000    0.1169953
235720.0000000    0.1126450
235760.0000000    0.1138476
235800.0000000    0.1115293
235840.0000000    0.1165835
235880.0000000    0.1267139
235920.0000000    0.1204297
235960.0000000    0.1172653
236000.0000000    0.1237194
236040.0000000    0.1148365
236080.0000000    0.1204722
236120.0000000    0.1166061
236160.0000000    0.1108292
236200.0000000    0.1146256
236240.0000000    0.1072025
236280.0000000    0.1351968
236320.0000000    0.1334908
236360.0000000    0.1312767
236400.0000000    0.1302091
236440.0000000    0.1217869
236480.0000000    0.1176229
236520.0000000    0.1323027
236560.0000000    0.1282161
236600.0000000    0.1268117
236640.0000000    0.1323095
236680.0000000    0.1217243
236720.0000000    0.1337755
236760.0000000    0.1406396
236800.0000000    0.1283509
236840.0000000    0.1179472
236880.0000000    0.1281164
236920.0000000    0.1281729
236960.0000000    0.1430616
237000.0000000    0.1293611
237040.0000000    0.1349016
237080.0000000    0.1196421
237120.0000000    0.1254682
237160.0000000    0.1176689
237200.0000000    0.1236186
237240.0000000    0.1178858
237280.0000000    0.1147876
237320.0000000    0.1124577
237360.0000000    0.1089842
237400.0000000    0.1085747
237440.0000000    0.1104275
237480.0000000    0.1280309
237520.0000000    0.1204966
237560.0000000    0.1151332
237600.0000000    0.1249221
237640.0000000    0.1194007
237680.0000000    0.1113343
237720.0000000    0.0992525
237760.0000000    0.1161451
237800.0000000    0.1223399
237840.0000000    0.1254864
237880.0000000    0.1115508
237920.0000000    0.0991614
237960.0000000    0.1128895
238000.0000000    0.1021055
238040.0000000    0.0947947
238080.0000000    0.1067670
238120.0000000    0.1109430
238160.0000000    0.1069642
238200.0000000    0.1019252
238240.0000000    0.1041017
238280.0000000    0.1072337
238320.0000000    0.0956389
238360.0000000    0.1124264
238400.0000000    0.0948436
238440.0000000    0.1086147
238480.0000000    0.0962577
238520.0000000    0.1098799
238560.0000000    0.1178463
238600.0000000    0.1111821
238640.0000000    0.1096341
238680.0000000    0.1118695
238720.0000000    0.1048156
238760.0000000    0.1200498
238800.0000000    0.1113266
238840.0000000    0.1212553
238880.0000000    0.1165451
238920.0000000    0.1214702
238960.0000000    0.1293001
239000.0000000    0.1237635
239040.0000000    0.1322507
239080.0000000    0.1241054
239120.0000000    0.1259755
239160.0000000    0.1141114
239200.0000000    0.1247785
239240.0000000    0.1157265
239280.0000000    0.1338552
239320.0000000    0.1326177
239360.0000000    0.1134391
239400.0000000    0.1223748
239440.0000000    0.1180138
239480.0000000    0.1118671
239520.0000000    0.1131810
239560.0000000    0.1197329
239600.0000000    0.1280248
239640.0000000    0.1261907
239680.0000000    0.1149618
239720.0000000    0.1264490
239760.0000000    0.1356232
239800.0000000    0.1245163
239840.0000000    0.1502562
239880.0000000    0.1377333
239920.0000000    0.1337318
239960.0000000    0.1245322
240000.0000000    0.1296638
240040.0000000    0.1179695
240080.0000000    0.1190962
240120.0000000    0.1372554
240160.0000000    0.1217954
240200.0000000    0.1193762
240240.0000000    0.1264522
240280.0000000    0.1405008
240320.0000000    0.1272191
240360.0000000    0.1211195
240400.0000000    0.1166385
240440.0000000    0.1294515
240480.0000000    0.1179128
240520.0000000    0.1159065
240560.0000000    0.1201769
240600.0000000    0.1055919
240640.0000000    0.1073311
240680.0000000    0.1110536
240720.0000000    0.1147729
240760.0000000    0.1299187
240800.0000000    0.1154171
240840.0000000    0.1289146
240880.0000000    0.1190833
240920.0000000    0.1169031
240960.0000000    0.1225286
241000.0000000    0.1171126
241040.0000000    0.1196502
241080.0000000    0.1215891
241120.0000000    0.1230092
241160.0000000    0.1213951
241200.0000000    0.1241055
241240.0000000    0.1147996
241280.0000000    0.1108140
241320.0000000    0.1134028
241360.0000000    0.1199824
241400.0000000    0.1204729
241440.0000000    0.1159799
241480.0000000    0.1169882
241520.0000000    0.1201702
241560.0000000    0.1182150
241600.0000000    0.1129972
241640.0000000    0.1181077
241680.0000000    0.1233774
241720.0000000    0.1204206
241760.0000000    0.1285106
241800.0000000    0.1410953
241840.0000000    0.1177489
241880.0000000    0.1135059
241920.0000000    0.1053351
241960.0000000    0.1091197
242000.0000000    0.1210583
242040.0000000    0.1285550
242080.0000000    0.1192845
242120.0000000    0.1227620
242160.0000000    0.1153710
242200.0000000    0.1111429
242240.0000000    0.1206185
242280.0000000    0.1239747
242320.0000000    0.1122040
242360.0000000    0.1252752
242400.0000000    0.1171265
242440.0000000    0.1209933
242480.0000000    0.1183871
242520.0000000    0.1304468
242560.0000000    0.1286442
242600.0000000    0.1221908
242640.0000000    0.1257958
242680.0000000    0.1215457
242720.0000000    0.1330246
242760.0000000    0.1359541
242800.0000000    0.1398443
242840.0000000    0.1331757
242880.0000000    0.1274812
242920.0000000    0.1134134
242960.0000000    0.1406271
243000.0000000    0.1303161
243040.0000000    0.1229390
243080.0000000    0.1219333
243120.0000000    0.1319125
243160.0000000    0.1198182
243200.0000000    0.1350365
243240.0000000    0.1236285
243280.0000000    0.1287412
243320.0000000    0.1355493
243360.0000000    0.1282901
243400.0000000    0.1330693
243440.0000000    0.1258098
243480.0000000    0.1324082
243520.0000000    0.1200652
243560.0000000    0.1306243
243600.0000000    0.1177007
243640.0000000    0.1103771
243680.0000000    0.1260300
243720.0000000    0.1235690
243760.0000000    0.1061547
243800.0000000    0.1127074
243840.0000000    0.1135357
243880.0000000    0.1233954
243920.0000000    0.1292084
243960.0000000    0.1203349
244000.0000000    0.1133572
244040.0000000    0.1345651
244080.0000000    0.1249457
244120.0000000    0.1439947
244160.0000000    0.1273710
244200.0000000    0.1160002
244240.0000000    0.1121928
244280.0000000    0.1235633
244320.0000000    0.1197079
244360.0000000    0.1295348
244400.0000000    0.1285442
244440.0000000    0.1246754
244480.0000000    0.1296815
244520.0000000    0.1090668
244560.0000000    0.1147428
244600.0000000    0.1234003
244640.0000000    0.1236320
244680.0000000    0.1260397
244720.0000000    0.1257395
244760.0000000    0.1199950
244800.0000000    0.1145152
244840.0000000    0.1132807
244880.0000000    0.1158648
244920.0000000    0.1174432
244960.0000000    0.1308511
245000.0000000    0.1274379
245040.0000000    0.1204263
245080.0000000    0.1318908
245120.0000000    0.1201216
245160.0000000    0.1303626
245200.0000000    0.1292254
245240.0000000    0.1314112
245280.0000000    0.1389991
245320.0000000    0.1375634
245360.0000000    0.1307164
245400.0000000    0.1339525
245440.0000000    0.1257395
245480.0000000    0.1338820
245520.0000000    0.1471201
245560.0000000    0.1169313
245600.0000000    0.1406978
245640.0000000    0.1536459
245680.0000000    0.1348777
245720.0000000    0.1376673
245760.0000000    0.1365351
245800.0000000    0.1329414
245840.0000000    0.1261991
245880.0000000    0.1277497
245920.0000000    0.1370475
245960.0000000    0.1131299
246000.0000000    0.1290226
246040.0000000    0.1320334
246080.0000000    0.1294207
246120.0000000    0.1268943
246160.0000000    0.1382365
246200.0000000    0.1290542
246240.0000000    0.1395510
246280.0000000    0.1254423
246320.0000000    0.1313366
246360.0000000    0.1295447
246400.0000000    0.1267991
246440.0000000    0.1321181
246480.0000000    0.1234317
246520.0000000    0.1435723
246560.0000000    0.1171211
246600.0000000    0.1319207
246640.0000000    0.1410982
246680.0000000    0.1305748
246720.0000000    0.1224921
246760.0000000    0.1349403
246800.0000000    0.1350936
246840.0000000    0.1338536
246880.0000000    0.1286696
246920.0000000    0.1305060
246960.0000000    0.1338305
247000.0000000    0.1372753
247040.0000000    0.1363494
247080.0000000    0.1222109
247120.0000000    0.1227641
247160.0000000    0.1275489
247200.0000000    0.1099736
247240.0000000    0.1220253
247280.0000000    0.1205159
247320.0000000    0.1338235
247360.0000000    0.1275428
247400.0000000    0.1296444
247440.0000000    0.1288339
247480.0000000    0.1224204
247520.0000000    0.1178723
247560.0000000    0.1320278
247600.0000000    0.1292689
247640.0000000    0.1383995
247680.0000000    0.1215499
247720.0000000    0.1203683
247760.0000000    0.1191510
247800.0000000    0.1114087
247840.0000000    0.1105717
247880.0000000    0.1108661
247920.0000000    0.1144713
247960.0000000    0.1160292
248000.0000000    0.1234606
248040.0000000    0.1226035
248080.0000000    0.1237881
248120.0000000    0.1341289
248160.0000000    0.1191729
248200.0000000    0.1202242
248240.0000000    0.1247679
248280.0000000    0.1199759
248320.0000000    0.1207232
248360.0000000    0.1408238
248400.0000000    0.1293471
248440.0000000    0.1293579
248480.0000000    0.1151968
248520.0000000    0.1247841
248560.0000000    0.1186877
248600.0000000    0.1255905
248640.0000000    0.1310384
248680.0000000    0.1254645
248720.0000000    0.1238381
248760.0000000    0.1239186
248800.0000000    0.1304055
248840.0000000    0.1320763
248880.0000000    0.1254968
248920.0000000    0.1388531
248960.0000000    0.1236244
249000.0000000    0.1198427
249040.0000000    0.1174504
249080.0000000    0.1150133
249120.0000000    0.1250335
249160.0000000    0.1252574
249200.0000000    0.1233179
249240.0000000    0.1156638
249280.0000000    0.1237062
249320.0000000    0.1191293
249360.0000000    0.1314253
249400.0000000    0.1276112
249440.0000000    0.1114963
249480.0000000    0.1062361
249520.0000000    0.1235806
249560.0000000    0.1132980
249600.0000000    0.1155962
249640.0000000    0.1150297
249680.0000000    0.1124805
249720.0000000    0.1265351
249760.0000000    0.1307744
249800.0000000    0.1211293
249840.0000000    0.1289970
249880.0000000    0.1240711
249920.0000000    0.1209157
249960.0000000    0.1190342
250000.0000000    0.1258561
250040.0000000    0.1108725
250080.0000000    0.1217463
250120.0000000    0.1140686
250160.0000000    0.1291380
250200.0000000    0.1303409
250240.0000000    0.1186441
250280.0000000    0.1248228
250320.0000000    0.1272131
250360.0000000    0.1276231
250400.0000000    0.1106550
250440.0000000    0.1139407
250480.0000000    0.1190613
250520.0000000    0.1040690
250560.0000000    0.1207236
250600.0000000    0.1100548
250640.0000000    0.1089721
250680.0000000    0.1247688
250720.0000000    0.1108908
250760.0000000    0.1195622
250800.0000000    0.1165374
250840.0000000    0.1215885
250880.0000000    0.1167684
250920.0000000    0.1197509
250960.0000000    0.1125788
251000.0000000    0.1261422
251040.0000000    0.1139876
251080.0000000    0.1208721
251120.0000000    0.1101479
251160.0000000    0.1040977
251200.0000000    0.1206412
251240.0000000    0.1026443
251280.0000000    0.1093115
251320.0000000    0.1234688
251360.0000000    0.1211486
251400.0000000    0.1191375
251440.0000000    0.1186317
251480.0000000    0.1211732
251520.0000000    0.1079287
251560.0000000    0.1098446
251600.0000000    0.1149257
251640.0000000    0.1085175
251680.0000000    0.1218565
251720.0000000    0.1100896
251760.0000000    0.1198131
251800.0000000    0.1293454
251840.0000000    0.1130900
251880.0000000    0.1100129
251920.0000000    0.1169811
251960.0000000    0.1091676
252000.0000000    0.1224297
252040.0000000    0.1286481
252080.0000000    0.1299279
252120.0000000    0.1198537
252160.0000000    0.1130047
252200.0000000    0.1065233
252240.0000000    0.1257267
252280.0000000    0.1298008
252320.0000000    0.1182361
252360.0000000    0.1118872
252400.0000000    0.1350861
252440.0000000    0.1127343
252480.0000000    0.1126458
252520.0000000    0.1118374
252560.0000000    0.1208999
252600.0000000    0.1259905
252640.0000000    0.1204723
252680.0000000    0.1275799
252720.0000000    0.1264850
252760.0000000    0.1131559
252800.0000000    0.1082880
252840.0000000    0.1216638
252880.0000000    0.1077154
252920.0000000    0.1287626
252960.0000000    0.1209708
253000.0000000    0.1292794
253040.0000000    0.1320422
253080.0000000    0.1241429
253120.0000000    0.1126853
253160.0000000    0.1129466
253200.0000000    0.1219741
253240.0000000    0.1073113
253280.0000000    0.1134916
253320.0000000    0.1090523
253360.0000000    0.1177813
253400.0000000    0.1222560
253440.0000000    0.1195515
253480.0000000    0.1293195
253520.0000000    0.1249546
253560.0000000    0.1258379
253600.0000000    0.1320773
253640.0000000    0.1300420
253680.0000000    0.1394973
253720.0000000    0.1315982
253760.0000000    0.1128999
253800.0000000    0.1200527
253840.0000000    0.1250139
253880.0000000    0.1262922
253920.0000000    0.1183308
253960.0000000    0.1269309
254000.0000000    0.1245854
254040.0000000    0.1136205
254080.0000000    0.1160975
254120.0000000    0.1260593
254160.0000000    0.1296012
254200.0000000    0.1377724
254240.0000000    0.1240580
254280.0000000    0.1245132
254320.0000000    0.1394444
254360.0000000    0.1232336
254400.0000000    0.1340494
254440.0000000    0.1326113
254480.0000000    0.1112739
254520.0000000    0.1187670
254560.0000000    0.1163786
254600.0000000    0.1224385
254640.0000000    0.1165388
254680.0000000    0.1252673
254720.0000000    0.1177580
254760.0000000    0.1282168
254800.0000000    0.1225099
254840.0000000    0.1158971
254880.0000000    0.1141147
254920.0000000    0.1274559
254960.0000000    0.1106233
255000.0000000    0.1129686
255040.0000000    0.1230386
255080.0000000    0.1148857
255120.0000000    0.1116615
255160.0000000    0.1112801
255200.0000000    0.1193870
255240.0000000    0.1268418
255280.0000000    0.1177391
255320.0000000    0.1247258
255360.0000000    0.1154397
255400.0000000    0.1146237
255440.0000000    0.1132866
255480.0000000    0.1225147
255520.0000000    0.1189900
255560.0000000    0.1272362
255600.0000000    0.1141646
255640.0000000    0.1188596
255680.0000000    0.1155921
255720.0000000    0.1137106
255760.0000000    0.1246802
255800.0000000    0.1243148
255840.0000000    0.1282078
255880.0000000    0.1103180
255920.0000000    0.1275632
255960.0000000    0.1120845
256000.0000000    0.1274741
256040.0000000    0.1113901
256080.0000000    0.1125894
256120.0000000    0.1115635
256160.0000000    0.1189385
256200.0000000    0.1119814
256240.0000000    0.1210797
256280.0000000    0.1198535
256320.0000000    0.1307441
256360.0000000    0.1096873
256400.0000000    0.1214260
256440.0000000    0.1086476
256480.0000000    0.1102133
256520.0000000    0.1152555
256560.0000000    0.1327042
256600.0000000    0.1233636
256640.0000000    0.1231796
256680.0000000    0.1217643
256720.0000000    0.1166623
256760.0000000    0.1219191
256800.0000000    0.1305175
256840.0000000    0.1325360
256880.0000000    0.1369475
256920.0000000    0.1250167
256960.0000000    0.1347779
257000.0000000    0.1179265
257040.0000000    0.1103483
257080.0000000    0.1104613
257120.0000000    0.1166928
257160.0000000    0.1219903
257200.0000000    0.1239083
257240.0000000    0.1264063
257280.0000000    0.1269068
257320.0000000    0.1281170
257360.0000000    0.1129560
257400.0000000    0.1283304
257440.0000000    0.1310925
257480.0000000    0.1259024
257520.0000000    0.1351533
257560.0000000    0.1088050
257600.0000000    0.1064567
257640.0000000    0.1094768
257680.0000000    0.1077365
257720.0000000    0.1099539
257760.0000000    0.1054048
257800.0000000    0.1201217
257840.0000000    0.1195734
257880.0000000    0.1256168
257920.0000000    0.1235309
257960.0000000    0.1148009
258000.0000000    0.1121539
258040.0000000    0.1062935
258080.0000000    0.1105861
258120.0000000    0.1179797
258160.0000000    0.1166430
258200.0000000    0.1099382
258240.0000000    0.1324133
258280.0000000    0.1202860
258320.0000000    0.1022729
258360.0000000    0.0925892
258400.0000000    0.1112940
258440.0000000    0.1079190
258480.0000000    0.1052962
258520.0000000    0.1080376
258560.0000000    0.1272257
258600.0000000    0.1129835
258640.0000000    0.1052329
258680.0000000    0.1158722
258720.0000000    0.1143194
258760.0000000    0.1096339
258800.0000000    0.1210123
258840.0000000    0.1136472
258880.0000000    0.1244281
258920.0000000    0.1104895
258960.0000000    0.1123864
259000.0000000    0.1283537
259040.0000000    0.1233592
259080.0000000    0.1072537
259120.0000000    0.1268552
259160.0000000    0.1241774
259200.0000000    0.1312571
259240.0000000    0.1261022
259280.0000000    0.1268878
259320.0000000    0.1301644
259360.0000000    0.1299959
259400.0000000    0.1354618
259440.0000000    0.1255070
259480.0000000    0.1214522
259520.0000000    0.1245071
259560.0000000    0.1230088
259600.0000000    0.1307416
259640.0000000    0.1312089
259680.0000000    0.1253060
259720.0000000    0.1116035
259760.0000000    0.1174293
259800.0000000    0.1196339
259840.0000000    0.1089038
259880.0000000    0.1229016
259920.0000000    0.1143767
259960.0000000    0.1103655
260000.0000000    0.1157487
260040.0000000    0.1253774
260080.0000000    0.1223744
260120.0000000    0.1184113
260160.0000000    0.1104144
260200.0000000    0.1110932
260240.0000000    0.1147397
260280.0000000    0.1109662
260320.0000000    0.1094751
260360.0000000    0.1099043
260400.0000000    0.1125014
260440.0000000    0.1194166
260480.0000000    0.1147158
260520.0000000    0.1228968
260560.0000000    0.1252963
260600.0000000    0.1246543
260640.0000000    0.1210614
260680.0000000    0.1128829
260720.0000000    0.1136648
260760.0000000    0.1175616
260800.0000000    0.1165858
260840.0000000    0.1221605
260880.0000000    0.1047327
260920.0000000    0.1046257
260960.0000000    0.1137871
261000.0000000    0.1221253
261040.0000000    0.1239650
261080.0000000    0.1072116
261120.0000000    0.1192674
261160.0000000    0.1085859
261200.0000000    0.1187592
261240.0000000    0.1159157
261280.0000000    0.1107371
261320.0000000    0.1107917
261360.0000000    0.1152279
261400.0000000    0.1095467
261440.0000000    0.1202632
261480.0000000    0.1255095
261520.0000000    0.1345933
261560.0000000    0.1254739
261600.0000000    0.1271615
261640.0000000    0.1170869
261680.0000000    0.1168602
261720.0000000    0.1095101
261760.0000000    0.1229788
261800.0000000    0.1248212
261840.0000000    0.1269758
261880.0000000    0.1250378
261920.0000000    0.1142605
261960.0000000    0.1175810
262000.0000000    0.1330317
262040.0000000    0.1279935
262080.0000000    0.1336871
262120.0000000    0.1436906
262160.0000000    0.1270292
262200.0000000    0.1554499
262240.0000000    0.1418764
262280.0000000    0.1343942
262320.0000000    0.1409737
262360.0000000    0.1150303
262400.0000000    0.1268858
262440.0000000    0.1352409
262480.0000000    0.1308184
262520.0000000    0.1207161
262560.0000000    0.1238897
262600.0000000    0.1268662
262640.0000000    0.1274179
262680.0000000    0.1257740
262720.0000000    0.1296212
262760.0000000    0.1293217
262800.0000000    0.1167019
262840.0000000    0.1210246
262880.0000000    0.1088654
262920.0000000    0.1199836
262960.0000000    0.1180272
263000.0000000    0.1099749
263040.0000000    0.1271237
263080.0000000    0.1140466
263120.0000000    0.1175851
263160.0000000    0.1162199
263200.0000000    0.1066257
263240.0000000    0.1149296
263280.0000000    0.1109087
263320.0000000    0.1062303
263360.0000000    0.1097617
263400.0000000    0.1086153
263440.0000000    0.1146078
263480.0000000    0.1184899
263520.0000000    0.1128238
263560.0000000    0.1176502
263600.0000000    0.1165219
263640.0000000    0.1194086
263680.0000000    0.1241427
263720.0000000    0.1275963
263760.0000000    0.1151363
263800.0000000    0.1067212
263840.0000000    0.1251916
263880.0000000    0.1163783
263920.0000000    0.1247164
263960.0000000    0.1173682
264000.0000000    0.1087687
264040.0000000    0.1202319
264080.0000000    0.1137332
264120.0000000    0.1144532
264160.0000000    0.1088883
264200.0000000    0.1231639
264240.0000000    0.1104052
264280.0000000    0.1189370
264320.0000000    0.1153753
264360.0000000    0.1230771
264400.0000000    0.1138677
264440.0000000    0.1105562
264480.0000000    0.1105895
264520.0000000    0.1295224
264560.0000000    0.1206623
264600.0000000    0.1191569
264640.0000000    0.1122658
264680.0000000    0.1063914
264720.0000000    0.1170880
264760.0000000    0.1054503
264800.0000000    0.1102670
264840.0000000    0.1189699
264880.0000000    0.1171261
264920.0000000    0.1272680
264960.0000000    0.1210961
265000.0000000    0.1297878
265040.0000000    0.1235392
265080.0000000    0.1159975
265120.0000000    0.1173523
265160.0000000    0.1194844
265200.0000000    0.1121106
265240.0000000    0.1099249
265280.0000000    0.1256029
265320.0000000    0.1238450
265360.0000000    0.1291530
265400.0000000    0.1173638
265440.0000000    0.1226089
265480.0000000    0.1202366
265520.0000000    0.1158418
265560.0000000    0.1186771
265600.0000000    0.1180913
265640.0000000    0.1152514
265680.0000000    0.1170022
265720.0000000    0.1239916
265760.0000000    0.1212374
265800.0000000    0.1012742
265840.0000000    0.1164341
265880.0000000    0.1101857
265920.0000000    0.1108794
265960.0000000    0.1112910
266000.0000000    0.1087077
266040.0000000    0.1140345
266080.0000000    0.0987369
266120.0000000    0.1114604
266160.0000000    0.1157271
266200.0000000    0.1063066
266240.0000000    0.1211949
266280.0000000    0.1109618
266320.0000000    0.1152256
266360.0000000    0.1063709
266400.0000000    0.1152012
266440.0000000    0.1175109
266480.0000000    0.1082218
266520.0000000    0.1090823
266560.0000000    0.1101188
266600.0000000    0.1251574
266640.0000000    0.1187089
266680.0000000    0.1235689
266720.0000000    0.1277041
266760.0000000    0.1186916
266800.0000000    0.1152028
266840.0000000    0.1202769
266880.0000000    0.1142625
266920.0000000    0.1085546
266960.0000000    0.1189077
267000.0000000    0.1160356
267040.0000000    0.1234123
267080.0000000    0.1250002
267120.0000000    0.1192464
267160.0000000    0.1072660
267200.0000000    0.1144665
267240.0000000    0.1267592
267280.0000000    0.1094008
267320.0000000    0.1198434
267360.0000000    0.1108536
267400.0000000    0.1079244
267440.0000000    0.1105275
267480.0000000    0.1152366
267520.0000000    0.1221350
267560.0000000    0.1184186
267600.0000000    0.1151483
267640.0000000    0.1190541
267680.0000000    0.1112055
267720.0000000    0.1093396
267760.0000000    0.1236715
267800.0000000    0.1132801
267840.0000000    0.1118562
267880.0000000    0.1078041
267920.0000000    0.1197227
267960.0000000    0.1263003
268000.0000000    0.1318108
268040.0000000    0.1294939
268080.0000000    0.1253870
268120.0000000    0.1297091
268160.0000000    0.1282426
268200.0000000    0.1325338
268240.0000000    0.1295952
268280.0000000    0.1299571
268320.0000000    0.1218253
268360.0000000    0.1229961
268400.0000000    0.1242859
268440.0000000    0.1245944
268480.0000000    0.1305167
268520.0000000    0.1513797
268560.0000000    0.1495785
268600.0000000    0.1402348
268640.0000000    0.1316760
268680.0000000    0.1281673
268720.0000000    0.1235923
268760.0000000    0.1238178
268800.0000000    0.1128513
268840.0000000    0.1213042
268880.0000000    0.1321367
268920.0000000    0.1294238
268960.0000000    0.1237302
269000.0000000    0.1239853
269040.0000000    0.1236186
269080.0000000    0.1141662
269120.0000000    0.1282661
269160.0000000    0.1212015
269200.0000000    0.1250669
269240.0000000    0.1154510
269280.0000000    0.1431901
269320.0000000    0.1160988
269360.0000000    0.1130896
269400.0000000    0.1204208
269440.0000000    0.1183201
269480.0000000    0.1117644
269520.0000000    0.1136763
269560.0000000    0.1203451
269600.0000000    0.1160568
269640.0000000    0.1216443
269680.0000000    0.1131175
269720.0000000    0.1190265
269760.0000000    0.1315674
269800.0000000    0.1203128
269840.0000000    0.1299527
269880.0000000    0.1226583
269920.0000000    0.1153352
269960.0000000    0.1216286
270000.0000000    0.1182003
270040.0000000    0.1234389
270080.0000000    0.1247389
270120.0000000    0.1177659
270160.0000000    0.1174930
270200.0000000    0.1250118
270240.0000000    0.1237838
270280.0000000    0.1187842
270320.0000000    0.1104065
270360.0000000    0.1201030
270400.0000000    0.1183124
270440.0000000    0.1174739
270480.0000000    0.1213924
270520.0000000    0.1034400
270560.0000000    0.1137142
270600.0000000    0.1224674
270640.0000000    0.1223838
270680.0000000    0.1219546
270720.0000000    0.1115040
270760.0000000    0.1175202
270800.0000000    0.1247775
270840.0000000    0.1237769
270880.0000000    0.1105850
270920.0000000    0.1158746
270960.0000000    0.1105026
271000.0000000    0.1013907
271040.0000000    0.1082999
271080.0000000    0.1117464
271120.0000000    0.1137198
271160.0000000    0.1124236
271200.0000000    0.1166890
271240.0000000    0.1148351
271280.0000000    0.1166131
271320.0000000    0.1235417
271360.0000000    0.1109265
271400.0000000    0.1129216
271440.0000000    0.1166237
271480.0000000    0.0996344
271520.0000000    0.1008034
271560.0000000    0.1076830
271600.0000000    0.1106346
271640.0000000    0.1092828
271680.0000000    0.1106001
271720.0000000    0.1062246
271760.0000000    0.1030090
271800.0000000    0.1053268
271840.0000000    0.1022748
271880.0000000    0.1065804
271920.0000000    0.1195695
271960.0000000    0.1228491
272000.0000000    0.1190902
272040.0000000    0.1072278
272080.0000000    0.1127432
272120.0000000    0.1084011
272160.0000000    0.1331245
272200.0000000    0.1102074
272240.0000000    0.1066489
272280.0000000    0.1098656
272320.0000000    0.1285700
272360.0000000    0.1170366
272400.0000000    0.1193087
272440.0000000    0.1284641
272480.0000000    0.1136613
272520.0000000    0.1056434
272560.0000000    0.1064348
272600.0000000    0.1001567
272640.0000000    0.1068035
272680.0000000    0.1254070
272720.0000000    0.1162043
272760.0000000    0.1131713
272800.0000000    0.1182262
272840.0000000    0.1112732
272880.0000000    0.1098785
272920.0000000    0.1077685
272960.0000000    0.1191585
273000.0000000    0.1103325
273040.0000000    0.1068533
273080.0000000    0.1005733
273120.0000000    0.1050611
273160.0000000    0.0964557
273200.0000000    0.0996049
273240.0000000    0.0995476
273280.0000000    0.0982465
273320.0000000    0.0965143
273360.0000000    0.1005075
273400.0000000    0.1005945
273440.0000000    0.0970141
273480.0000000    0.1003449
273520.0000000    0.0956371
273560.0000000    0.0955814
273600.0000000    0.0903022
273640.0000000    0.1045718
273680.0000000    0.0989809
273720.0000000    0.0968539
273760.0000000    0.0982852
273800.0000000    0.1106948
273840.0000000    0.1083120
273880.0000000    0.1022540
273920.0000000    0.1006930
273960.0000000    0.1082959
274000.0000000    0.1136416
274040.0000000    0.1134243
274080.0000000    0.1106007
274120.0000000    0.1119576
274160.0000000    0.1187423
274200.0000000    0.1207119
274240.0000000    0.1470351
274280.0000000    0.1219845
274320.0000000    0.1192207
274360.0000000    0.1091955
274400.0000000    0.1129377
274440.0000000    0.1146610
274480.0000000    0.1121885
274520.0000000    0.1033623
274560.0000000    0.1070413
274600.0000000    0.1020715
274640.0000000    0.1017329
274680.0000000    0.1106793
274720.0000000    0.1054484
274760.0000000    0.0929745
274800.0000000    0.0936891
274840.0000000    0.1068168
274880.0000000    0.1021453
274920.0000000    0.1055479
274960.0000000    0.1028021
275000.0000000    0.1115018
275040.0000000    0.1131720
275080.0000000    0.1138818
275120.0000000    0.1184912
275160.0000000    0.1041146
275200.0000000    0.1106048
275240.0000000    0.1140999
275280.0000000    0.1268659
275320.0000000    0.1091795
275360.0000000    0.1077670
275400.0000000    0.1264430
275440.0000000    0.1121958
275480.0000000    0.1104286
275520.0000000    0.1112784
275560.0000000    0.1007050
275600.0000000    0.1126949
275640.0000000    0.0987143
275680.0000000    0.1081927
275720.0000000    0.1178943
275760.0000000    0.1323862
275800.0000000    0.1094596
275840.0000000    0.1148519
275880.0000000    0.1260673
275920.0000000    0.1211904
275960.0000000    0.1216713
276000.0000000    0.1250703
276040.0000000    0.1332907
276080.0000000    0.1264139
276120.0000000    0.1237235
276160.0000000    0.1281765
276200.0000000    0.1184417
276240.0000000    0.1325446
276280.0000000    0.1192973
276320.0000000    0.1275803
276360.0000000    0.1018384
276400.0000000    0.1076195
276440.0000000    0.1136168
276480.0000000    0.1238389
276520.0000000    0.1176053
276560.0000000    0.1097845
276600.0000000    0.1306425
276640.0000000    0.1274948
276680.0000000    0.1119365
276720.0000000    0.1242192
276760.0000000    0.1168467
276800.0000000    0.1234562
276840.0000000    0.1335865
276880.0000000    0.1351848
276920.0000000    0.1227964
276960.0000000    0.1150765
277000.0000000    0.1233433
277040.0000000    0.1124779
277080.0000000    0.1155948
277120.0000000    0.1289032
277160.0000000    0.1243435
277200.0000000    0.1209319
277240.0000000    0.1187611
277280.0000000    0.1136774
277320.0000000    0.1131638
277360.0000000    0.1164982
277400.0000000    0.1137628
277440.0000000    0.1103491
277480.0000000    0.1213291
277520.0000000    0.1279735
277560.0000000    0.1188684
277600.0000000    0.1255116
277640.0000000    0.1102878
277680.0000000    0.1226842
277720.0000000    0.1094104
277760.0000000    0.1243856
277800.0000000    0.1375446
277840.0000000    0.1159556
277880.0000000    0.1230625
277920.0000000    0.1238362
277960.0000000    0.1218366
278000.0000000    0.1146771
278040.0000000    0.1031915
278080.0000000    0.1152352
278120.0000000    0.1192571
278160.0000000    0.1021404
278200.0000000    0.1042422
278240.0000000    0.1061584
278280.0000000    0.1185653
278320.0000000    0.1136201
278360.0000000    0.1099073
278400.0000000    0.1129354
278440.0000000    0.1176975
278480.0000000    0.1379656
278520.0000000    0.1215513
278560.0000000    0.1366246
278600.0000000    0.1368697
278640.0000000    0.1212466
278680.0000000    0.1287327
278720.0000000    0.1177869
278760.0000000    0.1333754
278800.0000000    0.1081872
278840.0000000    0.1144335
278880.0000000    0.1091428
278920.0000000    0.1132833
278960.0000000    0.1116982
279000.0000000    0.1304939
279040.0000000    0.1193760
279080.0000000    0.1146935
279120.0000000    0.1255995
279160.0000000    0.1129063
279200.0000000    0.1172745
279240.0000000    0.1319109
279280.0000000    0.1230118
279320.0000000    0.1209173
279360.0000000    0.1159421
279400.0000000    0.1171437
279440.0000000    0.1122875
279480.0000000    0.1241114
279520.0000000    0.1204829
279560.0000000    0.1313062
279600.0000000    0.1309727
279640.0000000    0.1178532
279680.0000000    0.1184271
279720.0000000    0.1207856
279760.0000000    0.1315625
279800.0000000    0.1354371
279840.0000000    0.1160031
279880.0000000    0.1260464
279920.0000000    0.1143650
279960.0000000    0.1164689
280000.0000000    0.1193030
280040.0000000    0.1253804
280080.0000000    0.1049046
280120.0000000    0.1154847
280160.0000000    0.1173447
280200.0000000    0.1163708
280240.0000000    0.1103637
280280.0000000    0.1018048
280320.0000000    0.0960844
280360.0000000    0.0947772
280400.0000000    0.0951695
280440.0000000    0.1022683
280480.0000000    0.1036761
280520.0000000    0.0951672
280560.0000000    0.1025757
280600.0000000    0.1099562
280640.0000000    0.1117827
280680.0000000    0.1072752
280720.0000000    0.1166010
280760.0000000    0.1088690
280800.0000000    0.1057888
280840.0000000    0.1094900
280880.0000000    0.1129339
280920.0000000    0.1213231
280960.0000000    0.1147979
281000.0000000    0.1149331
281040.0000000    0.1118602
281080.0000000    0.1248083
281120.0000000    0.1335384
281160.0000000    0.1269952
281200.0000000    0.1188033
281240.0000000    0.1130063
281280.0000000    0.1106694
281320.0000000    0.1030184
281360.0000000    0.1022082
281400.0000000    0.1047499
281440.0000000    0.1159169
281480.0000000    0.1087785
281520.0000000    0.1064099
281560.0000000    0.1096635
281600.0000000    0.1038850
281640.0000000    0.0962588
281680.0000000    0.1092177
281720.0000000    0.1073960
281760.0000000    0.1045376
281800.0000000    0.1055727
281840.0000000    0.1167371
281880.0000000    0.0957519
281920.0000000    0.1106533
281960.0000000    0.1097304
282000.0000000    0.1092780
282040.0000000    0.1181780
282080.0000000    0.1422464
282120.0000000    0.1366354
282160.0000000    0.1392401
282200.0000000    0.1186771
282240.0000000    0.1195648
282280.0000000    0.1224816
282320.0000000    0.1270979
282360.0000000    0.1205799
282400.0000000    0.1193417
282440.0000000    0.1209285
282480.0000000    0.1327961
282520.0000000    0.1197103
282560.0000000    0.1272370
282600.0000000    0.1218086
282640.0000000    0.1095477
282680.0000000    0.1083119
282720.0000000    0.1125976
282760.0000000    0.1268207
282800.0000000    0.1077020
282840.0000000    0.1121292
282880.0000000    0.1141483
282920.0000000    0.1468473
282960.0000000    0.1338803
283000.0000000    0.1219967
283040.0000000    0.1169657
283080.0000000    0.1140047
283120.0000000    0.1183850
283160.0000000    0.1214504
283200.0000000    0.1127801
283240.0000000    0.1179696
283280.0000000    0.1188044
283320.0000000    0.1448855
283360.0000000    0.1262434
283400.0000000    0.1527986
283440.0000000    0.1315357
283480.0000000    0.1314653
283520.0000000    0.1330644
283560.0000000    0.1244558
283600.0000000    0.1299061
283640.0000000    0.1204387
283680.0000000    0.1137943
283720.0000000    0.1160292
283760.0000000    0.1175824
283800.0000000    0.1178846
283840.0000000    0.1181278
283880.0000000    0.1200852
283920.0000000    0.1312542
283960.0000000    0.1109938
284000.0000000    0.1161010
284040.0000000    0.1261809
284080.0000000    0.1233337
284120.0000000    0.1343660
284160.0000000    0.1158751
284200.0000000    0.1273159
284240.0000000    0.1294451
284280.0000000    0.1204638
284320.0000000    0.1262455
284360.0000000    0.1132835
284400.0000000    0.1377339
284440.0000000    0.1172202
284480.0000000    0.1155573
284520.0000000    0.1146663
284560.0000000    0.1233738
284600.0000000    0.1327715
284640.0000000    0.1164429
284680.0000000    0.1253251
284720.0000000    0.1077573
284760.0000000    0.1112734
284800.0000000    0.1178531
284840.0000000    0.1243630
284880.0000000    0.1291740
284920.0000000    0.1288239
284960.0000000    0.1190489
285000.0000000    0.1236104
285040.0000000    0.1159349
285080.0000000    0.1100381
285120.0000000    0.1041919
285160.0000000    0.1051321
285200.0000000    0.1185687
285240.0000000    0.1147320
285280.0000000    0.1087023
285320.0000000    0.1063380
285360.0000000    0.0965097
285400.0000000    0.1011015
285440.0000000    0.1106254
285480.0000000    0.1030045
285520.0000000    0.1209956
285560.0000000    0.1124824
285600.0000000    0.1055865
285640.0000000    0.0965180
285680.0000000    0.0996787
285720.0000000    0.1009769
285760.0000000    0.0968611
285800.0000000    0.0989562
285840.0000000    0.0997281
285880.0000000    0.1161565
285920.0000000    0.1086066
285960.0000000    0.1129480
286000.0000000    0.1178279
286040.0000000    0.1061838
286080.0000000    0.1107198
286120.0000000    0.1017541
286160.0000000    0.0970149
286200.0000000    0.1143921
286240.0000000    0.1181686
286280.0000000    0.1216236
286320.0000000    0.1179836
286360.0000000    0.1148029
286400.0000000    0.1260013
286440.0000000    0.1133230
286480.0000000    0.1134472
286520.0000000    0.1100342
286560.0000000    0.1225428
286600.0000000    0.1145901
286640.0000000    0.1149028
286680.0000000    0.1169886
286720.0000000    0.1095458
286760.0000000    0.1085096
286800.0000000    0.1152095
286840.0000000    0.1258588
286880.0000000    0.1183812
286920.0000000    0.1132493
286960.0000000    0.1150149
287000.0000000    0.1167118
287040.0000000    0.1237504
287080.0000000    0.1085183
287120.0000000    0.1175340
287160.0000000    0.1236557
287200.0000000    0.1156588
287240.0000000    0.1315677
287280.0000000    0.1272567
287320.0000000    0.1133813
287360.0000000    0.1275059
287400.0000000    0.1221310
287440.0000000    0.1169818
287480.0000000    0.1232578
287520.0000000    0.1167455
287560.0000000    0.1202994
287600.0000000    0.1335498
287640.0000000    0.1309327
287680.0000000    0.1161259
287720.0000000    0.1123640
287760.0000000    0.1088237
287800.0000000    0.1033460
287840.0000000    0.1076483
287880.0000000    0.1114250
287920.0000000    0.1060985
287960.0000000    0.1138487
288000.0000000    0.1142527
288040.0000000    0.1348387
288080.0000000    0.1258566
288120.0000000    0.1211313
288160.0000000    0.1260501
288200.0000000    0.1091611
288240.0000000    0.1178890
288280.0000000    0.1270549
288320.0000000    0.1190637
288360.0000000    0.1349760
288400.0000000    0.1155418
288440.0000000    0.1196323
288480.0000000    0.1172259
288520.0000000    0.1190580
288560.0000000    0.1235117
288600.0000000    0.1224944
288640.0000000    0.1161396
288680.0000000    0.1199716
288720.0000000    0.1171711
288760.0000000    0.1129611
288800.0000000    0.1160552
288840.0000000    0.1142281
288880.0000000    0.1239244
288920.0000000    0.1185091
288960.0000000    0.1202080
289000.0000000    0.1170486
289040.0000000    0.1144126
289080.0000000    0.1205990
289120.0000000    0.1131906
289160.0000000    0.1119722
289200.0000000    0.1048919
289240.0000000    0.1214051
289280.0000000    0.1223198
289320.0000000    0.1149236
289360.0000000    0.1116303
289400.0000000    0.1182952
289440.0000000    0.1136142
289480.0000000    0.1068692
289520.0000000    0.1078908
289560.0000000    0.1191266
289600.0000000    0.1173034
289640.0000000    0.1080067
289680.0000000    0.1056853
289720.0000000    0.0996530
289760.0000000    0.1242372
289800.0000000    0.1169944
289840.0000000    0.1150119
289880.0000000    0.1162616
289920.0000000    0.1216597
289960.0000000    0.1195979
290000.0000000    0.1242731
290040.0000000    0.1146373
290080.0000000    0.1270633
290120.0000000    0.1238558
290160.0000000    0.1295753
290200.0000000    0.1152909
290240.0000000    0.1286302
290280.0000000    0.1204258
290320.0000000    0.1149925
290360.0000000    0.1308290
290400.0000000    0.1338309
290440.0000000    0.1287386
290480.0000000    0.1414603
290520.0000000    0.1461095
290560.0000000    0.1476238
290600.0000000    0.1476072
290640.0000000    0.1429570
290680.0000000    0.1299834
290720.0000000    0.1368947
290760.0000000    0.1261314
290800.0000000    0.1276984
290840.0000000    0.1294321
290880.0000000    0.1257528
290920.0000000    0.1362910
290960.0000000    0.1198799
291000.0000000    0.1209307
291040.0000000    0.1223416
291080.0000000    0.1223741
291120.0000000    0.1316717
291160.0000000    0.1342095
291200.0000000    0.1204667
291240.0000000    0.1214063
291280.0000000    0.1328720
291320.0000000    0.1181143
291360.0000000    0.1199062
291400.0000000    0.1311826
291440.0000000    0.1251500
291480.0000000    0.1175244
291520.0000000    0.1200524
291560.0000000    0.1279591
291600.0000000    0.1287283
291640.0000000    0.1144274
291680.0000000    0.1282976
291720.0000000    0.1303196
291760.0000000    0.1339066
291800.0000000    0.1353588
291840.0000000    0.1200718
291880.0000000    0.1312311
291920.0000000    0.1256332
291960.0000000    0.1105840
292000.0000000    0.1305216
292040.0000000    0.1244577
292080.0000000    0.1225883
292120.0000000    0.1204170
292160.0000000    0.1373324
292200.0000000    0.1271453
292240.0000000    0.1165131
292280.0000000    0.1145686
292320.0000000    0.1335736
292360.0000000    0.1352927
292400.0000000    0.1323994
292440.0000000    0.1254221
292480.0000000    0.1241553
292520.0000000    0.1181267
292560.0000000    0.1147743
292600.0000000    0.1303850
292640.0000000    0.1184182
292680.0000000    0.1139516
292720.0000000    0.1050742
292760.0000000    0.1211973
292800.0000000    0.1120543
292840.0000000    0.1037425
292880.0000000    0.1103197
292920.0000000    0.1042155
292960.0000000    0.1034811
293000.0000000    0.1200421
293040.0000000    0.1048585
293080.0000000    0.1208181
293120.0000000    0.1135027
293160.0000000    0.1099589
293200.0000000    0.1236166
293240.0000000    0.1154930
293280.0000000    0.1213362
293320.0000000    0.1167944
293360.0000000    0.1258114
293400.0000000    0.1125577
293440.0000000    0.1118019
293480.0000000    0.1135066
293520.0000000    0.1090811
293560.0000000    0.1112110
293600.0000000    0.1147551
293640.0000000    0.1030047
293680.0000000    0.1022635
293720.0000000    0.1028128
293760.0000000    0.0926633
293800.0000000    0.1056186
293840.0000000    0.1034956
293880.0000000    0.1040119
293920.0000000    0.1052354
293960.0000000    0.1188800
294000.0000000    0.1130937
294040.0000000    0.1103792
294080.0000000    0.1197064
294120.0000000    0.1126451
294160.0000000    0.1155686
294200.0000000    0.1101810
294240.0000000    0.1170661
294280.0000000    0.1157941
294320.0000000    0.1203022
294360.0000000    0.1230322
294400.0000000    0.1119249
294440.0000000    0.1266568
294480.0000000    0.1285393
294520.0000000    0.0995331
294560.0000000    0.1129465
294600.0000000    0.1211462
294640.0000000    0.1222373
294680.0000000    0.1129821
294720.0000000    0.1183583
294760.0000000    0.1329332
294800.0000000    0.1336831
294840.0000000    0.1140121
294880.0000000    0.1110867
294920.0000000    0.1232320
294960.0000000    0.1163482
295000.0000000    0.1295896
295040.0000000    0.1179723
295080.0000000    0.1185727
295120.0000000    0.1276184
295160.0000000    0.1139479
295200.0000000    0.1254723
295240.0000000    0.1230804
295280.0000000    0.1225050
295320.0000000    0.1156730
295360.0000000    0.1125237
295400.0000000    0.1052116
295440.0000000    0.1168789
295480.0000000    0.1147108
295520.0000000    0.1139367
295560.0000000    0.1011867
295600.0000000    0.1187658
295640.0000000    0.1018967
295680.0000000    0.0992279
295720.0000000    0.1081128
295760.0000000    0.1124832
295800.0000000    0.1091360
295840.0000000    0.1180205
295880.0000000    0.1121755
295920.0000000    0.1210290
295960.0000000    0.1154163
296000.0000000    0.1130838
296040.0000000    0.1100835
296080.0000000    0.1093054
296120.0000000    0.1013453
296160.0000000    0.1090196
296200.0000000    0.0997005
296240.0000000    0.0947570
296280.0000000    0.0941654
296320.0000000    0.1121498
296360.0000000    0.1147839
296400.0000000    0.1051539
296440.0000000    0.1028654
296480.0000000    0.1099253
296520.0000000    0.1290655
296560.0000000    0.1175752
296600.0000000    0.1243214
296640.0000000    0.1177024
296680.0000000    0.1169446
296720.0000000    0.1142113
296760.0000000    0.1247601
296800.0000000    0.1189634
296840.0000000    0.1440370
296880.0000000    0.1449007
296920.0000000    0.1296561
296960.0000000    0.1227062
297000.0000000    0.1390997
297040.0000000    0.1338520
297080.0000000    0.1421675
297120.0000000    0.1541892
297160.0000000    0.1334701
297200.0000000    0.1256105
297240.0000000    0.1308718
297280.0000000    0.1346453
297320.0000000    0.1353077
297360.0000000    0.1232973
297400.0000000    0.1297117
297440.0000000    0.1342797
297480.0000000    0.1227864
297520.0000000    0.1263702
297560.0000000    0.1226474
297600.0000000    0.1234207
297640.0000000    0.1130715
297680.0000000    0.1169934
297720.0000000    0.1247507
297760.0000000    0.1222877
297800.0000000    0.1218205
297840.0000000    0.1141049
297880.0000000    0.1270855
297920.0000000    0.1271373
297960.0000000    0.1096299
298000.0000000    0.1243502
298040.0000000    0.1154938
298080.0000000    0.1266245
298120.0000000    0.1175745
298160.0000000    0.1177899
298200.0000000    0.1382105
298240.0000000    0.1265237
298280.0000000    0.1394642
298320.0000000    0.1195578
298360.0000000    0.1220858
298400.0000000    0.1220094
298440.0000000    0.1213578
298480.0000000    0.1211831
298520.0000000    0.1261578
298560.0000000    0.1279209
298600.0000000    0.1319939
298640.0000000    0.1163476
298680.0000000    0.1395237
298720.0000000    0.1208335
298760.0000000    0.1255326
298800.0000000    0.1257230
298840.0000000    0.1283603
298880.0000000    0.1299747
298920.0000000    0.1263100
298960.0000000    0.1337727
299000.0000000    0.1257507
299040.0000000    0.1203373
299080.0000000    0.1173263
299120.0000000    0.1103032
299160.0000000    0.1262278
299200.0000000    0.1167967
299240.0000000    0.1164910
299280.0000000    0.1243300
299320.0000000    0.1054587
299360.0000000    0.1298426
299400.0000000    0.1382002
299440.0000000    0.1306459
299480.0000000    0.1409929
299520.0000000    0.1227255
299560.0000000    0.1046695
299600.0000000    0.1310326
299640.0000000    0.1200541
299680.0000000    0.1290643
299720.0000000    0.1117288
299760.0000000    0.1076461
299800.0000000    0.1293073
299840.0000000    0.1250792
299880.0000000    0.1169527
299920.0000000    0.1102184
299960.0000000    0.1073595
300000.0000000    0.1158025
300040.0000000    0.1097725
300080.0000000    0.1106122
300120.0000000    0.1062146
300160.0000000    0.1297635
300200.0000000    0.1198350
300240.0000000    0.1119212
300280.0000000    0.1180203
300320.0000000    0.1073289
300360.0000000    0.1209278
300400.0000000    0.1266620
300440.0000000    0.1098256
300480.0000000    0.1132717
300520.0000000    0.1121675
300560.0000000    0.1093326
300600.0000000    0.1038076
300640.0000000    0.1231640
300680.0000000    0.1159291
300720.0000000    0.1075576
300760.0000000    0.1179607
300800.0000000    0.1182387
300840.0000000    0.1125519
300880.0000000    0.1124218
300920.0000000    0.1223595
300960.0000000    0.1191424
301000.0000000    0.1145019
301040.0000000    0.1268428
301080.0000000    0.1155881
301120.0000000    0.1299924
301160.0000000    0.1069902
301200.0000000    0.1118197
301240.0000000    0.1129996
301280.0000000    0.1010228
301320.0000000    0.1105622
301360.0000000    0.1105823
301400.0000000    0.1082392
301440.0000000    0.1047344
301480.0000000    0.1095998
301520.0000000    0.1120596
301560.0000000    0.1289258
301600.0000000    0.1210261
301640.0000000    0.1223892
301680.0000000    0.1259179
301720.0000000    0.1228645
301760.0000000    0.1154969
301800.0000000    0.1158785
301840.0000000    0.1255141
301880.0000000    0.1200116
301920.0000000    0.1193454
301960.0000000    0.1267565
302000.0000000    0.1183438
302040.0000000    0.1336959
302080.0000000    0.1269586
302120.0000000    0.1287992
302160.0000000    0.1311299
302200.0000000    0.1233447
302240.0000000    0.1242933
302280.0000000    0.1113464
302320.0000000    0.1217898
302360.0000000    0.1306514
302400.0000000    0.1173221
302440.0000000    0.1161252
302480.0000000    0.1086791
302520.0000000    0.1046147
302560.0000000    0.1095273
302600.0000000    0.1016820
302640.0000000    0.1076020
302680.0000000    0.1033453
302720.0000000    0.1213606
302760.0000000    0.1179558
302800.0000000    0.1055250
302840.0000000    0.1226807
302880.0000000    0.1198775
302920.0000000    0.1032994
302960.0000000    0.1335643
303000.0000000    0.1308750
303040.0000000    0.1319014
303080.0000000    0.1201606
303120.0000000    0.1292712
303160.0000000    0.1311138
303200.0000000    0.1201101
303240.0000000    0.1262178
303280.0000000    0.1231204
303320.0000000    0.1203579
303360.0000000    0.1327367
303400.0000000    0.1311031
303440.0000000    0.1183522
303480.0000000    0.1331808
303520.0000000    0.1231356
303560.0000000    0.1243455
303600.0000000    0.1138736
303640.0000000    0.1236491
303680.0000000    0.1168659
303720.0000000    0.1280892
303760.0000000    0.1157951
303800.0000000    0.1191685
303840.0000000    0.1287452
303880.0000000    0.1220076
303920.0000000    0.1255022
303960.0000000    0.1233187
304000.0000000    0.1230265
304040.0000000    0.1205500
304080.0000000    0.1157588
304120.0000000    0.1125994
304160.0000000    0.1082805
304200.0000000    0.1172870
304240.0000000    0.1228574
304280.0000000    0.1152892
304320.0000000    0.1232563
304360.0000000    0.1183754
304400.0000000    0.1155884
304440.0000000    0.1221920
304480.0000000    0.1240084
304520.0000000    0.1245421
304560.0000000    0.1124151
304600.0000000    0.1273534
304640.0000000    0.1234526
304680.0000000    0.1178423
304720.0000000    0.1221505
304760.0000000    0.1249268
304800.0000000    0.1266925
304840.0000000    0.1172556
304880.0000000    0.1426222
304920.0000000    0.1273265
304960.0000000    0.1279857
305000.0000000    0.1136727
305040.0000000    0.1208232
305080.0000000    0.1249447
305120.0000000    0.1306039
305160.0000000    0.1224367
305200.0000000    0.1294907
305240.0000000    0.1264704
305280.0000000    0.1297196
305320.0000000    0.1336870
305360.0000000    0.1371683
305400.0000000    0.1263843
305440.0000000    0.1244552
305480.0000000    0.1443704
305520.0000000    0.1428678
305560.0000000    0.1371623
305600.0000000    0.1452109
305640.0000000    0.1303442
305680.0000000    0.1235254
305720.0000000    0.1195788
305760.0000000    0.1141207
305800.0000000    0.1089362
305840.0000000    0.1231888
305880.0000000    0.1273513
305920.0000000    0.1286151
305960.0000000    0.1329402
306000.0000000    0.1131039
306040.0000000    0.1182624
306080.0000000    0.1254333
306120.0000000    0.1263943
306160.0000000    0.1092068
306200.0000000    0.1197139
306240.0000000    0.1218727
306280.0000000    0.1189466
306320.0000000    0.1253515
306360.0000000    0.1122924
306400.0000000    0.1267424
306440.0000000    0.1246509
306480.0000000    0.1247747
306520.0000000    0.1245513
306560.0000000    0.1282696
306600.0000000    0.1191607
306640.0000000    0.1235869
306680.0000000    0.1211329
306720.0000000    0.1108794
306760.0000000    0.1252647
306800.0000000    0.1130280
306840.0000000    0.1100137
306880.0000000    0.1140431
306920.0000000    0.1209752
306960.0000000    0.1314486
307000.0000000    0.1312571
307040.0000000    0.1402062
307080.0000000    0.1297593
307120.0000000    0.1270642
307160.0000000    0.1228385
307200.0000000    0.1233745
307240.0000000    0.1254347
307280.0000000    0.1242431
307320.0000000    0.1188505
307360.0000000    0.1169983
307400.0000000    0.1265096
307440.0000000    0.1402567
307480.0000000    0.1354790
307520.0000000    0.1184412
307560.0000000    0.1126992
307600.0000000    0.1238091
307640.0000000    0.1175328
307680.0000000    0.1220564
307720.0000000    0.1214801
307760.0000000    0.1249383
307800.0000000    0.1304255
307840.0000000    0.1189414
307880.0000000    0.1228506
307920.0000000    0.1165487
307960.0000000    0.1014985
308000.0000000    0.1188671
308040.0000000    0.1163851
308080.0000000    0.1138134
308120.0000000    0.1166775
308160.0000000    0.1253755
308200.0000000    0.1212079
308240.0000000    0.1286097
308280.0000000    0.1221971
308320.0000000    0.1177769
308360.0000000    0.1239018
308400.0000000    0.1302059
308440.0000000    0.1206901
308480.0000000    0.1125099
308520.0000000    0.1218728
308560.0000000    0.1241245
308600.0000000    0.1162158
308640.0000000    0.1237451
308680.0000000    0.1130944
308720.0000000    0.1195859
308760.0000000    0.1139216
308800.0000000    0.1097971
308840.0000000    0.1421967
308880.0000000    0.1169274
308920.0000000    0.1134701
308960.0000000    0.1132876
309000.0000000    0.1249703
309040.0000000    0.1139773
309080.0000000    0.1193588
309120.0000000    0.1153624
309160.0000000    0.1054482
309200.0000000    0.1276222
309240.0000000    0.1259692
309280.0000000    0.1080868
309320.0000000    0.1064031
309360.0000000    0.1135271
309400.0000000    0.1021720
309440.0000000    0.1084841
309480.0000000    0.1122735
309520.0000000    0.1279970
309560.0000000    0.1283451
309600.0000000    0.1215321
309640.0000000    0.1277214
309680.0000000    0.1211571
309720.0000000    0.1165210
309760.0000000    0.1345514
309800.0000000    0.1137405
309840.0000000    0.1159514
309880.0000000    0.1315304
309920.0000000    0.1215254
309960.0000000    0.1129385
310000.0000000    0.1229521
310040.0000000    0.1245929
310080.0000000    0.1322450
310120.0000000    0.1258928
310160.0000000    0.1280037
310200.0000000    0.1209286
310240.0000000    0.1253065
310280.0000000    0.1299012
310320.0000000    0.1235171
310360.0000000    0.1257983
310400.0000000    0.1213358
310440.0000000    0.1182966
310480.0000000    0.1150017
310520.0000000    0.1210588
310560.0000000    0.1174466
310600.0000000    0.1283873
310640.0000000    0.1257409
310680.0000000    0.1300598
310720.0000000    0.1241300
310760.0000000    0.1225418
310800.0000000    0.1379087
310840.0000000    0.1061047
310880.0000000    0.1149949
310920.0000000    0.1316828
310960.0000000    0.1214258
311000.0000000    0.1156391
311040.0000000    0.1259401
311080.0000000    0.1235567
311120.0000000    0.1215427
311160.0000000    0.1192489
311200.0000000    0.1262501
311240.0000000    0.1192900
311280.0000000    0.1315492
311320.0000000    0.1220965
311360.0000000    0.1243169
311400.0000000    0.1194145
311440.0000000    0.1189515
311480.0000000    0.1233451
311520.0000000    0.1226150
311560.0000000    0.1265263
311600.0000000    0.1286818
311640.0000000    0.1287535
311680.0000000    0.1292991
311720.0000000    0.1165312
311760.0000000    0.1425297
311800.0000000    0.1305877
311840.0000000    0.1290403
311880.0000000    0.1309706
311920.0000000    0.1371446
311960.0000000    0.1496774
312000.0000000    0.1248477
312040.0000000    0.1332831
312080.0000000    0.1210392
312120.0000000    0.1194526
312160.0000000    0.1283578
312200.0000000    0.1355424
312240.0000000    0.1273240
312280.0000000    0.1293529
312320.0000000    0.1314878
312360.0000000    0.1176024
312400.0000000    0.1365854
312440.0000000    0.1368069
312480.0000000    0.1241059
312520.0000000    0.1330067
312560.0000000    0.1109494
312600.0000000    0.1357792
312640.0000000    0.1279121
312680.0000000    0.1197526
312720.0000000    0.1206743
312760.0000000    0.1241767
312800.0000000    0.1371288
312840.0000000    0.1365850
312880.0000000    0.1319966
312920.0000000    0.1404065
312960.0000000    0.1308821
313000.0000000    0.1289615
313040.0000000    0.1154947
313080.0000000    0.1257025
313120.0000000    0.1227382
313160.0000000    0.1420190
313200.0000000    0.1411776
313240.0000000    0.1436416
313280.0000000    0.1259161
313320.0000000    0.1289801
313360.0000000    0.1219450
313400.0000000    0.1173833
313440.0000000    0.1180839
313480.0000000    0.1291562
313520.0000000    0.1353471
313560.0000000    0.1114509
313600.0000000    0.1197397
313640.0000000    0.1209861
313680.0000000    0.1210823
313720.0000000    0.1147274
313760.0000000    0.1139812
313800.0000000    0.1187761
313840.0000000    0.1142749
313880.0000000    0.1280189
313920.0000000    0.1137768
313960.0000000    0.1184455
314000.0000000    0.1133782
314040.0000000    0.1186506
314080.0000000    0.1124552
314120.0000000    0.1203029
314160.0000000    0.1156846
314200.0000000    0.1099900
314240.0000000    0.1131712
314280.0000000    0.1189948
314320.0000000    0.1180102
314360.0000000    0.1179224
314400.0000000    0.1225757
314440.0000000    0.1351865
314480.0000000    0.1337091
314520.0000000    0.1353353
314560.0000000    0.1237103
314600.0000000    0.1281969
314640.0000000    0.1167260
314680.0000000    0.1195808
314720.0000000    0.1018942
314760.0000000    0.1111152
314800.0000000    0.1120665
314840.0000000    0.1325904
314880.0000000    0.1162235
314920.0000000    0.1168653
314960.0000000    0.1209496
315000.0000000    0.1232330
315040.0000000    0.1169751
315080.0000000    0.1421767
315120.0000000    0.1215877
315160.0000000    0.1160277
315200.0000000    0.1195713
315240.0000000    0.1182244
315280.0000000    0.1265912
315320.0000000    0.1166171
315360.0000000    0.1299331
315400.0000000    0.1047363
315440.0000000    0.1262978
315480.0000000    0.1402965
315520.0000000    0.1309588
315560.0000000    0.1018100
315600.0000000    0.1058552
315640.0000000    0.1131703
315680.0000000    0.1119184
315720.0000000    0.1239947
315760.0000000    0.1182158
315800.0000000    0.1256916
315840.0000000    0.1152781
315880.0000000    0.1282086
315920.0000000    0.1126953
315960.0000000    0.1224663
316000.0000000    0.1111521
316040.0000000    0.1214421
316080.0000000    0.1269267
316120.0000000    0.1221331
316160.0000000    0.1255560
316200.0000000    0.1188143
316240.0000000    0.1273127
316280.0000000    0.1287066
316320.0000000    0.1353116
316360.0000000    0.1207995
316400.0000000    0.1273508
316440.0000000    0.1102133
316480.0000000    0.1080793
316520.0000000    0.1042497
316560.0000000    0.1193479
316600.0000000    0.1281680
316640.0000000    0.1137861
316680.0000000    0.1118157
316720.0000000    0.1080461
316760.0000000    0.1109583
316800.0000000    0.1125851
316840.0000000    0.1026618
316880.0000000    0.1123511
316920.0000000    0.1204379
316960.0000000    0.1079121
317000.0000000    0.1230067
317040.0000000    0.1247430
317080.0000000    0.1193112
317120.0000000    0.1083069
317160.0000000    0.1196845
317200.0000000    0.1180608
317240.0000000    0.1185619
317280.0000000    0.1148757
317320.0000000    0.1252489
317360.0000000    0.1208533
317400.0000000    0.1122742
317440.0000000    0.1061366
317480.0000000    0.1114699
317520.0000000    0.1000814
317560.0000000    0.1188188
317600.0000000    0.1194006
317640.0000000    0.1119921
317680.0000000    0.0991597
317720.0000000    0.1075198
317760.0000000    0.1034653
317800.0000000    0.1050640
317840.0000000    0.1118766
317880.0000000    0.0992686
317920.0000000    0.0941414
317960.0000000    0.1037948
318000.0000000    0.1002952
318040.0000000    0.1006873
318080.0000000    0.1030638
318120.0000000    0.1075745
318160.0000000    0.0989010
318200.0000000    0.1022164
318240.0000000    0.0997640
318280.0000000    0.0906630
318320.0000000    0.0924367
318360.0000000    0.0927532
318400.0000000    0.0984262
318440.0000000    0.1064129
318480.0000000    0.1046485
318520.0000000    0.1102268
318560.0000000    0.1006201
318600.0000000    0.1030854
318640.0000000    0.0904947
318680.0000000    0.0874894
318720.0000000    0.1009009
318760.0000000    0.1031271
318800.0000000    0.1002457
318840.0000000    0.0962751
318880.0000000    0.0989732
318920.0000000    0.0919989
318960.0000000    0.1031494
319000.0000000    0.1041906
319040.0000000    0.0976047
319080.0000000    0.1089762
319120.0000000    0.1024692
319160.0000000    0.1106110
319200.0000000    0.0987774
319240.0000000    0.1157293
319280.0000000    0.1045706
319320.0000000    0.1135922
319360.0000000    0.1110102
319400.0000000    0.1123930
319440.0000000    0.1103703
319480.0000000    0.1142276
319520.0000000    0.1112709
319560.0000000    0.1035152
319600.0000000    0.0973630
319640.0000000    0.0880909
319680.0000000    0.0961712
319720.0000000    0.0942623
319760.0000000    0.0972547
319800.0000000    0.0948564
319840.0000000    0.1016224
319880.0000000    0.1116152
319920.0000000    0.1068498
319960.0000000    0.1108938
320000.0000000    0.1073447
320040.0000000    0.1001047
320080.0000000    0.0942890
320120.0000000    0.0971847
320160.0000000    0.0899208
320200.0000000    0.1010500
320240.0000000    0.1039630
320280.0000000    0.1034082
320320.0000000    0.1033904
320360.0000000    0.1044665
320400.0000000    0.1091120
320440.0000000    0.0989781
320480.0000000    0.1059080
320520.0000000    0.1042774
320560.0000000    0.1107082
320600.0000000    0.0977663
320640.0000000    0.0965169
320680.0000000    0.1042780
320720.0000000    0.0968558
320760.0000000    0.0998050
320800.0000000    0.1081279
320840.0000000    0.1074051
320880.0000000    0.1121440
320920.0000000    0.1031429
320960.0000000    0.1004920
321000.0000000    0.1127957
321040.0000000    0.1054626
321080.0000000    0.1013245
321120.0000000    0.0983798
321160.0000000    0.1117542
321200.0000000    0.0985134
321240.0000000    0.1070993
321280.0000000    0.0999066
321320.0000000    0.1151212
321360.0000000    0.1054933
321400.0000000    0.1158562
321440.0000000    0.1003981
321480.0000000    0.1013605
321520.0000000    0.1136446
321560.0000000    0.1082382
321600.0000000    0.1155908
321640.0000000    0.1059012
321680.0000000    0.1038312
321720.0000000    0.1047820
321760.0000000    0.1127374
321800.0000000    0.1125154
321840.0000000    0.1075182
321880.0000000    0.1009976
321920.0000000    0.1041462
321960.0000000    0.0989917
322000.0000000    0.0993904
322040.0000000    0.0937425
322080.0000000    0.1136080
322120.0000000    0.0952970
322160.0000000    0.0997480
322200.0000000    0.1054511
322240.0000000    0.1035378
322280.0000000    0.1064820
322320.0000000    0.1026414
322360.0000000    0.1082069
322400.0000000    0.1035200
322440.0000000    0.1043057
322480.0000000    0.1085888
322520.0000000    0.1003381
322560.0000000    0.1020471
322600.0000000    0.1038492
322640.0000000    0.1032098
322680.0000000    0.1111861
322720.0000000    0.0944571
322760.0000000    0.0961874
322800.0000000    0.1002558
322840.0000000    0.1051210
322880.0000000    0.1038260
322920.0000000    0.1026108
322960.0000000    0.1051419
323000.0000000    0.1043385
323040.0000000    0.0963521
323080.0000000    0.1002200
323120.0000000    0.0993077
323160.0000000    0.1117547
323200.0000000    0.1059877
323240.0000000    0.1078258
323280.0000000    0.0979883
323320.0000000    0.0969916
323360.0000000    0.1049864
323400.0000000    0.0981696
323440.0000000    0.0961284
323480.0000000    0.0993043
323520.0000000    0.1015663
323560.0000000    0.0977606
323600.0000000    0.0937882
323640.0000000    0.0974566
323680.0000000    0.0979630
323720.0000000    0.1111700
323760.0000000    0.1073103
323800.0000000    0.1027078
323840.0000000    0.1012205
323880.0000000    0.1138308
323920.0000000    0.1040282
323960.0000000    0.1010671
324000.0000000    0.0962171
324040.0000000    0.0959060
324080.0000000    0.0960491
324120.0000000    0.1064925
324160.0000000    0.0974509
324200.0000000    0.0935386
324240.0000000    0.1016767
324280.0000000    0.1000251
324320.0000000    0.0979357
324360.0000000    0.0968317
324400.0000000    0.1074751
324440.0000000    0.0936809
324480.0000000    0.0987825
324520.0000000    0.1016593
324560.0000000    0.0970218
324600.0000000    0.0960345
324640.0000000    0.0987984
324680.0000000    0.0940349
324720.0000000    0.0974232
324760.0000000    0.1036476
324800.0000000    0.1003742
324840.0000000    0.1076330
324880.0000000    0.0980746
324920.0000000    0.1090395
324960.0000000    0.1071558
325000.0000000    0.1076910
325040.0000000    0.1039716
325080.0000000    0.1057994
325120.0000000    0.0977741
325160.0000000    0.0953265
325200.0000000    0.1003181
325240.0000000    0.0967115
325280.0000000    0.0896806
325320.0000000    0.1007492
325360.0000000    0.0931976
325400.0000000    0.0992419
325440.0000000    0.0988983
325480.0000000    0.1065184
325520.0000000    0.0926978
325560.0000000    0.1035025
325600.0000000    0.1040586
325640.0000000    0.1227122
325680.0000000    0.1107040
325720.0000000    0.1079138
325760.0000000    0.1048652
325800.0000000    0.1049056
325840.0000000    0.1030404
325880.0000000    0.0990225
325920.0000000    0.1005966
325960.0000000    0.1048873
326000.0000000    0.0995615
326040.0000000    0.0988333
326080.0000000    0.1039430
326120.0000000    0.1010471
326160.0000000    0.1105799
326200.0000000    0.1073444
326240.0000000    0.1076450
326280.0000000    0.1001410
326320.0000000    0.0914528
326360.0000000    0.1030014
326400.0000000    0.1021898
326440.0000000    0.1008083
326480.0000000    0.1085328
326520.0000000    0.1040865
326560.0000000    0.1120624
326600.0000000    0.1064704
326640.0000000    0.0982433
326680.0000000    0.1036113
326720.0000000    0.0939135
326760.0000000    0.1033637
326800.0000000    0.0998863
326840.0000000    0.0996147
326880.0000000    0.1057504
326920.0000000    0.1024821
326960.0000000    0.1063015
327000.0000000    0.1009614
327040.0000000    0.0894112
327080.0000000    0.0966664
327120.0000000    0.1007607
327160.0000000    0.0955420
327200.0000000    0.1009457
327240.0000000    0.0931591
327280.0000000    0.1093542
327320.0000000    0.1096136
327360.0000000    0.1055355
327400.0000000    0.1145852
327440.0000000    0.1074173
327480.0000000    0.0987924
327520.0000000    0.1053392
327560.0000000    0.0998937
327600.0000000    0.0958115
327640.0000000    0.1108761
327680.0000000    0.1063667
327720.0000000    0.1151812
327760.0000000    0.0981184
327800.0000000    0.1078492
327840.0000000    0.1090536
327880.0000000    0.1179688
327920.0000000    0.1063188
327960.0000000    0.1017846
328000.0000000    0.1034243
328040.0000000    0.1029193
328080.0000000    0.1056774
328120.0000000    0.1005005
328160.0000000    0.0943303
328200.0000000    0.0959642
328240.0000000    0.1067410
328280.0000000    0.0988709
328320.0000000    0.1096061
328360.0000000    0.1179193
328400.0000000    0.1031030
328440.0000000    0.0993330
328480.0000000    0.0989315
328520.0000000    0.1009762
328560.0000000    0.0990138
328600.0000000    0.1054372
328640.0000000    0.1039545
328680.0000000    0.1153020
328720.0000000    0.0995796
328760.0000000    0.1003853
328800.0000000    0.1084324
328840.0000000    0.1001269
328880.0000000    0.0984379
328920.0000000    0.1073843
328960.0000000    0.0978871
329000.0000000    0.0998763
329040.0000000    0.0977430
329080.0000000    0.1038997
329120.0000000    0.0973838
329160.0000000    0.0967037
329200.0000000    0.0958437
329240.0000000    0.0960373
329280.0000000    0.1005754
329320.0000000    0.0946397
329360.0000000    0.0938866
329400.0000000    0.1074373
329440.0000000    0.0957119
329480.0000000    0.1007127
329520.0000000    0.0998827
329560.0000000    0.1052634
329600.0000000    0.1062108
329640.0000000    0.1020541
329680.0000000    0.1003121
329720.0000000    0.1050514
329760.0000000    0.0963273
329800.0000000    0.1063708
329840.0000000    0.1075733
329880.0000000    0.0954868
329920.0000000    0.0969362
329960.0000000    0.0971943
330000.0000000    0.1014533
330040.0000000    0.1025353
330080.0000000    0.0951469
330120.0000000    0.1085003
330160.0000000    0.1017689
330200.0000000    0.0995672
330240.0000000    0.1013964
330280.0000000    0.1105146
330320.0000000    0.0981749
330360.0000000    0.0943472
330400.0000000    0.1007987
330440.0000000    0.0928320
330480.0000000    0.1083217
330520.0000000    0.0938058
330560.0000000    0.1104070
330600.0000000    0.0964586
330640.0000000    0.0952033
330680.0000000    0.0915971
330720.0000000    0.0931501
330760.0000000    0.0972965
330800.0000000    0.0953383
330840.0000000    0.0935876
330880.0000000    0.0985221
330920.0000000    0.0930617
330960.0000000    0.0971604
331000.0000000    0.1063507
331040.0000000    0.1048313
331080.0000000    0.0989792
331120.0000000    0.1011864
331160.0000000    0.1026946
331200.0000000    0.1014810
331240.0000000    0.1062471
331280.0000000    0.1105290
331320.0000000    0.1005451
331360.0000000    0.0998906
331400.0000000    0.0962231
331440.0000000    0.0958323
331480.0000000    0.1039551
331520.0000000    0.0996418
331560.0000000    0.0980007
331600.0000000    0.1037220
331640.0000000    0.0947655
331680.0000000    0.0994625
331720.0000000    0.0960474
331760.0000000    0.1008786
331800.0000000    0.1074303
331840.0000000    0.1148618
331880.0000000    0.1016136
331920.0000000    0.1065009
331960.0000000    0.1035091
332000.0000000    0.1179617
332040.0000000    0.1021785
332080.0000000    0.1111490
332120.0000000    0.0948217
332160.0000000    0.0901047
332200.0000000    0.1070658
332240.0000000    0.0975505
332280.0000000    0.1002585
332320.0000000    0.1017389
332360.0000000    0.0978349
332400.0000000    0.0973779
332440.0000000    0.1004092
332480.0000000    0.0985542
332520.0000000    0.1047252
332560.0000000    0.1056914
332600.0000000    0.1127040
332640.0000000    0.1119051
332680.0000000    0.1141682
332720.0000000    0.1058355
332760.0000000    0.1155997
332800.0000000    0.1206425
332840.0000000    0.1053962
332880.0000000    0.1057252
332920.0000000    0.1022606
332960.0000000    0.1089650
333000.0000000    0.1087209
333040.0000000    0.1056244
333080.0000000    0.0986374
333120.0000000    0.1102890
333160.0000000    0.1037891
333200.0000000    0.1013644
333240.0000000    0.0995899
333280.0000000    0.0930133
333320.0000000    0.1024558
333360.0000000    0.1044021
333400.0000000    0.1094495
333440.0000000    0.0908250
333480.0000000    0.1024169
333520.0000000    0.1063461
333560.0000000    0.1020717
333600.0000000    0.1122424
333640.0000000    0.1105239
333680.0000000    0.1111921
333720.0000000    0.1048307
333760.0000000    0.0980390
333800.0000000    0.1056937
333840.0000000    0.1025585
333880.0000000    0.1191692
333920.0000000    0.1134931
333960.0000000    0.1106168
334000.0000000    0.1097160
334040.0000000    0.1162808
334080.0000000    0.1184443
334120.0000000    0.1130522
334160.0000000    0.1239571
334200.0000000    0.1147192
334240.0000000    0.1075415
334280.0000000    0.1182428
334320.0000000    0.1024969
334360.0000000    0.1187680
334400.0000000    0.1046142
334440.0000000    0.1111877
334480.0000000    0.1042130
334520.0000000    0.1110350
334560.0000000    0.1149532
334600.0000000    0.1173358
334640.0000000    0.1102027
334680.0000000    0.1099913
334720.0000000    0.1074512
334760.0000000    0.1091955
334800.0000000    0.1072112
334840.0000000    0.0985524
334880.0000000    0.1023968
334920.0000000    0.1020997
334960.0000000    0.1051389
335000.0000000    0.1033903
335040.0000000    0.1063624
335080.0000000    0.1084570
335120.0000000    0.1015632
335160.0000000    0.0995792
335200.0000000    0.1062619
335240.0000000    0.1006700
335280.0000000    0.1040782
335320.0000000    0.1071292
335360.0000000    0.1030715
335400.0000000    0.1101464
335440.0000000    0.1135601
335480.0000000    0.1052557
335520.0000000    0.1172476
335560.0000000    0.1156480
335600.0000000    0.1083464
335640.0000000    0.1128405
335680.0000000    0.1088382
335720.0000000    0.1114299
335760.0000000    0.1016684
335800.0000000    0.1054228
335840.0000000    0.1042928
335880.0000000    0.0990967
335920.0000000    0.1026377
335960.0000000    0.1028580
336000.0000000    0.1091141
336040.0000000    0.1064102
336080.0000000    0.1109891
336120.0000000    0.1076657
336160.0000000    0.1198287
336200.0000000    0.1068984
336240.0000000    0.1066046
336280.0000000    0.1043266
336320.0000000    0.1136173
336360.0000000    0.1076892
336400.0000000    0.1070647
336440.0000000    0.1231310
336480.0000000    0.1184782
336520.0000000    0.1045847
336560.0000000    0.1202702
336600.0000000    0.1144435
336640.0000000    0.1139162
336680.0000000    0.1107466
336720.0000000    0.1209001
336760.0000000    0.1164979
336800.0000000    0.1235778
336840.0000000    0.1312826
336880.0000000    0.1254640
336920.0000000    0.1242427
336960.0000000    0.1168564
337000.0000000    0.1215973
337040.0000000    0.1213035
337080.0000000    0.1158405
337120.0000000    0.1277041
337160.0000000    0.1177674
337200.0000000    0.1237263
337240.0000000    0.1154872
337280.0000000    0.1186951
337320.0000000    0.1228749
337360.0000000    0.1178027
337400.0000000    0.1265759
337440.0000000    0.1242702
337480.0000000    0.1194278
337520.0000000    0.1116684
337560.0000000    0.1033535
337600.0000000    0.1131264
337640.0000000    0.1234808
337680.0000000    0.1138900
337720.0000000    0.1056032
337760.0000000    0.1101265
337800.0000000    0.1064569
337840.0000000    0.1095319
337880.0000000    0.1061176
337920.0000000    0.1192058
337960.0000000    0.1226536
338000.0000000    0.1168772
338040.0000000    0.1155372
338080.0000000    0.1097431
338120.0000000    0.1152478
338160.0000000    0.1096219
338200.0000000    0.1224294
338240.0000000    0.1155561
338280.0000000    0.1170374
338320.0000000    0.1015423
338360.0000000    0.1096418
338400.0000000    0.1103020
338440.0000000    0.0983543
338480.0000000    0.1091803
338520.0000000    0.1132338
338560.0000000    0.1073809
338600.0000000    0.1013040
338640.0000000    0.0985327
338680.0000000    0.1085946
338720.0000000    0.1083476
338760.0000000    0.1146202
338800.0000000    0.1197561
338840.0000000    0.1227987
338880.0000000    0.1102174
338920.0000000    0.1338520
338960.0000000    0.1217225
339000.0000000    0.1111922
339040.0000000    0.1202142
339080.0000000    0.1141327
339120.0000000    0.1075709
339160.0000000    0.1142095
339200.0000000    0.1054101
339240.0000000    0.1174481
339280.0000000    0.1097701
339320.0000000    0.1084857
339360.0000000    0.1095442
339400.0000000    0.1038312
339440.0000000    0.1056014
339480.0000000    0.1026262
339520.0000000    0.1185054
339560.0000000    0.1201712
339600.0000000    0.1340496
339640.0000000    0.1089360
339680.0000000    0.1205385
339720.0000000    0.1160431
339760.0000000    0.1140081
339800.0000000    0.1115434
339840.0000000    0.1136627
339880.0000000    0.1205657
339920.0000000    0.1324514
339960.0000000    0.1107031
340000.0000000    0.1115191
340040.0000000    0.1154060
340080.0000000    0.1083787
340120.0000000    0.1132964
340160.0000000    0.1124143
340200.0000000    0.1126348
340240.0000000    0.1109020
340280.0000000    0.1135895
340320.0000000    0.1088950
340360.0000000    0.1125241
340400.0000000    0.1137875
340440.0000000    0.1129977
340480.0000000    0.1103382
340520.0000000    0.1068556
340560.0000000    0.1118912
340600.0000000    0.1146849
340640.0000000    0.1239823
340680.0000000    0.1147790
340720.0000000    0.1096572
340760.0000000    0.1058632
340800.0000000    0.1042402
340840.0000000    0.1052922
340880.0000000    0.1045601
340920.0000000    0.1125075
340960.0000000    0.1087010
341000.0000000    0.1191149
341040.0000000    0.1004365
341080.0000000    0.1139444
341120.0000000    0.1144730
341160.0000000    0.1187863
341200.0000000    0.1071279
341240.0000000    0.1097154
341280.0000000    0.1054847
341320.0000000    0.1098303
341360.0000000    0.1240556
341400.0000000    0.1133807
341440.0000000    0.1027004
341480.0000000    0.1177840
341520.0000000    0.1131025
341560.0000000    0.1255718
341600.0000000    0.1057860
341640.0000000    0.1039967
341680.0000000    0.1069628
341720.0000000    0.1071488
341760.0000000    0.1074120
341800.0000000    0.1013051
341840.0000000    0.1101610
341880.0000000    0.1148612
341920.0000000    0.1209152
341960.0000000    0.1118303
342000.0000000    0.1142749
342040.0000000    0.1214526
342080.0000000    0.1263559
342120.0000000    0.1169240
342160.0000000    0.1173839
342200.0000000    0.1037851
342240.0000000    0.1194692
342280.0000000    0.1069439
342320.0000000    0.1216031
342360.0000000    0.1137482
342400.0000000    0.1044265
342440.0000000    0.1042012
342480.0000000    0.1109902
342520.0000000    0.1104850
342560.0000000    0.1086884
342600.0000000    0.1185647
342640.0000000    0.1178303
342680.0000000    0.1108139
342720.0000000    0.1048319
342760.0000000    0.1059942
342800.0000000    0.1052598
342840.0000000    0.1033588
342880.0000000    0.1010322
342920.0000000    0.1164845
342960.0000000    0.1137754
343000.0000000    0.0994605
343040.0000000    0.1136733
343080.0000000    0.1097057
343120.0000000    0.1066912
343160.0000000    0.1017560
343200.0000000    0.1061391
343240.0000000    0.1007105
343280.0000000    0.1084452
343320.0000000    0.1112742
343360.0000000    0.1085459
343400.0000000    0.1066362
343440.0000000    0.1129251
343480.0000000    0.1226517
343520.0000000    0.1094032
343560.0000000    0.1030718
343600.0000000    0.1075753
343640.0000000    0.1095518
343680.0000000    0.1118642
343720.0000000    0.1113339
343760.0000000    0.1142419
343800.0000000    0.1094594
343840.0000000    0.1087649
343880.0000000    0.1068438
343920.0000000    0.1078917
343960.0000000    0.1107949
344000.0000000    0.1041974
344040.0000000    0.1115025
344080.0000000    0.1082645
344120.0000000    0.1074243
344160.0000000    0.1054370
344200.0000000    0.1020935
344240.0000000    0.1116573
344280.0000000    0.1053340
344320.0000000    0.1045619
344360.0000000    0.1082357
344400.0000000    0.1067324
344440.0000000    0.1116389
344480.0000000    0.1063580
344520.0000000    0.1074298
344560.0000000    0.1011593
344600.0000000    0.1072348
344640.0000000    0.1117760
344680.0000000    0.1147576
344720.0000000    0.1036715
344760.0000000    0.1145637
344800.0000000    0.1220930
344840.0000000    0.1106932
344880.0000000    0.1114133
344920.0000000    0.1099983
344960.0000000    0.1031892
345000.0000000    0.1168788
345040.0000000    0.1031345
345080.0000000    0.1072304
345120.0000000    0.1072530
345160.0000000    0.1055103
345200.0000000    0.1025795
345240.0000000    0.1062169
345280.0000000    0.0950615
345320.0000000    0.1144211
345360.0000000    0.1039589
345400.0000000    0.0963212
345440.0000000    0.1109458
345480.0000000    0.1023880
345520.0000000    0.1002726
345560.0000000    0.1032605
345600.0000000    0.1069497
345640.0000000    0.1067307
345680.0000000    0.1061671
345720.0000000    0.1027792
345760.0000000    0.1020618
345800.0000000    0.1102483
345840.0000000    0.0987951
345880.0000000    0.0873873
345920.0000000    0.1027433
345960.0000000    0.0977384
346000.0000000    0.0990660
346040.0000000    0.1068308
346080.0000000    0.0966046
346120.0000000    0.1028425
346160.0000000    0.1005124
346200.0000000    0.1004509
346240.0000000    0.1100225
346280.0000000    0.1160392
346320.0000000    0.1136788
346360.0000000    0.1141907
346400.0000000    0.1099160
346440.0000000    0.1023004
346480.0000000    0.1058931
346520.0000000    0.0981158
346560.0000000    0.0962848
346600.0000000    0.1076357
346640.0000000    0.1115431
346680.0000000    0.1055752
346720.0000000    0.1034069
346760.0000000    0.1055199
346800.0000000    0.0981530
346840.0000000    0.1070508
346880.0000000    0.1020650
346920.0000000    0.1043068
346960.0000000    0.1149703
347000.0000000    0.1055917
347040.0000000    0.1014138
347080.0000000    0.1138654
347120.0000000    0.1138600
347160.0000000    0.1254488
347200.0000000    0.1307505
347240.0000000    0.1294419
347280.0000000    0.1232028
347320.0000000    0.1099119
347360.0000000    0.1068946
347400.0000000    0.1161611
347440.0000000    0.1100620
347480.0000000    0.1163870
347520.0000000    0.1093632
347560.0000000    0.1105735
347600.0000000    0.1102366
347640.0000000    0.1097015
347680.0000000    0.1172272
347720.0000000    0.1102551
347760.0000000    0.1201683
347800.0000000    0.1090688
347840.0000000    0.1164338
347880.0000000    0.1053121
347920.0000000    0.1028831
347960.0000000    0.1003642
348000.0000000    0.1062703
348040.0000000    0.1073956
348080.0000000    0.1064099
348120.0000000    0.1142416
348160.0000000    0.1147574
348200.0000000    0.1237508
348240.0000000    0.1052679
348280.0000000    0.1072485
348320.0000000    0.1189808
348360.0000000    0.1083277
348400.0000000    0.1116250
348440.0000000    0.1075321
348480.0000000    0.1062288
348520.0000000    0.1093748
348560.0000000    0.1158006
348600.0000000    0.1116616
348640.0000000    0.1081656
348680.0000000    0.1102533
348720.0000000    0.1172722
348760.0000000    0.1194258
348800.0000000    0.1227155
348840.0000000    0.1229471
348880.0000000    0.1231099
348920.0000000    0.1168509
348960.0000000    0.1090204
349000.0000000    0.1196802
349040.0000000    0.1351761
349080.0000000    0.1132300
349120.0000000    0.1082396
349160.0000000    0.1112492
349200.0000000    0.1079691
349240.0000000    0.1104062
349280.0000000    0.1220095
349320.0000000    0.1200685
349360.0000000    0.1223653
349400.0000000    0.1184813
349440.0000000    0.1253892
349480.0000000    0.1215024
349520.0000000    0.1235023
349560.0000000    0.1164974
349600.0000000    0.1365684
349640.0000000    0.1143225
349680.0000000    0.1324730
349720.0000000    0.1236464
349760.0000000    0.1254848
349800.0000000    0.1288087
349840.0000000    0.1285442
349880.0000000    0.1281824
349920.0000000    0.1135972
349960.0000000    0.1293096
350000.0000000    0.1350176
350040.0000000    0.1365249
350080.0000000    0.1265428
350120.0000000    0.1206495
350160.0000000    0.1184228
350200.0000000    0.1236567
350240.0000000    0.1448577
350280.0000000    0.1211302
350320.0000000    0.1368221
350360.0000000    0.1178430
350400.0000000    0.1274034
350440.0000000    0.1354628
350480.0000000    0.1121918
350520.0000000    0.1171087
350560.0000000    0.1186850
350600.0000000    0.1135210
350640.0000000    0.1260918
350680.0000000    0.1196723
350720.0000000    0.1263289
350760.0000000    0.1113182
350800.0000000    0.1292253
350840.0000000    0.1208842
350880.0000000    0.1349266
350920.0000000    0.1246350
350960.0000000    0.1127111
351000.0000000    0.1244677
351040.0000000    0.1331502
351080.0000000    0.1306760
351120.0000000    0.1210035
351160.0000000    0.1277552
351200.0000000    0.1187454
351240.0000000    0.1230811
351280.0000000    0.1348577
351320.0000000    0.1372025
351360.0000000    0.1183836
351400.0000000    0.1249909
351440.0000000    0.1124967
351480.0000000    0.1113167
351520.0000000    0.1246789
351560.0000000    0.1179929
351600.0000000    0.1362065
351640.0000000    0.1364456
351680.0000000    0.1228726
351720.0000000    0.1148633
351760.0000000    0.1163175
351800.0000000    0.1217540
351840.0000000    0.1145187
351880.0000000    0.1113221
351920.0000000    0.1074909
351960.0000000    0.1103436
352000.0000000    0.1195958
352040.0000000    0.1219492
352080.0000000    0.1321014
352120.0000000    0.1188379
352160.0000000    0.1221122
352200.0000000    0.1101609
352240.0000000    0.1288039
352280.0000000    0.1269884
352320.0000000    0.1282941
352360.0000000    0.1181405
352400.0000000    0.1258154
352440.0000000    0.1154929
352480.0000000    0.1133784
352520.0000000    0.1216951
352560.0000000    0.1352559
352600.0000000    0.1225129
352640.0000000    0.1306108
352680.0000000    0.1215434
352720.0000000    0.1152011
352760.0000000    0.1308980
352800.0000000    0.1211432
352840.0000000    0.1203270
352880.0000000    0.1266266
352920.0000000    0.1188480
352960.0000000    0.1210542
353000.0000000    0.1116315
353040.0000000    0.1273948
353080.0000000    0.1256464
353120.0000000    0.1137234
353160.0000000    0.1365615
353200.0000000    0.1299681
353240.0000000    0.1298944
353280.0000000    0.1231255
353320.0000000    0.1214461
353360.0000000    0.1192897
353400.0000000    0.1213949
353440.0000000    0.1147057
353480.0000000    0.1199814
353520.0000000    0.1179726
353560.0000000    0.1270074
353600.0000000    0.1169133
353640.0000000    0.1179339
353680.0000000    0.1262946
353720.0000000    0.1312317
353760.0000000    0.1245847
353800.0000000    0.1200411
353840.0000000    0.1220619
353880.0000000    0.1434923
353920.0000000    0.1348944
353960.0000000    0.1261467
354000.0000000    0.1301703
354040.0000000    0.1278899
354080.0000000    0.1313271
354120.0000000    0.1278473
354160.0000000    0.1406657
354200.0000000    0.1269215
354240.0000000    0.1365225
354280.0000000    0.1320661
354320.0000000    0.1208822
354360.0000000    0.1248763
354400.0000000    0.1207400
354440.0000000    0.1314618
354480.0000000    0.1263363
354520.0000000    0.1329549
354560.0000000    0.1223493
354600.0000000    0.1253874
354640.0000000    0.1049358
354680.0000000    0.1235474
354720.0000000    0.1250913
354760.0000000    0.1207337
354800.0000000    0.1087255
354840.0000000    0.1120724
354880.0000000    0.1292495
354920.0000000    0.1166319
354960.0000000    0.1237676
355000.0000000    0.1265390
355040.0000000    0.1326417
355080.0000000    0.1366068
355120.0000000    0.1211129
355160.0000000    0.1349086
355200.0000000    0.1298761
355240.0000000    0.1250568
355280.0000000    0.1250479
355320.0000000    0.1210057
355360.0000000    0.1377972
355400.0000000    0.1297325
355440.0000000    0.1385586
355480.0000000    0.1363907
355520.0000000    0.1323734
355560.0000000    0.1327515
355600.0000000    0.1335600
355640.0000000    0.1191528
355680.0000000    0.1236999
355720.0000000    0.1345563
355760.0000000    0.1381982
355800.0000000    0.1241402
355840.0000000    0.1467192
355880.0000000    0.1254477
355920.0000000    0.1306769
355960.0000000    0.1278057
356000.0000000    0.1336621
356040.0000000    0.1234000
356080.0000000    0.1194120
356120.0000000    0.1283970
356160.0000000    0.1312837
356200.0000000    0.1326211
356240.0000000    0.1443468
356280.0000000    0.1283171
356320.0000000    0.1363863
356360.0000000    0.1438954
356400.0000000    0.1359412
356440.0000000    0.1493670
356480.0000000    0.1433034
356520.0000000    0.1399853
356560.0000000    0.1330021
356600.0000000    0.1324991
356640.0000000    0.1357481
356680.0000000    0.1478279
356720.0000000    0.1324765
356760.0000000    0.1144877
356800.0000000    0.1241923
356840.0000000    0.1239010
356880.0000000    0.1073318
356920.0000000    0.1176395
356960.0000000    0.1093266
357000.0000000    0.1250678
357040.0000000    0.1099069
357080.0000000    0.1078508
357120.0000000    0.1038964
357160.0000000    0.1079019
357200.0000000    0.1261677
357240.0000000    0.1076963
357280.0000000    0.1124585
357320.0000000    0.1114879
357360.0000000    0.1214063
357400.0000000    0.1182877
357440.0000000    0.1130561
357480.0000000    0.1279194
357520.0000000    0.1159861
357560.0000000    0.1261142
357600.0000000    0.1216490
357640.0000000    0.1201050
357680.0000000    0.1229666
357720.0000000    0.1238282
357760.0000000    0.1065559
357800.0000000    0.1116480
357840.0000000    0.1128009
357880.0000000    0.1085098
357920.0000000    0.1211526
357960.0000000    0.1114868
358000.0000000    0.1261133
358040.0000000    0.1162746
358080.0000000    0.1241598
358120.0000000    0.1175470
358160.0000000    0.1215450
358200.0000000    0.1161290
358240.0000000    0.1348299
358280.0000000    0.1247858
358320.0000000    0.1296032
358360.0000000    0.1312933
358400.0000000    0.1304144
358440.0000000    0.1306286
358480.0000000    0.1164029
358520.0000000    0.1193179
358560.0000000    0.1364776
358600.0000000    0.1208268
358640.0000000    0.1394649
358680.0000000    0.1466072
358720.0000000    0.1404566
358760.0000000    0.1283674
358800.0000000    0.1275850
358840.0000000    0.1223902
358880.0000000    0.1235902
358920.0000000    0.1194405
358960.0000000    0.1215471
359000.0000000    0.1203595
359040.0000000    0.1191991
359080.0000000    0.1197048
359120.0000000    0.1323003
359160.0000000    0.1249702
359200.0000000    0.1276008
359240.0000000    0.1196688
359280.0000000    0.1218654
359320.0000000    0.1419199
359360.0000000    0.1433165
359400.0000000    0.1333205
359440.0000000    0.1287698
359480.0000000    0.1323172
359520.0000000    0.1206088
359560.0000000    0.1335111
359600.0000000    0.1436040
359640.0000000    0.1434465
359680.0000000    0.1403510
359720.0000000    0.1609827
359760.0000000    0.1500914
359800.0000000    0.1522136
359840.0000000    0.1518997
359880.0000000    0.1439748
359920.0000000    0.1396361
359960.0000000    0.1449879
360000.0000000    0.1500879
360040.0000000    0.1459854
360080.0000000    0.1385966
360120.0000000    0.1267379
360160.0000000    0.1278837
360200.0000000    0.1266810
360240.0000000    0.1147138
360280.0000000    0.1294470
360320.0000000    0.1212982
360360.0000000    0.1163988
360400.0000000    0.1362322
360440.0000000    0.1246255
360480.0000000    0.1280654
360520.0000000    0.1389403
360560.0000000    0.1219767
360600.0000000    0.1285546
360640.0000000    0.1313716
360680.0000000    0.1222375
360720.0000000    0.1245950
360760.0000000    0.1295177
360800.0000000    0.1428768
360840.0000000    0.1451995
360880.0000000    0.1376431
360920.0000000    0.1216480
360960.0000000    0.1369319
361000.0000000    0.1377394
361040.0000000    0.1346007
361080.0000000    0.1311614
361120.0000000    0.1276717
361160.0000000    0.1150963
361200.0000000    0.1326796
361240.0000000    0.1298271
361280.0000000    0.1315833
361320.0000000    0.1284250
361360.0000000    0.1182539
361400.0000000    0.1056943
361440.0000000    0.1167060
361480.0000000    0.1140870
361520.0000000    0.1100538
361560.0000000    0.1337692
361600.0000000    0.1239118
361640.0000000    0.1168168
361680.0000000    0.1250243
361720.0000000    0.1129549
361760.0000000    0.1186748
361800.0000000    0.1259097
361840.0000000    0.1200677
361880.0000000    0.1382805
361920.0000000    0.1240751
361960.0000000    0.1270509
362000.0000000    0.1323015
362040.0000000    0.1306459
362080.0000000    0.1495856
362120.0000000    0.1334871
362160.0000000    0.1286948
362200.0000000    0.1323354
362240.0000000    0.1335080
362280.0000000    0.1555549
362320.0000000    0.1642475
362360.0000000    0.1414906
362400.0000000    0.1364069
362440.0000000    0.1426866
362480.0000000    0.1648946
362520.0000000    0.1606617
362560.0000000    0.1354933
362600.0000000    0.1567416
362640.0000000    0.1628433
362680.0000000    0.1631189
362720.0000000    0.1496855
362760.0000000    0.1643698
362800.0000000    0.1663889
362840.0000000    0.1728223
362880.0000000    0.1747955
362920.0000000    0.1615475
362960.0000000    0.1669634
363000.0000000    0.1625102
363040.0000000    0.1746420
363080.0000000    0.1617548
363120.0000000    0.1621593
363160.0000000    0.1649023
363200.0000000    0.1519048
363240.0000000    0.1644396
363280.0000000    0.1618659
363320.0000000    0.1649755
363360.0000000    0.1722489
363400.0000000    0.1636985
363440.0000000    0.1675251
363480.0000000    0.1808279
363520.0000000    0.1751731
363560.0000000    0.1667801
363600.0000000    0.1733714
363640.0000000    0.1634835
363680.0000000    0.1415648
363720.0000000    0.1554475
363760.0000000    0.1722642
363800.0000000    0.1484618
363840.0000000    0.1679987
363880.0000000    0.1641013
363920.0000000    0.1664611
363960.0000000    0.1924044
364000.0000000    0.1892790
364040.0000000    0.1711557
364080.0000000    0.1605253
364120.0000000    0.1812500
364160.0000000    0.1646654
364200.0000000    0.1695491
364240.0000000    0.1648480
364280.0000000    0.1770728
364320.0000000    0.1683811
364360.0000000    0.1781283
364400.0000000    0.1770195
364440.0000000    0.1736103
364480.0000000    0.1813588
364520.0000000    0.1683758
364560.0000000    0.1802371
364600.0000000    0.1732900
364640.0000000    0.1640171
364680.0000000    0.1567456
364720.0000000    0.1717339
364760.0000000    0.1706337
364800.0000000    0.1741319
364840.0000000    0.1630867
364880.0000000    0.1555523
364920.0000000    0.1643221
364960.0000000    0.1644471
365000.0000000    0.1470101
365040.0000000    0.1585347
365080.0000000    0.1615710
365120.0000000    0.1590584
365160.0000000    0.1417907
365200.0000000    0.1673731
365240.0000000    0.1656428
365280.0000000    0.1652342
365320.0000000    0.1608632
365360.0000000    0.1581670
365400.0000000    0.1513284
365440.0000000    0.1601019
365480.0000000    0.1551622
365520.0000000    0.1608494
365560.0000000    0.1653772
365600.0000000    0.1581394
365640.0000000    0.1531989
365680.0000000    0.1790162
365720.0000000    0.1701343
365760.0000000    0.1639931
365800.0000000    0.1699061
365840.0000000    0.1533834
365880.0000000    0.1535286
365920.0000000    0.1472711
365960.0000000    0.1389130
366000.0000000    0.1453172
366040.0000000    0.1576414
366080.0000000    0.1570029
366120.0000000    0.1529916
366160.0000000    0.1596676
366200.0000000    0.1689999
366240.0000000    0.1375699
366280.0000000    0.1436331
366320.0000000    0.1604986
366360.0000000    0.1659594
366400.0000000    0.1544315
366440.0000000    0.1529293
366480.0000000    0.1554977
366520.0000000    0.1646892
366560.0000000    0.1742069
366600.0000000    0.1766752
366640.0000000    0.1630306
366680.0000000    0.1611909
366720.0000000    0.1678259
366760.0000000    0.1671685
366800.0000000    0.1658720
366840.0000000    0.1609373
366880.0000000    0.1641608
366920.0000000    0.1739600
366960.0000000    0.1580386
367000.0000000    0.1674463
367040.0000000    0.1645671
367080.0000000    0.1738907
367120.0000000    0.1641749
367160.0000000    0.1729051
367200.0000000    0.1796650
367240.0000000    0.1754099
367280.0000000    0.1767840
367320.0000000    0.1636815
367360.0000000    0.1623911
367400.0000000    0.1570363
367440.0000000    0.1634711
367480.0000000    0.1663146
367520.0000000    0.1581503
367560.0000000    0.1569849
367600.0000000    0.1632209
367640.0000000    0.1609465
367680.0000000    0.1798626
367720.0000000    0.1964372
367760.0000000    0.1664739
367800.0000000    0.1673890
367840.0000000    0.1621873
367880.0000000    0.1616840
367920.0000000    0.1779536
367960.0000000    0.1876872
368000.0000000    0.1701025
368040.0000000    0.1733815
368080.0000000    0.1726036
368120.0000000    0.1563299
368160.0000000    0.1634250
368200.0000000    0.1647544
368240.0000000    0.1868041
368280.0000000    0.1870332
368320.0000000    0.1758467
368360.0000000    0.1729287
368400.0000000    0.1485596
368440.0000000    0.1604063
368480.0000000    0.1984671
368520.0000000    0.1559162
368560.0000000    0.1571639
368600.0000000    0.1634008
368640.0000000    0.1574035
368680.0000000    0.1794240
368720.0000000    0.1599984
368760.0000000    0.1660775
368800.0000000    0.1768142
368840.0000000    0.1642988
368880.0000000    0.1586896
368920.0000000    0.1743711
368960.0000000    0.1649106
369000.0000000    0.1623108
369040.0000000    0.1620451
369080.0000000    0.1747640
369120.0000000    0.1491287
369160.0000000    0.1675374
369200.0000000    0.1501891
369240.0000000    0.1612163
369280.0000000    0.1501490
369320.0000000    0.1537395
369360.0000000    0.1627588
369400.0000000    0.1928670
369440.0000000    0.1945616
369480.0000000    0.1711584
369520.0000000    0.1644411
369560.0000000    0.1566085
369600.0000000    0.1629213
369640.0000000    0.1497522
369680.0000000    0.1710412
369720.0000000    0.1490656
369760.0000000    0.1403803
369800.0000000    0.1548781
369840.0000000    0.1420650
369880.0000000    0.1436551
369920.0000000    0.1478819
369960.0000000    0.1587948
370000.0000000    0.1601762
370040.0000000    0.1473694
370080.0000000    0.1523936
370120.0000000    0.1456793
370160.0000000    0.1364525
370200.0000000    0.1508350
370240.0000000    0.1601038
370280.0000000    0.1431859
370320.0000000    0.1495394
370360.0000000    0.1516664
370400.0000000    0.1549310
370440.0000000    0.1735882
370480.0000000    0.1615493
370520.0000000    0.1580833
370560.0000000    0.1617426
370600.0000000    0.1654266
370640.0000000    0.1640996
370680.0000000    0.1645634
370720.0000000    0.1710101
370760.0000000    0.1892077
370800.0000000    0.1967517
370840.0000000    0.1830957
370880.0000000    0.1691548
370920.0000000    0.1892395
370960.0000000    0.1944787
371000.0000000    0.1849883
371040.0000000    0.1782049
371080.0000000    0.1831211
371120.0000000    0.1672019
371160.0000000    0.1837282
371200.0000000    0.1771556
371240.0000000    0.1723648
371280.0000000    0.1565212
371320.0000000    0.1626482
371360.0000000    0.1728210
371400.0000000    0.1669875
371440.0000000    0.1699589
371480.0000000    0.1717932
371520.0000000    0.1518964
371560.0000000    0.1689244
371600.0000000    0.1699632
371640.0000000    0.1728430
371680.0000000    0.1882485
371720.0000000    0.1708940
371760.0000000    0.1732746
371800.0000000    0.1700744
371840.0000000    0.1729907
371880.0000000    0.1603435
371920.0000000    0.1700506
371960.0000000    0.1571234
372000.0000000    0.1891757
372040.0000000    0.1739390
372080.0000000    0.1878098
372120.0000000    0.1842754
372160.0000000    0.1850497
372200.0000000    0.1842058
372240.0000000    0.1788607
372280.0000000    0.1640535
372320.0000000    0.1807052
372360.0000000    0.1730863
372400.0000000    0.1685586
372440.0000000    0.1849452
372480.0000000    0.1626746
372520.0000000    0.1820940
372560.0000000    0.1943385
372600.0000000    0.1835774
372640.0000000    0.1794670
372680.0000000    0.1861855
372720.0000000    0.1708201
372760.0000000    0.1671870
372800.0000000    0.1574804
372840.0000000    0.1582857
372880.0000000    0.1716832
372920.0000000    0.1711387
372960.0000000    0.1766274
373000.0000000    0.1735383
373040.0000000    0.1761617
373080.0000000    0.1806055
373120.0000000    0.1623726
373160.0000000    0.1638610
373200.0000000    0.1570794
373240.0000000    0.1659370
373280.0000000    0.1527649
373320.0000000    0.1576359
373360.0000000    0.1554334
373400.0000000    0.1654507
373440.0000000    0.1659514
373480.0000000    0.1661531
373520.0000000    0.1656460
373560.0000000    0.1762066
373600.0000000    0.1759048
373640.0000000    0.1619435
373680.0000000    0.1765207
373720.0000000    0.1653991
373760.0000000    0.1470175
373800.0000000    0.1452647
373840.0000000    0.1863680
373880.0000000    0.1674588
373920.0000000    0.1704207
373960.0000000    0.1596506
374000.0000000    0.1898812
374040.0000000    0.1753408
374080.0000000    0.1627749
374120.0000000    0.1663033
374160.0000000    0.1720804
374200.0000000    0.1711770
374240.0000000    0.1695263
374280.0000000    0.1617908
374320.0000000    0.1582582
374360.0000000    0.1649411
374400.0000000    0.1726710
374440.0000000    0.1670054
374480.0000000    0.1581506
374520.0000000    0.1637516
374560.0000000    0.1530709
374600.0000000    0.1783106
374640.0000000    0.1672123
374680.0000000    0.1535237
374720.0000000    0.1679532
374760.0000000    0.1521824
374800.0000000    0.1472928
374840.0000000    0.1500287
374880.0000000    0.1689146
374920.0000000    0.1616221
374960.0000000    0.1654840
375000.0000000    0.1552683
375040.0000000    0.1693817
375080.0000000    0.1788904
375120.0000000    0.1825961
375160.0000000    0.1737494
375200.0000000    0.1725574
375240.0000000    0.1584838
375280.0000000    0.1591944
375320.0000000    0.1703505
375360.0000000    0.1677120
375400.0000000    0.1759168
375440.0000000    0.1745896
375480.0000000    0.1837273
375520.0000000    0.1806349
375560.0000000    0.1778067
375600.0000000    0.1803005
375640.0000000    0.1727344
375680.0000000    0.1691953
375720.0000000    0.1757907
375760.0000000    0.1728261
375800.0000000    0.1702447
375840.0000000    0.1711727
375880.0000000    0.1520144
375920.0000000    0.1493684
375960.0000000    0.1747755
376000.0000000    0.1750969
376040.0000000    0.1691568
376080.0000000    0.1715607
376120.0000000    0.1742085
376160.0000000    0.1588740
376200.0000000    0.1510260
376240.0000000    0.1660912
376280.0000000    0.1544963
376320.0000000    0.1468034
376360.0000000    0.1454121
376400.0000000    0.1602897
376440.0000000    0.1732109
376480.0000000    0.1606421
376520.0000000    0.1552128
376560.0000000    0.1686604
376600.0000000    0.1583615
376640.0000000    0.1522723
376680.0000000    0.1724932
376720.0000000    0.1626521
376760.0000000    0.1663751
376800.0000000    0.1918942
376840.0000000    0.2017278
376880.0000000    0.1899762
376920.0000000    0.1941397
376960.0000000    0.2038064
377000.0000000    0.1983686
377040.0000000    0.2010274
377080.0000000    0.2114769
377120.0000000    0.2124638
377160.0000000    0.1974325
377200.0000000    0.1973625
377240.0000000    0.1958188
377280.0000000    0.1865298
377320.0000000    0.1823194
377360.0000000    0.1845981
377400.0000000    0.1749715
377440.0000000    0.1912937
377480.0000000    0.1915640
377520.0000000    0.1946298
377560.0000000    0.2028988
377600.0000000    0.2033439
377640.0000000    0.1771494
377680.0000000    0.1954128
377720.0000000    0.1985249
377760.0000000    0.1901153
377800.0000000    0.2134912
377840.0000000    0.1619040
377880.0000000    0.1808922
377920.0000000    0.2036963
377960.0000000    0.2208914
378000.0000000    0.2215373
378040.0000000    0.2067151
378080.0000000    0.1959264
378120.0000000    0.1875958
378160.0000000    0.1771835
378200.0000000    0.2066593
378240.0000000    0.1873994
378280.0000000    0.2119409
378320.0000000    0.1902312
378360.0000000    0.1923219
378400.0000000    0.2146474
378440.0000000    0.1937035
378480.0000000    0.2071838
378520.0000000    0.2171645
378560.0000000    0.2042306
378600.0000000    0.2277923
378640.0000000    0.2169830
378680.0000000    0.2274097
378720.0000000    0.2549667
378760.0000000    0.2334659
378800.0000000    0.2289859
378840.0000000    0.2277296
378880.0000000    0.2059559
378920.0000000    0.2378562
378960.0000000    0.2504969
379000.0000000    0.2378395
379040.0000000    0.2334024
379080.0000000    0.2359752
379120.0000000    0.2783749
379160.0000000    0.2343066
379200.0000000    0.2421883
379240.0000000    0.2153530
379280.0000000    0.2392561
379320.0000000    0.2407005
379360.0000000    0.2329805
379400.0000000    0.2671075
379440.0000000    0.2528091
379480.0000000    0.2630019
379520.0000000    0.2798090
379560.0000000    0.2877364
379600.0000000    0.3239090
379640.0000000    0.3115125
379680.0000000    0.2968627
379720.0000000    0.2872730
379760.0000000    0.2886738
379800.0000000    0.2814042
379840.0000000    0.2972912
379880.0000000    0.2647660
379920.0000000    0.2476643
379960.0000000    0.2671945
380000.0000000    0.2715664
380040.0000000    0.2885068
380080.0000000    0.3036921
380120.0000000    0.3204426
380160.0000000    0.3161943
380200.0000000    0.3345758
380240.0000000    0.3425106
380280.0000000    0.3224072
380320.0000000    0.3295150
380360.0000000    0.2981699
380400.0000000    0.2996887
380440.0000000    0.2804423
380480.0000000    0.2647648
380520.0000000    0.2881643
380560.0000000    0.2687153
380600.0000000    0.3042974
380640.0000000    0.2938702
380680.0000000    0.2654986
380720.0000000    0.2872854
380760.0000000    0.2769577
380800.0000000    0.2849694
380840.0000000    0.3049065
380880.0000000    0.3370346
380920.0000000    0.2917243
380960.0000000    0.3093424
381000.0000000    0.3124063
381040.0000000    0.3344682
381080.0000000    0.3015105
381120.0000000    0.3235719
381160.0000000    0.3353551
381200.0000000    0.3446745
381240.0000000    0.3498816
381280.0000000    0.3403895
381320.0000000    0.3675300
381360.0000000    0.3628366
381400.0000000    0.3299650
381440.0000000    0.3489982
381480.0000000    0.3402252
381520.0000000    0.3539844
381560.0000000    0.3240002
381600.0000000    0.3130896
381640.0000000    0.3218943
381680.0000000    0.3130057
381720.0000000    0.3134793
381760.0000000    0.3441653
381800.0000000    0.3251548
381840.0000000    0.3196992
381880.0000000    0.3099360
381920.0000000    0.2933269
381960.0000000    0.2943570
382000.0000000    0.2981841
382040.0000000    0.2623438
382080.0000000    0.2816512
382120.0000000    0.2780600
382160.0000000    0.2915958
382200.0000000    0.3178361
382240.0000000    0.3245053
382280.0000000    0.3428802
382320.0000000    0.3142094
382360.0000000    0.2904221
382400.0000000    0.2758761
382440.0000000    0.2668844
382480.0000000    0.3080968
382520.0000000    0.3341268
382560.0000000    0.3248457
382600.0000000    0.3051522
382640.0000000    0.3208315
382680.0000000    0.3094262
382720.0000000    0.2951602
382760.0000000    0.3113664
382800.0000000    0.2895513
382840.0000000    0.3326654
382880.0000000    0.3394615
382920.0000000    0.3409587
382960.0000000    0.3432324
383000.0000000    0.3413267
383040.0000000    0.3263807
383080.0000000    0.3663045
383120.0000000    0.3582598
383160.0000000    0.3705321
383200.0000000    0.4281732
383240.0000000    0.4249364
383280.0000000    0.4268773
383320.0000000    0.4507163
383360.0000000    0.4396151
383400.0000000    0.4256172
383440.0000000    0.4199535
383480.0000000    0.4517344
383520.0000000    0.4568910
383560.0000000    0.4749251
383600.0000000    0.4653385
383640.0000000    0.4878873
383680.0000000    0.5145291
383720.0000000    0.5148306
383760.0000000    0.5471274
383800.0000000    0.5721890
383840.0000000    0.5359856
383880.0000000    0.5676513
383920.0000000    0.5285304
383960.0000000    0.5357766
384000.0000000    0.5895940
384040.0000000    0.5318354
384080.0000000    0.5389270
384120.0000000    0.5788950
384160.0000000    0.6031310
384200.0000000    0.5589535
384240.0000000    0.5446422
384280.0000000    0.6122701
384320.0000000    0.6158221
384360.0000000    0.6097653
384400.0000000    0.5872180
384440.0000000    0.5620866
384480.0000000    0.5721778
384520.0000000    0.5628506
384560.0000000    0.5475916
384600.0000000    0.5688936
384640.0000000    0.5628966
384680.0000000    0.5568182
384720.0000000    0.5365804
384760.0000000    0.5088726
384800.0000000    0.5004737
384840.0000000    0.5010673
384880.0000000    0.4873457
384920.0000000    0.4409237
384960.0000000    0.4671651
385000.0000000    0.4786896
385040.0000000    0.4666263
385080.0000000    0.3780357
385120.0000000    0.3993714
385160.0000000    0.3831424
385200.0000000    0.4324481
385240.0000000    0.4414834
385280.0000000    0.4172369
385320.0000000    0.4104974
385360.0000000    0.5274037
385400.0000000    0.5555166
385440.0000000    0.5568774
385480.0000000    0.5376821
385520.0000000    0.4936995
385560.0000000    0.5095586
385600.0000000    0.5578633
385640.0000000    0.6138148
385680.0000000    0.6090178
385720.0000000    0.6076643
385760.0000000    0.6382427
385800.0000000    0.6323412
385840.0000000    0.6221486
385880.0000000    0.6033098
385920.0000000    0.5540268
385960.0000000    0.5399094
386000.0000000    0.5330501
386040.0000000    0.5315882
386080.0000000    0.5275880
386120.0000000    0.5355249
386160.0000000    0.5169269
386200.0000000    0.5512860
386240.0000000    0.5592903
386280.0000000    0.5207947
386320.0000000    0.4402592
386360.0000000    0.4626080
386400.0000000    0.4570684
386440.0000000    0.4966283
386480.0000000    0.4741140
386520.0000000    0.5060002
386560.0000000    0.5051933
386600.0000000    0.4726892
386640.0000000    0.4411189
386680.0000000    0.4390015
386720.0000000    0.4002042
386760.0000000    0.3952391
386800.0000000    0.4194340
386840.0000000    0.4377373
386880.0000000    0.4560153
386920.0000000    0.4515771
386960.0000000    0.4576971
387000.0000000    0.4522092
387040.0000000    0.4701627
387080.0000000    0.4175604
387120.0000000    0.4081245
387160.0000000    0.4348826
387200.0000000    0.3945940
387240.0000000    0.4392222
387280.0000000    0.4798515
387320.0000000    0.4728778
387360.0000000    0.4779589
387400.0000000    0.4555277
387440.0000000    0.4622498
387480.0000000    0.4697244
387520.0000000    0.4820301
387560.0000000    0.4485597
387600.0000000    0.4886508
387640.0000000    0.4497182
387680.0000000    0.4667533
387720.0000000    0.4441709
387760.0000000    0.4342676
387800.0000000    0.4272919
387840.0000000    0.4488987
387880.0000000    0.4838352
387920.0000000    0.4716842
387960.0000000    0.4684493
388000.0000000    0.4310589
388040.0000000    0.4525833
388080.0000000    0.4819432
388120.0000000    0.4698070
388160.0000000    0.4196284
388200.0000000    0.4264613
388240.0000000    0.4201126
388280.0000000    0.4212478
388320.0000000    0.4218940
388360.0000000    0.4269435
388400.0000000    0.3977260
388440.0000000    0.4210482
388480.0000000    0.4157516
388520.0000000    0.4336767
388560.0000000    0.4233554
388600.0000000    0.4184435
388640.0000000    0.4300829
388680.0000000    0.4167910
388720.0000000    0.4366161
388760.0000000    0.4291998
388800.0000000    0.4558186
388840.0000000    0.4720137
388880.0000000    0.4345247
388920.0000000    0.4853282
388960.0000000    0.4974844
389000.0000000    0.4794615
389040.0000000    0.4762209
389080.0000000    0.4594530
389120.0000000    0.4295760
389160.0000000    0.4248978
389200.0000000    0.4082389
389240.0000000    0.4038853
389280.0000000    0.4235578
389320.0000000    0.4404205
389360.0000000    0.4810226
389400.0000000    0.4764780
389440.0000000    0.4773949
389480.0000000    0.4367312
389520.0000000    0.4385816
389560.0000000    0.4486934
389600.0000000    0.4725545
389640.0000000    0.4619213
389680.0000000    0.4634984
389720.0000000    0.4807109
389760.0000000    0.4720541
389800.0000000    0.5061765
389840.0000000    0.4819078
389880.0000000    0.4590820
389920.0000000    0.4421490
389960.0000000    0.4200309
390000.0000000    0.4229802
390040.0000000    0.4675731
390080.0000000    0.4500522
390120.0000000    0.4474540
390160.0000000    0.5015467
390200.0000000    0.5201903
390240.0000000    0.5105708
390280.0000000    0.5389302
390320.0000000    0.5134858
390360.0000000    0.5230282
390400.0000000    0.4954135
390440.0000000    0.4833256
390480.0000000    0.4764508
390520.0000000    0.5065143
390560.0000000    0.5063761
390600.0000000    0.4549731
390640.0000000    0.4582627
390680.0000000    0.4861635
390720.0000000    0.4774098
390760.0000000    0.4370106
390800.0000000    0.4665907
390840.0000000    0.4641829
390880.0000000    0.4533193
390920.0000000    0.4146078
390960.0000000    0.4274058
391000.0000000    0.3999312
391040.0000000    0.4301949
391080.0000000    0.4424611
391120.0000000    0.4213957
391160.0000000    0.4192526
391200.0000000    0.4323334
391240.0000000    0.4545397
391280.0000000    0.4383213
391320.0000000    0.4390892
391360.0000000    0.4440173
391400.0000000    0.4126900
391440.0000000    0.4452670
391480.0000000    0.4663682
391520.0000000    0.4513226
391560.0000000    0.4115558
391600.0000000    0.4584706
391640.0000000    0.4715566
391680.0000000    0.5094970
391720.0000000    0.4794081
391760.0000000    0.4825988
391800.0000000    0.5039092
391840.0000000    0.5480055
391880.0000000    0.5304721
391920.0000000    0.5931346
391960.0000000    0.5790473
392000.0000000    0.5362153
392040.0000000    0.5161089
392080.0000000    0.5144501
392120.0000000    0.4951998
392160.0000000    0.5393983
392200.0000000    0.5647427
392240.0000000    0.5498062
392280.0000000    0.5550364
392320.0000000    0.5440778
392360.0000000    0.5096393
392400.0000000    0.4860725
392440.0000000    0.4598066
392480.0000000    0.4439579
392520.0000000    0.4228367
392560.0000000    0.4369912
392600.0000000    0.4213821
392640.0000000    0.4046538
392680.0000000    0.4072018
392720.0000000    0.3646483
392760.0000000    0.4091249
392800.0000000    0.4245141
392840.0000000    0.4078937
392880.0000000    0.4332826
392920.0000000    0.4147513
392960.0000000    0.4850157
393000.0000000    0.4843915
393040.0000000    0.4564761
393080.0000000    0.4546714
393120.0000000    0.4377587
393160.0000000    0.4174727
393200.0000000    0.4612632
393240.0000000    0.4459235
393280.0000000    0.4598069
393320.0000000    0.4569750
393360.0000000    0.4822331
393400.0000000    0.4962710
393440.0000000    0.4977441
393480.0000000    0.4896059
393520.0000000    0.5135345
393560.0000000    0.5146585
393600.0000000    0.5510433
393640.0000000    0.5447996
393680.0000000    0.5285100
393720.0000000    0.5162593
393760.0000000    0.5355495
393800.0000000    0.5097458
393840.0000000    0.5095325
393880.0000000    0.5306281
393920.0000000    0.5430999
393960.0000000    0.5023980
394000.0000000    0.4894047
394040.0000000    0.4902158
394080.0000000    0.4984006
394120.0000000    0.4546122
394160.0000000    0.4217696
394200.0000000    0.4228014
394240.0000000    0.4330192
394280.0000000    0.4878298
394320.0000000    0.5021039
394360.0000000    0.4809411
394400.0000000    0.4846699
394440.0000000    0.5080883
394480.0000000    0.4657943
394520.0000000    0.4579940
394560.0000000    0.4756694
394600.0000000    0.4679926
394640.0000000    0.4221475
394680.0000000    0.4550490
394720.0000000    0.4846781
394760.0000000    0.5104469
394800.0000000    0.5290565
394840.0000000    0.5232192
394880.0000000    0.4936243
394920.0000000    0.4935764
394960.0000000    0.4713959
395000.0000000    0.4688511
395040.0000000    0.4756823
395080.0000000    0.5057796
395120.0000000    0.5576345
395160.0000000    0.4845602
395200.0000000    0.4374281
395240.0000000    0.4680471
395280.0000000    0.4714761
395320.0000000    0.4543997
395360.0000000    0.4444512
395400.0000000    0.4463786
395440.0000000    0.4639420
395480.0000000    0.4741808
395520.0000000    0.4058406
395560.0000000    0.4603404
395600.0000000    0.4524994
395640.0000000    0.4631526
395680.0000000    0.5207806
395720.0000000    0.4930190
395760.0000000    0.4376943
395800.0000000    0.4313459
395840.0000000    0.4148324
395880.0000000    0.4048731
395920.0000000    0.4024091
395960.0000000    0.4629446
396000.0000000    0.4841404
396040.0000000    0.5036818
396080.0000000    0.4762064
396120.0000000    0.4622697
396160.0000000    0.5243750
396200.0000000    0.5285160
396240.0000000    0.5180072
396280.0000000    0.5008900
396320.0000000    0.4842311
396360.0000000    0.4664208
396400.0000000    0.4723104
396440.0000000    0.4958475
396480.0000000    0.4768483
396520.0000000    0.5125887
396560.0000000    0.5054961
396600.0000000    0.4462005
396640.0000000    0.4394643
396680.0000000    0.4259673
396720.0000000    0.4798352
396760.0000000    0.4571609
396800.0000000    0.4498226
396840.0000000    0.4649349
396880.0000000    0.4375291
396920.0000000    0.4703171
396960.0000000    0.4817398
397000.0000000    0.4686424
397040.0000000    0.4652988
397080.0000000    0.4392312
397120.0000000    0.4954879
397160.0000000    0.4565875
397200.0000000    0.5147064
397240.0000000    0.5488964
397280.0000000    0.5581723
397320.0000000    0.5221084
397360.0000000    0.5806856
397400.0000000    0.5333269
397440.0000000    0.5476997
397480.0000000    0.5518579
397520.0000000    0.5355889
397560.0000000    0.5454780
397600.0000000    0.5352150
397640.0000000    0.6092928
397680.0000000    0.6054426
397720.0000000    0.5847210
397760.0000000    0.5808661
397800.0000000    0.5780559
397840.0000000    0.5706838
397880.0000000    0.5731609
397920.0000000    0.5068690
397960.0000000    0.5101162
398000.0000000    0.4987445
398040.0000000    0.4804728
398080.0000000    0.5076997
398120.0000000    0.5147738
398160.0000000    0.5159507
398200.0000000    0.5554874
398240.0000000    0.4861722
398280.0000000    0.5141701
398320.0000000    0.5002416
398360.0000000    0.4951206
398400.0000000    0.4800571
398440.0000000    0.4913018
398480.0000000    0.4611521
398520.0000000    0.5189181
398560.0000000    0.5173914
398600.0000000    0.5100678
398640.0000000    0.5040992
398680.0000000    0.5283524
398720.0000000    0.4995174
398760.0000000    0.5291657
398800.0000000    0.5188383
398840.0000000    0.5476807
398880.0000000    0.5497033
398920.0000000    0.5488718
398960.0000000    0.5399834
399000.0000000    0.5592275
399040.0000000    0.5285978
399080.0000000    0.4951468
399120.0000000    0.5163341
399160.0000000    0.5073519
399200.0000000    0.4955009
399240.0000000    0.5056843
399280.0000000    0.5176102
399320.0000000    0.5230898
399360.0000000    0.4963714
399400.0000000    0.5024809
399440.0000000    0.4911543
399480.0000000    0.5225145
399520.0000000    0.4718364
399560.0000000    0.4743107
399600.0000000    0.4846286
399640.0000000    0.5228581
399680.0000000    0.5361925
399720.0000000    0.5153121
399760.0000000    0.5168951
399800.0000000    0.5306804
399840.0000000    0.5008331
399880.0000000    0.5047930
399920.0000000    0.5026532
399960.0000000    0.5266342
400000.0000000    0.5360337
400040.0000000    0.5372981
400080.0000000    0.5192147
400120.0000000    0.5626193
400160.0000000    0.5536179
400200.0000000    0.5219664
400240.0000000    0.5101548
400280.0000000    0.4943362
400320.0000000    0.5127875
400360.0000000    0.5394670
400400.0000000    0.4746377
400440.0000000    0.5258149
400480.0000000    0.4952095
400520.0000000    0.5422634
400560.0000000    0.5031376
400600.0000000    0.5138199
400640.0000000    0.5197427
400680.0000000    0.5142730
400720.0000000    0.5167547
400760.0000000    0.5450417
400800.0000000    0.5192633
400840.0000000    0.5365728
400880.0000000    0.5261412
400920.0000000    0.5066210
400960.0000000    0.5085921
401000.0000000    0.5337904
401040.0000000    0.5290481
401080.0000000    0.5532786
401120.0000000    0.5408168
401160.0000000    0.5221245
401200.0000000    0.5371538
401240.0000000    0.5215860
401280.0000000    0.5222088
401320.0000000    0.5242817
401360.0000000    0.5321007
401400.0000000    0.5596145
401440.0000000    0.5678056
401480.0000000    0.5738999
401520.0000000    0.5900006
401560.0000000    0.5806845
401600.0000000    0.5643626
401640.0000000    0.5320094
401680.0000000    0.5060352
401720.0000000    0.5076710
401760.0000000    0.4900468
401800.0000000    0.4789673
401840.0000000    0.4904328
401880.0000000    0.4887127
401920.0000000    0.4751169
401960.0000000    0.4907646
402000.0000000    0.4963016
402040.0000000    0.4913178
402080.0000000    0.4596664
402120.0000000    0.4830473
402160.0000000    0.4533844
402200.0000000    0.4830257
402240.0000000    0.4593486
402280.0000000    0.4825258
402320.0000000    0.4753529
402360.0000000    0.4908356
402400.0000000    0.5055310
402440.0000000    0.4544298
402480.0000000    0.4787645
402520.0000000    0.4957078
402560.0000000    0.4910921
402600.0000000    0.4580573
402640.0000000    0.4193538
402680.0000000    0.4564497
402720.0000000    0.4513322
402760.0000000    0.4827341
402800.0000000    0.4588052
402840.0000000    0.4653539
402880.0000000    0.4565369
402920.0000000    0.4659193
402960.0000000    0.4712079
403000.0000000    0.4745114
403040.0000000    0.4251907
403080.0000000    0.4220662
403120.0000000    0.4678159
403160.0000000    0.4559894
403200.0000000    0.4307624
403240.0000000    0.4619674
403280.0000000    0.4730259
403320.0000000    0.4645095
403360.0000000    0.4625900
403400.0000000    0.4497042
403440.0000000    0.4993327
403480.0000000    0.5207419
403520.0000000    0.5309187
403560.0000000    0.5716492
403600.0000000    0.5264748
403640.0000000    0.5586685
403680.0000000    0.5505400
403720.0000000    0.5450274
403760.0000000    0.5406595
403800.0000000    0.5753179
403840.0000000    0.5390688
403880.0000000    0.5186690
403920.0000000    0.6001434
403960.0000000    0.6341887
404000.0000000    0.5876660
404040.0000000    0.5808287
404080.0000000    0.5428480
404120.0000000    0.5543882
404160.0000000    0.5357360
404200.0000000    0.5130260
404240.0000000    0.5117269
404280.0000000    0.4441427
404320.0000000    0.4964921
404360.0000000    0.4708048
404400.0000000    0.4840986
404440.0000000    0.4251692
404480.0000000    0.4231587
404520.0000000    0.4203712
404560.0000000    0.4006650
404600.0000000    0.4067622
404640.0000000    0.4078604
404680.0000000    0.3930178
404720.0000000    0.4229217
404760.0000000    0.4162894
404800.0000000    0.4663751
404840.0000000    0.4547273
404880.0000000    0.4471648
404920.0000000    0.4315608
404960.0000000    0.4458196
405000.0000000    0.4390975
405040.0000000    0.4680782
405080.0000000    0.4782591
405120.0000000    0.4924944
405160.0000000    0.4631830
405200.0000000    0.5034301
405240.0000000    0.5071844
405280.0000000    0.4932833
405320.0000000    0.5203868
405360.0000000    0.5126273
405400.0000000    0.4909702
405440.0000000    0.5092203
405480.0000000    0.5334809
405520.0000000    0.5200194
405560.0000000    0.5003361
405600.0000000    0.4811659
405640.0000000    0.5401450
405680.0000000    0.5466244
405720.0000000    0.5969974
405760.0000000    0.5874800
405800.0000000    0.5496251
405840.0000000    0.5549119
405880.0000000    0.5318061
405920.0000000    0.4984939
405960.0000000    0.4588534
406000.0000000    0.4879941
406040.0000000    0.4798509
406080.0000000    0.5158314
406120.0000000    0.5198610
406160.0000000    0.5021137
406200.0000000    0.4738142
406240.0000000    0.4519631
406280.0000000    0.4539006
406320.0000000    0.4704802
406360.0000000    0.4521471
406400.0000000    0.4988919
406440.0000000    0.4561183
406480.0000000    0.4587276
406520.0000000    0.4288520
406560.0000000    0.4892390
406600.0000000    0.4924610
406640.0000000    0.4831174
406680.0000000    0.4705561
406720.0000000    0.5170196
406760.0000000    0.5069470
406800.0000000    0.5194302
406840.0000000    0.4977205
406880.0000000    0.4850456
406920.0000000    0.4869457
406960.0000000    0.4559827
407000.0000000    0.4387116
407040.0000000    0.4256068
407080.0000000    0.4722100
407120.0000000    0.4498104
407160.0000000    0.4537624
407200.0000000    0.4846597
407240.0000000    0.4374779
407280.0000000    0.4792986
407320.0000000    0.4468777
407360.0000000    0.4105195
407400.0000000    0.4513753
407440.0000000    0.4326949
407480.0000000    0.4215319
407520.0000000    0.4606571
407560.0000000    0.4663945
407600.0000000    0.4941909
407640.0000000    0.4602229
407680.0000000    0.4932473
407720.0000000    0.4722875
407760.0000000    0.4798059
407800.0000000    0.5247364
407840.0000000    0.5044056
407880.0000000    0.5021806
407920.0000000    0.4706776
407960.0000000    0.4471434
408000.0000000    0.4636434
408040.0000000    0.4772868
408080.0000000    0.4741900
408120.0000000    0.5148845
408160.0000000    0.4647728
408200.0000000    0.4478984
408240.0000000    0.4473918
408280.0000000    0.4385948
408320.0000000    0.4334016
408360.0000000    0.4243678
408400.0000000    0.4414026
408440.0000000    0.4537144
408480.0000000    0.4474996
408520.0000000    0.4288514
408560.0000000    0.4804369
408600.0000000    0.4433346
408640.0000000    0.4431255
408680.0000000    0.4981473
408720.0000000    0.4908934
408760.0000000    0.4795251
408800.0000000    0.4878991
408840.0000000    0.4447702
408880.0000000    0.4152066
408920.0000000    0.4505003
408960.0000000    0.4318253
409000.0000000    0.4788516
409040.0000000    0.4812286
409080.0000000    0.4669139
409120.0000000    0.3999770
409160.0000000    0.4148873
409200.0000000    0.3998515
409240.0000000    0.4182104
409280.0000000    0.4100896
409320.0000000    0.4469038
409360.0000000    0.4557104
409400.0000000    0.4609089
409440.0000000    0.4186875
409480.0000000    0.4118986
409520.0000000    0.4213507
409560.0000000    0.4519560
409600.0000000    0.5079325
409640.0000000    0.5080017
409680.0000000    0.5080784
409720.0000000    0.5074263
409760.0000000    0.4913723
409800.0000000    0.4607836
409840.0000000    0.4369233
409880.0000000    0.4390908
409920.0000000    0.4372047
409960.0000000    0.4785507
410000.0000000    0.5096483
410040.0000000    0.4994592
410080.0000000    0.4626553
410120.0000000    0.4514630
410160.0000000    0.4383327
410200.0000000    0.4183165
410240.0000000    0.3912500
410280.0000000    0.3853006
410320.0000000    0.3822083
410360.0000000    0.4253392
410400.0000000    0.4286959
410440.0000000    0.4023651
410480.0000000    0.4073557
410520.0000000    0.4059282
410560.0000000    0.4032664
410600.0000000    0.4057674
410640.0000000    0.4154083
410680.0000000    0.4269428
410720.0000000    0.4081025
410760.0000000    0.4568015
410800.0000000    0.4648793
410840.0000000    0.4346672
410880.0000000    0.4274732
410920.0000000    0.4309507
410960.0000000    0.4527254
411000.0000000    0.4516866
411040.0000000    0.4557281
411080.0000000    0.4348961
411120.0000000    0.4625978
411160.0000000    0.5018920
411200.0000000    0.5091358
411240.0000000    0.4907678
411280.0000000    0.5019334
411320.0000000    0.5022867
411360.0000000    0.4950964
411400.0000000    0.4490544
411440.0000000    0.4619099
411480.0000000    0.4848009
411520.0000000    0.4997818
411560.0000000    0.4655285
411600.0000000    0.4331097
411640.0000000    0.4258513
411680.0000000    0.4863046
411720.0000000    0.4350105
411760.0000000    0.4475600
411800.0000000    0.4226114
411840.0000000    0.4154550
411880.0000000    0.4714514
411920.0000000    0.4210610
411960.0000000    0.4845007
412000.0000000    0.4653253
412040.0000000    0.4629678
412080.0000000    0.4468236
412120.0000000    0.3853849
412160.0000000    0.3865505
412200.0000000    0.4078851
412240.0000000    0.4267760
412280.0000000    0.4150111
412320.0000000    0.4216326
412360.0000000    0.3840736
412400.0000000    0.4436130
412440.0000000    0.4537483
412480.0000000    0.4140816
412520.0000000    0.4025297
412560.0000000    0.3734113
412600.0000000    0.3785497
412640.0000000    0.3692262
412680.0000000    0.4100488
412720.0000000    0.4377382
412760.0000000    0.3946856
412800.0000000    0.4124252
412840.0000000    0.4424710
412880.0000000    0.4337813
412920.0000000    0.4113389
412960.0000000    0.3816494
413000.0000000    0.4143428
413040.0000000    0.4144467
413080.0000000    0.4034824
413120.0000000    0.4001397
413160.0000000    0.4217444
413200.0000000    0.4565140
413240.0000000    0.4229388
413280.0000000    0.4605623
413320.0000000    0.4629359
413360.0000000    0.5087993
413400.0000000    0.5372249
413440.0000000    0.5013780
413480.0000000    0.5167377
413520.0000000    0.5796572
413560.0000000    0.5675472
413600.0000000    0.5474604
413640.0000000    0.5319866
413680.0000000    0.4750854
413720.0000000    0.4970879
413760.0000000    0.5196669
413800.0000000    0.5663745
413840.0000000    0.5323749
413880.0000000    0.4946522
413920.0000000    0.5164617
413960.0000000    0.5032068
414000.0000000    0.5288852
414040.0000000    0.5837948
414080.0000000    0.6112172
414120.0000000    0.6036872
414160.0000000    0.5579022
414200.0000000    0.5052864
414240.0000000    0.5539155
414280.0000000    0.6051794
414320.0000000    0.5926242
414360.0000000    0.5655245
414400.0000000    0.5560422
414440.0000000    0.5642962
414480.0000000    0.5394561
414520.0000000    0.5472194
414560.0000000    0.5330193
414600.0000000    0.5684950
414640.0000000    0.5482244
414680.0000000    0.5383252
414720.0000000    0.5703804
414760.0000000    0.5880367
414800.0000000    0.6075602
414840.0000000    0.5762686
414880.0000000    0.5766621
414920.0000000    0.5975323
414960.0000000    0.5466685
415000.0000000    0.5717152
415040.0000000    0.5971623
415080.0000000    0.6158025
415120.0000000    0.5594439
415160.0000000    0.5914628
415200.0000000    0.5754382
415240.0000000    0.5865059
415280.0000000    0.5469696
415320.0000000    0.5311788
415360.0000000    0.5135055
415400.0000000    0.5281209
415440.0000000    0.5283784
415480.0000000    0.5586457
415520.0000000    0.5440810
415560.0000000    0.5738752
415600.0000000    0.5497772
415640.0000000    0.5368676
415680.0000000    0.5545632
415720.0000000    0.5286000
415760.0000000    0.5144937
415800.0000000    0.5082245
415840.0000000    0.5033127
415880.0000000    0.4884737
415920.0000000    0.5136815
415960.0000000    0.5487759
416000.0000000    0.5472310
416040.0000000    0.5160785
416080.0000000    0.4998286
416120.0000000    0.5037920
416160.0000000    0.4688158
416200.0000000    0.4855751
416240.0000000    0.4787233
416280.0000000    0.5064134
416320.0000000    0.5116225
416360.0000000    0.4907251
416400.0000000    0.4785714
416440.0000000    0.4587649
416480.0000000    0.4581860
416520.0000000    0.4758086
416560.0000000    0.4695468
416600.0000000    0.5035790
416640.0000000    0.4865220
416680.0000000    0.4803904
416720.0000000    0.5099499
416760.0000000    0.5119135
416800.0000000    0.4963989
416840.0000000    0.5419528
416880.0000000    0.4839814
416920.0000000    0.4564331
416960.0000000    0.4648508
417000.0000000    0.4882950
417040.0000000    0.4816686
417080.0000000    0.4808033
417120.0000000    0.4430717
417160.0000000    0.4159957
417200.0000000    0.4207321
417240.0000000    0.4272766
417280.0000000    0.4058362
417320.0000000    0.4295407
417360.0000000    0.4613556
417400.0000000    0.4469024
417440.0000000    0.4645332
417480.0000000    0.4460405
417520.0000000    0.4830623
417560.0000000    0.4875714
417600.0000000    0.4956889
417640.0000000    0.4986493
417680.0000000    0.4859073
417720.0000000    0.4562550
417760.0000000    0.4273393
417800.0000000    0.4929174
417840.0000000    0.4860590
417880.0000000    0.4395760
417920.0000000    0.4361370
417960.0000000    0.4853536
418000.0000000    0.4521770
418040.0000000    0.5067101
418080.0000000    0.5199212
418120.0000000    0.5091963
418160.0000000    0.5469015
418200.0000000    0.5561684
418240.0000000    0.5394319
418280.0000000    0.5186173
418320.0000000    0.5070726
418360.0000000    0.4907733
418400.0000000    0.5171615
418440.0000000    0.5061831
418480.0000000    0.5089330
418520.0000000    0.5236103
418560.0000000    0.5084174
418600.0000000    0.5117854
418640.0000000    0.4895982
418680.0000000    0.4431033
418720.0000000    0.4976509
418760.0000000    0.4761674
418800.0000000    0.4738143
418840.0000000    0.4395963
418880.0000000    0.4475668
418920.0000000    0.4349681
418960.0000000    0.4515934
419000.0000000    0.4489364
419040.0000000    0.4858373
419080.0000000    0.4954715
419120.0000000    0.4827590
419160.0000000    0.4853168
419200.0000000    0.4899293
419240.0000000    0.4368455
419280.0000000    0.4582302
419320.0000000    0.4537891
419360.0000000    0.4625243
419400.0000000    0.4718106
419440.0000000    0.4645839
419480.0000000    0.4732170
419520.0000000    0.4698889
419560.0000000    0.4772951
419600.0000000    0.4517611
419640.0000000    0.4687364
419680.0000000    0.4747585
419720.0000000    0.4891645
419760.0000000    0.5400702
419800.0000000    0.5086552
419840.0000000    0.5174940
419880.0000000    0.5196546
419920.0000000    0.5055506
419960.0000000    0.4924303
420000.0000000    0.4951662
420040.0000000    0.5329279
420080.0000000    0.5723299
420120.0000000    0.5605223
420160.0000000    0.5089545
420200.0000000    0.4830777
420240.0000000    0.4677336
420280.0000000    0.4295228
420320.0000000    0.4746566
420360.0000000    0.4564521
420400.0000000    0.4555122
420440.0000000    0.4625683
420480.0000000    0.4822822
420520.0000000    0.4550959
420560.0000000    0.4373917
420600.0000000    0.4469942
420640.0000000    0.4561914
420680.0000000    0.4979115
420720.0000000    0.4719891
420760.0000000    0.4556279
420800.0000000    0.4707844
420840.0000000    0.4675641
420880.0000000    0.4953800
420920.0000000    0.4734343
420960.0000000    0.4682471
421000.0000000    0.4687881
421040.0000000    0.4372456
421080.0000000    0.4399269
421120.0000000    0.4228533
421160.0000000    0.4452889
421200.0000000    0.4679160
421240.0000000    0.4673700
421280.0000000    0.4356534
421320.0000000    0.4558443
421360.0000000    0.4651911
421400.0000000    0.4574218
421440.0000000    0.4218678
421480.0000000    0.4478386
421520.0000000    0.4410058
421560.0000000    0.4186324
421600.0000000    0.4264368
421640.0000000    0.4371388
421680.0000000    0.4354260
421720.0000000    0.4314325
421760.0000000    0.4447681
421800.0000000    0.4266397
421840.0000000    0.3978270
421880.0000000    0.4175682
421920.0000000    0.4294491
421960.0000000    0.4268137
422000.0000000    0.4277092
422040.0000000    0.4226814
422080.0000000    0.4216227
422120.0000000    0.4602483
422160.0000000    0.4613864
422200.0000000    0.4770395
422240.0000000    0.4623180
422280.0000000    0.4525248
422320.0000000    0.4570367
422360.0000000    0.4597385
422400.0000000    0.5096976
422440.0000000    0.4912578
422480.0000000    0.4826059
422520.0000000    0.4851022
422560.0000000    0.4596632
422600.0000000    0.4460258
422640.0000000    0.4624242
422680.0000000    0.4827082
422720.0000000    0.5116822
422760.0000000    0.5041850
422800.0000000    0.5070950
422840.0000000    0.5297036
422880.0000000    0.5273075
422920.0000000    0.5455234
422960.0000000    0.5405976
423000.0000000    0.5180820
423040.0000000    0.5180337
423080.0000000    0.4975106
423120.0000000    0.4883285
423160.0000000    0.4544610
423200.0000000    0.4967653
423240.0000000    0.4887352
423280.0000000    0.4700805
423320.0000000    0.4844725
423360.0000000    0.5050833
423400.0000000    0.4921710
423440.0000000    0.4708743
423480.0000000    0.4938534
423520.0000000    0.4793335
423560.0000000    0.4436432
423600.0000000    0.4755417
423640.0000000    0.4780887
423680.0000000    0.4692587
423720.0000000    0.4374964
423760.0000000    0.5186449
423800.0000000    0.5057302
423840.0000000    0.5159937
423880.0000000    0.4609051
423920.0000000    0.4746052
423960.0000000    0.5099374
424000.0000000    0.4795330
424040.0000000    0.4735297
424080.0000000    0.4417183
424120.0000000    0.4553361
424160.0000000    0.5030936
424200.0000000    0.4814166
424240.0000000    0.4821422
424280.0000000    0.5233460
424320.0000000    0.5447845
424360.0000000    0.5438019
424400.0000000    0.5461059
424440.0000000    0.5982690
424480.0000000    0.5688103
424520.0000000    0.5632948
424560.0000000    0.5324500
424600.0000000    0.5715961
424640.0000000    0.5768489
424680.0000000    0.5160290
424720.0000000    0.5339912
424760.0000000    0.5238605
424800.0000000    0.5302105
424840.0000000    0.4787363
424880.0000000    0.5052884
424920.0000000    0.5225079
424960.0000000    0.4912087
425000.0000000    0.5090317
425040.0000000    0.5097160
425080.0000000    0.4934712
425120.0000000    0.4981807
425160.0000000    0.4974131
425200.0000000    0.4852167
425240.0000000    0.5070764
425280.0000000    0.5394981
425320.0000000    0.5221765
425360.0000000    0.4910088
425400.0000000    0.4757974
425440.0000000    0.4793586
425480.0000000    0.4689930
425520.0000000    0.4592738
425560.0000000    0.4740255
425600.0000000    0.5112900
425640.0000000    0.4702739
425680.0000000    0.4583436
425720.0000000    0.4466012
425760.0000000    0.4650512
425800.0000000    0.4812625
425840.0000000    0.4910332
425880.0000000    0.4730451
425920.0000000    0.4982209
425960.0000000    0.5083383
426000.0000000    0.4798196
426040.0000000    0.4523808
426080.0000000    0.5034429
426120.0000000    0.5063441
426160.0000000    0.5366792
426200.0000000    0.5183018
426240.0000000    0.5103430
426280.0000000    0.5546097
426320.0000000    0.5417081
426360.0000000    0.5099301
426400.0000000    0.5016093
426440.0000000    0.4789783
426480.0000000    0.4797301
426520.0000000    0.4918388
426560.0000000    0.4377698
426600.0000000    0.4595939
426640.0000000    0.4790028
426680.0000000    0.4386093
426720.0000000    0.4589102
426760.0000000    0.4341174
426800.0000000    0.4603252
426840.0000000    0.4758114
426880.0000000    0.5152602
426920.0000000    0.5470378
426960.0000000    0.5386982
427000.0000000    0.5148234
427040.0000000    0.5480362
427080.0000000    0.5063977
427120.0000000    0.4766618
427160.0000000    0.4984754
427200.0000000    0.4544674
427240.0000000    0.4633265
427280.0000000    0.4963518
427320.0000000    0.4798490
427360.0000000    0.4817725
427400.0000000    0.4927911
427440.0000000    0.5140851
427480.0000000    0.4894632
427520.0000000    0.4900449
427560.0000000    0.4733861
427600.0000000    0.5018535
427640.0000000    0.5071521
427680.0000000    0.4904141
427720.0000000    0.4800012
427760.0000000    0.4649985
427800.0000000    0.4941656
427840.0000000    0.4958276
427880.0000000    0.5123271
427920.0000000    0.4741735
427960.0000000    0.5557140
428000.0000000    0.5293033
428040.0000000    0.4885021
428080.0000000    0.5116941
428120.0000000    0.5022748
428160.0000000    0.5043855
428200.0000000    0.5320700
428240.0000000    0.4998688
428280.0000000    0.4839422
428320.0000000    0.5294054
428360.0000000    0.5396095
428400.0000000    0.6023101
428440.0000000    0.5898253
428480.0000000    0.5836148
428520.0000000    0.5374051
428560.0000000    0.5426635
428600.0000000    0.5710521
428640.0000000    0.5331613
428680.0000000    0.5181497
428720.0000000    0.5063217
428760.0000000    0.4992762
428800.0000000    0.5227958
428840.0000000    0.5195341
428880.0000000    0.4465575
428920.0000000    0.4939091
428960.0000000    0.4784006
429000.0000000    0.5323064
429040.0000000    0.5481137
429080.0000000    0.5274990
429120.0000000    0.5173803
429160.0000000    0.4700742
429200.0000000    0.5033037
429240.0000000    0.5114250
429280.0000000    0.5535349
429320.0000000    0.5209818
429360.0000000    0.5447923
429400.0000000    0.5329812
429440.0000000    0.5121983
429480.0000000    0.5312732
429520.0000000    0.5703417
429560.0000000    0.5464055
429600.0000000    0.5616680
429640.0000000    0.5831169
429680.0000000    0.5348743
429720.0000000    0.5186568
429760.0000000    0.5466565
429800.0000000    0.5938134
429840.0000000    0.5786215
429880.0000000    0.5487853
429920.0000000    0.5706924
429960.0000000    0.5628960
430000.0000000    0.5312049
430040.0000000    0.5506196
430080.0000000    0.5758123
430120.0000000    0.5228791
430160.0000000    0.5383177
430200.0000000    0.5304090
430240.0000000    0.4900379
430280.0000000    0.5449020
430320.0000000    0.5485984
430360.0000000    0.5637202
430400.0000000    0.5544798
430440.0000000    0.5038644
430480.0000000    0.5084622
430520.0000000    0.5227651
430560.0000000    0.5170355
430600.0000000    0.4941413
430640.0000000    0.5004494
430680.0000000    0.4708412
430720.0000000    0.4833587
430760.0000000    0.4729435
430800.0000000    0.4638994
430840.0000000    0.4733576
430880.0000000    0.4735465
430920.0000000    0.5417141
430960.0000000    0.5017577
431000.0000000    0.5099059
431040.0000000    0.4907375
431080.0000000    0.5226041
431120.0000000    0.5199909
431160.0000000    0.5384531
431200.0000000    0.5451068
431240.0000000    0.5627292
431280.0000000    0.5640401
431320.0000000    0.5524563
431360.0000000    0.5933735
431400.0000000    0.5835327
431440.0000000    0.5700069
431480.0000000    0.5793095
431520.0000000    0.6005396
431560.0000000    0.6159916
431600.0000000    0.6149518
431640.0000000    0.5865699
431680.0000000    0.5698650
431720.0000000    0.5851250
431760.0000000    0.5961314
431800.0000000    0.5751176
431840.0000000    0.5655947
431880.0000000    0.5896226
431920.0000000    0.5995548
431960.0000000    0.5618782
432000.0000000    0.5583728
432040.0000000    0.5614572
432080.0000000    0.5875068
432120.0000000    0.5770592
432160.0000000    0.4929704
432200.0000000    0.4647277
432240.0000000    0.5244429
432280.0000000    0.5186264
432320.0000000    0.5478830
432360.0000000    0.5113767
432400.0000000    0.5383441
432440.0000000    0.5531083
432480.0000000    0.5323788
432520.0000000    0.5275937
432560.0000000    0.5232074
432600.0000000    0.4965329
432640.0000000    0.5156256
432680.0000000    0.5092711
432720.0000000    0.4620856
432760.0000000    0.4970199
432800.0000000    0.5303935
432840.0000000    0.5175592
432880.0000000    0.4854487
432920.0000000    0.4919453
432960.0000000    0.5146030
433000.0000000    0.4886157
433040.0000000    0.4930315
433080.0000000    0.5025004
433120.0000000    0.5567213
433160.0000000    0.5315940
433200.0000000    0.5258638
433240.0000000    0.5318139
433280.0000000    0.5220020
433320.0000000    0.5177779
433360.0000000    0.4800299
433400.0000000    0.5223262
433440.0000000    0.5116618
433480.0000000    0.5266829
433520.0000000    0.5419890
433560.0000000    0.5216444
433600.0000000    0.5232739
433640.0000000    0.5004742
433680.0000000    0.4531757
433720.0000000    0.4828473
433760.0000000    0.4925306
433800.0000000    0.5608941
433840.0000000    0.5451639
433880.0000000    0.5078686
433920.0000000    0.5426562
433960.0000000    0.5117529
434000.0000000    0.5131957
434040.0000000    0.4842246
434080.0000000    0.4808042
434120.0000000    0.4994751
434160.0000000    0.4630976
434200.0000000    0.4780618
434240.0000000    0.5097405
434280.0000000    0.4770220
434320.0000000    0.4641904
434360.0000000    0.4608268
434400.0000000    0.4818155
434440.0000000    0.4898628
434480.0000000    0.5165567
434520.0000000    0.5023786
434560.0000000    0.5327501
434600.0000000    0.5029539
434640.0000000    0.5152812
434680.0000000    0.5242469
434720.0000000    0.5224679
434760.0000000    0.4911833
434800.0000000    0.4770153
434840.0000000    0.4945135
434880.0000000    0.5237483
434920.0000000    0.5170093
434960.0000000    0.5145093
435000.0000000    0.5266262
435040.0000000    0.5145942
435080.0000000    0.5116813
435120.0000000    0.5739744
435160.0000000    0.5366786
435200.0000000    0.5214351
435240.0000000    0.5437968
435280.0000000    0.5642558
435320.0000000    0.5071592
435360.0000000    0.5125490
435400.0000000    0.5132295
435440.0000000    0.5126725
435480.0000000    0.5264087
435520.0000000    0.5259377
435560.0000000    0.5465912
435600.0000000    0.5213912
435640.0000000    0.5014299
435680.0000000    0.4992496
435720.0000000    0.4941787
435760.0000000    0.4895255
435800.0000000    0.5069979
435840.0000000    0.4988242
435880.0000000    0.5197132
435920.0000000    0.5259286
435960.0000000    0.4742729
436000.0000000    0.4342243
436040.0000000    0.4280733
436080.0000000    0.4817927
436120.0000000    0.4954443
436160.0000000    0.4773629
436200.0000000    0.4708450
436240.0000000    0.4841349
436280.0000000    0.5030501
436320.0000000    0.4629114
436360.0000000    0.4438012
436400.0000000    0.4504773
436440.0000000    0.4104383
436480.0000000    0.4184660
436520.0000000    0.4509591
436560.0000000    0.4495525
436600.0000000    0.4553448
436640.0000000    0.4819103
436680.0000000    0.5151410
436720.0000000    0.4884981
436760.0000000    0.4849360
436800.0000000    0.4861077
436840.0000000    0.5207806
436880.0000000    0.5570295
436920.0000000    0.4893759
436960.0000000    0.5119919
437000.0000000    0.5053439
437040.0000000    0.5335647
437080.0000000    0.5238166
437120.0000000    0.5573136
437160.0000000    0.5329736
437200.0000000    0.4966073
437240.0000000    0.4827530
437280.0000000    0.5144218
437320.0000000    0.4943360
437360.0000000    0.5119124
437400.0000000    0.5201988
437440.0000000    0.5469567
437480.0000000    0.5371875
437520.0000000    0.5245917
437560.0000000    0.5073962
437600.0000000    0.5492847
437640.0000000    0.5607672
437680.0000000    0.5222400
437720.0000000    0.5238124
437760.0000000    0.5382322
437800.0000000    0.5088698
437840.0000000    0.5010067
437880.0000000    0.4775749
437920.0000000    0.4956736
437960.0000000    0.5017447
438000.0000000    0.5103993
438040.0000000    0.5168057
438080.0000000    0.5020489
438120.0000000    0.5582116
438160.0000000    0.5367309
438200.0000000    0.5241435
438240.0000000    0.5444392
438280.0000000    0.5045774
438320.0000000    0.4884629
438360.0000000    0.4817330
438400.0000000    0.4900789
438440.0000000    0.4833026
438480.0000000    0.4956828
438520.0000000    0.5269163
438560.0000000    0.4830224
438600.0000000    0.4990224
438640.0000000    0.5143436
438680.0000000    0.5187128
438720.0000000    0.5114110
438760.0000000    0.4978327
438800.0000000    0.5328721
438840.0000000    0.5424573
438880.0000000    0.5630248
438920.0000000    0.5733077
438960.0000000    0.5529792
439000.0000000    0.5319631
439040.0000000    0.4961676
439080.0000000    0.4944330
439120.0000000    0.5190442
439160.0000000    0.4921696
439200.0000000    0.5094132
439240.0000000    0.5663769
439280.0000000    0.5830188
439320.0000000    0.5630358
439360.0000000    0.5121161
439400.0000000    0.5363402
439440.0000000    0.5364710
439480.0000000    0.6031909
439520.0000000    0.5451031
439560.0000000    0.5385309
439600.0000000    0.5590484
439640.0000000    0.5191764
439680.0000000    0.4983375
439720.0000000    0.5041513
439760.0000000    0.5275567
439800.0000000    0.5194614
439840.0000000    0.4933073
439880.0000000    0.4790991
439920.0000000    0.4900273
439960.0000000    0.4729271
440000.0000000    0.4715764
440040.0000000    0.4958341
440080.0000000    0.5211022
440120.0000000    0.5266924
440160.0000000    0.5194494
440200.0000000    0.5358549
440240.0000000    0.5322013
440280.0000000    0.5457823
440320.0000000    0.5223460
440360.0000000    0.5066550
440400.0000000    0.5072324
440440.0000000    0.5300667
440480.0000000    0.5029429
440520.0000000    0.5004761
440560.0000000    0.5066038
440600.0000000    0.5205225
440640.0000000    0.5307563
440680.0000000    0.5351970
440720.0000000    0.5580921
440760.0000000    0.5446644
440800.0000000    0.5495547
440840.0000000    0.5621698
440880.0000000    0.5147533
440920.0000000    0.5696030
440960.0000000    0.5440943
441000.0000000    0.5367140
441040.0000000    0.4848296
441080.0000000    0.5396029
441120.0000000    0.5244067
441160.0000000    0.5203918
441200.0000000    0.5131913
441240.0000000    0.4794213
441280.0000000    0.4795813
441320.0000000    0.5064684
441360.0000000    0.5262817
441400.0000000    0.5477799
441440.0000000    0.5001258
441480.0000000    0.5297170
441520.0000000    0.5141559
441560.0000000    0.5001636
441600.0000000    0.5167618
441640.0000000    0.5016044
441680.0000000    0.5093963
441720.0000000    0.4917066
441760.0000000    0.4748297
441800.0000000    0.5009376
441840.0000000    0.5144321
441880.0000000    0.5076033
441920.0000000    0.5099909
441960.0000000    0.5225849
442000.0000000    0.5305604
442040.0000000    0.4873093
442080.0000000    0.5191964
442120.0000000    0.4926021
442160.0000000    0.5029067
442200.0000000    0.5080613
442240.0000000    0.5165303
442280.0000000    0.5235842
442320.0000000    0.4811033
442360.0000000    0.5347891
442400.0000000    0.5281870
442440.0000000    0.5474710
442480.0000000    0.5334416
442520.0000000    0.5319037
442560.0000000    0.4957304
442600.0000000    0.5206912
442640.0000000    0.5005414
442680.0000000    0.5022022
442720.0000000    0.5103177
442760.0000000    0.5162421
442800.0000000    0.5371315
442840.0000000    0.4944289
442880.0000000    0.5008413
442920.0000000    0.5215519
442960.0000000    0.5048828
443000.0000000    0.5041844
443040.0000000    0.5418024
443080.0000000    0.5118200
443120.0000000    0.4875546
443160.0000000    0.5070708
443200.0000000    0.5004135
443240.0000000    0.4818909
443280.0000000    0.5172867
443320.0000000    0.5271175
443360.0000000    0.5524035
443400.0000000    0.5230512
443440.0000000    0.5227495
443480.0000000    0.5181052
443520.0000000    0.5251326
443560.0000000    0.5182453
443600.0000000    0.5196583
443640.0000000    0.5607630
443680.0000000    0.5470970
443720.0000000    0.5196807
443760.0000000    0.5019613
443800.0000000    0.5131429
443840.0000000    0.5083461
443880.0000000    0.5179297
443920.0000000    0.4970913
443960.0000000    0.5157996
444000.0000000    0.5090169
444040.0000000    0.5584281
444080.0000000    0.5334046
444120.0000000    0.5370474
444160.0000000    0.5148558
444200.0000000    0.5427885
444240.0000000    0.5308301
444280.0000000    0.5241770
444320.0000000    0.5515148
444360.0000000    0.5353664
444400.0000000    0.5326207
444440.0000000    0.5237081
444480.0000000    0.5069525
444520.0000000    0.4927323
444560.0000000    0.5073988
444600.0000000    0.5155882
444640.0000000    0.5338697
444680.0000000    0.5211818
444720.0000000    0.5188062
444760.0000000    0.5230904
444800.0000000    0.5091199
444840.0000000    0.5106841
444880.0000000    0.5313178
444920.0000000    0.5495564
444960.0000000    0.5104329
445000.0000000    0.5294850
445040.0000000    0.5262861
445080.0000000    0.5301726
445120.0000000    0.5294614
445160.0000000    0.5301286
445200.0000000    0.5488882
445240.0000000    0.5015911
445280.0000000    0.5032403
445320.0000000    0.5267389
445360.0000000    0.5332528
445400.0000000    0.5086764
445440.0000000    0.5435185
445480.0000000    0.4968783
445520.0000000    0.4938566
445560.0000000    0.5127935
445600.0000000    0.5154516
445640.0000000    0.5027587
445680.0000000    0.5468816
445720.0000000    0.5521151
445760.0000000    0.5623889
445800.0000000    0.5447733
445840.0000000    0.5483429
445880.0000000    0.5840781
445920.0000000    0.6150206
445960.0000000    0.6096658
446000.0000000    0.5885078
446040.0000000    0.5636313
446080.0000000    0.5808906
446120.0000000    0.5802081
446160.0000000    0.5935994
446200.0000000    0.5937347
446240.0000000    0.5717540
446280.0000000    0.5470588
446320.0000000    0.5739180
446360.0000000    0.5411115
446400.0000000    0.5385221
446440.0000000    0.5229280
446480.0000000    0.5612364
446520.0000000    0.5262745
446560.0000000    0.5542421
446600.0000000    0.5199628
446640.0000000    0.4815963
446680.0000000    0.5076780
446720.0000000    0.5068270
446760.0000000    0.5012727
446800.0000000    0.5050292
446840.0000000    0.5100913
446880.0000000    0.5190379
446920.0000000    0.4876108
446960.0000000    0.4850096
447000.0000000    0.5068771
447040.0000000    0.5301288
447080.0000000    0.5263539
447120.0000000    0.5096119
447160.0000000    0.5084253
447200.0000000    0.5021847
447240.0000000    0.5036219
447280.0000000    0.4817294
447320.0000000    0.5165789
447360.0000000    0.5184395
447400.0000000    0.5124106
447440.0000000    0.5051258
447480.0000000    0.4978993
447520.0000000    0.5159111
447560.0000000    0.5122878
447600.0000000    0.5139461
447640.0000000    0.5531147
447680.0000000    0.5227661
447720.0000000    0.5342162
447760.0000000    0.5146528
447800.0000000    0.5126184
447840.0000000    0.4856908
447880.0000000    0.5033350
447920.0000000    0.5069776
447960.0000000    0.5209941
448000.0000000    0.5075418
448040.0000000    0.5082859
448080.0000000    0.4929220
448120.0000000    0.4949957
448160.0000000    0.4757549
448200.0000000    0.4863213
448240.0000000    0.5124371
448280.0000000    0.5242521
448320.0000000    0.5102553
448360.0000000    0.5107250
448400.0000000    0.5122681
448440.0000000    0.5438523
448480.0000000    0.5606112
448520.0000000    0.5367129
448560.0000000    0.5735515
448600.0000000    0.5582399
448640.0000000    0.5515373
448680.0000000    0.5509257
448720.0000000    0.5785297
448760.0000000    0.5374185
448800.0000000    0.5264248
448840.0000000    0.5219987
448880.0000000    0.5191740
448920.0000000    0.4967924
448960.0000000    0.4976485
449000.0000000    0.4866690
449040.0000000    0.4789776
449080.0000000    0.4956514
449120.0000000    0.5122393
449160.0000000    0.4743305
449200.0000000    0.5192220
449240.0000000    0.5049465
449280.0000000    0.5205157
449320.0000000    0.5460926
449360.0000000    0.5143527
449400.0000000    0.5170530
449440.0000000    0.5364600
449480.0000000    0.5336051
449520.0000000    0.5179455
449560.0000000    0.5111702
449600.0000000    0.5097029
449640.0000000    0.5169934
449680.0000000    0.4751492
449720.0000000    0.5060970
449760.0000000    0.5230327
449800.0000000    0.4999544
449840.0000000    0.4900267
449880.0000000    0.5097895
449920.0000000    0.4906051
449960.0000000    0.5070809
450000.0000000    0.4917054
450040.0000000    0.4929656
450080.0000000    0.5171052
450120.0000000    0.5027474
450160.0000000    0.5006219
450200.0000000    0.5383327
450240.0000000    0.5048460
450280.0000000    0.5290751
450320.0000000    0.5359197
450360.0000000    0.4990957
450400.0000000    0.5354143
450440.0000000    0.5285887
450480.0000000    0.5322391
450520.0000000    0.5034910
450560.0000000    0.5242089
450600.0000000    0.5138215
450640.0000000    0.5077638
450680.0000000    0.5108518
450720.0000000    0.5439709
450760.0000000    0.5462151
450800.0000000    0.5369225
450840.0000000    0.5393459
450880.0000000    0.5435407
450920.0000000    0.5666620
450960.0000000    0.5655786
451000.0000000    0.5630162
451040.0000000    0.5501220
451080.0000000    0.5174256
451120.0000000    0.4843910
451160.0000000    0.4820671
451200.0000000    0.4831424
451240.0000000    0.5118014
451280.0000000    0.5324843
451320.0000000    0.5249277
451360.0000000    0.4997585
451400.0000000    0.5034727
451440.0000000    0.5370879
451480.0000000    0.5400082
451520.0000000    0.5387534
451560.0000000    0.5246417
451600.0000000    0.5249158
451640.0000000    0.4934831
451680.0000000    0.5122460
451720.0000000    0.5191048
451760.0000000    0.5229733
451800.0000000    0.5059085
451840.0000000    0.5015315
451880.0000000    0.5266268
451920.0000000    0.4967895
451960.0000000    0.4512449
452000.0000000    0.4761318
452040.0000000    0.4762378
452080.0000000    0.4695184
452120.0000000    0.4717748
452160.0000000    0.4656066
452200.0000000    0.4616343
452240.0000000    0.4768362
452280.0000000    0.4719202
452320.0000000    0.4956894
452360.0000000    0.4670021
452400.0000000    0.5430138
452440.0000000    0.5482875
452480.0000000    0.5304914
452520.0000000    0.5678501
452560.0000000    0.5564857
452600.0000000    0.5597516
452640.0000000    0.5348440
452680.0000000    0.5774545
452720.0000000    0.5715680
452760.0000000    0.5596628
452800.0000000    0.5691247
452840.0000000    0.5585137
452880.0000000    0.5553700
452920.0000000    0.5737998
452960.0000000    0.5490557
453000.0000000    0.5387866
453040.0000000    0.5284132
453080.0000000    0.5107343
453120.0000000    0.5201771
453160.0000000    0.5075425
453200.0000000    0.5339205
453240.0000000    0.5150300
453280.0000000    0.5530968
453320.0000000    0.5263229
453360.0000000    0.4502783
453400.0000000    0.4639220
453440.0000000    0.4661335
453480.0000000    0.4774190
453520.0000000    0.4864232
453560.0000000    0.5467379
453600.0000000    0.5071394
453640.0000000    0.4976331
453680.0000000    0.4737869
453720.0000000    0.5230477
453760.0000000    0.5564504
453800.0000000    0.5396512
453840.0000000    0.5185372
453880.0000000    0.5573727
453920.0000000    0.5656914
453960.0000000    0.5563814
454000.0000000    0.5320392
454040.0000000    0.5309761
454080.0000000    0.5305129
454120.0000000    0.5166370
454160.0000000    0.5645458
454200.0000000    0.5486380
454240.0000000    0.5284376
454280.0000000    0.5648302
454320.0000000    0.5492379
454360.0000000    0.5635647
454400.0000000    0.5763302
454440.0000000    0.5523054
454480.0000000    0.5569620
454520.0000000    0.5575593
454560.0000000    0.5478317
454600.0000000    0.5800915
454640.0000000    0.5903381
454680.0000000    0.5616803
454720.0000000    0.5703576
454760.0000000    0.5633174
454800.0000000    0.5441331
454840.0000000    0.5368463
454880.0000000    0.5052633
454920.0000000    0.4812300
454960.0000000    0.4593609
455000.0000000    0.4480608
455040.0000000    0.4777700
455080.0000000    0.4868153
455120.0000000    0.4830359
455160.0000000    0.4993688
455200.0000000    0.5076362
455240.0000000    0.4922518
455280.0000000    0.5072503
455320.0000000    0.4999877
455360.0000000    0.4807223
455400.0000000    0.5011681
455440.0000000    0.4967030
455480.0000000    0.4942646
455520.0000000    0.4623794
455560.0000000    0.4666516
455600.0000000    0.4679582
455640.0000000    0.4430998
455680.0000000    0.4607235
455720.0000000    0.4553905
455760.0000000    0.4743938
455800.0000000    0.4811128
455840.0000000    0.4533201
455880.0000000    0.4547082
455920.0000000    0.4441915
455960.0000000    0.4652103
456000.0000000    0.4209729
456040.0000000    0.4403155
456080.0000000    0.4637907
456120.0000000    0.4815066
456160.0000000    0.4734112
456200.0000000    0.4681167
456240.0000000    0.4633456
456280.0000000    0.4613911
456320.0000000    0.4783807
456360.0000000    0.4889895
456400.0000000    0.4412994
456440.0000000    0.5234356
456480.0000000    0.5183144
456520.0000000    0.5014037
456560.0000000    0.5060355
456600.0000000    0.5089158
456640.0000000    0.5286426
456680.0000000    0.5374721
456720.0000000    0.4992373
456760.0000000    0.5271590
456800.0000000    0.5426803
456840.0000000    0.5727056
456880.0000000    0.5666160
456920.0000000    0.5805354
456960.0000000    0.5660144
457000.0000000    0.5635078
457040.0000000    0.5402070
457080.0000000    0.5268971
457120.0000000    0.5384141
457160.0000000    0.5589293
457200.0000000    0.5520710
457240.0000000    0.5525873
457280.0000000    0.5312055
457320.0000000    0.5309191
457360.0000000    0.5297264
457400.0000000    0.5486022
457440.0000000    0.5240281
457480.0000000    0.5135006
457520.0000000    0.5221224
457560.0000000    0.5076395
457600.0000000    0.4981263
457640.0000000    0.4994085
457680.0000000    0.4726713
457720.0000000    0.4720421
457760.0000000    0.4590560
457800.0000000    0.4700100
457840.0000000    0.4844677
457880.0000000    0.4553157
457920.0000000    0.4869624
457960.0000000    0.4985565
458000.0000000    0.5137963
458040.0000000    0.5023565
458080.0000000    0.5213933
458120.0000000    0.5290661
458160.0000000    0.5275314
458200.0000000    0.4889914
458240.0000000    0.5174211
458280.0000000    0.5343503
458320.0000000    0.4914753
458360.0000000    0.4969671
458400.0000000    0.5112795
458440.0000000    0.5178077
458480.0000000    0.5192567
458520.0000000    0.5164176
458560.0000000    0.5145278
458600.0000000    0.5344499
458640.0000000    0.5434856
458680.0000000    0.5460045
458720.0000000    0.5500987
458760.0000000    0.4958109
458800.0000000    0.4824263
458840.0000000    0.4488077
458880.0000000    0.4706001
458920.0000000    0.4545773
458960.0000000    0.4527258
459000.0000000    0.4710444
459040.0000000    0.4452157
459080.0000000    0.4763148
459120.0000000    0.4784366
459160.0000000    0.5338732
459200.0000000    0.4731072
459240.0000000    0.4801795
459280.0000000    0.4750890
459320.0000000    0.4700139
459360.0000000    0.4679950
459400.0000000    0.5254215
459440.0000000    0.5176337
459480.0000000    0.5163190
459520.0000000    0.4815861
459560.0000000    0.4709937
459600.0000000    0.4797196
459640.0000000    0.5020339
459680.0000000    0.4989861
459720.0000000    0.5023693
459760.0000000    0.5003088
459800.0000000    0.4742531
459840.0000000    0.4890508
459880.0000000    0.4731253
459920.0000000    0.4558957
459960.0000000    0.4734522
460000.0000000    0.4638041
460040.0000000    0.4711557
460080.0000000    0.4561698
460120.0000000    0.4503892
460160.0000000    0.4302708
460200.0000000    0.4682468
460240.0000000    0.4753628
460280.0000000    0.4831117
460320.0000000    0.5130023
460360.0000000    0.4999838
460400.0000000    0.5004489
460440.0000000    0.4703053
460480.0000000    0.4750866
460520.0000000    0.4741862
460560.0000000    0.5043381
460600.0000000    0.5144323
460640.0000000    0.5122922
460680.0000000    0.4767018
460720.0000000    0.4740406
460760.0000000    0.4773412
460800.0000000    0.4653935
460840.0000000    0.5052088
460880.0000000    0.4684179
460920.0000000    0.4900040
460960.0000000    0.5197310
461000.0000000    0.5058375
461040.0000000    0.4925700
461080.0000000    0.4531942
461120.0000000    0.4657289
461160.0000000    0.5040805
461200.0000000    0.4927849
461240.0000000    0.4839120
461280.0000000    0.4428117
461320.0000000    0.4551745
461360.0000000    0.4755987
461400.0000000    0.4975135
461440.0000000    0.5113814
461480.0000000    0.4968652
461520.0000000    0.4631138
461560.0000000    0.4795451
461600.0000000    0.4741597
461640.0000000    0.5204266
461680.0000000    0.5262272
461720.0000000    0.5136505
461760.0000000    0.5004936
461800.0000000    0.5035324
461840.0000000    0.5028034
461880.0000000    0.5150208
461920.0000000    0.5270424
461960.0000000    0.4988686
462000.0000000    0.4941248
462040.0000000    0.4824887
462080.0000000    0.4694856
462120.0000000    0.5050112
462160.0000000    0.5064717
462200.0000000    0.4850240
462240.0000000    0.4775655
462280.0000000    0.4612482
462320.0000000    0.4953931
462360.0000000    0.4447164
462400.0000000    0.4634024
462440.0000000    0.4860661
462480.0000000    0.4351433
462520.0000000    0.4318570
462560.0000000    0.4570801
462600.0000000    0.4501171
462640.0000000    0.4504033
462680.0000000    0.4620503
462720.0000000    0.4807698
462760.0000000    0.4835189
462800.0000000    0.4961126
462840.0000000    0.4813865
462880.0000000    0.5026339
462920.0000000    0.4979665
462960.0000000    0.5135857
463000.0000000    0.5095389
463040.0000000    0.5101994
463080.0000000    0.4966745
463120.0000000    0.4686213
463160.0000000    0.4856189
463200.0000000    0.4811322
463240.0000000    0.4927782
463280.0000000    0.4628268
463320.0000000    0.4539905
463360.0000000    0.4670318
463400.0000000    0.4734374
463440.0000000    0.4997478
463480.0000000    0.4991823
463520.0000000    0.4817471
463560.0000000    0.4780222
463600.0000000    0.4785715
463640.0000000    0.5103770
463680.0000000    0.5052436
463720.0000000    0.4927799
463760.0000000    0.4793451
463800.0000000    0.4949467
463840.0000000    0.4566206
463880.0000000    0.4506308
463920.0000000    0.4536952
463960.0000000    0.4349267
464000.0000000    0.4532695
464040.0000000    0.4551864
464080.0000000    0.4698531
464120.0000000    0.4397949
464160.0000000    0.4313577
464200.0000000    0.4411847
464240.0000000    0.4509012
464280.0000000    0.4557860
464320.0000000    0.4654766
464360.0000000    0.4396906
464400.0000000    0.4730663
464440.0000000    0.4289378
464480.0000000    0.4560299
464520.0000000    0.4908500
464560.0000000    0.4869013
464600.0000000    0.4722006
464640.0000000    0.4580023
464680.0000000    0.4316216
464720.0000000    0.4524632
464760.0000000    0.4558529
464800.0000000    0.4458261
464840.0000000    0.4405637
464880.0000000    0.4193373
464920.0000000    0.4070099
464960.0000000    0.3861507
465000.0000000    0.4020250
465040.0000000    0.4353042
465080.0000000    0.4313860
465120.0000000    0.4394859
465160.0000000    0.4693847
465200.0000000    0.4572316
465240.0000000    0.4751813
465280.0000000    0.4921854
465320.0000000    0.4711764
465360.0000000    0.4171998
465400.0000000    0.4416530
465440.0000000    0.4465944
465480.0000000    0.4687768
465520.0000000    0.4516694
465560.0000000    0.4427194
465600.0000000    0.4532081
465640.0000000    0.4826652
465680.0000000    0.4916534
465720.0000000    0.4236961
465760.0000000    0.4603472
465800.0000000    0.4568135
465840.0000000    0.4682215
465880.0000000    0.4169627
465920.0000000    0.4340160
465960.0000000    0.4386119
466000.0000000    0.4233443
466040.0000000    0.4435898
466080.0000000    0.4103378
466120.0000000    0.4471954
466160.0000000    0.4997877
466200.0000000    0.4678734
466240.0000000    0.4983665
466280.0000000    0.5266194
466320.0000000    0.4954446
466360.0000000    0.4653307
466400.0000000    0.4556818
466440.0000000    0.4545656
466480.0000000    0.4577752
466520.0000000    0.4690185
466560.0000000    0.4421732
466600.0000000    0.4353621
466640.0000000    0.4147224
466680.0000000    0.4033932
466720.0000000    0.4159083
466760.0000000    0.4435399
466800.0000000    0.4571197
466840.0000000    0.4445313
466880.0000000    0.4573214
466920.0000000    0.4419282
466960.0000000    0.4787198
467000.0000000    0.4670267
467040.0000000    0.4914802
467080.0000000    0.4751261
467120.0000000    0.5065836
467160.0000000    0.4613544
467200.0000000    0.4713494
467240.0000000    0.4868671
467280.0000000    0.5157059
467320.0000000    0.4922494
467360.0000000    0.4747782
467400.0000000    0.4902253
467440.0000000    0.4743959
467480.0000000    0.4668002
467520.0000000    0.4640980
467560.0000000    0.4564644
467600.0000000    0.4713053
467640.0000000    0.4502445
467680.0000000    0.4507518
467720.0000000    0.4660120
467760.0000000    0.4596412
467800.0000000    0.4820638
467840.0000000    0.4383087
467880.0000000    0.4416162
467920.0000000    0.4242999
467960.0000000    0.4487713
468000.0000000    0.4574389
468040.0000000    0.4916294
468080.0000000    0.4960058
468120.0000000    0.5195647
468160.0000000    0.5323828
468200.0000000    0.5276483
468240.0000000    0.5020919
468280.0000000    0.5394803
468320.0000000    0.5224047
468360.0000000    0.5308498
468400.0000000    0.5420624
468440.0000000    0.5037020
468480.0000000    0.5431390
468520.0000000    0.5268725
468560.0000000    0.5326034
468600.0000000    0.4824397
468640.0000000    0.4890176
468680.0000000    0.5219001
468720.0000000    0.4899433
468760.0000000    0.4892130
468800.0000000    0.4971515
468840.0000000    0.5000238
468880.0000000    0.5323183
468920.0000000    0.5094997
468960.0000000    0.4901460
469000.0000000    0.5412906
469040.0000000    0.5310342
469080.0000000    0.5455120
469120.0000000    0.5360462
469160.0000000    0.5369973
469200.0000000    0.5825506
469240.0000000    0.5632770
469280.0000000    0.5608736
469320.0000000    0.5684738
469360.0000000    0.5362918
469400.0000000    0.5440857
469440.0000000    0.5241244
469480.0000000    0.5436860
469520.0000000    0.5088654
469560.0000000    0.5176379
469600.0000000    0.4940871
469640.0000000    0.5043859
469680.0000000    0.4852771
469720.0000000    0.4687704
469760.0000000    0.4948942
469800.0000000    0.4885650
469840.0000000    0.4856550
469880.0000000    0.5191491
469920.0000000    0.5318527
469960.0000000    0.5011564
470000.0000000    0.4858991
470040.0000000    0.5426691
470080.0000000    0.5057333
470120.0000000    0.4999084
470160.0000000    0.5165890
470200.0000000    0.5202424
470240.0000000    0.5026252
470280.0000000    0.5022334
470320.0000000    0.5047101
470360.0000000    0.5259671
470400.0000000    0.5020408
470440.0000000    0.4969692
470480.0000000    0.5077243
470520.0000000    0.5039539
470560.0000000    0.5011623
470600.0000000    0.5347526
470640.0000000    0.5262678
470680.0000000    0.5435680
470720.0000000    0.5372864
470760.0000000    0.5226374
470800.0000000    0.4726052
470840.0000000    0.4817283
470880.0000000    0.4852058
470920.0000000    0.4661316
470960.0000000    0.4886811
471000.0000000    0.5017384
471040.0000000    0.5172023
471080.0000000    0.5228774
471120.0000000    0.4826179
471160.0000000    0.5263678
471200.0000000    0.5015652
471240.0000000    0.4798760
471280.0000000    0.4983704
471320.0000000    0.5115226
471360.0000000    0.5062131
471400.0000000    0.5363298
471440.0000000    0.5102954
471480.0000000    0.5391930
471520.0000000    0.5576236
471560.0000000    0.5142709
471600.0000000    0.5303746
471640.0000000    0.5392524
471680.0000000    0.5668274
471720.0000000    0.5446531
471760.0000000    0.5572829
471800.0000000    0.5851588
471840.0000000    0.5637739
471880.0000000    0.5536603
471920.0000000    0.5558730
471960.0000000    0.5521830
472000.0000000    0.5610251
472040.0000000    0.5339803
472080.0000000    0.5549716
472120.0000000    0.5594527
472160.0000000    0.5612740
472200.0000000    0.5565074
472240.0000000    0.5162650
472280.0000000    0.4911933
472320.0000000    0.4892021
472360.0000000    0.5142177
472400.0000000    0.5020579
472440.0000000    0.5043378
472480.0000000    0.4945304
472520.0000000    0.5214630
472560.0000000    0.5128474
472600.0000000    0.4945052
472640.0000000    0.4961614
472680.0000000    0.4895338
472720.0000000    0.4750310
472760.0000000    0.4753984
472800.0000000    0.5049836
472840.0000000    0.5284021
472880.0000000    0.5315251
472920.0000000    0.5130954
472960.0000000    0.5188012
473000.0000000    0.4799272
473040.0000000    0.5144961
473080.0000000    0.5175938
473120.0000000    0.5516376
473160.0000000    0.5187571
473200.0000000    0.5013695
473240.0000000    0.5114596
473280.0000000    0.4484951
473320.0000000    0.4604196
473360.0000000    0.4652294
473400.0000000    0.4443715
473440.0000000    0.4679996
473480.0000000    0.5005278
473520.0000000    0.4723203
473560.0000000    0.4867976
473600.0000000    0.5142977
473640.0000000    0.5266816
473680.0000000    0.5021884
473720.0000000    0.4886609
473760.0000000    0.4903980
473800.0000000    0.5220976
473840.0000000    0.5407596
473880.0000000    0.5279181
473920.0000000    0.5350440
473960.0000000    0.5521341
474000.0000000    0.5253057
474040.0000000    0.5371086
474080.0000000    0.5498481
474120.0000000    0.5463370
474160.0000000    0.5482599
474200.0000000    0.5234985
474240.0000000    0.5133741
474280.0000000    0.5314292
474320.0000000    0.5605250
474360.0000000    0.5747440
474400.0000000    0.5066858
474440.0000000    0.4980720
474480.0000000    0.5179585
474520.0000000    0.5046545
474560.0000000    0.5381758
474600.0000000    0.5496840
474640.0000000    0.5442773
474680.0000000    0.5530667
474720.0000000    0.5612782
474760.0000000    0.5699489
474800.0000000    0.5341189
474840.0000000    0.5363147
474880.0000000    0.5191972
474920.0000000    0.5055758
474960.0000000    0.5153687
475000.0000000    0.5401962
475040.0000000    0.5448014
475080.0000000    0.5457740
475120.0000000    0.4988122
475160.0000000    0.4979529
475200.0000000    0.4969261
475240.0000000    0.5203382
475280.0000000    0.5046094
475320.0000000    0.5188324
475360.0000000    0.5116282
475400.0000000    0.4996521
475440.0000000    0.5370700
475480.0000000    0.5254063
475520.0000000    0.4985626
475560.0000000    0.5228221
475600.0000000    0.4668105
475640.0000000    0.4943211
475680.0000000    0.4538688
475720.0000000    0.4770514
475760.0000000    0.4741909
475800.0000000    0.4700173
475840.0000000    0.4430056
475880.0000000    0.4610641
475920.0000000    0.4945978
475960.0000000    0.4422487
476000.0000000    0.4928570
476040.0000000    0.5046486
476080.0000000    0.5042188
476120.0000000    0.5243806
476160.0000000    0.4588776
476200.0000000    0.5020415
476240.0000000    0.5137109
476280.0000000    0.4925779
476320.0000000    0.5378591
476360.0000000    0.4825072
476400.0000000    0.5038576
476440.0000000    0.5094377
476480.0000000    0.5104555
476520.0000000    0.4665287
476560.0000000    0.4745640
476600.0000000    0.4630438
476640.0000000    0.4536986
476680.0000000    0.4274914
476720.0000000    0.4260177
476760.0000000    0.3862756
476800.0000000    0.4123348
476840.0000000    0.4144580
476880.0000000    0.4120354
476920.0000000    0.4139961
476960.0000000    0.4027191
477000.0000000    0.4196508
477040.0000000    0.4027824
477080.0000000    0.4149912
477120.0000000    0.4121791
477160.0000000    0.4129373
477200.0000000    0.4349174
477240.0000000    0.4478089
477280.0000000    0.4194824
477320.0000000    0.4076016
477360.0000000    0.4198852
477400.0000000    0.4184434
477440.0000000    0.4033765
477480.0000000    0.3789735
477520.0000000    0.4242292
477560.0000000    0.4083900
477600.0000000    0.3885216
477640.0000000    0.3829045
477680.0000000    0.3880207
477720.0000000    0.4250934
477760.0000000    0.4212519
477800.0000000    0.4166034
477840.0000000    0.4293689
477880.0000000    0.4433877
477920.0000000    0.4560008
477960.0000000    0.4666318
478000.0000000    0.4158155
478040.0000000    0.4754977
478080.0000000    0.4927023
478120.0000000    0.4870618
478160.0000000    0.5124942
478200.0000000    0.5148711
478240.0000000    0.4998759
478280.0000000    0.4662459
478320.0000000    0.4934924
478360.0000000    0.4955038
478400.0000000    0.4736974
478440.0000000    0.5074809
478480.0000000    0.4846097
478520.0000000    0.5250984
478560.0000000    0.5046083
478600.0000000    0.4756812
478640.0000000    0.5007880
478680.0000000    0.5023013
478720.0000000    0.5133399
478760.0000000    0.4786883
478800.0000000    0.4687140
478840.0000000    0.4790656
478880.0000000    0.4813761
478920.0000000    0.4834847
478960.0000000    0.5190717
479000.0000000    0.5200515
479040.0000000    0.5164346
479080.0000000    0.5234849
479120.0000000    0.5266476
479160.0000000    0.5517733
479200.0000000    0.5402537
479240.0000000    0.5410062
479280.0000000    0.4957042
479320.0000000    0.5332274
479360.0000000    0.5422500
479400.0000000    0.5387681
479440.0000000    0.5261015
479480.0000000    0.5369189
479520.0000000    0.5460348
479560.0000000    0.5404690
479600.0000000    0.5323954
479640.0000000    0.5081915
479680.0000000    0.5260048
479720.0000000    0.4858612
479760.0000000    0.5228569
479800.0000000    0.4916757
479840.0000000    0.4690715
479880.0000000    0.4291440
479920.0000000    0.4568359
479960.0000000    0.4668557
480000.0000000    0.4732602
480040.0000000    0.4599147
480080.0000000    0.4951304
480120.0000000    0.4551311
480160.0000000    0.4752003
480200.0000000    0.4990627
480240.0000000    0.5134110
480280.0000000    0.4311292
480320.0000000    0.4765135
480360.0000000    0.4762333
480400.0000000    0.4899041
480440.0000000    0.4838565
480480.0000000    0.4874959
480520.0000000    0.4778081
480560.0000000    0.4629584
480600.0000000    0.4480302
480640.0000000    0.4653341
480680.0000000    0.4424371
480720.0000000    0.4285108
480760.0000000    0.4662728
480800.0000000    0.4643608
480840.0000000    0.4607095
480880.0000000    0.4626516
480920.0000000    0.4689136
480960.0000000    0.4610246
481000.0000000    0.4704879
481040.0000000    0.4640254
481080.0000000    0.5007471
481120.0000000    0.4735913
481160.0000000    0.4660219
481200.0000000    0.4773940
481240.0000000    0.4484549
481280.0000000    0.4735193
481320.0000000    0.4542724
481360.0000000    0.4490090
481400.0000000    0.4919032
481440.0000000    0.4875991
481480.0000000    0.4311804
481520.0000000    0.4229835
481560.0000000    0.4103835
481600.0000000    0.4219376
481640.0000000    0.4310428
481680.0000000    0.4230857
481720.0000000    0.4249047
481760.0000000    0.4181860
481800.0000000    0.4371490
481840.0000000    0.4327976
481880.0000000    0.4389433
481920.0000000    0.4501031
481960.0000000    0.4416220
482000.0000000    0.4786642
482040.0000000    0.4933517
482080.0000000    0.4973177
482120.0000000    0.5045714
482160.0000000    0.5048363
482200.0000000    0.5112671
482240.0000000    0.4994262
482280.0000000    0.5046449
482320.0000000    0.5100214
482360.0000000    0.5191094
482400.0000000    0.5279697
482440.0000000    0.5154670
482480.0000000    0.4904261
482520.0000000    0.4967830
482560.0000000    0.5184983
482600.0000000    0.4893200
482640.0000000    0.4552664
482680.0000000    0.4702139
482720.0000000    0.4723581
482760.0000000    0.4685967
482800.0000000    0.5058493
482840.0000000    0.4792324
482880.0000000    0.5113937
482920.0000000    0.4966083
482960.0000000    0.5400798
483000.0000000    0.4747941
483040.0000000    0.5091547
483080.0000000    0.5073776
483120.0000000    0.4940215
483160.0000000    0.4891492
483200.0000000    0.5222718
483240.0000000    0.4903393
483280.0000000    0.4962132
483320.0000000    0.4854305
483360.0000000    0.4654431
483400.0000000    0.4686804
483440.0000000    0.4859283
483480.0000000    0.4790864
483520.0000000    0.4981394
483560.0000000    0.4955138
483600.0000000    0.5342035
483640.0000000    0.5239756
483680.0000000    0.5204936
483720.0000000    0.5395274
483760.0000000    0.5086574
483800.0000000    0.4956439
483840.0000000    0.4832442
483880.0000000    0.4715371
483920.0000000    0.4794737
483960.0000000    0.4823978
484000.0000000    0.5173267
484040.0000000    0.4924268
484080.0000000    0.5120549
484120.0000000    0.5002291
484160.0000000    0.5307618
484200.0000000    0.4650066
484240.0000000    0.4947375
484280.0000000    0.4860854
484320.0000000    0.5157151
484360.0000000    0.4781163
484400.0000000    0.4680091
484440.0000000    0.4891724
484480.0000000    0.5074507
484520.0000000    0.4740300
484560.0000000    0.5006915
484600.0000000    0.4862802
484640.0000000    0.4802220
484680.0000000    0.4610242
484720.0000000    0.4686283
484760.0000000    0.4955520
484800.0000000    0.4879107
484840.0000000    0.4543042
484880.0000000    0.4976751
484920.0000000    0.4914531
484960.0000000    0.4529732
485000.0000000    0.4911163
485040.0000000    0.4793296
485080.0000000    0.4995716
485120.0000000    0.4763930
485160.0000000    0.4880185
485200.0000000    0.4659484
485240.0000000    0.4647013
485280.0000000    0.4524056
485320.0000000    0.4684605
485360.0000000    0.4791312
485400.0000000    0.4857808
485440.0000000    0.4822188
485480.0000000    0.5094063
485520.0000000    0.5239154
485560.0000000    0.5208358
485600.0000000    0.4827588
485640.0000000    0.4972692
485680.0000000    0.5014051
485720.0000000    0.4908573
485760.0000000    0.4871458
485800.0000000    0.4653279
485840.0000000    0.4918872
485880.0000000    0.4987509
485920.0000000    0.5144310
485960.0000000    0.5354809
486000.0000000    0.5106722
486040.0000000    0.5251487
486080.0000000    0.5144125
486120.0000000    0.4928626
486160.0000000    0.5037528
486200.0000000    0.4772817
486240.0000000    0.4947742
486280.0000000    0.5042056
486320.0000000    0.4887564
486360.0000000    0.4949278
486400.0000000    0.5040857
486440.0000000    0.5142618
486480.0000000    0.5151427
486520.0000000    0.5272909
486560.0000000    0.4967829
486600.0000000    0.5094063
486640.0000000    0.5095338
486680.0000000    0.4995686
486720.0000000    0.5001506
486760.0000000    0.5377279
486800.0000000    0.4955510
486840.0000000    0.4839782
486880.0000000    0.4783260
486920.0000000    0.4751291
486960.0000000    0.4760687
487000.0000000    0.4754377
487040.0000000    0.5055937
487080.0000000    0.4931495
487120.0000000    0.4782401
487160.0000000    0.4880848
487200.0000000    0.4802536
487240.0000000    0.4825096
487280.0000000    0.4900272
487320.0000000    0.4880763
487360.0000000    0.5019954
487400.0000000    0.5267280
487440.0000000    0.5108722
487480.0000000    0.4872684
487520.0000000    0.5261537
487560.0000000    0.5261150
487600.0000000    0.5111941
487640.0000000    0.4933169
487680.0000000    0.5046833
487720.0000000    0.5060639
487760.0000000    0.4947413
487800.0000000    0.4651119
487840.0000000    0.4830706
487880.0000000    0.4915711
487920.0000000    0.5017838
487960.0000000    0.5235140
488000.0000000    0.4728864
488040.0000000    0.4858916
488080.0000000    0.4956563
488120.0000000    0.5103180
488160.0000000    0.5115659
488200.0000000    0.5545319
488240.0000000    0.5341411
488280.0000000    0.5045956
488320.0000000    0.5097775
488360.0000000    0.5101200
488400.0000000    0.5030201
488440.0000000    0.5020686
488480.0000000    0.4927812
488520.0000000    0.4987575
488560.0000000    0.4532556
488600.0000000    0.4957583
488640.0000000    0.4915330
488680.0000000    0.5092413
488720.0000000    0.4686426
488760.0000000    0.4898028
488800.0000000    0.5201440
488840.0000000    0.5272257
488880.0000000    0.4870910
488920.0000000    0.5035183
488960.0000000    0.5112844
489000.0000000    0.4912470
489040.0000000    0.4616055
489080.0000000    0.4816924
489120.0000000    0.4857454
489160.0000000    0.4983295
489200.0000000    0.5070465
489240.0000000    0.5263264
489280.0000000    0.5147668
489320.0000000    0.5303835
489360.0000000    0.4947340
489400.0000000    0.5019839
489440.0000000    0.5016058
489480.0000000    0.4741104
489520.0000000    0.4802274
489560.0000000    0.4941834
489600.0000000    0.4960304
489640.0000000    0.4984625
489680.0000000    0.4954463
489720.0000000    0.5127159
489760.0000000    0.5048069
489800.0000000    0.4928114
489840.0000000    0.5044373
489880.0000000    0.5072607
489920.0000000    0.5237067
489960.0000000    0.5171266
490000.0000000    0.5057813
490040.0000000    0.5042176
490080.0000000    0.5133538
490120.0000000    0.5042306
490160.0000000    0.4913949
490200.0000000    0.4990313
490240.0000000    0.4856840
490280.0000000    0.4829128
490320.0000000    0.4623438
490360.0000000    0.4586932
490400.0000000    0.4811710
490440.0000000    0.4790810
490480.0000000    0.4896697
490520.0000000    0.4806825
490560.0000000    0.5025848
490600.0000000    0.4912492
490640.0000000    0.4934352
490680.0000000    0.4974714
490720.0000000    0.4732492
490760.0000000    0.4732211
490800.0000000    0.4739171
490840.0000000    0.5040598
490880.0000000    0.4999151
490920.0000000    0.4839668
490960.0000000    0.4858348
491000.0000000    0.5059268
491040.0000000    0.5113281
491080.0000000    0.5113358
491120.0000000    0.4990928
491160.0000000    0.5022636
491200.0000000    0.5061821
491240.0000000    0.5058017
491280.0000000    0.5127199
491320.0000000    0.5349502
491360.0000000    0.5153836
491400.0000000    0.5128810
491440.0000000    0.5073638
491480.0000000    0.4982826
491520.0000000    0.5079545
491560.0000000    0.5369743
491600.0000000    0.5408520
491640.0000000    0.4917738
491680.0000000    0.4964794
491720.0000000    0.5241829
491760.0000000    0.4914222
491800.0000000    0.5015011
491840.0000000    0.4944972
491880.0000000    0.5167564
491920.0000000    0.5111480
491960.0000000    0.4623992
492000.0000000    0.4861457
492040.0000000    0.5135943
492080.0000000    0.5059702
492120.0000000    0.5148232
492160.0000000    0.4974539
492200.0000000    0.4727898
492240.0000000    0.4965665
492280.0000000    0.4845449
492320.0000000    0.4919322
492360.0000000    0.4900637
492400.0000000    0.4840344
492440.0000000    0.4990169
492480.0000000    0.5006714
492520.0000000    0.5094397
492560.0000000    0.5022370
492600.0000000    0.5134112
492640.0000000    0.5086412
492680.0000000    0.4797144
492720.0000000    0.4605103
492760.0000000    0.5287466
492800.0000000    0.5102576
492840.0000000    0.5148954
492880.0000000    0.5272817
492920.0000000    0.5100098
492960.0000000    0.5191256
493000.0000000    0.5067184
493040.0000000    0.5002739
493080.0000000    0.5286952
493120.0000000    0.5254956
493160.0000000    0.5066608
493200.0000000    0.5260114
493240.0000000    0.5383055
493280.0000000    0.5279420
493320.0000000    0.5240838
493360.0000000    0.4975153
493400.0000000    0.5150359
493440.0000000    0.5231211
493480.0000000    0.5248440
493520.0000000    0.4868038
493560.0000000    0.4995928
493600.0000000    0.5024530
493640.0000000    0.4945537
493680.0000000    0.5420905
493720.0000000    0.5326849
493760.0000000    0.5053956
493800.0000000    0.5217169
493840.0000000    0.4796296
493880.0000000    0.4877452
493920.0000000    0.5099254
493960.0000000    0.4978815
494000.0000000    0.5209914
494040.0000000    0.5230820
494080.0000000    0.5329595
494120.0000000    0.4924293
494160.0000000    0.4886988
494200.0000000    0.5110835
494240.0000000    0.5112445
494280.0000000    0.5311353
494320.0000000    0.5042549
494360.0000000    0.5040974
494400.0000000    0.4978234
494440.0000000    0.5086580
494480.0000000    0.4836302
494520.0000000    0.4763393
494560.0000000    0.5235575
494600.0000000    0.5436425
494640.0000000    0.5245833
494680.0000000    0.4976504
494720.0000000    0.5061336
494760.0000000    0.5172025
494800.0000000    0.5022547
494840.0000000    0.4917475
494880.0000000    0.5092645
494920.0000000    0.4991975
494960.0000000    0.4797416
495000.0000000    0.5128190
495040.0000000    0.5204740
495080.0000000    0.5316747
495120.0000000    0.5294777
495160.0000000    0.5235054
495200.0000000    0.5087982
495240.0000000    0.5087717
495280.0000000    0.4865786
495320.0000000    0.5260701
495360.0000000    0.5260565
495400.0000000    0.5112180
495440.0000000    0.4812996
495480.0000000    0.5117363
495520.0000000    0.5271165
495560.0000000    0.5222982
495600.0000000    0.4888622
495640.0000000    0.4903902
495680.0000000    0.4670998
495720.0000000    0.4834563
495760.0000000    0.5125830
495800.0000000    0.5380610
495840.0000000    0.5262955
495880.0000000    0.5342989
495920.0000000    0.5104243
495960.0000000    0.5156478
496000.0000000    0.5232883
496040.0000000    0.5253000
496080.0000000    0.5276030
496120.0000000    0.5531266
496160.0000000    0.5413491
496200.0000000    0.5410144
496240.0000000    0.5283329
496280.0000000    0.5435315
496320.0000000    0.5105491
496360.0000000    0.5242541
496400.0000000    0.5064823
496440.0000000    0.4904443
496480.0000000    0.5101189
496520.0000000    0.5230291
496560.0000000    0.4925697
496600.0000000    0.4862762
496640.0000000    0.4959011
496680.0000000    0.5034724
496720.0000000    0.5269449
496760.0000000    0.4924887
496800.0000000    0.5539766
496840.0000000    0.5389541
496880.0000000    0.5268154
496920.0000000    0.5336538
496960.0000000    0.5422482
497000.0000000    0.5247173
497040.0000000    0.5424330
497080.0000000    0.5266905
497120.0000000    0.5228611
497160.0000000    0.5296385
497200.0000000    0.5142912
497240.0000000    0.4671530
497280.0000000    0.4632237
497320.0000000    0.4673881
497360.0000000    0.4756548
497400.0000000    0.4652475
497440.0000000    0.4484080
497480.0000000    0.4550498
497520.0000000    0.4695726
497560.0000000    0.4429156
497600.0000000    0.4330435
497640.0000000    0.5094097
497680.0000000    0.5554216
497720.0000000    0.5404212
497760.0000000    0.5194816
497800.0000000    0.5343866
497840.0000000    0.5123147
497880.0000000    0.5335278
497920.0000000    0.5519192
497960.0000000    0.5150082
498000.0000000    0.5190807
498040.0000000    0.5500311
498080.0000000    0.5514557
498120.0000000    0.5465564
498160.0000000    0.5578066
498200.0000000    0.5226716
498240.0000000    0.4974402
498280.0000000    0.4549964
498320.0000000    0.5083931
498360.0000000    0.5336773
498400.0000000    0.5833480
498440.0000000    0.5815597
498480.0000000    0.5801412
498520.0000000    0.5661041
498560.0000000    0.5423850
498600.0000000    0.5359356
498640.0000000    0.5933352
498680.0000000    0.5477394
498720.0000000    0.6053983
498760.0000000    0.5940884
498800.0000000    0.5907844
498840.0000000    0.5827160
498880.0000000    0.6254475
498920.0000000    0.5978363
498960.0000000    0.6239240
499000.0000000    0.5877647
499040.0000000    0.5447147
499080.0000000    0.5415598
499120.0000000    0.5046590
499160.0000000    0.4796720
499200.0000000    0.4984762
499240.0000000    0.5118523
499280.0000000    0.5168567
499320.0000000    0.5043955
499360.0000000    0.5235457
499400.0000000    0.4970534
499440.0000000    0.4994476
499480.0000000    0.4993152
499520.0000000    0.5160902
499560.0000000    0.5052774
499600.0000000    0.5331362
499640.0000000    0.5332134
499680.0000000    0.5099858
499720.0000000    0.5525252
499760.0000000    0.5418044
499800.0000000    0.5714635
499840.0000000    0.5278567
499880.0000000    0.5160481
499920.0000000    0.4866036
499960.0000000    0.5197731
500000.0000000    0.5111133
500040.0000000    0.5076767
500080.0000000    0.5152755
500120.0000000    0.4817583
500160.0000000    0.5075135
500200.0000000    0.5126977
500240.0000000    0.5102905
500280.0000000    0.4522523
500320.0000000    0.4801257
500360.0000000    0.4992564
500400.0000000    0.4842010
500440.0000000    0.5089306
500480.0000000    0.5134000
500520.0000000    0.4914439
500560.0000000    0.5160647
500600.0000000    0.5346487
500640.0000000    0.5846713
500680.0000000    0.5332173
500720.0000000    0.5125817
500760.0000000    0.4947403
500800.0000000    0.5147859
500840.0000000    0.5326912
500880.0000000    0.5233131
500920.0000000    0.5026469
500960.0000000    0.4781114
501000.0000000    0.4742506
501040.0000000    0.4540502
501080.0000000    0.4989137
501120.0000000    0.5297325
501160.0000000    0.5161415
501200.0000000    0.5169854
501240.0000000    0.5073026
501280.0000000    0.5037160
501320.0000000    0.5128267
501360.0000000    0.5291986
501400.0000000    0.5272280
501440.0000000    0.4948402
501480.0000000    0.5160326
501520.0000000    0.5376419
501560.0000000    0.5432280
501600.0000000    0.5278797
501640.0000000    0.5506073
501680.0000000    0.5264353
501720.0000000    0.5183865
501760.0000000    0.4722664
501800.0000000    0.4823034
501840.0000000    0.5009093
501880.0000000    0.4494644
501920.0000000    0.4505696
501960.0000000    0.4553983
502000.0000000    0.4614412
502040.0000000    0.4509127
502080.0000000    0.4765112
502120.0000000    0.4622981
502160.0000000    0.4514444
502200.0000000    0.4918358
502240.0000000    0.4839401
502280.0000000    0.5178205
502320.0000000    0.5273203
502360.0000000    0.5314251
502400.0000000    0.5125601
502440.0000000    0.5031180
502480.0000000    0.4951552
502520.0000000    0.4733981
502560.0000000    0.4978626
502600.0000000    0.4750973
502640.0000000    0.4877834
502680.0000000    0.5510658
502720.0000000    0.5746990
502760.0000000    0.5886834
502800.0000000    0.5623425
502840.0000000    0.5648684
502880.0000000    0.5454797
502920.0000000    0.5302655
502960.0000000    0.5749933
503000.0000000    0.5340014
503040.0000000    0.5458321
503080.0000000    0.5293690
503120.0000000    0.5218564
503160.0000000    0.5565423
503200.0000000    0.5321176
503240.0000000    0.5642952
503280.0000000    0.5721318
503320.0000000    0.5356752
503360.0000000    0.5663853
503400.0000000    0.5347199
503440.0000000    0.5231687
503480.0000000    0.5052859
503520.0000000    0.5011759
503560.0000000    0.4853542
503600.0000000    0.4620068
503640.0000000    0.4754409
503680.0000000    0.4722991
503720.0000000    0.4878357
503760.0000000    0.5114605
503800.0000000    0.5571103
503840.0000000    0.5479651
503880.0000000    0.5419801
503920.0000000    0.5459402
503960.0000000    0.5389330
504000.0000000    0.5257625
504040.0000000    0.5360004
504080.0000000    0.5609289
504120.0000000    0.5596894
504160.0000000    0.5433270
504200.0000000    0.5109256
504240.0000000    0.5428152
504280.0000000    0.5614588
504320.0000000    0.5964707
504360.0000000    0.5495957
504400.0000000    0.5526385
504440.0000000    0.5451733
504480.0000000    0.5022021
504520.0000000    0.5396408
504560.0000000    0.5521672
504600.0000000    0.4994063
504640.0000000    0.5318339
504680.0000000    0.5100022
504720.0000000    0.4893186
504760.0000000    0.4757615
504800.0000000    0.4884184
504840.0000000    0.4507565
504880.0000000    0.4587032
504920.0000000    0.4729694
504960.0000000    0.5165284
505000.0000000    0.5176625
505040.0000000    0.5042931
505080.0000000    0.5081377
505120.0000000    0.5240579
505160.0000000    0.4687688
505200.0000000    0.4837661
505240.0000000    0.5241104
505280.0000000    0.5350827
505320.0000000    0.5339015
505360.0000000    0.5347962
505400.0000000    0.5425985
505440.0000000    0.4995860
505480.0000000    0.5448461
505520.0000000    0.5244614
505560.0000000    0.5300266
505600.0000000    0.5337063
505640.0000000    0.5285085
505680.0000000    0.5307588
505720.0000000    0.5662434
505760.0000000    0.5417880
505800.0000000    0.5703222
505840.0000000    0.5681259
505880.0000000    0.5629788
505920.0000000    0.5415877
505960.0000000    0.5475876
506000.0000000    0.5637920
506040.0000000    0.5217251
506080.0000000    0.5291092
506120.0000000    0.5174620
506160.0000000    0.5184337
506200.0000000    0.5445932
506240.0000000    0.5342146
506280.0000000    0.5109499
506320.0000000    0.5359930
506360.0000000    0.5274119
506400.0000000    0.5153955
506440.0000000    0.4912805
506480.0000000    0.5074090
506520.0000000    0.4869129
506560.0000000    0.4701785
506600.0000000    0.4369796
506640.0000000    0.4171919
506680.0000000    0.4131173
506720.0000000    0.4162223
506760.0000000    0.4252090
506800.0000000    0.4304608
506840.0000000    0.4293531
506880.0000000    0.4300951
506920.0000000    0.4336345
506960.0000000    0.4074581
507000.0000000    0.4742351
507040.0000000    0.4596577
507080.0000000    0.4403700
507120.0000000    0.4865884
507160.0000000    0.4800648
507200.0000000    0.4870254
507240.0000000    0.5034196
507280.0000000    0.5607690
507320.0000000    0.5022593
507360.0000000    0.4855790
507400.0000000    0.5038893
507440.0000000    0.4983992
507480.0000000    0.4653853
507520.0000000    0.4557972
507560.0000000    0.4644540
507600.0000000    0.4460986
507640.0000000    0.4666998
507680.0000000    0.4603921
507720.0000000    0.4667147
507760.0000000    0.4391563
507800.0000000    0.4153701
507840.0000000    0.4150968
507880.0000000    0.3868014
507920.0000000    0.3768516
507960.0000000    0.3732964
508000.0000000    0.3649346
508040.0000000    0.3855315
508080.0000000    0.4125003
508120.0000000    0.4536301
508160.0000000    0.4548055
508200.0000000    0.4526807
508240.0000000    0.4734021
508280.0000000    0.4887190
508320.0000000    0.4562057
508360.0000000    0.4822046
508400.0000000    0.4712825
508440.0000000    0.4790984
508480.0000000    0.4752112
508520.0000000    0.4597864
508560.0000000    0.4782750
508600.0000000    0.4667596
508640.0000000    0.4942557
508680.0000000    0.4892015
508720.0000000    0.4650074
508760.0000000    0.4870752
508800.0000000    0.5044395
508840.0000000    0.4765784
508880.0000000    0.4774206
508920.0000000    0.4768727
508960.0000000    0.4620059
509000.0000000    0.4905530
509040.0000000    0.4781721
509080.0000000    0.4627300
509120.0000000    0.4665002
509160.0000000    0.4887592
509200.0000000    0.4813126
509240.0000000    0.4804220
509280.0000000    0.5158495
509320.0000000    0.5145099
509360.0000000    0.4965712
509400.0000000    0.5164298
509440.0000000    0.4906969
509480.0000000    0.5084962
509520.0000000    0.5030677
509560.0000000    0.5441342
509600.0000000    0.5286007
509640.0000000    0.5252712
509680.0000000    0.5383844
509720.0000000    0.5261200
509760.0000000    0.5167896
509800.0000000    0.5059773
509840.0000000    0.5442219
509880.0000000    0.5335208
509920.0000000    0.5414830
509960.0000000    0.5441036
510000.0000000    0.5339729
510040.0000000    0.5161266
510080.0000000    0.5294815
510120.0000000    0.5518176
510160.0000000    0.5400448
510200.0000000    0.5638491
510240.0000000    0.5864221
510280.0000000    0.5226707
510320.0000000    0.5240101
510360.0000000    0.5300841
510400.0000000    0.5529611
510440.0000000    0.5521216
510480.0000000    0.5593339
510520.0000000    0.5809705
510560.0000000    0.5298728
510600.0000000    0.5666090
510640.0000000    0.5496559
510680.0000000    0.5177704
510720.0000000    0.5403118
510760.0000000    0.5023217
510800.0000000    0.5437639
510840.0000000    0.5255063
510880.0000000    0.5221835
510920.0000000    0.5449483
510960.0000000    0.5294089
511000.0000000    0.5066913
511040.0000000    0.5256100
511080.0000000    0.5421374
511120.0000000    0.5378106
511160.0000000    0.5285392
511200.0000000    0.5284899
511240.0000000    0.5455756
511280.0000000    0.5393883
511320.0000000    0.5274926
511360.0000000    0.5264773
511400.0000000    0.5097458
511440.0000000    0.5160927
511480.0000000    0.4774483
511520.0000000    0.4705536
511560.0000000    0.4862777
511600.0000000    0.4969533
511640.0000000    0.4936134
511680.0000000    0.5106592
511720.0000000    0.4964550
511760.0000000    0.4793655
511800.0000000    0.4732621
511840.0000000    0.4428719
511880.0000000    0.4435306
511920.0000000    0.4212108
511960.0000000    0.4223059
512000.0000000    0.4578674
512040.0000000    0.4633671
512080.0000000    0.4571109
512120.0000000    0.4584996
512160.0000000    0.4743295
512200.0000000    0.5033183
512240.0000000    0.5007029
512280.0000000    0.5118189
512320.0000000    0.4937514
512360.0000000    0.5031148
512400.0000000    0.4996565
512440.0000000    0.4994215
512480.0000000    0.5201104
512520.0000000    0.4995918
512560.0000000    0.5285313
512600.0000000    0.4897090
512640.0000000    0.4681368
512680.0000000    0.5141922
512720.0000000    0.5289957
512760.0000000    0.5383084
512800.0000000    0.5208243
512840.0000000    0.5249753
512880.0000000    0.5327376
512920.0000000    0.5066203
512960.0000000    0.4982107
513000.0000000    0.5061140
513040.0000000    0.5218844
513080.0000000    0.5214211
513120.0000000    0.5687413
513160.0000000    0.5488274
513200.0000000    0.5340914
513240.0000000    0.5597215
513280.0000000    0.5241019
513320.0000000    0.5431985
513360.0000000    0.5490571
513400.0000000    0.5463851
513440.0000000    0.5414793
513480.0000000    0.5669881
513520.0000000    0.5913078
513560.0000000    0.5468107
513600.0000000    0.5297188
513640.0000000    0.5358349
513680.0000000    0.5023478
513720.0000000    0.4746066
513760.0000000    0.4790050
513800.0000000    0.4542675
513840.0000000    0.5119617
513880.0000000    0.5346305
513920.0000000    0.5286405
513960.0000000    0.5192147
514000.0000000    0.5636243
514040.0000000    0.5330191
514080.0000000    0.5167997
514120.0000000    0.5288268
514160.0000000    0.4952936
514200.0000000    0.5051268
514240.0000000    0.5077863
514280.0000000    0.5165316
514320.0000000    0.5005570
514360.0000000    0.5066024
514400.0000000    0.5087950
514440.0000000    0.4672869
514480.0000000    0.5192111
514520.0000000    0.4967770
514560.0000000    0.4892388
514600.0000000    0.4791797
514640.0000000    0.4883373
514680.0000000    0.5431473
514720.0000000    0.5143256
514760.0000000    0.5177166
514800.0000000    0.4740343
514840.0000000    0.4829876
514880.0000000    0.4631298
514920.0000000    0.4507911
514960.0000000    0.4314711
515000.0000000    0.4529133
515040.0000000    0.5064138
515080.0000000    0.5146590
515120.0000000    0.5179119
515160.0000000    0.5186944
515200.0000000    0.5278369
515240.0000000    0.5434470
515280.0000000    0.5403473
515320.0000000    0.5353993
515360.0000000    0.5495343
515400.0000000    0.5286093
515440.0000000    0.5466238
515480.0000000    0.5133096
515520.0000000    0.5263584
515560.0000000    0.4977351
515600.0000000    0.5466002
515640.0000000    0.5248944
515680.0000000    0.5073260
515720.0000000    0.4840123
515760.0000000    0.5140987
515800.0000000    0.4968118
515840.0000000    0.5488251
515880.0000000    0.5100739
515920.0000000    0.5137891
515960.0000000    0.5374256
516000.0000000    0.5361733
516040.0000000    0.5302923
516080.0000000    0.5313035
516120.0000000    0.5253940
516160.0000000    0.5316560
516200.0000000    0.4941852
516240.0000000    0.5054467
516280.0000000    0.5298632
516320.0000000    0.5278404
516360.0000000    0.5534397
516400.0000000    0.5271692
516440.0000000    0.5224073
516480.0000000    0.5351955
516520.0000000    0.5224693
516560.0000000    0.5373525
516600.0000000    0.5541371
516640.0000000    0.5753192
516680.0000000    0.5671630
516720.0000000    0.5717506
516760.0000000    0.5584169
516800.0000000    0.5360593
516840.0000000    0.5742609
516880.0000000    0.5401070
516920.0000000    0.5799851
516960.0000000    0.5992406
517000.0000000    0.5660037
517040.0000000    0.5319341
517080.0000000    0.5505167
517120.0000000    0.5537350
517160.0000000    0.5247672
517200.0000000    0.4936967
517240.0000000    0.5048772
517280.0000000    0.5139905
517320.0000000    0.5144835
517360.0000000    0.5130129
517400.0000000    0.5137826
517440.0000000    0.5410414
517480.0000000    0.5564489
517520.0000000    0.5714213
517560.0000000    0.5566099
517600.0000000    0.5592765
517640.0000000    0.5715735
517680.0000000    0.5510125
517720.0000000    0.5098488
517760.0000000    0.5142916
517800.0000000    0.5117019
517840.0000000    0.5035540
517880.0000000    0.4804622
517920.0000000    0.4932161
517960.0000000    0.5130604
518000.0000000    0.5235112
518040.0000000    0.5124369
518080.0000000    0.5111014
518120.0000000    0.5372236
518160.0000000    0.5204350
518200.0000000    0.5575969
518240.0000000    0.5399716
518280.0000000    0.5255099
518320.0000000    0.5169248
518360.0000000    0.5643857
518400.0000000    0.5441491
518440.0000000    0.5267647
518480.0000000    0.4924374
518520.0000000    0.4708768
518560.0000000    0.5166315
518600.0000000    0.5399969
518640.0000000    0.5258588
518680.0000000    0.5014339
518720.0000000    0.4715926
518760.0000000    0.5059904
518800.0000000    0.5509842
518840.0000000    0.5228261
518880.0000000    0.5394964
518920.0000000    0.5424811
518960.0000000    0.5251347
519000.0000000    0.5453148
519040.0000000    0.5151377
519080.0000000    0.5114588
519120.0000000    0.4966971
519160.0000000    0.4517848
519200.0000000    0.4621720
519240.0000000    0.5442138
519280.0000000    0.5110523
519320.0000000    0.4662155
519360.0000000    0.4742615
519400.0000000    0.5142991
519440.0000000    0.4809843
519480.0000000    0.4861183
519520.0000000    0.5071700
519560.0000000    0.5074782
519600.0000000    0.5098912
519640.0000000    0.4917601
519680.0000000    0.4517080
519720.0000000    0.4973843
519760.0000000    0.4727682
519800.0000000    0.4781598
519840.0000000    0.4945649
519880.0000000    0.4370993
519920.0000000    0.4866784
519960.0000000    0.4560995
520000.0000000    0.4834571
520040.0000000    0.5246472
520080.0000000    0.5568911
520120.0000000    0.5533296
520160.0000000    0.5481718
520200.0000000    0.5155644
520240.0000000    0.4737069
520280.0000000    0.5272300
520320.0000000    0.5240991
520360.0000000    0.5287319
520400.0000000    0.5377086
520440.0000000    0.5366791
520480.0000000    0.4965076
520520.0000000    0.4931215
520560.0000000    0.5149835
520600.0000000    0.5160275
520640.0000000    0.5413302
520680.0000000    0.5370550
520720.0000000    0.5129872
520760.0000000    0.5430705
520800.0000000    0.5485460
520840.0000000    0.5362440
520880.0000000    0.4980927
520920.0000000    0.5252100
520960.0000000    0.5533053
521000.0000000    0.5194739
521040.0000000    0.4961103
521080.0000000    0.4988183
521120.0000000    0.5135283
521160.0000000    0.4737476
521200.0000000    0.4822238
521240.0000000    0.5040816
521280.0000000    0.4881588
521320.0000000    0.5203682
521360.0000000    0.5188285
521400.0000000    0.5044804
521440.0000000    0.5187271
521480.0000000    0.4947602
521520.0000000    0.5366011
521560.0000000    0.5153065
521600.0000000    0.5185575
521640.0000000    0.4874886
521680.0000000    0.5027698
521720.0000000    0.5011363
521760.0000000    0.5248427
521800.0000000    0.5426914
521840.0000000    0.4976292
521880.0000000    0.4840400
521920.0000000    0.4974234
521960.0000000    0.4627997
522000.0000000    0.4808395
522040.0000000    0.4624253
522080.0000000    0.4812637
522120.0000000    0.4794221
522160.0000000    0.4751248
522200.0000000    0.5137658
522240.0000000    0.4844643
522280.0000000    0.4860820
522320.0000000    0.5146996
522360.0000000    0.5044225
522400.0000000    0.5589017
522440.0000000    0.5618356
522480.0000000    0.5392445
522520.0000000    0.5359815
522560.0000000    0.5851009
522600.0000000    0.5665737
522640.0000000    0.5691161
522680.0000000    0.5641785
522720.0000000    0.5701532
522760.0000000    0.5686887
522800.0000000    0.4958838
522840.0000000    0.4798150
522880.0000000    0.4815423
522920.0000000    0.5268914
522960.0000000    0.5067911
523000.0000000    0.5312633
523040.0000000    0.5466263
523080.0000000    0.5807569
523120.0000000    0.5660083
523160.0000000    0.5585686
523200.0000000    0.5454379
523240.0000000    0.5564091
523280.0000000    0.5473685
523320.0000000    0.5568557
523360.0000000    0.5558804
523400.0000000    0.5371022
523440.0000000    0.5336788
523480.0000000    0.5232622
523520.0000000    0.5154104
523560.0000000    0.5318207
523600.0000000    0.5275989
523640.0000000    0.4975453
523680.0000000    0.4657166
523720.0000000    0.4760919
523760.0000000    0.4852754
523800.0000000    0.5079674
523840.0000000    0.4953882
523880.0000000    0.5565960
523920.0000000    0.5065837
523960.0000000    0.4825473
524000.0000000    0.5036493
524040.0000000    0.5023986
524080.0000000    0.4881647
524120.0000000    0.5051281
524160.0000000    0.4946015
524200.0000000    0.5059872
524240.0000000    0.4904168
524280.0000000    0.4846582
524320.0000000    0.5360648
524360.0000000    0.5274746
524400.0000000    0.5212922
524440.0000000    0.5107409
524480.0000000    0.4979966
524520.0000000    0.5020668
524560.0000000    0.4769854
524600.0000000    0.5286384
524640.0000000    0.5252280
524680.0000000    0.5515344
524720.0000000    0.4996754
524760.0000000    0.5204866
524800.0000000    0.4916510
524840.0000000    0.4907038
524880.0000000    0.5179678
524920.0000000    0.5494644
524960.0000000    0.5468540
525000.0000000    0.5097737
525040.0000000    0.5178114
525080.0000000    0.4968420
525120.0000000    0.4838097
525160.0000000    0.5021714
525200.0000000    0.4994408
525240.0000000    0.5326912
525280.0000000    0.5102487
525320.0000000    0.5254995
525360.0000000    0.5678322
525400.0000000    0.5140735
525440.0000000    0.4963281
525480.0000000    0.5386925
525520.0000000    0.5247712
525560.0000000    0.5532756
525600.0000000    0.5374054
525640.0000000    0.5280311
525680.0000000    0.5282135
525720.0000000    0.5140406
525760.0000000    0.4820479
525800.0000000    0.4991489
525840.0000000    0.5294614
525880.0000000    0.5436854
525920.0000000    0.5133725
525960.0000000    0.4924616
526000.0000000    0.5170754
526040.0000000    0.5008194
526080.0000000    0.5224261
526120.0000000    0.4942512
526160.0000000    0.5199995
526200.0000000    0.4912477
526240.0000000    0.4932428
526280.0000000    0.5008548
526320.0000000    0.5042055
526360.0000000    0.4859724
526400.0000000    0.5022535
526440.0000000    0.5201112
526480.0000000    0.5063508
526520.0000000    0.5016060
526560.0000000    0.4695179
526600.0000000    0.4941404
526640.0000000    0.4658973
526680.0000000    0.4911222
526720.0000000    0.4674977
526760.0000000    0.5031822
526800.0000000    0.5428414
526840.0000000    0.5385356
526880.0000000    0.5206863
526920.0000000    0.4801036
526960.0000000    0.4775539
527000.0000000    0.5029641
527040.0000000    0.5372282
527080.0000000    0.5274157
527120.0000000    0.5134977
527160.0000000    0.5528482
527200.0000000    0.5511944
527240.0000000    0.5172483
527280.0000000    0.5542322
527320.0000000    0.5141428
527360.0000000    0.5925546
527400.0000000    0.5483937
527440.0000000    0.5067542
527480.0000000    0.5125336
527520.0000000    0.4669426
527560.0000000    0.5037658
527600.0000000    0.5160074
527640.0000000    0.5056493
527680.0000000    0.5018010
527720.0000000    0.5161368
527760.0000000    0.5084471
527800.0000000    0.5067199
527840.0000000    0.4964660
527880.0000000    0.4673163
527920.0000000    0.4818922
527960.0000000    0.5473564
528000.0000000    0.5193948
528040.0000000    0.5156316
528080.0000000    0.4953205
528120.0000000    0.5147807
528160.0000000    0.4954025
528200.0000000    0.5182100
528240.0000000    0.5555815
528280.0000000    0.5466147
528320.0000000    0.5226468
528360.0000000    0.4740822
528400.0000000    0.4618100
528440.0000000    0.4759243
528480.0000000    0.4463140
528520.0000000    0.4941832
528560.0000000    0.5172455
528600.0000000    0.5112452
528640.0000000    0.4938883
528680.0000000    0.5015491
528720.0000000    0.4491540
528760.0000000    0.4868630
528800.0000000    0.4827763
528840.0000000    0.4683819
528880.0000000    0.4517359
528920.0000000    0.5000074
528960.0000000    0.4816002
529000.0000000    0.4791885
529040.0000000    0.5059875
529080.0000000    0.5230398
529120.0000000    0.5083383
529160.0000000    0.4872162
529200.0000000    0.5150294
529240.0000000    0.5218153
529280.0000000    0.5102588
529320.0000000    0.5394695
529360.0000000    0.5213979
529400.0000000    0.4862932
529440.0000000    0.5034604
529480.0000000    0.5379095
529520.0000000    0.5584834
529560.0000000    0.5430449
529600.0000000    0.5433578
529640.0000000    0.5362760
529680.0000000    0.5553781
529720.0000000    0.5577427
529760.0000000    0.5409862
529800.0000000    0.5735719
529840.0000000    0.5247716
529880.0000000    0.5231141
529920.0000000    0.4981069
529960.0000000    0.5031957
530000.0000000    0.4845962
530040.0000000    0.4664600
530080.0000000    0.5005982
530120.0000000    0.5010616
530160.0000000    0.5245237
530200.0000000    0.5400812
530240.0000000    0.5083809
530280.0000000    0.5079474
530320.0000000    0.5145994
530360.0000000    0.5089889
530400.0000000    0.5033387
530440.0000000    0.5306581
530480.0000000    0.4824449
530520.0000000    0.5043974
530560.0000000    0.4962786
530600.0000000    0.5036559
530640.0000000    0.4870200
530680.0000000    0.5461648
530720.0000000    0.5846028
530760.0000000    0.5997656
530800.0000000    0.6176143
530840.0000000    0.5982569
530880.0000000    0.5702514
530920.0000000    0.5891470
530960.0000000    0.5815042
531000.0000000    0.5665913
531040.0000000    0.5570305
531080.0000000    0.5304457
531120.0000000    0.5314553
531160.0000000    0.5449063
531200.0000000    0.5453027
531240.0000000    0.5312480
531280.0000000    0.5586553
531320.0000000    0.5323429
531360.0000000    0.5615827
531400.0000000    0.5455934
531440.0000000    0.5313392
531480.0000000    0.5401003
531520.0000000    0.5547244
531560.0000000    0.5717031
531600.0000000    0.5403622
531640.0000000    0.5129172
531680.0000000    0.5541108
531720.0000000    0.5453770
531760.0000000    0.5529123
531800.0000000    0.5213535
531840.0000000    0.4953206
531880.0000000    0.4875728
531920.0000000    0.4281338
531960.0000000    0.4810511
532000.0000000    0.5278195
532040.0000000    0.5256956
532080.0000000    0.4979268
532120.0000000    0.5338394
532160.0000000    0.5056784
532200.0000000    0.5500080
532240.0000000    0.5617361
532280.0000000    0.5745080
532320.0000000    0.5263487
532360.0000000    0.5161210
532400.0000000    0.5006427
532440.0000000    0.5083723
532480.0000000    0.5099635
532520.0000000    0.4956498
532560.0000000    0.5237415
532600.0000000    0.5162337
532640.0000000    0.5206717
532680.0000000    0.5327901
532720.0000000    0.5136213
532760.0000000    0.5277827
532800.0000000    0.5391952
532840.0000000    0.5040177
532880.0000000    0.5446212
532920.0000000    0.4933794
532960.0000000    0.4840589
533000.0000000    0.4871747
533040.0000000    0.4670095
533080.0000000    0.5385083
533120.0000000    0.5208327
533160.0000000    0.5091618
533200.0000000    0.4979954
533240.0000000    0.4460240
533280.0000000    0.4433490
533320.0000000    0.5051063
533360.0000000    0.4654753
533400.0000000    0.4927270
533440.0000000    0.4893462
533480.0000000    0.5493983
533520.0000000    0.5243798
533560.0000000    0.5106106
533600.0000000    0.4817603
533640.0000000    0.4827767
533680.0000000    0.4570017
533720.0000000    0.4697536
533760.0000000    0.4537975
533800.0000000    0.4810406
533840.0000000    0.4864160
533880.0000000    0.4735849
533920.0000000    0.5093199
533960.0000000    0.5115997
534000.0000000    0.4937042
534040.0000000    0.4795184
534080.0000000    0.5352966
534120.0000000    0.5389737
534160.0000000    0.4833697
534200.0000000    0.4784419
534240.0000000    0.5145864
534280.0000000    0.4640928
534320.0000000    0.4746282
534360.0000000    0.4828503
534400.0000000    0.5176932
534440.0000000    0.4609277
534480.0000000    0.5143550
534520.0000000    0.5108928
534560.0000000    0.4416741
534600.0000000    0.4387617
534640.0000000    0.4538163
534680.0000000    0.3928182
534720.0000000    0.4457659
534760.0000000    0.4214996
534800.0000000    0.4923264
534840.0000000    0.4859216
534880.0000000    0.4776392
534920.0000000    0.4593933
534960.0000000    0.4726621
535000.0000000    0.4610063
535040.0000000    0.4615569
535080.0000000    0.4956255
535120.0000000    0.4597926
535160.0000000    0.4692918
535200.0000000    0.4749167
535240.0000000    0.4571053
535280.0000000    0.4617365
535320.0000000    0.4498153
535360.0000000    0.4761735
535400.0000000    0.4453368
535440.0000000    0.4599418
535480.0000000    0.4818586
535520.0000000    0.4552300
535560.0000000    0.4894839
535600.0000000    0.4822127
535640.0000000    0.4829397
535680.0000000    0.4450863
535720.0000000    0.4351968
535760.0000000    0.4756846
535800.0000000    0.4805004
535840.0000000    0.4219478
535880.0000000    0.4473867
535920.0000000    0.4452942
535960.0000000    0.4801131
536000.0000000    0.4506404
536040.0000000    0.4907081
536080.0000000    0.5034117
536120.0000000    0.4909704
536160.0000000    0.5040159
536200.0000000    0.5057063
536240.0000000    0.4984544
536280.0000000    0.5190027
536320.0000000    0.5264817
536360.0000000    0.5209329
536400.0000000    0.4645114
536440.0000000    0.4757180
536480.0000000    0.4699227
536520.0000000    0.4442205
536560.0000000    0.4225251
536600.0000000    0.4596251
536640.0000000    0.4739562
536680.0000000    0.4753123
536720.0000000    0.4602505
536760.0000000    0.4894086
536800.0000000    0.5121840
536840.0000000    0.4865231
536880.0000000    0.4890884
536920.0000000    0.5062908
536960.0000000    0.5080966
537000.0000000    0.5225128
537040.0000000    0.5368654
537080.0000000    0.5301631
537120.0000000    0.4550713
537160.0000000    0.4403869
537200.0000000    0.5149300
537240.0000000    0.5269977
537280.0000000    0.5399137
537320.0000000    0.5145265
537360.0000000    0.5155476
537400.0000000    0.5110081
537440.0000000    0.5317696
537480.0000000    0.5299984
537520.0000000    0.5271508
537560.0000000    0.5334680
537600.0000000    0.5135162
537640.0000000    0.5234764
537680.0000000    0.5386384
537720.0000000    0.5175082
537760.0000000    0.5366529
537800.0000000    0.5387958
537840.0000000    0.5643476
537880.0000000    0.5387084
537920.0000000    0.5666817
537960.0000000    0.5227380
538000.0000000    0.5518984
538040.0000000    0.5386276
538080.0000000    0.5474051
538120.0000000    0.5285045
538160.0000000    0.5457169
538200.0000000    0.5475575
538240.0000000    0.5180398
538280.0000000    0.5117307
538320.0000000    0.5357231
538360.0000000    0.5161180
538400.0000000    0.5394900
538440.0000000    0.5036922
538480.0000000    0.5300869
538520.0000000    0.5001663
538560.0000000    0.5290663
538600.0000000    0.5303848
538640.0000000    0.5318887
538680.0000000    0.5224192
538720.0000000    0.5048724
538760.0000000    0.4538517
538800.0000000    0.4616659
538840.0000000    0.4942489
538880.0000000    0.5013124
538920.0000000    0.4843441
538960.0000000    0.5050204
539000.0000000    0.5262783
539040.0000000    0.4819353
539080.0000000    0.4971005
539120.0000000    0.5110798
539160.0000000    0.5049385
539200.0000000    0.5188389
539240.0000000    0.5563090
539280.0000000    0.5010762
539320.0000000    0.4988473
539360.0000000    0.5064859
539400.0000000    0.5328224
539440.0000000    0.5177764
539480.0000000    0.5511560
539520.0000000    0.5410472
539560.0000000    0.5371862
539600.0000000    0.4935348
539640.0000000    0.4376428
539680.0000000    0.4454034
539720.0000000    0.4785345
539760.0000000    0.4525527
539800.0000000    0.4366578
539840.0000000    0.4813203
539880.0000000    0.4746530
539920.0000000    0.4444311
539960.0000000    0.4796247
540000.0000000    0.4993264
540040.0000000    0.4943061
540080.0000000    0.4737208
540120.0000000    0.4903372
540160.0000000    0.5270070
540200.0000000    0.5065975
540240.0000000    0.4892759
540280.0000000    0.4862984
540320.0000000    0.4996848
540360.0000000    0.5038782
540400.0000000    0.5387124
540440.0000000    0.5086520
540480.0000000    0.5287717
540520.0000000    0.5092083
540560.0000000    0.4822291
540600.0000000    0.4732140
540640.0000000    0.4947716
540680.0000000    0.5023077
540720.0000000    0.5208827
540760.0000000    0.5111458
540800.0000000    0.4589733
540840.0000000    0.5041339
540880.0000000    0.4859313
540920.0000000    0.5326896
540960.0000000    0.4712775
541000.0000000    0.4691325
541040.0000000    0.5169647
541080.0000000    0.5241072
541120.0000000    0.5212697
541160.0000000    0.5132610
541200.0000000    0.5044793
541240.0000000    0.5431995
541280.0000000    0.5508456
541320.0000000    0.5411595
541360.0000000    0.4969972
541400.0000000    0.5298713
541440.0000000    0.4861265
541480.0000000    0.4831238
541520.0000000    0.4978783
541560.0000000    0.4964281
541600.0000000    0.5111454
541640.0000000    0.5450047
541680.0000000    0.5196890
541720.0000000    0.4915837
541760.0000000    0.5307646
541800.0000000    0.4837934
541840.0000000    0.4648213
541880.0000000    0.4872239
541920.0000000    0.5031301
541960.0000000    0.4925243
542000.0000000    0.4523310
542040.0000000    0.4210378
542080.0000000    0.4202732
542120.0000000    0.4177220
542160.0000000    0.4577787
542200.0000000    0.4668422
542240.0000000    0.4904773
542280.0000000    0.4475325
542320.0000000    0.4444945
542360.0000000    0.4413778
542400.0000000    0.4656948
542440.0000000    0.5016689
542480.0000000    0.4517245
542520.0000000    0.4568049
542560.0000000    0.4231331
542600.0000000    0.4370435
542640.0000000    0.4293527
542680.0000000    0.4337215
542720.0000000    0.4456415
542760.0000000    0.4286171
542800.0000000    0.4012864
542840.0000000    0.4283110
542880.0000000    0.4265282
542920.0000000    0.4107064
542960.0000000    0.4300202
543000.0000000    0.4245785
543040.0000000    0.4214040
543080.0000000    0.4255292
543120.0000000    0.4366259
543160.0000000    0.4470878
543200.0000000    0.4508796
543240.0000000    0.4398272
543280.0000000    0.4728471
543320.0000000    0.4613256
543360.0000000    0.4384437
543400.0000000    0.4388556
543440.0000000    0.4173030
543480.0000000    0.4403373
543520.0000000    0.4477546
543560.0000000    0.4284557
543600.0000000    0.4504174
543640.0000000    0.4271505
543680.0000000    0.4325762
543720.0000000    0.3958140
543760.0000000    0.3834173
543800.0000000    0.4065470
543840.0000000    0.3946502
543880.0000000    0.4069208
543920.0000000    0.4246354
543960.0000000    0.4311246
544000.0000000    0.4233226
544040.0000000    0.4208482
544080.0000000    0.4349667
544120.0000000    0.4278825
544160.0000000    0.4292529
544200.0000000    0.4398662
544240.0000000    0.4466276
544280.0000000    0.4250076
544320.0000000    0.4387817
544360.0000000    0.4063758
544400.0000000    0.4146212
544440.0000000    0.4239893
544480.0000000    0.4111749
544520.0000000    0.4334140
544560.0000000    0.4174165
544600.0000000    0.4263849
544640.0000000    0.4256654
544680.0000000    0.4433328
544720.0000000    0.4207465
544760.0000000    0.4403786
544800.0000000    0.4276163
544840.0000000    0.4297824
544880.0000000    0.4349881
544920.0000000    0.4043228
544960.0000000    0.4233961
545000.0000000    0.4142454
545040.0000000    0.4433445
545080.0000000    0.4314998
545120.0000000    0.4321411
545160.0000000    0.4371642
545200.0000000    0.4386157
545240.0000000    0.4409471
545280.0000000    0.4271575
545320.0000000    0.4493070
545360.0000000    0.4020163
545400.0000000    0.4343247
545440.0000000    0.4682291
545480.0000000    0.4276580
545520.0000000    0.4280058
545560.0000000    0.4362162
545600.0000000    0.4390337
545640.0000000    0.4535719
545680.0000000    0.4291224
545720.0000000    0.4368417
545760.0000000    0.4165039
545800.0000000    0.4031830
545840.0000000    0.4217603
545880.0000000    0.4315712
545920.0000000    0.4402064
545960.0000000    0.4398971
546000.0000000    0.4426493
546040.0000000    0.4382268
546080.0000000    0.4233256
546120.0000000    0.4446578
546160.0000000    0.4438674
546200.0000000    0.4506787
546240.0000000    0.4374268
546280.0000000    0.4495769
546320.0000000    0.4608350
546360.0000000    0.4545733
546400.0000000    0.4359137
546440.0000000    0.4307548
546480.0000000    0.4144244
546520.0000000    0.4184841
546560.0000000    0.4339038
546600.0000000    0.3890775
546640.0000000    0.3950788
546680.0000000    0.4051352
546720.0000000    0.3993514
546760.0000000    0.4242734
546800.0000000    0.4226196
546840.0000000    0.4479576
546880.0000000    0.4379022
546920.0000000    0.4609365
546960.0000000    0.4698886
547000.0000000    0.4699689
547040.0000000    0.4848481
547080.0000000    0.4665169
547120.0000000    0.4613414
547160.0000000    0.4570034
547200.0000000    0.4527527
547240.0000000    0.4396271
547280.0000000    0.4539733
547320.0000000    0.4416296
547360.0000000    0.4322124
547400.0000000    0.4472525
547440.0000000    0.4466795
547480.0000000    0.4701472
547520.0000000    0.4565950
547560.0000000    0.4237821
547600.0000000    0.4488084
547640.0000000    0.4537317
547680.0000000    0.4878496
547720.0000000    0.4885702
547760.0000000    0.4703860
547800.0000000    0.4750988
547840.0000000    0.4665923
547880.0000000    0.4885776
547920.0000000    0.4756024
547960.0000000    0.4609331
548000.0000000    0.4912575
548040.0000000    0.4942662
548080.0000000    0.4756117
548120.0000000    0.4803927
548160.0000000    0.4909323
548200.0000000    0.4874931
548240.0000000    0.4688922
548280.0000000    0.4341427
548320.0000000    0.4675199
548360.0000000    0.4436356
548400.0000000    0.4434619
548440.0000000    0.4577200
548480.0000000    0.4665516
548520.0000000    0.4436836
548560.0000000    0.4223497
548600.0000000    0.4100719
548640.0000000    0.4112636
548680.0000000    0.4097466
548720.0000000    0.4073509
548760.0000000    0.4051183
548800.0000000    0.4447482
548840.0000000    0.4494621
548880.0000000    0.4310674
548920.0000000    0.4246703
548960.0000000    0.4259041
549000.0000000    0.4291562
549040.0000000    0.4195490
549080.0000000    0.4065492
549120.0000000    0.4229575
549160.0000000    0.4144440
549200.0000000    0.4289087
549240.0000000    0.4261213
549280.0000000    0.4205709
549320.0000000    0.4288175
549360.0000000    0.4489185
549400.0000000    0.4440222
549440.0000000    0.4438533
549480.0000000    0.4701130
549520.0000000    0.4480518
549560.0000000    0.4285691
549600.0000000    0.4360167
549640.0000000    0.4413808
549680.0000000    0.4267908
549720.0000000    0.4461589
549760.0000000    0.4091211
549800.0000000    0.4344830
549840.0000000    0.4404917
549880.0000000    0.4423890
549920.0000000    0.4492511
549960.0000000    0.4455645
550000.0000000    0.4307665
550040.0000000    0.4443637
550080.0000000    0.4158246
550120.0000000    0.4629413
550160.0000000    0.4523549
550200.0000000    0.4536682
550240.0000000    0.4354602
550280.0000000    0.4411472
550320.0000000    0.4434182
550360.0000000    0.4221400
550400.0000000    0.3812482
550440.0000000    0.3943439
550480.0000000    0.4229008
550520.0000000    0.4227117
550560.0000000    0.4222322
550600.0000000    0.4014565
550640.0000000    0.4155305
550680.0000000    0.4264003
550720.0000000    0.3947571
550760.0000000    0.4120352
550800.0000000    0.4350868
550840.0000000    0.4021941
550880.0000000    0.3922318
550920.0000000    0.4261050
550960.0000000    0.4152685
551000.0000000    0.4217005
551040.0000000    0.4173269
551080.0000000    0.4051801
551120.0000000    0.4013506
551160.0000000    0.3960998
551200.0000000    0.3977435
551240.0000000    0.4124191
551280.0000000    0.4237178
551320.0000000    0.4277850
551360.0000000    0.4586872
551400.0000000    0.4710546
551440.0000000    0.4439202
551480.0000000    0.3963848
551520.0000000    0.4313912
551560.0000000    0.4388389
551600.0000000    0.4252435
551640.0000000    0.4541621
551680.0000000    0.4620863
551720.0000000    0.4455354
551760.0000000    0.4147746
551800.0000000    0.4643219
551840.0000000    0.4525483
551880.0000000    0.4525681
551920.0000000    0.4399746
551960.0000000    0.4086884
552000.0000000    0.4259289
552040.0000000    0.4259857
552080.0000000    0.4020267
552120.0000000    0.3825923
552160.0000000    0.4320410
552200.0000000    0.3962359
552240.0000000    0.3895497
552280.0000000    0.3877424
552320.0000000    0.3723379
552360.0000000    0.4050727
552400.0000000    0.4088807
552440.0000000    0.4046279
552480.0000000    0.3799211
552520.0000000    0.3673603
552560.0000000    0.4042806
552600.0000000    0.4072200
552640.0000000    0.3887022
552680.0000000    0.3830669
552720.0000000    0.4225562
552760.0000000    0.4397420
552800.0000000    0.4099528
552840.0000000    0.4321708
552880.0000000    0.4355613
552920.0000000    0.4564866
552960.0000000    0.4539135
553000.0000000    0.4649839
553040.0000000    0.4728596
553080.0000000    0.4849682
553120.0000000    0.5005478
553160.0000000    0.4360136
553200.0000000    0.4536803
553240.0000000    0.4006351
553280.0000000    0.4035538
553320.0000000    0.4405868
553360.0000000    0.4477463
553400.0000000    0.4663592
553440.0000000    0.4335799
553480.0000000    0.4611332
553520.0000000    0.4189236
553560.0000000    0.4083297
553600.0000000    0.4365118
553640.0000000    0.4437562
553680.0000000    0.4674769
553720.0000000    0.4045450
553760.0000000    0.4448008
553800.0000000    0.4136007
553840.0000000    0.4099940
553880.0000000    0.4341452
553920.0000000    0.4267600
553960.0000000    0.4457351
554000.0000000    0.5056790
554040.0000000    0.4684830
554080.0000000    0.4194290
554120.0000000    0.4044555
554160.0000000    0.4356749
554200.0000000    0.4288067
554240.0000000    0.4522240
554280.0000000    0.4263901
554320.0000000    0.3866269
554360.0000000    0.4095951
554400.0000000    0.3938993
554440.0000000    0.4088883
554480.0000000    0.4087480
554520.0000000    0.4247694
554560.0000000    0.4356243
554600.0000000    0.4532200
554640.0000000    0.4298504
554680.0000000    0.4434634
554720.0000000    0.4481130
554760.0000000    0.4376349
554800.0000000    0.4042265
554840.0000000    0.3777043
554880.0000000    0.4027790
554920.0000000    0.3890875
554960.0000000    0.4264297
555000.0000000    0.3950047
555040.0000000    0.3903277
555080.0000000    0.4157932
555120.0000000    0.4122204
555160.0000000    0.3951560
555200.0000000    0.4054475
555240.0000000    0.3981456
555280.0000000    0.3865810
555320.0000000    0.3860840
555360.0000000    0.3857310
555400.0000000    0.3859234
555440.0000000    0.4025099
555480.0000000    0.3984497
555520.0000000    0.3986354
555560.0000000    0.4452080
555600.0000000    0.4521030
555640.0000000    0.4389252
555680.0000000    0.4246140
555720.0000000    0.4361629
555760.0000000    0.4242477
555800.0000000    0.4192995
555840.0000000    0.4353918
555880.0000000    0.4140533
555920.0000000    0.3974817
555960.0000000    0.4014228
556000.0000000    0.4110384
556040.0000000    0.3914538
556080.0000000    0.4015568
556120.0000000    0.3526375
556160.0000000    0.3742881
556200.0000000    0.4181914
556240.0000000    0.4221303
556280.0000000    0.4263828
556320.0000000    0.4120835
556360.0000000    0.4388264
556400.0000000    0.4408414
556440.0000000    0.4291137
556480.0000000    0.4322376
556520.0000000    0.4276824
556560.0000000    0.4177155
556600.0000000    0.3722742
556640.0000000    0.4118163
556680.0000000    0.3759378
556720.0000000    0.3897579
556760.0000000    0.4271394
556800.0000000    0.4481930
556840.0000000    0.4507003
556880.0000000    0.4763030
556920.0000000    0.4090604
556960.0000000    0.3970231
557000.0000000    0.4255885
557040.0000000    0.4310744
557080.0000000    0.3896072
557120.0000000    0.4196507
557160.0000000    0.3994712
557200.0000000    0.3796446
557240.0000000    0.3985423
557280.0000000    0.3920880
557320.0000000    0.3870966
557360.0000000    0.4065124
557400.0000000    0.3827168
557440.0000000    0.3807193
557480.0000000    0.3622822
557520.0000000    0.3795207
557560.0000000    0.3764339
557600.0000000    0.3831391
557640.0000000    0.3586404
557680.0000000    0.3398647
557720.0000000    0.3583030
557760.0000000    0.3205587
557800.0000000    0.3356322
557840.0000000    0.3260927
557880.0000000    0.3580914
557920.0000000    0.3936300
557960.0000000    0.4172938
558000.0000000    0.4154494
558040.0000000    0.3975749
558080.0000000    0.3921539
558120.0000000    0.4094577
558160.0000000    0.3769158
558200.0000000    0.3717594
558240.0000000    0.3894857
558280.0000000    0.3983372
558320.0000000    0.4167458
558360.0000000    0.4281269
558400.0000000    0.4276165
558440.0000000    0.3950834
558480.0000000    0.3670548
558520.0000000    0.4083962
558560.0000000    0.4395963
558600.0000000    0.4332840
558640.0000000    0.4590717
558680.0000000    0.4779201
558720.0000000    0.4454593
558760.0000000    0.4114154
558800.0000000    0.4531570
558840.0000000    0.4558848
558880.0000000    0.4134980
558920.0000000    0.4438796
558960.0000000    0.3864891
559000.0000000    0.4032182
559040.0000000    0.4076199
559080.0000000    0.4183360
559120.0000000    0.4089042
559160.0000000    0.3989034
559200.0000000    0.4336708
559240.0000000    0.4107020
559280.0000000    0.4460653
559320.0000000    0.4581751
559360.0000000    0.4496523
559400.0000000    0.4617491
559440.0000000    0.4550774
559480.0000000    0.4634060
559520.0000000    0.4248010
559560.0000000    0.4502959
559600.0000000    0.4721215
559640.0000000    0.4494137
559680.0000000    0.4466744
559720.0000000    0.4103429
559760.0000000    0.4500304
559800.0000000    0.4389054
559840.0000000    0.4753879
559880.0000000    0.4488400
559920.0000000    0.4300392
559960.0000000    0.4159050
560000.0000000    0.4226641
560040.0000000    0.4662804
560080.0000000    0.4241581
560120.0000000    0.4140233
560160.0000000    0.3918738
560200.0000000    0.3868949
560240.0000000    0.3908015
560280.0000000    0.4061468
560320.0000000    0.4119574
560360.0000000    0.4208395
560400.0000000    0.4047562
560440.0000000    0.3862549
560480.0000000    0.4047630
560520.0000000    0.3744936
560560.0000000    0.3724528
560600.0000000    0.3660782
560640.0000000    0.3515310
560680.0000000    0.3850949
560720.0000000    0.3954747
560760.0000000    0.3656405
560800.0000000    0.3952556
560840.0000000    0.4063784
560880.0000000    0.4225362
560920.0000000    0.4511633
560960.0000000    0.4590486
561000.0000000    0.4808739
561040.0000000    0.4411895
561080.0000000    0.4388871
561120.0000000    0.4100262
561160.0000000    0.4006917
561200.0000000    0.3818405
561240.0000000    0.3804860
561280.0000000    0.4123748
561320.0000000    0.4258719
561360.0000000    0.4465544
561400.0000000    0.4528221
561440.0000000    0.4639107
561480.0000000    0.4629213
561520.0000000    0.4654084
561560.0000000    0.4641089
561600.0000000    0.4267519
561640.0000000    0.4383709
561680.0000000    0.4323854
561720.0000000    0.4510027
561760.0000000    0.4520080
561800.0000000    0.4465971
561840.0000000    0.4498820
561880.0000000    0.4257465
561920.0000000    0.4285671
561960.0000000    0.4503143
562000.0000000    0.4373825
562040.0000000    0.4299265
562080.0000000    0.4429927
562120.0000000    0.4499887
562160.0000000    0.4108253
562200.0000000    0.4277337
562240.0000000    0.4408048
562280.0000000    0.4343498
562320.0000000    0.4255898
562360.0000000    0.4550930
562400.0000000    0.4709309
562440.0000000    0.4789284
562480.0000000    0.4947959
562520.0000000    0.4905874
562560.0000000    0.5084119
562600.0000000    0.4776390
562640.0000000    0.4376188
562680.0000000    0.4878378
562720.0000000    0.4568645
562760.0000000    0.4166861
562800.0000000    0.4302237
562840.0000000    0.4007427
562880.0000000    0.4187136
562920.0000000    0.4201327
562960.0000000    0.4388081
563000.0000000    0.4553428
563040.0000000    0.4523438
563080.0000000    0.4478926
563120.0000000    0.4699441
563160.0000000    0.4516709
563200.0000000    0.4471115
563240.0000000    0.4439161
563280.0000000    0.4779338
563320.0000000    0.4799365
563360.0000000    0.4774697
563400.0000000    0.4572222
563440.0000000    0.4218553
563480.0000000    0.4192395
563520.0000000    0.4183677
563560.0000000    0.4110429
563600.0000000    0.4130768
563640.0000000    0.3908622
563680.0000000    0.4015182
563720.0000000    0.3826087
563760.0000000    0.4147404
563800.0000000    0.4508725
563840.0000000    0.4300104
563880.0000000    0.4235716
563920.0000000    0.4168842
563960.0000000    0.4018151
564000.0000000    0.4520274
564040.0000000    0.4220218
564080.0000000    0.4548285
564120.0000000    0.4247839
564160.0000000    0.4390799
564200.0000000    0.4192829
564240.0000000    0.4159003
564280.0000000    0.4261006
564320.0000000    0.4562256
564360.0000000    0.4441542
564400.0000000    0.4634972
564440.0000000    0.4417426
564480.0000000    0.4370397
564520.0000000    0.4259468
564560.0000000    0.4565265
564600.0000000    0.5127576
564640.0000000    0.4395334
564680.0000000    0.4059935
564720.0000000    0.4144112
564760.0000000    0.4351276
564800.0000000    0.4271216
564840.0000000    0.4371877
564880.0000000    0.4414641
564920.0000000    0.4332832
564960.0000000    0.4354049
565000.0000000    0.4590643
565040.0000000    0.4812441
565080.0000000    0.4623340
565120.0000000    0.4652016
565160.0000000    0.4476008
565200.0000000    0.4655129
565240.0000000    0.4325635
565280.0000000    0.4092154
565320.0000000    0.4133253
565360.0000000    0.4018083
565400.0000000    0.3835711
565440.0000000    0.3970952
565480.0000000    0.4059324
565520.0000000    0.3928939
565560.0000000    0.4108484
565600.0000000    0.4151467
565640.0000000    0.4004626
565680.0000000    0.4010915
565720.0000000    0.3996362
565760.0000000    0.4071308
565800.0000000    0.4254113
565840.0000000    0.4316041
565880.0000000    0.4374283
565920.0000000    0.4394804
565960.0000000    0.4792277
566000.0000000    0.4562885
566040.0000000    0.4444509
566080.0000000    0.4571310
566120.0000000    0.4665256
566160.0000000    0.4916256
566200.0000000    0.4866515
566240.0000000    0.4444731
566280.0000000    0.4436659
566320.0000000    0.4557129
566360.0000000    0.4428685
566400.0000000    0.4335560
566440.0000000    0.4033635
566480.0000000    0.4273163
566520.0000000    0.4092339
566560.0000000    0.3954534
566600.0000000    0.4087525
566640.0000000    0.4021436
566680.0000000    0.4208367
566720.0000000    0.3901584
566760.0000000    0.4156867
566800.0000000    0.3965327
566840.0000000    0.4178466
566880.0000000    0.4009292
566920.0000000    0.4203405
566960.0000000    0.4374512
567000.0000000    0.4105008
567040.0000000    0.4230549
567080.0000000    0.4360774
567120.0000000    0.4389591
567160.0000000    0.4485579
567200.0000000    0.4500571
567240.0000000    0.4059387
567280.0000000    0.4253683
567320.0000000    0.4197387
567360.0000000    0.4177405
567400.0000000    0.4351315
567440.0000000    0.4290020
567480.0000000    0.4580210
567520.0000000    0.4533615
567560.0000000    0.4452534
567600.0000000    0.4701600
567640.0000000    0.4251557
567680.0000000    0.4134452
567720.0000000    0.4008600
567760.0000000    0.4189935
567800.0000000    0.4226014
567840.0000000    0.4576863
567880.0000000    0.4151969
567920.0000000    0.4229364
567960.0000000    0.4370109
568000.0000000    0.4132811
568040.0000000    0.4057371
568080.0000000    0.4177469
568120.0000000    0.4076456
568160.0000000    0.4348623
568200.0000000    0.4337621
568240.0000000    0.4409231
568280.0000000    0.4318553
568320.0000000    0.4358608
568360.0000000    0.4085763
568400.0000000    0.4533347
568440.0000000    0.4544140
568480.0000000    0.4586146
568520.0000000    0.4200453
568560.0000000    0.4266524
568600.0000000    0.4449199
568640.0000000    0.4690977
568680.0000000    0.4268132
568720.0000000    0.4240288
568760.0000000    0.3993294
568800.0000000    0.3906420
568840.0000000    0.4085306
568880.0000000    0.3841312
568920.0000000    0.3667568
568960.0000000    0.3791432
569000.0000000    0.3969440
569040.0000000    0.3881941
569080.0000000    0.4275134
569120.0000000    0.4338225
569160.0000000    0.3927045
569200.0000000    0.3712385
569240.0000000    0.3889000
569280.0000000    0.4044487
569320.0000000    0.4396531
569360.0000000    0.4473307
569400.0000000    0.4418464
569440.0000000    0.3982309
569480.0000000    0.4117911
569520.0000000    0.4125903
569560.0000000    0.4015822
569600.0000000    0.3790039
569640.0000000    0.4397385
569680.0000000    0.4441888
569720.0000000    0.3961479
569760.0000000    0.4345730
569800.0000000    0.4112879
569840.0000000    0.4148916
569880.0000000    0.4443602
569920.0000000    0.4386924
569960.0000000    0.4466235
570000.0000000    0.4379461
570040.0000000    0.4132852
570080.0000000    0.4300168
570120.0000000    0.4019494
570160.0000000    0.4093944
570200.0000000    0.4087301
570240.0000000    0.3909233
570280.0000000    0.3992336
570320.0000000    0.3888848
570360.0000000    0.4077760
570400.0000000    0.3982086
570440.0000000    0.4065810
570480.0000000    0.4225103
570520.0000000    0.4064151
570560.0000000    0.4078993
570600.0000000    0.4064478
570640.0000000    0.4020325
570680.0000000    0.4304896
570720.0000000    0.4266772
570760.0000000    0.4139821
570800.0000000    0.4196140
570840.0000000    0.4148198
570880.0000000    0.4003336
570920.0000000    0.4085061
570960.0000000    0.3795985
571000.0000000    0.3906618
571040.0000000    0.4037382
571080.0000000    0.3859074
571120.0000000    0.3687493
571160.0000000    0.3403478
571200.0000000    0.3291957
571240.0000000    0.3087177
571280.0000000    0.3678788
571320.0000000    0.3336366
571360.0000000    0.3581871
571400.0000000    0.3481723
571440.0000000    0.3318757
571480.0000000    0.3302164
571520.0000000    0.3327737
571560.0000000    0.3798768
571600.0000000    0.3960298
571640.0000000    0.3619406
571680.0000000    0.3684452
571720.0000000    0.3656726
571760.0000000    0.3673438
571800.0000000    0.3665222
571840.0000000    0.4077064
571880.0000000    0.3980319
571920.0000000    0.4194432
571960.0000000    0.4140369
572000.0000000    0.4063105
572040.0000000    0.3936968
572080.0000000    0.3750392
572120.0000000    0.4014583
572160.0000000    0.3975209
572200.0000000    0.3688539
572240.0000000    0.3459297
572280.0000000    0.3516821
572320.0000000    0.3921252
572360.0000000    0.4065890
572400.0000000    0.3829488
572440.0000000    0.3839338
572480.0000000    0.3901472
572520.0000000    0.3898042
572560.0000000    0.4288037
572600.0000000    0.4336601
572640.0000000    0.4414053
572680.0000000    0.4564078
572720.0000000    0.4568076
572760.0000000    0.3999680
572800.0000000    0.3995129
572840.0000000    0.4168123
572880.0000000    0.4322647
572920.0000000    0.4406495
572960.0000000    0.4118360
573000.0000000    0.4635955
573040.0000000    0.4794884
573080.0000000    0.4984159
573120.0000000    0.4618070
573160.0000000    0.4843861
573200.0000000    0.5086816
573240.0000000    0.5428239
573280.0000000    0.5366962
573320.0000000    0.5401390
573360.0000000    0.5066881
573400.0000000    0.5049497
573440.0000000    0.4606445
573480.0000000    0.4779529
573520.0000000    0.4314579
573560.0000000    0.4438751
573600.0000000    0.4151807
573640.0000000    0.4495967
573680.0000000    0.4292921
573720.0000000    0.3951503
573760.0000000    0.4169137
573800.0000000    0.3952920
573840.0000000    0.4408152
573880.0000000    0.4419292
573920.0000000    0.4047783
573960.0000000    0.4404769
574000.0000000    0.4606407
574040.0000000    0.4567307
574080.0000000    0.4315315
574120.0000000    0.4061195
574160.0000000    0.3976060
574200.0000000    0.3876030
574240.0000000    0.4238676
574280.0000000    0.4080686
574320.0000000    0.3946413
574360.0000000    0.4269421
[truncated: 297,950 more chars]
