# Supplementary material for: Comment on 'Valid molecular dynamics simulations of human hemoglobin require a surprisingly large box size'
Source: eLife. 2019 Jun 20;8:e44718. doi: 10.7554/eLife.44718 (PMC6586461; doi:10.7554/eLife.44718)
Supplement: Figure 1—source data 1. — The zip archive contains a README file describing which source files correspond to the different panels. [file elife-44718-fig1-data1.zip › figure1/panels_AB/150A/i/rmsd_2dn3.xvg]

# This file was created Mon Jan  7 05:21:15 2019
# Created by:
#                       :-) GROMACS - gmx rms, 2018.4 (-:
# 
# Executable:   /mpcdf/soft/SLE_12_SP3/packages/skylake/gromacs/gcc_6-impi_2018_4/2018.4/bin/gmx
# Data prefix:  /mpcdf/soft/SLE_12_SP3/packages/skylake/gromacs/gcc_6-impi_2018_4/2018.4
# Working dir:  /cobra/u/bgroot/hemoglobin/150a-elife/eq9gpu
# Command line:
#   gmx rms -s ../2dn3/conf.pdb -f xx.xtc -o rmsd_2dn3.xvg -nice 0
# gmx rms is part of G R O M A C S:
#
# Georgetown Riga Oslo Madrid Amsterdam Chisinau Stockholm
#
@    title "RMSD"
@    xaxis  label "Time (ps)"
@    yaxis  label "RMSD (nm)"
@TYPE xy
@ subtitle "Backbone after lsq fit to Backbone"
   0.0000000    0.2454058
  40.0000000    0.2617370
  80.0000000    0.2808515
 120.0000000    0.2616202
 160.0000000    0.2736959
 200.0000000    0.2560518
 240.0000000    0.2501225
 280.0000000    0.2895602
 320.0000000    0.2942505
 360.0000000    0.2970413
 400.0000000    0.2718117
 440.0000000    0.2785119
 480.0000000    0.2916864
 520.0000000    0.2757092
 560.0000000    0.2855490
 600.0000000    0.2887215
 640.0000000    0.2726342
 680.0000000    0.2818444
 720.0000000    0.2811545
 760.0000000    0.2571455
 800.0000000    0.2582994
 840.0000000    0.2466244
 880.0000000    0.2653097
 920.0000000    0.2565818
 960.0000000    0.2521636
1000.0000000    0.2674329
1040.0000000    0.2532942
1080.0000000    0.2520176
1120.0000000    0.2638139
1160.0000000    0.2456578
1200.0000000    0.2632387
1240.0000000    0.2553966
1280.0000000    0.2688144
1320.0000000    0.2280322
1360.0000000    0.2351547
1400.0000000    0.2576302
1440.0000000    0.2534685
1480.0000000    0.2500267
1520.0000000    0.2387536
1560.0000000    0.2554361
1600.0000000    0.2634324
1640.0000000    0.2480236
1680.0000000    0.2661437
1720.0000000    0.2558500
1760.0000000    0.2583160
1800.0000000    0.2440051
1840.0000000    0.2552843
1880.0000000    0.2617142
1920.0000000    0.2513451
1960.0000000    0.2491762
2000.0000000    0.2650114
2040.0000000    0.2510067
2080.0000000    0.2740612
2120.0000000    0.2634236
2160.0000000    0.2784899
2200.0000000    0.2652728
2240.0000000    0.2725715
2280.0000000    0.2725939
2320.0000000    0.2713788
2360.0000000    0.2789159
2400.0000000    0.2756016
2440.0000000    0.2801419
2480.0000000    0.2672656
2520.0000000    0.2746895
2560.0000000    0.2714474
2600.0000000    0.2538947
2640.0000000    0.2805635
2680.0000000    0.2532122
2720.0000000    0.2736301
2760.0000000    0.2592677
2800.0000000    0.2610810
2840.0000000    0.2876576
2880.0000000    0.2463864
2920.0000000    0.2612983
2960.0000000    0.2590365
3000.0000000    0.2708623
3040.0000000    0.2590361
3080.0000000    0.2693307
3120.0000000    0.2687017
3160.0000000    0.2668267
3200.0000000    0.2541564
3240.0000000    0.2530393
3280.0000000    0.2662830
3320.0000000    0.2690718
3360.0000000    0.2594881
3400.0000000    0.2513337
3440.0000000    0.2650891
3480.0000000    0.2646365
3520.0000000    0.2661224
3560.0000000    0.2814080
3600.0000000    0.2862339
3640.0000000    0.2718959
3680.0000000    0.2726851
3720.0000000    0.2662011
3760.0000000    0.2822125
3800.0000000    0.2768489
3840.0000000    0.2475534
3880.0000000    0.2456779
3920.0000000    0.2394773
3960.0000000    0.2512980
4000.0000000    0.2716750
4040.0000000    0.2561593
4080.0000000    0.2726481
4120.0000000    0.2677659
4160.0000000    0.2784766
4200.0000000    0.2842188
4240.0000000    0.2553937
4280.0000000    0.2621917
4320.0000000    0.2467265
4360.0000000    0.2590418
4400.0000000    0.2588957
4440.0000000    0.2687564
4480.0000000    0.2527704
4520.0000000    0.2670324
4560.0000000    0.2572930
4600.0000000    0.2659280
4640.0000000    0.2828730
4680.0000000    0.2827147
4720.0000000    0.2577707
4760.0000000    0.2423093
4800.0000000    0.2530553
4840.0000000    0.2564696
4880.0000000    0.2518685
4920.0000000    0.2444384
4960.0000000    0.2565823
5000.0000000    0.2382481
5040.0000000    0.2722982
5080.0000000    0.2734081
5120.0000000    0.2775680
5160.0000000    0.2693359
5200.0000000    0.2542691
5240.0000000    0.2635556
5280.0000000    0.2587133
5320.0000000    0.2614629
5360.0000000    0.2685746
5400.0000000    0.2805941
5440.0000000    0.2890707
5480.0000000    0.2586595
5520.0000000    0.2694646
5560.0000000    0.2698441
5600.0000000    0.2641771
5640.0000000    0.2773719
5680.0000000    0.2789755
5720.0000000    0.2845437
5760.0000000    0.2874795
5800.0000000    0.2703331
5840.0000000    0.2854500
5880.0000000    0.2839619
5920.0000000    0.2725081
5960.0000000    0.2772585
6000.0000000    0.2737791
6040.0000000    0.2774839
6080.0000000    0.2803468
6120.0000000    0.2615402
6160.0000000    0.2756331
6200.0000000    0.2770371
6240.0000000    0.2846653
6280.0000000    0.2920980
6320.0000000    0.2730259
6360.0000000    0.2644736
6400.0000000    0.2732362
6440.0000000    0.2653594
6480.0000000    0.2892592
6520.0000000    0.2873745
6560.0000000    0.2586962
6600.0000000    0.2739033
6640.0000000    0.2713548
6680.0000000    0.2416830
6720.0000000    0.2438109
6760.0000000    0.2666822
6800.0000000    0.2755735
6840.0000000    0.2837099
6880.0000000    0.2678264
6920.0000000    0.2713604
6960.0000000    0.2827887
7000.0000000    0.2933702
7040.0000000    0.2796909
7080.0000000    0.2862588
7120.0000000    0.2675462
7160.0000000    0.2694314
7200.0000000    0.2806261
7240.0000000    0.2622984
7280.0000000    0.2531436
7320.0000000    0.2779264
7360.0000000    0.2664988
7400.0000000    0.2949146
7440.0000000    0.2857268
7480.0000000    0.2776858
7520.0000000    0.2838501
7560.0000000    0.2960811
7600.0000000    0.2651039
7640.0000000    0.2766005
7680.0000000    0.2820154
7720.0000000    0.2488727
7760.0000000    0.2656238
7800.0000000    0.2547574
7840.0000000    0.2692833
7880.0000000    0.2914630
7920.0000000    0.2733870
7960.0000000    0.2595858
8000.0000000    0.2768522
8040.0000000    0.2544115
8080.0000000    0.2771628
8120.0000000    0.2780907
8160.0000000    0.2661251
8200.0000000    0.2850166
8240.0000000    0.2746667
8280.0000000    0.2768473
8320.0000000    0.2806528
8360.0000000    0.2951404
8400.0000000    0.2858221
8440.0000000    0.2802357
8480.0000000    0.2793490
8520.0000000    0.2936271
8560.0000000    0.3033066
8600.0000000    0.2791540
8640.0000000    0.2708948
8680.0000000    0.2632371
8720.0000000    0.2790003
8760.0000000    0.2735234
8800.0000000    0.2813135
8840.0000000    0.2949849
8880.0000000    0.2796182
8920.0000000    0.2710676
8960.0000000    0.2878565
9000.0000000    0.2875431
9040.0000000    0.2789538
9080.0000000    0.2784160
9120.0000000    0.2659492
9160.0000000    0.2628456
9200.0000000    0.2701936
9240.0000000    0.2744516
9280.0000000    0.2780361
9320.0000000    0.2939377
9360.0000000    0.2919419
9400.0000000    0.2925915
9440.0000000    0.2689277
9480.0000000    0.2641456
9520.0000000    0.2722148
9560.0000000    0.2854968
9600.0000000    0.2809407
9640.0000000    0.2724518
9680.0000000    0.2737742
9720.0000000    0.2690140
9760.0000000    0.2849885
9800.0000000    0.2728612
9840.0000000    0.2947634
9880.0000000    0.3002358
9920.0000000    0.2816746
9960.0000000    0.2677959
10000.0000000    0.2818898
10040.0000000    0.3060242
10080.0000000    0.2835192
10120.0000000    0.2808639
10160.0000000    0.2858144
10200.0000000    0.3023302
10240.0000000    0.2574093
10280.0000000    0.2850185
10320.0000000    0.2943983
10360.0000000    0.3022321
10400.0000000    0.2991500
10440.0000000    0.2612682
10480.0000000    0.2952137
10520.0000000    0.2995111
10560.0000000    0.2620569
10600.0000000    0.2788146
10640.0000000    0.2776107
10680.0000000    0.2521262
10720.0000000    0.2715175
10760.0000000    0.2694629
10800.0000000    0.2826307
10840.0000000    0.2808265
10880.0000000    0.2752385
10920.0000000    0.2878259
10960.0000000    0.2948690
11000.0000000    0.2745343
11040.0000000    0.2785765
11080.0000000    0.2817539
11120.0000000    0.2837498
11160.0000000    0.2742140
11200.0000000    0.2637576
11240.0000000    0.2711451
11280.0000000    0.2611763
11320.0000000    0.2581453
11360.0000000    0.2726406
11400.0000000    0.2801239
11440.0000000    0.2837327
11480.0000000    0.2713078
11520.0000000    0.2905397
11560.0000000    0.2753637
11600.0000000    0.2903802
11640.0000000    0.3071164
11680.0000000    0.2779721
11720.0000000    0.2827761
11760.0000000    0.3000272
11800.0000000    0.2747189
11840.0000000    0.2860184
11880.0000000    0.2749338
11920.0000000    0.2641135
11960.0000000    0.2760979
12000.0000000    0.2782332
12040.0000000    0.2839940
12080.0000000    0.2903578
12120.0000000    0.2915528
12160.0000000    0.2985727
12200.0000000    0.2910515
12240.0000000    0.2828321
12280.0000000    0.2602632
12320.0000000    0.2722272
12360.0000000    0.2554508
12400.0000000    0.2740865
12440.0000000    0.2767399
12480.0000000    0.2839234
12520.0000000    0.2596762
12560.0000000    0.2759541
12600.0000000    0.3034436
12640.0000000    0.2743857
12680.0000000    0.2884041
12720.0000000    0.2854677
12760.0000000    0.2722968
12800.0000000    0.2679344
12840.0000000    0.2771527
12880.0000000    0.2645273
12920.0000000    0.2763316
12960.0000000    0.2914012
13000.0000000    0.2979584
13040.0000000    0.2971173
13080.0000000    0.2816853
13120.0000000    0.2892491
13160.0000000    0.2959607
13200.0000000    0.2743577
13240.0000000    0.2827512
13280.0000000    0.2704385
13320.0000000    0.2925861
13360.0000000    0.2973355
13400.0000000    0.2958033
13440.0000000    0.2756074
13480.0000000    0.2846816
13520.0000000    0.2820756
13560.0000000    0.2643982
13600.0000000    0.2646202
13640.0000000    0.2638274
13680.0000000    0.2643403
13720.0000000    0.2688516
13760.0000000    0.2690962
13800.0000000    0.3082858
13840.0000000    0.2940387
13880.0000000    0.3045954
13920.0000000    0.2727216
13960.0000000    0.2839557
14000.0000000    0.2904399
14040.0000000    0.3046407
14080.0000000    0.3024837
14120.0000000    0.2888654
14160.0000000    0.3009297
14200.0000000    0.2873008
14240.0000000    0.2844527
14280.0000000    0.2790876
14320.0000000    0.2700149
14360.0000000    0.2765158
14400.0000000    0.2762266
14440.0000000    0.2899971
14480.0000000    0.2892520
14520.0000000    0.2949196
14560.0000000    0.2686331
14600.0000000    0.2701169
14640.0000000    0.2687686
14680.0000000    0.2594129
14720.0000000    0.2540282
14760.0000000    0.2793311
14800.0000000    0.2719050
14840.0000000    0.2720108
14880.0000000    0.2788434
14920.0000000    0.2957798
14960.0000000    0.2739969
15000.0000000    0.2768094
15040.0000000    0.2632386
15080.0000000    0.2934082
15120.0000000    0.2760255
15160.0000000    0.2564496
15200.0000000    0.2691237
15240.0000000    0.2723501
15280.0000000    0.2419737
15320.0000000    0.2770579
15360.0000000    0.2901141
15400.0000000    0.2663991
15440.0000000    0.3086446
15480.0000000    0.2916940
15520.0000000    0.2974196
15560.0000000    0.2723996
15600.0000000    0.2947556
15640.0000000    0.3234246
15680.0000000    0.2878343
15720.0000000    0.2965403
15760.0000000    0.2630486
15800.0000000    0.2851578
15840.0000000    0.2648633
15880.0000000    0.2689205
15920.0000000    0.2685167
15960.0000000    0.2650721
16000.0000000    0.2520565
16040.0000000    0.2839981
16080.0000000    0.2652539
16120.0000000    0.2620214
16160.0000000    0.2558783
16200.0000000    0.2845857
16240.0000000    0.2708509
16280.0000000    0.2949005
16320.0000000    0.2868271
16360.0000000    0.2686157
16400.0000000    0.2641544
16440.0000000    0.2737855
16480.0000000    0.2800366
16520.0000000    0.2681508
16560.0000000    0.2955695
16600.0000000    0.2875008
16640.0000000    0.2626973
16680.0000000    0.2454770
16720.0000000    0.2678976
16760.0000000    0.2574089
16800.0000000    0.2621956
16840.0000000    0.2616692
16880.0000000    0.2558212
16920.0000000    0.2469855
16960.0000000    0.2887070
17000.0000000    0.2762420
17040.0000000    0.2477218
17080.0000000    0.2928014
17120.0000000    0.2724654
17160.0000000    0.2611870
17200.0000000    0.2902221
17240.0000000    0.2787949
17280.0000000    0.2881947
17320.0000000    0.2817470
17360.0000000    0.2826742
17400.0000000    0.2840307
17440.0000000    0.2819706
17480.0000000    0.2818978
17520.0000000    0.2727305
17560.0000000    0.2702360
17600.0000000    0.2852964
17640.0000000    0.2854923
17680.0000000    0.2979322
17720.0000000    0.2929489
17760.0000000    0.2697191
17800.0000000    0.2879949
17840.0000000    0.2651823
17880.0000000    0.2896992
17920.0000000    0.2814910
17960.0000000    0.2649937
18000.0000000    0.2571310
18040.0000000    0.2695776
18080.0000000    0.2722729
18120.0000000    0.2743822
18160.0000000    0.2738666
18200.0000000    0.2791327
18240.0000000    0.2683989
18280.0000000    0.2664192
18320.0000000    0.2742610
18360.0000000    0.2610844
18400.0000000    0.2782151
18440.0000000    0.2866488
18480.0000000    0.2804257
18520.0000000    0.2994366
18560.0000000    0.2902564
18600.0000000    0.2578955
18640.0000000    0.2817051
18680.0000000    0.2660170
18720.0000000    0.2870166
18760.0000000    0.2903099
18800.0000000    0.3035345
18840.0000000    0.2895082
18880.0000000    0.2805548
18920.0000000    0.2741874
18960.0000000    0.2670597
19000.0000000    0.2903466
19040.0000000    0.2617294
19080.0000000    0.2908202
19120.0000000    0.2745788
19160.0000000    0.2720741
19200.0000000    0.2622752
19240.0000000    0.2763704
19280.0000000    0.2967866
19320.0000000    0.3187218
19360.0000000    0.2867192
19400.0000000    0.2733884
19440.0000000    0.2779769
19480.0000000    0.2779750
19520.0000000    0.2617444
19560.0000000    0.2838969
19600.0000000    0.2846046
19640.0000000    0.2695446
19680.0000000    0.2684446
19720.0000000    0.2795671
19760.0000000    0.2847581
19800.0000000    0.2613468
19840.0000000    0.2727123
19880.0000000    0.2744398
19920.0000000    0.2796771
19960.0000000    0.2752401
20000.0000000    0.2777455
20040.0000000    0.2919422
20080.0000000    0.2888486
20120.0000000    0.2929930
20160.0000000    0.2624749
20200.0000000    0.2826503
20240.0000000    0.2728533
20280.0000000    0.2588237
20320.0000000    0.2824323
20360.0000000    0.2689508
20400.0000000    0.2760875
20440.0000000    0.2798958
20480.0000000    0.2712482
20520.0000000    0.2687361
20560.0000000    0.2597257
20600.0000000    0.2564507
20640.0000000    0.2638692
20680.0000000    0.2611957
20720.0000000    0.2630292
20760.0000000    0.2361145
20800.0000000    0.2634741
20840.0000000    0.2667773
20880.0000000    0.2495272
20920.0000000    0.2756293
20960.0000000    0.2611632
21000.0000000    0.2677626
21040.0000000    0.2512702
21080.0000000    0.2482152
21120.0000000    0.2532300
21160.0000000    0.2343895
21200.0000000    0.2627234
21240.0000000    0.2592351
21280.0000000    0.2614227
21320.0000000    0.2627916
21360.0000000    0.2442223
21400.0000000    0.2630744
21440.0000000    0.2480484
21480.0000000    0.2800699
21520.0000000    0.2733051
21560.0000000    0.2713400
21600.0000000    0.2602318
21640.0000000    0.2625186
21680.0000000    0.2487971
21720.0000000    0.2633227
21760.0000000    0.2752351
21800.0000000    0.2521693
21840.0000000    0.2611998
21880.0000000    0.2637705
21920.0000000    0.2546830
21960.0000000    0.2630931
22000.0000000    0.2587150
22040.0000000    0.2621866
22080.0000000    0.2617130
22120.0000000    0.2710215
22160.0000000    0.2501647
22200.0000000    0.2724571
22240.0000000    0.2711831
22280.0000000    0.2694453
22320.0000000    0.2616155
22360.0000000    0.2596519
22400.0000000    0.2603864
22440.0000000    0.2442362
22480.0000000    0.2754308
22520.0000000    0.2766735
22560.0000000    0.2796046
22600.0000000    0.2660558
22640.0000000    0.2572216
22680.0000000    0.2439941
22720.0000000    0.2515834
22760.0000000    0.2459382
22800.0000000    0.2414117
22840.0000000    0.2532280
22880.0000000    0.2778592
22920.0000000    0.2543476
22960.0000000    0.2594683
23000.0000000    0.2752796
23040.0000000    0.2635526
23080.0000000    0.2530133
23120.0000000    0.2688220
23160.0000000    0.2665575
23200.0000000    0.2906186
23240.0000000    0.2533818
23280.0000000    0.2444753
23320.0000000    0.2619074
23360.0000000    0.2690413
23400.0000000    0.2615167
23440.0000000    0.2676500
23480.0000000    0.2660991
23520.0000000    0.2691048
23560.0000000    0.2615402
23600.0000000    0.2596415
23640.0000000    0.2559079
23680.0000000    0.2727883
23720.0000000    0.2672183
23760.0000000    0.2775247
23800.0000000    0.2780028
23840.0000000    0.2948707
23880.0000000    0.2854413
23920.0000000    0.2756891
23960.0000000    0.2620476
24000.0000000    0.2715034
24040.0000000    0.2763841
24080.0000000    0.2780771
24120.0000000    0.2624508
24160.0000000    0.2660083
24200.0000000    0.2671989
24240.0000000    0.2787496
24280.0000000    0.2809889
24320.0000000    0.2745294
24360.0000000    0.2897563
24400.0000000    0.2684965
24440.0000000    0.2813240
24480.0000000    0.2539836
24520.0000000    0.2796806
24560.0000000    0.2673163
24600.0000000    0.2795397
24640.0000000    0.2762021
24680.0000000    0.2827800
24720.0000000    0.3008286
24760.0000000    0.2697136
24800.0000000    0.2702997
24840.0000000    0.2557353
24880.0000000    0.2779777
24920.0000000    0.2850613
24960.0000000    0.2770259
25000.0000000    0.2909945
25040.0000000    0.2851861
25080.0000000    0.3046494
25120.0000000    0.2874347
25160.0000000    0.2794536
25200.0000000    0.2703706
25240.0000000    0.2721420
25280.0000000    0.2668142
25320.0000000    0.2795204
25360.0000000    0.2828852
25400.0000000    0.2853371
25440.0000000    0.2842007
25480.0000000    0.2811500
25520.0000000    0.2873267
25560.0000000    0.2774506
25600.0000000    0.2734825
25640.0000000    0.2588232
25680.0000000    0.2737320
25720.0000000    0.2683336
25760.0000000    0.2653894
25800.0000000    0.2649604
25840.0000000    0.3138219
25880.0000000    0.2913489
25920.0000000    0.2954971
25960.0000000    0.3027895
26000.0000000    0.3045649
26040.0000000    0.3199937
26080.0000000    0.2917009
26120.0000000    0.2901768
26160.0000000    0.2885748
26200.0000000    0.2923675
26240.0000000    0.2898111
26280.0000000    0.2867390
26320.0000000    0.2861492
26360.0000000    0.2650417
26400.0000000    0.2570522
26440.0000000    0.2746736
26480.0000000    0.2568094
26520.0000000    0.2927461
26560.0000000    0.2666370
26600.0000000    0.2795035
26640.0000000    0.3010558
26680.0000000    0.2893278
26720.0000000    0.2820341
26760.0000000    0.2679515
26800.0000000    0.2515489
26840.0000000    0.2742021
26880.0000000    0.2703117
26920.0000000    0.2788065
26960.0000000    0.2738999
27000.0000000    0.2532745
27040.0000000    0.2628947
27080.0000000    0.2628561
27120.0000000    0.2717007
27160.0000000    0.2674573
27200.0000000    0.2664650
27240.0000000    0.2714881
27280.0000000    0.2966561
27320.0000000    0.2485105
27360.0000000    0.2705930
27400.0000000    0.2682742
27440.0000000    0.2668578
27480.0000000    0.2774522
27520.0000000    0.2822571
27560.0000000    0.2727173
27600.0000000    0.2719422
27640.0000000    0.2979915
27680.0000000    0.2886350
27720.0000000    0.2808661
27760.0000000    0.2727361
27800.0000000    0.2800241
27840.0000000    0.2741124
27880.0000000    0.2720092
27920.0000000    0.2814385
27960.0000000    0.2853959
28000.0000000    0.2829618
28040.0000000    0.2934904
28080.0000000    0.2853163
28120.0000000    0.2779676
28160.0000000    0.2755097
28200.0000000    0.2656822
28240.0000000    0.2801910
28280.0000000    0.2887820
28320.0000000    0.2825789
28360.0000000    0.2986519
28400.0000000    0.3073056
28440.0000000    0.3081825
28480.0000000    0.3045028
28520.0000000    0.3143539
28560.0000000    0.2815766
28600.0000000    0.2751220
28640.0000000    0.2749782
28680.0000000    0.2955675
28720.0000000    0.2768336
28760.0000000    0.2796239
28800.0000000    0.2691548
28840.0000000    0.2867111
28880.0000000    0.2801847
28920.0000000    0.2842215
28960.0000000    0.2721522
29000.0000000    0.2731689
29040.0000000    0.2754897
29080.0000000    0.2749617
29120.0000000    0.2920600
29160.0000000    0.2917732
29200.0000000    0.2906383
29240.0000000    0.2727031
29280.0000000    0.2693852
29320.0000000    0.2732874
29360.0000000    0.2858334
29400.0000000    0.2633473
29440.0000000    0.3005513
29480.0000000    0.2687324
29520.0000000    0.2840798
29560.0000000    0.2862437
29600.0000000    0.2632439
29640.0000000    0.2674526
29680.0000000    0.2698007
29720.0000000    0.2841488
29760.0000000    0.2935680
29800.0000000    0.2584465
29840.0000000    0.2694040
29880.0000000    0.2724180
29920.0000000    0.2844768
29960.0000000    0.2800473
30000.0000000    0.2644687
30040.0000000    0.2818440
30080.0000000    0.2776274
30120.0000000    0.2915865
30160.0000000    0.2721296
30200.0000000    0.2622946
30240.0000000    0.2785143
30280.0000000    0.2739386
30320.0000000    0.2599138
30360.0000000    0.2611996
30400.0000000    0.2827333
30440.0000000    0.2680739
30480.0000000    0.2913942
30520.0000000    0.2695381
30560.0000000    0.2739182
30600.0000000    0.2797193
30640.0000000    0.2707290
30680.0000000    0.2782295
30720.0000000    0.2851619
30760.0000000    0.2617516
30800.0000000    0.2632376
30840.0000000    0.2720282
30880.0000000    0.2718061
30920.0000000    0.2786477
30960.0000000    0.2642128
31000.0000000    0.2637630
31040.0000000    0.2681403
31080.0000000    0.2801148
31120.0000000    0.2654321
31160.0000000    0.2733095
31200.0000000    0.2504188
31240.0000000    0.2565787
31280.0000000    0.2607212
31320.0000000    0.2726517
31360.0000000    0.2569310
31400.0000000    0.2621128
31440.0000000    0.2545840
31480.0000000    0.2645801
31520.0000000    0.2793420
31560.0000000    0.2716692
31600.0000000    0.2590251
31640.0000000    0.2676202
31680.0000000    0.2573408
31720.0000000    0.2614820
31760.0000000    0.2708750
31800.0000000    0.2725119
31840.0000000    0.2706397
31880.0000000    0.2642393
31920.0000000    0.2684414
31960.0000000    0.2700244
32000.0000000    0.2740619
32040.0000000    0.2847608
32080.0000000    0.2804873
32120.0000000    0.2724607
32160.0000000    0.2686397
32200.0000000    0.2734000
32240.0000000    0.2839360
32280.0000000    0.2869672
32320.0000000    0.2795430
32360.0000000    0.2740664
32400.0000000    0.2744095
32440.0000000    0.2964337
32480.0000000    0.2649062
32520.0000000    0.2695923
32560.0000000    0.2945143
32600.0000000    0.2769122
32640.0000000    0.2737978
32680.0000000    0.2964458
32720.0000000    0.2738899
32760.0000000    0.3042616
32800.0000000    0.2818456
32840.0000000    0.2803581
32880.0000000    0.2826007
32920.0000000    0.3168875
32960.0000000    0.3075094
33000.0000000    0.3144394
33040.0000000    0.2927903
33080.0000000    0.2872154
33120.0000000    0.2872329
33160.0000000    0.2784331
33200.0000000    0.2792784
33240.0000000    0.2885562
33280.0000000    0.2744538
33320.0000000    0.2844197
33360.0000000    0.2944722
33400.0000000    0.3064100
33440.0000000    0.2845693
33480.0000000    0.2764705
33520.0000000    0.2887105
33560.0000000    0.2831099
33600.0000000    0.2662546
33640.0000000    0.2914387
33680.0000000    0.2922512
33720.0000000    0.2946323
33760.0000000    0.3021085
33800.0000000    0.2860036
33840.0000000    0.2877899
33880.0000000    0.2711897
33920.0000000    0.2791298
33960.0000000    0.2805097
34000.0000000    0.2639778
34040.0000000    0.2656560
34080.0000000    0.2751623
34120.0000000    0.2802659
34160.0000000    0.2746692
34200.0000000    0.2815597
34240.0000000    0.2791033
34280.0000000    0.2766173
34320.0000000    0.2763528
34360.0000000    0.2829936
34400.0000000    0.2978416
34440.0000000    0.2731518
34480.0000000    0.2866113
34520.0000000    0.2840548
34560.0000000    0.2770379
34600.0000000    0.2915154
34640.0000000    0.2827990
34680.0000000    0.2755253
34720.0000000    0.2668670
34760.0000000    0.2768610
34800.0000000    0.2905446
34840.0000000    0.2963095
34880.0000000    0.2758611
34920.0000000    0.2873336
34960.0000000    0.2715763
35000.0000000    0.2888822
35040.0000000    0.2707447
35080.0000000    0.2698812
35120.0000000    0.2591624
35160.0000000    0.2611231
35200.0000000    0.2520246
35240.0000000    0.2611516
35280.0000000    0.2620184
35320.0000000    0.2640098
35360.0000000    0.2687680
35400.0000000    0.2657081
35440.0000000    0.2587994
35480.0000000    0.2653947
35520.0000000    0.2576161
35560.0000000    0.2536586
35600.0000000    0.2769946
35640.0000000    0.2886127
35680.0000000    0.2935104
35720.0000000    0.2610455
35760.0000000    0.2484758
35800.0000000    0.2688208
35840.0000000    0.2637821
35880.0000000    0.2540702
35920.0000000    0.2709176
35960.0000000    0.2794123
36000.0000000    0.2627054
36040.0000000    0.2629265
36080.0000000    0.2594266
36120.0000000    0.2491755
36160.0000000    0.2483992
36200.0000000    0.2743112
36240.0000000    0.2587781
36280.0000000    0.2710091
36320.0000000    0.2854818
36360.0000000    0.2766738
36400.0000000    0.2661190
36440.0000000    0.2436688
36480.0000000    0.2644438
36520.0000000    0.2638434
36560.0000000    0.2870726
36600.0000000    0.2612945
36640.0000000    0.2853212
36680.0000000    0.2783628
36720.0000000    0.2546149
36760.0000000    0.2650716
36800.0000000    0.2493952
36840.0000000    0.2753180
36880.0000000    0.2756690
36920.0000000    0.2604728
36960.0000000    0.2882807
37000.0000000    0.2722180
37040.0000000    0.2728042
37080.0000000    0.2617539
37120.0000000    0.2849212
37160.0000000    0.3147195
37200.0000000    0.2793897
37240.0000000    0.2759607
37280.0000000    0.2643056
37320.0000000    0.2747794
37360.0000000    0.2987992
37400.0000000    0.3149125
37440.0000000    0.2992188
37480.0000000    0.3200487
37520.0000000    0.3198877
37560.0000000    0.3191636
37600.0000000    0.2941246
37640.0000000    0.3085430
37680.0000000    0.3245536
37720.0000000    0.3132761
37760.0000000    0.2716517
37800.0000000    0.2722663
37840.0000000    0.2795194
37880.0000000    0.2716781
37920.0000000    0.2589711
37960.0000000    0.2697888
38000.0000000    0.2888548
38040.0000000    0.2952787
38080.0000000    0.2884859
38120.0000000    0.2439022
38160.0000000    0.2737799
38200.0000000    0.2746851
38240.0000000    0.2582979
38280.0000000    0.2578520
38320.0000000    0.2585247
38360.0000000    0.2744399
38400.0000000    0.2470064
38440.0000000    0.2533384
38480.0000000    0.2738215
38520.0000000    0.2803040
38560.0000000    0.2549058
38600.0000000    0.2453244
38640.0000000    0.2391445
38680.0000000    0.2729507
38720.0000000    0.2493356
38760.0000000    0.2900108
38800.0000000    0.2948842
38840.0000000    0.2719599
38880.0000000    0.2657780
38920.0000000    0.2804214
38960.0000000    0.2869307
39000.0000000    0.2775491
39040.0000000    0.2858160
39080.0000000    0.2753232
39120.0000000    0.2994200
39160.0000000    0.2762516
39200.0000000    0.2672511
39240.0000000    0.2747127
39280.0000000    0.2778556
39320.0000000    0.2771464
39360.0000000    0.2785628
39400.0000000    0.2849122
39440.0000000    0.2480013
39480.0000000    0.2713974
39520.0000000    0.2901219
39560.0000000    0.2592092
39600.0000000    0.2659068
39640.0000000    0.2855070
39680.0000000    0.3053923
39720.0000000    0.2726983
39760.0000000    0.2682669
39800.0000000    0.2886635
39840.0000000    0.2938734
39880.0000000    0.2739432
39920.0000000    0.2653230
39960.0000000    0.2646670
40000.0000000    0.2827322
40040.0000000    0.2904848
40080.0000000    0.2940104
40120.0000000    0.2840548
40160.0000000    0.2782028
40200.0000000    0.2682882
40240.0000000    0.2862347
40280.0000000    0.2826990
40320.0000000    0.2706495
40360.0000000    0.2547935
40400.0000000    0.2820832
40440.0000000    0.2936260
40480.0000000    0.2892753
40520.0000000    0.2856061
40560.0000000    0.2931413
40600.0000000    0.2888314
40640.0000000    0.2766778
40680.0000000    0.2738837
40720.0000000    0.2841521
40760.0000000    0.2789968
40800.0000000    0.2677027
40840.0000000    0.2685778
40880.0000000    0.2922349
40920.0000000    0.2740479
40960.0000000    0.2799499
41000.0000000    0.2688193
41040.0000000    0.2845912
41080.0000000    0.2840528
41120.0000000    0.2891401
41160.0000000    0.2950911
41200.0000000    0.2884721
41240.0000000    0.2923620
41280.0000000    0.2774496
41320.0000000    0.2699397
41360.0000000    0.2804484
41400.0000000    0.2624828
41440.0000000    0.2840527
41480.0000000    0.2869673
41520.0000000    0.3101819
41560.0000000    0.3094085
41600.0000000    0.2975335
41640.0000000    0.2902942
41680.0000000    0.3130089
41720.0000000    0.2865305
41760.0000000    0.2912555
41800.0000000    0.2903827
41840.0000000    0.2698479
41880.0000000    0.2993268
41920.0000000    0.2758787
41960.0000000    0.2819698
42000.0000000    0.2724969
42040.0000000    0.2622474
42080.0000000    0.2721185
42120.0000000    0.2718051
42160.0000000    0.2623844
42200.0000000    0.2633679
42240.0000000    0.2439299
42280.0000000    0.2855684
42320.0000000    0.2750894
42360.0000000    0.2741159
42400.0000000    0.2769498
42440.0000000    0.2749013
42480.0000000    0.3017895
42520.0000000    0.2818685
42560.0000000    0.2826016
42600.0000000    0.2984853
42640.0000000    0.2774840
42680.0000000    0.2765728
42720.0000000    0.2725368
42760.0000000    0.2982879
42800.0000000    0.2929217
42840.0000000    0.2864980
42880.0000000    0.2866727
42920.0000000    0.2970082
42960.0000000    0.2925502
43000.0000000    0.2787739
43040.0000000    0.2770624
43080.0000000    0.2764361
43120.0000000    0.2932209
43160.0000000    0.2883193
43200.0000000    0.2913763
43240.0000000    0.2813138
43280.0000000    0.2985359
43320.0000000    0.2592121
43360.0000000    0.2650249
43400.0000000    0.2764100
43440.0000000    0.2701264
43480.0000000    0.2618709
43520.0000000    0.2934329
43560.0000000    0.2799335
43600.0000000    0.2634006
43640.0000000    0.2770774
43680.0000000    0.2817802
43720.0000000    0.2700999
43760.0000000    0.2625267
43800.0000000    0.2990301
43840.0000000    0.2800070
43880.0000000    0.2654014
43920.0000000    0.2797173
43960.0000000    0.2742843
44000.0000000    0.2595005
44040.0000000    0.2772367
44080.0000000    0.2633053
44120.0000000    0.2783868
44160.0000000    0.2744946
44200.0000000    0.2634121
44240.0000000    0.2716992
44280.0000000    0.2837964
44320.0000000    0.2521373
44360.0000000    0.2704780
44400.0000000    0.2698956
44440.0000000    0.2637192
44480.0000000    0.2790306
44520.0000000    0.2713171
44560.0000000    0.2975383
44600.0000000    0.2785562
44640.0000000    0.2594377
44680.0000000    0.2650742
44720.0000000    0.2414618
44760.0000000    0.2699660
44800.0000000    0.2664255
44840.0000000    0.2664534
44880.0000000    0.2717853
44920.0000000    0.2639101
44960.0000000    0.2668611
45000.0000000    0.2576584
45040.0000000    0.2775276
45080.0000000    0.2632158
45120.0000000    0.2557076
45160.0000000    0.2507852
45200.0000000    0.2449205
45240.0000000    0.2635546
45280.0000000    0.2551030
45320.0000000    0.2571952
45360.0000000    0.2749402
45400.0000000    0.2720525
45440.0000000    0.2622231
45480.0000000    0.2862851
45520.0000000    0.2779808
45560.0000000    0.2697728
45600.0000000    0.2771242
45640.0000000    0.2800523
45680.0000000    0.2480813
45720.0000000    0.2682500
45760.0000000    0.2880364
45800.0000000    0.2820936
45840.0000000    0.2729765
45880.0000000    0.2655793
45920.0000000    0.2646992
45960.0000000    0.2617553
46000.0000000    0.2661976
46040.0000000    0.2638650
46080.0000000    0.2780013
46120.0000000    0.2719367
46160.0000000    0.2406129
46200.0000000    0.2603770
46240.0000000    0.2545067
46280.0000000    0.2538326
46320.0000000    0.2753097
46360.0000000    0.2623080
46400.0000000    0.2754866
46440.0000000    0.2942517
46480.0000000    0.3051048
46520.0000000    0.2783935
46560.0000000    0.2693795
46600.0000000    0.2756906
46640.0000000    0.2764465
46680.0000000    0.2690182
46720.0000000    0.2742918
46760.0000000    0.2920736
46800.0000000    0.3058627
46840.0000000    0.2929929
46880.0000000    0.2942036
46920.0000000    0.2927870
46960.0000000    0.2934146
47000.0000000    0.2935629
47040.0000000    0.3046864
47080.0000000    0.2838984
47120.0000000    0.2716453
47160.0000000    0.2579854
47200.0000000    0.2683375
47240.0000000    0.2871352
47280.0000000    0.2812079
47320.0000000    0.2869411
47360.0000000    0.2789991
47400.0000000    0.2989210
47440.0000000    0.2690363
47480.0000000    0.2912916
47520.0000000    0.2968042
47560.0000000    0.2732127
47600.0000000    0.2637730
47640.0000000    0.2769700
47680.0000000    0.2628903
47720.0000000    0.2732740
47760.0000000    0.2712446
47800.0000000    0.2613693
47840.0000000    0.2864728
47880.0000000    0.2501557
47920.0000000    0.2531401
47960.0000000    0.2525136
48000.0000000    0.2590041
48040.0000000    0.2590571
48080.0000000    0.2727779
48120.0000000    0.2621158
48160.0000000    0.2662909
48200.0000000    0.2566867
48240.0000000    0.2773755
48280.0000000    0.2562741
48320.0000000    0.2677320
48360.0000000    0.2739742
48400.0000000    0.2833942
48440.0000000    0.2874064
48480.0000000    0.2814668
48520.0000000    0.2915841
48560.0000000    0.2709738
48600.0000000    0.2554582
48640.0000000    0.2712589
48680.0000000    0.2609439
48720.0000000    0.2630643
48760.0000000    0.2721089
48800.0000000    0.2746169
48840.0000000    0.2682768
48880.0000000    0.2708754
48920.0000000    0.2721943
48960.0000000    0.2699150
49000.0000000    0.2734805
49040.0000000    0.2737897
49080.0000000    0.2591332
49120.0000000    0.2681578
49160.0000000    0.2760365
49200.0000000    0.2736558
49240.0000000    0.2828048
49280.0000000    0.2628980
49320.0000000    0.2689941
49360.0000000    0.2628317
49400.0000000    0.2587248
49440.0000000    0.2648947
49480.0000000    0.2789295
49520.0000000    0.2731442
49560.0000000    0.2645166
49600.0000000    0.2641051
49640.0000000    0.2781333
49680.0000000    0.2844491
49720.0000000    0.2595302
49760.0000000    0.2636281
49800.0000000    0.2667300
49840.0000000    0.2616777
49880.0000000    0.2702469
49920.0000000    0.2748637
49960.0000000    0.2689469
50000.0000000    0.2769265
50040.0000000    0.2719516
50080.0000000    0.2494257
50120.0000000    0.2529016
50160.0000000    0.2524167
50200.0000000    0.2606294
50240.0000000    0.2565919
50280.0000000    0.2375773
50320.0000000    0.2556503
50360.0000000    0.2393426
50400.0000000    0.2573222
50440.0000000    0.2491046
50480.0000000    0.2622503
50520.0000000    0.2430252
50560.0000000    0.2613443
50600.0000000    0.2631117
50640.0000000    0.2781933
50680.0000000    0.2577868
50720.0000000    0.2698103
50760.0000000    0.2710024
50800.0000000    0.2666360
50840.0000000    0.2665917
50880.0000000    0.2678732
50920.0000000    0.2465089
50960.0000000    0.2391540
51000.0000000    0.2477576
51040.0000000    0.2403942
51080.0000000    0.2642457
51120.0000000    0.2659221
51160.0000000    0.2819449
51200.0000000    0.2569702
51240.0000000    0.2598950
51280.0000000    0.2512279
51320.0000000    0.2675247
51360.0000000    0.2644618
51400.0000000    0.2555563
51440.0000000    0.2376782
51480.0000000    0.2645855
51520.0000000    0.2689822
51560.0000000    0.2660874
51600.0000000    0.2752091
51640.0000000    0.2715424
51680.0000000    0.2523076
51720.0000000    0.2591249
51760.0000000    0.2669785
51800.0000000    0.2691194
51840.0000000    0.2516199
51880.0000000    0.2541363
51920.0000000    0.2503228
51960.0000000    0.2705167
52000.0000000    0.2646989
52040.0000000    0.2540508
52080.0000000    0.2652239
52120.0000000    0.2610407
52160.0000000    0.2558798
52200.0000000    0.2748993
52240.0000000    0.2709215
52280.0000000    0.2636722
52320.0000000    0.2562484
52360.0000000    0.2641279
52400.0000000    0.2527685
52440.0000000    0.2645208
52480.0000000    0.2696894
52520.0000000    0.2606691
52560.0000000    0.2419441
52600.0000000    0.2687709
52640.0000000    0.2683775
52680.0000000    0.2634049
52720.0000000    0.2608582
52760.0000000    0.2908410
52800.0000000    0.2381142
52840.0000000    0.2662840
52880.0000000    0.2669554
52920.0000000    0.2858604
52960.0000000    0.2710653
53000.0000000    0.2644159
53040.0000000    0.2681090
53080.0000000    0.2863800
53120.0000000    0.2980010
53160.0000000    0.2677442
53200.0000000    0.2851386
53240.0000000    0.2904696
53280.0000000    0.2792532
53320.0000000    0.2759173
53360.0000000    0.2791754
53400.0000000    0.2892187
53440.0000000    0.2756916
53480.0000000    0.2582920
53520.0000000    0.2771970
53560.0000000    0.2725363
53600.0000000    0.2738494
53640.0000000    0.2656536
53680.0000000    0.2782670
53720.0000000    0.2746380
53760.0000000    0.2627272
53800.0000000    0.2715947
53840.0000000    0.2687661
53880.0000000    0.2790544
53920.0000000    0.2708370
53960.0000000    0.2670731
54000.0000000    0.2658750
54040.0000000    0.2572588
54080.0000000    0.2539872
54120.0000000    0.2728831
54160.0000000    0.2660284
54200.0000000    0.2882481
54240.0000000    0.2798269
54280.0000000    0.2777993
54320.0000000    0.2749659
54360.0000000    0.2670009
54400.0000000    0.2619886
54440.0000000    0.2553249
54480.0000000    0.2579029
54520.0000000    0.2792431
54560.0000000    0.2845077
54600.0000000    0.2848989
54640.0000000    0.2680094
54680.0000000    0.3135101
54720.0000000    0.3093985
54760.0000000    0.2863954
54800.0000000    0.2834499
54840.0000000    0.2697927
54880.0000000    0.2804922
54920.0000000    0.2951644
54960.0000000    0.3052759
55000.0000000    0.2983856
55040.0000000    0.2780494
55080.0000000    0.2887085
55120.0000000    0.2779441
55160.0000000    0.3120412
55200.0000000    0.3096019
55240.0000000    0.2953714
55280.0000000    0.2807806
55320.0000000    0.2737375
55360.0000000    0.2717124
55400.0000000    0.2864086
55440.0000000    0.2839938
55480.0000000    0.2849596
55520.0000000    0.2832433
55560.0000000    0.2875606
55600.0000000    0.2740333
55640.0000000    0.2783588
55680.0000000    0.2812829
55720.0000000    0.2905420
55760.0000000    0.2860966
55800.0000000    0.2930693
55840.0000000    0.2906733
55880.0000000    0.2939564
55920.0000000    0.2833094
55960.0000000    0.2828242
56000.0000000    0.2776992
56040.0000000    0.2919293
56080.0000000    0.2484916
56120.0000000    0.2655311
56160.0000000    0.2860385
56200.0000000    0.2533617
56240.0000000    0.2578756
56280.0000000    0.2704364
56320.0000000    0.2995706
56360.0000000    0.2766449
56400.0000000    0.2651525
56440.0000000    0.2834553
56480.0000000    0.2611616
56520.0000000    0.2672018
56560.0000000    0.2873437
56600.0000000    0.2830515
56640.0000000    0.2755774
56680.0000000    0.2457063
56720.0000000    0.2562973
56760.0000000    0.2628441
56800.0000000    0.2666915
56840.0000000    0.2805201
56880.0000000    0.2621625
56920.0000000    0.2843802
56960.0000000    0.2859063
57000.0000000    0.3026184
57040.0000000    0.2884682
57080.0000000    0.2879485
57120.0000000    0.2780853
57160.0000000    0.2804599
57200.0000000    0.2794288
57240.0000000    0.2774813
57280.0000000    0.2849939
57320.0000000    0.2769368
57360.0000000    0.2890276
57400.0000000    0.2866607
57440.0000000    0.2958537
57480.0000000    0.2724253
57520.0000000    0.2791242
57560.0000000    0.2972275
57600.0000000    0.2952005
57640.0000000    0.2974862
57680.0000000    0.2905284
57720.0000000    0.3059004
57760.0000000    0.2858531
57800.0000000    0.2885000
57840.0000000    0.2994003
57880.0000000    0.2956796
57920.0000000    0.2812946
57960.0000000    0.2805851
58000.0000000    0.2859384
58040.0000000    0.3062089
58080.0000000    0.2921767
58120.0000000    0.3013568
58160.0000000    0.2914867
58200.0000000    0.2845682
58240.0000000    0.2982185
58280.0000000    0.3205914
58320.0000000    0.3054713
58360.0000000    0.2917283
58400.0000000    0.2990764
58440.0000000    0.2739706
58480.0000000    0.2916783
58520.0000000    0.2686264
58560.0000000    0.2886408
58600.0000000    0.2708356
58640.0000000    0.2997671
58680.0000000    0.2824805
58720.0000000    0.2843885
58760.0000000    0.2717330
58800.0000000    0.2704981
58840.0000000    0.2926041
58880.0000000    0.2781160
58920.0000000    0.2636442
58960.0000000    0.2540440
59000.0000000    0.2630783
59040.0000000    0.2735662
59080.0000000    0.2667752
59120.0000000    0.2919141
59160.0000000    0.2903485
59200.0000000    0.2825849
59240.0000000    0.2833104
59280.0000000    0.2875424
59320.0000000    0.2721704
59360.0000000    0.2799912
59400.0000000    0.2800415
59440.0000000    0.2830357
59480.0000000    0.2858255
59520.0000000    0.2878831
59560.0000000    0.2762619
59600.0000000    0.2854284
59640.0000000    0.2618261
59680.0000000    0.2666413
59720.0000000    0.2964209
59760.0000000    0.2959900
59800.0000000    0.2890415
59840.0000000    0.2675326
59880.0000000    0.3065009
59920.0000000    0.2739338
59960.0000000    0.2830126
60000.0000000    0.2968074
60040.0000000    0.2676676
60080.0000000    0.2562793
60120.0000000    0.2742259
60160.0000000    0.2592215
60200.0000000    0.2555861
60240.0000000    0.2656023
60280.0000000    0.2795432
60320.0000000    0.2934835
60360.0000000    0.2731675
60400.0000000    0.2650767
60440.0000000    0.2582619
60480.0000000    0.2585699
60520.0000000    0.2811057
60560.0000000    0.2771857
60600.0000000    0.2792221
60640.0000000    0.2810288
60680.0000000    0.3044036
60720.0000000    0.3157835
60760.0000000    0.3130608
60800.0000000    0.2989886
60840.0000000    0.2458699
60880.0000000    0.2865464
60920.0000000    0.2753054
60960.0000000    0.2726494
61000.0000000    0.2845568
61040.0000000    0.2843351
61080.0000000    0.2979833
61120.0000000    0.2597075
61160.0000000    0.2803464
61200.0000000    0.2955303
61240.0000000    0.2891223
61280.0000000    0.3094172
61320.0000000    0.3031182
61360.0000000    0.2869135
61400.0000000    0.3001108
61440.0000000    0.2895810
61480.0000000    0.2636737
61520.0000000    0.2690763
61560.0000000    0.2862624
61600.0000000    0.2839324
61640.0000000    0.2714890
61680.0000000    0.2893825
61720.0000000    0.2791685
61760.0000000    0.2789854
61800.0000000    0.2788831
61840.0000000    0.2815119
61880.0000000    0.2785713
61920.0000000    0.2726448
61960.0000000    0.2924895
62000.0000000    0.3000867
62040.0000000    0.2916470
62080.0000000    0.2841635
62120.0000000    0.2710218
62160.0000000    0.3056839
62200.0000000    0.2770693
62240.0000000    0.2804396
62280.0000000    0.2858961
62320.0000000    0.3043188
62360.0000000    0.2932528
62400.0000000    0.2825658
62440.0000000    0.2578922
62480.0000000    0.2697816
62520.0000000    0.2968775
62560.0000000    0.2810909
62600.0000000    0.2618814
62640.0000000    0.2820658
62680.0000000    0.2890126
62720.0000000    0.2976276
62760.0000000    0.2938131
62800.0000000    0.3022086
62840.0000000    0.2932240
62880.0000000    0.2891503
62920.0000000    0.2865781
62960.0000000    0.2779086
63000.0000000    0.2760818
63040.0000000    0.2844804
63080.0000000    0.2891084
63120.0000000    0.2771176
63160.0000000    0.2868944
63200.0000000    0.2888456
63240.0000000    0.2747253
63280.0000000    0.2778941
63320.0000000    0.2933647
63360.0000000    0.2818476
63400.0000000    0.2875466
63440.0000000    0.2990996
63480.0000000    0.2867373
63520.0000000    0.2791544
63560.0000000    0.2593597
63600.0000000    0.2468080
63640.0000000    0.2680457
63680.0000000    0.2766940
63720.0000000    0.2616627
63760.0000000    0.2659175
63800.0000000    0.2702491
63840.0000000    0.2788721
63880.0000000    0.2807424
63920.0000000    0.2759284
63960.0000000    0.2763551
64000.0000000    0.2702039
64040.0000000    0.2797833
64080.0000000    0.2883465
64120.0000000    0.2748225
64160.0000000    0.2895043
64200.0000000    0.2911492
64240.0000000    0.2807578
64280.0000000    0.2781801
64320.0000000    0.3019344
64360.0000000    0.2982349
64400.0000000    0.2883237
64440.0000000    0.2849956
64480.0000000    0.2972640
64520.0000000    0.2778811
64560.0000000    0.3104612
64600.0000000    0.2903659
64640.0000000    0.3102967
64680.0000000    0.2804499
64720.0000000    0.2799526
64760.0000000    0.2818730
64800.0000000    0.3095552
64840.0000000    0.2853315
64880.0000000    0.2995607
64920.0000000    0.2797895
64960.0000000    0.2754696
65000.0000000    0.3007273
65040.0000000    0.2803415
65080.0000000    0.3057452
65120.0000000    0.2828079
65160.0000000    0.2951520
65200.0000000    0.2743707
65240.0000000    0.2747675
65280.0000000    0.2719629
65320.0000000    0.2769743
65360.0000000    0.2736833
65400.0000000    0.2760390
65440.0000000    0.2838143
65480.0000000    0.2886025
65520.0000000    0.2942573
65560.0000000    0.2960005
65600.0000000    0.2612369
65640.0000000    0.2659097
65680.0000000    0.2623038
65720.0000000    0.2843580
65760.0000000    0.2584108
65800.0000000    0.2669650
65840.0000000    0.2871754
65880.0000000    0.2758357
65920.0000000    0.2848197
65960.0000000    0.2752354
66000.0000000    0.2944544
66040.0000000    0.2926413
66080.0000000    0.2951742
66120.0000000    0.2986814
66160.0000000    0.2978134
66200.0000000    0.2668989
66240.0000000    0.2885205
66280.0000000    0.2892751
66320.0000000    0.2863858
66360.0000000    0.3054989
66400.0000000    0.3086296
66440.0000000    0.2818617
66480.0000000    0.3064584
66520.0000000    0.2847005
66560.0000000    0.3137294
66600.0000000    0.2908156
66640.0000000    0.2996589
66680.0000000    0.2881489
66720.0000000    0.2911260
66760.0000000    0.2913097
66800.0000000    0.3009288
66840.0000000    0.2944472
66880.0000000    0.2949533
66920.0000000    0.2795105
66960.0000000    0.2575559
67000.0000000    0.2651843
67040.0000000    0.2710107
67080.0000000    0.2678975
67120.0000000    0.2670737
67160.0000000    0.2953263
67200.0000000    0.2921807
67240.0000000    0.2963251
67280.0000000    0.2882946
67320.0000000    0.2771367
67360.0000000    0.2580551
67400.0000000    0.2692503
67440.0000000    0.2826838
67480.0000000    0.2689874
67520.0000000    0.2933210
67560.0000000    0.3151054
67600.0000000    0.2760123
67640.0000000    0.2917087
67680.0000000    0.2906701
67720.0000000    0.2981088
67760.0000000    0.2963426
67800.0000000    0.2886456
67840.0000000    0.2727067
67880.0000000    0.2713473
67920.0000000    0.2933608
67960.0000000    0.2919493
68000.0000000    0.3134953
68040.0000000    0.2760609
68080.0000000    0.2952171
68120.0000000    0.2851806
68160.0000000    0.2805271
68200.0000000    0.2770720
68240.0000000    0.2730881
68280.0000000    0.2832890
68320.0000000    0.2598731
68360.0000000    0.2748183
68400.0000000    0.2779251
68440.0000000    0.2618725
68480.0000000    0.2701997
68520.0000000    0.2711987
68560.0000000    0.2773753
68600.0000000    0.2739407
68640.0000000    0.2832783
68680.0000000    0.2578268
68720.0000000    0.2760354
68760.0000000    0.2564107
68800.0000000    0.2575698
68840.0000000    0.2775460
68880.0000000    0.2960072
68920.0000000    0.2556280
68960.0000000    0.2749442
69000.0000000    0.2516444
69040.0000000    0.2568349
69080.0000000    0.2565386
69120.0000000    0.2734639
69160.0000000    0.2853402
69200.0000000    0.2769762
69240.0000000    0.2784624
69280.0000000    0.2671285
69320.0000000    0.2891742
69360.0000000    0.2690241
69400.0000000    0.2709570
69440.0000000    0.2802286
69480.0000000    0.2640964
69520.0000000    0.2842986
69560.0000000    0.2977158
69600.0000000    0.2992074
69640.0000000    0.2825502
69680.0000000    0.2937083
69720.0000000    0.3037335
69760.0000000    0.3009968
69800.0000000    0.3152304
69840.0000000    0.2869625
69880.0000000    0.2809478
69920.0000000    0.2687157
69960.0000000    0.2800710
70000.0000000    0.2873358
70040.0000000    0.2932059
70080.0000000    0.2809677
70120.0000000    0.2938486
70160.0000000    0.2718407
70200.0000000    0.2665299
70240.0000000    0.2956771
70280.0000000    0.2909182
70320.0000000    0.3035627
70360.0000000    0.3161227
70400.0000000    0.2880488
70440.0000000    0.3000026
70480.0000000    0.2944623
70520.0000000    0.2801007
70560.0000000    0.2900710
70600.0000000    0.2979036
70640.0000000    0.2908377
70680.0000000    0.2752911
70720.0000000    0.2760361
70760.0000000    0.2795880
70800.0000000    0.2884599
70840.0000000    0.2699831
70880.0000000    0.2881429
70920.0000000    0.2928322
70960.0000000    0.2741685
71000.0000000    0.2903791
71040.0000000    0.2682207
71080.0000000    0.3058101
71120.0000000    0.3178081
71160.0000000    0.3045493
71200.0000000    0.3238908
71240.0000000    0.3111766
71280.0000000    0.2993837
71320.0000000    0.2998131
71360.0000000    0.3059396
71400.0000000    0.3073545
71440.0000000    0.3115365
71480.0000000    0.3058571
71520.0000000    0.2978843
71560.0000000    0.3070922
71600.0000000    0.2969984
71640.0000000    0.2788409
71680.0000000    0.2812194
71720.0000000    0.2853335
71760.0000000    0.2779558
71800.0000000    0.3000670
71840.0000000    0.2951015
71880.0000000    0.2943090
71920.0000000    0.2980084
71960.0000000    0.3186212
72000.0000000    0.3098519
72040.0000000    0.2960437
72080.0000000    0.2911895
72120.0000000    0.2905475
72160.0000000    0.2973942
72200.0000000    0.2859174
72240.0000000    0.2889855
72280.0000000    0.2907628
72320.0000000    0.3017551
72360.0000000    0.2896853
72400.0000000    0.3062648
72440.0000000    0.3019397
72480.0000000    0.3198904
72520.0000000    0.3210361
72560.0000000    0.2933349
72600.0000000    0.3049462
72640.0000000    0.2932490
72680.0000000    0.2833908
72720.0000000    0.3033870
72760.0000000    0.3029861
72800.0000000    0.3042115
72840.0000000    0.3090919
72880.0000000    0.2842524
72920.0000000    0.2978380
72960.0000000    0.2908997
73000.0000000    0.2992047
73040.0000000    0.2962537
73080.0000000    0.3044967
73120.0000000    0.2866599
73160.0000000    0.3008062
73200.0000000    0.2994980
73240.0000000    0.3036782
73280.0000000    0.2995258
73320.0000000    0.3065513
73360.0000000    0.3063626
73400.0000000    0.3179815
73440.0000000    0.2997459
73480.0000000    0.2953262
73520.0000000    0.2916378
73560.0000000    0.2867992
73600.0000000    0.2818061
73640.0000000    0.2787908
73680.0000000    0.2698653
73720.0000000    0.2968548
73760.0000000    0.2792854
73800.0000000    0.2767703
73840.0000000    0.2990495
73880.0000000    0.2979056
73920.0000000    0.2929379
73960.0000000    0.3063723
74000.0000000    0.2962534
74040.0000000    0.2983983
74080.0000000    0.3133625
74120.0000000    0.2878422
74160.0000000    0.2810141
74200.0000000    0.2891868
74240.0000000    0.2917739
74280.0000000    0.2738717
74320.0000000    0.2838215
74360.0000000    0.2868585
74400.0000000    0.3141650
74440.0000000    0.2993381
74480.0000000    0.3037419
74520.0000000    0.2968625
74560.0000000    0.3066076
74600.0000000    0.2977157
74640.0000000    0.2553883
74680.0000000    0.2594836
74720.0000000    0.2736935
74760.0000000    0.2957562
74800.0000000    0.2961068
74840.0000000    0.2856874
74880.0000000    0.2830856
74920.0000000    0.2934007
74960.0000000    0.3069220
75000.0000000    0.2892475
75040.0000000    0.2897556
75080.0000000    0.2819431
75120.0000000    0.2955808
75160.0000000    0.3059684
75200.0000000    0.2951779
75240.0000000    0.2812677
75280.0000000    0.2717035
75320.0000000    0.2900173
75360.0000000    0.2652623
75400.0000000    0.2823152
75440.0000000    0.2854388
75480.0000000    0.2920856
75520.0000000    0.2948060
75560.0000000    0.2858772
75600.0000000    0.2747127
75640.0000000    0.2760782
75680.0000000    0.2709550
75720.0000000    0.2882128
75760.0000000    0.2902222
75800.0000000    0.2578020
75840.0000000    0.2881893
75880.0000000    0.2961403
75920.0000000    0.2874530
75960.0000000    0.2712348
76000.0000000    0.2797755
76040.0000000    0.2929432
76080.0000000    0.2965805
76120.0000000    0.3062824
76160.0000000    0.3113443
76200.0000000    0.3099207
76240.0000000    0.2947752
76280.0000000    0.2917344
76320.0000000    0.2880889
76360.0000000    0.2896159
76400.0000000    0.3006789
76440.0000000    0.2933245
76480.0000000    0.2941150
76520.0000000    0.2881303
76560.0000000    0.2962734
76600.0000000    0.2859833
76640.0000000    0.2786081
76680.0000000    0.2686711
76720.0000000    0.2875914
76760.0000000    0.2779579
76800.0000000    0.2539830
76840.0000000    0.2553670
76880.0000000    0.2663442
76920.0000000    0.2722855
76960.0000000    0.2713700
77000.0000000    0.2802076
77040.0000000    0.2880460
77080.0000000    0.2881116
77120.0000000    0.2715550
77160.0000000    0.2780246
77200.0000000    0.2882173
77240.0000000    0.2709774
77280.0000000    0.2698198
77320.0000000    0.2930296
77360.0000000    0.2969277
77400.0000000    0.2955107
77440.0000000    0.2818196
77480.0000000    0.2894545
77520.0000000    0.3066315
77560.0000000    0.2882949
77600.0000000    0.2444107
77640.0000000    0.2755584
77680.0000000    0.2982394
77720.0000000    0.2718577
77760.0000000    0.2778481
77800.0000000    0.2796229
77840.0000000    0.2993947
77880.0000000    0.2694827
77920.0000000    0.2805909
77960.0000000    0.2940506
78000.0000000    0.2863535
78040.0000000    0.3116970
78080.0000000    0.3199812
78120.0000000    0.2776253
78160.0000000    0.3027631
78200.0000000    0.3000669
78240.0000000    0.3090313
78280.0000000    0.2861824
78320.0000000    0.2850375
78360.0000000    0.2934134
78400.0000000    0.2959193
78440.0000000    0.3090753
78480.0000000    0.3203476
78520.0000000    0.2862512
78560.0000000    0.2988740
78600.0000000    0.2988510
78640.0000000    0.2787008
78680.0000000    0.2523951
78720.0000000    0.2656060
78760.0000000    0.2461014
78800.0000000    0.2640534
78840.0000000    0.2803660
78880.0000000    0.2687646
78920.0000000    0.2733331
78960.0000000    0.3082589
79000.0000000    0.3130303
79040.0000000    0.3162537
79080.0000000    0.2867122
79120.0000000    0.2987712
79160.0000000    0.2870656
79200.0000000    0.2681917
79240.0000000    0.2790990
79280.0000000    0.2634553
79320.0000000    0.2805135
79360.0000000    0.2729307
79400.0000000    0.2949850
79440.0000000    0.2749956
79480.0000000    0.2701912
79520.0000000    0.2660665
79560.0000000    0.2821937
79600.0000000    0.2665373
79640.0000000    0.2614819
79680.0000000    0.2777434
79720.0000000    0.2986099
79760.0000000    0.2607784
79800.0000000    0.2815212
79840.0000000    0.2824778
79880.0000000    0.2708275
79920.0000000    0.2751051
79960.0000000    0.2840026
80000.0000000    0.2637001
80040.0000000    0.2764672
80080.0000000    0.2900469
80120.0000000    0.2818502
80160.0000000    0.2619396
80200.0000000    0.2807376
80240.0000000    0.2727214
80280.0000000    0.2867776
80320.0000000    0.2881356
80360.0000000    0.2781077
80400.0000000    0.2789748
80440.0000000    0.2667701
80480.0000000    0.2777817
80520.0000000    0.2859734
80560.0000000    0.2687320
80600.0000000    0.2826006
80640.0000000    0.2704892
80680.0000000    0.2690188
80720.0000000    0.3017564
80760.0000000    0.2686388
80800.0000000    0.2763127
80840.0000000    0.2724417
80880.0000000    0.2693357
80920.0000000    0.2725298
80960.0000000    0.2752789
81000.0000000    0.2779962
81040.0000000    0.2845712
81080.0000000    0.2677467
81120.0000000    0.2581249
81160.0000000    0.2549894
81200.0000000    0.2759517
81240.0000000    0.2916827
81280.0000000    0.2829335
81320.0000000    0.2732868
81360.0000000    0.2767448
81400.0000000    0.2744966
81440.0000000    0.2863289
81480.0000000    0.2596191
81520.0000000    0.2652469
81560.0000000    0.2614307
81600.0000000    0.2708689
81640.0000000    0.2589961
81680.0000000    0.2693443
81720.0000000    0.2704352
81760.0000000    0.2606630
81800.0000000    0.2513481
81840.0000000    0.2610079
81880.0000000    0.2894681
81920.0000000    0.2752900
81960.0000000    0.2647051
82000.0000000    0.2658828
82040.0000000    0.2814247
82080.0000000    0.2727606
82120.0000000    0.3006576
82160.0000000    0.2825037
82200.0000000    0.2741348
82240.0000000    0.2747054
82280.0000000    0.3144669
82320.0000000    0.2704668
82360.0000000    0.2799662
82400.0000000    0.2969014
82440.0000000    0.2938756
82480.0000000    0.3127677
82520.0000000    0.2726220
82560.0000000    0.2890953
82600.0000000    0.3014140
82640.0000000    0.2901621
82680.0000000    0.2776523
82720.0000000    0.2864439
82760.0000000    0.2863126
82800.0000000    0.2831502
82840.0000000    0.2858908
82880.0000000    0.2991315
82920.0000000    0.2742350
82960.0000000    0.2782540
83000.0000000    0.2657833
83040.0000000    0.2743634
83080.0000000    0.2795342
83120.0000000    0.2993913
83160.0000000    0.2556836
83200.0000000    0.2617888
83240.0000000    0.2783122
83280.0000000    0.2764995
83320.0000000    0.2937461
83360.0000000    0.2691980
83400.0000000    0.2815976
83440.0000000    0.2918963
83480.0000000    0.2801330
83520.0000000    0.2845732
83560.0000000    0.2582941
83600.0000000    0.2857439
83640.0000000    0.2766983
83680.0000000    0.2873972
83720.0000000    0.2788448
83760.0000000    0.2470691
83800.0000000    0.2808016
83840.0000000    0.2962479
83880.0000000    0.2892553
83920.0000000    0.2947630
83960.0000000    0.2905077
84000.0000000    0.2829548
84040.0000000    0.2686012
84080.0000000    0.2797303
84120.0000000    0.2368623
84160.0000000    0.2623674
84200.0000000    0.2612940
84240.0000000    0.2659506
84280.0000000    0.2721303
84320.0000000    0.2728136
84360.0000000    0.2599091
84400.0000000    0.2543184
84440.0000000    0.2679417
84480.0000000    0.2713614
84520.0000000    0.2562056
84560.0000000    0.2594719
84600.0000000    0.2813753
84640.0000000    0.2685450
84680.0000000    0.2848419
84720.0000000    0.2866622
84760.0000000    0.2823578
84800.0000000    0.2939298
84840.0000000    0.2885332
84880.0000000    0.2937867
84920.0000000    0.2731884
84960.0000000    0.2741965
85000.0000000    0.2712983
85040.0000000    0.2511080
85080.0000000    0.2714601
85120.0000000    0.2653314
85160.0000000    0.2682456
85200.0000000    0.2771836
85240.0000000    0.2677212
85280.0000000    0.2907855
85320.0000000    0.2989451
85360.0000000    0.2978124
85400.0000000    0.2938043
85440.0000000    0.3055893
85480.0000000    0.2712924
85520.0000000    0.2564499
85560.0000000    0.2833177
85600.0000000    0.2708553
85640.0000000    0.2756197
85680.0000000    0.2948515
85720.0000000    0.2719674
85760.0000000    0.2854089
85800.0000000    0.2739647
85840.0000000    0.2907620
85880.0000000    0.3128781
85920.0000000    0.2641248
85960.0000000    0.2692304
86000.0000000    0.2790327
86040.0000000    0.2883185
86080.0000000    0.2663454
86120.0000000    0.2803583
86160.0000000    0.2716622
86200.0000000    0.2889884
86240.0000000    0.2578348
86280.0000000    0.2682010
86320.0000000    0.2739818
86360.0000000    0.2741439
86400.0000000    0.2566195
86440.0000000    0.2621433
86480.0000000    0.2840400
86520.0000000    0.2758284
86560.0000000    0.2796740
86600.0000000    0.2859247
86640.0000000    0.2787596
86680.0000000    0.2731115
86720.0000000    0.2592070
86760.0000000    0.2686953
86800.0000000    0.2762797
86840.0000000    0.2816107
86880.0000000    0.2961682
86920.0000000    0.3038496
86960.0000000    0.3162461
87000.0000000    0.2844442
87040.0000000    0.2841503
87080.0000000    0.2577247
87120.0000000    0.2825700
87160.0000000    0.2911892
87200.0000000    0.2817643
87240.0000000    0.2766165
87280.0000000    0.2663397
87320.0000000    0.2746088
87360.0000000    0.2829099
87400.0000000    0.2862471
87440.0000000    0.2836129
87480.0000000    0.2728290
87520.0000000    0.2740810
87560.0000000    0.2552725
87600.0000000    0.2693661
87640.0000000    0.2894659
87680.0000000    0.2885519
87720.0000000    0.2702565
87760.0000000    0.2722133
87800.0000000    0.2969822
87840.0000000    0.2894649
87880.0000000    0.2540273
87920.0000000    0.2648056
87960.0000000    0.3089729
88000.0000000    0.2746810
88040.0000000    0.2954311
88080.0000000    0.2637413
88120.0000000    0.2663162
88160.0000000    0.2729153
88200.0000000    0.2684200
88240.0000000    0.2727885
88280.0000000    0.2772405
88320.0000000    0.2584963
88360.0000000    0.2703266
88400.0000000    0.2780451
88440.0000000    0.2627178
88480.0000000    0.2762614
88520.0000000    0.2802165
88560.0000000    0.2949892
88600.0000000    0.2591281
88640.0000000    0.2720590
88680.0000000    0.2686255
88720.0000000    0.2957498
88760.0000000    0.2962176
88800.0000000    0.2804154
88840.0000000    0.2881647
88880.0000000    0.2787487
88920.0000000    0.2712632
88960.0000000    0.2712314
89000.0000000    0.2450125
89040.0000000    0.2752349
89080.0000000    0.2557296
89120.0000000    0.2475156
89160.0000000    0.2678984
89200.0000000    0.2665721
89240.0000000    0.2611496
89280.0000000    0.2499872
89320.0000000    0.2655452
89360.0000000    0.2667882
89400.0000000    0.2594017
89440.0000000    0.2707224
89480.0000000    0.2746815
89520.0000000    0.2667539
89560.0000000    0.2651703
89600.0000000    0.2567484
89640.0000000    0.2645992
89680.0000000    0.2549476
89720.0000000    0.2591698
89760.0000000    0.2794028
89800.0000000    0.2593936
89840.0000000    0.2444580
89880.0000000    0.2591719
89920.0000000    0.2548983
89960.0000000    0.2647841
90000.0000000    0.2454398
90040.0000000    0.2620413
90080.0000000    0.2756911
90120.0000000    0.2594715
90160.0000000    0.2596510
90200.0000000    0.2730983
90240.0000000    0.2460313
90280.0000000    0.2574044
90320.0000000    0.2543568
90360.0000000    0.2673758
90400.0000000    0.2535357
90440.0000000    0.2428038
90480.0000000    0.2646151
90520.0000000    0.2492394
90560.0000000    0.2488257
90600.0000000    0.2741472
90640.0000000    0.2659942
90680.0000000    0.2587114
90720.0000000    0.2288872
90760.0000000    0.2500029
90800.0000000    0.2569340
90840.0000000    0.2624229
90880.0000000    0.2610351
90920.0000000    0.2651919
90960.0000000    0.2595883
91000.0000000    0.2466503
91040.0000000    0.2705097
91080.0000000    0.2481076
91120.0000000    0.2604124
91160.0000000    0.2610736
91200.0000000    0.2662549
91240.0000000    0.2347544
91280.0000000    0.2519840
91320.0000000    0.2561795
91360.0000000    0.2633766
91400.0000000    0.2576099
91440.0000000    0.2694446
91480.0000000    0.2558056
91520.0000000    0.2434374
91560.0000000    0.2668833
91600.0000000    0.2634474
91640.0000000    0.2520107
91680.0000000    0.2555144
91720.0000000    0.2634493
91760.0000000    0.2704495
91800.0000000    0.2733180
91840.0000000    0.2937363
91880.0000000    0.2838762
91920.0000000    0.2706383
91960.0000000    0.2638024
92000.0000000    0.2523037
92040.0000000    0.2656911
92080.0000000    0.2571839
92120.0000000    0.2653421
92160.0000000    0.2667100
92200.0000000    0.2700011
92240.0000000    0.2671656
92280.0000000    0.2817947
92320.0000000    0.2556374
92360.0000000    0.2694349
92400.0000000    0.2556914
92440.0000000    0.2808681
92480.0000000    0.2622592
92520.0000000    0.2743966
92560.0000000    0.2507876
92600.0000000    0.2570330
92640.0000000    0.2459584
92680.0000000    0.2441567
92720.0000000    0.2515698
92760.0000000    0.2423920
92800.0000000    0.2825837
92840.0000000    0.2789493
92880.0000000    0.2687252
92920.0000000    0.2797940
92960.0000000    0.2811551
93000.0000000    0.2562530
93040.0000000    0.2743431
93080.0000000    0.2926690
93120.0000000    0.2849425
93160.0000000    0.2640000
93200.0000000    0.2709466
93240.0000000    0.2715891
93280.0000000    0.2802115
93320.0000000    0.2841934
93360.0000000    0.2756646
93400.0000000    0.2654327
93440.0000000    0.2847558
93480.0000000    0.2955160
93520.0000000    0.2951790
93560.0000000    0.3052315
93600.0000000    0.2819214
93640.0000000    0.2988935
93680.0000000    0.2692608
93720.0000000    0.2746833
93760.0000000    0.2568814
93800.0000000    0.2777286
93840.0000000    0.2613791
93880.0000000    0.2595582
93920.0000000    0.2572665
93960.0000000    0.2520266
94000.0000000    0.2681020
94040.0000000    0.2667914
94080.0000000    0.2771483
94120.0000000    0.2628532
94160.0000000    0.2513614
94200.0000000    0.2747678
94240.0000000    0.2657926
94280.0000000    0.2570358
94320.0000000    0.2842214
94360.0000000    0.2945673
94400.0000000    0.2912181
94440.0000000    0.2808077
94480.0000000    0.2941718
94520.0000000    0.2845102
94560.0000000    0.2948574
94600.0000000    0.2777538
94640.0000000    0.2966366
94680.0000000    0.2895769
94720.0000000    0.2938382
94760.0000000    0.2870366
94800.0000000    0.2835348
94840.0000000    0.2717406
94880.0000000    0.2842061
94920.0000000    0.2732548
94960.0000000    0.2867261
95000.0000000    0.2733091
95040.0000000    0.2955912
95080.0000000    0.2869184
95120.0000000    0.2918391
95160.0000000    0.2764476
95200.0000000    0.2671019
95240.0000000    0.2679200
95280.0000000    0.2551194
95320.0000000    0.2872575
95360.0000000    0.2741313
95400.0000000    0.2775486
95440.0000000    0.2820489
95480.0000000    0.2767395
95520.0000000    0.2926735
95560.0000000    0.3099795
95600.0000000    0.2685002
95640.0000000    0.2880546
95680.0000000    0.2958315
95720.0000000    0.2685509
95760.0000000    0.2976209
95800.0000000    0.2912735
95840.0000000    0.2962367
95880.0000000    0.2830140
95920.0000000    0.2894098
95960.0000000    0.3029510
96000.0000000    0.3074214
96040.0000000    0.3033299
96080.0000000    0.3198906
96120.0000000    0.3212263
96160.0000000    0.2894373
96200.0000000    0.2804719
96240.0000000    0.2901352
96280.0000000    0.2859088
96320.0000000    0.2943990
96360.0000000    0.2962138
96400.0000000    0.2960895
96440.0000000    0.2981929
96480.0000000    0.2952053
96520.0000000    0.2984450
96560.0000000    0.2876000
96600.0000000    0.2896851
96640.0000000    0.2784980
96680.0000000    0.2881913
96720.0000000    0.2747777
96760.0000000    0.2906632
96800.0000000    0.2972062
96840.0000000    0.2972708
96880.0000000    0.2925949
96920.0000000    0.2882877
96960.0000000    0.2929250
97000.0000000    0.2815952
97040.0000000    0.2944488
97080.0000000    0.2784002
97120.0000000    0.2980972
97160.0000000    0.2893035
97200.0000000    0.3028656
97240.0000000    0.3053110
97280.0000000    0.3035820
97320.0000000    0.3018127
97360.0000000    0.2971304
97400.0000000    0.2990718
97440.0000000    0.3191315
97480.0000000    0.3141715
97520.0000000    0.2880251
97560.0000000    0.2838744
97600.0000000    0.3009810
97640.0000000    0.2827771
97680.0000000    0.2928815
97720.0000000    0.2817522
97760.0000000    0.2978743
97800.0000000    0.2806508
97840.0000000    0.2771968
97880.0000000    0.2988769
97920.0000000    0.2940213
97960.0000000    0.2858517
98000.0000000    0.3124028
98040.0000000    0.2803346
98080.0000000    0.2710454
98120.0000000    0.2771893
98160.0000000    0.2741850
98200.0000000    0.2566756
98240.0000000    0.2634459
98280.0000000    0.2908995
98320.0000000    0.3104556
98360.0000000    0.2718762
98400.0000000    0.2807921
98440.0000000    0.2810755
98480.0000000    0.2765335
98520.0000000    0.2878955
98560.0000000    0.2810706
98600.0000000    0.2661414
98640.0000000    0.2685575
98680.0000000    0.2766063
98720.0000000    0.2917875
98760.0000000    0.2937257
98800.0000000    0.2872539
98840.0000000    0.3010310
98880.0000000    0.3061269
98920.0000000    0.2837820
98960.0000000    0.2857614
99000.0000000    0.2662196
99040.0000000    0.2985912
99080.0000000    0.2919512
99120.0000000    0.2950921
99160.0000000    0.2954149
99200.0000000    0.3065096
99240.0000000    0.3108438
99280.0000000    0.2930039
99320.0000000    0.2967921
99360.0000000    0.3190747
99400.0000000    0.3113485
99440.0000000    0.3306481
99480.0000000    0.3165287
99520.0000000    0.3235295
99560.0000000    0.3029074
99600.0000000    0.3170465
99640.0000000    0.3188572
99680.0000000    0.2992293
99720.0000000    0.3056961
99760.0000000    0.3127945
99800.0000000    0.3051528
99840.0000000    0.2956597
99880.0000000    0.2692913
99920.0000000    0.2842600
99960.0000000    0.2799611
100000.0000000    0.2671750
100040.0000000    0.2890909
100080.0000000    0.2847733
100120.0000000    0.2781458
100160.0000000    0.2759581
100200.0000000    0.2698793
100240.0000000    0.2919976
100280.0000000    0.2811791
100320.0000000    0.2748268
100360.0000000    0.3032770
100400.0000000    0.3058651
100440.0000000    0.2956739
100480.0000000    0.2960050
100520.0000000    0.2785423
100560.0000000    0.3047334
100600.0000000    0.3045817
100640.0000000    0.2762435
100680.0000000    0.2827268
100720.0000000    0.2734503
100760.0000000    0.2804547
100800.0000000    0.2869928
100840.0000000    0.2854191
100880.0000000    0.2864642
100920.0000000    0.2717803
100960.0000000    0.2870558
101000.0000000    0.2748556
101040.0000000    0.2850330
101080.0000000    0.2699879
101120.0000000    0.2861157
101160.0000000    0.2868535
101200.0000000    0.2735446
101240.0000000    0.2842482
101280.0000000    0.2791996
101320.0000000    0.2708864
101360.0000000    0.2922693
101400.0000000    0.2779902
101440.0000000    0.2868209
101480.0000000    0.2805262
101520.0000000    0.2885613
101560.0000000    0.2827887
101600.0000000    0.2645736
101640.0000000    0.2782451
101680.0000000    0.2628526
101720.0000000    0.2726148
101760.0000000    0.2540034
101800.0000000    0.2707903
101840.0000000    0.2816812
101880.0000000    0.2551743
101920.0000000    0.2776154
101960.0000000    0.3022463
102000.0000000    0.2847851
102040.0000000    0.2997934
102080.0000000    0.2926771
102120.0000000    0.2870274
102160.0000000    0.2966814
102200.0000000    0.2868748
102240.0000000    0.2964647
102280.0000000    0.2791932
102320.0000000    0.3038182
102360.0000000    0.2849050
102400.0000000    0.3002470
102440.0000000    0.2855172
102480.0000000    0.2939232
102520.0000000    0.2835230
102560.0000000    0.2849315
102600.0000000    0.2965963
102640.0000000    0.2866211
102680.0000000    0.2697612
102720.0000000    0.2782598
102760.0000000    0.2776840
102800.0000000    0.2992927
102840.0000000    0.2753003
102880.0000000    0.2831900
102920.0000000    0.2663007
102960.0000000    0.2931237
103000.0000000    0.2889348
103040.0000000    0.2698827
103080.0000000    0.2518473
103120.0000000    0.2682734
103160.0000000    0.2732843
103200.0000000    0.2771271
103240.0000000    0.2768585
103280.0000000    0.2767313
103320.0000000    0.2577733
103360.0000000    0.2766436
103400.0000000    0.2642359
103440.0000000    0.2749246
103480.0000000    0.2780380
103520.0000000    0.2661512
103560.0000000    0.2553521
103600.0000000    0.2619115
103640.0000000    0.2662248
103680.0000000    0.2633710
103720.0000000    0.2754041
103760.0000000    0.2652330
103800.0000000    0.2729589
103840.0000000    0.2461424
103880.0000000    0.2708583
103920.0000000    0.2603043
103960.0000000    0.2806069
104000.0000000    0.2876775
104040.0000000    0.2762543
104080.0000000    0.2840163
104120.0000000    0.2807443
104160.0000000    0.2818866
104200.0000000    0.3005264
104240.0000000    0.2852121
104280.0000000    0.2857640
104320.0000000    0.2872680
104360.0000000    0.2926793
104400.0000000    0.3031541
104440.0000000    0.2990548
104480.0000000    0.2920723
104520.0000000    0.3016949
104560.0000000    0.2908898
104600.0000000    0.2846240
104640.0000000    0.2809559
104680.0000000    0.2970265
104720.0000000    0.3009692
104760.0000000    0.2847222
104800.0000000    0.2944258
104840.0000000    0.2967120
104880.0000000    0.3087848
104920.0000000    0.2888297
104960.0000000    0.2920654
105000.0000000    0.2830891
105040.0000000    0.2970707
105080.0000000    0.2676709
105120.0000000    0.2684725
105160.0000000    0.2807822
105200.0000000    0.2903444
105240.0000000    0.2837031
105280.0000000    0.2573569
105320.0000000    0.2726426
105360.0000000    0.3027897
105400.0000000    0.2824577
105440.0000000    0.2876626
105480.0000000    0.2939894
105520.0000000    0.2660943
105560.0000000    0.2883631
105600.0000000    0.2700056
105640.0000000    0.2836894
105680.0000000    0.2849542
105720.0000000    0.3093517
105760.0000000    0.2780374
105800.0000000    0.2794846
105840.0000000    0.2810200
105880.0000000    0.2821089
105920.0000000    0.2739157
105960.0000000    0.2732765
106000.0000000    0.2700742
106040.0000000    0.2723943
106080.0000000    0.2719428
106120.0000000    0.2762558
106160.0000000    0.2757848
106200.0000000    0.2904814
106240.0000000    0.2834803
106280.0000000    0.2551209
106320.0000000    0.2739844
106360.0000000    0.2863114
106400.0000000    0.2913366
106440.0000000    0.2907310
106480.0000000    0.2765711
106520.0000000    0.2892295
106560.0000000    0.2780801
106600.0000000    0.2980456
106640.0000000    0.2766826
106680.0000000    0.2937733
106720.0000000    0.2827561
106760.0000000    0.2663843
106800.0000000    0.2681771
106840.0000000    0.2735471
106880.0000000    0.2899985
106920.0000000    0.2873346
106960.0000000    0.2815295
107000.0000000    0.2740023
107040.0000000    0.2872509
107080.0000000    0.2829153
107120.0000000    0.2617753
107160.0000000    0.2750693
107200.0000000    0.2838161
107240.0000000    0.2887791
107280.0000000    0.2775976
107320.0000000    0.2965180
107360.0000000    0.2782833
107400.0000000    0.2869270
107440.0000000    0.2602291
107480.0000000    0.2847386
107520.0000000    0.2859915
107560.0000000    0.2822239
107600.0000000    0.2663356
107640.0000000    0.2935055
107680.0000000    0.2636456
107720.0000000    0.2914746
107760.0000000    0.2726594
107800.0000000    0.2791322
107840.0000000    0.2713087
107880.0000000    0.2677151
107920.0000000    0.2800508
107960.0000000    0.2664234
108000.0000000    0.2714056
108040.0000000    0.2740011
108080.0000000    0.2761150
108120.0000000    0.2951181
108160.0000000    0.2974963
108200.0000000    0.2882318
108240.0000000    0.3051038
108280.0000000    0.2905202
108320.0000000    0.3154572
108360.0000000    0.2940644
108400.0000000    0.2710146
108440.0000000    0.2713370
108480.0000000    0.2704332
108520.0000000    0.2723297
108560.0000000    0.2707984
108600.0000000    0.2729225
108640.0000000    0.2756962
108680.0000000    0.2864591
108720.0000000    0.2854190
108760.0000000    0.2601089
108800.0000000    0.2911419
108840.0000000    0.2731921
108880.0000000    0.2981369
108920.0000000    0.2828080
108960.0000000    0.2913191
109000.0000000    0.2947654
109040.0000000    0.2897133
109080.0000000    0.3045909
109120.0000000    0.3011496
109160.0000000    0.3052211
109200.0000000    0.2889233
109240.0000000    0.3037641
109280.0000000    0.2980176
109320.0000000    0.3053325
109360.0000000    0.2817133
109400.0000000    0.2885582
109440.0000000    0.2797400
109480.0000000    0.2711424
109520.0000000    0.2801629
109560.0000000    0.2869801
109600.0000000    0.3049486
109640.0000000    0.2903130
109680.0000000    0.2980929
109720.0000000    0.2950686
109760.0000000    0.2990872
109800.0000000    0.3004302
109840.0000000    0.3004760
109880.0000000    0.3146610
109920.0000000    0.2942505
109960.0000000    0.2933453
110000.0000000    0.2955289
110040.0000000    0.2929012
110080.0000000    0.2879870
110120.0000000    0.3348110
110160.0000000    0.2883083
110200.0000000    0.2866620
110240.0000000    0.3156921
110280.0000000    0.2923295
110320.0000000    0.2844204
110360.0000000    0.2993850
110400.0000000    0.3182078
110440.0000000    0.3047734
110480.0000000    0.2973087
110520.0000000    0.2847695
110560.0000000    0.2954946
110600.0000000    0.3041727
110640.0000000    0.3021192
110680.0000000    0.2951147
110720.0000000    0.2960370
110760.0000000    0.2918727
110800.0000000    0.2669836
110840.0000000    0.2797991
110880.0000000    0.2820121
110920.0000000    0.2695875
110960.0000000    0.2793579
111000.0000000    0.2686248
111040.0000000    0.2796829
111080.0000000    0.2814310
111120.0000000    0.2914276
111160.0000000    0.2762714
111200.0000000    0.2710580
111240.0000000    0.3027843
111280.0000000    0.2842081
111320.0000000    0.2967920
111360.0000000    0.3025696
111400.0000000    0.2884857
111440.0000000    0.2981518
111480.0000000    0.3067553
111520.0000000    0.2934679
111560.0000000    0.2863931
111600.0000000    0.3013566
111640.0000000    0.2725971
111680.0000000    0.2799343
111720.0000000    0.2908570
111760.0000000    0.2772892
111800.0000000    0.2886902
111840.0000000    0.2836464
111880.0000000    0.2841786
111920.0000000    0.2835746
111960.0000000    0.2789818
112000.0000000    0.3004221
112040.0000000    0.2844874
112080.0000000    0.2910554
112120.0000000    0.2884744
112160.0000000    0.2751417
112200.0000000    0.2937919
112240.0000000    0.2995167
112280.0000000    0.2789943
112320.0000000    0.2911446
112360.0000000    0.2851837
112400.0000000    0.2882295
112440.0000000    0.2958359
112480.0000000    0.2724995
112520.0000000    0.2818672
112560.0000000    0.2868409
112600.0000000    0.2821530
112640.0000000    0.2864656
112680.0000000    0.2980332
112720.0000000    0.3065063
112760.0000000    0.2953224
112800.0000000    0.2919005
112840.0000000    0.2769003
112880.0000000    0.2797641
112920.0000000    0.2996199
112960.0000000    0.3216378
113000.0000000    0.3054309
113040.0000000    0.3126981
113080.0000000    0.2908117
113120.0000000    0.3121493
113160.0000000    0.2934869
113200.0000000    0.2863123
113240.0000000    0.2940465
113280.0000000    0.3115425
113320.0000000    0.3099441
113360.0000000    0.2680670
113400.0000000    0.2765671
113440.0000000    0.3063150
113480.0000000    0.2986585
113520.0000000    0.2832043
113560.0000000    0.2861114
113600.0000000    0.3039569
113640.0000000    0.2794431
113680.0000000    0.2763488
113720.0000000    0.2890415
113760.0000000    0.2668836
113800.0000000    0.2801659
113840.0000000    0.2914862
113880.0000000    0.3045063
113920.0000000    0.2946642
113960.0000000    0.3031467
114000.0000000    0.2934957
114040.0000000    0.2815335
114080.0000000    0.2864123
114120.0000000    0.3040171
114160.0000000    0.3023547
114200.0000000    0.2841195
114240.0000000    0.2891902
114280.0000000    0.3019266
114320.0000000    0.2947527
114360.0000000    0.2977583
114400.0000000    0.2874127
114440.0000000    0.2873034
114480.0000000    0.3072429
114520.0000000    0.2758393
114560.0000000    0.2957689
114600.0000000    0.2820286
114640.0000000    0.3150500
114680.0000000    0.2974450
114720.0000000    0.2845328
114760.0000000    0.2833154
114800.0000000    0.2861432
114840.0000000    0.2742965
114880.0000000    0.3154233
114920.0000000    0.2859404
114960.0000000    0.2835016
115000.0000000    0.2982015
115040.0000000    0.2760633
115080.0000000    0.2883476
115120.0000000    0.2864880
115160.0000000    0.2711011
115200.0000000    0.2746477
115240.0000000    0.2720650
115280.0000000    0.2800092
115320.0000000    0.2913185
115360.0000000    0.2904146
115400.0000000    0.3009989
115440.0000000    0.2842242
115480.0000000    0.2717979
115520.0000000    0.2775704
115560.0000000    0.2919835
115600.0000000    0.3020812
115640.0000000    0.2811683
115680.0000000    0.2641216
115720.0000000    0.2700894
115760.0000000    0.2872179
115800.0000000    0.2989160
115840.0000000    0.2946153
115880.0000000    0.2735094
115920.0000000    0.2628981
115960.0000000    0.2778054
116000.0000000    0.2752888
116040.0000000    0.2758372
116080.0000000    0.2840505
116120.0000000    0.2941683
116160.0000000    0.2713968
116200.0000000    0.2797079
116240.0000000    0.2844317
116280.0000000    0.2506056
116320.0000000    0.2846299
116360.0000000    0.2674184
116400.0000000    0.2813152
116440.0000000    0.2695650
116480.0000000    0.2798497
116520.0000000    0.2751187
116560.0000000    0.2970375
116600.0000000    0.2819091
116640.0000000    0.2944581
116680.0000000    0.2678657
116720.0000000    0.2992213
116760.0000000    0.2673783
116800.0000000    0.2498306
116840.0000000    0.2399740
116880.0000000    0.2745417
116920.0000000    0.2524369
116960.0000000    0.2857217
117000.0000000    0.2858068
117040.0000000    0.2915328
117080.0000000    0.2928342
117120.0000000    0.2740224
117160.0000000    0.2680503
117200.0000000    0.2772273
117240.0000000    0.2890867
117280.0000000    0.2848223
117320.0000000    0.2929152
117360.0000000    0.2969038
117400.0000000    0.2720826
117440.0000000    0.2829269
117480.0000000    0.2746776
117520.0000000    0.2776058
117560.0000000    0.2733298
117600.0000000    0.2888817
117640.0000000    0.2929894
117680.0000000    0.2894727
117720.0000000    0.2802623
117760.0000000    0.2852156
117800.0000000    0.2771691
117840.0000000    0.2709245
117880.0000000    0.3067968
117920.0000000    0.3002109
117960.0000000    0.2883229
118000.0000000    0.3086084
118040.0000000    0.3269795
118080.0000000    0.3053435
118120.0000000    0.3152977
118160.0000000    0.3053876
118200.0000000    0.2983879
118240.0000000    0.2975764
118280.0000000    0.2748189
118320.0000000    0.2851436
118360.0000000    0.2834485
118400.0000000    0.2920912
118440.0000000    0.2992163
118480.0000000    0.2848970
118520.0000000    0.2974903
118560.0000000    0.2832445
118600.0000000    0.2755369
118640.0000000    0.2907617
118680.0000000    0.2798426
118720.0000000    0.2909660
118760.0000000    0.2914689
118800.0000000    0.2867017
118840.0000000    0.2958702
118880.0000000    0.3022134
118920.0000000    0.3202437
118960.0000000    0.2985437
119000.0000000    0.2935897
119040.0000000    0.2887821
119080.0000000    0.2800417
119120.0000000    0.2796802
119160.0000000    0.2815956
119200.0000000    0.2704279
119240.0000000    0.2756622
119280.0000000    0.2877064
119320.0000000    0.2671943
119360.0000000    0.2594968
119400.0000000    0.2743078
119440.0000000    0.2654942
119480.0000000    0.2644352
119520.0000000    0.2776588
119560.0000000    0.2666755
119600.0000000    0.2769599
119640.0000000    0.2635508
119680.0000000    0.2890279
119720.0000000    0.2844344
119760.0000000    0.2750508
119800.0000000    0.2763508
119840.0000000    0.2767349
119880.0000000    0.2845560
119920.0000000    0.2690855
119960.0000000    0.2825461
120000.0000000    0.2754506
120040.0000000    0.2748819
120080.0000000    0.2642186
120120.0000000    0.2736060
120160.0000000    0.2715110
120200.0000000    0.2923832
120240.0000000    0.2634831
120280.0000000    0.2760970
120320.0000000    0.2811094
120360.0000000    0.2561142
120400.0000000    0.2491827
120440.0000000    0.2628278
120480.0000000    0.2520736
120520.0000000    0.2801793
120560.0000000    0.2804463
120600.0000000    0.2714331
120640.0000000    0.2703542
120680.0000000    0.2634594
120720.0000000    0.2723965
120760.0000000    0.2678176
120800.0000000    0.2725227
120840.0000000    0.2696460
120880.0000000    0.2785714
120920.0000000    0.2721108
120960.0000000    0.2718990
121000.0000000    0.2668943
121040.0000000    0.2848041
121080.0000000    0.2815731
121120.0000000    0.2813482
121160.0000000    0.2810070
121200.0000000    0.2829609
121240.0000000    0.2815242
121280.0000000    0.2766481
121320.0000000    0.2660062
121360.0000000    0.2842226
121400.0000000    0.2870589
121440.0000000    0.2778811
121480.0000000    0.2668009
121520.0000000    0.2777925
121560.0000000    0.2656062
121600.0000000    0.2596417
121640.0000000    0.2896920
121680.0000000    0.2772534
121720.0000000    0.2957933
121760.0000000    0.2982628
121800.0000000    0.2818805
121840.0000000    0.2960328
121880.0000000    0.2788676
121920.0000000    0.2939342
121960.0000000    0.2641801
122000.0000000    0.2716789
122040.0000000    0.2826326
122080.0000000    0.2851835
122120.0000000    0.2862004
122160.0000000    0.2987298
122200.0000000    0.2833677
122240.0000000    0.2789671
122280.0000000    0.2947862
122320.0000000    0.3033092
122360.0000000    0.2829767
122400.0000000    0.2786055
122440.0000000    0.2584811
122480.0000000    0.2760864
122520.0000000    0.2963355
122560.0000000    0.2827407
122600.0000000    0.2784166
122640.0000000    0.2894795
122680.0000000    0.2673958
122720.0000000    0.2641915
122760.0000000    0.2461293
122800.0000000    0.2584858
122840.0000000    0.2677270
122880.0000000    0.2634698
122920.0000000    0.2543621
122960.0000000    0.2434424
123000.0000000    0.2569056
123040.0000000    0.2435380
123080.0000000    0.2433060
123120.0000000    0.2493039
123160.0000000    0.2584424
123200.0000000    0.2471671
123240.0000000    0.2700595
123280.0000000    0.2770276
123320.0000000    0.2642043
123360.0000000    0.2648409
123400.0000000    0.2559496
123440.0000000    0.2748156
123480.0000000    0.2645654
123520.0000000    0.2795234
123560.0000000    0.2608768
123600.0000000    0.2587055
123640.0000000    0.2729970
123680.0000000    0.2649944
123720.0000000    0.2811871
123760.0000000    0.2557066
123800.0000000    0.2466608
123840.0000000    0.2642215
123880.0000000    0.2498430
123920.0000000    0.2912089
123960.0000000    0.2634495
124000.0000000    0.2608485
124040.0000000    0.2792652
124080.0000000    0.2717582
124120.0000000    0.2867899
124160.0000000    0.2666964
124200.0000000    0.2629053
124240.0000000    0.2626032
124280.0000000    0.2510702
124320.0000000    0.2742165
124360.0000000    0.2757326
124400.0000000    0.2931863
124440.0000000    0.2599035
124480.0000000    0.2588609
124520.0000000    0.2654545
124560.0000000    0.2530322
124600.0000000    0.2542938
124640.0000000    0.2456319
124680.0000000    0.2634634
124720.0000000    0.2674822
124760.0000000    0.2707907
124800.0000000    0.2636812
124840.0000000    0.2753517
124880.0000000    0.2681484
124920.0000000    0.2731371
124960.0000000    0.2723558
125000.0000000    0.2619691
125040.0000000    0.2790041
125080.0000000    0.2832865
125120.0000000    0.2687614
125160.0000000    0.2801849
125200.0000000    0.2701882
125240.0000000    0.2561626
125280.0000000    0.2798131
125320.0000000    0.2776023
125360.0000000    0.2802312
125400.0000000    0.2703506
125440.0000000    0.2833826
125480.0000000    0.2777217
125520.0000000    0.2726364
125560.0000000    0.2667392
125600.0000000    0.2709456
125640.0000000    0.2582191
125680.0000000    0.2846248
125720.0000000    0.2900335
125760.0000000    0.2615095
125800.0000000    0.2862601
125840.0000000    0.2707254
125880.0000000    0.2970664
125920.0000000    0.2724393
125960.0000000    0.2696662
126000.0000000    0.2729612
126040.0000000    0.3016554
126080.0000000    0.2827141
126120.0000000    0.2750952
126160.0000000    0.2770015
126200.0000000    0.2827010
126240.0000000    0.2730535
126280.0000000    0.2763526
126320.0000000    0.2878080
126360.0000000    0.2858146
126400.0000000    0.3064963
126440.0000000    0.2849672
126480.0000000    0.2804424
126520.0000000    0.2897587
126560.0000000    0.2843103
126600.0000000    0.2816834
126640.0000000    0.2977532
126680.0000000    0.2985880
126720.0000000    0.2771709
126760.0000000    0.2923324
126800.0000000    0.2781785
126840.0000000    0.2763045
126880.0000000    0.2679102
126920.0000000    0.2625687
126960.0000000    0.2608159
127000.0000000    0.2716478
127040.0000000    0.2750108
127080.0000000    0.2827457
127120.0000000    0.2853210
127160.0000000    0.2850024
127200.0000000    0.2929168
127240.0000000    0.2714840
127280.0000000    0.2827634
127320.0000000    0.2797150
127360.0000000    0.2706600
127400.0000000    0.2672608
127440.0000000    0.2606093
127480.0000000    0.2785045
127520.0000000    0.2576606
127560.0000000    0.2647646
127600.0000000    0.2629901
127640.0000000    0.2889895
127680.0000000    0.2903642
127720.0000000    0.2804484
127760.0000000    0.2808304
127800.0000000    0.2753413
127840.0000000    0.2853734
127880.0000000    0.2809393
127920.0000000    0.2857706
127960.0000000    0.2881623
128000.0000000    0.2786675
128040.0000000    0.2990518
128080.0000000    0.2880703
128120.0000000    0.2925692
128160.0000000    0.2887231
128200.0000000    0.2602972
128240.0000000    0.2830932
128280.0000000    0.2737435
128320.0000000    0.2682066
128360.0000000    0.2858195
128400.0000000    0.2616640
128440.0000000    0.2951392
128480.0000000    0.2656796
128520.0000000    0.2787020
128560.0000000    0.2914824
128600.0000000    0.2668690
128640.0000000    0.2828504
128680.0000000    0.2869776
128720.0000000    0.2791869
128760.0000000    0.2820407
128800.0000000    0.3041696
128840.0000000    0.2958464
128880.0000000    0.3082255
128920.0000000    0.2778590
128960.0000000    0.2602001
129000.0000000    0.2535616
129040.0000000    0.2789035
129080.0000000    0.2710976
129120.0000000    0.2886245
129160.0000000    0.2767090
129200.0000000    0.2682162
129240.0000000    0.2697902
129280.0000000    0.2888731
129320.0000000    0.2783725
129360.0000000    0.2938487
129400.0000000    0.2875064
129440.0000000    0.2701523
129480.0000000    0.2788731
129520.0000000    0.2560970
129560.0000000    0.2726803
129600.0000000    0.2664593
129640.0000000    0.2776984
129680.0000000    0.2638943
129720.0000000    0.2499841
129760.0000000    0.2893705
129800.0000000    0.2859481
129840.0000000    0.2763703
129880.0000000    0.2901173
129920.0000000    0.2526210
129960.0000000    0.2605449
130000.0000000    0.2807739
130040.0000000    0.2710719
130080.0000000    0.2671241
130120.0000000    0.2620714
130160.0000000    0.2788374
130200.0000000    0.2734504
130240.0000000    0.2690977
130280.0000000    0.2621259
130320.0000000    0.2592598
130360.0000000    0.2534237
130400.0000000    0.2655832
130440.0000000    0.2733963
130480.0000000    0.2773541
130520.0000000    0.2873636
130560.0000000    0.2633336
130600.0000000    0.2617951
130640.0000000    0.2718345
130680.0000000    0.2578706
130720.0000000    0.2532559
130760.0000000    0.2752087
130800.0000000    0.2828098
130840.0000000    0.2701806
130880.0000000    0.2873212
130920.0000000    0.2820203
130960.0000000    0.2759487
131000.0000000    0.2701821
131040.0000000    0.2724428
131080.0000000    0.2858859
131120.0000000    0.2747591
131160.0000000    0.2850882
131200.0000000    0.2996017
131240.0000000    0.2831967
131280.0000000    0.2820101
131320.0000000    0.2842157
131360.0000000    0.2812882
131400.0000000    0.2793507
131440.0000000    0.2865304
131480.0000000    0.2801749
131520.0000000    0.2512448
131560.0000000    0.2874275
131600.0000000    0.2612162
131640.0000000    0.2698316
131680.0000000    0.2607100
131720.0000000    0.2703960
131760.0000000    0.2781126
131800.0000000    0.2714540
131840.0000000    0.2900970
131880.0000000    0.2821476
131920.0000000    0.2877250
131960.0000000    0.2853295
132000.0000000    0.2798836
132040.0000000    0.2877258
132080.0000000    0.2810525
132120.0000000    0.2951536
132160.0000000    0.2765895
132200.0000000    0.2887567
132240.0000000    0.2863105
132280.0000000    0.2886623
132320.0000000    0.2878415
132360.0000000    0.2794568
132400.0000000    0.2774214
132440.0000000    0.3053455
132480.0000000    0.3033970
132520.0000000    0.2842236
132560.0000000    0.2914013
132600.0000000    0.2996399
132640.0000000    0.2807502
132680.0000000    0.2874832
132720.0000000    0.2808193
132760.0000000    0.2684639
132800.0000000    0.2803652
132840.0000000    0.2685944
132880.0000000    0.2637039
132920.0000000    0.2791452
132960.0000000    0.2800902
133000.0000000    0.2679451
133040.0000000    0.2844611
133080.0000000    0.2791003
133120.0000000    0.2657978
133160.0000000    0.2912041
133200.0000000    0.2933989
133240.0000000    0.2741821
133280.0000000    0.2782638
133320.0000000    0.2815088
133360.0000000    0.2877573
133400.0000000    0.2868250
133440.0000000    0.2746366
133480.0000000    0.2860978
133520.0000000    0.2813071
133560.0000000    0.3001587
133600.0000000    0.2709791
133640.0000000    0.2781861
133680.0000000    0.2775060
133720.0000000    0.2861002
133760.0000000    0.2901897
133800.0000000    0.2904448
133840.0000000    0.2900962
133880.0000000    0.2786257
133920.0000000    0.3025597
133960.0000000    0.2951422
134000.0000000    0.2922766
134040.0000000    0.2867239
134080.0000000    0.2832632
134120.0000000    0.2814696
134160.0000000    0.3077548
134200.0000000    0.2804491
134240.0000000    0.2858269
134280.0000000    0.2712272
134320.0000000    0.2711102
134360.0000000    0.2747569
134400.0000000    0.2557779
134440.0000000    0.2845051
134480.0000000    0.2869230
134520.0000000    0.2781466
134560.0000000    0.2923632
134600.0000000    0.2955910
134640.0000000    0.2965158
134680.0000000    0.2756008
134720.0000000    0.2917064
134760.0000000    0.2902429
134800.0000000    0.2919572
134840.0000000    0.3086616
134880.0000000    0.2735713
134920.0000000    0.2833644
134960.0000000    0.2864464
135000.0000000    0.2859252
135040.0000000    0.2724780
135080.0000000    0.2775103
135120.0000000    0.2934269
135160.0000000    0.2790733
135200.0000000    0.2850466
135240.0000000    0.2846940
135280.0000000    0.2669425
135320.0000000    0.2767064
135360.0000000    0.2773738
135400.0000000    0.2949946
135440.0000000    0.2637548
135480.0000000    0.2529843
135520.0000000    0.2668561
135560.0000000    0.2701205
135600.0000000    0.2857498
135640.0000000    0.2916120
135680.0000000    0.2878151
135720.0000000    0.2878642
135760.0000000    0.2744852
135800.0000000    0.3075291
135840.0000000    0.2831974
135880.0000000    0.2796829
135920.0000000    0.2894655
135960.0000000    0.2869067
136000.0000000    0.2753691
136040.0000000    0.3049560
136080.0000000    0.3014244
136120.0000000    0.3088726
136160.0000000    0.2777656
136200.0000000    0.2924888
136240.0000000    0.2797961
136280.0000000    0.2849208
136320.0000000    0.2780131
136360.0000000    0.2739507
136400.0000000    0.2992378
136440.0000000    0.3134956
136480.0000000    0.3008349
136520.0000000    0.3174346
136560.0000000    0.2976433
136600.0000000    0.3048702
136640.0000000    0.3108551
136680.0000000    0.3057905
136720.0000000    0.2970710
136760.0000000    0.2940007
136800.0000000    0.3074071
136840.0000000    0.2889456
136880.0000000    0.3063214
136920.0000000    0.2992854
136960.0000000    0.3101027
137000.0000000    0.2871480
137040.0000000    0.2896665
137080.0000000    0.3045563
137120.0000000    0.2863368
137160.0000000    0.2878503
137200.0000000    0.3035010
137240.0000000    0.2819711
137280.0000000    0.2706391
137320.0000000    0.2929678
137360.0000000    0.2915299
137400.0000000    0.3102752
137440.0000000    0.3095432
137480.0000000    0.2848807
137520.0000000    0.2637606
137560.0000000    0.2940734
137600.0000000    0.3030092
137640.0000000    0.2739489
137680.0000000    0.2759798
137720.0000000    0.2942698
137760.0000000    0.2908066
137800.0000000    0.2855238
137840.0000000    0.2733232
137880.0000000    0.2800442
137920.0000000    0.2606176
137960.0000000    0.2775371
138000.0000000    0.2605659
138040.0000000    0.2912541
138080.0000000    0.2812570
138120.0000000    0.2755968
138160.0000000    0.2604476
138200.0000000    0.2657493
138240.0000000    0.2885400
138280.0000000    0.2835158
138320.0000000    0.2778487
138360.0000000    0.2749109
138400.0000000    0.2974619
138440.0000000    0.2863767
138480.0000000    0.2635069
138520.0000000    0.2677319
138560.0000000    0.2708140
138600.0000000    0.3039501
138640.0000000    0.2848719
138680.0000000    0.2878935
138720.0000000    0.2912862
138760.0000000    0.2764667
138800.0000000    0.2828756
138840.0000000    0.2725365
138880.0000000    0.2662831
138920.0000000    0.2799658
138960.0000000    0.2902991
139000.0000000    0.2941970
139040.0000000    0.2857361
139080.0000000    0.3009895
139120.0000000    0.2725944
139160.0000000    0.2774883
139200.0000000    0.2993854
139240.0000000    0.2943571
139280.0000000    0.2711108
139320.0000000    0.2853808
139360.0000000    0.2841356
139400.0000000    0.2785344
139440.0000000    0.2887278
139480.0000000    0.2757629
139520.0000000    0.3044601
139560.0000000    0.2921725
139600.0000000    0.3026145
139640.0000000    0.2923405
139680.0000000    0.2873503
139720.0000000    0.3130050
139760.0000000    0.3016281
139800.0000000    0.3079159
139840.0000000    0.2902297
139880.0000000    0.2806022
139920.0000000    0.2996759
139960.0000000    0.2711950
140000.0000000    0.2814304
140040.0000000    0.2800738
140080.0000000    0.2885918
140120.0000000    0.3022134
140160.0000000    0.2959793
140200.0000000    0.3060142
140240.0000000    0.2690431
140280.0000000    0.2848252
140320.0000000    0.2841589
140360.0000000    0.2940281
140400.0000000    0.2885926
140440.0000000    0.2888385
140480.0000000    0.2909990
140520.0000000    0.3092191
140560.0000000    0.2809584
140600.0000000    0.2861627
140640.0000000    0.2973693
140680.0000000    0.2849788
140720.0000000    0.2707241
140760.0000000    0.3110549
140800.0000000    0.2935700
140840.0000000    0.2663357
140880.0000000    0.2826878
140920.0000000    0.2762504
140960.0000000    0.2674193
141000.0000000    0.2907445
141040.0000000    0.2718569
141080.0000000    0.2806937
141120.0000000    0.2801332
141160.0000000    0.2866816
141200.0000000    0.3050851
141240.0000000    0.2746980
141280.0000000    0.2586521
141320.0000000    0.2728548
141360.0000000    0.2609649
141400.0000000    0.2916014
141440.0000000    0.2768847
141480.0000000    0.2830400
141520.0000000    0.2641589
141560.0000000    0.2766322
141600.0000000    0.2885675
141640.0000000    0.2968210
141680.0000000    0.2821961
141720.0000000    0.2447132
141760.0000000    0.2697012
141800.0000000    0.2758702
141840.0000000    0.2639240
141880.0000000    0.2746308
141920.0000000    0.2588159
141960.0000000    0.2765688
142000.0000000    0.2726725
142040.0000000    0.2773209
142080.0000000    0.2732941
142120.0000000    0.3061338
142160.0000000    0.2852226
142200.0000000    0.2948793
142240.0000000    0.2925532
142280.0000000    0.3014265
142320.0000000    0.2730505
142360.0000000    0.2886254
142400.0000000    0.3038051
142440.0000000    0.2872474
142480.0000000    0.2856739
142520.0000000    0.3002676
142560.0000000    0.2924476
142600.0000000    0.2933658
142640.0000000    0.2707398
142680.0000000    0.2629755
142720.0000000    0.2753924
142760.0000000    0.3122254
142800.0000000    0.2794876
142840.0000000    0.2806207
142880.0000000    0.2656714
142920.0000000    0.2787448
142960.0000000    0.2750213
143000.0000000    0.2917924
143040.0000000    0.2737536
143080.0000000    0.2704117
143120.0000000    0.2639112
143160.0000000    0.2797851
143200.0000000    0.2696674
143240.0000000    0.2923862
143280.0000000    0.2859060
143320.0000000    0.2793556
143360.0000000    0.2981077
143400.0000000    0.2733131
143440.0000000    0.2797306
143480.0000000    0.2765052
143520.0000000    0.2649543
143560.0000000    0.2685919
143600.0000000    0.2922010
143640.0000000    0.2947825
143680.0000000    0.2849954
143720.0000000    0.2820345
143760.0000000    0.2913710
143800.0000000    0.2986133
143840.0000000    0.2936904
143880.0000000    0.2885716
143920.0000000    0.2842259
143960.0000000    0.2989676
144000.0000000    0.2920032
144040.0000000    0.2896043
144080.0000000    0.2880427
144120.0000000    0.2627198
144160.0000000    0.2805688
144200.0000000    0.2626599
144240.0000000    0.2896095
144280.0000000    0.2777875
144320.0000000    0.2803680
144360.0000000    0.2829130
144400.0000000    0.2592309
144440.0000000    0.2796355
144480.0000000    0.2969278
144520.0000000    0.2797387
144560.0000000    0.2751822
144600.0000000    0.3045332
144640.0000000    0.2946768
144680.0000000    0.2888478
144720.0000000    0.2984503
144760.0000000    0.3018912
144800.0000000    0.2771398
144840.0000000    0.2757783
144880.0000000    0.2743700
144920.0000000    0.2783065
144960.0000000    0.2883657
145000.0000000    0.2834882
145040.0000000    0.3028417
145080.0000000    0.2719623
145120.0000000    0.2832216
145160.0000000    0.2656135
145200.0000000    0.2740272
145240.0000000    0.2742989
145280.0000000    0.2733099
145320.0000000    0.2723157
145360.0000000    0.2772295
145400.0000000    0.2762861
145440.0000000    0.2996679
145480.0000000    0.2899309
145520.0000000    0.2726800
145560.0000000    0.2911356
145600.0000000    0.2946217
145640.0000000    0.3060405
145680.0000000    0.3081446
145720.0000000    0.3028905
145760.0000000    0.3029721
145800.0000000    0.2924034
145840.0000000    0.2959783
145880.0000000    0.3192290
145920.0000000    0.2862069
145960.0000000    0.2904041
146000.0000000    0.2998336
146040.0000000    0.2770450
146080.0000000    0.2901556
146120.0000000    0.2827959
146160.0000000    0.2964350
146200.0000000    0.2858279
146240.0000000    0.2599939
146280.0000000    0.2820022
146320.0000000    0.2767593
146360.0000000    0.2870912
146400.0000000    0.3115717
146440.0000000    0.3048747
146480.0000000    0.2977618
146520.0000000    0.2937669
146560.0000000    0.3094275
146600.0000000    0.2857095
146640.0000000    0.2953725
146680.0000000    0.2874348
146720.0000000    0.2825140
146760.0000000    0.2867555
146800.0000000    0.2982810
146840.0000000    0.2894613
146880.0000000    0.2793620
146920.0000000    0.2928724
146960.0000000    0.2622611
147000.0000000    0.2926368
147040.0000000    0.2763090
147080.0000000    0.2821070
147120.0000000    0.2801152
147160.0000000    0.2844305
147200.0000000    0.2696372
147240.0000000    0.2935428
147280.0000000    0.2742477
147320.0000000    0.2841839
147360.0000000    0.2956808
147400.0000000    0.3162902
147440.0000000    0.3003069
147480.0000000    0.3026612
147520.0000000    0.2951982
147560.0000000    0.3117879
147600.0000000    0.3052581
147640.0000000    0.2979883
147680.0000000    0.2721486
147720.0000000    0.2878798
147760.0000000    0.2848983
147800.0000000    0.2849838
147840.0000000    0.3081618
147880.0000000    0.2827274
147920.0000000    0.2978884
147960.0000000    0.2854585
148000.0000000    0.2729743
148040.0000000    0.2774944
148080.0000000    0.2716496
148120.0000000    0.2762209
148160.0000000    0.2761172
148200.0000000    0.2739013
148240.0000000    0.2833773
148280.0000000    0.2830356
148320.0000000    0.2693810
148360.0000000    0.2684607
148400.0000000    0.2616367
148440.0000000    0.2688722
148480.0000000    0.2683198
148520.0000000    0.2793008
148560.0000000    0.2705102
148600.0000000    0.2575981
148640.0000000    0.2813760
148680.0000000    0.2778911
148720.0000000    0.2840984
148760.0000000    0.2874737
148800.0000000    0.2862989
148840.0000000    0.2683485
148880.0000000    0.2742816
148920.0000000    0.2817959
148960.0000000    0.2657478
149000.0000000    0.2554635
149040.0000000    0.2621897
149080.0000000    0.2625949
149120.0000000    0.2565959
149160.0000000    0.2742094
149200.0000000    0.2632828
149240.0000000    0.2637759
149280.0000000    0.2634280
149320.0000000    0.2818692
149360.0000000    0.2673416
149400.0000000    0.2744004
149440.0000000    0.2825271
149480.0000000    0.2721489
149520.0000000    0.2882465
149560.0000000    0.2773995
149600.0000000    0.2532369
149640.0000000    0.2639082
149680.0000000    0.2429254
149720.0000000    0.2770573
149760.0000000    0.2822660
149800.0000000    0.2650568
149840.0000000    0.2512946
149880.0000000    0.2578816
149920.0000000    0.2678629
149960.0000000    0.2745333
150000.0000000    0.2873301
150040.0000000    0.2775541
150080.0000000    0.2788365
150120.0000000    0.3109892
150160.0000000    0.2761368
150200.0000000    0.2833513
150240.0000000    0.2867125
150280.0000000    0.2764470
150320.0000000    0.2620019
150360.0000000    0.2725347
150400.0000000    0.2653579
150440.0000000    0.2690695
150480.0000000    0.2804998
150520.0000000    0.2831199
150560.0000000    0.2831338
150600.0000000    0.2684988
150640.0000000    0.2891583
150680.0000000    0.2887989
150720.0000000    0.2782129
150760.0000000    0.2779657
150800.0000000    0.2831785
150840.0000000    0.2746574
150880.0000000    0.2595245
150920.0000000    0.2557978
150960.0000000    0.2674381
151000.0000000    0.2764297
151040.0000000    0.2623283
151080.0000000    0.2853360
151120.0000000    0.2910092
151160.0000000    0.2880473
151200.0000000    0.2977646
151240.0000000    0.2780900
151280.0000000    0.2633812
151320.0000000    0.2807863
151360.0000000    0.2973140
151400.0000000    0.2939398
151440.0000000    0.2790312
151480.0000000    0.3029446
151520.0000000    0.2779644
151560.0000000    0.2824786
151600.0000000    0.2742818
151640.0000000    0.2861961
151680.0000000    0.2952211
151720.0000000    0.2754498
151760.0000000    0.2713932
151800.0000000    0.2751593
151840.0000000    0.2886493
151880.0000000    0.2800641
151920.0000000    0.2706198
151960.0000000    0.2909781
152000.0000000    0.2702316
152040.0000000    0.3005806
152080.0000000    0.3055584
152120.0000000    0.2835002
152160.0000000    0.2807483
152200.0000000    0.2899554
152240.0000000    0.3050613
152280.0000000    0.3077532
152320.0000000    0.2994904
152360.0000000    0.2890149
152400.0000000    0.3221835
152440.0000000    0.2997578
152480.0000000    0.2876837
152520.0000000    0.2928343
152560.0000000    0.2976742
152600.0000000    0.2841068
152640.0000000    0.2743817
152680.0000000    0.2867020
152720.0000000    0.2821420
152760.0000000    0.2710832
152800.0000000    0.2942630
152840.0000000    0.2901252
152880.0000000    0.2906468
152920.0000000    0.2895421
152960.0000000    0.2924238
153000.0000000    0.3120183
153040.0000000    0.2998027
153080.0000000    0.3193497
153120.0000000    0.2829898
153160.0000000    0.2948026
153200.0000000    0.2874669
153240.0000000    0.2903193
153280.0000000    0.2822591
153320.0000000    0.2680038
153360.0000000    0.2606611
153400.0000000    0.2752228
153440.0000000    0.2830891
153480.0000000    0.2925178
153520.0000000    0.3092116
153560.0000000    0.2917467
153600.0000000    0.3013030
153640.0000000    0.3021823
153680.0000000    0.3018294
153720.0000000    0.3008253
153760.0000000    0.3049349
153800.0000000    0.3093791
153840.0000000    0.3083353
153880.0000000    0.2759973
153920.0000000    0.2997954
153960.0000000    0.2878981
154000.0000000    0.2888305
154040.0000000    0.3007813
154080.0000000    0.3005863
154120.0000000    0.2898411
154160.0000000    0.2779947
154200.0000000    0.2755769
154240.0000000    0.2739284
154280.0000000    0.2788452
154320.0000000    0.2975332
154360.0000000    0.2991872
154400.0000000    0.2769130
154440.0000000    0.2958106
154480.0000000    0.2921478
154520.0000000    0.2914862
154560.0000000    0.2988832
154600.0000000    0.2828492
154640.0000000    0.2706621
154680.0000000    0.2609246
154720.0000000    0.2829110
154760.0000000    0.2948094
154800.0000000    0.2952203
154840.0000000    0.2955860
154880.0000000    0.2902270
154920.0000000    0.2770357
154960.0000000    0.2854898
155000.0000000    0.2732921
155040.0000000    0.2926135
155080.0000000    0.2978942
155120.0000000    0.2940328
155160.0000000    0.2830557
155200.0000000    0.2798842
155240.0000000    0.2769303
155280.0000000    0.2822132
155320.0000000    0.2869596
155360.0000000    0.2769953
155400.0000000    0.2648439
155440.0000000    0.2680591
155480.0000000    0.2666279
155520.0000000    0.2729742
155560.0000000    0.2841333
155600.0000000    0.2725491
155640.0000000    0.2874331
155680.0000000    0.2632508
155720.0000000    0.2767787
155760.0000000    0.2749186
155800.0000000    0.2926573
155840.0000000    0.2763152
155880.0000000    0.2576760
155920.0000000    0.2731255
155960.0000000    0.2776749
156000.0000000    0.2963292
156040.0000000    0.2864567
156080.0000000    0.2649100
156120.0000000    0.2870040
156160.0000000    0.2940423
156200.0000000    0.2904353
156240.0000000    0.2808205
156280.0000000    0.2664323
156320.0000000    0.2615859
156360.0000000    0.2871145
156400.0000000    0.2747116
156440.0000000    0.2976946
156480.0000000    0.2899989
156520.0000000    0.2672715
156560.0000000    0.2856904
156600.0000000    0.2831564
156640.0000000    0.2842051
156680.0000000    0.2852170
156720.0000000    0.2676338
156760.0000000    0.2911825
156800.0000000    0.2883728
156840.0000000    0.2842480
156880.0000000    0.2712787
156920.0000000    0.2781522
156960.0000000    0.2828028
157000.0000000    0.2946975
157040.0000000    0.2961895
157080.0000000    0.3035499
157120.0000000    0.3024611
157160.0000000    0.3014701
157200.0000000    0.2751592
157240.0000000    0.2849129
157280.0000000    0.2875594
157320.0000000    0.2866757
157360.0000000    0.2974064
157400.0000000    0.2989269
157440.0000000    0.2695983
157480.0000000    0.2822220
157520.0000000    0.2857021
157560.0000000    0.2815232
157600.0000000    0.3017362
157640.0000000    0.2792674
157680.0000000    0.2703754
157720.0000000    0.2805336
157760.0000000    0.2862685
157800.0000000    0.2653013
157840.0000000    0.2527034
157880.0000000    0.2823326
157920.0000000    0.2726461
157960.0000000    0.2652993
158000.0000000    0.2638246
158040.0000000    0.3011249
158080.0000000    0.2899039
158120.0000000    0.2786116
158160.0000000    0.2617766
158200.0000000    0.2672949
158240.0000000    0.2728136
158280.0000000    0.2555158
158320.0000000    0.2816661
158360.0000000    0.2585142
158400.0000000    0.2581238
158440.0000000    0.2702742
158480.0000000    0.2634147
158520.0000000    0.2598373
158560.0000000    0.2587418
158600.0000000    0.2604977
158640.0000000    0.2897465
158680.0000000    0.2652011
158720.0000000    0.2883959
158760.0000000    0.2779692
158800.0000000    0.2906297
158840.0000000    0.2736671
158880.0000000    0.3028089
158920.0000000    0.2690746
158960.0000000    0.2623676
159000.0000000    0.2617866
159040.0000000    0.2697212
159080.0000000    0.2931383
159120.0000000    0.2836661
159160.0000000    0.2853261
159200.0000000    0.2950204
159240.0000000    0.2798950
159280.0000000    0.2837453
159320.0000000    0.2643422
159360.0000000    0.2754839
159400.0000000    0.2982461
159440.0000000    0.2802496
159480.0000000    0.2768138
159520.0000000    0.2859187
159560.0000000    0.3069315
159600.0000000    0.2905238
159640.0000000    0.2734428
159680.0000000    0.3057631
159720.0000000    0.2934079
159760.0000000    0.2951536
159800.0000000    0.2855805
159840.0000000    0.2631079
159880.0000000    0.2788348
159920.0000000    0.2675269
159960.0000000    0.2611346
160000.0000000    0.2730092
160040.0000000    0.2588250
160080.0000000    0.2694528
160120.0000000    0.2750380
160160.0000000    0.2802823
160200.0000000    0.2767420
160240.0000000    0.2926319
160280.0000000    0.2911184
160320.0000000    0.2908511
160360.0000000    0.2832281
160400.0000000    0.2708660
160440.0000000    0.2678111
160480.0000000    0.2805440
160520.0000000    0.3006343
160560.0000000    0.2799174
160600.0000000    0.2931187
160640.0000000    0.2495500
160680.0000000    0.2519360
160720.0000000    0.2711224
160760.0000000    0.2778921
160800.0000000    0.2854511
160840.0000000    0.2783632
160880.0000000    0.2635152
160920.0000000    0.2686619
160960.0000000    0.2639233
161000.0000000    0.2726299
161040.0000000    0.2745225
161080.0000000    0.2790183
161120.0000000    0.2671178
161160.0000000    0.2491215
161200.0000000    0.2621354
161240.0000000    0.2515501
161280.0000000    0.2556587
161320.0000000    0.2677972
161360.0000000    0.2606500
161400.0000000    0.2625419
161440.0000000    0.2869063
161480.0000000    0.2757488
161520.0000000    0.2876976
161560.0000000    0.2770750
161600.0000000    0.2775097
161640.0000000    0.2551679
161680.0000000    0.2494711
161720.0000000    0.2321455
161760.0000000    0.2661188
161800.0000000    0.2497904
161840.0000000    0.2569267
161880.0000000    0.2617121
161920.0000000    0.2742571
161960.0000000    0.2835422
162000.0000000    0.2638588
162040.0000000    0.2760608
162080.0000000    0.2894102
162120.0000000    0.2723337
162160.0000000    0.2868572
162200.0000000    0.2777812
162240.0000000    0.2842429
162280.0000000    0.2875402
162320.0000000    0.2680192
162360.0000000    0.2529981
162400.0000000    0.2604098
162440.0000000    0.2585085
162480.0000000    0.2518350
162520.0000000    0.2739867
162560.0000000    0.2756514
162600.0000000    0.2665233
162640.0000000    0.2924745
162680.0000000    0.2866183
162720.0000000    0.2759650
162760.0000000    0.2907768
162800.0000000    0.2812179
162840.0000000    0.2632725
162880.0000000    0.2815539
162920.0000000    0.2935342
162960.0000000    0.2536009
163000.0000000    0.2787815
163040.0000000    0.2750923
163080.0000000    0.2880213
163120.0000000    0.2902108
163160.0000000    0.2864642
163200.0000000    0.2878155
163240.0000000    0.2838262
163280.0000000    0.2779935
163320.0000000    0.2810472
163360.0000000    0.2835186
163400.0000000    0.2925579
163440.0000000    0.2839239
163480.0000000    0.2807610
163520.0000000    0.2634777
163560.0000000    0.2549227
163600.0000000    0.2368407
163640.0000000    0.2674640
163680.0000000    0.2752792
163720.0000000    0.2959096
163760.0000000    0.2634728
163800.0000000    0.2856429
163840.0000000    0.2857240
163880.0000000    0.2706651
163920.0000000    0.2763281
163960.0000000    0.2721462
164000.0000000    0.2934563
164040.0000000    0.2872542
164080.0000000    0.2831981
164120.0000000    0.2816091
164160.0000000    0.2789053
164200.0000000    0.2791600
164240.0000000    0.2665452
164280.0000000    0.2695738
164320.0000000    0.2816595
164360.0000000    0.2756145
164400.0000000    0.2765197
164440.0000000    0.2961930
164480.0000000    0.2822591
164520.0000000    0.2784038
164560.0000000    0.2788355
164600.0000000    0.2750967
164640.0000000    0.2755562
164680.0000000    0.2828433
164720.0000000    0.2932888
164760.0000000    0.2832156
164800.0000000    0.2884366
164840.0000000    0.2741149
164880.0000000    0.2897465
164920.0000000    0.2836057
164960.0000000    0.2955135
165000.0000000    0.2879148
165040.0000000    0.2900638
165080.0000000    0.2938687
165120.0000000    0.2740918
165160.0000000    0.2956119
165200.0000000    0.2923456
165240.0000000    0.2940005
165280.0000000    0.2806777
165320.0000000    0.2709286
165360.0000000    0.2794001
165400.0000000    0.2859137
165440.0000000    0.2794062
165480.0000000    0.2785543
165520.0000000    0.2817404
165560.0000000    0.2669171
165600.0000000    0.2645201
165640.0000000    0.2678922
165680.0000000    0.2597041
165720.0000000    0.2659079
165760.0000000    0.2648587
165800.0000000    0.2734278
165840.0000000    0.2716989
165880.0000000    0.2662868
165920.0000000    0.2470372
165960.0000000    0.2743876
166000.0000000    0.2742875
166040.0000000    0.2757336
166080.0000000    0.2473156
166120.0000000    0.2583026
166160.0000000    0.2616546
166200.0000000    0.2598085
166240.0000000    0.2557296
166280.0000000    0.2565837
166320.0000000    0.2696199
166360.0000000    0.2584983
166400.0000000    0.2695748
166440.0000000    0.2731919
166480.0000000    0.2797799
166520.0000000    0.2688459
166560.0000000    0.2639292
166600.0000000    0.2852693
166640.0000000    0.2780415
166680.0000000    0.2617456
166720.0000000    0.2708793
166760.0000000    0.2769404
166800.0000000    0.2871499
166840.0000000    0.2961741
166880.0000000    0.2846727
166920.0000000    0.2776749
166960.0000000    0.2985178
167000.0000000    0.2676033
167040.0000000    0.2619699
167080.0000000    0.2505504
167120.0000000    0.2678353
167160.0000000    0.2424069
167200.0000000    0.2514072
167240.0000000    0.2504672
167280.0000000    0.2543069
167320.0000000    0.2665908
167360.0000000    0.2623801
167400.0000000    0.2694464
167440.0000000    0.2401357
167480.0000000    0.2486491
167520.0000000    0.2415547
167560.0000000    0.2310837
167600.0000000    0.2354291
167640.0000000    0.2450892
167680.0000000    0.2445108
167720.0000000    0.2465804
167760.0000000    0.2397389
167800.0000000    0.2393656
167840.0000000    0.2428304
167880.0000000    0.2588275
167920.0000000    0.2394535
167960.0000000    0.2424157
168000.0000000    0.2617557
168040.0000000    0.2609725
168080.0000000    0.2530574
168120.0000000    0.2537645
168160.0000000    0.2617767
168200.0000000    0.2468917
168240.0000000    0.2404525
168280.0000000    0.2534036
168320.0000000    0.2557800
168360.0000000    0.2666696
168400.0000000    0.2576909
168440.0000000    0.2636721
168480.0000000    0.2616886
168520.0000000    0.2548770
168560.0000000    0.2560114
168600.0000000    0.2605138
168640.0000000    0.2555007
168680.0000000    0.2575525
168720.0000000    0.2723636
168760.0000000    0.2863525
168800.0000000    0.2546334
168840.0000000    0.2626549
168880.0000000    0.2596561
168920.0000000    0.2626325
168960.0000000    0.2725198
169000.0000000    0.2556714
169040.0000000    0.2699797
169080.0000000    0.2441304
169120.0000000    0.2519141
169160.0000000    0.2757521
169200.0000000    0.2855086
169240.0000000    0.2888526
169280.0000000    0.2745777
169320.0000000    0.2872786
169360.0000000    0.2655222
169400.0000000    0.2811498
169440.0000000    0.2886649
169480.0000000    0.2432923
169520.0000000    0.2819012
169560.0000000    0.2900676
169600.0000000    0.2734829
169640.0000000    0.2607476
169680.0000000    0.2741639
169720.0000000    0.2730822
169760.0000000    0.2554503
169800.0000000    0.2560858
169840.0000000    0.2558261
169880.0000000    0.2443183
169920.0000000    0.2627450
169960.0000000    0.2499139
170000.0000000    0.2656113
170040.0000000    0.2599457
170080.0000000    0.2655507
170120.0000000    0.2646708
170160.0000000    0.2773657
170200.0000000    0.2356691
170240.0000000    0.2339022
170280.0000000    0.2453767
170320.0000000    0.2450718
170360.0000000    0.2315578
170400.0000000    0.2241383
170440.0000000    0.2168709
170480.0000000    0.2343436
170520.0000000    0.2356090
170560.0000000    0.2620979
170600.0000000    0.2416376
170640.0000000    0.2529657
170680.0000000    0.2549480
170720.0000000    0.2265418
170760.0000000    0.2376440
170800.0000000    0.2445206
170840.0000000    0.2311788
170880.0000000    0.2251413
170920.0000000    0.2340672
170960.0000000    0.2106839
171000.0000000    0.2472872
171040.0000000    0.2408805
171080.0000000    0.2414510
171120.0000000    0.2316111
171160.0000000    0.2414950
171200.0000000    0.2335084
171240.0000000    0.2400777
171280.0000000    0.2424992
171320.0000000    0.2583157
171360.0000000    0.2486280
171400.0000000    0.2532660
171440.0000000    0.2331928
171480.0000000    0.2511318
171520.0000000    0.2530332
171560.0000000    0.2487368
171600.0000000    0.2643571
171640.0000000    0.2688440
171680.0000000    0.2524959
171720.0000000    0.2420686
171760.0000000    0.2580534
171800.0000000    0.2612283
171840.0000000    0.2477228
171880.0000000    0.2533305
171920.0000000    0.2269270
171960.0000000    0.2416423
172000.0000000    0.2327037
172040.0000000    0.2426375
172080.0000000    0.2167982
172120.0000000    0.2284427
172160.0000000    0.2264848
172200.0000000    0.2384132
172240.0000000    0.2266148
172280.0000000    0.2290000
172320.0000000    0.2083829
172360.0000000    0.2235453
172400.0000000    0.2127020
172440.0000000    0.2207456
172480.0000000    0.2053736
172520.0000000    0.2448835
172560.0000000    0.2477409
172600.0000000    0.2292120
172640.0000000    0.2339806
172680.0000000    0.2302757
172720.0000000    0.2364778
172760.0000000    0.2428019
172800.0000000    0.2534577
172840.0000000    0.2473188
172880.0000000    0.2636952
172920.0000000    0.2554084
172960.0000000    0.2391052
173000.0000000    0.2329841
173040.0000000    0.2251479
173080.0000000    0.2243985
173120.0000000    0.2237291
173160.0000000    0.2132261
173200.0000000    0.2301164
173240.0000000    0.2298999
173280.0000000    0.2312526
173320.0000000    0.2160554
173360.0000000    0.2304880
173400.0000000    0.2219957
173440.0000000    0.2116657
173480.0000000    0.2316995
173520.0000000    0.2079224
173560.0000000    0.2285265
173600.0000000    0.2205576
173640.0000000    0.2267533
173680.0000000    0.2203155
173720.0000000    0.2210496
173760.0000000    0.2205186
173800.0000000    0.2177844
173840.0000000    0.2216709
173880.0000000    0.2418180
173920.0000000    0.2149822
173960.0000000    0.2234145
174000.0000000    0.2276462
174040.0000000    0.2651576
174080.0000000    0.2475853
174120.0000000    0.2287781
174160.0000000    0.2084673
174200.0000000    0.2469324
174240.0000000    0.2359603
174280.0000000    0.2345930
174320.0000000    0.2267687
174360.0000000    0.2208320
174400.0000000    0.2221353
174440.0000000    0.2391020
174480.0000000    0.2233792
174520.0000000    0.2050322
174560.0000000    0.1991010
174600.0000000    0.2122913
174640.0000000    0.2194585
174680.0000000    0.2086001
174720.0000000    0.2267337
174760.0000000    0.2273680
174800.0000000    0.2208734
174840.0000000    0.2232549
174880.0000000    0.2113320
174920.0000000    0.2205490
174960.0000000    0.2452242
175000.0000000    0.2328307
175040.0000000    0.2238760
175080.0000000    0.2535866
175120.0000000    0.2419048
175160.0000000    0.2681039
175200.0000000    0.2630766
175240.0000000    0.2678450
175280.0000000    0.2607622
175320.0000000    0.2611120
175360.0000000    0.2513076
175400.0000000    0.2575062
175440.0000000    0.2700896
175480.0000000    0.2447714
175520.0000000    0.2723927
175560.0000000    0.2452803
175600.0000000    0.2358005
175640.0000000    0.2403060
175680.0000000    0.2611620
175720.0000000    0.2514769
175760.0000000    0.2578408
175800.0000000    0.2422367
175840.0000000    0.2438440
175880.0000000    0.2689638
175920.0000000    0.2739517
175960.0000000    0.2672817
176000.0000000    0.2451863
176040.0000000    0.2599261
176080.0000000    0.2755724
176120.0000000    0.2801192
176160.0000000    0.2594117
176200.0000000    0.2612940
176240.0000000    0.2599930
176280.0000000    0.2582870
176320.0000000    0.2520267
176360.0000000    0.2562294
176400.0000000    0.2531491
176440.0000000    0.2468503
176480.0000000    0.2382705
176520.0000000    0.2597538
176560.0000000    0.2657684
176600.0000000    0.2486449
176640.0000000    0.2782693
176680.0000000    0.2744725
176720.0000000    0.2594549
176760.0000000    0.2855231
176800.0000000    0.2715403
176840.0000000    0.2820074
176880.0000000    0.2880886
176920.0000000    0.2750957
176960.0000000    0.2813587
177000.0000000    0.2815149
177040.0000000    0.2961716
177080.0000000    0.2817782
177120.0000000    0.2781558
177160.0000000    0.2827162
177200.0000000    0.2931447
177240.0000000    0.2585608
177280.0000000    0.2655752
177320.0000000    0.2626567
177360.0000000    0.2604863
177400.0000000    0.2792823
177440.0000000    0.2767349
177480.0000000    0.2720924
177520.0000000    0.3035160
177560.0000000    0.2645834
177600.0000000    0.2525559
177640.0000000    0.2566523
177680.0000000    0.2903379
177720.0000000    0.2699871
177760.0000000    0.2769671
177800.0000000    0.2725026
177840.0000000    0.2664329
177880.0000000    0.2733847
177920.0000000    0.2688270
177960.0000000    0.2584789
178000.0000000    0.3066189
178040.0000000    0.3034024
178080.0000000    0.2925644
178120.0000000    0.3074089
178160.0000000    0.2882025
178200.0000000    0.2837963
178240.0000000    0.2860422
178280.0000000    0.2626327
178320.0000000    0.2836867
178360.0000000    0.2807626
178400.0000000    0.2651350
178440.0000000    0.2645857
178480.0000000    0.2863830
178520.0000000    0.2755184
178560.0000000    0.2735959
178600.0000000    0.2734446
178640.0000000    0.2654994
178680.0000000    0.2835135
178720.0000000    0.2780867
178760.0000000    0.2799650
178800.0000000    0.2819407
178840.0000000    0.2902897
178880.0000000    0.2716756
178920.0000000    0.2692156
178960.0000000    0.2864966
179000.0000000    0.2898417
179040.0000000    0.2768560
179080.0000000    0.2529806
179120.0000000    0.2735526
179160.0000000    0.2723384
179200.0000000    0.2695975
179240.0000000    0.2786147
179280.0000000    0.2736703
179320.0000000    0.2693619
179360.0000000    0.2816176
179400.0000000    0.3051205
179440.0000000    0.2933557
179480.0000000    0.3086547
179520.0000000    0.2996061
179560.0000000    0.3066148
179600.0000000    0.2705781
179640.0000000    0.2760756
179680.0000000    0.2757280
179720.0000000    0.2962229
179760.0000000    0.2992291
179800.0000000    0.2912161
179840.0000000    0.2799342
179880.0000000    0.2709419
179920.0000000    0.2725655
179960.0000000    0.2746922
180000.0000000    0.2689512
180040.0000000    0.2551109
180080.0000000    0.2690183
180120.0000000    0.2655345
180160.0000000    0.2747620
180200.0000000    0.2735825
180240.0000000    0.2754926
180280.0000000    0.2816488
180320.0000000    0.2758114
180360.0000000    0.2687126
180400.0000000    0.2552696
180440.0000000    0.2693897
180480.0000000    0.2608973
180520.0000000    0.2614123
180560.0000000    0.2616266
180600.0000000    0.2736153
180640.0000000    0.2729704
180680.0000000    0.2722585
180720.0000000    0.2724305
180760.0000000    0.2676079
180800.0000000    0.2755992
180840.0000000    0.2573674
180880.0000000    0.2572130
180920.0000000    0.2581231
180960.0000000    0.2777653
181000.0000000    0.2912640
181040.0000000    0.2513995
181080.0000000    0.2787741
181120.0000000    0.2708514
181160.0000000    0.2708175
181200.0000000    0.2820717
181240.0000000    0.2818802
181280.0000000    0.2700147
181320.0000000    0.2813363
181360.0000000    0.2712793
181400.0000000    0.2947948
181440.0000000    0.2976557
181480.0000000    0.2856822
181520.0000000    0.2726189
181560.0000000    0.2746539
181600.0000000    0.2785756
181640.0000000    0.2807772
181680.0000000    0.2689751
181720.0000000    0.2566554
181760.0000000    0.2673281
181800.0000000    0.2642219
181840.0000000    0.2661729
181880.0000000    0.2791188
181920.0000000    0.2821361
181960.0000000    0.2568486
182000.0000000    0.2555010
182040.0000000    0.2452284
182080.0000000    0.2573176
182120.0000000    0.2606102
182160.0000000    0.2592153
182200.0000000    0.2457318
182240.0000000    0.2672917
182280.0000000    0.2790644
182320.0000000    0.2640395
182360.0000000    0.2549712
182400.0000000    0.2595267
182440.0000000    0.2656457
182480.0000000    0.2669758
182520.0000000    0.2841059
182560.0000000    0.2982486
182600.0000000    0.2688280
182640.0000000    0.2672010
182680.0000000    0.2621568
182720.0000000    0.2919615
182760.0000000    0.2696111
182800.0000000    0.2581342
182840.0000000    0.2585654
182880.0000000    0.2668948
182920.0000000    0.2644313
182960.0000000    0.2609108
183000.0000000    0.2740327
183040.0000000    0.2813813
183080.0000000    0.2720133
183120.0000000    0.2695120
183160.0000000    0.2546535
183200.0000000    0.2644888
183240.0000000    0.2838591
183280.0000000    0.2608033
183320.0000000    0.2602339
183360.0000000    0.2706809
183400.0000000    0.2650206
183440.0000000    0.2842472
183480.0000000    0.2727865
183520.0000000    0.2650482
183560.0000000    0.2697939
183600.0000000    0.2794214
183640.0000000    0.2784611
183680.0000000    0.2748567
183720.0000000    0.2765598
183760.0000000    0.2763123
183800.0000000    0.2733899
183840.0000000    0.2690279
183880.0000000    0.2849050
183920.0000000    0.2699697
183960.0000000    0.2797069
184000.0000000    0.2623670
184040.0000000    0.2647903
184080.0000000    0.2701547
184120.0000000    0.2825507
184160.0000000    0.2850394
184200.0000000    0.2799924
184240.0000000    0.2622566
184280.0000000    0.2656468
184320.0000000    0.2736436
184360.0000000    0.2805194
184400.0000000    0.2916429
184440.0000000    0.2826667
184480.0000000    0.2788631
184520.0000000    0.2760376
184560.0000000    0.2831748
184600.0000000    0.2779628
184640.0000000    0.2742175
184680.0000000    0.2989828
184720.0000000    0.2910330
184760.0000000    0.2841209
184800.0000000    0.2802508
184840.0000000    0.2727863
184880.0000000    0.2820283
184920.0000000    0.2672450
184960.0000000    0.2601082
185000.0000000    0.2768016
185040.0000000    0.2912239
185080.0000000    0.2732048
185120.0000000    0.2796015
185160.0000000    0.2848182
185200.0000000    0.2940858
185240.0000000    0.2873054
185280.0000000    0.3021976
185320.0000000    0.2873405
185360.0000000    0.2916944
185400.0000000    0.2766068
185440.0000000    0.2932646
185480.0000000    0.2610404
185520.0000000    0.2618137
185560.0000000    0.2556753
185600.0000000    0.2551573
185640.0000000    0.2711136
185680.0000000    0.2669594
185720.0000000    0.2694078
185760.0000000    0.2789183
185800.0000000    0.2676141
185840.0000000    0.2708798
185880.0000000    0.2621294
185920.0000000    0.2541504
185960.0000000    0.2822204
186000.0000000    0.2708238
186040.0000000    0.2753318
186080.0000000    0.2949336
186120.0000000    0.2823532
186160.0000000    0.2719011
186200.0000000    0.2998177
186240.0000000    0.2857745
186280.0000000    0.3000695
186320.0000000    0.2811996
186360.0000000    0.2799092
186400.0000000    0.2882456
186440.0000000    0.2823123
186480.0000000    0.3034634
186520.0000000    0.2871997
186560.0000000    0.3024025
186600.0000000    0.2776285
186640.0000000    0.2754650
186680.0000000    0.2641205
186720.0000000    0.2896804
186760.0000000    0.2792059
186800.0000000    0.2600159
186840.0000000    0.2515218
186880.0000000    0.2522488
186920.0000000    0.2522356
186960.0000000    0.2602574
187000.0000000    0.2806515
187040.0000000    0.2760314
187080.0000000    0.2605122
187120.0000000    0.2693496
187160.0000000    0.2753069
187200.0000000    0.2789035
187240.0000000    0.2755669
187280.0000000    0.2846787
187320.0000000    0.2664495
187360.0000000    0.2660198
187400.0000000    0.2788653
187440.0000000    0.2887607
187480.0000000    0.2821953
187520.0000000    0.2941512
187560.0000000    0.2684064
187600.0000000    0.2736016
187640.0000000    0.2674941
187680.0000000    0.2893950
187720.0000000    0.2944211
187760.0000000    0.2890052
187800.0000000    0.2896258
187840.0000000    0.3021383
187880.0000000    0.3016068
187920.0000000    0.2803215
187960.0000000    0.3084397
188000.0000000    0.2816614
188040.0000000    0.2843325
188080.0000000    0.2758107
188120.0000000    0.2784399
188160.0000000    0.2793247
188200.0000000    0.2884560
188240.0000000    0.2945735
188280.0000000    0.2901225
188320.0000000    0.2900593
188360.0000000    0.3023889
188400.0000000    0.2757049
188440.0000000    0.2828663
188480.0000000    0.2792489
188520.0000000    0.2753439
188560.0000000    0.2943322
188600.0000000    0.2592077
188640.0000000    0.2739763
188680.0000000    0.2654027
188720.0000000    0.2935549
188760.0000000    0.2973232
188800.0000000    0.2811003
188840.0000000    0.2912463
188880.0000000    0.2880492
188920.0000000    0.2997233
188960.0000000    0.2841126
189000.0000000    0.2726721
189040.0000000    0.2733756
189080.0000000    0.2813099
189120.0000000    0.2931351
189160.0000000    0.2567035
189200.0000000    0.2729008
189240.0000000    0.2684000
189280.0000000    0.2716337
189320.0000000    0.2568442
189360.0000000    0.2734379
189400.0000000    0.2777534
189440.0000000    0.2614859
189480.0000000    0.2736123
189520.0000000    0.2813565
189560.0000000    0.2772286
189600.0000000    0.2825542
189640.0000000    0.2621851
189680.0000000    0.2736750
189720.0000000    0.2689509
189760.0000000    0.2609960
189800.0000000    0.2587539
189840.0000000    0.2668914
189880.0000000    0.2676767
189920.0000000    0.2526068
189960.0000000    0.2699254
190000.0000000    0.2685505
190040.0000000    0.2901310
190080.0000000    0.2845020
190120.0000000    0.2778462
190160.0000000    0.2774203
190200.0000000    0.2918620
190240.0000000    0.2890108
190280.0000000    0.2652005
190320.0000000    0.2620372
190360.0000000    0.2615060
190400.0000000    0.2755840
190440.0000000    0.2865851
190480.0000000    0.2769262
190520.0000000    0.2605028
190560.0000000    0.2811704
190600.0000000    0.2668898
190640.0000000    0.2650478
190680.0000000    0.2764551
190720.0000000    0.2717911
190760.0000000    0.2698209
190800.0000000    0.2754574
190840.0000000    0.2654476
190880.0000000    0.2727169
190920.0000000    0.2799294
190960.0000000    0.2696121
191000.0000000    0.2872839
191040.0000000    0.2732508
191080.0000000    0.2911303
191120.0000000    0.2564183
191160.0000000    0.2643189
191200.0000000    0.2851941
191240.0000000    0.2829098
191280.0000000    0.2934749
191320.0000000    0.2626985
191360.0000000    0.2740529
191400.0000000    0.2803624
191440.0000000    0.2863908
191480.0000000    0.2690718
191520.0000000    0.2868914
191560.0000000    0.2624046
191600.0000000    0.2622188
191640.0000000    0.2559802
191680.0000000    0.2839568
191720.0000000    0.2857672
191760.0000000    0.2833528
191800.0000000    0.2853718
191840.0000000    0.3060749
191880.0000000    0.3107316
191920.0000000    0.2581109
191960.0000000    0.2607903
192000.0000000    0.2770391
192040.0000000    0.2785423
192080.0000000    0.2916883
192120.0000000    0.2861387
192160.0000000    0.3018279
192200.0000000    0.2803996
192240.0000000    0.2715926
192280.0000000    0.2801975
192320.0000000    0.2905645
192360.0000000    0.2812192
192400.0000000    0.2864112
192440.0000000    0.2890228
192480.0000000    0.2607092
192520.0000000    0.2781242
192560.0000000    0.2780691
192600.0000000    0.2909029
192640.0000000    0.2676398
192680.0000000    0.2889249
192720.0000000    0.2736773
192760.0000000    0.2826711
192800.0000000    0.2839275
192840.0000000    0.2940452
192880.0000000    0.2727403
192920.0000000    0.2769489
192960.0000000    0.2647768
193000.0000000    0.2728290
193040.0000000    0.2817515
193080.0000000    0.2773895
193120.0000000    0.2829053
193160.0000000    0.2724990
193200.0000000    0.2856065
193240.0000000    0.2683465
193280.0000000    0.2952113
193320.0000000    0.2792633
193360.0000000    0.2849836
193400.0000000    0.2809710
193440.0000000    0.2693104
193480.0000000    0.2533845
193520.0000000    0.2661663
193560.0000000    0.3028262
193600.0000000    0.2941066
193640.0000000    0.2967609
193680.0000000    0.2823302
193720.0000000    0.2895973
193760.0000000    0.2843863
193800.0000000    0.3057634
193840.0000000    0.3091265
193880.0000000    0.3018255
193920.0000000    0.2877766
193960.0000000    0.2964019
194000.0000000    0.2831559
194040.0000000    0.2783268
194080.0000000    0.2833459
194120.0000000    0.3042706
194160.0000000    0.3051024
194200.0000000    0.2699312
194240.0000000    0.3009775
194280.0000000    0.2844283
194320.0000000    0.2840360
194360.0000000    0.2754275
194400.0000000    0.2679520
194440.0000000    0.2638847
194480.0000000    0.2778906
194520.0000000    0.2754765
194560.0000000    0.2930563
194600.0000000    0.3005739
194640.0000000    0.2974241
194680.0000000    0.2823460
194720.0000000    0.2860551
194760.0000000    0.3021349
194800.0000000    0.2985542
194840.0000000    0.2967011
194880.0000000    0.2636010
194920.0000000    0.2806250
194960.0000000    0.3141743
195000.0000000    0.2741729
195040.0000000    0.2945082
195080.0000000    0.2724140
195120.0000000    0.2836781
195160.0000000    0.2775574
195200.0000000    0.2865456
195240.0000000    0.2729680
195280.0000000    0.3022387
195320.0000000    0.2854570
195360.0000000    0.2976256
195400.0000000    0.2996137
195440.0000000    0.2815560
195480.0000000    0.2740727
195520.0000000    0.2720253
195560.0000000    0.2916280
195600.0000000    0.2785736
195640.0000000    0.2789181
195680.0000000    0.2698915
195720.0000000    0.2796760
195760.0000000    0.2680365
195800.0000000    0.2602996
195840.0000000    0.2867461
195880.0000000    0.2829491
195920.0000000    0.2813266
195960.0000000    0.2806742
196000.0000000    0.2624101
196040.0000000    0.2741479
196080.0000000    0.2585733
196120.0000000    0.2706253
196160.0000000    0.2824892
196200.0000000    0.2959710
196240.0000000    0.2843634
196280.0000000    0.2968721
196320.0000000    0.2679093
196360.0000000    0.2661370
196400.0000000    0.2859956
196440.0000000    0.2714389
196480.0000000    0.2614792
196520.0000000    0.2660730
196560.0000000    0.2804821
196600.0000000    0.2604947
196640.0000000    0.2676681
196680.0000000    0.2686988
196720.0000000    0.2670147
196760.0000000    0.2838777
196800.0000000    0.3019098
196840.0000000    0.2656148
196880.0000000    0.2773404
196920.0000000    0.2930465
196960.0000000    0.2719619
197000.0000000    0.2716461
197040.0000000    0.2806804
197080.0000000    0.2724898
197120.0000000    0.2835366
197160.0000000    0.2712735
197200.0000000    0.2922574
197240.0000000    0.2686942
197280.0000000    0.2863362
197320.0000000    0.2852900
197360.0000000    0.2706596
197400.0000000    0.2719689
197440.0000000    0.2707714
197480.0000000    0.2754563
197520.0000000    0.2658960
197560.0000000    0.2796696
197600.0000000    0.2751887
197640.0000000    0.2796372
197680.0000000    0.2766171
197720.0000000    0.2779612
197760.0000000    0.2836797
197800.0000000    0.2845544
197840.0000000    0.2915026
197880.0000000    0.2991610
197920.0000000    0.2989571
197960.0000000    0.3000719
198000.0000000    0.2839000
198040.0000000    0.2848106
198080.0000000    0.2787434
198120.0000000    0.2795541
198160.0000000    0.2967907
198200.0000000    0.3076752
198240.0000000    0.2697586
198280.0000000    0.2854635
198320.0000000    0.3142195
198360.0000000    0.3086938
198400.0000000    0.2854325
198440.0000000    0.2931806
198480.0000000    0.2855352
198520.0000000    0.2895565
198560.0000000    0.3081390
198600.0000000    0.3066009
198640.0000000    0.2941149
198680.0000000    0.2920915
198720.0000000    0.2806267
198760.0000000    0.2741113
198800.0000000    0.2864791
198840.0000000    0.2846722
198880.0000000    0.2629556
198920.0000000    0.2622515
198960.0000000    0.2713656
199000.0000000    0.2893371
199040.0000000    0.3058404
199080.0000000    0.2940201
199120.0000000    0.2664354
199160.0000000    0.2628243
199200.0000000    0.2770559
199240.0000000    0.2710503
199280.0000000    0.2648569
199320.0000000    0.2891421
199360.0000000    0.2855663
199400.0000000    0.2925799
199440.0000000    0.2883307
199480.0000000    0.2832653
199520.0000000    0.2799041
199560.0000000    0.2760775
199600.0000000    0.2655263
199640.0000000    0.2840988
199680.0000000    0.2806247
199720.0000000    0.2812475
199760.0000000    0.2729331
199800.0000000    0.2942900
199840.0000000    0.2633280
199880.0000000    0.2809214
199920.0000000    0.2816983
199960.0000000    0.2821608
200000.0000000    0.2852877
200040.0000000    0.2938314
200080.0000000    0.2651417
200120.0000000    0.2662960
200160.0000000    0.2907535
200200.0000000    0.2939987
200240.0000000    0.3128940
200280.0000000    0.2904412
200320.0000000    0.2930770
200360.0000000    0.2844648
200400.0000000    0.2914174
200440.0000000    0.2851550
200480.0000000    0.2784810
200520.0000000    0.2641424
200560.0000000    0.2659103
200600.0000000    0.2766638
200640.0000000    0.2732699
200680.0000000    0.2613383
200720.0000000    0.2726758
200760.0000000    0.2773405
200800.0000000    0.2825767
200840.0000000    0.3021864
200880.0000000    0.2744430
200920.0000000    0.2621689
200960.0000000    0.2550696
201000.0000000    0.2743443
201040.0000000    0.2766537
201080.0000000    0.2687568
201120.0000000    0.2725117
201160.0000000    0.2596113
201200.0000000    0.2726549
201240.0000000    0.2565657
201280.0000000    0.2759095
201320.0000000    0.2747470
201360.0000000    0.2715847
201400.0000000    0.2685772
201440.0000000    0.2595344
201480.0000000    0.2627833
201520.0000000    0.2554799
201560.0000000    0.2437450
201600.0000000    0.2665255
201640.0000000    0.2568937
201680.0000000    0.2773347
201720.0000000    0.2721362
201760.0000000    0.2797920
201800.0000000    0.2786627
201840.0000000    0.2810825
201880.0000000    0.2800418
201920.0000000    0.2903011
201960.0000000    0.2797675
202000.0000000    0.2686550
202040.0000000    0.2559395
202080.0000000    0.2495213
202120.0000000    0.2619929
202160.0000000    0.2577806
202200.0000000    0.2705186
202240.0000000    0.2810961
202280.0000000    0.2794659
202320.0000000    0.2627964
202360.0000000    0.2584326
202400.0000000    0.2596251
202440.0000000    0.2659384
202480.0000000    0.2724404
202520.0000000    0.2650265
202560.0000000    0.3023975
202600.0000000    0.2828077
202640.0000000    0.2762936
202680.0000000    0.2670103
202720.0000000    0.2845000
202760.0000000    0.2818814
202800.0000000    0.2943631
202840.0000000    0.2906696
202880.0000000    0.2801105
202920.0000000    0.2791906
202960.0000000    0.3037232
203000.0000000    0.2724904
203040.0000000    0.2890009
203080.0000000    0.2929025
203120.0000000    0.2780357
203160.0000000    0.3077268
203200.0000000    0.2855162
203240.0000000    0.2999559
203280.0000000    0.2935851
203320.0000000    0.2914935
203360.0000000    0.2703513
203400.0000000    0.2718225
203440.0000000    0.2725852
203480.0000000    0.2696606
203520.0000000    0.2860067
203560.0000000    0.2846822
203600.0000000    0.2941028
203640.0000000    0.2762443
203680.0000000    0.2578175
203720.0000000    0.2787455
203760.0000000    0.3001716
203800.0000000    0.2778251
203840.0000000    0.2721239
203880.0000000    0.2805974
203920.0000000    0.2797888
203960.0000000    0.2972724
204000.0000000    0.3106026
204040.0000000    0.2906356
204080.0000000    0.3181289
204120.0000000    0.2938997
204160.0000000    0.2901941
204200.0000000    0.2816298
204240.0000000    0.3110711
204280.0000000    0.2584597
204320.0000000    0.2849939
204360.0000000    0.2917188
204400.0000000    0.3063868
204440.0000000    0.3023214
204480.0000000    0.3069773
204520.0000000    0.3042599
204560.0000000    0.3171215
204600.0000000    0.3166153
204640.0000000    0.3207853
204680.0000000    0.3222069
204720.0000000    0.3238239
204760.0000000    0.2916949
204800.0000000    0.3024448
204840.0000000    0.3115692
204880.0000000    0.2869245
204920.0000000    0.2883372
204960.0000000    0.3070875
205000.0000000    0.2982084
205040.0000000    0.3214240
205080.0000000    0.2913474
205120.0000000    0.2776067
205160.0000000    0.3005324
205200.0000000    0.2913252
205240.0000000    0.2833603
205280.0000000    0.2889991
205320.0000000    0.3043059
205360.0000000    0.3048395
205400.0000000    0.2961807
205440.0000000    0.2995307
205480.0000000    0.3032574
205520.0000000    0.2753727
205560.0000000    0.2783179
205600.0000000    0.2687587
205640.0000000    0.2855538
205680.0000000    0.2777672
205720.0000000    0.2645985
205760.0000000    0.2873992
205800.0000000    0.2815416
205840.0000000    0.2801162
205880.0000000    0.2839481
205920.0000000    0.2805024
205960.0000000    0.2833137
206000.0000000    0.2827868
206040.0000000    0.2863162
206080.0000000    0.2916521
206120.0000000    0.2999182
206160.0000000    0.3060729
206200.0000000    0.3011088
206240.0000000    0.3092468
206280.0000000    0.2974767
206320.0000000    0.3039830
206360.0000000    0.2875604
206400.0000000    0.2597536
206440.0000000    0.2818490
206480.0000000    0.2602816
206520.0000000    0.2589984
206560.0000000    0.2664902
206600.0000000    0.2590921
206640.0000000    0.2768811
206680.0000000    0.2921779
206720.0000000    0.2708433
206760.0000000    0.2697477
206800.0000000    0.2935361
206840.0000000    0.2857100
206880.0000000    0.2883026
206920.0000000    0.2876816
206960.0000000    0.2806712
207000.0000000    0.2859139
207040.0000000    0.2988272
207080.0000000    0.2887636
207120.0000000    0.2766201
207160.0000000    0.2769749
207200.0000000    0.2985098
207240.0000000    0.2789433
207280.0000000    0.2659671
207320.0000000    0.2696702
207360.0000000    0.2877823
207400.0000000    0.2816473
207440.0000000    0.2830819
207480.0000000    0.2819380
207520.0000000    0.2909287
207560.0000000    0.2639447
207600.0000000    0.2806169
207640.0000000    0.2879635
207680.0000000    0.2867293
207720.0000000    0.2693367
207760.0000000    0.2787796
207800.0000000    0.2977722
207840.0000000    0.2724659
207880.0000000    0.2776447
207920.0000000    0.2736908
207960.0000000    0.2827694
208000.0000000    0.3018913
208040.0000000    0.2783156
208080.0000000    0.2698772
208120.0000000    0.2933773
208160.0000000    0.2739349
208200.0000000    0.2677812
208240.0000000    0.2656426
208280.0000000    0.2649866
208320.0000000    0.2781872
208360.0000000    0.2850563
208400.0000000    0.2977947
208440.0000000    0.2921934
208480.0000000    0.2863949
208520.0000000    0.2803208
208560.0000000    0.2821955
208600.0000000    0.2844496
208640.0000000    0.2830136
208680.0000000    0.2940328
208720.0000000    0.2647572
208760.0000000    0.2937205
208800.0000000    0.2840956
208840.0000000    0.3015517
208880.0000000    0.2803829
208920.0000000    0.2841402
208960.0000000    0.2968669
209000.0000000    0.2794287
209040.0000000    0.2809328
209080.0000000    0.2891225
209120.0000000    0.2943148
209160.0000000    0.2977811
209200.0000000    0.2741227
209240.0000000    0.2820019
209280.0000000    0.3006071
209320.0000000    0.2729930
209360.0000000    0.2966822
209400.0000000    0.3002762
209440.0000000    0.2951503
209480.0000000    0.3174959
209520.0000000    0.2921174
209560.0000000    0.2936850
209600.0000000    0.2960674
209640.0000000    0.2846049
209680.0000000    0.2855009
209720.0000000    0.2744960
209760.0000000    0.2703365
209800.0000000    0.2690592
209840.0000000    0.2842561
209880.0000000    0.2651066
209920.0000000    0.2714722
209960.0000000    0.2580218
210000.0000000    0.3074140
210040.0000000    0.2822068
210080.0000000    0.2663462
210120.0000000    0.3061028
210160.0000000    0.2837148
210200.0000000    0.2800486
210240.0000000    0.2816883
210280.0000000    0.2833200
210320.0000000    0.2528223
210360.0000000    0.2644535
210400.0000000    0.2589979
210440.0000000    0.2666360
210480.0000000    0.2763272
210520.0000000    0.2960134
210560.0000000    0.2915964
210600.0000000    0.2702441
210640.0000000    0.2569380
210680.0000000    0.2827127
210720.0000000    0.2560869
210760.0000000    0.2714428
210800.0000000    0.2717117
210840.0000000    0.2550068
210880.0000000    0.2778814
210920.0000000    0.2779332
210960.0000000    0.2679901
211000.0000000    0.2975039
211040.0000000    0.2751895
211080.0000000    0.2783304
211120.0000000    0.2906488
211160.0000000    0.2740735
211200.0000000    0.2857547
211240.0000000    0.2714115
211280.0000000    0.2661684
211320.0000000    0.2502629
211360.0000000    0.2607715
211400.0000000    0.2478707
211440.0000000    0.2621284
211480.0000000    0.2741422
211520.0000000    0.2679928
211560.0000000    0.2659996
211600.0000000    0.2742189
211640.0000000    0.2822281
211680.0000000    0.2754643
211720.0000000    0.2711774
211760.0000000    0.2868876
211800.0000000    0.2755885
211840.0000000    0.2658643
211880.0000000    0.2655416
211920.0000000    0.2916989
211960.0000000    0.2679636
212000.0000000    0.2760113
212040.0000000    0.2615471
212080.0000000    0.2615547
212120.0000000    0.2697024
212160.0000000    0.2474448
212200.0000000    0.2622232
212240.0000000    0.2707978
212280.0000000    0.2646126
212320.0000000    0.2446906
212360.0000000    0.2692786
212400.0000000    0.2546376
212440.0000000    0.2801815
212480.0000000    0.2606870
212520.0000000    0.2614940
212560.0000000    0.2768565
212600.0000000    0.2587285
212640.0000000    0.2629341
212680.0000000    0.2726545
212720.0000000    0.2773901
212760.0000000    0.2864640
212800.0000000    0.2581591
212840.0000000    0.2697403
212880.0000000    0.2649750
212920.0000000    0.2829411
212960.0000000    0.2723962
213000.0000000    0.2626149
213040.0000000    0.2738754
213080.0000000    0.2804717
213120.0000000    0.2683251
213160.0000000    0.2762492
213200.0000000    0.2791176
213240.0000000    0.2776728
213280.0000000    0.2711484
213320.0000000    0.2925122
213360.0000000    0.2912354
213400.0000000    0.2546656
213440.0000000    0.2766554
213480.0000000    0.2657397
213520.0000000    0.2647200
213560.0000000    0.2751656
213600.0000000    0.2884231
213640.0000000    0.2683865
213680.0000000    0.2793221
213720.0000000    0.2841775
213760.0000000    0.2837171
213800.0000000    0.2731851
213840.0000000    0.2751303
213880.0000000    0.2694895
213920.0000000    0.2859961
213960.0000000    0.2601879
214000.0000000    0.2789510
214040.0000000    0.2793681
214080.0000000    0.2744068
214120.0000000    0.2561577
214160.0000000    0.2615511
214200.0000000    0.2623093
214240.0000000    0.2689155
214280.0000000    0.2691696
214320.0000000    0.2728774
214360.0000000    0.2811619
214400.0000000    0.2621467
214440.0000000    0.2720966
214480.0000000    0.2661783
214520.0000000    0.2945006
214560.0000000    0.3069797
214600.0000000    0.2697870
214640.0000000    0.2995986
214680.0000000    0.2845476
214720.0000000    0.3080909
214760.0000000    0.2958403
214800.0000000    0.2709312
214840.0000000    0.2673132
214880.0000000    0.2992078
214920.0000000    0.2579010
214960.0000000    0.2633002
215000.0000000    0.2721909
215040.0000000    0.2711711
215080.0000000    0.2888092
215120.0000000    0.2767228
215160.0000000    0.2841932
215200.0000000    0.2835807
215240.0000000    0.2746647
215280.0000000    0.2849848
215320.0000000    0.2908347
215360.0000000    0.2938342
215400.0000000    0.2784208
215440.0000000    0.2710652
215480.0000000    0.2799761
215520.0000000    0.2458418
215560.0000000    0.2769034
215600.0000000    0.2763560
215640.0000000    0.2993322
215680.0000000    0.2836736
215720.0000000    0.2804472
215760.0000000    0.2518961
215800.0000000    0.2683979
215840.0000000    0.2744715
215880.0000000    0.2508871
215920.0000000    0.2765163
215960.0000000    0.2803342
216000.0000000    0.2728008
216040.0000000    0.2623603
216080.0000000    0.2815402
216120.0000000    0.2805243
216160.0000000    0.2656693
216200.0000000    0.2727983
216240.0000000    0.2775027
216280.0000000    0.2896209
216320.0000000    0.2706605
216360.0000000    0.2596198
216400.0000000    0.2716461
216440.0000000    0.2547958
216480.0000000    0.2937860
216520.0000000    0.2787874
216560.0000000    0.2664885
216600.0000000    0.2841409
216640.0000000    0.2812800
216680.0000000    0.2994592
216720.0000000    0.2935847
216760.0000000    0.2816733
216800.0000000    0.2835904
216840.0000000    0.2800191
216880.0000000    0.2633073
216920.0000000    0.2483221
216960.0000000    0.2773591
217000.0000000    0.2521760
217040.0000000    0.2609535
217080.0000000    0.2716580
217120.0000000    0.2608925
217160.0000000    0.2630337
217200.0000000    0.2456652
217240.0000000    0.2753510
217280.0000000    0.2775448
217320.0000000    0.2602788
217360.0000000    0.2748166
217400.0000000    0.2499190
217440.0000000    0.2569382
217480.0000000    0.2705712
217520.0000000    0.2657790
217560.0000000    0.2529643
217600.0000000    0.2807031
217640.0000000    0.2962744
217680.0000000    0.2936661
217720.0000000    0.2984502
217760.0000000    0.2842325
217800.0000000    0.2770364
217840.0000000    0.2805715
217880.0000000    0.2641378
217920.0000000    0.2804406
217960.0000000    0.2615552
218000.0000000    0.2763072
218040.0000000    0.2818892
218080.0000000    0.2680970
218120.0000000    0.2739047
218160.0000000    0.2792782
218200.0000000    0.2580036
218240.0000000    0.2754933
218280.0000000    0.2864454
218320.0000000    0.2696112
218360.0000000    0.2748696
218400.0000000    0.2718342
218440.0000000    0.2704528
218480.0000000    0.2628823
218520.0000000    0.2658551
218560.0000000    0.2528749
218600.0000000    0.2729053
218640.0000000    0.2732113
218680.0000000    0.2688735
218720.0000000    0.2646391
218760.0000000    0.2669129
218800.0000000    0.2534770
218840.0000000    0.2636170
218880.0000000    0.2731135
218920.0000000    0.2618322
218960.0000000    0.2583608
219000.0000000    0.2548610
219040.0000000    0.2618296
219080.0000000    0.2503877
219120.0000000    0.2846861
219160.0000000    0.2831442
219200.0000000    0.2548519
219240.0000000    0.2608037
219280.0000000    0.2598225
219320.0000000    0.2669573
219360.0000000    0.2508903
219400.0000000    0.2646111
219440.0000000    0.2742331
219480.0000000    0.2710107
219520.0000000    0.2461578
219560.0000000    0.2495195
219600.0000000    0.2424672
219640.0000000    0.2644096
219680.0000000    0.2529051
219720.0000000    0.2516576
219760.0000000    0.2398039
219800.0000000    0.2552365
219840.0000000    0.2561931
219880.0000000    0.2473034
219920.0000000    0.2482350
219960.0000000    0.2581736
220000.0000000    0.2653257
220040.0000000    0.2537564
220080.0000000    0.2452846
220120.0000000    0.2593966
220160.0000000    0.2448304
220200.0000000    0.2530703
220240.0000000    0.2581172
220280.0000000    0.2602800
220320.0000000    0.2620129
220360.0000000    0.2693529
220400.0000000    0.2778156
220440.0000000    0.2493339
220480.0000000    0.2592448
220520.0000000    0.2596560
220560.0000000    0.2546993
220600.0000000    0.2568341
220640.0000000    0.2695110
220680.0000000    0.2627347
220720.0000000    0.2789599
220760.0000000    0.2698092
220800.0000000    0.2580923
220840.0000000    0.2492129
220880.0000000    0.2483804
220920.0000000    0.2613267
220960.0000000    0.2714643
221000.0000000    0.2796482
221040.0000000    0.2548337
221080.0000000    0.2643837
221120.0000000    0.2502990
221160.0000000    0.2580679
221200.0000000    0.2731477
221240.0000000    0.2544488
221280.0000000    0.2718527
221320.0000000    0.2620760
221360.0000000    0.2789654
221400.0000000    0.2659327
221440.0000000    0.2860434
221480.0000000    0.2516185
221520.0000000    0.2735401
221560.0000000    0.2814797
221600.0000000    0.2553773
221640.0000000    0.2770040
221680.0000000    0.2827587
221720.0000000    0.2638859
221760.0000000    0.2747052
221800.0000000    0.2608499
221840.0000000    0.2602668
221880.0000000    0.2599990
221920.0000000    0.2670202
221960.0000000    0.2687424
222000.0000000    0.2555368
222040.0000000    0.2625922
222080.0000000    0.2475919
222120.0000000    0.2724130
222160.0000000    0.2588426
222200.0000000    0.2514755
222240.0000000    0.2778915
222280.0000000    0.2750692
222320.0000000    0.2605628
222360.0000000    0.2576773
222400.0000000    0.2647910
222440.0000000    0.2763089
222480.0000000    0.2739287
222520.0000000    0.2591129
222560.0000000    0.2675744
222600.0000000    0.2332157
222640.0000000    0.2526166
222680.0000000    0.2688473
222720.0000000    0.2398356
222760.0000000    0.2359270
222800.0000000    0.2581847
222840.0000000    0.2420468
222880.0000000    0.2452947
222920.0000000    0.2500949
222960.0000000    0.2478864
223000.0000000    0.2586509
223040.0000000    0.2592025
223080.0000000    0.2451158
223120.0000000    0.2273584
223160.0000000    0.2352086
223200.0000000    0.2318257
223240.0000000    0.2517387
223280.0000000    0.2504824
223320.0000000    0.2584440
223360.0000000    0.2615556
223400.0000000    0.2700370
223440.0000000    0.2531135
223480.0000000    0.2621365
223520.0000000    0.2845384
223560.0000000    0.2549642
223600.0000000    0.2674409
223640.0000000    0.2667795
223680.0000000    0.2423441
223720.0000000    0.2595124
223760.0000000    0.2503349
223800.0000000    0.2642099
223840.0000000    0.2620861
223880.0000000    0.2646423
223920.0000000    0.2758532
223960.0000000    0.2640225
224000.0000000    0.2644047
224040.0000000    0.2455061
224080.0000000    0.2560116
224120.0000000    0.2744523
224160.0000000    0.2637638
224200.0000000    0.2525290
224240.0000000    0.2664339
224280.0000000    0.2571390
224320.0000000    0.2525967
224360.0000000    0.2413245
224400.0000000    0.2420497
224440.0000000    0.2477590
224480.0000000    0.2422651
224520.0000000    0.2396493
224560.0000000    0.2353021
224600.0000000    0.2378699
224640.0000000    0.2611046
224680.0000000    0.2378764
224720.0000000    0.2320879
224760.0000000    0.2284595
224800.0000000    0.2348520
224840.0000000    0.2469797
224880.0000000    0.2617528
224920.0000000    0.2392303
224960.0000000    0.2458180
225000.0000000    0.2500022
225040.0000000    0.2484858
225080.0000000    0.2808489
225120.0000000    0.2649908
225160.0000000    0.2742688
225200.0000000    0.2597649
225240.0000000    0.2646508
225280.0000000    0.2604675
225320.0000000    0.2476466
225360.0000000    0.2550837
225400.0000000    0.2694993
225440.0000000    0.2731403
225480.0000000    0.2720311
225520.0000000    0.2686049
225560.0000000    0.2602924
225600.0000000    0.2461662
225640.0000000    0.2662718
225680.0000000    0.2670237
225720.0000000    0.2436874
225760.0000000    0.2636891
225800.0000000    0.2452538
225840.0000000    0.2623831
225880.0000000    0.2587163
225920.0000000    0.2650335
225960.0000000    0.2881534
226000.0000000    0.2390932
226040.0000000    0.2883626
226080.0000000    0.2833011
226120.0000000    0.2728105
226160.0000000    0.2587481
226200.0000000    0.2859121
226240.0000000    0.2658122
226280.0000000    0.2654718
226320.0000000    0.2789803
226360.0000000    0.2747136
226400.0000000    0.2637435
226440.0000000    0.2513557
226480.0000000    0.2648820
226520.0000000    0.2695127
226560.0000000    0.2833964
226600.0000000    0.2764532
226640.0000000    0.2691262
226680.0000000    0.2628950
226720.0000000    0.2715490
226760.0000000    0.2753160
226800.0000000    0.2557252
226840.0000000    0.2463017
226880.0000000    0.2799644
226920.0000000    0.2867583
226960.0000000    0.2628074
227000.0000000    0.2701636
227040.0000000    0.2479688
227080.0000000    0.2567859
227120.0000000    0.2822388
227160.0000000    0.2488787
227200.0000000    0.2397935
227240.0000000    0.2608801
227280.0000000    0.2575445
227320.0000000    0.2494939
227360.0000000    0.2685826
227400.0000000    0.2523512
227440.0000000    0.2560231
227480.0000000    0.2591988
227520.0000000    0.2878348
227560.0000000    0.2438096
227600.0000000    0.2748359
227640.0000000    0.2687252
227680.0000000    0.2826905
227720.0000000    0.2823723
227760.0000000    0.2708009
227800.0000000    0.2653146
227840.0000000    0.2811228
227880.0000000    0.2686276
227920.0000000    0.2919201
227960.0000000    0.2738866
228000.0000000    0.2790632
228040.0000000    0.2953363
228080.0000000    0.2732629
228120.0000000    0.2795635
228160.0000000    0.2633273
228200.0000000    0.2558094
228240.0000000    0.2672610
228280.0000000    0.2638064
228320.0000000    0.2804718
228360.0000000    0.2889902
228400.0000000    0.2709709
228440.0000000    0.2665359
228480.0000000    0.2618045
228520.0000000    0.2596699
228560.0000000    0.2875248
228600.0000000    0.2890799
228640.0000000    0.2777250
228680.0000000    0.2776327
228720.0000000    0.2726892
228760.0000000    0.2799567
228800.0000000    0.2875705
228840.0000000    0.2788691
228880.0000000    0.2873037
228920.0000000    0.2751634
228960.0000000    0.2768747
229000.0000000    0.2715802
229040.0000000    0.2735210
229080.0000000    0.2688618
229120.0000000    0.2995405
229160.0000000    0.2876101
229200.0000000    0.2869664
229240.0000000    0.3024152
229280.0000000    0.2866761
229320.0000000    0.2928632
229360.0000000    0.2851079
229400.0000000    0.2918891
229440.0000000    0.2815861
229480.0000000    0.2795829
229520.0000000    0.2756172
229560.0000000    0.2763315
229600.0000000    0.2609046
229640.0000000    0.2575155
229680.0000000    0.2700307
229720.0000000    0.2661052
229760.0000000    0.2616541
229800.0000000    0.2434835
229840.0000000    0.2612670
229880.0000000    0.2714733
229920.0000000    0.2795232
229960.0000000    0.2729969
230000.0000000    0.2497815
230040.0000000    0.2524011
230080.0000000    0.2661464
230120.0000000    0.2719434
230160.0000000    0.2495528
230200.0000000    0.2475386
230240.0000000    0.2576962
230280.0000000    0.2654802
230320.0000000    0.2591721
230360.0000000    0.2421714
230400.0000000    0.2676108
230440.0000000    0.2674611
230480.0000000    0.2710462
230520.0000000    0.2344639
230560.0000000    0.2450361
230600.0000000    0.2674900
230640.0000000    0.2810146
230680.0000000    0.2617064
230720.0000000    0.2684189
230760.0000000    0.2601885
230800.0000000    0.2520404
230840.0000000    0.2486188
230880.0000000    0.2559276
230920.0000000    0.2657502
230960.0000000    0.2609495
231000.0000000    0.2743076
231040.0000000    0.2805818
231080.0000000    0.2654031
231120.0000000    0.2629633
231160.0000000    0.2825605
231200.0000000    0.2874664
231240.0000000    0.2889695
231280.0000000    0.2866152
231320.0000000    0.2650244
231360.0000000    0.2652155
231400.0000000    0.2603875
231440.0000000    0.2710755
231480.0000000    0.2511646
231520.0000000    0.2455023
231560.0000000    0.2535793
231600.0000000    0.2729272
231640.0000000    0.2684293
231680.0000000    0.2709626
231720.0000000    0.2636030
231760.0000000    0.2822709
231800.0000000    0.2849474
231840.0000000    0.2596044
231880.0000000    0.2818033
231920.0000000    0.2970555
231960.0000000    0.2631116
232000.0000000    0.2841568
232040.0000000    0.2665757
232080.0000000    0.2606601
232120.0000000    0.2895124
232160.0000000    0.2731988
232200.0000000    0.2780136
232240.0000000    0.2632769
232280.0000000    0.2516356
232320.0000000    0.2743441
232360.0000000    0.2629956
232400.0000000    0.2890398
232440.0000000    0.2788984
232480.0000000    0.2650845
232520.0000000    0.2815853
232560.0000000    0.2738999
232600.0000000    0.2603527
232640.0000000    0.2858523
232680.0000000    0.2689956
232720.0000000    0.2625008
232760.0000000    0.2608021
232800.0000000    0.2601736
232840.0000000    0.2586780
232880.0000000    0.2551301
232920.0000000    0.2664652
232960.0000000    0.3007060
233000.0000000    0.2915164
233040.0000000    0.2800439
233080.0000000    0.2834758
233120.0000000    0.2807562
233160.0000000    0.2676825
233200.0000000    0.2532497
233240.0000000    0.2582048
233280.0000000    0.2629570
233320.0000000    0.2742153
233360.0000000    0.2821814
233400.0000000    0.3000701
233440.0000000    0.2828326
233480.0000000    0.2763987
233520.0000000    0.2712193
233560.0000000    0.2767104
233600.0000000    0.2803383
233640.0000000    0.2821444
233680.0000000    0.2728652
233720.0000000    0.2705817
233760.0000000    0.2649765
233800.0000000    0.2723714
233840.0000000    0.2814007
233880.0000000    0.2905366
233920.0000000    0.2699036
233960.0000000    0.2760459
234000.0000000    0.2864358
234040.0000000    0.2740317
234080.0000000    0.2858190
234120.0000000    0.2620775
234160.0000000    0.2795506
234200.0000000    0.2903406
234240.0000000    0.2597425
234280.0000000    0.2553266
234320.0000000    0.2715782
234360.0000000    0.2469236
234400.0000000    0.2570018
234440.0000000    0.2743216
234480.0000000    0.2719467
234520.0000000    0.2594947
234560.0000000    0.2572720
234600.0000000    0.2877570
234640.0000000    0.2514077
234680.0000000    0.2608241
234720.0000000    0.2638885
234760.0000000    0.2497448
234800.0000000    0.2603959
234840.0000000    0.2628532
234880.0000000    0.2565881
234920.0000000    0.2676181
234960.0000000    0.2505752
235000.0000000    0.2496100
235040.0000000    0.2824466
235080.0000000    0.2504693
235120.0000000    0.2689689
235160.0000000    0.2701296
235200.0000000    0.2727748
235240.0000000    0.2765991
235280.0000000    0.2358594
235320.0000000    0.2942224
235360.0000000    0.2670670
235400.0000000    0.2704209
235440.0000000    0.2645605
235480.0000000    0.2737203
235520.0000000    0.2646113
235560.0000000    0.2956440
235600.0000000    0.2534947
235640.0000000    0.2461320
235680.0000000    0.2409251
235720.0000000    0.2468576
235760.0000000    0.2611296
235800.0000000    0.2386464
235840.0000000    0.2444896
235880.0000000    0.2439753
235920.0000000    0.2390860
235960.0000000    0.2540023
236000.0000000    0.2362040
236040.0000000    0.2482605
236080.0000000    0.2715275
236120.0000000    0.2769024
236160.0000000    0.2619488
236200.0000000    0.2837053
236240.0000000    0.2729611
236280.0000000    0.2411281
236320.0000000    0.2440955
236360.0000000    0.2486217
236400.0000000    0.2472460
236440.0000000    0.2621531
236480.0000000    0.2507067
236520.0000000    0.2519694
236560.0000000    0.2646009
236600.0000000    0.2549686
236640.0000000    0.2540741
236680.0000000    0.2675131
236720.0000000    0.2537083
236760.0000000    0.2656294
236800.0000000    0.2674500
236840.0000000    0.2563491
236880.0000000    0.2553194
236920.0000000    0.2351146
236960.0000000    0.2439967
237000.0000000    0.2655600
237040.0000000    0.2557520
237080.0000000    0.2789407
237120.0000000    0.2867160
237160.0000000    0.2651884
237200.0000000    0.2620426
237240.0000000    0.2506782
237280.0000000    0.2572245
237320.0000000    0.2606942
237360.0000000    0.2533939
237400.0000000    0.2588345
237440.0000000    0.2447412
237480.0000000    0.2471279
237520.0000000    0.2578692
237560.0000000    0.2278053
237600.0000000    0.2680183
237640.0000000    0.2679635
237680.0000000    0.2597265
237720.0000000    0.2636940
237760.0000000    0.2807289
237800.0000000    0.2873161
237840.0000000    0.2637078
237880.0000000    0.2607142
237920.0000000    0.2660083
237960.0000000    0.2603106
238000.0000000    0.2719695
238040.0000000    0.2377755
238080.0000000    0.2429569
238120.0000000    0.2669916
238160.0000000    0.2715571
238200.0000000    0.2675179
238240.0000000    0.2860788
238280.0000000    0.2879999
238320.0000000    0.2701412
238360.0000000    0.3027174
238400.0000000    0.2724626
238440.0000000    0.2774971
238480.0000000    0.2564378
238520.0000000    0.2736049
238560.0000000    0.2472457
238600.0000000    0.2437634
238640.0000000    0.2544816
238680.0000000    0.2730890
238720.0000000    0.2627138
238760.0000000    0.2901321
238800.0000000    0.2589641
238840.0000000    0.2783656
238880.0000000    0.2588688
238920.0000000    0.2844368
238960.0000000    0.2708961
239000.0000000    0.2693800
239040.0000000    0.2693282
239080.0000000    0.2698608
239120.0000000    0.2821665
239160.0000000    0.2782703
239200.0000000    0.2663899
239240.0000000    0.2594756
239280.0000000    0.2701623
239320.0000000    0.2867697
239360.0000000    0.2687376
239400.0000000    0.2627489
239440.0000000    0.2694703
239480.0000000    0.2570304
239520.0000000    0.2647769
239560.0000000    0.2491524
239600.0000000    0.2344336
239640.0000000    0.2546744
239680.0000000    0.2533958
239720.0000000    0.2793937
239760.0000000    0.2790424
239800.0000000    0.2626319
239840.0000000    0.2701169
239880.0000000    0.2772398
239920.0000000    0.2808918
239960.0000000    0.2805287
240000.0000000    0.2916284
240040.0000000    0.2760249
240080.0000000    0.2562806
240120.0000000    0.3131583
240160.0000000    0.2753628
240200.0000000    0.2808570
240240.0000000    0.2745051
240280.0000000    0.3037675
240320.0000000    0.2938836
240360.0000000    0.2841541
240400.0000000    0.2663541
240440.0000000    0.2908386
240480.0000000    0.2901996
240520.0000000    0.2866794
240560.0000000    0.2875670
240600.0000000    0.2868418
240640.0000000    0.2745597
240680.0000000    0.2682643
240720.0000000    0.2697228
240760.0000000    0.2534294
240800.0000000    0.2677210
240840.0000000    0.2760995
240880.0000000    0.2822699
240920.0000000    0.2673252
240960.0000000    0.2748165
241000.0000000    0.2626908
241040.0000000    0.2837021
241080.0000000    0.2888203
241120.0000000    0.2881186
241160.0000000    0.2845774
241200.0000000    0.2948493
241240.0000000    0.2894365
241280.0000000    0.2581594
241320.0000000    0.2921162
241360.0000000    0.2730765
241400.0000000    0.2694873
241440.0000000    0.2707690
241480.0000000    0.2727154
241520.0000000    0.2909951
241560.0000000    0.2665166
241600.0000000    0.2847711
241640.0000000    0.2905154
241680.0000000    0.2894852
241720.0000000    0.2810653
241760.0000000    0.2877879
241800.0000000    0.2957292
241840.0000000    0.2656340
241880.0000000    0.2716604
241920.0000000    0.2682552
241960.0000000    0.2668204
242000.0000000    0.2548328
242040.0000000    0.2940287
242080.0000000    0.2908808
242120.0000000    0.2762074
242160.0000000    0.2848053
242200.0000000    0.2642856
242240.0000000    0.2874939
242280.0000000    0.2700973
242320.0000000    0.2790295
242360.0000000    0.2807761
242400.0000000    0.2794683
242440.0000000    0.2796059
242480.0000000    0.2867844
242520.0000000    0.2725291
242560.0000000    0.2465985
242600.0000000    0.2576692
242640.0000000    0.2540547
242680.0000000    0.2671303
242720.0000000    0.2748865
242760.0000000    0.2764311
242800.0000000    0.2724406
242840.0000000    0.2648065
242880.0000000    0.2962986
242920.0000000    0.2772028
242960.0000000    0.2934470
243000.0000000    0.2930540
243040.0000000    0.2918402
243080.0000000    0.2840156
243120.0000000    0.2855421
243160.0000000    0.2736739
243200.0000000    0.2809428
243240.0000000    0.2670670
243280.0000000    0.2742945
243320.0000000    0.2651007
243360.0000000    0.2914156
243400.0000000    0.2913812
243440.0000000    0.2938355
243480.0000000    0.2971506
243520.0000000    0.2868972
243560.0000000    0.3171343
243600.0000000    0.2759899
243640.0000000    0.2714455
243680.0000000    0.2875862
243720.0000000    0.2946855
243760.0000000    0.2745438
243800.0000000    0.2822732
243840.0000000    0.2926780
243880.0000000    0.3056037
243920.0000000    0.2942398
243960.0000000    0.2925759
244000.0000000    0.2839833
244040.0000000    0.2895695
244080.0000000    0.2955207
244120.0000000    0.3008549
244160.0000000    0.3012189
244200.0000000    0.2917890
244240.0000000    0.2740784
244280.0000000    0.2845846
244320.0000000    0.2899287
244360.0000000    0.2930881
244400.0000000    0.2976778
244440.0000000    0.2967977
244480.0000000    0.3147726
244520.0000000    0.2688694
244560.0000000    0.2765467
244600.0000000    0.2724577
244640.0000000    0.2770155
244680.0000000    0.3005538
244720.0000000    0.2794145
244760.0000000    0.2850966
244800.0000000    0.2677279
244840.0000000    0.2647358
244880.0000000    0.2920016
244920.0000000    0.2840641
244960.0000000    0.2755848
245000.0000000    0.2859870
245040.0000000    0.2936882
245080.0000000    0.2988963
245120.0000000    0.2883712
245160.0000000    0.2924529
245200.0000000    0.2816231
245240.0000000    0.2957608
245280.0000000    0.3063217
245320.0000000    0.2927342
245360.0000000    0.2881166
245400.0000000    0.2942638
245440.0000000    0.2670930
245480.0000000    0.2875142
245520.0000000    0.2949845
245560.0000000    0.2808552
245600.0000000    0.2967097
245640.0000000    0.2963614
245680.0000000    0.2736773
245720.0000000    0.2720510
245760.0000000    0.2658469
245800.0000000    0.2635293
245840.0000000    0.2598084
245880.0000000    0.2764278
245920.0000000    0.2892912
245960.0000000    0.2800187
246000.0000000    0.2801892
246040.0000000    0.2868494
246080.0000000    0.2695800
246120.0000000    0.2655436
246160.0000000    0.2882155
246200.0000000    0.2973074
246240.0000000    0.2807813
246280.0000000    0.2939602
246320.0000000    0.3031155
246360.0000000    0.2958505
246400.0000000    0.2775735
246440.0000000    0.2811468
246480.0000000    0.2747139
246520.0000000    0.2826098
246560.0000000    0.2620317
246600.0000000    0.2665315
246640.0000000    0.2808526
246680.0000000    0.2757116
246720.0000000    0.2802291
246760.0000000    0.2812605
246800.0000000    0.2591772
246840.0000000    0.2650695
246880.0000000    0.2807481
246920.0000000    0.2617909
246960.0000000    0.2761842
247000.0000000    0.2685612
247040.0000000    0.2828183
247080.0000000    0.2768370
247120.0000000    0.2896368
247160.0000000    0.2940828
247200.0000000    0.2658381
247240.0000000    0.2710466
247280.0000000    0.2670653
247320.0000000    0.2863868
247360.0000000    0.2942055
247400.0000000    0.2890448
247440.0000000    0.2622450
247480.0000000    0.2682911
247520.0000000    0.2546589
247560.0000000    0.2540072
247600.0000000    0.2577822
247640.0000000    0.2720391
247680.0000000    0.2671366
247720.0000000    0.2676362
247760.0000000    0.2548142
247800.0000000    0.2715764
247840.0000000    0.2795451
247880.0000000    0.2625178
247920.0000000    0.2669142
247960.0000000    0.2721603
248000.0000000    0.2823339
248040.0000000    0.2617267
248080.0000000    0.2606358
248120.0000000    0.2728776
248160.0000000    0.2772419
248200.0000000    0.2760096
248240.0000000    0.2773677
248280.0000000    0.2903568
248320.0000000    0.2746254
248360.0000000    0.2494518
248400.0000000    0.2671691
248440.0000000    0.2649237
248480.0000000    0.2785035
248520.0000000    0.2765990
248560.0000000    0.2677763
248600.0000000    0.2570157
248640.0000000    0.2655866
248680.0000000    0.2723692
248720.0000000    0.2606581
248760.0000000    0.2739646
248800.0000000    0.2501453
248840.0000000    0.2448925
248880.0000000    0.2477262
248920.0000000    0.2545811
248960.0000000    0.2673844
249000.0000000    0.2752072
249040.0000000    0.2596699
249080.0000000    0.2796109
249120.0000000    0.2632240
249160.0000000    0.2692983
249200.0000000    0.2771541
249240.0000000    0.2475755
249280.0000000    0.2652634
249320.0000000    0.2655674
249360.0000000    0.2825839
249400.0000000    0.2805863
249440.0000000    0.2668576
249480.0000000    0.2819442
249520.0000000    0.2905064
249560.0000000    0.2672199
249600.0000000    0.2768519
249640.0000000    0.2815289
249680.0000000    0.2504788
249720.0000000    0.2613903
249760.0000000    0.2674432
249800.0000000    0.2501991
249840.0000000    0.2597501
249880.0000000    0.2579841
249920.0000000    0.2627272
249960.0000000    0.2746159
250000.0000000    0.2876351
250040.0000000    0.2810612
250080.0000000    0.2849633
250120.0000000    0.2754641
250160.0000000    0.2781895
250200.0000000    0.2902356
250240.0000000    0.2837723
250280.0000000    0.2939805
250320.0000000    0.3068318
250360.0000000    0.2965664
250400.0000000    0.2777621
250440.0000000    0.2685382
250480.0000000    0.2983063
250520.0000000    0.2651415
250560.0000000    0.2893053
250600.0000000    0.2659717
250640.0000000    0.2795909
250680.0000000    0.2695830
250720.0000000    0.2809986
250760.0000000    0.2683073
250800.0000000    0.2717893
250840.0000000    0.2623606
250880.0000000    0.2660454
250920.0000000    0.2629968
250960.0000000    0.2664825
251000.0000000    0.2739929
251040.0000000    0.2578635
251080.0000000    0.2657036
251120.0000000    0.2433273
251160.0000000    0.2504020
251200.0000000    0.2674663
251240.0000000    0.2704030
251280.0000000    0.2656447
251320.0000000    0.2682739
251360.0000000    0.2694927
251400.0000000    0.2714998
251440.0000000    0.2549855
251480.0000000    0.2635984
251520.0000000    0.2671094
251560.0000000    0.2642367
251600.0000000    0.2796375
251640.0000000    0.2711111
251680.0000000    0.2797112
251720.0000000    0.2571878
251760.0000000    0.2968302
251800.0000000    0.2828035
251840.0000000    0.2929011
251880.0000000    0.2769172
251920.0000000    0.2751754
251960.0000000    0.2761816
252000.0000000    0.3036037
252040.0000000    0.3033763
252080.0000000    0.2803517
252120.0000000    0.2529537
252160.0000000    0.2778704
252200.0000000    0.2551367
252240.0000000    0.2730185
252280.0000000    0.2812122
252320.0000000    0.2915497
252360.0000000    0.2786910
252400.0000000    0.2873244
252440.0000000    0.2877176
252480.0000000    0.2806960
252520.0000000    0.2595349
252560.0000000    0.2719285
252600.0000000    0.2755096
252640.0000000    0.2637700
252680.0000000    0.2841474
252720.0000000    0.2799113
252760.0000000    0.2741522
252800.0000000    0.2539243
252840.0000000    0.2711433
252880.0000000    0.2661754
252920.0000000    0.2721262
252960.0000000    0.2609629
253000.0000000    0.2622152
253040.0000000    0.2779830
253080.0000000    0.2969312
253120.0000000    0.2530939
253160.0000000    0.2614911
253200.0000000    0.2998768
253240.0000000    0.2648937
253280.0000000    0.2673537
253320.0000000    0.2571666
253360.0000000    0.2680617
253400.0000000    0.2694332
253440.0000000    0.2480585
253480.0000000    0.2654635
253520.0000000    0.2571449
253560.0000000    0.2840025
253600.0000000    0.2902420
253640.0000000    0.2881811
253680.0000000    0.2886271
253720.0000000    0.2902139
253760.0000000    0.2721264
253800.0000000    0.2875907
253840.0000000    0.2992916
253880.0000000    0.2878017
253920.0000000    0.2948660
253960.0000000    0.3026707
254000.0000000    0.2995231
254040.0000000    0.2701207
254080.0000000    0.2748742
254120.0000000    0.2820901
254160.0000000    0.2793941
254200.0000000    0.2755316
254240.0000000    0.2738221
254280.0000000    0.2720928
254320.0000000    0.2791404
254360.0000000    0.2596768
254400.0000000    0.2789671
254440.0000000    0.2477832
254480.0000000    0.2501901
254520.0000000    0.2586937
254560.0000000    0.2615022
254600.0000000    0.2760890
254640.0000000    0.2814061
254680.0000000    0.2720665
254720.0000000    0.2648732
254760.0000000    0.2737668
254800.0000000    0.2573744
254840.0000000    0.2716877
254880.0000000    0.2737655
254920.0000000    0.2927837
254960.0000000    0.2651908
255000.0000000    0.2634822
255040.0000000    0.2629375
255080.0000000    0.2765996
255120.0000000    0.2604514
255160.0000000    0.2513975
255200.0000000    0.2780084
255240.0000000    0.2775867
255280.0000000    0.2548726
255320.0000000    0.2886969
255360.0000000    0.2674893
255400.0000000    0.2468467
255440.0000000    0.2543127
255480.0000000    0.2597622
255520.0000000    0.2708021
255560.0000000    0.2522660
255600.0000000    0.2632590
255640.0000000    0.2640972
255680.0000000    0.2711190
255720.0000000    0.2703226
255760.0000000    0.2775611
255800.0000000    0.2779844
255840.0000000    0.2772384
255880.0000000    0.2557483
255920.0000000    0.2467556
255960.0000000    0.2664087
256000.0000000    0.2968396
256040.0000000    0.2767837
256080.0000000    0.2585386
256120.0000000    0.2784037
256160.0000000    0.2708041
256200.0000000    0.2524385
256240.0000000    0.2616047
256280.0000000    0.2790454
256320.0000000    0.2786804
256360.0000000    0.2620668
256400.0000000    0.2788283
256440.0000000    0.2711634
256480.0000000    0.2744277
256520.0000000    0.2974432
256560.0000000    0.3096921
256600.0000000    0.2818954
256640.0000000    0.2812439
256680.0000000    0.2741088
256720.0000000    0.2757074
256760.0000000    0.2590362
256800.0000000    0.2772937
256840.0000000    0.2941917
256880.0000000    0.2779696
256920.0000000    0.2796082
256960.0000000    0.2742485
257000.0000000    0.2686458
257040.0000000    0.2654174
257080.0000000    0.2547919
257120.0000000    0.2734544
257160.0000000    0.2637428
257200.0000000    0.2556095
257240.0000000    0.2649441
257280.0000000    0.2566168
257320.0000000    0.2543137
257360.0000000    0.2632445
257400.0000000    0.2687687
257440.0000000    0.2822094
257480.0000000    0.2665923
257520.0000000    0.2702522
257560.0000000    0.2597456
257600.0000000    0.2633250
257640.0000000    0.2641662
257680.0000000    0.2642942
257720.0000000    0.2654577
257760.0000000    0.2558039
257800.0000000    0.2642973
257840.0000000    0.2470426
257880.0000000    0.2730512
257920.0000000    0.2439009
257960.0000000    0.2748376
258000.0000000    0.2665090
258040.0000000    0.2775828
258080.0000000    0.2577991
258120.0000000    0.2584771
258160.0000000    0.2764824
258200.0000000    0.2841929
258240.0000000    0.3094652
258280.0000000    0.2995736
258320.0000000    0.2843882
258360.0000000    0.2748483
258400.0000000    0.2857929
258440.0000000    0.2718034
258480.0000000    0.2795817
258520.0000000    0.2709565
258560.0000000    0.2920330
258600.0000000    0.2683865
258640.0000000    0.2784175
258680.0000000    0.2748920
258720.0000000    0.2555991
258760.0000000    0.2675792
258800.0000000    0.2628104
258840.0000000    0.2798771
258880.0000000    0.2606342
258920.0000000    0.2681926
258960.0000000    0.2880590
259000.0000000    0.2856720
259040.0000000    0.2568794
259080.0000000    0.2746837
259120.0000000    0.2851941
259160.0000000    0.2694643
259200.0000000    0.2789651
259240.0000000    0.2762512
259280.0000000    0.2999969
259320.0000000    0.2745681
259360.0000000    0.2981567
259400.0000000    0.2994299
259440.0000000    0.2776330
259480.0000000    0.2803514
259520.0000000    0.2891124
259560.0000000    0.2867135
259600.0000000    0.2719271
259640.0000000    0.2744663
259680.0000000    0.2802346
259720.0000000    0.2667952
259760.0000000    0.2819926
259800.0000000    0.2874685
259840.0000000    0.2687686
259880.0000000    0.2894529
259920.0000000    0.2764184
259960.0000000    0.2795802
260000.0000000    0.2862906
260040.0000000    0.3051893
260080.0000000    0.2836181
260120.0000000    0.2722275
260160.0000000    0.2753455
260200.0000000    0.2700770
260240.0000000    0.2697270
260280.0000000    0.2736953
260320.0000000    0.2783635
260360.0000000    0.2716996
260400.0000000    0.2869030
260440.0000000    0.2993477
260480.0000000    0.2814207
260520.0000000    0.3016940
260560.0000000    0.2938987
260600.0000000    0.3098314
260640.0000000    0.3071567
260680.0000000    0.2863631
260720.0000000    0.2807737
260760.0000000    0.2865260
260800.0000000    0.2870845
260840.0000000    0.2939551
260880.0000000    0.2764141
260920.0000000    0.2603017
260960.0000000    0.2672867
261000.0000000    0.2609024
261040.0000000    0.2948315
261080.0000000    0.2836367
261120.0000000    0.2732635
261160.0000000    0.2573171
261200.0000000    0.2648306
261240.0000000    0.2640965
261280.0000000    0.2767435
261320.0000000    0.2747451
261360.0000000    0.2819196
261400.0000000    0.2697724
261440.0000000    0.2737728
261480.0000000    0.2742440
261520.0000000    0.2926687
261560.0000000    0.2924060
261600.0000000    0.2939413
261640.0000000    0.2926378
261680.0000000    0.2708572
261720.0000000    0.2703362
261760.0000000    0.2867737
261800.0000000    0.2952552
261840.0000000    0.2748220
261880.0000000    0.2807841
261920.0000000    0.2615241
261960.0000000    0.2573874
262000.0000000    0.2800862
262040.0000000    0.2415583
262080.0000000    0.2880286
262120.0000000    0.2726625
262160.0000000    0.2866054
262200.0000000    0.2859373
262240.0000000    0.2811118
262280.0000000    0.2981528
262320.0000000    0.2805992
262360.0000000    0.2608109
262400.0000000    0.2588378
262440.0000000    0.2916992
262480.0000000    0.2730998
262520.0000000    0.2761591
262560.0000000    0.2901789
262600.0000000    0.2786878
262640.0000000    0.2787329
262680.0000000    0.2840291
262720.0000000    0.2794771
262760.0000000    0.2998992
262800.0000000    0.2823871
262840.0000000    0.2854311
262880.0000000    0.2736769
262920.0000000    0.2752361
262960.0000000    0.2621294
263000.0000000    0.2726907
263040.0000000    0.2763794
263080.0000000    0.2936772
263120.0000000    0.2756454
263160.0000000    0.2952059
263200.0000000    0.2694557
263240.0000000    0.2750800
263280.0000000    0.2670243
263320.0000000    0.2794240
263360.0000000    0.2710705
263400.0000000    0.2627289
263440.0000000    0.2633677
263480.0000000    0.2921048
263520.0000000    0.2798454
263560.0000000    0.2701390
263600.0000000    0.2754484
263640.0000000    0.2819038
263680.0000000    0.2748118
263720.0000000    0.2914841
263760.0000000    0.2817864
263800.0000000    0.2538721
263840.0000000    0.2808339
263880.0000000    0.2861362
263920.0000000    0.2802952
263960.0000000    0.2718270
264000.0000000    0.2800200
264040.0000000    0.2999499
264080.0000000    0.2764226
264120.0000000    0.2965444
264160.0000000    0.2822863
264200.0000000    0.3128870
264240.0000000    0.2786422
264280.0000000    0.2951593
264320.0000000    0.2986428
264360.0000000    0.2923296
264400.0000000    0.2956089
264440.0000000    0.2852744
264480.0000000    0.2905572
264520.0000000    0.2884521
264560.0000000    0.2872382
264600.0000000    0.2959551
264640.0000000    0.2778955
264680.0000000    0.2740233
264720.0000000    0.2659817
264760.0000000    0.2761422
264800.0000000    0.2697722
264840.0000000    0.2942968
264880.0000000    0.2761942
264920.0000000    0.2889735
264960.0000000    0.2654701
265000.0000000    0.2803236
265040.0000000    0.2971147
265080.0000000    0.2734503
265120.0000000    0.2694849
265160.0000000    0.2681130
265200.0000000    0.2776732
265240.0000000    0.2542191
265280.0000000    0.2572116
265320.0000000    0.2766670
265360.0000000    0.2987980
265400.0000000    0.2857835
265440.0000000    0.2884436
265480.0000000    0.2819833
265520.0000000    0.2752176
265560.0000000    0.2962460
265600.0000000    0.2664048
265640.0000000    0.2949844
265680.0000000    0.2762140
265720.0000000    0.2909227
265760.0000000    0.2967268
265800.0000000    0.2602790
265840.0000000    0.2977540
265880.0000000    0.2904638
265920.0000000    0.2726043
265960.0000000    0.2719527
266000.0000000    0.2734658
266040.0000000    0.2768604
266080.0000000    0.2562892
266120.0000000    0.2847804
266160.0000000    0.2871762
266200.0000000    0.2823003
266240.0000000    0.3061400
266280.0000000    0.2782899
266320.0000000    0.2818229
266360.0000000    0.2761574
266400.0000000    0.2814075
266440.0000000    0.2796586
266480.0000000    0.2896332
266520.0000000    0.2783589
266560.0000000    0.2747010
266600.0000000    0.2871714
266640.0000000    0.2780101
266680.0000000    0.2918189
266720.0000000    0.3075502
266760.0000000    0.2973201
266800.0000000    0.2848793
266840.0000000    0.2741398
266880.0000000    0.2827747
266920.0000000    0.2710333
266960.0000000    0.2794327
267000.0000000    0.2871304
267040.0000000    0.2917284
267080.0000000    0.2874886
267120.0000000    0.2735750
267160.0000000    0.2754269
267200.0000000    0.2661079
267240.0000000    0.2868991
267280.0000000    0.2595792
267320.0000000    0.2821285
267360.0000000    0.2674281
267400.0000000    0.2683802
267440.0000000    0.2638153
267480.0000000    0.2798183
267520.0000000    0.2914052
267560.0000000    0.2611164
267600.0000000    0.2874521
267640.0000000    0.2705693
267680.0000000    0.2681382
267720.0000000    0.2554927
267760.0000000    0.2770679
267800.0000000    0.2762854
267840.0000000    0.2620749
267880.0000000    0.2771833
267920.0000000    0.2764785
267960.0000000    0.2751442
268000.0000000    0.2694939
268040.0000000    0.2560118
268080.0000000    0.2817633
268120.0000000    0.2756948
268160.0000000    0.2724507
268200.0000000    0.2847703
268240.0000000    0.2716286
268280.0000000    0.2751766
268320.0000000    0.2660283
268360.0000000    0.2606755
268400.0000000    0.2717435
268440.0000000    0.2873365
268480.0000000    0.2583522
268520.0000000    0.2984714
268560.0000000    0.2960545
268600.0000000    0.2868422
268640.0000000    0.2741601
268680.0000000    0.2908809
268720.0000000    0.2698494
268760.0000000    0.2826680
268800.0000000    0.2716395
268840.0000000    0.2851178
268880.0000000    0.2795441
268920.0000000    0.2736624
268960.0000000    0.2630647
269000.0000000    0.2715651
269040.0000000    0.2636486
269080.0000000    0.2738667
269120.0000000    0.2834395
269160.0000000    0.2864485
269200.0000000    0.2702643
269240.0000000    0.2773777
269280.0000000    0.2784237
269320.0000000    0.2785141
269360.0000000    0.2721414
269400.0000000    0.2871089
269440.0000000    0.2644115
269480.0000000    0.2784362
269520.0000000    0.2601793
269560.0000000    0.2841386
269600.0000000    0.2617348
269640.0000000    0.2701779
269680.0000000    0.2823308
269720.0000000    0.2760085
269760.0000000    0.2658527
269800.0000000    0.2724281
269840.0000000    0.2872958
269880.0000000    0.2640106
269920.0000000    0.2739960
269960.0000000    0.2776757
270000.0000000    0.2662648
270040.0000000    0.2906952
270080.0000000    0.2820707
270120.0000000    0.2888524
270160.0000000    0.2837632
270200.0000000    0.2928358
270240.0000000    0.2880219
270280.0000000    0.2892424
270320.0000000    0.2785218
270360.0000000    0.2868492
270400.0000000    0.2819673
270440.0000000    0.2897193
270480.0000000    0.3022613
270520.0000000    0.2447402
270560.0000000    0.2813210
270600.0000000    0.2830068
270640.0000000    0.2673278
270680.0000000    0.2478480
270720.0000000    0.2758611
270760.0000000    0.2804782
270800.0000000    0.2960144
270840.0000000    0.2894484
270880.0000000    0.2758234
270920.0000000    0.2841335
270960.0000000    0.2854846
271000.0000000    0.2787812
271040.0000000    0.2736990
271080.0000000    0.2777744
271120.0000000    0.2804352
271160.0000000    0.2746872
271200.0000000    0.2607283
271240.0000000    0.2867730
271280.0000000    0.2506740
271320.0000000    0.2744880
271360.0000000    0.2681640
271400.0000000    0.2776578
271440.0000000    0.2856854
271480.0000000    0.2624233
271520.0000000    0.2618528
271560.0000000    0.2616216
271600.0000000    0.2884918
271640.0000000    0.2740368
271680.0000000    0.2745439
271720.0000000    0.2726946
271760.0000000    0.2451526
271800.0000000    0.2722411
271840.0000000    0.2523906
271880.0000000    0.2571748
271920.0000000    0.3004486
271960.0000000    0.2786118
272000.0000000    0.2689080
272040.0000000    0.2579048
272080.0000000    0.2586557
272120.0000000    0.2701117
272160.0000000    0.2743910
272200.0000000    0.2745691
272240.0000000    0.2756646
272280.0000000    0.2658805
272320.0000000    0.2791946
272360.0000000    0.2773567
272400.0000000    0.3027928
272440.0000000    0.3020943
272480.0000000    0.2751153
272520.0000000    0.2706322
272560.0000000    0.2753322
272600.0000000    0.2663497
272640.0000000    0.2856510
272680.0000000    0.2812451
272720.0000000    0.2814572
272760.0000000    0.2788484
272800.0000000    0.2815924
272840.0000000    0.2897662
272880.0000000    0.2709801
272920.0000000    0.2555952
272960.0000000    0.2671686
273000.0000000    0.2668369
273040.0000000    0.2580706
273080.0000000    0.2708979
273120.0000000    0.2630749
273160.0000000    0.2716002
273200.0000000    0.2771799
273240.0000000    0.2454328
273280.0000000    0.2699574
273320.0000000    0.2423011
273360.0000000    0.2659141
273400.0000000    0.2531798
273440.0000000    0.2472363
273480.0000000    0.2378042
273520.0000000    0.2604479
273560.0000000    0.2695880
273600.0000000    0.2525701
273640.0000000    0.2693805
273680.0000000    0.2754216
273720.0000000    0.2731733
273760.0000000    0.2558981
273800.0000000    0.2727069
273840.0000000    0.2650803
273880.0000000    0.2598820
273920.0000000    0.2598754
273960.0000000    0.2797288
274000.0000000    0.2598640
274040.0000000    0.2775166
274080.0000000    0.2564219
274120.0000000    0.2823138
274160.0000000    0.2704404
274200.0000000    0.2586948
274240.0000000    0.2753251
274280.0000000    0.2701259
274320.0000000    0.2781318
274360.0000000    0.2732025
274400.0000000    0.2959834
274440.0000000    0.2871714
274480.0000000    0.2882128
274520.0000000    0.2927272
274560.0000000    0.2830560
274600.0000000    0.2727277
274640.0000000    0.2701361
274680.0000000    0.2728256
274720.0000000    0.2905415
274760.0000000    0.2553900
274800.0000000    0.2533836
274840.0000000    0.2619222
274880.0000000    0.2920558
274920.0000000    0.2651444
274960.0000000    0.2647104
275000.0000000    0.2725087
275040.0000000    0.2895441
275080.0000000    0.2962659
275120.0000000    0.2995673
275160.0000000    0.2708220
275200.0000000    0.2814405
275240.0000000    0.2856959
275280.0000000    0.2965944
275320.0000000    0.2819579
275360.0000000    0.2843004
275400.0000000    0.3046491
275440.0000000    0.2723137
275480.0000000    0.2761044
275520.0000000    0.2741477
275560.0000000    0.2857477
275600.0000000    0.2914904
275640.0000000    0.2554259
275680.0000000    0.2693402
275720.0000000    0.2569602
275760.0000000    0.2783605
275800.0000000    0.2719510
275840.0000000    0.2490700
275880.0000000    0.2743350
275920.0000000    0.2917888
275960.0000000    0.2834171
276000.0000000    0.3013485
276040.0000000    0.2932416
276080.0000000    0.3025002
276120.0000000    0.2764158
276160.0000000    0.3064933
276200.0000000    0.3004223
276240.0000000    0.2919144
276280.0000000    0.2893190
276320.0000000    0.3037631
276360.0000000    0.2730343
276400.0000000    0.2770393
276440.0000000    0.2995321
276480.0000000    0.2999784
276520.0000000    0.2812670
276560.0000000    0.2846685
276600.0000000    0.2954513
276640.0000000    0.2738568
276680.0000000    0.2743329
276720.0000000    0.2790134
276760.0000000    0.2703664
276800.0000000    0.2695332
276840.0000000    0.2796793
276880.0000000    0.2964239
276920.0000000    0.2869133
276960.0000000    0.2834271
277000.0000000    0.2929225
277040.0000000    0.2629651
277080.0000000    0.2799152
277120.0000000    0.2796236
277160.0000000    0.2776226
277200.0000000    0.2717859
277240.0000000    0.2828846
277280.0000000    0.2867676
277320.0000000    0.2738082
277360.0000000    0.2792960
277400.0000000    0.2703480
277440.0000000    0.2840328
277480.0000000    0.2687027
277520.0000000    0.2818544
277560.0000000    0.2851639
277600.0000000    0.2942082
277640.0000000    0.2906121
277680.0000000    0.2836721
277720.0000000    0.2822930
277760.0000000    0.2795346
277800.0000000    0.2771477
277840.0000000    0.2815192
277880.0000000    0.2831246
277920.0000000    0.2844941
277960.0000000    0.2765971
278000.0000000    0.2662457
278040.0000000    0.2720988
278080.0000000    0.2764136
278120.0000000    0.2835088
278160.0000000    0.2670245
278200.0000000    0.2696717
278240.0000000    0.2763810
278280.0000000    0.2794227
278320.0000000    0.2880629
278360.0000000    0.2761464
278400.0000000    0.2641565
278440.0000000    0.2762046
278480.0000000    0.2898216
278520.0000000    0.2875465
278560.0000000    0.2802752
278600.0000000    0.2921460
278640.0000000    0.2899082
278680.0000000    0.2725307
278720.0000000    0.2850325
278760.0000000    0.2825780
278800.0000000    0.2736417
278840.0000000    0.2817941
278880.0000000    0.2776142
278920.0000000    0.2714959
278960.0000000    0.2851883
279000.0000000    0.2749200
279040.0000000    0.2843113
279080.0000000    0.2724713
279120.0000000    0.2954305
279160.0000000    0.2787425
279200.0000000    0.2871144
279240.0000000    0.2980919
279280.0000000    0.3122966
279320.0000000    0.2783005
279360.0000000    0.2840383
279400.0000000    0.2749349
279440.0000000    0.2719331
279480.0000000    0.2745485
279520.0000000    0.2746495
279560.0000000    0.2927921
279600.0000000    0.2954333
279640.0000000    0.2857597
279680.0000000    0.2904789
279720.0000000    0.2908404
279760.0000000    0.2979569
279800.0000000    0.3126633
279840.0000000    0.2930095
279880.0000000    0.3068639
279920.0000000    0.2661767
279960.0000000    0.2871911
280000.0000000    0.3039170
280040.0000000    0.2991664
280080.0000000    0.2690142
280120.0000000    0.2731850
280160.0000000    0.2819208
280200.0000000    0.2884769
280240.0000000    0.2760330
280280.0000000    0.2868969
280320.0000000    0.2695522
280360.0000000    0.2663061
280400.0000000    0.2541086
280440.0000000    0.2672687
280480.0000000    0.2736655
280520.0000000    0.2542847
280560.0000000    0.2663072
280600.0000000    0.2644845
280640.0000000    0.2839632
280680.0000000    0.2710528
280720.0000000    0.2647559
280760.0000000    0.2733067
280800.0000000    0.2679452
280840.0000000    0.2790109
280880.0000000    0.2967829
280920.0000000    0.2897150
280960.0000000    0.2943696
281000.0000000    0.2829268
281040.0000000    0.2707596
281080.0000000    0.3060687
281120.0000000    0.2856064
281160.0000000    0.2702388
281200.0000000    0.2821410
281240.0000000    0.2713262
281280.0000000    0.2718532
281320.0000000    0.2554963
281360.0000000    0.2670381
281400.0000000    0.2891102
281440.0000000    0.2898585
281480.0000000    0.2890388
281520.0000000    0.2555158
281560.0000000    0.2596275
281600.0000000    0.2787466
281640.0000000    0.2672272
281680.0000000    0.2853985
281720.0000000    0.2620879
281760.0000000    0.2862213
281800.0000000    0.2727711
281840.0000000    0.2754240
281880.0000000    0.2621007
281920.0000000    0.2753640
281960.0000000    0.2640865
282000.0000000    0.2611379
282040.0000000    0.2849268
282080.0000000    0.3076875
282120.0000000    0.2864513
282160.0000000    0.2940535
282200.0000000    0.2805671
282240.0000000    0.2916351
282280.0000000    0.2895745
282320.0000000    0.2960416
282360.0000000    0.2955400
282400.0000000    0.2843223
282440.0000000    0.2774129
282480.0000000    0.2883125
282520.0000000    0.2783668
282560.0000000    0.2749408
282600.0000000    0.2954164
282640.0000000    0.2835125
282680.0000000    0.2712690
282720.0000000    0.2708687
282760.0000000    0.2804374
282800.0000000    0.2871312
282840.0000000    0.2813560
282880.0000000    0.2770133
282920.0000000    0.3123612
282960.0000000    0.3142930
283000.0000000    0.2868460
283040.0000000    0.2859447
283080.0000000    0.2704200
283120.0000000    0.2821807
283160.0000000    0.2922713
283200.0000000    0.2766164
283240.0000000    0.2827853
283280.0000000    0.2712522
283320.0000000    0.2714648
283360.0000000    0.2533255
283400.0000000    0.2728271
283440.0000000    0.2430882
283480.0000000    0.2614352
283520.0000000    0.2526650
283560.0000000    0.2751727
283600.0000000    0.2681525
283640.0000000    0.2676963
283680.0000000    0.2457910
283720.0000000    0.2629947
283760.0000000    0.2763308
283800.0000000    0.2746326
283840.0000000    0.2564103
283880.0000000    0.2988659
283920.0000000    0.2912946
283960.0000000    0.2728269
284000.0000000    0.2817910
284040.0000000    0.3098981
284080.0000000    0.2895094
284120.0000000    0.3014718
284160.0000000    0.2773233
284200.0000000    0.2762233
284240.0000000    0.2853714
284280.0000000    0.2674215
284320.0000000    0.2697942
284360.0000000    0.2838171
284400.0000000    0.2998762
284440.0000000    0.2754245
284480.0000000    0.2687005
284520.0000000    0.2501647
284560.0000000    0.2905929
284600.0000000    0.2736892
284640.0000000    0.2750049
284680.0000000    0.3062965
284720.0000000    0.2696471
284760.0000000    0.2607229
284800.0000000    0.2584654
284840.0000000    0.2656838
284880.0000000    0.2868706
284920.0000000    0.2919492
284960.0000000    0.2779752
285000.0000000    0.2867438
285040.0000000    0.2752627
285080.0000000    0.2853280
285120.0000000    0.2785265
285160.0000000    0.2773539
285200.0000000    0.2911222
285240.0000000    0.2749036
285280.0000000    0.2524311
285320.0000000    0.2711788
285360.0000000    0.2587282
285400.0000000    0.2417507
285440.0000000    0.2618562
285480.0000000    0.2626633
285520.0000000    0.2885419
285560.0000000    0.2835558
285600.0000000    0.2864240
285640.0000000    0.2593466
285680.0000000    0.2661947
285720.0000000    0.2808188
285760.0000000    0.2751477
285800.0000000    0.2616572
285840.0000000    0.2872370
285880.0000000    0.2837370
285920.0000000    0.2822244
285960.0000000    0.2922338
286000.0000000    0.3039210
286040.0000000    0.2854794
286080.0000000    0.2748241
286120.0000000    0.2416544
286160.0000000    0.2634698
286200.0000000    0.2793381
286240.0000000    0.2731758
286280.0000000    0.2868855
286320.0000000    0.2811739
286360.0000000    0.2585115
286400.0000000    0.2884322
286440.0000000    0.2775500
286480.0000000    0.2720006
286520.0000000    0.2771639
286560.0000000    0.3018190
286600.0000000    0.2674462
286640.0000000    0.2615413
286680.0000000    0.2828930
286720.0000000    0.2848542
286760.0000000    0.2850069
286800.0000000    0.2964329
286840.0000000    0.2772393
286880.0000000    0.2853574
286920.0000000    0.2779077
286960.0000000    0.3026831
287000.0000000    0.2857592
287040.0000000    0.3074226
287080.0000000    0.2596947
287120.0000000    0.2709403
287160.0000000    0.2895027
287200.0000000    0.2814029
287240.0000000    0.3059543
287280.0000000    0.3050948
287320.0000000    0.2794257
287360.0000000    0.2781971
287400.0000000    0.2561469
287440.0000000    0.2843424
287480.0000000    0.2789582
287520.0000000    0.2693583
287560.0000000    0.2868432
287600.0000000    0.2879896
287640.0000000    0.3087437
287680.0000000    0.2878734
287720.0000000    0.2896776
287760.0000000    0.2844901
287800.0000000    0.2899483
287840.0000000    0.2742912
287880.0000000    0.2724833
287920.0000000    0.2762305
287960.0000000    0.2698565
288000.0000000    0.2883328
288040.0000000    0.3122107
288080.0000000    0.3012239
288120.0000000    0.2869127
288160.0000000    0.2820183
288200.0000000    0.2792074
288240.0000000    0.2843297
288280.0000000    0.2802168
288320.0000000    0.3004408
288360.0000000    0.2802329
288400.0000000    0.2733932
288440.0000000    0.2812153
288480.0000000    0.2924963
288520.0000000    0.2886762
288560.0000000    0.2923940
288600.0000000    0.2760152
288640.0000000    0.2913373
288680.0000000    0.2961846
288720.0000000    0.2964539
288760.0000000    0.2931572
288800.0000000    0.2851207
288840.0000000    0.2852809
288880.0000000    0.3006356
288920.0000000    0.2918623
288960.0000000    0.2951681
289000.0000000    0.2844019
289040.0000000    0.2854526
289080.0000000    0.2841637
289120.0000000    0.2843675
289160.0000000    0.2774730
289200.0000000    0.2594733
289240.0000000    0.2861926
289280.0000000    0.2778160
289320.0000000    0.2516414
289360.0000000    0.2821555
289400.0000000    0.2786066
289440.0000000    0.2758272
289480.0000000    0.2764897
289520.0000000    0.2833285
289560.0000000    0.3018865
289600.0000000    0.2996462
289640.0000000    0.2852731
289680.0000000    0.2722546
289720.0000000    0.2802171
289760.0000000    0.3033493
289800.0000000    0.2709705
289840.0000000    0.2877223
289880.0000000    0.2797158
289920.0000000    0.3011590
289960.0000000    0.2862847
290000.0000000    0.2917203
290040.0000000    0.2760291
290080.0000000    0.2816863
290120.0000000    0.2895827
290160.0000000    0.2983501
290200.0000000    0.2817399
290240.0000000    0.2941049
290280.0000000    0.2860553
290320.0000000    0.2852447
290360.0000000    0.2697264
290400.0000000    0.2920693
290440.0000000    0.2547056
290480.0000000    0.2858012
290520.0000000    0.3087506
290560.0000000    0.2904415
290600.0000000    0.2851392
290640.0000000    0.2844901
290680.0000000    0.2747526
290720.0000000    0.2725125
290760.0000000    0.2482101
290800.0000000    0.2839058
290840.0000000    0.2952634
290880.0000000    0.2738664
290920.0000000    0.2814419
290960.0000000    0.2948798
291000.0000000    0.2948401
291040.0000000    0.2768596
291080.0000000    0.2963296
291120.0000000    0.3037602
291160.0000000    0.2943492
291200.0000000    0.2704218
291240.0000000    0.2883579
291280.0000000    0.2821754
291320.0000000    0.2772425
291360.0000000    0.2716177
291400.0000000    0.2906183
291440.0000000    0.2652874
291480.0000000    0.2790403
291520.0000000    0.2784689
291560.0000000    0.2815814
291600.0000000    0.2806737
291640.0000000    0.2506607
291680.0000000    0.2733056
291720.0000000    0.2765500
291760.0000000    0.2647761
291800.0000000    0.2808713
291840.0000000    0.2736033
291880.0000000    0.2882936
291920.0000000    0.2807664
291960.0000000    0.2761058
292000.0000000    0.2922763
292040.0000000    0.2836758
292080.0000000    0.2727811
292120.0000000    0.2745866
292160.0000000    0.3011695
292200.0000000    0.2888370
292240.0000000    0.2741070
292280.0000000    0.2760424
292320.0000000    0.2828481
292360.0000000    0.2946443
292400.0000000    0.2737071
292440.0000000    0.2722462
292480.0000000    0.2543327
292520.0000000    0.2777073
292560.0000000    0.2616451
292600.0000000    0.2872686
292640.0000000    0.2777755
292680.0000000    0.2731954
292720.0000000    0.2627900
292760.0000000    0.2847955
292800.0000000    0.2645862
292840.0000000    0.2681580
292880.0000000    0.2914056
292920.0000000    0.2789229
292960.0000000    0.2635264
293000.0000000    0.2631420
293040.0000000    0.2742150
293080.0000000    0.2727610
293120.0000000    0.2613331
293160.0000000    0.2601291
293200.0000000    0.2774572
293240.0000000    0.2767713
293280.0000000    0.2806745
293320.0000000    0.2582584
293360.0000000    0.2462834
293400.0000000    0.2575633
293440.0000000    0.2514130
293480.0000000    0.2417213
293520.0000000    0.2608683
293560.0000000    0.2605128
293600.0000000    0.2666988
293640.0000000    0.2730749
293680.0000000    0.2552146
293720.0000000    0.2553750
293760.0000000    0.2634911
293800.0000000    0.2864919
293840.0000000    0.2824955
293880.0000000    0.2751565
293920.0000000    0.2770789
293960.0000000    0.2989497
294000.0000000    0.2776711
294040.0000000    0.2870274
294080.0000000    0.2787637
294120.0000000    0.2826338
294160.0000000    0.2818909
294200.0000000    0.2775697
294240.0000000    0.2872429
294280.0000000    0.2721679
294320.0000000    0.2850887
294360.0000000    0.2849575
294400.0000000    0.2998008
294440.0000000    0.3107558
294480.0000000    0.2991628
294520.0000000    0.2587993
294560.0000000    0.2609872
294600.0000000    0.2801895
294640.0000000    0.2659364
294680.0000000    0.2798975
294720.0000000    0.2915249
294760.0000000    0.3012968
294800.0000000    0.3112258
294840.0000000    0.2525847
294880.0000000    0.2578759
294920.0000000    0.2725265
294960.0000000    0.2780904
295000.0000000    0.2791772
295040.0000000    0.2767567
295080.0000000    0.2716393
295120.0000000    0.2826961
295160.0000000    0.2668122
295200.0000000    0.2721811
295240.0000000    0.2650050
295280.0000000    0.2676307
295320.0000000    0.2790297
295360.0000000    0.2749849
295400.0000000    0.2781195
295440.0000000    0.2638163
295480.0000000    0.2549698
295520.0000000    0.2683515
295560.0000000    0.2602858
295600.0000000    0.2885476
295640.0000000    0.2594051
295680.0000000    0.2623698
295720.0000000    0.2681732
295760.0000000    0.2727886
295800.0000000    0.2564457
295840.0000000    0.2817746
295880.0000000    0.2902591
295920.0000000    0.2956764
295960.0000000    0.2918035
296000.0000000    0.2868854
296040.0000000    0.2704246
296080.0000000    0.2601364
296120.0000000    0.2479171
296160.0000000    0.2811302
296200.0000000    0.2498621
296240.0000000    0.2656909
296280.0000000    0.2695692
296320.0000000    0.2633865
296360.0000000    0.2630360
296400.0000000    0.2729981
296440.0000000    0.2647775
296480.0000000    0.2883947
296520.0000000    0.2671448
296560.0000000    0.2801788
296600.0000000    0.2806864
296640.0000000    0.2829536
296680.0000000    0.2702988
296720.0000000    0.2872618
296760.0000000    0.2876183
296800.0000000    0.2827393
296840.0000000    0.3081106
296880.0000000    0.3036356
296920.0000000    0.2810131
296960.0000000    0.2821105
297000.0000000    0.2892593
297040.0000000    0.2811948
297080.0000000    0.2838792
297120.0000000    0.3001289
297160.0000000    0.2866206
297200.0000000    0.2885842
297240.0000000    0.2994974
297280.0000000    0.2854309
297320.0000000    0.2865739
297360.0000000    0.2853543
297400.0000000    0.2992055
297440.0000000    0.2996736
297480.0000000    0.2926782
297520.0000000    0.2817825
297560.0000000    0.2726205
297600.0000000    0.2801958
297640.0000000    0.2597623
297680.0000000    0.2777863
297720.0000000    0.2715916
297760.0000000    0.2862990
297800.0000000    0.2684062
297840.0000000    0.2647158
297880.0000000    0.2684122
297920.0000000    0.2717032
297960.0000000    0.2706200
298000.0000000    0.2866137
298040.0000000    0.2740262
298080.0000000    0.2770969
298120.0000000    0.2762881
298160.0000000    0.2781727
298200.0000000    0.3075024
298240.0000000    0.2792887
298280.0000000    0.2685812
298320.0000000    0.2795049
298360.0000000    0.2938921
298400.0000000    0.2693621
298440.0000000    0.2556710
298480.0000000    0.2861167
298520.0000000    0.2824688
298560.0000000    0.2823280
298600.0000000    0.2849688
298640.0000000    0.2708097
298680.0000000    0.3134665
298720.0000000    0.2775050
298760.0000000    0.3003063
298800.0000000    0.2831656
298840.0000000    0.3011601
298880.0000000    0.2867447
298920.0000000    0.2937062
298960.0000000    0.2785887
299000.0000000    0.2949034
299040.0000000    0.2709009
299080.0000000    0.2786319
299120.0000000    0.2646893
299160.0000000    0.2934805
299200.0000000    0.2546712
299240.0000000    0.2792591
299280.0000000    0.2899352
299320.0000000    0.2671553
299360.0000000    0.2781565
299400.0000000    0.3023099
299440.0000000    0.2856301
299480.0000000    0.2819969
299520.0000000    0.2827456
299560.0000000    0.2519466
299600.0000000    0.2673883
299640.0000000    0.2668278
299680.0000000    0.2524368
299720.0000000    0.2769591
299760.0000000    0.2676940
299800.0000000    0.2881315
299840.0000000    0.2909778
299880.0000000    0.2689396
299920.0000000    0.2621929
299960.0000000    0.2654848
300000.0000000    0.2728630
300040.0000000    0.2770104
300080.0000000    0.2835345
300120.0000000    0.2784376
300160.0000000    0.2856479
300200.0000000    0.2854973
300240.0000000    0.2635930
300280.0000000    0.2803550
300320.0000000    0.2688967
300360.0000000    0.2774668
300400.0000000    0.2812843
300440.0000000    0.2859915
300480.0000000    0.2938387
300520.0000000    0.2885258
300560.0000000    0.2592591
300600.0000000    0.2655618
300640.0000000    0.2751324
300680.0000000    0.2876475
300720.0000000    0.2777190
300760.0000000    0.2955894
300800.0000000    0.2852269
300840.0000000    0.2690276
300880.0000000    0.2819999
300920.0000000    0.2622822
300960.0000000    0.2718343
301000.0000000    0.2714204
301040.0000000    0.2713778
301080.0000000    0.2720551
301120.0000000    0.2817828
301160.0000000    0.2715459
301200.0000000    0.2543639
301240.0000000    0.2690969
301280.0000000    0.2542916
301320.0000000    0.2611537
301360.0000000    0.2660282
301400.0000000    0.2787268
301440.0000000    0.2650836
301480.0000000    0.2458295
301520.0000000    0.2726582
301560.0000000    0.2929207
301600.0000000    0.2670696
301640.0000000    0.2604541
301680.0000000    0.2682848
301720.0000000    0.2817613
301760.0000000    0.2628944
301800.0000000    0.2732330
301840.0000000    0.2825594
301880.0000000    0.2901391
301920.0000000    0.2591321
301960.0000000    0.2718130
302000.0000000    0.2647158
302040.0000000    0.2777174
302080.0000000    0.2670506
302120.0000000    0.2778007
302160.0000000    0.2780129
302200.0000000    0.2762178
302240.0000000    0.2815637
302280.0000000    0.2733820
302320.0000000    0.2732232
302360.0000000    0.2755349
302400.0000000    0.2841425
302440.0000000    0.2699869
302480.0000000    0.2610660
302520.0000000    0.2653237
302560.0000000    0.2743121
302600.0000000    0.2646845
302640.0000000    0.2641673
302680.0000000    0.2721376
302720.0000000    0.2709022
302760.0000000    0.2752430
302800.0000000    0.2713809
302840.0000000    0.2746843
302880.0000000    0.2771110
302920.0000000    0.2655540
302960.0000000    0.2786832
303000.0000000    0.2700932
303040.0000000    0.2616016
303080.0000000    0.2683517
303120.0000000    0.2876315
303160.0000000    0.2861521
303200.0000000    0.2849847
303240.0000000    0.2694327
303280.0000000    0.2764435
303320.0000000    0.2788727
303360.0000000    0.2831314
303400.0000000    0.2748216
303440.0000000    0.2882633
303480.0000000    0.2852594
303520.0000000    0.2808741
303560.0000000    0.2744047
303600.0000000    0.2620406
303640.0000000    0.2774406
303680.0000000    0.2754752
303720.0000000    0.2565078
303760.0000000    0.2611124
303800.0000000    0.2681844
303840.0000000    0.2956696
303880.0000000    0.2711954
303920.0000000    0.2640556
303960.0000000    0.2620979
304000.0000000    0.2910786
304040.0000000    0.2654042
304080.0000000    0.2624300
304120.0000000    0.2688880
304160.0000000    0.2632237
304200.0000000    0.2715839
304240.0000000    0.2788000
304280.0000000    0.2739708
304320.0000000    0.2714358
304360.0000000    0.2585176
304400.0000000    0.2604603
304440.0000000    0.2654057
304480.0000000    0.2737905
304520.0000000    0.2614372
304560.0000000    0.2529981
304600.0000000    0.2703549
304640.0000000    0.2664892
304680.0000000    0.2700750
304720.0000000    0.2562203
304760.0000000    0.2772856
304800.0000000    0.2587871
304840.0000000    0.2668558
304880.0000000    0.2987770
304920.0000000    0.2811770
304960.0000000    0.2764657
305000.0000000    0.2638519
305040.0000000    0.2814904
305080.0000000    0.2774228
305120.0000000    0.2651702
305160.0000000    0.2709731
305200.0000000    0.2621538
305240.0000000    0.2578426
305280.0000000    0.2715548
305320.0000000    0.2461859
305360.0000000    0.2745098
305400.0000000    0.2752029
305440.0000000    0.2636316
305480.0000000    0.2629174
305520.0000000    0.2799179
305560.0000000    0.2805852
305600.0000000    0.2801421
305640.0000000    0.2803624
305680.0000000    0.2727654
305720.0000000    0.2549300
305760.0000000    0.2575971
305800.0000000    0.2522014
305840.0000000    0.2713953
305880.0000000    0.2712820
305920.0000000    0.2837200
305960.0000000    0.2477328
306000.0000000    0.2681571
306040.0000000    0.2714178
306080.0000000    0.2913122
306120.0000000    0.2750593
306160.0000000    0.2665003
306200.0000000    0.2897830
306240.0000000    0.2676080
306280.0000000    0.2700002
306320.0000000    0.2736073
306360.0000000    0.2613717
306400.0000000    0.2897789
306440.0000000    0.2799346
306480.0000000    0.2905197
306520.0000000    0.2679564
306560.0000000    0.2730976
306600.0000000    0.2929411
306640.0000000    0.2809056
306680.0000000    0.2787179
306720.0000000    0.2660192
306760.0000000    0.2872308
306800.0000000    0.2809277
306840.0000000    0.2793382
306880.0000000    0.2719550
306920.0000000    0.2644230
306960.0000000    0.2737850
307000.0000000    0.2655519
307040.0000000    0.3009873
307080.0000000    0.2806534
307120.0000000    0.2723444
307160.0000000    0.2827786
307200.0000000    0.2890358
307240.0000000    0.2621586
307280.0000000    0.2871033
307320.0000000    0.2650931
307360.0000000    0.2657731
307400.0000000    0.2581182
307440.0000000    0.2656024
307480.0000000    0.2724834
307520.0000000    0.2787615
307560.0000000    0.2798086
307600.0000000    0.2885862
307640.0000000    0.2893783
307680.0000000    0.2864750
307720.0000000    0.2777130
307760.0000000    0.2869477
307800.0000000    0.2880064
307840.0000000    0.2650247
307880.0000000    0.2709959
307920.0000000    0.2664442
307960.0000000    0.2653283
308000.0000000    0.2858762
308040.0000000    0.2778049
308080.0000000    0.2622838
308120.0000000    0.2613040
308160.0000000    0.2562856
308200.0000000    0.2774084
308240.0000000    0.2755288
308280.0000000    0.2890274
308320.0000000    0.2807322
308360.0000000    0.2763414
308400.0000000    0.2992201
308440.0000000    0.2841559
308480.0000000    0.2666699
308520.0000000    0.2812865
308560.0000000    0.2757600
308600.0000000    0.2809536
308640.0000000    0.2816504
308680.0000000    0.2809314
308720.0000000    0.2724515
308760.0000000    0.2843436
308800.0000000    0.2915925
308840.0000000    0.2885715
308880.0000000    0.2741416
308920.0000000    0.2634553
308960.0000000    0.2714940
309000.0000000    0.2781529
309040.0000000    0.2842269
309080.0000000    0.2807331
309120.0000000    0.2864731
309160.0000000    0.2880508
309200.0000000    0.2982915
309240.0000000    0.2795530
309280.0000000    0.2758158
309320.0000000    0.2807256
309360.0000000    0.2969310
309400.0000000    0.2790056
309440.0000000    0.2892736
309480.0000000    0.2947200
309520.0000000    0.2979802
309560.0000000    0.2860516
309600.0000000    0.2653424
309640.0000000    0.3030034
309680.0000000    0.2887909
309720.0000000    0.2784738
309760.0000000    0.3006974
309800.0000000    0.2727604
309840.0000000    0.2883739
309880.0000000    0.3045865
309920.0000000    0.2727439
309960.0000000    0.2664116
310000.0000000    0.2689251
310040.0000000    0.2925850
310080.0000000    0.3040771
310120.0000000    0.2965267
310160.0000000    0.2909369
310200.0000000    0.2812525
310240.0000000    0.2817621
310280.0000000    0.2918446
310320.0000000    0.2691118
310360.0000000    0.2822984
310400.0000000    0.2840466
310440.0000000    0.2702483
310480.0000000    0.2836534
310520.0000000    0.2688585
310560.0000000    0.2645131
310600.0000000    0.2685493
310640.0000000    0.2699328
310680.0000000    0.2743459
310720.0000000    0.3022538
310760.0000000    0.2847888
310800.0000000    0.2900441
310840.0000000    0.2827866
310880.0000000    0.2697102
310920.0000000    0.2633751
310960.0000000    0.2682151
311000.0000000    0.2556982
311040.0000000    0.2694840
311080.0000000    0.2767757
311120.0000000    0.2779650
311160.0000000    0.2659420
311200.0000000    0.2650350
311240.0000000    0.2358799
311280.0000000    0.2419525
311320.0000000    0.2421396
311360.0000000    0.2377200
311400.0000000    0.2675285
311440.0000000    0.2567467
311480.0000000    0.2586991
311520.0000000    0.2664188
311560.0000000    0.2627712
311600.0000000    0.2580642
311640.0000000    0.2466093
311680.0000000    0.2593191
311720.0000000    0.2677419
311760.0000000    0.2497047
311800.0000000    0.2782194
311840.0000000    0.2686548
311880.0000000    0.2581860
311920.0000000    0.2588123
311960.0000000    0.2788448
312000.0000000    0.2737623
312040.0000000    0.2804454
312080.0000000    0.2628512
312120.0000000    0.2509206
312160.0000000    0.2585875
312200.0000000    0.2496170
312240.0000000    0.2589966
312280.0000000    0.2623701
312320.0000000    0.2615855
312360.0000000    0.2658837
312400.0000000    0.2722724
312440.0000000    0.2638640
312480.0000000    0.2642108
312520.0000000    0.2751435
312560.0000000    0.2594522
312600.0000000    0.2625020
312640.0000000    0.2614407
312680.0000000    0.2660912
312720.0000000    0.2474446
312760.0000000    0.2555490
312800.0000000    0.2612621
312840.0000000    0.2521880
312880.0000000    0.2773500
312920.0000000    0.2816720
312960.0000000    0.2636044
313000.0000000    0.2892014
313040.0000000    0.2615960
313080.0000000    0.2573673
313120.0000000    0.2468293
313160.0000000    0.2713755
313200.0000000    0.2768197
313240.0000000    0.3042293
313280.0000000    0.2599952
313320.0000000    0.2932976
313360.0000000    0.2778873
313400.0000000    0.2691906
313440.0000000    0.2604810
313480.0000000    0.2547806
313520.0000000    0.2625697
313560.0000000    0.2674810
313600.0000000    0.2617003
313640.0000000    0.2603986
313680.0000000    0.2653944
313720.0000000    0.2614108
313760.0000000    0.2624855
313800.0000000    0.2604958
313840.0000000    0.2772021
313880.0000000    0.2602227
313920.0000000    0.2647454
313960.0000000    0.2759080
314000.0000000    0.2462115
314040.0000000    0.2355214
314080.0000000    0.2560484
314120.0000000    0.2666219
314160.0000000    0.2701576
314200.0000000    0.2751410
314240.0000000    0.2681816
314280.0000000    0.2601523
314320.0000000    0.2775478
314360.0000000    0.2724234
314400.0000000    0.2892835
314440.0000000    0.2734569
314480.0000000    0.2700008
314520.0000000    0.2684418
314560.0000000    0.2490420
314600.0000000    0.2535076
314640.0000000    0.2628976
314680.0000000    0.2611516
314720.0000000    0.2457497
314760.0000000    0.2757758
314800.0000000    0.2521504
314840.0000000    0.2537757
314880.0000000    0.2535589
314920.0000000    0.2370643
314960.0000000    0.2563994
315000.0000000    0.2601348
315040.0000000    0.2493660
315080.0000000    0.2543191
315120.0000000    0.2664295
315160.0000000    0.2570637
315200.0000000    0.2575991
315240.0000000    0.2676468
315280.0000000    0.2880231
315320.0000000    0.2668884
315360.0000000    0.2802980
315400.0000000    0.2576563
315440.0000000    0.2598741
315480.0000000    0.2500648
315520.0000000    0.2599060
315560.0000000    0.2530928
315600.0000000    0.2632681
315640.0000000    0.2573936
315680.0000000    0.2610840
315720.0000000    0.2794881
315760.0000000    0.2762186
315800.0000000    0.2624405
315840.0000000    0.2664396
315880.0000000    0.2683260
315920.0000000    0.2532221
315960.0000000    0.2714645
316000.0000000    0.2502748
316040.0000000    0.2536579
316080.0000000    0.2613229
316120.0000000    0.2480373
316160.0000000    0.2724223
316200.0000000    0.2622737
316240.0000000    0.2730277
316280.0000000    0.2572255
316320.0000000    0.2991561
316360.0000000    0.2488281
316400.0000000    0.2633054
316440.0000000    0.2594744
316480.0000000    0.2843328
316520.0000000    0.2666329
316560.0000000    0.2718965
316600.0000000    0.2739897
316640.0000000    0.2721511
316680.0000000    0.2836384
316720.0000000    0.2738787
316760.0000000    0.2600547
316800.0000000    0.2532694
316840.0000000    0.2650698
316880.0000000    0.2731178
316920.0000000    0.2729899
316960.0000000    0.2578574
317000.0000000    0.2716638
317040.0000000    0.2773202
317080.0000000    0.2683427
317120.0000000    0.2734047
317160.0000000    0.2579162
317200.0000000    0.2564828
317240.0000000    0.2688265
317280.0000000    0.2633969
317320.0000000    0.2638742
317360.0000000    0.2614814
317400.0000000    0.2731387
317440.0000000    0.2723233
317480.0000000    0.2692955
317520.0000000    0.2775123
317560.0000000    0.2590139
317600.0000000    0.2808516
317640.0000000    0.2586630
317680.0000000    0.2545446
317720.0000000    0.2654974
317760.0000000    0.2648656
317800.0000000    0.2769832
317840.0000000    0.2719464
317880.0000000    0.2438650
317920.0000000    0.2538091
317960.0000000    0.2537455
318000.0000000    0.2567833
318040.0000000    0.2490136
318080.0000000    0.2417548
318120.0000000    0.2427398
318160.0000000    0.2364384
318200.0000000    0.2606706
318240.0000000    0.2607743
318280.0000000    0.2608410
318320.0000000    0.2474481
318360.0000000    0.2446463
318400.0000000    0.2514428
318440.0000000    0.2304775
318480.0000000    0.2541527
318520.0000000    0.2598499
318560.0000000    0.2483179
318600.0000000    0.2613375
318640.0000000    0.2508714
318680.0000000    0.2651094
318720.0000000    0.2616155
318760.0000000    0.2852500
318800.0000000    0.2673857
318840.0000000    0.2697144
318880.0000000    0.2474546
318920.0000000    0.2561861
318960.0000000    0.2565127
319000.0000000    0.2622278
319040.0000000    0.2638350
319080.0000000    0.2432309
319120.0000000    0.2489120
319160.0000000    0.2289255
319200.0000000    0.2541647
319240.0000000    0.2705190
319280.0000000    0.2507161
319320.0000000    0.2647568
319360.0000000    0.2714216
319400.0000000    0.2537975
319440.0000000    0.2417105
319480.0000000    0.2424101
319520.0000000    0.2466630
319560.0000000    0.2632172
319600.0000000    0.2662363
319640.0000000    0.2556460
319680.0000000    0.2734436
319720.0000000    0.2703776
319760.0000000    0.2696642
319800.0000000    0.2763904
319840.0000000    0.2568915
319880.0000000    0.2403781
319920.0000000    0.2622482
319960.0000000    0.2412900
320000.0000000    0.2605332
320040.0000000    0.2578162
320080.0000000    0.2653489
320120.0000000    0.2624984
320160.0000000    0.2632984
320200.0000000    0.2790897
320240.0000000    0.2877812
320280.0000000    0.2581622
320320.0000000    0.2394508
320360.0000000    0.2479419
320400.0000000    0.2502297
320440.0000000    0.2532030
320480.0000000    0.2736161
320520.0000000    0.2526098
320560.0000000    0.2547599
320600.0000000    0.2591052
320640.0000000    0.2495161
320680.0000000    0.2617153
320720.0000000    0.2540268
320760.0000000    0.2715444
320800.0000000    0.2606034
320840.0000000    0.2594913
320880.0000000    0.2864383
320920.0000000    0.2547930
320960.0000000    0.2407998
321000.0000000    0.2387258
321040.0000000    0.2358168
321080.0000000    0.2574515
321120.0000000    0.2678295
321160.0000000    0.2649540
321200.0000000    0.2463906
321240.0000000    0.2601720
321280.0000000    0.2665233
321320.0000000    0.2627332
321360.0000000    0.2808330
321400.0000000    0.2727943
321440.0000000    0.2687030
321480.0000000    0.2616680
321520.0000000    0.2713276
321560.0000000    0.2412911
321600.0000000    0.2388031
321640.0000000    0.2595876
321680.0000000    0.2482500
321720.0000000    0.2456590
321760.0000000    0.2422900
321800.0000000    0.2503977
321840.0000000    0.2614782
321880.0000000    0.2514560
321920.0000000    0.2598762
321960.0000000    0.2595354
322000.0000000    0.2484436
322040.0000000    0.2578167
322080.0000000    0.2826281
322120.0000000    0.2575669
322160.0000000    0.2529314
322200.0000000    0.2442271
322240.0000000    0.2605421
322280.0000000    0.2526122
322320.0000000    0.2613336
322360.0000000    0.2414330
322400.0000000    0.2658769
322440.0000000    0.2466836
322480.0000000    0.2470745
322520.0000000    0.2456029
322560.0000000    0.2434337
322600.0000000    0.2746088
322640.0000000    0.2532289
322680.0000000    0.2694081
322720.0000000    0.2581551
322760.0000000    0.2519257
322800.0000000    0.2686459
322840.0000000    0.2596357
322880.0000000    0.2437113
322920.0000000    0.2570560
322960.0000000    0.2461519
323000.0000000    0.2670265
323040.0000000    0.2611381
323080.0000000    0.2685663
323120.0000000    0.2652160
323160.0000000    0.2846295
323200.0000000    0.2600715
323240.0000000    0.2704640
323280.0000000    0.2678797
323320.0000000    0.2734152
323360.0000000    0.2840156
323400.0000000    0.2455233
323440.0000000    0.2643830
323480.0000000    0.2570767
323520.0000000    0.2587943
323560.0000000    0.2484654
323600.0000000    0.2813512
323640.0000000    0.2645658
323680.0000000    0.2713365
323720.0000000    0.2795849
323760.0000000    0.2832318
323800.0000000    0.2591059
323840.0000000    0.2733218
323880.0000000    0.2755982
323920.0000000    0.2546157
323960.0000000    0.2731133
324000.0000000    0.2758603
324040.0000000    0.2575019
324080.0000000    0.2635822
324120.0000000    0.2501786
324160.0000000    0.2377061
324200.0000000    0.2345012
324240.0000000    0.2717882
324280.0000000    0.2627123
324320.0000000    0.2520481
324360.0000000    0.2732868
324400.0000000    0.2586098
324440.0000000    0.2634465
324480.0000000    0.2652985
324520.0000000    0.2683463
324560.0000000    0.2481561
324600.0000000    0.2638142
324640.0000000    0.2741063
324680.0000000    0.2699259
324720.0000000    0.2699361
324760.0000000    0.2718531
324800.0000000    0.2789758
324840.0000000    0.2814418
324880.0000000    0.2702174
324920.0000000    0.2755961
324960.0000000    0.2709644
325000.0000000    0.2777655
325040.0000000    0.2709547
325080.0000000    0.2749369
325120.0000000    0.2712210
325160.0000000    0.2660721
325200.0000000    0.2580370
325240.0000000    0.2674838
325280.0000000    0.2560247
325320.0000000    0.2589095
325360.0000000    0.2561143
325400.0000000    0.2590165
325440.0000000    0.2490808
325480.0000000    0.2743420
325520.0000000    0.2455769
325560.0000000    0.2650691
325600.0000000    0.2599490
325640.0000000    0.2448080
325680.0000000    0.2756625
325720.0000000    0.2562523
325760.0000000    0.2586331
325800.0000000    0.2526516
325840.0000000    0.2539625
325880.0000000    0.2442336
325920.0000000    0.2350569
325960.0000000    0.2601737
326000.0000000    0.2535255
326040.0000000    0.2650759
326080.0000000    0.2516037
326120.0000000    0.2559226
326160.0000000    0.2747633
326200.0000000    0.2906294
326240.0000000    0.2660627
326280.0000000    0.2726094
326320.0000000    0.2593372
326360.0000000    0.2806545
326400.0000000    0.2605591
326440.0000000    0.2561011
326480.0000000    0.2644252
326520.0000000    0.2692615
326560.0000000    0.2888919
326600.0000000    0.2641010
326640.0000000    0.2736287
326680.0000000    0.2509561
326720.0000000    0.2543435
326760.0000000    0.2549760
326800.0000000    0.2657314
326840.0000000    0.2722388
326880.0000000    0.2754201
326920.0000000    0.2690855
326960.0000000    0.2740591
327000.0000000    0.2505566
327040.0000000    0.2627545
327080.0000000    0.2538287
327120.0000000    0.2662503
327160.0000000    0.2795705
327200.0000000    0.2820569
327240.0000000    0.2535571
327280.0000000    0.2475909
327320.0000000    0.2578872
327360.0000000    0.2579396
327400.0000000    0.2499718
327440.0000000    0.2735270
327480.0000000    0.2482603
327520.0000000    0.2421920
327560.0000000    0.2357355
327600.0000000    0.2368649
327640.0000000    0.2369514
327680.0000000    0.2248762
327720.0000000    0.2250456
327760.0000000    0.2275020
327800.0000000    0.2269092
327840.0000000    0.2473145
327880.0000000    0.2509958
327920.0000000    0.2436747
327960.0000000    0.2554473
328000.0000000    0.2526696
328040.0000000    0.2507411
328080.0000000    0.2526238
328120.0000000    0.2622989
328160.0000000    0.2616385
328200.0000000    0.2568488
328240.0000000    0.2644629
328280.0000000    0.2552237
328320.0000000    0.2529360
328360.0000000    0.2481620
328400.0000000    0.2611471
328440.0000000    0.2673716
328480.0000000    0.2591773
328520.0000000    0.2603323
328560.0000000    0.2738606
328600.0000000    0.2805611
328640.0000000    0.2642881
328680.0000000    0.2785164
328720.0000000    0.2652300
328760.0000000    0.2554367
328800.0000000    0.2544647
328840.0000000    0.2718179
328880.0000000    0.2590292
328920.0000000    0.2707959
328960.0000000    0.2733697
329000.0000000    0.2483205
329040.0000000    0.2658005
329080.0000000    0.2815250
329120.0000000    0.2651455
329160.0000000    0.2645149
329200.0000000    0.2408091
329240.0000000    0.2710425
329280.0000000    0.2501440
329320.0000000    0.2574454
329360.0000000    0.2581777
329400.0000000    0.2898848
329440.0000000    0.2720875
329480.0000000    0.2672626
329520.0000000    0.2770054
329560.0000000    0.2733809
329600.0000000    0.2850481
329640.0000000    0.2774781
329680.0000000    0.2696057
329720.0000000    0.2691652
329760.0000000    0.2589143
329800.0000000    0.2433122
329840.0000000    0.2606934
329880.0000000    0.2534559
329920.0000000    0.2474513
329960.0000000    0.2490329
330000.0000000    0.2448799
330040.0000000    0.2537230
330080.0000000    0.2488059
330120.0000000    0.2429835
330160.0000000    0.2557828
330200.0000000    0.2544884
330240.0000000    0.2493515
330280.0000000    0.2758213
330320.0000000    0.2435183
330360.0000000    0.2582878
330400.0000000    0.2782501
330440.0000000    0.2567750
330480.0000000    0.2834593
330520.0000000    0.2535814
330560.0000000    0.2393874
330600.0000000    0.2515880
330640.0000000    0.2626756
330680.0000000    0.2499090
330720.0000000    0.2502516
330760.0000000    0.2504382
330800.0000000    0.2635984
330840.0000000    0.2703294
330880.0000000    0.2923371
330920.0000000    0.2580535
330960.0000000    0.2515153
331000.0000000    0.2482287
331040.0000000    0.2404749
331080.0000000    0.2608113
331120.0000000    0.2586139
331160.0000000    0.2670200
331200.0000000    0.2676570
331240.0000000    0.2569173
331280.0000000    0.2667328
331320.0000000    0.2503548
331360.0000000    0.2672073
331400.0000000    0.2539798
331440.0000000    0.2704482
331480.0000000    0.2714213
331520.0000000    0.2411677
331560.0000000    0.2457507
331600.0000000    0.2531134
331640.0000000    0.2629889
331680.0000000    0.2511767
331720.0000000    0.2560343
331760.0000000    0.2715457
331800.0000000    0.2415356
331840.0000000    0.2250721
331880.0000000    0.2392292
331920.0000000    0.2459964
331960.0000000    0.2487843
332000.0000000    0.2608052
332040.0000000    0.2577897
332080.0000000    0.2518334
332120.0000000    0.2565056
332160.0000000    0.2640409
332200.0000000    0.2574973
332240.0000000    0.2524864
332280.0000000    0.2423972
332320.0000000    0.2429495
332360.0000000    0.2660058
332400.0000000    0.2534901
332440.0000000    0.2720635
332480.0000000    0.2755708
332520.0000000    0.2817785
332560.0000000    0.2830282
332600.0000000    0.2769535
332640.0000000    0.2919295
332680.0000000    0.2918375
332720.0000000    0.2652731
332760.0000000    0.2647087
332800.0000000    0.2769920
332840.0000000    0.2624165
332880.0000000    0.2758842
332920.0000000    0.2575229
332960.0000000    0.2807207
333000.0000000    0.2775948
333040.0000000    0.2639273
333080.0000000    0.2653199
333120.0000000    0.2755973
333160.0000000    0.2831022
333200.0000000    0.2638338
333240.0000000    0.2721966
333280.0000000    0.2623459
333320.0000000    0.2756681
333360.0000000    0.2718599
333400.0000000    0.2668941
333440.0000000    0.2636015
333480.0000000    0.2475758
333520.0000000    0.2554183
333560.0000000    0.2518377
333600.0000000    0.2493889
333640.0000000    0.2427104
333680.0000000    0.2488826
333720.0000000    0.2418517
333760.0000000    0.2393229
333800.0000000    0.2637287
333840.0000000    0.2552202
333880.0000000    0.2627618
333920.0000000    0.2747552
333960.0000000    0.2430375
334000.0000000    0.2593573
334040.0000000    0.2519117
334080.0000000    0.2504943
334120.0000000    0.2465413
334160.0000000    0.2320387
334200.0000000    0.2552024
334240.0000000    0.2515410
334280.0000000    0.2376594
334320.0000000    0.2424325
334360.0000000    0.2722476
334400.0000000    0.2506928
334440.0000000    0.2589884
334480.0000000    0.2451969
334520.0000000    0.2348089
334560.0000000    0.2594099
334600.0000000    0.2498989
334640.0000000    0.2650516
334680.0000000    0.2581025
334720.0000000    0.2468006
334760.0000000    0.2397155
334800.0000000    0.2397675
334840.0000000    0.2596836
334880.0000000    0.2668720
334920.0000000    0.2621358
334960.0000000    0.2499190
335000.0000000    0.2470009
335040.0000000    0.2603936
335080.0000000    0.2513869
335120.0000000    0.2499995
335160.0000000    0.2484892
335200.0000000    0.2524646
335240.0000000    0.2442575
335280.0000000    0.2605118
335320.0000000    0.2410404
335360.0000000    0.2617723
335400.0000000    0.2517788
335440.0000000    0.2555217
335480.0000000    0.2415071
335520.0000000    0.2472989
335560.0000000    0.2422282
335600.0000000    0.2466234
335640.0000000    0.2624189
335680.0000000    0.2449870
335720.0000000    0.2429070
335760.0000000    0.2355505
335800.0000000    0.2381857
335840.0000000    0.2300898
335880.0000000    0.2465692
335920.0000000    0.2549649
335960.0000000    0.2468411
336000.0000000    0.2581357
336040.0000000    0.2556061
336080.0000000    0.2842598
336120.0000000    0.2601840
336160.0000000    0.2673868
336200.0000000    0.2548862
336240.0000000    0.2502537
336280.0000000    0.2615904
336320.0000000    0.2634990
336360.0000000    0.2563733
336400.0000000    0.2740789
336440.0000000    0.2668031
336480.0000000    0.2697716
336520.0000000    0.2398193
336560.0000000    0.2468427
336600.0000000    0.2452572
336640.0000000    0.2277329
336680.0000000    0.2269039
336720.0000000    0.2452654
336760.0000000    0.2358325
336800.0000000    0.2271115
336840.0000000    0.2262919
336880.0000000    0.2300457
336920.0000000    0.2410775
336960.0000000    0.2538181
337000.0000000    0.2416364
337040.0000000    0.2515095
337080.0000000    0.2607754
337120.0000000    0.2594141
337160.0000000    0.2401305
337200.0000000    0.2431528
337240.0000000    0.2471252
337280.0000000    0.2426948
337320.0000000    0.2655126
337360.0000000    0.2630250
337400.0000000    0.2544666
337440.0000000    0.2569890
337480.0000000    0.2417576
337520.0000000    0.2546642
337560.0000000    0.2510844
337600.0000000    0.2476561
337640.0000000    0.2556855
337680.0000000    0.2422795
337720.0000000    0.2579181
337760.0000000    0.2541220
337800.0000000    0.2608337
337840.0000000    0.2612634
337880.0000000    0.2527838
337920.0000000    0.2587040
337960.0000000    0.2603089
338000.0000000    0.2611488
338040.0000000    0.2437239
338080.0000000    0.2663634
338120.0000000    0.2432454
338160.0000000    0.2484411
338200.0000000    0.2759554
338240.0000000    0.2619992
338280.0000000    0.2715013
338320.0000000    0.2631140
338360.0000000    0.2639900
338400.0000000    0.2737072
338440.0000000    0.2592555
338480.0000000    0.2581070
338520.0000000    0.2720380
338560.0000000    0.2781122
338600.0000000    0.2554740
338640.0000000    0.2722275
338680.0000000    0.2445743
338720.0000000    0.2601178
338760.0000000    0.2765619
338800.0000000    0.2698218
338840.0000000    0.2836839
338880.0000000    0.2791708
338920.0000000    0.2798380
338960.0000000    0.2648966
339000.0000000    0.2491795
339040.0000000    0.2475409
339080.0000000    0.2621023
339120.0000000    0.2665421
339160.0000000    0.2765033
339200.0000000    0.2567585
339240.0000000    0.2630801
339280.0000000    0.2565169
339320.0000000    0.2488430
339360.0000000    0.2442979
339400.0000000    0.2694022
339440.0000000    0.2400910
339480.0000000    0.2537986
339520.0000000    0.2527163
339560.0000000    0.2443469
339600.0000000    0.2442958
339640.0000000    0.2594180
339680.0000000    0.2675979
339720.0000000    0.2606981
339760.0000000    0.2703045
339800.0000000    0.2692460
339840.0000000    0.2799336
339880.0000000    0.2724254
339920.0000000    0.2951409
339960.0000000    0.2660245
340000.0000000    0.2504110
340040.0000000    0.2653539
340080.0000000    0.2618720
340120.0000000    0.2423888
340160.0000000    0.2475938
340200.0000000    0.2672022
340240.0000000    0.2595633
340280.0000000    0.2547745
340320.0000000    0.2585346
340360.0000000    0.2622135
340400.0000000    0.2671210
340440.0000000    0.2639121
340480.0000000    0.2581311
340520.0000000    0.2472354
340560.0000000    0.2774933
340600.0000000    0.2547156
340640.0000000    0.2878866
340680.0000000    0.2457890
340720.0000000    0.2570395
340760.0000000    0.2624112
340800.0000000    0.2641912
340840.0000000    0.2577854
340880.0000000    0.2642561
340920.0000000    0.2485417
340960.0000000    0.2462372
341000.0000000    0.2736998
341040.0000000    0.2616015
341080.0000000    0.2821620
341120.0000000    0.2620228
341160.0000000    0.2483342
341200.0000000    0.2554938
341240.0000000    0.2684918
341280.0000000    0.2387647
341320.0000000    0.2509666
341360.0000000    0.2593848
341400.0000000    0.2603903
341440.0000000    0.2519583
341480.0000000    0.2609087
341520.0000000    0.2584476
341560.0000000    0.2554660
341600.0000000    0.2324613
341640.0000000    0.2637632
341680.0000000    0.2411614
341720.0000000    0.2509584
341760.0000000    0.2569245
341800.0000000    0.2360365
341840.0000000    0.2434385
341880.0000000    0.2420776
341920.0000000    0.2395265
341960.0000000    0.2353757
342000.0000000    0.2432690
342040.0000000    0.2178436
342080.0000000    0.2259436
342120.0000000    0.2462622
342160.0000000    0.2780080
342200.0000000    0.2717292
342240.0000000    0.2560244
342280.0000000    0.2553672
342320.0000000    0.2659513
342360.0000000    0.2704678
342400.0000000    0.2642868
342440.0000000    0.2630682
342480.0000000    0.2927496
342520.0000000    0.2453686
342560.0000000    0.2743542
342600.0000000    0.2714950
342640.0000000    0.2518732
342680.0000000    0.2655122
342720.0000000    0.2503801
342760.0000000    0.2569310
342800.0000000    0.2554432
342840.0000000    0.2448446
342880.0000000    0.2470571
342920.0000000    0.2685605
342960.0000000    0.2663523
343000.0000000    0.2446998
343040.0000000    0.2341656
343080.0000000    0.2447468
343120.0000000    0.2620972
343160.0000000    0.2563607
343200.0000000    0.2522867
343240.0000000    0.2422200
343280.0000000    0.2550333
343320.0000000    0.2335327
343360.0000000    0.2557269
343400.0000000    0.2819636
343440.0000000    0.2555946
343480.0000000    0.2875624
343520.0000000    0.2682558
343560.0000000    0.2584691
343600.0000000    0.2541649
343640.0000000    0.2782418
343680.0000000    0.2610182
343720.0000000    0.2615665
343760.0000000    0.2827706
343800.0000000    0.2649430
343840.0000000    0.2652008
343880.0000000    0.2552490
343920.0000000    0.2608532
343960.0000000    0.2898197
344000.0000000    0.2388311
344040.0000000    0.2785115
344080.0000000    0.2594348
344120.0000000    0.2656629
344160.0000000    0.2534323
344200.0000000    0.2688744
344240.0000000    0.2786086
344280.0000000    0.2725028
344320.0000000    0.2742518
344360.0000000    0.2827539
344400.0000000    0.2632729
344440.0000000    0.2906696
344480.0000000    0.2695847
344520.0000000    0.2835266
344560.0000000    0.2698388
344600.0000000    0.2900924
344640.0000000    0.2686106
344680.0000000    0.2746600
344720.0000000    0.2796954
344760.0000000    0.2909592
344800.0000000    0.2993137
344840.0000000    0.2818376
344880.0000000    0.3031285
344920.0000000    0.2652662
344960.0000000    0.2710531
345000.0000000    0.2929413
345040.0000000    0.2804091
345080.0000000    0.2921249
345120.0000000    0.2828368
345160.0000000    0.2549347
345200.0000000    0.2661336
345240.0000000    0.2742466
345280.0000000    0.2519605
345320.0000000    0.2995718
345360.0000000    0.2944734
345400.0000000    0.2639760
345440.0000000    0.2424454
345480.0000000    0.2573562
345520.0000000    0.2661566
345560.0000000    0.2601356
345600.0000000    0.2894067
345640.0000000    0.2883554
345680.0000000    0.2656394
345720.0000000    0.2721963
345760.0000000    0.2713806
345800.0000000    0.2870827
345840.0000000    0.2547241
345880.0000000    0.2619350
345920.0000000    0.2730614
345960.0000000    0.2617308
346000.0000000    0.2615078
346040.0000000    0.2672712
346080.0000000    0.2698095
346120.0000000    0.2829047
346160.0000000    0.2399481
346200.0000000    0.2565291
346240.0000000    0.2637480
346280.0000000    0.2888821
346320.0000000    0.2813610
346360.0000000    0.2973564
346400.0000000    0.2810397
346440.0000000    0.2663969
346480.0000000    0.2586945
346520.0000000    0.2453148
346560.0000000    0.2530154
346600.0000000    0.2737545
346640.0000000    0.2940103
346680.0000000    0.2545340
346720.0000000    0.2638094
346760.0000000    0.2754700
346800.0000000    0.2456258
346840.0000000    0.2618857
346880.0000000    0.2603768
346920.0000000    0.2546509
346960.0000000    0.2570761
347000.0000000    0.2548621
347040.0000000    0.2347261
347080.0000000    0.2565977
347120.0000000    0.2590482
347160.0000000    0.2309237
347200.0000000    0.2499243
347240.0000000    0.2281653
347280.0000000    0.2404162
347320.0000000    0.2528359
347360.0000000    0.2575605
347400.0000000    0.2526460
347440.0000000    0.2498904
347480.0000000    0.2727074
347520.0000000    0.2533889
347560.0000000    0.2513221
347600.0000000    0.2645127
347640.0000000    0.2576374
347680.0000000    0.2615103
347720.0000000    0.2667712
347760.0000000    0.2669995
347800.0000000    0.2739825
347840.0000000    0.2647546
347880.0000000    0.2578263
347920.0000000    0.2614535
347960.0000000    0.2415258
348000.0000000    0.2425985
348040.0000000    0.2370694
348080.0000000    0.2377357
348120.0000000    0.2641360
348160.0000000    0.2631684
348200.0000000    0.2630339
348240.0000000    0.2288997
348280.0000000    0.2547555
348320.0000000    0.2546068
348360.0000000    0.2589044
348400.0000000    0.2431583
348440.0000000    0.2599623
348480.0000000    0.2687171
348520.0000000    0.2462943
348560.0000000    0.2400959
348600.0000000    0.2449608
348640.0000000    0.2385257
348680.0000000    0.2749517
348720.0000000    0.2708047
348760.0000000    0.2725989
348800.0000000    0.2814025
348840.0000000    0.2570866
348880.0000000    0.2776824
348920.0000000    0.2674092
348960.0000000    0.2628530
349000.0000000    0.2725329
349040.0000000    0.2973049
349080.0000000    0.3011834
349120.0000000    0.2606924
349160.0000000    0.2628690
349200.0000000    0.2756337
349240.0000000    0.2677681
349280.0000000    0.2760999
349320.0000000    0.2640762
349360.0000000    0.2597722
349400.0000000    0.2717353
349440.0000000    0.2695464
349480.0000000    0.2721924
349520.0000000    0.2847464
349560.0000000    0.2785697
349600.0000000    0.2860709
349640.0000000    0.2655021
349680.0000000    0.2850133
349720.0000000    0.2979570
349760.0000000    0.2971103
349800.0000000    0.2752478
349840.0000000    0.2841924
349880.0000000    0.2692042
349920.0000000    0.2847083
349960.0000000    0.2981347
350000.0000000    0.3092739
350040.0000000    0.3007539
350080.0000000    0.2818682
350120.0000000    0.2821508
350160.0000000    0.2716450
350200.0000000    0.2625169
350240.0000000    0.2576028
350280.0000000    0.2688976
350320.0000000    0.2874932
350360.0000000    0.2756561
350400.0000000    0.2752507
350440.0000000    0.2757077
350480.0000000    0.2654660
350520.0000000    0.2642815
350560.0000000    0.2535910
350600.0000000    0.2788369
350640.0000000    0.2701697
350680.0000000    0.2675067
350720.0000000    0.2702012
350760.0000000    0.2697457
350800.0000000    0.2923236
350840.0000000    0.2802466
350880.0000000    0.2818229
350920.0000000    0.2548519
350960.0000000    0.2478884
351000.0000000    0.2718213
351040.0000000    0.2760723
351080.0000000    0.2643959
351120.0000000    0.2632982
351160.0000000    0.2719743
351200.0000000    0.2659010
351240.0000000    0.2871665
351280.0000000    0.2669087
351320.0000000    0.2683060
351360.0000000    0.2699113
351400.0000000    0.2609482
351440.0000000    0.2798710
351480.0000000    0.2618069
351520.0000000    0.2636621
351560.0000000    0.2564163
351600.0000000    0.2549389
351640.0000000    0.2772687
351680.0000000    0.2543638
351720.0000000    0.2582850
351760.0000000    0.2565871
351800.0000000    0.2740392
351840.0000000    0.2747064
351880.0000000    0.2606026
351920.0000000    0.2541284
351960.0000000    0.2686452
352000.0000000    0.2926994
352040.0000000    0.2821141
352080.0000000    0.2600268
352120.0000000    0.2482440
352160.0000000    0.2730363
352200.0000000    0.2561609
352240.0000000    0.2666547
352280.0000000    0.2624532
352320.0000000    0.2601953
352360.0000000    0.2602121
352400.0000000    0.2534474
352440.0000000    0.2510026
352480.0000000    0.2560982
352520.0000000    0.2796914
352560.0000000    0.2800543
352600.0000000    0.2492350
352640.0000000    0.2755349
352680.0000000    0.2693965
352720.0000000    0.2778230
352760.0000000    0.2895268
352800.0000000    0.2871037
352840.0000000    0.2922498
352880.0000000    0.2775628
352920.0000000    0.2648749
352960.0000000    0.2709163
353000.0000000    0.2662637
353040.0000000    0.2707912
353080.0000000    0.2797976
353120.0000000    0.2586859
353160.0000000    0.2858818
353200.0000000    0.3007307
353240.0000000    0.2701895
353280.0000000    0.2648480
353320.0000000    0.2862894
353360.0000000    0.2839056
353400.0000000    0.2742924
353440.0000000    0.2716832
353480.0000000    0.2861384
353520.0000000    0.2879105
353560.0000000    0.2813943
353600.0000000    0.2795340
353640.0000000    0.2875895
353680.0000000    0.2952161
353720.0000000    0.2665827
353760.0000000    0.2724563
353800.0000000    0.2656427
353840.0000000    0.2617449
353880.0000000    0.2820320
353920.0000000    0.2738001
353960.0000000    0.2695250
354000.0000000    0.2807433
354040.0000000    0.2879328
354080.0000000    0.2876989
354120.0000000    0.2525902
354160.0000000    0.2671030
354200.0000000    0.2694902
354240.0000000    0.2419866
354280.0000000    0.2641392
354320.0000000    0.2559578
354360.0000000    0.2604252
354400.0000000    0.2752470
354440.0000000    0.2900679
354480.0000000    0.2814449
354520.0000000    0.2891756
354560.0000000    0.2782037
354600.0000000    0.2873842
354640.0000000    0.2673159
354680.0000000    0.2578029
354720.0000000    0.2696685
354760.0000000    0.2725190
354800.0000000    0.2596705
354840.0000000    0.2783145
354880.0000000    0.2850339
354920.0000000    0.2815390
354960.0000000    0.2888298
355000.0000000    0.2920972
355040.0000000    0.2825121
355080.0000000    0.2676619
355120.0000000    0.2801623
355160.0000000    0.2824084
355200.0000000    0.3096025
355240.0000000    0.2951205
355280.0000000    0.2933120
355320.0000000    0.2475154
355360.0000000    0.2450960
355400.0000000    0.2755802
355440.0000000    0.2815202
355480.0000000    0.2727615
355520.0000000    0.2505361
355560.0000000    0.2562389
355600.0000000    0.2718234
355640.0000000    0.2544961
355680.0000000    0.2545988
355720.0000000    0.2441999
355760.0000000    0.2592740
355800.0000000    0.2523663
355840.0000000    0.2778721
355880.0000000    0.2575685
355920.0000000    0.2582326
355960.0000000    0.2628933
356000.0000000    0.2713642
356040.0000000    0.2550188
356080.0000000    0.2546867
356120.0000000    0.2351082
356160.0000000    0.2500963
356200.0000000    0.2675286
356240.0000000    0.2842847
356280.0000000    0.2630348
356320.0000000    0.2429974
356360.0000000    0.2661984
356400.0000000    0.2669279
356440.0000000    0.2655514
356480.0000000    0.2663023
356520.0000000    0.2717384
356560.0000000    0.2786818
356600.0000000    0.2954450
356640.0000000    0.2704434
356680.0000000    0.2747700
356720.0000000    0.2563037
356760.0000000    0.2700668
356800.0000000    0.2650030
356840.0000000    0.2679165
356880.0000000    0.2753924
356920.0000000    0.2725997
356960.0000000    0.2594606
357000.0000000    0.2654245
357040.0000000    0.2472705
357080.0000000    0.2538401
357120.0000000    0.2723483
357160.0000000    0.2589091
357200.0000000    0.2556368
357240.0000000    0.2562518
357280.0000000    0.2430618
357320.0000000    0.2445568
357360.0000000    0.2617333
357400.0000000    0.2522597
357440.0000000    0.2694542
357480.0000000    0.2511495
357520.0000000    0.2617565
357560.0000000    0.2539376
357600.0000000    0.2554343
357640.0000000    0.2692811
357680.0000000    0.2566189
357720.0000000    0.2418093
357760.0000000    0.2464989
357800.0000000    0.2372164
357840.0000000    0.2323346
357880.0000000    0.2598807
357920.0000000    0.2522202
357960.0000000    0.2636967
358000.0000000    0.2796682
358040.0000000    0.2629851
358080.0000000    0.2550059
358120.0000000    0.2648293
358160.0000000    0.2645893
358200.0000000    0.2639039
358240.0000000    0.2781591
358280.0000000    0.2602575
358320.0000000    0.2772032
358360.0000000    0.2740150
358400.0000000    0.2684982
358440.0000000    0.2927564
358480.0000000    0.2698882
358520.0000000    0.2613336
358560.0000000    0.2527356
358600.0000000    0.2531715
358640.0000000    0.2696078
358680.0000000    0.2593131
358720.0000000    0.2659785
358760.0000000    0.2860488
358800.0000000    0.2780174
358840.0000000    0.2569118
358880.0000000    0.2800489
358920.0000000    0.2891719
358960.0000000    0.2781715
359000.0000000    0.2510827
359040.0000000    0.2677550
359080.0000000    0.2725711
359120.0000000    0.2786835
359160.0000000    0.2656636
359200.0000000    0.2655181
359240.0000000    0.2579494
359280.0000000    0.2670926
359320.0000000    0.2714736
359360.0000000    0.2761573
359400.0000000    0.2749154
359440.0000000    0.2590953
359480.0000000    0.2683426
359520.0000000    0.2614844
359560.0000000    0.2688246
359600.0000000    0.2704157
359640.0000000    0.2810685
359680.0000000    0.2576375
359720.0000000    0.2808647
359760.0000000    0.2871666
359800.0000000    0.2488685
359840.0000000    0.2669839
359880.0000000    0.2601688
359920.0000000    0.2534355
359960.0000000    0.2788705
360000.0000000    0.2509104
360040.0000000    0.2405703
360080.0000000    0.2489096
360120.0000000    0.2425933
360160.0000000    0.2695806
360200.0000000    0.2519502
360240.0000000    0.2532478
360280.0000000    0.2574009
360320.0000000    0.2632267
360360.0000000    0.2633373
360400.0000000    0.2576840
360440.0000000    0.2389313
360480.0000000    0.2337940
360520.0000000    0.2724061
360560.0000000    0.2693822
360600.0000000    0.2670393
360640.0000000    0.2723550
360680.0000000    0.2602304
360720.0000000    0.2632836
360760.0000000    0.2736596
360800.0000000    0.2506903
360840.0000000    0.2643868
360880.0000000    0.2836434
360920.0000000    0.2586482
360960.0000000    0.2657090
361000.0000000    0.2755124
361040.0000000    0.2777403
361080.0000000    0.2777255
361120.0000000    0.2484991
361160.0000000    0.2545943
361200.0000000    0.2564563
361240.0000000    0.2879427
361280.0000000    0.2758149
361320.0000000    0.2825294
361360.0000000    0.2595232
361400.0000000    0.2688750
361440.0000000    0.2728467
361480.0000000    0.2618779
361520.0000000    0.2619008
361560.0000000    0.2678260
361600.0000000    0.2619991
361640.0000000    0.2590380
361680.0000000    0.2515192
361720.0000000    0.2517422
361760.0000000    0.2486947
361800.0000000    0.2497181
361840.0000000    0.2681347
361880.0000000    0.2720853
361920.0000000    0.2729627
361960.0000000    0.2602525
362000.0000000    0.2551253
362040.0000000    0.2577099
362080.0000000    0.2619902
362120.0000000    0.2534913
362160.0000000    0.2510683
362200.0000000    0.2504787
362240.0000000    0.2402526
362280.0000000    0.2169978
362320.0000000    0.2169926
362360.0000000    0.2299183
362400.0000000    0.2345144
362440.0000000    0.2732584
362480.0000000    0.2567294
362520.0000000    0.2252481
362560.0000000    0.2460737
362600.0000000    0.2517982
362640.0000000    0.2466069
362680.0000000    0.2152818
362720.0000000    0.2355246
362760.0000000    0.2141174
362800.0000000    0.1993839
362840.0000000    0.2151182
362880.0000000    0.2151498
362920.0000000    0.2276344
362960.0000000    0.2207458
363000.0000000    0.1983358
363040.0000000    0.2182426
363080.0000000    0.2239389
363120.0000000    0.2240694
363160.0000000    0.2301547
363200.0000000    0.2230505
363240.0000000    0.2370293
363280.0000000    0.2448300
363320.0000000    0.2161246
363360.0000000    0.2319719
363400.0000000    0.2407859
363440.0000000    0.2101641
363480.0000000    0.2027265
363520.0000000    0.2220312
363560.0000000    0.2417505
363600.0000000    0.2523178
363640.0000000    0.2637380
363680.0000000    0.2536886
363720.0000000    0.2346143
363760.0000000    0.2144849
363800.0000000    0.2512461
363840.0000000    0.2445912
363880.0000000    0.2442174
363920.0000000    0.2245998
363960.0000000    0.2097704
364000.0000000    0.2141252
364040.0000000    0.2234171
364080.0000000    0.2361284
364120.0000000    0.2247181
364160.0000000    0.2279036
364200.0000000    0.2292028
364240.0000000    0.2637399
364280.0000000    0.2419234
364320.0000000    0.2460617
364360.0000000    0.2148519
364400.0000000    0.1971015
364440.0000000    0.2035507
364480.0000000    0.2111290
364520.0000000    0.2310278
364560.0000000    0.2132142
364600.0000000    0.2191336
364640.0000000    0.2543716
364680.0000000    0.2493116
364720.0000000    0.2305292
364760.0000000    0.2326066
364800.0000000    0.2223095
364840.0000000    0.2167233
364880.0000000    0.2299200
364920.0000000    0.2498216
364960.0000000    0.2475778
365000.0000000    0.2450612
365040.0000000    0.2293746
365080.0000000    0.2304533
365120.0000000    0.2387120
365160.0000000    0.2516715
365200.0000000    0.2332034
365240.0000000    0.2423972
365280.0000000    0.2255345
365320.0000000    0.2454630
365360.0000000    0.2243145
365400.0000000    0.2236651
365440.0000000    0.2475443
365480.0000000    0.2528723
365520.0000000    0.2586847
365560.0000000    0.2424281
365600.0000000    0.2737453
365640.0000000    0.2448359
365680.0000000    0.2714133
365720.0000000    0.2560993
365760.0000000    0.2538582
365800.0000000    0.2221587
365840.0000000    0.2391165
365880.0000000    0.2526654
365920.0000000    0.2550742
365960.0000000    0.2456607
366000.0000000    0.2465148
366040.0000000    0.2382611
366080.0000000    0.2396952
366120.0000000    0.2504032
366160.0000000    0.2274847
366200.0000000    0.2608264
366240.0000000    0.2737385
366280.0000000    0.2642553
366320.0000000    0.2415825
366360.0000000    0.2617199
366400.0000000    0.2589820
366440.0000000    0.2771294
366480.0000000    0.2697434
366520.0000000    0.2552830
366560.0000000    0.2607963
366600.0000000    0.2625182
366640.0000000    0.2704634
366680.0000000    0.2423676
366720.0000000    0.2542234
366760.0000000    0.2682309
366800.0000000    0.2599739
366840.0000000    0.2632311
366880.0000000    0.2566345
366920.0000000    0.2511598
366960.0000000    0.2606387
367000.0000000    0.2332140
367040.0000000    0.2378201
367080.0000000    0.2443031
367120.0000000    0.2370301
367160.0000000    0.2321634
367200.0000000    0.2217879
367240.0000000    0.2166444
367280.0000000    0.2193731
367320.0000000    0.2327556
367360.0000000    0.2218567
367400.0000000    0.2458555
367440.0000000    0.2450288
367480.0000000    0.2385253
367520.0000000    0.2632124
367560.0000000    0.2523045
367600.0000000    0.2610694
367640.0000000    0.2598702
367680.0000000    0.3040815
367720.0000000    0.2624488
367760.0000000    0.2447496
367800.0000000    0.2480736
367840.0000000    0.2550589
367880.0000000    0.2504083
367920.0000000    0.2386225
367960.0000000    0.2258947
368000.0000000    0.2159334
368040.0000000    0.2248097
368080.0000000    0.2192222
368120.0000000    0.2280898
368160.0000000    0.2208625
368200.0000000    0.2404552
368240.0000000    0.2406875
368280.0000000    0.2296188
368320.0000000    0.2257825
368360.0000000    0.2397402
368400.0000000    0.2493612
368440.0000000    0.2527175
368480.0000000    0.2318262
368520.0000000    0.2275655
368560.0000000    0.2327373
368600.0000000    0.2243075
368640.0000000    0.2459393
368680.0000000    0.2393569
368720.0000000    0.2273480
368760.0000000    0.2157858
368800.0000000    0.2146547
368840.0000000    0.2621927
368880.0000000    0.2590921
368920.0000000    0.2298790
368960.0000000    0.2508637
369000.0000000    0.2569058
369040.0000000    0.2432754
369080.0000000    0.2188767
369120.0000000    0.2301517
369160.0000000    0.2300095
369200.0000000    0.2382150
369240.0000000    0.2334668
369280.0000000    0.2564533
369320.0000000    0.2436471
369360.0000000    0.2620271
369400.0000000    0.2540644
369440.0000000    0.2926210
369480.0000000    0.2584412
369520.0000000    0.2619806
369560.0000000    0.2638669
369600.0000000    0.2628414
369640.0000000    0.2670804
369680.0000000    0.2384430
369720.0000000    0.2424001
369760.0000000    0.2419620
369800.0000000    0.2344412
369840.0000000    0.2607970
369880.0000000    0.2606035
369920.0000000    0.2656962
369960.0000000    0.2663998
370000.0000000    0.2762893
370040.0000000    0.2636821
370080.0000000    0.2696158
370120.0000000    0.2662557
370160.0000000    0.2722577
370200.0000000    0.2582240
370240.0000000    0.2438315
370280.0000000    0.2474259
370320.0000000    0.2404372
370360.0000000    0.2389539
370400.0000000    0.2390241
370440.0000000    0.2236050
370480.0000000    0.2566709
370520.0000000    0.2563844
370560.0000000    0.2260611
370600.0000000    0.2640145
370640.0000000    0.2723977
370680.0000000    0.2664816
370720.0000000    0.2491167
370760.0000000    0.2460416
370800.0000000    0.2330788
370840.0000000    0.2408270
370880.0000000    0.2281714
370920.0000000    0.2477154
370960.0000000    0.2066076
371000.0000000    0.2160352
371040.0000000    0.2358736
371080.0000000    0.2355258
371120.0000000    0.2269566
371160.0000000    0.2184193
371200.0000000    0.2483417
371240.0000000    0.2522355
371280.0000000    0.2469379
371320.0000000    0.2212209
371360.0000000    0.2368197
371400.0000000    0.2655494
371440.0000000    0.2310556
371480.0000000    0.2419576
371520.0000000    0.2305358
371560.0000000    0.2441130
371600.0000000    0.2416753
371640.0000000    0.2440030
371680.0000000    0.2596923
371720.0000000    0.2457103
371760.0000000    0.2219407
371800.0000000    0.2469688
371840.0000000    0.2293870
371880.0000000    0.2383962
371920.0000000    0.2391577
371960.0000000    0.2635192
372000.0000000    0.2544574
372040.0000000    0.2408534
372080.0000000    0.2433396
372120.0000000    0.2446178
372160.0000000    0.2329689
372200.0000000    0.2610236
372240.0000000    0.2550597
372280.0000000    0.2473897
372320.0000000    0.2540033
372360.0000000    0.2453018
372400.0000000    0.2473516
372440.0000000    0.2561126
372480.0000000    0.2489978
372520.0000000    0.2499472
372560.0000000    0.2536668
372600.0000000    0.2585857
372640.0000000    0.2446485
372680.0000000    0.2459056
372720.0000000    0.2533669
372760.0000000    0.2598295
372800.0000000    0.2511290
372840.0000000    0.2339385
372880.0000000    0.2162916
372920.0000000    0.2263680
372960.0000000    0.2280421
373000.0000000    0.2217434
373040.0000000    0.2370658
373080.0000000    0.2302685
373120.0000000    0.2348725
373160.0000000    0.2283495
373200.0000000    0.2308517
373240.0000000    0.2302671
373280.0000000    0.2323798
373320.0000000    0.2141618
373360.0000000    0.2510764
373400.0000000    0.2290403
373440.0000000    0.2337535
373480.0000000    0.2387975
373520.0000000    0.2473765
373560.0000000    0.2427361
373600.0000000    0.2239463
373640.0000000    0.2264336
373680.0000000    0.2397316
373720.0000000    0.2243218
373760.0000000    0.2430110
373800.0000000    0.2633076
373840.0000000    0.2359399
373880.0000000    0.2253770
373920.0000000    0.2533699
373960.0000000    0.2260341
374000.0000000    0.2113452
374040.0000000    0.2420303
374080.0000000    0.2448956
374120.0000000    0.2471769
374160.0000000    0.2311659
374200.0000000    0.2204157
374240.0000000    0.2388362
374280.0000000    0.2496150
374320.0000000    0.2450795
374360.0000000    0.2383742
374400.0000000    0.2366229
374440.0000000    0.2514829
374480.0000000    0.2359262
374520.0000000    0.2380603
374560.0000000    0.2340342
374600.0000000    0.2303678
374640.0000000    0.2306713
374680.0000000    0.2367613
374720.0000000    0.2312755
374760.0000000    0.2306099
374800.0000000    0.2475901
374840.0000000    0.2573153
374880.0000000    0.2452331
374920.0000000    0.2369224
374960.0000000    0.2586470
375000.0000000    0.2488009
375040.0000000    0.2305721
375080.0000000    0.2145606
375120.0000000    0.2163670
375160.0000000    0.2275158
375200.0000000    0.2349965
375240.0000000    0.2449517
375280.0000000    0.2612221
375320.0000000    0.2380091
375360.0000000    0.2430478
375400.0000000    0.2575053
375440.0000000    0.2471976
375480.0000000    0.2425253
375520.0000000    0.2288948
375560.0000000    0.2568343
375600.0000000    0.2400212
375640.0000000    0.2340288
375680.0000000    0.2608807
375720.0000000    0.2529512
375760.0000000    0.2533828
375800.0000000    0.2441228
375840.0000000    0.2426995
375880.0000000    0.2578718
375920.0000000    0.2372547
375960.0000000    0.2424919
376000.0000000    0.2318069
376040.0000000    0.2317943
376080.0000000    0.2416624
376120.0000000    0.2320084
376160.0000000    0.2464784
376200.0000000    0.2487540
376240.0000000    0.2482308
376280.0000000    0.2510950
376320.0000000    0.2581847
376360.0000000    0.2312158
376400.0000000    0.2086988
376440.0000000    0.2193053
376480.0000000    0.2199241
376520.0000000    0.2558852
376560.0000000    0.2241333
376600.0000000    0.2263456
376640.0000000    0.2451083
376680.0000000    0.2539923
376720.0000000    0.2575695
376760.0000000    0.2358346
376800.0000000    0.2672334
376840.0000000    0.2557515
376880.0000000    0.2671338
376920.0000000    0.2485130
376960.0000000    0.2464982
377000.0000000    0.2668277
377040.0000000    0.2370048
377080.0000000    0.2617134
377120.0000000    0.2264030
377160.0000000    0.2593088
377200.0000000    0.2628000
377240.0000000    0.2643005
377280.0000000    0.2431451
377320.0000000    0.2634166
377360.0000000    0.2290659
377400.0000000    0.2278457
377440.0000000    0.2140749
377480.0000000    0.2083269
377520.0000000    0.2279114
377560.0000000    0.2141218
377600.0000000    0.2093162
377640.0000000    0.2234862
377680.0000000    0.2256432
377720.0000000    0.2222432
377760.0000000    0.2189903
377800.0000000    0.2118918
377840.0000000    0.2243902
377880.0000000    0.2134765
377920.0000000    0.2235376
377960.0000000    0.2106236
378000.0000000    0.1981487
378040.0000000    0.2096228
378080.0000000    0.2044060
378120.0000000    0.2132448
378160.0000000    0.2104849
378200.0000000    0.2122884
378240.0000000    0.1984053
378280.0000000    0.2047721
378320.0000000    0.1936964
378360.0000000    0.1834959
378400.0000000    0.2094470
378440.0000000    0.2133617
378480.0000000    0.2051217
378520.0000000    0.1905811
378560.0000000    0.2274393
378600.0000000    0.2072944
378640.0000000    0.1986228
378680.0000000    0.1813454
378720.0000000    0.1770068
378760.0000000    0.1795445
378800.0000000    0.1947527
378840.0000000    0.1830738
378880.0000000    0.1837038
378920.0000000    0.1964555
378960.0000000    0.2012876
379000.0000000    0.2231521
379040.0000000    0.1973637
379080.0000000    0.2157480
379120.0000000    0.2287983
379160.0000000    0.2191850
379200.0000000    0.1990315
379240.0000000    0.1878732
379280.0000000    0.2188531
379320.0000000    0.1898436
379360.0000000    0.2054476
379400.0000000    0.2203615
379440.0000000    0.2192628
379480.0000000    0.2163201
379520.0000000    0.2007104
379560.0000000    0.2024477
379600.0000000    0.2219177
379640.0000000    0.2011894
379680.0000000    0.1950009
379720.0000000    0.1982730
379760.0000000    0.2050530
379800.0000000    0.1943043
379840.0000000    0.1930039
379880.0000000    0.1856590
379920.0000000    0.2150797
379960.0000000    0.1748178
380000.0000000    0.1978089
380040.0000000    0.1833221
380080.0000000    0.1742774
380120.0000000    0.1813181
380160.0000000    0.1716599
380200.0000000    0.1877881
380240.0000000    0.1839020
380280.0000000    0.1733441
380320.0000000    0.1787283
380360.0000000    0.1580634
380400.0000000    0.1803897
380440.0000000    0.1568510
380480.0000000    0.1651161
380520.0000000    0.1828155
380560.0000000    0.1532744
380600.0000000    0.1899476
380640.0000000    0.1866792
380680.0000000    0.1695044
380720.0000000    0.1846195
380760.0000000    0.1855753
380800.0000000    0.1822382
380840.0000000    0.1932463
380880.0000000    0.2078291
380920.0000000    0.1807430
380960.0000000    0.1677770
381000.0000000    0.1988483
381040.0000000    0.2232158
381080.0000000    0.2016529
381120.0000000    0.1896192
381160.0000000    0.2064929
381200.0000000    0.2266462
381240.0000000    0.2251061
381280.0000000    0.2101422
381320.0000000    0.2240553
381360.0000000    0.2239268
381400.0000000    0.1915044
381440.0000000    0.2179987
381480.0000000    0.1969595
381520.0000000    0.2069309
381560.0000000    0.1983424
381600.0000000    0.1866733
381640.0000000    0.1812315
381680.0000000    0.1682310
381720.0000000    0.1877984
381760.0000000    0.2017766
381800.0000000    0.1911267
381840.0000000    0.1961541
381880.0000000    0.1785560
381920.0000000    0.1788519
381960.0000000    0.1765180
382000.0000000    0.1928466
382040.0000000    0.1889386
382080.0000000    0.1851485
382120.0000000    0.1871810
382160.0000000    0.1912479
382200.0000000    0.2022833
382240.0000000    0.2133623
382280.0000000    0.2231076
382320.0000000    0.2178754
382360.0000000    0.2039481
382400.0000000    0.1980452
382440.0000000    0.1840977
382480.0000000    0.1837511
382520.0000000    0.2053565
382560.0000000    0.2174135
382600.0000000    0.2150290
382640.0000000    0.2386638
382680.0000000    0.2365014
382720.0000000    0.2252244
382760.0000000    0.2168141
382800.0000000    0.1999818
382840.0000000    0.2070590
382880.0000000    0.2299594
382920.0000000    0.2491115
382960.0000000    0.2172871
383000.0000000    0.2189846
383040.0000000    0.2030003
383080.0000000    0.2279995
383120.0000000    0.2038868
383160.0000000    0.2193616
383200.0000000    0.2646156
383240.0000000    0.2521718
383280.0000000    0.2624504
383320.0000000    0.2791474
383360.0000000    0.2676568
383400.0000000    0.2601974
383440.0000000    0.2526077
383480.0000000    0.2804535
383520.0000000    0.2950333
383560.0000000    0.3128222
383600.0000000    0.3087891
383640.0000000    0.3292273
383680.0000000    0.3360286
383720.0000000    0.3385366
383760.0000000    0.3683971
383800.0000000    0.3975193
383840.0000000    0.3563811
383880.0000000    0.3857799
383920.0000000    0.3500162
383960.0000000    0.3589464
384000.0000000    0.4044832
384040.0000000    0.3658482
384080.0000000    0.3712433
384120.0000000    0.4038484
384160.0000000    0.4220898
384200.0000000    0.3864888
384240.0000000    0.3723384
384280.0000000    0.4279534
384320.0000000    0.4371024
384360.0000000    0.4266627
384400.0000000    0.3996702
384440.0000000    0.3841754
384480.0000000    0.3922875
384520.0000000    0.3867391
384560.0000000    0.3684500
384600.0000000    0.3934228
384640.0000000    0.3825020
384680.0000000    0.3738959
384720.0000000    0.3648181
384760.0000000    0.3341067
384800.0000000    0.3294922
384840.0000000    0.3391186
384880.0000000    0.3238609
384920.0000000    0.2889012
384960.0000000    0.3061631
385000.0000000    0.3116615
385040.0000000    0.3168162
385080.0000000    0.2366191
385120.0000000    0.2569804
385160.0000000    0.2583542
385200.0000000    0.2775287
385240.0000000    0.2854280
385280.0000000    0.2689222
385320.0000000    0.2610992
385360.0000000    0.3482237
385400.0000000    0.3698576
385440.0000000    0.3793183
385480.0000000    0.3663773
385520.0000000    0.3301145
385560.0000000    0.3367350
385600.0000000    0.3900222
385640.0000000    0.4387694
385680.0000000    0.4373351
385720.0000000    0.4462067
385760.0000000    0.4633605
385800.0000000    0.4613800
385840.0000000    0.4508121
385880.0000000    0.4160173
385920.0000000    0.3787344
385960.0000000    0.3734151
386000.0000000    0.3645970
386040.0000000    0.3659296
386080.0000000    0.3542635
386120.0000000    0.3696075
386160.0000000    0.3437372
386200.0000000    0.3789458
386240.0000000    0.3865916
386280.0000000    0.3511095
386320.0000000    0.2818601
386360.0000000    0.3072245
386400.0000000    0.2927117
386440.0000000    0.3311012
386480.0000000    0.3129587
386520.0000000    0.3392360
386560.0000000    0.3331190
386600.0000000    0.2968420
386640.0000000    0.2765033
386680.0000000    0.2819019
386720.0000000    0.2631694
386760.0000000    0.2439982
386800.0000000    0.2649581
386840.0000000    0.2753683
386880.0000000    0.2910352
386920.0000000    0.2834578
386960.0000000    0.2781589
387000.0000000    0.2815509
387040.0000000    0.2967064
387080.0000000    0.2484139
387120.0000000    0.2473756
387160.0000000    0.2743247
387200.0000000    0.2538463
387240.0000000    0.2800073
387280.0000000    0.3155350
387320.0000000    0.3006237
387360.0000000    0.3070133
387400.0000000    0.2989243
387440.0000000    0.3098485
387480.0000000    0.3110443
387520.0000000    0.3278299
387560.0000000    0.3077631
387600.0000000    0.3364700
387640.0000000    0.3013498
387680.0000000    0.3115744
387720.0000000    0.3000697
387760.0000000    0.2846252
387800.0000000    0.2887386
387840.0000000    0.2952284
387880.0000000    0.3240370
387920.0000000    0.3127406
387960.0000000    0.3091824
388000.0000000    0.2754195
388040.0000000    0.3070387
388080.0000000    0.3371543
388120.0000000    0.3222217
388160.0000000    0.2721345
388200.0000000    0.2831426
388240.0000000    0.2744041
388280.0000000    0.2702904
388320.0000000    0.2495266
388360.0000000    0.2656729
388400.0000000    0.2456147
388440.0000000    0.2612584
388480.0000000    0.2499977
388520.0000000    0.2844283
388560.0000000    0.2825455
388600.0000000    0.2649063
388640.0000000    0.2695383
388680.0000000    0.2670742
388720.0000000    0.2840002
388760.0000000    0.2766185
388800.0000000    0.2988351
388840.0000000    0.3156897
388880.0000000    0.2823932
388920.0000000    0.3072128
388960.0000000    0.3200997
389000.0000000    0.3082255
389040.0000000    0.3162815
389080.0000000    0.2976052
389120.0000000    0.2614743
389160.0000000    0.2478943
389200.0000000    0.2422848
389240.0000000    0.2447935
389280.0000000    0.2616004
389320.0000000    0.2611511
389360.0000000    0.2959338
389400.0000000    0.3038092
389440.0000000    0.3019820
389480.0000000    0.2754585
389520.0000000    0.2696410
389560.0000000    0.2796797
389600.0000000    0.2997733
389640.0000000    0.2857610
389680.0000000    0.2938585
389720.0000000    0.3148592
389760.0000000    0.3073908
389800.0000000    0.3405326
389840.0000000    0.3184178
389880.0000000    0.3116890
389920.0000000    0.2824335
389960.0000000    0.2665116
390000.0000000    0.2756177
390040.0000000    0.2980560
390080.0000000    0.2814109
390120.0000000    0.2832799
390160.0000000    0.3180821
390200.0000000    0.3371786
390240.0000000    0.3239174
390280.0000000    0.3554662
390320.0000000    0.3278713
390360.0000000    0.3370924
390400.0000000    0.3192880
390440.0000000    0.3089720
390480.0000000    0.3071554
390520.0000000    0.3239544
390560.0000000    0.3285975
390600.0000000    0.2884761
390640.0000000    0.2887437
390680.0000000    0.3153470
390720.0000000    0.3029546
390760.0000000    0.2815173
390800.0000000    0.3098993
390840.0000000    0.3071073
390880.0000000    0.2938335
390920.0000000    0.2720604
390960.0000000    0.2823281
391000.0000000    0.2624490
391040.0000000    0.2886213
391080.0000000    0.2882569
391120.0000000    0.2677630
391160.0000000    0.2538436
391200.0000000    0.2674360
391240.0000000    0.2998079
391280.0000000    0.2676464
391320.0000000    0.2835586
391360.0000000    0.2991061
391400.0000000    0.2826858
391440.0000000    0.3076136
391480.0000000    0.3216639
391520.0000000    0.3010067
391560.0000000    0.2643310
391600.0000000    0.3121493
391640.0000000    0.3257822
391680.0000000    0.3572967
391720.0000000    0.3164086
391760.0000000    0.3257038
391800.0000000    0.3431817
391840.0000000    0.3855787
391880.0000000    0.3592566
391920.0000000    0.4232513
391960.0000000    0.4099076
392000.0000000    0.3768474
392040.0000000    0.3551583
392080.0000000    0.3538891
392120.0000000    0.3351859
392160.0000000    0.3909571
392200.0000000    0.4096778
392240.0000000    0.3832631
392280.0000000    0.3847798
392320.0000000    0.3777388
392360.0000000    0.3496182
392400.0000000    0.3434761
392440.0000000    0.3049093
392480.0000000    0.3043192
392520.0000000    0.2645351
392560.0000000    0.2817404
392600.0000000    0.2542235
392640.0000000    0.2542917
392680.0000000    0.2605603
392720.0000000    0.2349605
392760.0000000    0.2734503
392800.0000000    0.2683995
392840.0000000    0.2585849
392880.0000000    0.2722225
392920.0000000    0.2656595
392960.0000000    0.3241342
393000.0000000    0.3358700
393040.0000000    0.3047207
393080.0000000    0.3049300
393120.0000000    0.2749849
393160.0000000    0.2582426
393200.0000000    0.2916230
393240.0000000    0.2817306
393280.0000000    0.2914426
393320.0000000    0.2850488
393360.0000000    0.3017297
393400.0000000    0.3161524
393440.0000000    0.3099551
393480.0000000    0.3101693
393520.0000000    0.3275776
393560.0000000    0.3343389
393600.0000000    0.3716514
393640.0000000    0.3728139
393680.0000000    0.3630655
393720.0000000    0.3513385
393760.0000000    0.3702597
393800.0000000    0.3388298
393840.0000000    0.3440413
393880.0000000    0.3585116
393920.0000000    0.3668606
393960.0000000    0.3290436
394000.0000000    0.3236472
394040.0000000    0.3172701
394080.0000000    0.3210909
394120.0000000    0.2875599
394160.0000000    0.2731668
394200.0000000    0.2705708
394240.0000000    0.2859702
394280.0000000    0.3152508
394320.0000000    0.3328402
394360.0000000    0.3240882
394400.0000000    0.3180952
394440.0000000    0.3271652
394480.0000000    0.2941560
394520.0000000    0.2927504
394560.0000000    0.3062677
394600.0000000    0.2909415
394640.0000000    0.2507028
394680.0000000    0.2840372
394720.0000000    0.3070182
394760.0000000    0.3331895
394800.0000000    0.3526978
394840.0000000    0.3434914
394880.0000000    0.3243403
394920.0000000    0.3299507
394960.0000000    0.3058287
395000.0000000    0.3111638
395040.0000000    0.3217673
395080.0000000    0.3370009
395120.0000000    0.3942819
395160.0000000    0.3136139
395200.0000000    0.2842461
395240.0000000    0.3120638
395280.0000000    0.3026865
395320.0000000    0.2965355
395360.0000000    0.2806412
395400.0000000    0.2964609
395440.0000000    0.3072169
395480.0000000    0.3077244
395520.0000000    0.2545288
395560.0000000    0.2939247
395600.0000000    0.2839833
395640.0000000    0.2917525
395680.0000000    0.3507101
395720.0000000    0.3261926
395760.0000000    0.2795934
395800.0000000    0.2738220
395840.0000000    0.2643188
395880.0000000    0.2561571
395920.0000000    0.2608033
395960.0000000    0.3058200
396000.0000000    0.3181790
396040.0000000    0.3431911
396080.0000000    0.3155226
396120.0000000    0.3124931
396160.0000000    0.3604786
396200.0000000    0.3740145
396240.0000000    0.3524628
396280.0000000    0.3433675
396320.0000000    0.3406106
396360.0000000    0.3225449
396400.0000000    0.3180882
396440.0000000    0.3430277
396480.0000000    0.3210756
396520.0000000    0.3552351
396560.0000000    0.3499785
396600.0000000    0.3176155
396640.0000000    0.3001544
396680.0000000    0.2764297
396720.0000000    0.3225217
396760.0000000    0.3155069
396800.0000000    0.3013458
396840.0000000    0.3074488
396880.0000000    0.2789213
396920.0000000    0.3122676
396960.0000000    0.3172365
397000.0000000    0.2922130
397040.0000000    0.2931987
397080.0000000    0.2714552
397120.0000000    0.3222804
397160.0000000    0.2887615
397200.0000000    0.3406819
397240.0000000    0.3646809
397280.0000000    0.3688782
397320.0000000    0.3405918
397360.0000000    0.4024670
397400.0000000    0.3611864
397440.0000000    0.3693948
397480.0000000    0.3698984
397520.0000000    0.3537254
397560.0000000    0.3651941
397600.0000000    0.3628928
397640.0000000    0.4200560
397680.0000000    0.4235331
397720.0000000    0.3995958
397760.0000000    0.3923808
397800.0000000    0.3960715
397840.0000000    0.3906981
397880.0000000    0.3964320
397920.0000000    0.3365292
397960.0000000    0.3435077
398000.0000000    0.3175164
398040.0000000    0.3212574
398080.0000000    0.3400510
398120.0000000    0.3385900
398160.0000000    0.3512274
398200.0000000    0.3815425
398240.0000000    0.3257945
398280.0000000    0.3451097
398320.0000000    0.3236394
398360.0000000    0.3273330
398400.0000000    0.3125774
398440.0000000    0.3302549
398480.0000000    0.3054545
398520.0000000    0.3504543
398560.0000000    0.3408580
398600.0000000    0.3359860
398640.0000000    0.3295510
398680.0000000    0.3537723
398720.0000000    0.3300647
398760.0000000    0.3493037
398800.0000000    0.3411825
398840.0000000    0.3668470
398880.0000000    0.3627801
398920.0000000    0.3723310
398960.0000000    0.3597551
399000.0000000    0.3795512
399040.0000000    0.3427403
399080.0000000    0.3041601
399120.0000000    0.3227520
399160.0000000    0.3189883
399200.0000000    0.3144058
399240.0000000    0.3129807
399280.0000000    0.3313360
399320.0000000    0.3316563
399360.0000000    0.3100255
399400.0000000    0.3119475
399440.0000000    0.3078103
399480.0000000    0.3323343
399520.0000000    0.2832112
399560.0000000    0.2892102
399600.0000000    0.2977511
399640.0000000    0.3312289
399680.0000000    0.3493725
399720.0000000    0.3303483
399760.0000000    0.3273954
399800.0000000    0.3401072
399840.0000000    0.3176318
399880.0000000    0.3184412
399920.0000000    0.3166788
399960.0000000    0.3448910
400000.0000000    0.3494922
400040.0000000    0.3492211
400080.0000000    0.3336094
400120.0000000    0.3682908
400160.0000000    0.3659192
400200.0000000    0.3331591
400240.0000000    0.3221208
400280.0000000    0.3090105
400320.0000000    0.3287554
400360.0000000    0.3581430
400400.0000000    0.3047889
400440.0000000    0.3445089
400480.0000000    0.3161170
400520.0000000    0.3570768
400560.0000000    0.3260968
400600.0000000    0.3304830
400640.0000000    0.3318621
400680.0000000    0.3239387
400720.0000000    0.3272728
400760.0000000    0.3512357
400800.0000000    0.3224809
400840.0000000    0.3434576
400880.0000000    0.3363999
400920.0000000    0.3153888
400960.0000000    0.3142338
401000.0000000    0.3431346
401040.0000000    0.3347125
401080.0000000    0.3560365
401120.0000000    0.3509113
401160.0000000    0.3328450
401200.0000000    0.3445468
401240.0000000    0.3336490
401280.0000000    0.3346910
401320.0000000    0.3387333
401360.0000000    0.3436214
401400.0000000    0.3668266
401440.0000000    0.3705089
401480.0000000    0.3806405
401520.0000000    0.4021887
401560.0000000    0.3935411
401600.0000000    0.3723753
401640.0000000    0.3478098
401680.0000000    0.3273486
401720.0000000    0.3323702
401760.0000000    0.3244384
401800.0000000    0.3122346
401840.0000000    0.3251453
401880.0000000    0.3236122
401920.0000000    0.3167397
401960.0000000    0.3322716
402000.0000000    0.3488309
402040.0000000    0.3227026
402080.0000000    0.2960952
402120.0000000    0.3113494
402160.0000000    0.2855321
402200.0000000    0.3239862
402240.0000000    0.3008102
402280.0000000    0.3104317
402320.0000000    0.3006089
402360.0000000    0.3149356
402400.0000000    0.3262466
402440.0000000    0.2826358
402480.0000000    0.3099778
402520.0000000    0.3316025
402560.0000000    0.3198990
402600.0000000    0.2859682
402640.0000000    0.2695084
402680.0000000    0.3079785
402720.0000000    0.3004626
402760.0000000    0.3268045
402800.0000000    0.3063140
402840.0000000    0.3035586
402880.0000000    0.3092039
402920.0000000    0.3125136
402960.0000000    0.3033375
403000.0000000    0.3020338
403040.0000000    0.2729864
403080.0000000    0.2709907
403120.0000000    0.2973852
403160.0000000    0.2928176
403200.0000000    0.2703384
403240.0000000    0.2901418
403280.0000000    0.2976024
403320.0000000    0.2932506
403360.0000000    0.2920530
403400.0000000    0.2755295
403440.0000000    0.3126504
403480.0000000    0.3360169
403520.0000000    0.3474589
403560.0000000    0.3879469
403600.0000000    0.3471583
403640.0000000    0.3759819
403680.0000000    0.3687921
403720.0000000    0.3733881
403760.0000000    0.3728860
403800.0000000    0.4035437
403840.0000000    0.3612620
403880.0000000    0.3543689
403920.0000000    0.4312261
403960.0000000    0.4565691
404000.0000000    0.4088623
404040.0000000    0.4046999
404080.0000000    0.3712020
404120.0000000    0.3861166
404160.0000000    0.3643067
404200.0000000    0.3474497
404240.0000000    0.3463459
404280.0000000    0.2889960
404320.0000000    0.3295502
404360.0000000    0.3136461
404400.0000000    0.3176484
404440.0000000    0.2640080
404480.0000000    0.2656156
404520.0000000    0.2579730
404560.0000000    0.2548128
404600.0000000    0.2554686
404640.0000000    0.2605481
404680.0000000    0.2437778
404720.0000000    0.2594968
404760.0000000    0.2568755
404800.0000000    0.3040588
404840.0000000    0.3035261
404880.0000000    0.2934530
404920.0000000    0.2860277
404960.0000000    0.3097695
405000.0000000    0.3026611
405040.0000000    0.3278508
405080.0000000    0.3344680
405120.0000000    0.3394410
405160.0000000    0.3159787
405200.0000000    0.3572372
405240.0000000    0.3504840
405280.0000000    0.3353803
405320.0000000    0.3509212
405360.0000000    0.3452360
405400.0000000    0.3429496
405440.0000000    0.3557232
405480.0000000    0.3689304
405520.0000000    0.3479466
405560.0000000    0.3361827
405600.0000000    0.3267606
405640.0000000    0.3762535
405680.0000000    0.3840028
405720.0000000    0.4200989
405760.0000000    0.4249949
405800.0000000    0.3853493
405840.0000000    0.3868096
405880.0000000    0.3695556
405920.0000000    0.3468848
405960.0000000    0.3217124
406000.0000000    0.3420783
406040.0000000    0.3250346
406080.0000000    0.3528100
406120.0000000    0.3617708
406160.0000000    0.3475486
406200.0000000    0.3337805
406240.0000000    0.3111330
406280.0000000    0.3115655
406320.0000000    0.3183329
406360.0000000    0.3125488
406400.0000000    0.3452290
406440.0000000    0.3062341
406480.0000000    0.3128372
406520.0000000    0.2779446
406560.0000000    0.3214419
406600.0000000    0.3277161
406640.0000000    0.3174860
406680.0000000    0.3052348
406720.0000000    0.3443871
406760.0000000    0.3319479
406800.0000000    0.3406064
406840.0000000    0.3251364
406880.0000000    0.3136948
406920.0000000    0.3138379
406960.0000000    0.2978193
407000.0000000    0.2846664
407040.0000000    0.2843636
407080.0000000    0.3207479
407120.0000000    0.3071799
407160.0000000    0.3157149
407200.0000000    0.3194897
407240.0000000    0.2908285
407280.0000000    0.3247073
407320.0000000    0.2965020
407360.0000000    0.2639143
407400.0000000    0.3004631
407440.0000000    0.2862723
407480.0000000    0.2656583
407520.0000000    0.2962157
407560.0000000    0.2965143
407600.0000000    0.3341855
407640.0000000    0.3044357
407680.0000000    0.3281986
407720.0000000    0.3236413
407760.0000000    0.3147300
407800.0000000    0.3596147
407840.0000000    0.3417434
407880.0000000    0.3392078
407920.0000000    0.3326360
407960.0000000    0.3038129
408000.0000000    0.3037296
408040.0000000    0.3145010
408080.0000000    0.3136787
408120.0000000    0.3411593
408160.0000000    0.3067165
408200.0000000    0.2860748
408240.0000000    0.2917866
408280.0000000    0.2896059
408320.0000000    0.2741226
408360.0000000    0.2761650
408400.0000000    0.2766137
408440.0000000    0.2983905
408480.0000000    0.3014460
408520.0000000    0.2950284
408560.0000000    0.3329917
408600.0000000    0.2981982
408640.0000000    0.2947203
408680.0000000    0.3569644
408720.0000000    0.3573115
408760.0000000    0.3458355
408800.0000000    0.3416411
408840.0000000    0.2929905
408880.0000000    0.2579839
408920.0000000    0.2851064
408960.0000000    0.2749442
409000.0000000    0.3096595
409040.0000000    0.3139405
409080.0000000    0.3035924
409120.0000000    0.2475503
409160.0000000    0.2608985
409200.0000000    0.2549261
409240.0000000    0.2654401
409280.0000000    0.2638799
409320.0000000    0.2901883
409360.0000000    0.2965879
409400.0000000    0.2950812
409440.0000000    0.2613142
409480.0000000    0.2609702
409520.0000000    0.2727133
409560.0000000    0.2876576
409600.0000000    0.3365823
409640.0000000    0.3360985
409680.0000000    0.3303873
409720.0000000    0.3313711
409760.0000000    0.3288165
409800.0000000    0.3007151
409840.0000000    0.2907336
409880.0000000    0.2779711
409920.0000000    0.2709485
409960.0000000    0.3094020
410000.0000000    0.3394372
410040.0000000    0.3491794
410080.0000000    0.3104911
410120.0000000    0.2935689
410160.0000000    0.2881962
410200.0000000    0.2584946
410240.0000000    0.2467973
410280.0000000    0.2554955
410320.0000000    0.2503305
410360.0000000    0.2787548
410400.0000000    0.2815420
410440.0000000    0.2613702
410480.0000000    0.2760073
410520.0000000    0.2738816
410560.0000000    0.2728966
410600.0000000    0.2769292
410640.0000000    0.3109617
410680.0000000    0.3007796
410720.0000000    0.2875634
410760.0000000    0.3133820
410800.0000000    0.3147084
410840.0000000    0.2867257
410880.0000000    0.2712651
410920.0000000    0.2845193
410960.0000000    0.3001396
411000.0000000    0.2932490
411040.0000000    0.2953714
411080.0000000    0.2844283
411120.0000000    0.3008364
411160.0000000    0.3360960
411200.0000000    0.3430981
411240.0000000    0.3319006
411280.0000000    0.3371783
411320.0000000    0.3357373
411360.0000000    0.3234958
411400.0000000    0.2912759
411440.0000000    0.2934813
411480.0000000    0.3206086
411520.0000000    0.3317136
411560.0000000    0.3045458
411600.0000000    0.2824976
411640.0000000    0.2785569
411680.0000000    0.3228589
411720.0000000    0.2967755
411760.0000000    0.2860281
411800.0000000    0.2692893
411840.0000000    0.2545170
411880.0000000    0.3007350
411920.0000000    0.2656266
411960.0000000    0.3226821
412000.0000000    0.2994019
412040.0000000    0.3092627
412080.0000000    0.3000607
412120.0000000    0.2547722
412160.0000000    0.2473768
412200.0000000    0.2540902
412240.0000000    0.2645144
412280.0000000    0.2525822
412320.0000000    0.2590895
412360.0000000    0.2462189
412400.0000000    0.2765881
412440.0000000    0.2953570
412480.0000000    0.2663434
412520.0000000    0.2721511
412560.0000000    0.2473943
412600.0000000    0.2498945
412640.0000000    0.2396146
412680.0000000    0.2621354
412720.0000000    0.2911333
412760.0000000    0.2573529
412800.0000000    0.2692833
412840.0000000    0.3006844
412880.0000000    0.2845440
412920.0000000    0.2803596
412960.0000000    0.2683949
413000.0000000    0.2759978
413040.0000000    0.2784989
413080.0000000    0.2703784
413120.0000000    0.2652672
413160.0000000    0.2814799
413200.0000000    0.3141976
413240.0000000    0.2865044
413280.0000000    0.3258532
413320.0000000    0.3311982
413360.0000000    0.3630654
413400.0000000    0.3758877
413440.0000000    0.3366440
413480.0000000    0.3549928
413520.0000000    0.4176413
413560.0000000    0.3976706
413600.0000000    0.3791898
413640.0000000    0.3677375
413680.0000000    0.3154011
413720.0000000    0.3284738
413760.0000000    0.3507903
413800.0000000    0.4032816
413840.0000000    0.3683759
413880.0000000    0.3457476
413920.0000000    0.3616923
413960.0000000    0.3481556
414000.0000000    0.3797343
414040.0000000    0.4203028
414080.0000000    0.4418664
414120.0000000    0.4303879
414160.0000000    0.3965800
414200.0000000    0.3436703
414240.0000000    0.3827422
414280.0000000    0.4190665
414320.0000000    0.4141148
414360.0000000    0.3867911
414400.0000000    0.3768441
414440.0000000    0.3829846
414480.0000000    0.3575192
414520.0000000    0.3653948
414560.0000000    0.3482043
414600.0000000    0.3860301
414640.0000000    0.3690091
414680.0000000    0.3564041
414720.0000000    0.3879075
414760.0000000    0.3988580
414800.0000000    0.4174835
414840.0000000    0.3904262
414880.0000000    0.3895949
414920.0000000    0.4158760
414960.0000000    0.3707440
415000.0000000    0.3885800
415040.0000000    0.4119471
415080.0000000    0.4241154
415120.0000000    0.3761626
415160.0000000    0.4142658
415200.0000000    0.3975909
415240.0000000    0.4135199
415280.0000000    0.3748313
415320.0000000    0.3647616
415360.0000000    0.3542838
415400.0000000    0.3673608
415440.0000000    0.3639478
415480.0000000    0.3882387
415520.0000000    0.3753073
415560.0000000    0.3936919
415600.0000000    0.3814499
415640.0000000    0.3616990
415680.0000000    0.3795235
415720.0000000    0.3583433
415760.0000000    0.3401762
415800.0000000    0.3368521
415840.0000000    0.3334476
415880.0000000    0.3197005
415920.0000000    0.3490201
415960.0000000    0.3708906
416000.0000000    0.3665409
416040.0000000    0.3349167
416080.0000000    0.3390891
416120.0000000    0.3334737
416160.0000000    0.3106261
416200.0000000    0.3324444
416240.0000000    0.3194007
416280.0000000    0.3306191
416320.0000000    0.3433953
416360.0000000    0.3234923
416400.0000000    0.3092649
416440.0000000    0.2887651
416480.0000000    0.2922454
416520.0000000    0.3090453
416560.0000000    0.3022472
416600.0000000    0.3358394
416640.0000000    0.3173346
416680.0000000    0.3173011
416720.0000000    0.3398069
416760.0000000    0.3405263
416800.0000000    0.3267908
416840.0000000    0.3668777
416880.0000000    0.3261769
416920.0000000    0.2959534
416960.0000000    0.2948102
417000.0000000    0.3164428
417040.0000000    0.3264637
417080.0000000    0.3156388
417120.0000000    0.2995217
417160.0000000    0.2654901
417200.0000000    0.2738314
417240.0000000    0.2920260
417280.0000000    0.2635405
417320.0000000    0.2784788
417360.0000000    0.2973447
417400.0000000    0.2828182
417440.0000000    0.3216499
417480.0000000    0.2923170
417520.0000000    0.3177500
417560.0000000    0.3162455
417600.0000000    0.3371417
417640.0000000    0.3359019
417680.0000000    0.3302241
417720.0000000    0.3064637
417760.0000000    0.2913562
417800.0000000    0.3250041
417840.0000000    0.3129627
417880.0000000    0.2881309
417920.0000000    0.2871695
417960.0000000    0.3230479
418000.0000000    0.3047658
418040.0000000    0.3379135
418080.0000000    0.3549165
418120.0000000    0.3415153
418160.0000000    0.3709325
418200.0000000    0.3764388
418240.0000000    0.3562487
418280.0000000    0.3449649
418320.0000000    0.3239905
418360.0000000    0.3176376
418400.0000000    0.3323424
418440.0000000    0.3189511
418480.0000000    0.3254835
418520.0000000    0.3461168
418560.0000000    0.3196475
418600.0000000    0.3289586
418640.0000000    0.3151655
418680.0000000    0.2794358
418720.0000000    0.3300061
418760.0000000    0.3008783
418800.0000000    0.3053778
418840.0000000    0.2821756
418880.0000000    0.2819962
418920.0000000    0.2671372
418960.0000000    0.2767482
419000.0000000    0.2835531
419040.0000000    0.3272388
419080.0000000    0.3360661
419120.0000000    0.3310960
419160.0000000    0.3215556
419200.0000000    0.3229461
419240.0000000    0.2936028
419280.0000000    0.3009101
419320.0000000    0.3120492
419360.0000000    0.3211464
419400.0000000    0.3244939
419440.0000000    0.3162810
419480.0000000    0.3124767
419520.0000000    0.3106864
419560.0000000    0.3146866
419600.0000000    0.3039633
419640.0000000    0.3003292
419680.0000000    0.3002479
419720.0000000    0.3190919
419760.0000000    0.3557518
419800.0000000    0.3329736
419840.0000000    0.3486938
419880.0000000    0.3412665
419920.0000000    0.3311377
419960.0000000    0.3280470
420000.0000000    0.3332501
420040.0000000    0.3737164
420080.0000000    0.4091460
420120.0000000    0.4070988
420160.0000000    0.3519727
420200.0000000    0.3265441
420240.0000000    0.3158634
420280.0000000    0.2820404
420320.0000000    0.3250659
420360.0000000    0.3059399
420400.0000000    0.3019427
420440.0000000    0.3081572
420480.0000000    0.3192745
420520.0000000    0.2908989
420560.0000000    0.2808861
420600.0000000    0.2992578
420640.0000000    0.2928770
420680.0000000    0.3396702
420720.0000000    0.3119202
420760.0000000    0.3055894
420800.0000000    0.3202688
420840.0000000    0.3099720
420880.0000000    0.3303441
420920.0000000    0.3108632
420960.0000000    0.3068652
421000.0000000    0.3047603
421040.0000000    0.2768921
421080.0000000    0.2800179
421120.0000000    0.2623320
421160.0000000    0.2966054
421200.0000000    0.3052073
421240.0000000    0.3097169
421280.0000000    0.2726410
421320.0000000    0.2856300
421360.0000000    0.2999555
421400.0000000    0.2872231
421440.0000000    0.2534802
421480.0000000    0.2647523
421520.0000000    0.2593816
421560.0000000    0.2434911
421600.0000000    0.2520300
421640.0000000    0.2589749
421680.0000000    0.2503666
421720.0000000    0.2531891
421760.0000000    0.2644836
421800.0000000    0.2441902
421840.0000000    0.2253410
421880.0000000    0.2478676
421920.0000000    0.2527240
421960.0000000    0.2492835
422000.0000000    0.2596329
422040.0000000    0.2557053
422080.0000000    0.2557460
422120.0000000    0.2905743
422160.0000000    0.2908618
422200.0000000    0.3073812
422240.0000000    0.2878457
422280.0000000    0.2826835
422320.0000000    0.2917448
422360.0000000    0.2979226
422400.0000000    0.3473661
422440.0000000    0.3185764
422480.0000000    0.2970021
422520.0000000    0.3137104
422560.0000000    0.2920577
422600.0000000    0.2852052
422640.0000000    0.2867753
422680.0000000    0.3191409
422720.0000000    0.3412693
422760.0000000    0.3322852
422800.0000000    0.3391697
422840.0000000    0.3565596
422880.0000000    0.3528064
422920.0000000    0.3855574
422960.0000000    0.3585421
423000.0000000    0.3488815
423040.0000000    0.3470559
423080.0000000    0.3388109
423120.0000000    0.3243697
423160.0000000    0.2981055
423200.0000000    0.3228743
423240.0000000    0.3108277
423280.0000000    0.2968744
423320.0000000    0.3180301
423360.0000000    0.3350570
423400.0000000    0.3183734
423440.0000000    0.3121935
423480.0000000    0.3321137
423520.0000000    0.3192628
423560.0000000    0.2864085
423600.0000000    0.3130663
423640.0000000    0.3154911
423680.0000000    0.3121666
423720.0000000    0.2818888
423760.0000000    0.3610361
423800.0000000    0.3409823
423840.0000000    0.3470145
423880.0000000    0.3010328
423920.0000000    0.3020893
423960.0000000    0.3332684
424000.0000000    0.3063382
424040.0000000    0.2954778
424080.0000000    0.2771993
424120.0000000    0.2873192
424160.0000000    0.3304909
424200.0000000    0.3072485
424240.0000000    0.3107442
424280.0000000    0.3569162
424320.0000000    0.3745176
424360.0000000    0.3798189
424400.0000000    0.3823296
424440.0000000    0.4289979
424480.0000000    0.4051546
424520.0000000    0.3902467
424560.0000000    0.3771106
424600.0000000    0.4091261
424640.0000000    0.4249114
424680.0000000    0.3462940
424720.0000000    0.3614890
424760.0000000    0.3579665
424800.0000000    0.3615084
424840.0000000    0.3146684
424880.0000000    0.3384436
424920.0000000    0.3414301
424960.0000000    0.3153835
425000.0000000    0.3293573
425040.0000000    0.3287632
425080.0000000    0.3212897
425120.0000000    0.3323334
425160.0000000    0.3376052
425200.0000000    0.3378271
425240.0000000    0.3352530
425280.0000000    0.3701034
425320.0000000    0.3455561
425360.0000000    0.3241148
425400.0000000    0.3120048
425440.0000000    0.3146925
425480.0000000    0.3143716
425520.0000000    0.2963443
425560.0000000    0.3018649
425600.0000000    0.3365163
425640.0000000    0.3008164
425680.0000000    0.2975946
425720.0000000    0.2955792
425760.0000000    0.2964066
425800.0000000    0.3057165
425840.0000000    0.3222086
425880.0000000    0.3100341
425920.0000000    0.3385992
425960.0000000    0.3544820
426000.0000000    0.3270617
426040.0000000    0.3010487
426080.0000000    0.3478383
426120.0000000    0.3355405
426160.0000000    0.3632542
426200.0000000    0.3423047
426240.0000000    0.3320654
426280.0000000    0.3712907
426320.0000000    0.3616498
426360.0000000    0.3447793
426400.0000000    0.3325227
426440.0000000    0.3080811
426480.0000000    0.3068263
426520.0000000    0.3199249
426560.0000000    0.2751049
426600.0000000    0.2981675
426640.0000000    0.3052413
426680.0000000    0.2720161
426720.0000000    0.2926983
426760.0000000    0.2653140
426800.0000000    0.3011338
426840.0000000    0.3091936
426880.0000000    0.3409114
426920.0000000    0.3660935
426960.0000000    0.3635321
427000.0000000    0.3443447
427040.0000000    0.3690131
427080.0000000    0.3304615
427120.0000000    0.3038771
427160.0000000    0.3177984
427200.0000000    0.2795633
427240.0000000    0.2780046
427280.0000000    0.3209823
427320.0000000    0.2997946
427360.0000000    0.2992242
427400.0000000    0.3161651
427440.0000000    0.3359686
427480.0000000    0.3136636
427520.0000000    0.3101096
427560.0000000    0.2938018
427600.0000000    0.3213392
427640.0000000    0.3407410
427680.0000000    0.3259047
427720.0000000    0.3115052
427760.0000000    0.3083084
427800.0000000    0.3401256
427840.0000000    0.3315720
427880.0000000    0.3382412
427920.0000000    0.3143287
427960.0000000    0.3979800
428000.0000000    0.3652321
428040.0000000    0.3241782
428080.0000000    0.3402156
428120.0000000    0.3246365
428160.0000000    0.3279901
428200.0000000    0.3551319
428240.0000000    0.3339533
428280.0000000    0.3149427
428320.0000000    0.3508558
428360.0000000    0.3591182
428400.0000000    0.4161042
428440.0000000    0.4044906
428480.0000000    0.4154568
428520.0000000    0.3556965
428560.0000000    0.3637500
428600.0000000    0.4015228
428640.0000000    0.3633363
428680.0000000    0.3501897
428720.0000000    0.3472616
428760.0000000    0.3467844
428800.0000000    0.3642031
428840.0000000    0.3562548
428880.0000000    0.3083580
428920.0000000    0.3334984
428960.0000000    0.3097281
429000.0000000    0.3654948
429040.0000000    0.3800027
429080.0000000    0.3569024
429120.0000000    0.3533624
429160.0000000    0.3165946
429200.0000000    0.3457139
429240.0000000    0.3525097
429280.0000000    0.3852659
429320.0000000    0.3595380
429360.0000000    0.3815798
429400.0000000    0.3735615
429440.0000000    0.3628996
429480.0000000    0.3732085
429520.0000000    0.4146787
429560.0000000    0.3856113
429600.0000000    0.3871626
429640.0000000    0.4111627
429680.0000000    0.3699917
429720.0000000    0.3441952
429760.0000000    0.3749080
429800.0000000    0.4070169
429840.0000000    0.3935091
429880.0000000    0.3630505
429920.0000000    0.3824552
429960.0000000    0.3829428
430000.0000000    0.3549435
430040.0000000    0.3708063
430080.0000000    0.3905319
430120.0000000    0.3450665
430160.0000000    0.3546066
430200.0000000    0.3500451
430240.0000000    0.3197120
430280.0000000    0.3686269
430320.0000000    0.3685599
430360.0000000    0.3848611
430400.0000000    0.3748263
430440.0000000    0.3323301
430480.0000000    0.3437213
430520.0000000    0.3521467
430560.0000000    0.3440427
430600.0000000    0.3243081
430640.0000000    0.3296041
430680.0000000    0.3093662
430720.0000000    0.3102895
430760.0000000    0.3049145
430800.0000000    0.2958471
430840.0000000    0.3257119
430880.0000000    0.3061292
430920.0000000    0.3669957
430960.0000000    0.3510343
431000.0000000    0.3492613
431040.0000000    0.3340280
431080.0000000    0.3467925
431120.0000000    0.3470284
431160.0000000    0.3681878
431200.0000000    0.3653176
431240.0000000    0.3823096
431280.0000000    0.3894013
431320.0000000    0.3745341
431360.0000000    0.4152351
431400.0000000    0.4015385
431440.0000000    0.3861957
431480.0000000    0.3948793
431520.0000000    0.4123118
431560.0000000    0.4260955
431600.0000000    0.4290381
431640.0000000    0.4023454
431680.0000000    0.3950579
431720.0000000    0.4178505
431760.0000000    0.4319852
431800.0000000    0.4024078
431840.0000000    0.3980407
431880.0000000    0.4126039
431920.0000000    0.4119346
431960.0000000    0.3828146
432000.0000000    0.3809347
432040.0000000    0.3886916
432080.0000000    0.4100503
432120.0000000    0.4009090
432160.0000000    0.3224353
432200.0000000    0.2943988
432240.0000000    0.3480605
432280.0000000    0.3461846
432320.0000000    0.3679984
432360.0000000    0.3438630
432400.0000000    0.3595413
432440.0000000    0.3787548
432480.0000000    0.3696091
432520.0000000    0.3665039
432560.0000000    0.3632648
432600.0000000    0.3337948
432640.0000000    0.3504110
432680.0000000    0.3537704
432720.0000000    0.3376345
432760.0000000    0.3476424
432800.0000000    0.3650180
432840.0000000    0.3635755
432880.0000000    0.3265493
432920.0000000    0.3343596
432960.0000000    0.3548419
433000.0000000    0.3219652
433040.0000000    0.3295352
433080.0000000    0.3468389
433120.0000000    0.3742668
433160.0000000    0.3512597
433200.0000000    0.3428640
433240.0000000    0.3472955
433280.0000000    0.3388017
433320.0000000    0.3324638
433360.0000000    0.2992747
433400.0000000    0.3385492
433440.0000000    0.3302973
433480.0000000    0.3503918
433520.0000000    0.3683848
433560.0000000    0.3458388
433600.0000000    0.3599229
433640.0000000    0.3345706
433680.0000000    0.3037426
433720.0000000    0.3292724
433760.0000000    0.3320945
433800.0000000    0.4012848
433840.0000000    0.3793777
433880.0000000    0.3399776
433920.0000000    0.3751005
433960.0000000    0.3454812
434000.0000000    0.3494529
434040.0000000    0.3341838
434080.0000000    0.3242691
434120.0000000    0.3367435
434160.0000000    0.3194330
434200.0000000    0.3189106
434240.0000000    0.3493253
434280.0000000    0.3252952
434320.0000000    0.3072447
434360.0000000    0.3098298
434400.0000000    0.3283342
434440.0000000    0.3194959
434480.0000000    0.3500074
434520.0000000    0.3307090
434560.0000000    0.3627477
434600.0000000    0.3308083
434640.0000000    0.3462160
434680.0000000    0.3534826
434720.0000000    0.3520548
434760.0000000    0.3344124
434800.0000000    0.3125295
434840.0000000    0.3328037
434880.0000000    0.3461506
434920.0000000    0.3384059
434960.0000000    0.3325971
435000.0000000    0.3577715
435040.0000000    0.3481835
435080.0000000    0.3478503
435120.0000000    0.4022641
435160.0000000    0.3686835
435200.0000000    0.3530713
435240.0000000    0.3637898
435280.0000000    0.3783484
435320.0000000    0.3298983
435360.0000000    0.3266852
435400.0000000    0.3300026
435440.0000000    0.3342460
435480.0000000    0.3485977
435520.0000000    0.3649836
435560.0000000    0.3779417
435600.0000000    0.3495829
435640.0000000    0.3193071
435680.0000000    0.3257066
435720.0000000    0.3312629
435760.0000000    0.3244966
435800.0000000    0.3333655
435840.0000000    0.3309671
435880.0000000    0.3490860
435920.0000000    0.3582892
435960.0000000    0.3069809
436000.0000000    0.2724639
436040.0000000    0.2782091
436080.0000000    0.3202734
436120.0000000    0.3377727
436160.0000000    0.3041288
436200.0000000    0.3011387
436240.0000000    0.3126483
436280.0000000    0.3334755
436320.0000000    0.2883204
436360.0000000    0.2674331
436400.0000000    0.2747210
436440.0000000    0.2472146
436480.0000000    0.2509069
436520.0000000    0.2834345
436560.0000000    0.2842360
436600.0000000    0.2886158
436640.0000000    0.3198066
436680.0000000    0.3503218
436720.0000000    0.3179263
436760.0000000    0.3242481
436800.0000000    0.3243592
436840.0000000    0.3594340
436880.0000000    0.3907368
436920.0000000    0.3307593
436960.0000000    0.3408221
437000.0000000    0.3350283
437040.0000000    0.3639638
437080.0000000    0.3507418
437120.0000000    0.3899008
437160.0000000    0.3653619
437200.0000000    0.3444986
437240.0000000    0.3180071
437280.0000000    0.3545521
437320.0000000    0.3314053
437360.0000000    0.3493057
437400.0000000    0.3595413
437440.0000000    0.3908927
437480.0000000    0.3787004
437520.0000000    0.3644229
437560.0000000    0.3607996
437600.0000000    0.3798782
437640.0000000    0.3800331
437680.0000000    0.3458270
437720.0000000    0.3614011
437760.0000000    0.3663912
437800.0000000    0.3384950
437840.0000000    0.3362616
437880.0000000    0.3106302
437920.0000000    0.3229893
437960.0000000    0.3321742
438000.0000000    0.3428676
438040.0000000    0.3534309
438080.0000000    0.3390434
438120.0000000    0.3915422
438160.0000000    0.3747214
438200.0000000    0.3682460
438240.0000000    0.3739584
438280.0000000    0.3395521
438320.0000000    0.3335621
438360.0000000    0.3097669
438400.0000000    0.3130817
438440.0000000    0.3128446
438480.0000000    0.3234262
438520.0000000    0.3549637
438560.0000000    0.3164809
438600.0000000    0.3301692
438640.0000000    0.3442601
438680.0000000    0.3536679
438720.0000000    0.3397487
438760.0000000    0.3270863
438800.0000000    0.3593768
438840.0000000    0.3571638
438880.0000000    0.3762957
438920.0000000    0.3885076
438960.0000000    0.3699061
439000.0000000    0.3596065
439040.0000000    0.3249162
439080.0000000    0.3235510
439120.0000000    0.3386982
439160.0000000    0.3180270
439200.0000000    0.3297825
439240.0000000    0.3863604
439280.0000000    0.3982629
439320.0000000    0.3834228
439360.0000000    0.3427358
439400.0000000    0.3523653
439440.0000000    0.3585966
439480.0000000    0.4231772
439520.0000000    0.3603054
439560.0000000    0.3578184
439600.0000000    0.3789978
439640.0000000    0.3382458
439680.0000000    0.3180794
439720.0000000    0.3324612
439760.0000000    0.3427688
439800.0000000    0.3383423
439840.0000000    0.3132163
439880.0000000    0.3000073
439920.0000000    0.3136710
439960.0000000    0.2987607
440000.0000000    0.2953367
440040.0000000    0.3252933
440080.0000000    0.3411209
440120.0000000    0.3465674
440160.0000000    0.3374599
440200.0000000    0.3498223
440240.0000000    0.3515324
440280.0000000    0.3589370
440320.0000000    0.3392984
440360.0000000    0.3243483
440400.0000000    0.3304814
440440.0000000    0.3491537
440480.0000000    0.3333410
440520.0000000    0.3282326
440560.0000000    0.3279124
440600.0000000    0.3418741
440640.0000000    0.3481800
440680.0000000    0.3595105
440720.0000000    0.3823141
440760.0000000    0.3651440
440800.0000000    0.3679523
440840.0000000    0.3891312
440880.0000000    0.3429516
440920.0000000    0.3839020
440960.0000000    0.3722776
441000.0000000    0.3540277
441040.0000000    0.3159135
441080.0000000    0.3673208
441120.0000000    0.3476626
441160.0000000    0.3339426
441200.0000000    0.3301854
441240.0000000    0.3086714
441280.0000000    0.3116223
441320.0000000    0.3293088
441360.0000000    0.3413814
441400.0000000    0.3597382
441440.0000000    0.3149326
441480.0000000    0.3442020
441520.0000000    0.3309379
441560.0000000    0.3185809
441600.0000000    0.3370693
441640.0000000    0.3216685
441680.0000000    0.3314524
441720.0000000    0.3116359
441760.0000000    0.2989995
441800.0000000    0.3238508
441840.0000000    0.3403231
441880.0000000    0.3331061
441920.0000000    0.3301401
441960.0000000    0.3392607
442000.0000000    0.3450583
442040.0000000    0.3057567
442080.0000000    0.3384180
442120.0000000    0.3162968
442160.0000000    0.3260040
442200.0000000    0.3335905
442240.0000000    0.3310431
442280.0000000    0.3430966
442320.0000000    0.3040725
442360.0000000    0.3517705
442400.0000000    0.3454053
442440.0000000    0.3618551
442480.0000000    0.3538916
442520.0000000    0.3503467
442560.0000000    0.3170474
442600.0000000    0.3386232
442640.0000000    0.3270612
442680.0000000    0.3222997
442720.0000000    0.3352155
442760.0000000    0.3266290
442800.0000000    0.3529957
442840.0000000    0.3136677
442880.0000000    0.3250354
442920.0000000    0.3395682
442960.0000000    0.3299094
443000.0000000    0.3293031
443040.0000000    0.3559700
443080.0000000    0.3300466
443120.0000000    0.3083076
443160.0000000    0.3281270
443200.0000000    0.3198881
443240.0000000    0.3069863
443280.0000000    0.3382100
443320.0000000    0.3522676
443360.0000000    0.3692819
443400.0000000    0.3427843
443440.0000000    0.3390532
443480.0000000    0.3382908
443520.0000000    0.3420031
443560.0000000    0.3365266
443600.0000000    0.3408781
443640.0000000    0.3680321
443680.0000000    0.3621187
443720.0000000    0.3310817
443760.0000000    0.3214172
443800.0000000    0.3387032
443840.0000000    0.3279142
443880.0000000    0.3405144
443920.0000000    0.3173554
443960.0000000    0.3364133
444000.0000000    0.3274870
444040.0000000    0.3702509
444080.0000000    0.3460724
444120.0000000    0.3540458
444160.0000000    0.3339699
444200.0000000    0.3590279
444240.0000000    0.3464095
444280.0000000    0.3456532
444320.0000000    0.3681718
444360.0000000    0.3504114
444400.0000000    0.3496503
444440.0000000    0.3459900
444480.0000000    0.3285283
444520.0000000    0.3158180
444560.0000000    0.3289448
444600.0000000    0.3306486
444640.0000000    0.3493756
444680.0000000    0.3375426
444720.0000000    0.3317261
444760.0000000    0.3440057
444800.0000000    0.3260611
444840.0000000    0.3263782
444880.0000000    0.3496961
444920.0000000    0.3657203
444960.0000000    0.3349598
445000.0000000    0.3441532
445040.0000000    0.3438123
445080.0000000    0.3461646
445120.0000000    0.3424416
445160.0000000    0.3494368
445200.0000000    0.3687690
445240.0000000    0.3227184
445280.0000000    0.3228776
445320.0000000    0.3471653
445360.0000000    0.3477212
445400.0000000    0.3321210
445440.0000000    0.3589382
445480.0000000    0.3189594
445520.0000000    0.3266547
445560.0000000    0.3338153
445600.0000000    0.3325051
445640.0000000    0.3227381
445680.0000000    0.3631940
445720.0000000    0.3713484
445760.0000000    0.3759999
445800.0000000    0.3635882
445840.0000000    0.3691038
445880.0000000    0.4063816
445920.0000000    0.4330553
445960.0000000    0.4280768
446000.0000000    0.4051847
446040.0000000    0.4029824
446080.0000000    0.4073252
446120.0000000    0.4100153
446160.0000000    0.4231666
446200.0000000    0.4130092
446240.0000000    0.3957608
446280.0000000    0.3728802
446320.0000000    0.3965713
446360.0000000    0.3736161
446400.0000000    0.3605168
446440.0000000    0.3503850
446480.0000000    0.3841615
446520.0000000    0.3552116
446560.0000000    0.3865651
446600.0000000    0.3384484
446640.0000000    0.3056842
446680.0000000    0.3255459
446720.0000000    0.3222204
446760.0000000    0.3242974
446800.0000000    0.3247987
446840.0000000    0.3267404
446880.0000000    0.3353091
446920.0000000    0.3105717
446960.0000000    0.3087411
447000.0000000    0.3281108
447040.0000000    0.3468804
447080.0000000    0.3438973
447120.0000000    0.3317930
447160.0000000    0.3221297
447200.0000000    0.3206364
447240.0000000    0.3277068
447280.0000000    0.3037536
447320.0000000    0.3275851
447360.0000000    0.3328643
447400.0000000    0.3281338
447440.0000000    0.3231805
447480.0000000    0.3186606
447520.0000000    0.3331786
447560.0000000    0.3300325
447600.0000000    0.3363728
447640.0000000    0.3683929
447680.0000000    0.3380013
447720.0000000    0.3489025
447760.0000000    0.3262761
447800.0000000    0.3324502
447840.0000000    0.3291783
447880.0000000    0.3365353
447920.0000000    0.3413951
447960.0000000    0.3608067
448000.0000000    0.3382121
448040.0000000    0.3413125
448080.0000000    0.3265146
448120.0000000    0.3247063
448160.0000000    0.3113465
448200.0000000    0.3243329
448240.0000000    0.3358297
448280.0000000    0.3463085
448320.0000000    0.3274923
448360.0000000    0.3275531
448400.0000000    0.3333443
448440.0000000    0.3629141
448480.0000000    0.3759212
448520.0000000    0.3478129
448560.0000000    0.3899670
448600.0000000    0.3755958
448640.0000000    0.3677027
448680.0000000    0.3640708
448720.0000000    0.3926246
448760.0000000    0.3622999
448800.0000000    0.3497593
448840.0000000    0.3450095
448880.0000000    0.3432055
448920.0000000    0.3185574
448960.0000000    0.3251101
449000.0000000    0.3129129
449040.0000000    0.3052380
449080.0000000    0.3133654
449120.0000000    0.3319240
449160.0000000    0.2973193
449200.0000000    0.3385298
449240.0000000    0.3254890
449280.0000000    0.3435577
449320.0000000    0.3614099
449360.0000000    0.3341683
449400.0000000    0.3447154
449440.0000000    0.3645677
449480.0000000    0.3575470
449520.0000000    0.3405183
449560.0000000    0.3417525
449600.0000000    0.3322998
449640.0000000    0.3425187
449680.0000000    0.2954255
449720.0000000    0.3315701
449760.0000000    0.3340161
449800.0000000    0.3213833
449840.0000000    0.3177441
449880.0000000    0.3371141
449920.0000000    0.3207722
449960.0000000    0.3260048
450000.0000000    0.3131321
450040.0000000    0.3176451
450080.0000000    0.3396483
450120.0000000    0.3295050
450160.0000000    0.3333952
450200.0000000    0.3547778
450240.0000000    0.3323392
450280.0000000    0.3486384
450320.0000000    0.3577983
450360.0000000    0.3261378
450400.0000000    0.3621206
450440.0000000    0.3481767
450480.0000000    0.3468643
450520.0000000    0.3327313
450560.0000000    0.3422659
450600.0000000    0.3331236
450640.0000000    0.3321911
450680.0000000    0.3383448
450720.0000000    0.3656940
450760.0000000    0.3672929
450800.0000000    0.3537803
450840.0000000    0.3598263
450880.0000000    0.3692445
450920.0000000    0.3885292
450960.0000000    0.3868302
451000.0000000    0.3853998
451040.0000000    0.3707464
451080.0000000    0.3489605
451120.0000000    0.3175932
451160.0000000    0.3141820
451200.0000000    0.3035830
451240.0000000    0.3279043
451280.0000000    0.3536360
451320.0000000    0.3454083
451360.0000000    0.3237257
451400.0000000    0.3307839
451440.0000000    0.3532921
451480.0000000    0.3591432
451520.0000000    0.3558910
451560.0000000    0.3422722
451600.0000000    0.3456999
451640.0000000    0.3229377
451680.0000000    0.3402905
451720.0000000    0.3463108
451760.0000000    0.3511721
451800.0000000    0.3370551
451840.0000000    0.3290908
451880.0000000    0.3440708
451920.0000000    0.3263963
451960.0000000    0.2884882
452000.0000000    0.2979037
452040.0000000    0.2961513
452080.0000000    0.2927349
452120.0000000    0.2962938
452160.0000000    0.2913299
452200.0000000    0.2825679
452240.0000000    0.2954067
452280.0000000    0.2952797
452320.0000000    0.3245610
452360.0000000    0.2969192
452400.0000000    0.3744327
452440.0000000    0.3763272
452480.0000000    0.3535210
452520.0000000    0.3871494
452560.0000000    0.3759095
452600.0000000    0.3868920
452640.0000000    0.3581545
452680.0000000    0.3887329
452720.0000000    0.3889417
452760.0000000    0.3744057
452800.0000000    0.3838001
452840.0000000    0.3774346
452880.0000000    0.3804431
452920.0000000    0.3893953
452960.0000000    0.3635446
453000.0000000    0.3643783
453040.0000000    0.3510466
453080.0000000    0.3395633
453120.0000000    0.3360969
453160.0000000    0.3279460
453200.0000000    0.3519409
453240.0000000    0.3358870
453280.0000000    0.3741502
453320.0000000    0.3393987
453360.0000000    0.2767979
453400.0000000    0.2828822
453440.0000000    0.2857090
453480.0000000    0.3003040
453520.0000000    0.3125238
453560.0000000    0.3690348
453600.0000000    0.3254401
453640.0000000    0.3130761
453680.0000000    0.3013299
453720.0000000    0.3451406
453760.0000000    0.3784536
453800.0000000    0.3591013
453840.0000000    0.3416117
453880.0000000    0.3770442
453920.0000000    0.3822681
453960.0000000    0.3714437
454000.0000000    0.3494835
454040.0000000    0.3458806
454080.0000000    0.3476824
454120.0000000    0.3326868
454160.0000000    0.3726918
454200.0000000    0.3621686
454240.0000000    0.3432288
454280.0000000    0.3743544
454320.0000000    0.3678593
454360.0000000    0.3761212
454400.0000000    0.3881292
454440.0000000    0.3681493
454480.0000000    0.3750730
454520.0000000    0.3746040
454560.0000000    0.3626419
454600.0000000    0.3993351
454640.0000000    0.4007290
454680.0000000    0.3714525
454720.0000000    0.3828930
454760.0000000    0.3838446
454800.0000000    0.3706733
454840.0000000    0.3651882
454880.0000000    0.3275049
454920.0000000    0.3049945
454960.0000000    0.2836623
455000.0000000    0.2850473
455040.0000000    0.3101863
455080.0000000    0.3154865
455120.0000000    0.3115682
455160.0000000    0.3225689
455200.0000000    0.3308972
455240.0000000    0.3273581
455280.0000000    0.3351827
455320.0000000    0.3332602
455360.0000000    0.3109345
455400.0000000    0.3275053
455440.0000000    0.3258773
455480.0000000    0.3312082
455520.0000000    0.2961057
455560.0000000    0.3094116
455600.0000000    0.2953950
455640.0000000    0.2810033
455680.0000000    0.2917965
455720.0000000    0.2883289
455760.0000000    0.3070211
455800.0000000    0.3136979
455840.0000000    0.2914704
455880.0000000    0.2984979
455920.0000000    0.2774408
455960.0000000    0.3012898
456000.0000000    0.2690364
456040.0000000    0.2743084
456080.0000000    0.2930697
456120.0000000    0.3108394
456160.0000000    0.3043721
456200.0000000    0.3071395
456240.0000000    0.2894779
456280.0000000    0.2988334
456320.0000000    0.3097828
456360.0000000    0.3151643
456400.0000000    0.2799239
456440.0000000    0.3446583
456480.0000000    0.3359785
456520.0000000    0.3201880
456560.0000000    0.3262464
456600.0000000    0.3401386
456640.0000000    0.3549682
456680.0000000    0.3609424
456720.0000000    0.3323579
456760.0000000    0.3543291
456800.0000000    0.3673277
456840.0000000    0.3908396
456880.0000000    0.3857367
456920.0000000    0.4005788
456960.0000000    0.3827382
457000.0000000    0.3840485
457040.0000000    0.3649530
457080.0000000    0.3549393
457120.0000000    0.3670732
457160.0000000    0.3815933
457200.0000000    0.3785361
457240.0000000    0.3751496
457280.0000000    0.3521865
457320.0000000    0.3519638
457360.0000000    0.3539865
457400.0000000    0.3753060
457440.0000000    0.3557368
457480.0000000    0.3472866
457520.0000000    0.3624438
457560.0000000    0.3391360
457600.0000000    0.3286954
457640.0000000    0.3343011
457680.0000000    0.3060665
457720.0000000    0.3077038
457760.0000000    0.2909948
457800.0000000    0.3047422
457840.0000000    0.3151160
457880.0000000    0.2859027
457920.0000000    0.3136953
457960.0000000    0.3278764
458000.0000000    0.3344828
458040.0000000    0.3161795
458080.0000000    0.3451789
458120.0000000    0.3479817
458160.0000000    0.3449820
458200.0000000    0.3155659
458240.0000000    0.3369223
458280.0000000    0.3438216
458320.0000000    0.3210002
458360.0000000    0.3158019
458400.0000000    0.3289365
458440.0000000    0.3371698
458480.0000000    0.3376126
458520.0000000    0.3344397
458560.0000000    0.3352109
458600.0000000    0.3493083
458640.0000000    0.3574595
458680.0000000    0.3634486
458720.0000000    0.3631667
458760.0000000    0.3238235
458800.0000000    0.3162774
458840.0000000    0.2790864
458880.0000000    0.2927065
458920.0000000    0.2956320
458960.0000000    0.2908573
459000.0000000    0.2961664
459040.0000000    0.2872055
459080.0000000    0.3121313
459120.0000000    0.3203823
459160.0000000    0.3617930
459200.0000000    0.3025735
459240.0000000    0.3077108
459280.0000000    0.3139125
459320.0000000    0.3013427
459360.0000000    0.3090623
459400.0000000    0.3550576
459440.0000000    0.3505178
459480.0000000    0.3426864
459520.0000000    0.3134630
459560.0000000    0.3118424
459600.0000000    0.3177496
459640.0000000    0.3449203
459680.0000000    0.3350197
459720.0000000    0.3408535
459760.0000000    0.3259147
459800.0000000    0.3199795
459840.0000000    0.3298016
459880.0000000    0.3147882
459920.0000000    0.2943433
459960.0000000    0.3170435
460000.0000000    0.3135517
460040.0000000    0.3202719
460080.0000000    0.3049743
460120.0000000    0.3137608
460160.0000000    0.2914721
460200.0000000    0.3182243
460240.0000000    0.3104412
460280.0000000    0.3159826
460320.0000000    0.3414345
460360.0000000    0.3232572
460400.0000000    0.3258862
460440.0000000    0.3093357
460480.0000000    0.2982775
460520.0000000    0.2971770
460560.0000000    0.3246849
460600.0000000    0.3287732
460640.0000000    0.3326313
460680.0000000    0.3082465
460720.0000000    0.3040378
460760.0000000    0.3024470
460800.0000000    0.2898337
460840.0000000    0.3255723
460880.0000000    0.2871448
460920.0000000    0.3099855
460960.0000000    0.3434293
461000.0000000    0.3225390
461040.0000000    0.3126649
461080.0000000    0.2786341
461120.0000000    0.2937248
461160.0000000    0.3205466
461200.0000000    0.3098824
461240.0000000    0.3014694
461280.0000000    0.2605359
461320.0000000    0.2718825
461360.0000000    0.2975471
461400.0000000    0.3101459
461440.0000000    0.3265107
461480.0000000    0.3179902
461520.0000000    0.2828001
461560.0000000    0.2957361
461600.0000000    0.2911209
461640.0000000    0.3299635
461680.0000000    0.3387135
461720.0000000    0.3263862
461760.0000000    0.3168793
461800.0000000    0.3202348
461840.0000000    0.3226618
461880.0000000    0.3243209
461920.0000000    0.3399773
461960.0000000    0.3096331
462000.0000000    0.3119648
462040.0000000    0.2966381
462080.0000000    0.2827131
462120.0000000    0.3219396
462160.0000000    0.3199011
462200.0000000    0.2996097
462240.0000000    0.2946822
462280.0000000    0.2808931
462320.0000000    0.3092228
462360.0000000    0.2633304
462400.0000000    0.2798274
462440.0000000    0.2943501
462480.0000000    0.2561575
462520.0000000    0.2522068
462560.0000000    0.2761015
462600.0000000    0.2653151
462640.0000000    0.2682982
462680.0000000    0.2783649
462720.0000000    0.2922199
462760.0000000    0.2942573
462800.0000000    0.3086978
462840.0000000    0.2923085
462880.0000000    0.3109526
462920.0000000    0.3075261
462960.0000000    0.3174142
463000.0000000    0.3168135
463040.0000000    0.3140150
463080.0000000    0.3002595
463120.0000000    0.2826738
463160.0000000    0.3022040
463200.0000000    0.2953674
463240.0000000    0.3061792
463280.0000000    0.2808267
463320.0000000    0.2708685
463360.0000000    0.2835048
463400.0000000    0.2836077
463440.0000000    0.3144669
463480.0000000    0.3147489
463520.0000000    0.2988195
463560.0000000    0.2963482
463600.0000000    0.2947669
463640.0000000    0.3251692
463680.0000000    0.3163191
463720.0000000    0.3052752
463760.0000000    0.2926764
463800.0000000    0.3099777
463840.0000000    0.2748579
463880.0000000    0.2680936
463920.0000000    0.2735327
463960.0000000    0.2578149
464000.0000000    0.2697616
464040.0000000    0.2731410
464080.0000000    0.2915621
464120.0000000    0.2629381
464160.0000000    0.2594019
464200.0000000    0.2685354
464240.0000000    0.2781382
464280.0000000    0.2832442
464320.0000000    0.2847129
464360.0000000    0.2626987
464400.0000000    0.2928144
464440.0000000    0.2551379
464480.0000000    0.2779933
464520.0000000    0.3107604
464560.0000000    0.3038157
464600.0000000    0.2940728
464640.0000000    0.2814836
464680.0000000    0.2576030
464720.0000000    0.2776568
464760.0000000    0.2818278
464800.0000000    0.2799039
464840.0000000    0.2834771
464880.0000000    0.2651209
464920.0000000    0.2642343
464960.0000000    0.2569911
465000.0000000    0.2695542
465040.0000000    0.2914324
465080.0000000    0.2936373
465120.0000000    0.2870333
465160.0000000    0.3209044
465200.0000000    0.3015043
465240.0000000    0.3132750
465280.0000000    0.3190744
465320.0000000    0.3057386
465360.0000000    0.2669446
465400.0000000    0.2832098
465440.0000000    0.2928134
465480.0000000    0.3113729
465520.0000000    0.2826964
465560.0000000    0.2832851
465600.0000000    0.2853365
465640.0000000    0.3078384
465680.0000000    0.3234696
465720.0000000    0.2642474
465760.0000000    0.2930354
465800.0000000    0.2984470
465840.0000000    0.3109699
465880.0000000    0.2686956
465920.0000000    0.2790010
465960.0000000    0.2770241
466000.0000000    0.2578043
466040.0000000    0.2845704
466080.0000000    0.2438513
466120.0000000    0.2838480
466160.0000000    0.3214242
466200.0000000    0.2882109
466240.0000000    0.3252335
466280.0000000    0.3476705
466320.0000000    0.3222709
466360.0000000    0.3027389
466400.0000000    0.2961752
466440.0000000    0.2973438
466480.0000000    0.2988021
466520.0000000    0.2988189
466560.0000000    0.2767175
466600.0000000    0.2735916
466640.0000000    0.2529141
466680.0000000    0.2398132
466720.0000000    0.2689094
466760.0000000    0.2925286
466800.0000000    0.3004469
466840.0000000    0.2882257
466880.0000000    0.2932621
466920.0000000    0.2758549
466960.0000000    0.2955177
467000.0000000    0.2853055
467040.0000000    0.3041120
467080.0000000    0.2933420
467120.0000000    0.3190875
467160.0000000    0.2873476
467200.0000000    0.2941653
467240.0000000    0.3120123
467280.0000000    0.3330249
467320.0000000    0.3140548
467360.0000000    0.3023320
467400.0000000    0.3194848
467440.0000000    0.3012408
467480.0000000    0.2947874
467520.0000000    0.2923132
467560.0000000    0.2778638
467600.0000000    0.2970860
467640.0000000    0.2851911
467680.0000000    0.2856893
467720.0000000    0.3044296
467760.0000000    0.2965841
467800.0000000    0.3167135
467840.0000000    0.2845731
467880.0000000    0.2967529
467920.0000000    0.2872031
467960.0000000    0.3058774
468000.0000000    0.2994165
468040.0000000    0.3173360
468080.0000000    0.3267737
468120.0000000    0.3511162
468160.0000000    0.3565280
468200.0000000    0.3469486
468240.0000000    0.3269607
468280.0000000    0.3576068
468320.0000000    0.3435573
468360.0000000    0.3563223
468400.0000000    0.3544399
468440.0000000    0.3374256
468480.0000000    0.3705764
468520.0000000    0.3493698
468560.0000000    0.3552160
468600.0000000    0.3150984
468640.0000000    0.3243597
468680.0000000    0.3539449
468720.0000000    0.3245092
468760.0000000    0.3242481
468800.0000000    0.3181139
468840.0000000    0.3237366
468880.0000000    0.3520634
468920.0000000    0.3308909
468960.0000000    0.3105243
469000.0000000    0.3566318
469040.0000000    0.3460367
469080.0000000    0.3630202
469120.0000000    0.3551995
469160.0000000    0.3587959
469200.0000000    0.3941069
469240.0000000    0.3822374
469280.0000000    0.3733873
469320.0000000    0.3825085
469360.0000000    0.3486790
469400.0000000    0.3585289
469440.0000000    0.3412139
469480.0000000    0.3602449
469520.0000000    0.3279634
469560.0000000    0.3307581
469600.0000000    0.3150138
469640.0000000    0.3271098
469680.0000000    0.3157022
469720.0000000    0.3039514
469760.0000000    0.3229721
469800.0000000    0.3124436
469840.0000000    0.3131207
469880.0000000    0.3426824
469920.0000000    0.3558784
469960.0000000    0.3213447
470000.0000000    0.3171750
470040.0000000    0.3638874
470080.0000000    0.3328945
470120.0000000    0.3286139
470160.0000000    0.3396401
470200.0000000    0.3432740
470240.0000000    0.3280847
470280.0000000    0.3291104
470320.0000000    0.3429875
470360.0000000    0.3472830
470400.0000000    0.3282406
470440.0000000    0.3319852
470480.0000000    0.3448525
470520.0000000    0.3335776
470560.0000000    0.3360718
470600.0000000    0.3653412
470640.0000000    0.3605211
470680.0000000    0.3618140
470720.0000000    0.3569051
470760.0000000    0.3449570
470800.0000000    0.2973467
470840.0000000    0.3147326
470880.0000000    0.3099271
470920.0000000    0.2963959
470960.0000000    0.3220900
471000.0000000    0.3322624
471040.0000000    0.3483939
471080.0000000    0.3470096
471120.0000000    0.3107837
471160.0000000    0.3484693
471200.0000000    0.3300298
471240.0000000    0.3029484
471280.0000000    0.3125876
471320.0000000    0.3332832
471360.0000000    0.3240018
471400.0000000    0.3510088
471440.0000000    0.3345171
471480.0000000    0.3603579
471520.0000000    0.3778987
471560.0000000    0.3378362
471600.0000000    0.3544745
471640.0000000    0.3664482
471680.0000000    0.4004162
471720.0000000    0.3744443
471760.0000000    0.3862325
471800.0000000    0.4106674
471840.0000000    0.3878549
471880.0000000    0.3840762
471920.0000000    0.3805345
471960.0000000    0.3761142
472000.0000000    0.3874354
472040.0000000    0.3628522
472080.0000000    0.3791438
472120.0000000    0.3816055
472160.0000000    0.3830910
472200.0000000    0.3678879
472240.0000000    0.3305133
472280.0000000    0.3133006
472320.0000000    0.3117164
472360.0000000    0.3358951
472400.0000000    0.3221288
472440.0000000    0.3269052
472480.0000000    0.3162611
472520.0000000    0.3481593
472560.0000000    0.3344552
472600.0000000    0.3241062
472640.0000000    0.3219484
472680.0000000    0.3274142
472720.0000000    0.3092400
472760.0000000    0.3120760
472800.0000000    0.3235771
472840.0000000    0.3437699
472880.0000000    0.3453250
472920.0000000    0.3388307
472960.0000000    0.3401423
473000.0000000    0.3079317
473040.0000000    0.3416248
473080.0000000    0.3345750
473120.0000000    0.3658618
473160.0000000    0.3345037
473200.0000000    0.3214286
473240.0000000    0.3274674
473280.0000000    0.2741504
473320.0000000    0.2827905
473360.0000000    0.2815524
473400.0000000    0.2681737
473440.0000000    0.2865647
473480.0000000    0.3209340
473520.0000000    0.3014894
473560.0000000    0.3103438
473600.0000000    0.3378591
473640.0000000    0.3487854
473680.0000000    0.3262421
473720.0000000    0.3161811
473760.0000000    0.3155383
473800.0000000    0.3518298
473840.0000000    0.3692402
473880.0000000    0.3460498
473920.0000000    0.3590436
473960.0000000    0.3789778
474000.0000000    0.3562278
474040.0000000    0.3768054
474080.0000000    0.3721237
474120.0000000    0.3760466
474160.0000000    0.3736128
474200.0000000    0.3537258
474240.0000000    0.3538959
474280.0000000    0.3620535
474320.0000000    0.3947219
474360.0000000    0.4041372
474400.0000000    0.3274863
474440.0000000    0.3207138
474480.0000000    0.3454774
474520.0000000    0.3337596
474560.0000000    0.3597378
474600.0000000    0.3663926
474640.0000000    0.3712338
474680.0000000    0.3761564
474720.0000000    0.3871270
474760.0000000    0.3862648
474800.0000000    0.3628648
474840.0000000    0.3640603
474880.0000000    0.3479609
474920.0000000    0.3240447
474960.0000000    0.3412419
475000.0000000    0.3630907
475040.0000000    0.3646550
475080.0000000    0.3643349
475120.0000000    0.3280212
475160.0000000    0.3261268
475200.0000000    0.3298088
475240.0000000    0.3398896
475280.0000000    0.3282903
475320.0000000    0.3460709
475360.0000000    0.3361042
475400.0000000    0.3169406
475440.0000000    0.3593631
475480.0000000    0.3381370
475520.0000000    0.3129141
475560.0000000    0.3400555
475600.0000000    0.2938987
475640.0000000    0.3170943
475680.0000000    0.2867478
475720.0000000    0.3097088
475760.0000000    0.3060152
475800.0000000    0.3173522
475840.0000000    0.2881847
475880.0000000    0.2921315
475920.0000000    0.3165798
475960.0000000    0.2669464
476000.0000000    0.3229305
476040.0000000    0.3248585
476080.0000000    0.3266805
476120.0000000    0.3398217
476160.0000000    0.2896124
476200.0000000    0.3308336
476240.0000000    0.3345723
476280.0000000    0.3130203
476320.0000000    0.3555287
476360.0000000    0.3065047
476400.0000000    0.3228017
476440.0000000    0.3316522
476480.0000000    0.3285829
476520.0000000    0.2890127
476560.0000000    0.3034413
476600.0000000    0.2893810
476640.0000000    0.2719275
476680.0000000    0.2558424
476720.0000000    0.2549554
476760.0000000    0.2319765
476800.0000000    0.2396215
476840.0000000    0.2394812
476880.0000000    0.2445320
476920.0000000    0.2507193
476960.0000000    0.2240242
477000.0000000    0.2425082
477040.0000000    0.2324107
477080.0000000    0.2370628
477120.0000000    0.2335862
477160.0000000    0.2365721
477200.0000000    0.2533923
477240.0000000    0.2692720
477280.0000000    0.2398881
477320.0000000    0.2425787
477360.0000000    0.2498418
477400.0000000    0.2428782
477440.0000000    0.2248636
477480.0000000    0.2164106
477520.0000000    0.2582076
477560.0000000    0.2455314
477600.0000000    0.2281664
477640.0000000    0.2146495
477680.0000000    0.2444832
477720.0000000    0.2716599
477760.0000000    0.2676704
477800.0000000    0.2695333
477840.0000000    0.2678532
477880.0000000    0.2859211
477920.0000000    0.2957358
477960.0000000    0.2999142
478000.0000000    0.2708565
478040.0000000    0.3259208
478080.0000000    0.3378697
478120.0000000    0.3189800
478160.0000000    0.3347169
478200.0000000    0.3369657
478240.0000000    0.3202477
478280.0000000    0.2947171
478320.0000000    0.3158312
478360.0000000    0.3230727
478400.0000000    0.3047237
478440.0000000    0.3253705
478480.0000000    0.3043871
478520.0000000    0.3397290
478560.0000000    0.3266508
478600.0000000    0.2964097
478640.0000000    0.3198720
478680.0000000    0.3249788
478720.0000000    0.3362830
478760.0000000    0.3013944
478800.0000000    0.2891170
478840.0000000    0.3063182
478880.0000000    0.3103458
478920.0000000    0.3083054
478960.0000000    0.3395330
479000.0000000    0.3385198
479040.0000000    0.3396119
479080.0000000    0.3474977
479120.0000000    0.3477595
479160.0000000    0.3796511
479200.0000000    0.3620901
479240.0000000    0.3592334
479280.0000000    0.3162980
479320.0000000    0.3515064
479360.0000000    0.3570710
479400.0000000    0.3514397
479440.0000000    0.3508206
479480.0000000    0.3574049
479520.0000000    0.3644923
479560.0000000    0.3616515
479600.0000000    0.3533236
479640.0000000    0.3295282
479680.0000000    0.3471072
479720.0000000    0.3125119
479760.0000000    0.3461426
479800.0000000    0.3203833
479840.0000000    0.3028660
479880.0000000    0.2653708
479920.0000000    0.2950549
479960.0000000    0.2938765
480000.0000000    0.3147701
480040.0000000    0.2997151
480080.0000000    0.3280216
480120.0000000    0.2982132
480160.0000000    0.3069177
480200.0000000    0.3207783
480240.0000000    0.3400422
480280.0000000    0.2604074
480320.0000000    0.2983379
480360.0000000    0.2931101
480400.0000000    0.3041361
480440.0000000    0.3009102
480480.0000000    0.3100769
480520.0000000    0.3059775
480560.0000000    0.2915969
480600.0000000    0.2833413
480640.0000000    0.2951301
480680.0000000    0.2645289
480720.0000000    0.2682686
480760.0000000    0.2878839
480800.0000000    0.2963205
480840.0000000    0.2908559
480880.0000000    0.2942190
480920.0000000    0.2954903
480960.0000000    0.2849972
481000.0000000    0.3019427
481040.0000000    0.2880855
481080.0000000    0.3213491
481120.0000000    0.2888361
481160.0000000    0.2846201
481200.0000000    0.2898489
481240.0000000    0.2626688
481280.0000000    0.2864715
481320.0000000    0.2759779
481360.0000000    0.2715675
481400.0000000    0.3114114
481440.0000000    0.3095061
481480.0000000    0.2565780
481520.0000000    0.2500236
481560.0000000    0.2342666
481600.0000000    0.2504576
481640.0000000    0.2645794
481680.0000000    0.2594044
481720.0000000    0.2605348
481760.0000000    0.2595481
481800.0000000    0.2738608
481840.0000000    0.2796553
481880.0000000    0.2681507
481920.0000000    0.2837746
481960.0000000    0.2875324
482000.0000000    0.3116714
482040.0000000    0.3260073
482080.0000000    0.3296159
482120.0000000    0.3372347
482160.0000000    0.3374181
482200.0000000    0.3318319
482240.0000000    0.3229709
482280.0000000    0.3256308
482320.0000000    0.3282560
482360.0000000    0.3349051
482400.0000000    0.3469791
482440.0000000    0.3336470
482480.0000000    0.3165513
482520.0000000    0.3222731
482560.0000000    0.3386959
482600.0000000    0.3065962
482640.0000000    0.2832210
482680.0000000    0.2908794
482720.0000000    0.2913874
482760.0000000    0.2894656
482800.0000000    0.3224516
482840.0000000    0.3029170
482880.0000000    0.3281605
482920.0000000    0.3195941
482960.0000000    0.3538539
483000.0000000    0.3053860
483040.0000000    0.3346609
483080.0000000    0.3289891
483120.0000000    0.3170963
483160.0000000    0.3141789
483200.0000000    0.3401628
483240.0000000    0.3218476
483280.0000000    0.3198394
483320.0000000    0.3090997
483360.0000000    0.2987335
483400.0000000    0.2956189
483440.0000000    0.3115336
483480.0000000    0.3041655
483520.0000000    0.3226823
483560.0000000    0.3193172
483600.0000000    0.3520032
483640.0000000    0.3474726
483680.0000000    0.3412946
483720.0000000    0.3524939
483760.0000000    0.3337916
483800.0000000    0.3142187
483840.0000000    0.3009348
483880.0000000    0.2910098
483920.0000000    0.3018706
483960.0000000    0.3116031
484000.0000000    0.3379026
484040.0000000    0.3153333
484080.0000000    0.3330247
484120.0000000    0.3369091
484160.0000000    0.3545297
484200.0000000    0.2921434
484240.0000000    0.3162768
484280.0000000    0.3095520
484320.0000000    0.3427463
484360.0000000    0.3124304
484400.0000000    0.2904325
484440.0000000    0.3131821
484480.0000000    0.3350559
484520.0000000    0.3038031
484560.0000000    0.3178989
484600.0000000    0.3076670
484640.0000000    0.3019768
484680.0000000    0.2875857
484720.0000000    0.2984536
484760.0000000    0.3171763
484800.0000000    0.3081842
484840.0000000    0.2804393
484880.0000000    0.3142561
484920.0000000    0.3125281
484960.0000000    0.2785690
485000.0000000    0.3088096
485040.0000000    0.3030213
485080.0000000    0.3162201
485120.0000000    0.2992252
485160.0000000    0.3052867
485200.0000000    0.2874858
485240.0000000    0.2899199
485280.0000000    0.2833489
485320.0000000    0.2956019
485360.0000000    0.3001259
485400.0000000    0.3105944
485440.0000000    0.3087308
485480.0000000    0.3436476
485520.0000000    0.3494408
485560.0000000    0.3459189
485600.0000000    0.3048555
485640.0000000    0.3181320
485680.0000000    0.3218011
485720.0000000    0.3113710
485760.0000000    0.3060806
485800.0000000    0.2935692
485840.0000000    0.3175011
485880.0000000    0.3206859
485920.0000000    0.3358053
485960.0000000    0.3574591
486000.0000000    0.3297277
486040.0000000    0.3447402
486080.0000000    0.3338766
486120.0000000    0.3175958
486160.0000000    0.3265933
486200.0000000    0.3087241
486240.0000000    0.3230522
486280.0000000    0.3277562
486320.0000000    0.3134624
486360.0000000    0.3173610
486400.0000000    0.3267279
486440.0000000    0.3365833
486480.0000000    0.3342222
486520.0000000    0.3539265
486560.0000000    0.3207019
486600.0000000    0.3262042
486640.0000000    0.3311898
486680.0000000    0.3241275
486720.0000000    0.3278900
486760.0000000    0.3560887
486800.0000000    0.3162534
486840.0000000    0.3041151
486880.0000000    0.3017524
486920.0000000    0.2983117
486960.0000000    0.3022865
487000.0000000    0.2990548
487040.0000000    0.3225146
487080.0000000    0.3106420
487120.0000000    0.3007580
487160.0000000    0.3143885
487200.0000000    0.3013391
487240.0000000    0.3090239
487280.0000000    0.3122503
487320.0000000    0.3129719
487360.0000000    0.3251013
487400.0000000    0.3359408
487440.0000000    0.3291422
487480.0000000    0.3037176
487520.0000000    0.3416460
487560.0000000    0.3472352
487600.0000000    0.3306186
487640.0000000    0.3139580
487680.0000000    0.3224533
487720.0000000    0.3310035
487760.0000000    0.3181989
487800.0000000    0.2926393
487840.0000000    0.3139603
487880.0000000    0.3107965
487920.0000000    0.3227539
487960.0000000    0.3345694
488000.0000000    0.3005485
488040.0000000    0.3112401
488080.0000000    0.3231106
488120.0000000    0.3313081
488160.0000000    0.3306351
488200.0000000    0.3720646
488240.0000000    0.3508150
488280.0000000    0.3255340
488320.0000000    0.3332622
488360.0000000    0.3351289
488400.0000000    0.3255407
488440.0000000    0.3326585
488480.0000000    0.3244964
488520.0000000    0.3292965
488560.0000000    0.2947470
488600.0000000    0.3193564
488640.0000000    0.3149722
488680.0000000    0.3389958
488720.0000000    0.2907155
488760.0000000    0.3102832
488800.0000000    0.3424594
488840.0000000    0.3465031
488880.0000000    0.3093150
488920.0000000    0.3230500
488960.0000000    0.3297432
489000.0000000    0.3079441
489040.0000000    0.2903713
489080.0000000    0.3098300
489120.0000000    0.3069964
489160.0000000    0.3170446
489200.0000000    0.3200677
489240.0000000    0.3476380
489280.0000000    0.3380513
489320.0000000    0.3555973
489360.0000000    0.3199816
489400.0000000    0.3242112
489440.0000000    0.3238952
489480.0000000    0.3007750
489520.0000000    0.2980441
489560.0000000    0.3203336
489600.0000000    0.3235261
489640.0000000    0.3249711
489680.0000000    0.3188529
489720.0000000    0.3279882
489760.0000000    0.3259644
489800.0000000    0.3224393
489840.0000000    0.3264482
489880.0000000    0.3323148
489920.0000000    0.3398133
489960.0000000    0.3389637
490000.0000000    0.3274052
490040.0000000    0.3280165
490080.0000000    0.3276947
490120.0000000    0.3240210
490160.0000000    0.3176267
490200.0000000    0.3221840
490240.0000000    0.3086247
490280.0000000    0.3151436
490320.0000000    0.2918651
490360.0000000    0.2821280
490400.0000000    0.3007049
490440.0000000    0.3041820
490480.0000000    0.3155897
490520.0000000    0.3089718
490560.0000000    0.3270792
490600.0000000    0.3136689
490640.0000000    0.3170278
490680.0000000    0.3258071
490720.0000000    0.3073086
490760.0000000    0.3025528
490800.0000000    0.2967772
490840.0000000    0.3290640
490880.0000000    0.3279350
490920.0000000    0.3074554
490960.0000000    0.3129617
491000.0000000    0.3339676
491040.0000000    0.3335665
491080.0000000    0.3308015
491120.0000000    0.3238492
491160.0000000    0.3252690
491200.0000000    0.3229929
491240.0000000    0.3256023
491280.0000000    0.3334684
491320.0000000    0.3562744
491360.0000000    0.3317648
491400.0000000    0.3342142
491440.0000000    0.3337146
491480.0000000    0.3210711
491520.0000000    0.3269165
491560.0000000    0.3499054
491600.0000000    0.3560236
491640.0000000    0.3109871
491680.0000000    0.3157116
491720.0000000    0.3449313
491760.0000000    0.3143396
491800.0000000    0.3179429
491840.0000000    0.3135615
491880.0000000    0.3312363
491920.0000000    0.3262080
491960.0000000    0.2899641
492000.0000000    0.3151931
492040.0000000    0.3329669
492080.0000000    0.3306808
492120.0000000    0.3341182
492160.0000000    0.3205501
492200.0000000    0.2994081
492240.0000000    0.3138039
492280.0000000    0.3064762
492320.0000000    0.3161353
492360.0000000    0.3122781
492400.0000000    0.3162422
492440.0000000    0.3124151
492480.0000000    0.3193647
492520.0000000    0.3399481
492560.0000000    0.3197851
492600.0000000    0.3305048
492640.0000000    0.3311956
492680.0000000    0.3056248
492720.0000000    0.2894498
492760.0000000    0.3451495
492800.0000000    0.3235696
492840.0000000    0.3317802
492880.0000000    0.3488967
492920.0000000    0.3336704
492960.0000000    0.3369296
493000.0000000    0.3302007
493040.0000000    0.3187736
493080.0000000    0.3383705
493120.0000000    0.3396187
493160.0000000    0.3315012
493200.0000000    0.3431558
493240.0000000    0.3524943
493280.0000000    0.3462995
493320.0000000    0.3439066
493360.0000000    0.3198503
493400.0000000    0.3383043
493440.0000000    0.3386041
493480.0000000    0.3439748
493520.0000000    0.3130992
493560.0000000    0.3194862
493600.0000000    0.3110895
493640.0000000    0.3092383
493680.0000000    0.3533212
493720.0000000    0.3447666
493760.0000000    0.3267100
493800.0000000    0.3396107
493840.0000000    0.2946269
493880.0000000    0.3135518
493920.0000000    0.3314886
493960.0000000    0.3190045
494000.0000000    0.3402364
494040.0000000    0.3404054
494080.0000000    0.3517877
494120.0000000    0.3141289
494160.0000000    0.3095712
494200.0000000    0.3342428
494240.0000000    0.3324054
494280.0000000    0.3557657
494320.0000000    0.3237642
494360.0000000    0.3216028
494400.0000000    0.3231505
494440.0000000    0.3359844
494480.0000000    0.3165478
494520.0000000    0.3148618
494560.0000000    0.3473570
494600.0000000    0.3645827
494640.0000000    0.3475527
494680.0000000    0.3314532
494720.0000000    0.3347263
494760.0000000    0.3440081
494800.0000000    0.3213185
494840.0000000    0.3256299
494880.0000000    0.3416778
494920.0000000    0.3309116
494960.0000000    0.3072377
495000.0000000    0.3398840
495040.0000000    0.3389097
495080.0000000    0.3519747
495120.0000000    0.3498262
495160.0000000    0.3439552
495200.0000000    0.3292409
495240.0000000    0.3337856
495280.0000000    0.3137400
495320.0000000    0.3498814
495360.0000000    0.3505137
495400.0000000    0.3369685
495440.0000000    0.3074595
495480.0000000    0.3333081
495520.0000000    0.3495968
495560.0000000    0.3369237
495600.0000000    0.3139126
495640.0000000    0.3166502
495680.0000000    0.3004234
495720.0000000    0.3068006
495760.0000000    0.3336203
495800.0000000    0.3597642
495840.0000000    0.3456057
495880.0000000    0.3515059
495920.0000000    0.3353377
495960.0000000    0.3352924
496000.0000000    0.3411189
496040.0000000    0.3467568
496080.0000000    0.3451859
496120.0000000    0.3673928
496160.0000000    0.3589472
496200.0000000    0.3572677
496240.0000000    0.3475654
496280.0000000    0.3616498
496320.0000000    0.3322170
496360.0000000    0.3462763
496400.0000000    0.3336797
496440.0000000    0.3112409
496480.0000000    0.3312256
496520.0000000    0.3458671
496560.0000000    0.3216650
496600.0000000    0.3080481
496640.0000000    0.3268384
496680.0000000    0.3287348
496720.0000000    0.3503631
496760.0000000    0.3178710
496800.0000000    0.3721777
496840.0000000    0.3592657
496880.0000000    0.3552661
496920.0000000    0.3604644
496960.0000000    0.3675279
497000.0000000    0.3523740
497040.0000000    0.3658330
497080.0000000    0.3518902
497120.0000000    0.3420286
497160.0000000    0.3542750
497200.0000000    0.3425729
497240.0000000    0.3029730
497280.0000000    0.2974796
497320.0000000    0.3038043
497360.0000000    0.3139758
497400.0000000    0.3089342
497440.0000000    0.2887667
497480.0000000    0.2919891
497520.0000000    0.3078476
497560.0000000    0.2983695
497600.0000000    0.2742898
497640.0000000    0.3378178
497680.0000000    0.3793595
497720.0000000    0.3720694
497760.0000000    0.3470911
497800.0000000    0.3607934
497840.0000000    0.3453905
497880.0000000    0.3670031
497920.0000000    0.3787224
497960.0000000    0.3440384
498000.0000000    0.3451781
498040.0000000    0.3702254
498080.0000000    0.3721768
498120.0000000    0.3688732
498160.0000000    0.3865453
498200.0000000    0.3476511
498240.0000000    0.3242794
498280.0000000    0.2932087
498320.0000000    0.3417362
498360.0000000    0.3745954
498400.0000000    0.4077057
498440.0000000    0.4045779
498480.0000000    0.4055754
498520.0000000    0.3891503
498560.0000000    0.3691580
498600.0000000    0.3658930
498640.0000000    0.4164951
498680.0000000    0.3744614
498720.0000000    0.4290611
498760.0000000    0.4277530
498800.0000000    0.4306315
498840.0000000    0.4125172
498880.0000000    0.4523784
498920.0000000    0.4210594
498960.0000000    0.4495685
499000.0000000    0.4074234
499040.0000000    0.3699548
499080.0000000    0.3808607
499120.0000000    0.3493799
499160.0000000    0.3201468
499200.0000000    0.3397022
499240.0000000    0.3497388
499280.0000000    0.3492680
499320.0000000    0.3413675
499360.0000000    0.3466526
499400.0000000    0.3330067
499440.0000000    0.3292106
499480.0000000    0.3256444
499520.0000000    0.3392259
499560.0000000    0.3411704
499600.0000000    0.3582449
499640.0000000    0.3591504
499680.0000000    0.3469918
499720.0000000    0.3763813
499760.0000000    0.3699253
499800.0000000    0.4031510
499840.0000000    0.3595020
499880.0000000    0.3416007
499920.0000000    0.3133749
499960.0000000    0.3427649
500000.0000000    0.3353898
500040.0000000    0.3332313
500080.0000000    0.3387590
500120.0000000    0.3261661
500160.0000000    0.3389518
500200.0000000    0.3377298
500240.0000000    0.3407406
500280.0000000    0.2887726
500320.0000000    0.3070934
500360.0000000    0.3415356
500400.0000000    0.3189176
500440.0000000    0.3364914
500480.0000000    0.3453646
500520.0000000    0.3194916
500560.0000000    0.3468353
500600.0000000    0.3613729
500640.0000000    0.4119141
500680.0000000    0.3740055
500720.0000000    0.3552733
500760.0000000    0.3368840
500800.0000000    0.3839119
500840.0000000    0.3871605
500880.0000000    0.3680826
500920.0000000    0.3508188
500960.0000000    0.3215389
501000.0000000    0.3132620
501040.0000000    0.3000167
501080.0000000    0.3350520
501120.0000000    0.3610847
501160.0000000    0.3396004
501200.0000000    0.3416654
501240.0000000    0.3332893
501280.0000000    0.3303472
501320.0000000    0.3380122
501360.0000000    0.3531029
501400.0000000    0.3502628
501440.0000000    0.3203503
501480.0000000    0.3454324
501520.0000000    0.3679585
501560.0000000    0.3733438
501600.0000000    0.3589963
501640.0000000    0.3806565
501680.0000000    0.3604770
501720.0000000    0.3601232
501760.0000000    0.3199874
501800.0000000    0.3243642
501840.0000000    0.3356224
501880.0000000    0.2953652
501920.0000000    0.3018730
501960.0000000    0.3021347
502000.0000000    0.3124574
502040.0000000    0.3124975
502080.0000000    0.3221868
502120.0000000    0.3067450
502160.0000000    0.3075474
502200.0000000    0.3350513
502240.0000000    0.3271382
502280.0000000    0.3464681
502320.0000000    0.3587082
502360.0000000    0.3622658
502400.0000000    0.3463043
502440.0000000    0.3401497
502480.0000000    0.3391963
502520.0000000    0.3279477
502560.0000000    0.3387974
502600.0000000    0.3224431
502640.0000000    0.3293737
502680.0000000    0.3819644
502720.0000000    0.4102005
502760.0000000    0.4168481
502800.0000000    0.3977171
502840.0000000    0.3969944
502880.0000000    0.3744785
502920.0000000    0.3524084
502960.0000000    0.3937757
503000.0000000    0.3644756
503040.0000000    0.3735524
503080.0000000    0.3599162
503120.0000000    0.3481823
503160.0000000    0.3776960
503200.0000000    0.3577721
503240.0000000    0.3902397
503280.0000000    0.3918675
503320.0000000    0.3633417
503360.0000000    0.3951144
503400.0000000    0.3566247
503440.0000000    0.3589963
503480.0000000    0.3394759
503520.0000000    0.3233051
503560.0000000    0.3066275
503600.0000000    0.2832611
503640.0000000    0.3075658
503680.0000000    0.3136700
503720.0000000    0.3272231
503760.0000000    0.3425467
503800.0000000    0.3795576
503840.0000000    0.3681501
503880.0000000    0.3728765
503920.0000000    0.3751414
503960.0000000    0.3683411
504000.0000000    0.3518060
504040.0000000    0.3613936
504080.0000000    0.3836786
504120.0000000    0.3888482
504160.0000000    0.3705908
504200.0000000    0.3334516
504240.0000000    0.3662475
504280.0000000    0.3843498
504320.0000000    0.4115433
504360.0000000    0.3785922
504400.0000000    0.3725680
504440.0000000    0.3681366
504480.0000000    0.3437800
504520.0000000    0.3672725
504560.0000000    0.3807094
504600.0000000    0.3433046
504640.0000000    0.3674658
504680.0000000    0.3503142
504720.0000000    0.3298496
504760.0000000    0.3174389
504800.0000000    0.3418844
504840.0000000    0.2993589
504880.0000000    0.3200923
504920.0000000    0.3161679
504960.0000000    0.3467601
505000.0000000    0.3439671
505040.0000000    0.3325452
505080.0000000    0.3369953
505120.0000000    0.3531407
505160.0000000    0.3070296
505200.0000000    0.3182428
505240.0000000    0.3630870
505280.0000000    0.3604628
505320.0000000    0.3550752
505360.0000000    0.3511615
505400.0000000    0.3643901
505440.0000000    0.3317582
505480.0000000    0.3705027
505520.0000000    0.3557774
505560.0000000    0.3675739
505600.0000000    0.3645131
505640.0000000    0.3633398
505680.0000000    0.3680563
505720.0000000    0.3923710
505760.0000000    0.3694503
505800.0000000    0.3951029
505840.0000000    0.3940949
505880.0000000    0.3836451
505920.0000000    0.3707544
505960.0000000    0.3828014
506000.0000000    0.3853175
506040.0000000    0.3422733
506080.0000000    0.3627622
506120.0000000    0.3448496
506160.0000000    0.3425153
506200.0000000    0.3702602
506240.0000000    0.3609736
506280.0000000    0.3385962
506320.0000000    0.3568989
506360.0000000    0.3494768
506400.0000000    0.3495805
506440.0000000    0.3388583
506480.0000000    0.3479556
506520.0000000    0.3331566
506560.0000000    0.3112825
506600.0000000    0.2894908
506640.0000000    0.2663707
506680.0000000    0.2562230
506720.0000000    0.2659326
506760.0000000    0.2780617
506800.0000000    0.2762692
506840.0000000    0.2684004
506880.0000000    0.2708634
506920.0000000    0.2769001
506960.0000000    0.2538820
507000.0000000    0.3023930
507040.0000000    0.2872066
507080.0000000    0.2826198
507120.0000000    0.3140555
507160.0000000    0.3289708
507200.0000000    0.3371571
507240.0000000    0.3421053
507280.0000000    0.3980647
507320.0000000    0.3544067
507360.0000000    0.3280757
507400.0000000    0.3386451
507440.0000000    0.3343099
507480.0000000    0.3192788
507520.0000000    0.3152972
507560.0000000    0.3143293
507600.0000000    0.2920699
507640.0000000    0.3150436
507680.0000000    0.2916176
507720.0000000    0.2961213
507760.0000000    0.2671665
507800.0000000    0.2504536
507840.0000000    0.2519069
507880.0000000    0.2254863
507920.0000000    0.2271964
507960.0000000    0.2272634
508000.0000000    0.2268016
508040.0000000    0.2454417
508080.0000000    0.2596704
508120.0000000    0.3028174
508160.0000000    0.3057112
508200.0000000    0.3032157
508240.0000000    0.3260481
508280.0000000    0.3380932
508320.0000000    0.3069236
508360.0000000    0.3257625
508400.0000000    0.3226762
508440.0000000    0.3139206
508480.0000000    0.3185491
508520.0000000    0.3240409
508560.0000000    0.3282323
508600.0000000    0.3180322
508640.0000000    0.3317350
508680.0000000    0.3240527
508720.0000000    0.3162994
508760.0000000    0.3176437
508800.0000000    0.3394740
508840.0000000    0.3173141
508880.0000000    0.3064168
508920.0000000    0.3079923
508960.0000000    0.2913373
509000.0000000    0.3166894
509040.0000000    0.3125642
509080.0000000    0.2951772
509120.0000000    0.2938161
509160.0000000    0.3146297
509200.0000000    0.3110401
509240.0000000    0.3068381
509280.0000000    0.3424133
509320.0000000    0.3449993
509360.0000000    0.3253577
509400.0000000    0.3417428
509440.0000000    0.3331619
509480.0000000    0.3474115
509520.0000000    0.3404758
509560.0000000    0.3760675
509600.0000000    0.3695675
509640.0000000    0.3585259
509680.0000000    0.3685119
509720.0000000    0.3512060
509760.0000000    0.3522401
509800.0000000    0.3327183
509840.0000000    0.3782420
509880.0000000    0.3604921
509920.0000000    0.3646870
509960.0000000    0.3697293
510000.0000000    0.3602333
510040.0000000    0.3564885
510080.0000000    0.3587362
510120.0000000    0.3753118
510160.0000000    0.3660244
510200.0000000    0.3947851
510240.0000000    0.4093586
510280.0000000    0.3503189
510320.0000000    0.3502683
510360.0000000    0.3594438
510400.0000000    0.3745017
510440.0000000    0.3751808
510480.0000000    0.3816635
510520.0000000    0.4087456
510560.0000000    0.3599516
510600.0000000    0.3929881
510640.0000000    0.3734671
510680.0000000    0.3454889
510720.0000000    0.3599299
510760.0000000    0.3331970
510800.0000000    0.3677631
510840.0000000    0.3561477
510880.0000000    0.3537892
510920.0000000    0.3692956
510960.0000000    0.3539820
511000.0000000    0.3382432
511040.0000000    0.3583310
511080.0000000    0.3693695
511120.0000000    0.3656192
511160.0000000    0.3606206
511200.0000000    0.3495436
511240.0000000    0.3700927
511280.0000000    0.3623652
511320.0000000    0.3552046
511360.0000000    0.3536911
511400.0000000    0.3451983
511440.0000000    0.3388278
511480.0000000    0.3170241
511520.0000000    0.3031183
511560.0000000    0.3219714
511600.0000000    0.3303591
511640.0000000    0.3294327
511680.0000000    0.3447284
511720.0000000    0.3330214
511760.0000000    0.3282270
511800.0000000    0.3230678
511840.0000000    0.2820348
511880.0000000    0.2919713
511920.0000000    0.2893160
511960.0000000    0.2833380
512000.0000000    0.3076698
512040.0000000    0.3009575
512080.0000000    0.3029801
512120.0000000    0.3000736
512160.0000000    0.3212484
512200.0000000    0.3342218
512240.0000000    0.3404875
512280.0000000    0.3426224
512320.0000000    0.3215828
512360.0000000    0.3334997
512400.0000000    0.3383848
512440.0000000    0.3277591
512480.0000000    0.3483398
512520.0000000    0.3233249
512560.0000000    0.3514951
512600.0000000    0.3141260
512640.0000000    0.2957328
512680.0000000    0.3266988
512720.0000000    0.3438396
512760.0000000    0.3590234
512800.0000000    0.3435176
512840.0000000    0.3467970
512880.0000000    0.3574705
512920.0000000    0.3385901
512960.0000000    0.3272523
513000.0000000    0.3357987
513040.0000000    0.3529317
513080.0000000    0.3529488
513120.0000000    0.4143548
513160.0000000    0.3910228
513200.0000000    0.3952591
513240.0000000    0.4279605
513280.0000000    0.3855583
513320.0000000    0.3959669
513360.0000000    0.4103285
513400.0000000    0.4098614
513440.0000000    0.3970392
513480.0000000    0.3987564
513520.0000000    0.4208586
513560.0000000    0.3750432
513600.0000000    0.3526080
513640.0000000    0.3632147
513680.0000000    0.3375417
513720.0000000    0.3054374
513760.0000000    0.2983743
513800.0000000    0.2812146
513840.0000000    0.3396181
513880.0000000    0.3504133
513920.0000000    0.3503011
513960.0000000    0.3453931
514000.0000000    0.3834604
514040.0000000    0.3591017
514080.0000000    0.3540669
514120.0000000    0.3565068
514160.0000000    0.3341150
514200.0000000    0.3424484
514240.0000000    0.3424782
514280.0000000    0.3429694
514320.0000000    0.3328447
514360.0000000    0.3432865
514400.0000000    0.3447204
514440.0000000    0.3140409
514480.0000000    0.3634937
514520.0000000    0.3477660
514560.0000000    0.3475274
514600.0000000    0.3328709
514640.0000000    0.3400035
514680.0000000    0.3932221
514720.0000000    0.3724457
514760.0000000    0.3651589
514800.0000000    0.3272521
514840.0000000    0.3293620
514880.0000000    0.3009129
514920.0000000    0.2873496
514960.0000000    0.2797705
515000.0000000    0.2762527
515040.0000000    0.3305044
515080.0000000    0.3424307
515120.0000000    0.3511909
515160.0000000    0.3478416
515200.0000000    0.3558337
515240.0000000    0.3645144
515280.0000000    0.3690178
515320.0000000    0.3725597
515360.0000000    0.3807715
515400.0000000    0.3823130
515440.0000000    0.3829063
515480.0000000    0.3492198
515520.0000000    0.3565511
515560.0000000    0.3230524
515600.0000000    0.3764597
515640.0000000    0.3613237
515680.0000000    0.3333547
515720.0000000    0.3213015
515760.0000000    0.3409111
515800.0000000    0.3348534
515840.0000000    0.3780838
515880.0000000    0.3384797
515920.0000000    0.3431487
515960.0000000    0.3719530
516000.0000000    0.3717817
516040.0000000    0.3717120
516080.0000000    0.3736967
516120.0000000    0.3741196
516160.0000000    0.3778049
516200.0000000    0.3394239
516240.0000000    0.3373395
516280.0000000    0.3584928
516320.0000000    0.3512918
516360.0000000    0.3717970
516400.0000000    0.3636758
516440.0000000    0.3490592
516480.0000000    0.3631837
516520.0000000    0.3535587
516560.0000000    0.3626418
516600.0000000    0.3788483
516640.0000000    0.3978069
516680.0000000    0.3906494
516720.0000000    0.3951480
516760.0000000    0.3755182
516800.0000000    0.3538111
516840.0000000    0.3951932
516880.0000000    0.3677961
516920.0000000    0.3993788
516960.0000000    0.4126171
517000.0000000    0.3830917
517040.0000000    0.3541886
517080.0000000    0.3695264
517120.0000000    0.3647435
517160.0000000    0.3414910
517200.0000000    0.3134885
517240.0000000    0.3247879
517280.0000000    0.3348237
517320.0000000    0.3383779
517360.0000000    0.3331356
517400.0000000    0.3433944
517440.0000000    0.3666013
517480.0000000    0.3798177
517520.0000000    0.3981926
517560.0000000    0.3808005
517600.0000000    0.3775366
517640.0000000    0.3953737
517680.0000000    0.3817245
517720.0000000    0.3521566
517760.0000000    0.3569976
517800.0000000    0.3478772
517840.0000000    0.3369687
517880.0000000    0.3152855
517920.0000000    0.3310460
517960.0000000    0.3551714
518000.0000000    0.3600617
518040.0000000    0.3510833
518080.0000000    0.3517282
518120.0000000    0.3762950
518160.0000000    0.3518377
518200.0000000    0.3822137
518240.0000000    0.3624846
518280.0000000    0.3504192
518320.0000000    0.3527936
518360.0000000    0.4031835
518400.0000000    0.3727623
518440.0000000    0.3626677
518480.0000000    0.3356143
518520.0000000    0.3241090
518560.0000000    0.3631430
518600.0000000    0.3845146
518640.0000000    0.3578479
518680.0000000    0.3498385
518720.0000000    0.3061001
518760.0000000    0.3406273
518800.0000000    0.3819435
518840.0000000    0.3598500
518880.0000000    0.3736084
518920.0000000    0.3831939
518960.0000000    0.3732261
519000.0000000    0.3845422
519040.0000000    0.3494113
519080.0000000    0.3372585
519120.0000000    0.3296627
519160.0000000    0.2876632
519200.0000000    0.2899757
519240.0000000    0.3674751
519280.0000000    0.3367511
519320.0000000    0.2931527
519360.0000000    0.3084144
519400.0000000    0.3350230
519440.0000000    0.3146709
519480.0000000    0.3188952
519520.0000000    0.3302854
519560.0000000    0.3430565
519600.0000000    0.3353542
519640.0000000    0.3327059
519680.0000000    0.3068937
519720.0000000    0.3402039
519760.0000000    0.3115181
519800.0000000    0.3318687
519840.0000000    0.3479417
519880.0000000    0.2966446
519920.0000000    0.3374260
519960.0000000    0.3018036
520000.0000000    0.3293759
520040.0000000    0.3611541
520080.0000000    0.3796214
520120.0000000    0.3768047
520160.0000000    0.3670482
520200.0000000    0.3492133
520240.0000000    0.3156853
520280.0000000    0.3643243
520320.0000000    0.3708614
520360.0000000    0.3875117
520400.0000000    0.3781550
520440.0000000    0.3823898
520480.0000000    0.3496420
520520.0000000    0.3292632
520560.0000000    0.3424902
520600.0000000    0.3417036
520640.0000000    0.3731598
520680.0000000    0.3718301
520720.0000000    0.3523090
520760.0000000    0.3722155
520800.0000000    0.3741527
520840.0000000    0.3576538
520880.0000000    0.3258600
520920.0000000    0.3505283
520960.0000000    0.3768280
521000.0000000    0.3422167
521040.0000000    0.3166879
521080.0000000    0.3226526
521120.0000000    0.3406926
521160.0000000    0.3108317
521200.0000000    0.3210548
521240.0000000    0.3536640
521280.0000000    0.3235112
521320.0000000    0.3390070
521360.0000000    0.3492648
521400.0000000    0.3382656
521440.0000000    0.3499447
521480.0000000    0.3283404
521520.0000000    0.3650963
521560.0000000    0.3500996
521600.0000000    0.3498690
521640.0000000    0.3416372
521680.0000000    0.3339886
521720.0000000    0.3470433
521760.0000000    0.3662431
521800.0000000    0.3769050
521840.0000000    0.3430203
521880.0000000    0.3300535
521920.0000000    0.3439585
521960.0000000    0.3106214
522000.0000000    0.3181515
522040.0000000    0.3075797
522080.0000000    0.3162248
522120.0000000    0.3117853
522160.0000000    0.3045221
522200.0000000    0.3379474
522240.0000000    0.3117487
522280.0000000    0.3317614
522320.0000000    0.3573717
522360.0000000    0.3497975
522400.0000000    0.3911361
522440.0000000    0.4002303
522480.0000000    0.3794977
522520.0000000    0.3767707
522560.0000000    0.4079098
522600.0000000    0.3901172
522640.0000000    0.3967205
522680.0000000    0.3899761
522720.0000000    0.4033985
522760.0000000    0.3964513
522800.0000000    0.3338736
522840.0000000    0.3158678
522880.0000000    0.3137260
522920.0000000    0.3617794
522960.0000000    0.3427410
523000.0000000    0.3649524
523040.0000000    0.3699658
523080.0000000    0.4053823
523120.0000000    0.4027001
523160.0000000    0.3826945
523200.0000000    0.3669257
523240.0000000    0.3813642
523280.0000000    0.3790190
523320.0000000    0.3858491
523360.0000000    0.3738689
523400.0000000    0.3614329
523440.0000000    0.3595481
523480.0000000    0.3589709
523520.0000000    0.3542702
523560.0000000    0.3787165
523600.0000000    0.3637909
523640.0000000    0.3348822
523680.0000000    0.3087395
523720.0000000    0.3119859
523760.0000000    0.3087445
523800.0000000    0.3370694
523840.0000000    0.3240733
523880.0000000    0.3844270
523920.0000000    0.3431388
523960.0000000    0.3312649
524000.0000000    0.3481386
524040.0000000    0.3449282
524080.0000000    0.3347510
524120.0000000    0.3340945
524160.0000000    0.3380102
524200.0000000    0.3358092
524240.0000000    0.3206693
524280.0000000    0.3113043
524320.0000000    0.3618542
524360.0000000    0.3592266
524400.0000000    0.3615772
524440.0000000    0.3505310
524480.0000000    0.3371480
524520.0000000    0.3390319
524560.0000000    0.3338457
524600.0000000    0.3834469
524640.0000000    0.3750295
524680.0000000    0.3955886
524720.0000000    0.3552918
524760.0000000    0.3733680
524800.0000000    0.3464646
524840.0000000    0.3444529
524880.0000000    0.3553085
524920.0000000    0.3837844
524960.0000000    0.3792981
525000.0000000    0.3493352
525040.0000000    0.3529707
525080.0000000    0.3445231
525120.0000000    0.3342909
525160.0000000    0.3464190
525200.0000000    0.3534244
525240.0000000    0.3753119
525280.0000000    0.3508438
525320.0000000    0.3624040
525360.0000000    0.3991746
525400.0000000    0.3568604
525440.0000000    0.3422656
525480.0000000    0.3706137
525520.0000000    0.3549832
525560.0000000    0.3785536
525600.0000000    0.3658636
525640.0000000    0.3609472
525680.0000000    0.3641386
525720.0000000    0.3404354
525760.0000000    0.3056743
525800.0000000    0.3265423
525840.0000000    0.3520921
525880.0000000    0.3773956
525920.0000000    0.3494385
525960.0000000    0.3251270
526000.0000000    0.3565831
526040.0000000    0.3451700
526080.0000000    0.3667867
526120.0000000    0.3415605
526160.0000000    0.3444459
526200.0000000    0.3283072
526240.0000000    0.3233261
526280.0000000    0.3436786
526320.0000000    0.3347638
526360.0000000    0.3177456
526400.0000000    0.3324891
526440.0000000    0.3449659
526480.0000000    0.3320066
526520.0000000    0.3227221
526560.0000000    0.2990214
526600.0000000    0.3321788
526640.0000000    0.3075733
526680.0000000    0.3276490
526720.0000000    0.3043905
526760.0000000    0.3312397
526800.0000000    0.3686658
526840.0000000    0.3732032
526880.0000000    0.3475572
526920.0000000    0.3175070
526960.0000000    0.3155292
527000.0000000    0.3383463
527040.0000000    0.3659701
527080.0000000    0.3530760
527120.0000000    0.3341243
527160.0000000    0.3778894
527200.0000000    0.3778203
527240.0000000    0.3399098
527280.0000000    0.3731523
527320.0000000    0.3412724
527360.0000000    0.4073081
527400.0000000    0.3677404
527440.0000000    0.3369544
527480.0000000    0.3404229
527520.0000000    0.3035534
527560.0000000    0.3273669
527600.0000000    0.3384994
527640.0000000    0.3350475
527680.0000000    0.3297413
527720.0000000    0.3384286
527760.0000000    0.3320858
527800.0000000    0.3320088
527840.0000000    0.3230260
527880.0000000    0.3062549
527920.0000000    0.3184178
527960.0000000    0.3882471
528000.0000000    0.3656858
528040.0000000    0.3596068
528080.0000000    0.3329142
528120.0000000    0.3662221
528160.0000000    0.3477655
528200.0000000    0.3677019
528240.0000000    0.3845118
528280.0000000    0.3797439
528320.0000000    0.3509237
528360.0000000    0.3082448
528400.0000000    0.2947675
528440.0000000    0.3019055
528480.0000000    0.2752517
528520.0000000    0.3207877
528560.0000000    0.3355998
528600.0000000    0.3293075
528640.0000000    0.3220015
528680.0000000    0.3262703
528720.0000000    0.2966317
528760.0000000    0.3227639
528800.0000000    0.3096668
528840.0000000    0.3094014
528880.0000000    0.2876620
528920.0000000    0.3326717
528960.0000000    0.3268667
529000.0000000    0.3167949
529040.0000000    0.3492287
529080.0000000    0.3496305
529120.0000000    0.3326866
529160.0000000    0.3148887
529200.0000000    0.3361942
529240.0000000    0.3468013
529280.0000000    0.3366420
529320.0000000    0.3549393
529360.0000000    0.3493437
529400.0000000    0.3190572
529440.0000000    0.3336164
529480.0000000    0.3695549
529520.0000000    0.3915187
529560.0000000    0.3728672
529600.0000000    0.3704548
529640.0000000    0.3604195
529680.0000000    0.3860880
529720.0000000    0.3821767
529760.0000000    0.3636333
529800.0000000    0.3874761
529840.0000000    0.3518518
529880.0000000    0.3558205
529920.0000000    0.3308809
529960.0000000    0.3381728
530000.0000000    0.3217517
530040.0000000    0.3097402
530080.0000000    0.3348203
530120.0000000    0.3384290
530160.0000000    0.3607768
530200.0000000    0.3822038
530240.0000000    0.3367796
530280.0000000    0.3463334
530320.0000000    0.3628666
530360.0000000    0.3534679
530400.0000000    0.3539642
530440.0000000    0.3703562
530480.0000000    0.3256816
530520.0000000    0.3355492
530560.0000000    0.3264927
530600.0000000    0.3395738
530640.0000000    0.3322269
530680.0000000    0.3676932
530720.0000000    0.4152520
530760.0000000    0.4214093
530800.0000000    0.4328413
530840.0000000    0.4166206
530880.0000000    0.3926191
530920.0000000    0.4079023
530960.0000000    0.4001996
531000.0000000    0.3827090
531040.0000000    0.3763662
531080.0000000    0.3517635
531120.0000000    0.3502196
531160.0000000    0.3692887
531200.0000000    0.3633339
531240.0000000    0.3560387
531280.0000000    0.3761925
531320.0000000    0.3540356
531360.0000000    0.3828441
531400.0000000    0.3688905
531440.0000000    0.3526305
531480.0000000    0.3641798
531520.0000000    0.3783713
531560.0000000    0.3961976
531600.0000000    0.3605959
531640.0000000    0.3318027
531680.0000000    0.3792604
531720.0000000    0.3688951
531760.0000000    0.3734804
531800.0000000    0.3496049
531840.0000000    0.3298933
531880.0000000    0.3207446
531920.0000000    0.2915456
531960.0000000    0.3129461
532000.0000000    0.3598948
532040.0000000    0.3584289
532080.0000000    0.3354332
532120.0000000    0.3652080
532160.0000000    0.3339301
532200.0000000    0.3831116
532240.0000000    0.3855618
532280.0000000    0.4030372
532320.0000000    0.3634907
532360.0000000    0.3468809
532400.0000000    0.3393658
532440.0000000    0.3437940
532480.0000000    0.3525897
532520.0000000    0.3395386
532560.0000000    0.3696385
532600.0000000    0.3580636
532640.0000000    0.3585955
532680.0000000    0.3570291
532720.0000000    0.3439725
532760.0000000    0.3571568
532800.0000000    0.3645262
532840.0000000    0.3415985
532880.0000000    0.3798648
532920.0000000    0.3302330
532960.0000000    0.3245216
533000.0000000    0.3290172
533040.0000000    0.3179243
533080.0000000    0.3726315
533120.0000000    0.3587404
533160.0000000    0.3527456
533200.0000000    0.3420432
533240.0000000    0.3075899
533280.0000000    0.3061046
533320.0000000    0.3446022
533360.0000000    0.3097782
533400.0000000    0.3296366
533440.0000000    0.3292380
533480.0000000    0.3824458
533520.0000000    0.3615094
533560.0000000    0.3428633
533600.0000000    0.3162604
533640.0000000    0.3153885
533680.0000000    0.2898589
533720.0000000    0.3146386
533760.0000000    0.3004094
533800.0000000    0.3244048
533840.0000000    0.3318368
533880.0000000    0.3153376
533920.0000000    0.3458497
533960.0000000    0.3458103
534000.0000000    0.3256097
534040.0000000    0.3138083
534080.0000000    0.3697202
534120.0000000    0.3785752
534160.0000000    0.3203761
534200.0000000    0.3157945
534240.0000000    0.3579684
534280.0000000    0.3100129
534320.0000000    0.3222333
534360.0000000    0.3267094
534400.0000000    0.3559874
534440.0000000    0.3078497
534480.0000000    0.3486308
534520.0000000    0.3432477
534560.0000000    0.2872129
534600.0000000    0.2709186
534640.0000000    0.2808400
534680.0000000    0.2542027
534720.0000000    0.2891818
534760.0000000    0.2880633
534800.0000000    0.3318768
534840.0000000    0.3192626
534880.0000000    0.3106047
534920.0000000    0.2944434
534960.0000000    0.3051864
535000.0000000    0.2972626
535040.0000000    0.3056011
535080.0000000    0.3278155
535120.0000000    0.3031245
535160.0000000    0.3143378
535200.0000000    0.3236022
535240.0000000    0.2977555
535280.0000000    0.2996438
535320.0000000    0.2969530
535360.0000000    0.3189742
535400.0000000    0.2859652
535440.0000000    0.3198275
535480.0000000    0.3263061
535520.0000000    0.2992494
535560.0000000    0.3242826
535600.0000000    0.3161104
535640.0000000    0.3106734
535680.0000000    0.2816948
535720.0000000    0.2687906
535760.0000000    0.3116509
535800.0000000    0.3146029
535840.0000000    0.2814645
535880.0000000    0.2863630
535920.0000000    0.2788891
535960.0000000    0.3119172
536000.0000000    0.3014697
536040.0000000    0.3412213
536080.0000000    0.3363751
536120.0000000    0.3304842
536160.0000000    0.3368491
536200.0000000    0.3403705
536240.0000000    0.3344736
536280.0000000    0.3583950
536320.0000000    0.3672497
536360.0000000    0.3433600
536400.0000000    0.2976500
536440.0000000    0.3063760
536480.0000000    0.3147424
536520.0000000    0.3048613
536560.0000000    0.2713787
536600.0000000    0.2971721
536640.0000000    0.3044643
536680.0000000    0.3007908
536720.0000000    0.2923869
536760.0000000    0.3087161
536800.0000000    0.3284101
536840.0000000    0.3152524
536880.0000000    0.3157580
536920.0000000    0.3495340
536960.0000000    0.3463112
537000.0000000    0.3491713
537040.0000000    0.3577288
537080.0000000    0.3592319
537120.0000000    0.2920372
537160.0000000    0.2810937
537200.0000000    0.3373010
537240.0000000    0.3503466
537280.0000000    0.3670223
537320.0000000    0.3409523
537360.0000000    0.3509878
537400.0000000    0.3459584
537440.0000000    0.3502938
537480.0000000    0.3503758
537520.0000000    0.3500282
537560.0000000    0.3553368
537600.0000000    0.3354690
537640.0000000    0.3520856
537680.0000000    0.3595366
537720.0000000    0.3478320
537760.0000000    0.3706602
537800.0000000    0.3580664
537840.0000000    0.3805617
537880.0000000    0.3562726
537920.0000000    0.3784544
537960.0000000    0.3390316
538000.0000000    0.3681275
538040.0000000    0.3565329
538080.0000000    0.3595087
538120.0000000    0.3513921
538160.0000000    0.3634125
538200.0000000    0.3666009
538240.0000000    0.3391485
538280.0000000    0.3367491
538320.0000000    0.3600170
538360.0000000    0.3436427
538400.0000000    0.3653724
538440.0000000    0.3312813
538480.0000000    0.3540920
538520.0000000    0.3282498
538560.0000000    0.3479483
538600.0000000    0.3617979
538640.0000000    0.3584434
538680.0000000    0.3479760
538720.0000000    0.3289435
538760.0000000    0.2743113
538800.0000000    0.2900619
538840.0000000    0.3168079
538880.0000000    0.3231429
538920.0000000    0.3043052
538960.0000000    0.3231366
539000.0000000    0.3429049
539040.0000000    0.3008389
539080.0000000    0.3144337
539120.0000000    0.3286463
539160.0000000    0.3219544
539200.0000000    0.3376473
539240.0000000    0.3746126
539280.0000000    0.3375752
539320.0000000    0.3234215
539360.0000000    0.3319221
539400.0000000    0.3585019
539440.0000000    0.3410309
539480.0000000    0.3729295
539520.0000000    0.3681388
539560.0000000    0.3752442
539600.0000000    0.3313570
539640.0000000    0.2778195
539680.0000000    0.2928526
539720.0000000    0.3066235
539760.0000000    0.2877726
539800.0000000    0.2776500
539840.0000000    0.3250223
539880.0000000    0.3145896
539920.0000000    0.2883204
539960.0000000    0.2984276
540000.0000000    0.3240631
540040.0000000    0.3318530
540080.0000000    0.3031875
540120.0000000    0.3198110
540160.0000000    0.3478463
540200.0000000    0.3333193
540240.0000000    0.3129939
540280.0000000    0.3063014
540320.0000000    0.3263175
540360.0000000    0.3337326
540400.0000000    0.3650350
540440.0000000    0.3416643
540480.0000000    0.3553700
540520.0000000    0.3388792
540560.0000000    0.3333276
540600.0000000    0.3137308
540640.0000000    0.3262919
540680.0000000    0.3384934
540720.0000000    0.3480327
540760.0000000    0.3538332
540800.0000000    0.3087844
540840.0000000    0.3463205
540880.0000000    0.3198753
540920.0000000    0.3657429
540960.0000000    0.3189652
541000.0000000    0.3079491
541040.0000000    0.3376705
541080.0000000    0.3499551
541120.0000000    0.3548491
541160.0000000    0.3574679
541200.0000000    0.3516017
541240.0000000    0.3779103
541280.0000000    0.3819310
541320.0000000    0.3737756
541360.0000000    0.3263275
541400.0000000    0.3473613
541440.0000000    0.3124386
541480.0000000    0.3084256
541520.0000000    0.3190280
541560.0000000    0.3142688
541600.0000000    0.3362528
541640.0000000    0.3732283
541680.0000000    0.3482800
541720.0000000    0.3185310
541760.0000000    0.3596593
541800.0000000    0.3201711
541840.0000000    0.3021661
541880.0000000    0.3166702
541920.0000000    0.3232748
541960.0000000    0.3165450
542000.0000000    0.2904586
542040.0000000    0.2750812
542080.0000000    0.2707292
542120.0000000    0.2515284
542160.0000000    0.2830772
542200.0000000    0.2981145
542240.0000000    0.3209385
542280.0000000    0.2751359
542320.0000000    0.2723795
542360.0000000    0.2688093
542400.0000000    0.2884733
542440.0000000    0.3282282
542480.0000000    0.2859713
542520.0000000    0.2787291
542560.0000000    0.2537828
542600.0000000    0.2641949
542640.0000000    0.2586597
542680.0000000    0.2593424
542720.0000000    0.2661410
542760.0000000    0.2584358
542800.0000000    0.2372982
542840.0000000    0.2551784
542880.0000000    0.2557435
542920.0000000    0.2390627
542960.0000000    0.2636602
543000.0000000    0.2540937
543040.0000000    0.2510405
543080.0000000    0.2600721
543120.0000000    0.2623499
543160.0000000    0.2735349
543200.0000000    0.2800890
543240.0000000    0.2700933
543280.0000000    0.2985093
543320.0000000    0.2799656
543360.0000000    0.2698716
543400.0000000    0.2679944
543440.0000000    0.2526798
543480.0000000    0.2646950
543520.0000000    0.2755637
543560.0000000    0.2566604
543600.0000000    0.2697079
543640.0000000    0.2498294
543680.0000000    0.2630024
543720.0000000    0.2334420
543760.0000000    0.2233076
543800.0000000    0.2341985
543840.0000000    0.2331927
543880.0000000    0.2412653
543920.0000000    0.2526775
543960.0000000    0.2542180
544000.0000000    0.2539713
544040.0000000    0.2516542
544080.0000000    0.2561100
544120.0000000    0.2547919
544160.0000000    0.2575843
544200.0000000    0.2659048
544240.0000000    0.2779326
544280.0000000    0.2558261
544320.0000000    0.2648112
544360.0000000    0.2374089
544400.0000000    0.2476563
544440.0000000    0.2536112
544480.0000000    0.2421706
544520.0000000    0.2659088
544560.0000000    0.2490645
544600.0000000    0.2562597
544640.0000000    0.2529202
544680.0000000    0.2689762
544720.0000000    0.2530226
544760.0000000    0.2640643
544800.0000000    0.2502565
544840.0000000    0.2619189
544880.0000000    0.2716093
544920.0000000    0.2437658
544960.0000000    0.2597913
545000.0000000    0.2475838
545040.0000000    0.2724948
545080.0000000    0.2625413
545120.0000000    0.2623242
545160.0000000    0.2650528
545200.0000000    0.2798858
545240.0000000    0.2787642
545280.0000000    0.2649511
545320.0000000    0.2803832
545360.0000000    0.2412875
545400.0000000    0.2651269
545440.0000000    0.2903176
545480.0000000    0.2537044
545520.0000000    0.2641651
545560.0000000    0.2589651
545600.0000000    0.2644612
545640.0000000    0.2775510
545680.0000000    0.2593979
545720.0000000    0.2612816
545760.0000000    0.2469696
545800.0000000    0.2342867
545840.0000000    0.2594310
545880.0000000    0.2618804
545920.0000000    0.2633684
545960.0000000    0.2644111
546000.0000000    0.2734358
546040.0000000    0.2638935
546080.0000000    0.2497328
546120.0000000    0.2776551
546160.0000000    0.2801700
546200.0000000    0.2865339
546240.0000000    0.2756455
546280.0000000    0.2799598
546320.0000000    0.2867545
546360.0000000    0.2778852
546400.0000000    0.2684696
546440.0000000    0.2676635
546480.0000000    0.2568789
546520.0000000    0.2489186
546560.0000000    0.2657437
546600.0000000    0.2221554
546640.0000000    0.2317274
546680.0000000    0.2382293
546720.0000000    0.2364067
546760.0000000    0.2519621
546800.0000000    0.2469846
546840.0000000    0.2713775
546880.0000000    0.2697473
546920.0000000    0.2915278
546960.0000000    0.2947970
547000.0000000    0.2983525
547040.0000000    0.3101049
547080.0000000    0.2911175
547120.0000000    0.2934678
547160.0000000    0.2890592
547200.0000000    0.2871845
547240.0000000    0.2763332
547280.0000000    0.2853637
547320.0000000    0.2772387
547360.0000000    0.2699569
547400.0000000    0.2817484
547440.0000000    0.2776498
547480.0000000    0.2999411
547520.0000000    0.2904034
547560.0000000    0.2539750
547600.0000000    0.2728704
547640.0000000    0.2822736
547680.0000000    0.3135705
547720.0000000    0.3183746
547760.0000000    0.3036442
547800.0000000    0.3064739
547840.0000000    0.3035531
547880.0000000    0.3157765
547920.0000000    0.2978735
547960.0000000    0.2879056
548000.0000000    0.3073517
548040.0000000    0.3177023
548080.0000000    0.2935543
548120.0000000    0.3102193
548160.0000000    0.3093713
548200.0000000    0.3108560
548240.0000000    0.2985553
548280.0000000    0.2647725
548320.0000000    0.2863014
548360.0000000    0.2624983
548400.0000000    0.2654133
548440.0000000    0.2766891
548480.0000000    0.2859348
548520.0000000    0.2730486
548560.0000000    0.2510963
548600.0000000    0.2504689
548640.0000000    0.2534115
548680.0000000    0.2390425
548720.0000000    0.2464598
548760.0000000    0.2409083
548800.0000000    0.2756522
548840.0000000    0.2898143
548880.0000000    0.2611641
548920.0000000    0.2551861
548960.0000000    0.2576605
549000.0000000    0.2615217
549040.0000000    0.2581073
549080.0000000    0.2360174
549120.0000000    0.2602749
549160.0000000    0.2497372
549200.0000000    0.2648045
549240.0000000    0.2544854
549280.0000000    0.2562905
549320.0000000    0.2639109
549360.0000000    0.2771159
549400.0000000    0.2785675
549440.0000000    0.2800075
549480.0000000    0.2851146
549520.0000000    0.2821468
549560.0000000    0.2672395
549600.0000000    0.2766059
549640.0000000    0.2760888
549680.0000000    0.2553618
549720.0000000    0.2802587
549760.0000000    0.2445264
549800.0000000    0.2693814
549840.0000000    0.2820258
549880.0000000    0.2780484
549920.0000000    0.2760421
549960.0000000    0.2743708
550000.0000000    0.2636358
550040.0000000    0.2713325
550080.0000000    0.2461823
550120.0000000    0.2990970
550160.0000000    0.2821830
550200.0000000    0.2824497
550240.0000000    0.2675248
550280.0000000    0.2688283
550320.0000000    0.2751518
550360.0000000    0.2629552
550400.0000000    0.2479780
550440.0000000    0.2625694
550480.0000000    0.2754122
550520.0000000    0.2594328
550560.0000000    0.2784220
550600.0000000    0.2494139
550640.0000000    0.2745820
550680.0000000    0.2730966
550720.0000000    0.2519400
550760.0000000    0.2701574
550800.0000000    0.2710710
550840.0000000    0.2466410
550880.0000000    0.2318608
550920.0000000    0.2642548
550960.0000000    0.2630058
551000.0000000    0.2727160
551040.0000000    0.2602223
551080.0000000    0.2560241
551120.0000000    0.2606907
551160.0000000    0.2561191
551200.0000000    0.2514238
551240.0000000    0.2660043
551280.0000000    0.2718194
551320.0000000    0.2645800
551360.0000000    0.2911547
551400.0000000    0.3055703
551440.0000000    0.2791525
551480.0000000    0.2389261
551520.0000000    0.2627272
551560.0000000    0.2680847
551600.0000000    0.2601066
551640.0000000    0.2845347
551680.0000000    0.2915923
551720.0000000    0.2823035
551760.0000000    0.2592158
551800.0000000    0.2969833
551840.0000000    0.2854607
551880.0000000    0.2835330
551920.0000000    0.2819848
551960.0000000    0.2537330
552000.0000000    0.2643333
552040.0000000    0.2481546
552080.0000000    0.2388727
552120.0000000    0.2292023
552160.0000000    0.2769965
552200.0000000    0.2332672
552240.0000000    0.2429110
552280.0000000    0.2390668
552320.0000000    0.2219987
552360.0000000    0.2435531
552400.0000000    0.2530277
552440.0000000    0.2459149
552480.0000000    0.2262992
552520.0000000    0.2151056
552560.0000000    0.2433304
552600.0000000    0.2486862
552640.0000000    0.2364302
552680.0000000    0.2424460
552720.0000000    0.2782182
552760.0000000    0.2874982
552800.0000000    0.2612207
552840.0000000    0.2826270
552880.0000000    0.2790639
552920.0000000    0.3124402
552960.0000000    0.3210213
553000.0000000    0.3165759
553040.0000000    0.3308460
553080.0000000    0.3403776
553120.0000000    0.3413090
553160.0000000    0.2949148
553200.0000000    0.2935424
553240.0000000    0.2598949
553280.0000000    0.2711049
553320.0000000    0.3068374
553360.0000000    0.3168637
553400.0000000    0.3262933
553440.0000000    0.3060111
553480.0000000    0.3151477
553520.0000000    0.2806956
553560.0000000    0.2768870
553600.0000000    0.2889903
553640.0000000    0.2878942
553680.0000000    0.3183169
553720.0000000    0.2864172
553760.0000000    0.3100298
553800.0000000    0.2830097
553840.0000000    0.2701769
553880.0000000    0.2960658
553920.0000000    0.2784410
553960.0000000    0.2971437
554000.0000000    0.3448169
554040.0000000    0.3111302
554080.0000000    0.2681204
554120.0000000    0.2552411
554160.0000000    0.2920861
554200.0000000    0.2732666
554240.0000000    0.2868073
554280.0000000    0.2699997
554320.0000000    0.2374853
554360.0000000    0.2605476
554400.0000000    0.2612121
554440.0000000    0.2765242
554480.0000000    0.2672294
554520.0000000    0.2883848
554560.0000000    0.2845862
554600.0000000    0.3019572
554640.0000000    0.2799476
554680.0000000    0.2903854
554720.0000000    0.2909056
554760.0000000    0.2797666
554800.0000000    0.2513325
554840.0000000    0.2265355
554880.0000000    0.2462358
554920.0000000    0.2535458
554960.0000000    0.2597297
555000.0000000    0.2412279
555040.0000000    0.2362930
555080.0000000    0.2423438
555120.0000000    0.2421707
555160.0000000    0.2317393
555200.0000000    0.2369527
555240.0000000    0.2432955
555280.0000000    0.2451971
555320.0000000    0.2414042
555360.0000000    0.2368065
555400.0000000    0.2495450
555440.0000000    0.2667539
555480.0000000    0.2587647
555520.0000000    0.2758727
555560.0000000    0.3001803
555600.0000000    0.2925120
555640.0000000    0.2960650
555680.0000000    0.2846741
555720.0000000    0.2874581
555760.0000000    0.2715485
555800.0000000    0.2599738
555840.0000000    0.2838029
555880.0000000    0.2568056
555920.0000000    0.2406348
555960.0000000    0.2370789
556000.0000000    0.2430588
556040.0000000    0.2329721
556080.0000000    0.2434653
556120.0000000    0.2144547
556160.0000000    0.2229859
556200.0000000    0.2509248
556240.0000000    0.2622482
556280.0000000    0.2612431
556320.0000000    0.2547810
556360.0000000    0.2660166
556400.0000000    0.2725655
556440.0000000    0.2645724
556480.0000000    0.2800864
556520.0000000    0.2767534
556560.0000000    0.2747166
556600.0000000    0.2332797
556640.0000000    0.2584189
556680.0000000    0.2381382
556720.0000000    0.2474728
556760.0000000    0.2792012
556800.0000000    0.2909639
556840.0000000    0.3015261
556880.0000000    0.3073212
556920.0000000    0.2607183
556960.0000000    0.2499973
557000.0000000    0.2710401
557040.0000000    0.2715286
557080.0000000    0.2383822
557120.0000000    0.2860637
557160.0000000    0.2567646
557200.0000000    0.2413576
557240.0000000    0.2600178
557280.0000000    0.2503655
557320.0000000    0.2428595
557360.0000000    0.2752235
557400.0000000    0.2435434
557440.0000000    0.2490634
557480.0000000    0.2239618
557520.0000000    0.2369893
557560.0000000    0.2353165
557600.0000000    0.2249694
557640.0000000    0.2399502
557680.0000000    0.2303125
557720.0000000    0.2208511
557760.0000000    0.2113081
557800.0000000    0.2163720
557840.0000000    0.1945325
557880.0000000    0.2203173
557920.0000000    0.2239821
557960.0000000    0.2651131
558000.0000000    0.2608587
558040.0000000    0.2592035
558080.0000000    0.2315357
558120.0000000    0.2410242
558160.0000000    0.2302454
558200.0000000    0.2201454
558240.0000000    0.2345329
558280.0000000    0.2478060
558320.0000000    0.2576656
558360.0000000    0.2663076
558400.0000000    0.2775341
558440.0000000    0.2542087
558480.0000000    0.2374196
558520.0000000    0.2581123
558560.0000000    0.2694482
558600.0000000    0.2736486
558640.0000000    0.2975854
558680.0000000    0.3161139
558720.0000000    0.2969593
558760.0000000    0.2602498
558800.0000000    0.2817562
558840.0000000    0.2898187
558880.0000000    0.2615101
558920.0000000    0.2851445
558960.0000000    0.2403923
559000.0000000    0.2629323
559040.0000000    0.2610754
559080.0000000    0.2646152
559120.0000000    0.2645373
559160.0000000    0.2560738
559200.0000000    0.2820121
559240.0000000    0.2525931
559280.0000000    0.2856492
559320.0000000    0.3007689
559360.0000000    0.2910353
559400.0000000    0.3037702
559440.0000000    0.3035699
559480.0000000    0.3085709
559520.0000000    0.2778605
559560.0000000    0.2943587
559600.0000000    0.3100444
559640.0000000    0.2990749
559680.0000000    0.2882349
559720.0000000    0.2622204
559760.0000000    0.2817364
559800.0000000    0.2606029
559840.0000000    0.3002072
559880.0000000    0.2825821
559920.0000000    0.2662675
559960.0000000    0.2541119
560000.0000000    0.2674378
560040.0000000    0.2881971
560080.0000000    0.2627578
560120.0000000    0.2541194
560160.0000000    0.2395651
560200.0000000    0.2391610
560240.0000000    0.2346615
560280.0000000    0.2510923
560320.0000000    0.2488295
560360.0000000    0.2676157
560400.0000000    0.2486538
560440.0000000    0.2336063
560480.0000000    0.2470174
560520.0000000    0.2351605
560560.0000000    0.2253619
560600.0000000    0.2261045
560640.0000000    0.2131911
560680.0000000    0.2465520
560720.0000000    0.2595134
560760.0000000    0.2470622
560800.0000000    0.2571594
560840.0000000    0.2629596
560880.0000000    0.2728448
560920.0000000    0.3028139
560960.0000000    0.3043958
561000.0000000    0.3222084
561040.0000000    0.2882931
561080.0000000    0.2803573
561120.0000000    0.2676974
561160.0000000    0.2603742
561200.0000000    0.2576669
561240.0000000    0.2333225
561280.0000000    0.2687999
561320.0000000    0.2802880
561360.0000000    0.2890346
561400.0000000    0.2885492
561440.0000000    0.3095028
561480.0000000    0.3131414
561520.0000000    0.2958241
561560.0000000    0.2987503
561600.0000000    0.2675909
561640.0000000    0.2736026
561680.0000000    0.2672332
561720.0000000    0.2799194
561760.0000000    0.2808255
561800.0000000    0.2751865
561840.0000000    0.2740478
561880.0000000    0.2460215
561920.0000000    0.2584208
561960.0000000    0.2844169
562000.0000000    0.2724791
562040.0000000    0.2643421
562080.0000000    0.2804702
562120.0000000    0.2734688
562160.0000000    0.2513684
562200.0000000    0.2715339
562240.0000000    0.2759121
562280.0000000    0.2676097
562320.0000000    0.2679681
562360.0000000    0.2883572
562400.0000000    0.3035156
562440.0000000    0.3114086
562480.0000000    0.3189366
562520.0000000    0.3164011
562560.0000000    0.3518428
562600.0000000    0.3118962
562640.0000000    0.2809174
562680.0000000    0.3250996
562720.0000000    0.3047873
562760.0000000    0.2728157
562800.0000000    0.2747908
562840.0000000    0.2452538
562880.0000000    0.2492937
562920.0000000    0.2532718
562960.0000000    0.2570275
563000.0000000    0.2705469
563040.0000000    0.2753277
563080.0000000    0.2747149
563120.0000000    0.2999016
563160.0000000    0.2729126
563200.0000000    0.2676805
563240.0000000    0.2712460
563280.0000000    0.2964038
563320.0000000    0.2996920
563360.0000000    0.2963176
563400.0000000    0.2791390
563440.0000000    0.2428643
563480.0000000    0.2411104
563520.0000000    0.2445256
563560.0000000    0.2374147
563600.0000000    0.2475673
563640.0000000    0.2421873
563680.0000000    0.2487614
563720.0000000    0.2323359
563760.0000000    0.2508410
563800.0000000    0.2754557
563840.0000000    0.2641374
563880.0000000    0.2551677
563920.0000000    0.2421362
563960.0000000    0.2250696
564000.0000000    0.2747313
564040.0000000    0.2400510
564080.0000000    0.2787759
564120.0000000    0.2436371
564160.0000000    0.2572314
564200.0000000    0.2451316
564240.0000000    0.2395419
564280.0000000    0.2423515
564320.0000000    0.2647147
564360.0000000    0.2594163
564400.0000000    0.2828190
564440.0000000    0.2724673
564480.0000000    0.2800363
564520.0000000    0.2605293
564560.0000000    0.2848281
564600.0000000    0.3338401
564640.0000000    0.2823600
564680.0000000    0.2567547
564720.0000000    0.2593558
564760.0000000    0.2765705
564800.0000000    0.2722177
564840.0000000    0.2828630
564880.0000000    0.2812749
564920.0000000    0.2738194
564960.0000000    0.2687153
565000.0000000    0.3023306
565040.0000000    0.3121001
565080.0000000    0.3025168
565120.0000000    0.2932670
565160.0000000    0.2903408
565200.0000000    0.2942033
565240.0000000    0.2900042
565280.0000000    0.2672006
565320.0000000    0.2605422
565360.0000000    0.2573783
565400.0000000    0.2393129
565440.0000000    0.2357220
565480.0000000    0.2446661
565520.0000000    0.2486953
565560.0000000    0.2660525
565600.0000000    0.2523229
565640.0000000    0.2405428
565680.0000000    0.2554588
565720.0000000    0.2584879
565760.0000000    0.2582611
565800.0000000    0.2700852
565840.0000000    0.2774559
565880.0000000    0.2931825
565920.0000000    0.3027458
565960.0000000    0.3283990
566000.0000000    0.3123849
566040.0000000    0.2932071
566080.0000000    0.3019089
566120.0000000    0.3173642
566160.0000000    0.3314693
566200.0000000    0.3225687
566240.0000000    0.2792560
566280.0000000    0.2788893
566320.0000000    0.2851747
566360.0000000    0.2773156
566400.0000000    0.2806310
566440.0000000    0.2398912
566480.0000000    0.2699099
566520.0000000    0.2582007
566560.0000000    0.2646345
566600.0000000    0.2728911
566640.0000000    0.2527764
566680.0000000    0.2854819
566720.0000000    0.2460244
566760.0000000    0.2678118
566800.0000000    0.2472225
566840.0000000    0.2612314
566880.0000000    0.2530660
566920.0000000    0.2696983
566960.0000000    0.2817697
567000.0000000    0.2525350
567040.0000000    0.2654468
567080.0000000    0.2745188
567120.0000000    0.2697677
567160.0000000    0.2786717
567200.0000000    0.2793396
567240.0000000    0.2683996
567280.0000000    0.2694008
567320.0000000    0.2774876
567360.0000000    0.2638753
567400.0000000    0.2794241
567440.0000000    0.2736681
567480.0000000    0.2989778
567520.0000000    0.2924803
567560.0000000    0.2915253
567600.0000000    0.3171082
567640.0000000    0.2689612
567680.0000000    0.2503141
567720.0000000    0.2496716
567760.0000000    0.2547843
567800.0000000    0.2722774
567840.0000000    0.3029221
567880.0000000    0.2659983
567920.0000000    0.2853791
567960.0000000    0.2791063
568000.0000000    0.2587268
568040.0000000    0.2537589
568080.0000000    0.2694137
568120.0000000    0.2569076
568160.0000000    0.2652549
568200.0000000    0.2627610
568240.0000000    0.2670712
568280.0000000    0.2655539
568320.0000000    0.2603924
568360.0000000    0.2394528
568400.0000000    0.2723195
568440.0000000    0.2794101
568480.0000000    0.2799602
568520.0000000    0.2463371
568560.0000000    0.2514808
568600.0000000    0.2687784
568640.0000000    0.2904802
568680.0000000    0.2590768
568720.0000000    0.2558683
568760.0000000    0.2398943
568800.0000000    0.2312718
568840.0000000    0.2410345
568880.0000000    0.2296259
568920.0000000    0.2212015
568960.0000000    0.2220471
569000.0000000    0.2428303
569040.0000000    0.2269411
569080.0000000    0.2630267
569120.0000000    0.2684311
569160.0000000    0.2254218
569200.0000000    0.2134352
569240.0000000    0.2261518
569280.0000000    0.2345095
569320.0000000    0.2636157
569360.0000000    0.2660468
569400.0000000    0.2621715
569440.0000000    0.2264687
569480.0000000    0.2448141
569520.0000000    0.2441938
569560.0000000    0.2403761
569600.0000000    0.2296089
569640.0000000    0.2761878
569680.0000000    0.2817375
569720.0000000    0.2381665
569760.0000000    0.2713435
569800.0000000    0.2369917
569840.0000000    0.2533668
569880.0000000    0.2762737
569920.0000000    0.2776556
569960.0000000    0.2750285
570000.0000000    0.2650485
570040.0000000    0.2471708
570080.0000000    0.2521647
570120.0000000    0.2402398
570160.0000000    0.2486037
570200.0000000    0.2424843
570240.0000000    0.2294108
570280.0000000    0.2332285
570320.0000000    0.2339713
570360.0000000    0.2532230
570400.0000000    0.2386725
570440.0000000    0.2386506
570480.0000000    0.2487576
570520.0000000    0.2365694
570560.0000000    0.2403255
570600.0000000    0.2333650
570640.0000000    0.2324230
570680.0000000    0.2632957
570720.0000000    0.2597074
570760.0000000    0.2578821
570800.0000000    0.2587013
570840.0000000    0.2569300
570880.0000000    0.2428413
570920.0000000    0.2477048
570960.0000000    0.2245903
571000.0000000    0.2286931
571040.0000000    0.2292820
571080.0000000    0.2226754
571120.0000000    0.2176232
571160.0000000    0.2017215
571200.0000000    0.2102267
571240.0000000    0.1887328
571280.0000000    0.2154991
571320.0000000    0.1894458
571360.0000000    0.2078599
571400.0000000    0.2198311
571440.0000000    0.2013594
571480.0000000    0.1815526
571520.0000000    0.1894406
571560.0000000    0.2286705
571600.0000000    0.2338988
571640.0000000    0.2219226
571680.0000000    0.2243527
571720.0000000    0.2162054
571760.0000000    0.2168164
571800.0000000    0.2196987
571840.0000000    0.2361753
571880.0000000    0.2324530
571920.0000000    0.2505613
571960.0000000    0.2470654
572000.0000000    0.2414229
572040.0000000    0.2232162
572080.0000000    0.2178765
572120.0000000    0.2392379
572160.0000000    0.2327187
572200.0000000    0.2182567
572240.0000000    0.1986837
572280.0000000    0.1910381
572320.0000000    0.2241861
572360.0000000    0.2336334
572400.0000000    0.2105684
572440.0000000    0.2102525
572480.0000000    0.2325082
572520.0000000    0.2200070
572560.0000000    0.2662922
572600.0000000    0.2792490
572640.0000000    0.2766616
572680.0000000    0.2991698
572720.0000000    0.3014295
572760.0000000    0.2625923
572800.0000000    0.2517333
572840.0000000    0.2725121
572880.0000000    0.2703610
572920.0000000    0.2840898
572960.0000000    0.2555336
573000.0000000    0.2947046
573040.0000000    0.3016187
573080.0000000    0.3266255
573120.0000000    0.2939347
573160.0000000    0.3215421
573200.0000000    0.3364158
573240.0000000    0.3647715
573280.0000000    0.3605633
573320.0000000    0.3657749
573360.0000000    0.3363652
573400.0000000    0.3332874
573440.0000000    0.2880100
573480.0000000    0.3107733
573520.0000000    0.2740134
573560.0000000    0.2908088
573600.0000000    0.2616429
573640.0000000    0.3042032
573680.0000000    0.2737700
573720.0000000    0.2427395
573760.0000000    0.2542655
573800.0000000    0.2453269
573840.0000000    0.2767507
573880.0000000    0.2784086
573920.0000000    0.2492082
573960.0000000    0.2834080
574000.0000000    0.2996795
574040.0000000    0.2993779
574080.0000000    0.2730578
574120.0000000    0.2663164
574160.0000000    0.2582445
574200.0000000    0.2412650
574240.0000000    0.2663550
574280.0000000    0.2510694
574320.0000000    0.2505979
[truncated: 297,978 more chars]
