# Supplementary material for: Comment on 'Valid molecular dynamics simulations of human hemoglobin require a surprisingly large box size'
Source: eLife. 2019 Jun 20;8:e44718. doi: 10.7554/eLife.44718 (PMC6586461; doi:10.7554/eLife.44718)
Supplement: Figure 1—source data 1. — The zip archive contains a README file describing which source files correspond to the different panels. [file elife-44718-fig1-data1.zip › figure1/panels_AB/150A/g/rmsd_2dn2.xvg]

# This file was created Wed Jan  2 02:22:01 2019
# Created by:
#                       :-) GROMACS - gmx rms, 2018.4 (-:
# 
# Executable:   /mpcdf/soft/SLE_12_SP3/packages/skylake/gromacs/gcc_6-impi_2018_4/2018.4/bin/gmx
# Data prefix:  /mpcdf/soft/SLE_12_SP3/packages/skylake/gromacs/gcc_6-impi_2018_4/2018.4
# Working dir:  /cobra/u/bgroot/hemoglobin/150a-elife/eq7gpu
# Command line:
#   gmx rms -s topol.tpr -f x.xtc -nice 0 -o rmsd_2dn2.xvg
# gmx rms is part of G R O M A C S:
#
# Gromacs Runs On Most of All Computer Systems
#
@    title "RMSD"
@    xaxis  label "Time (ps)"
@    yaxis  label "RMSD (nm)"
@TYPE xy
@ subtitle "Backbone after lsq fit to Backbone"
   0.0000000    0.0004973
  40.0000000    0.0846874
  80.0000000    0.0853883
 120.0000000    0.0847200
 160.0000000    0.0942782
 200.0000000    0.1099608
 240.0000000    0.0912854
 280.0000000    0.0937854
 320.0000000    0.0894811
 360.0000000    0.1024726
 400.0000000    0.0992753
 440.0000000    0.1062568
 480.0000000    0.0833937
 520.0000000    0.0942490
 560.0000000    0.1066273
 600.0000000    0.1059787
 640.0000000    0.1051410
 680.0000000    0.1003656
 720.0000000    0.1081427
 760.0000000    0.1028222
 800.0000000    0.1001318
 840.0000000    0.1016799
 880.0000000    0.1001392
 920.0000000    0.0943610
 960.0000000    0.1080347
1000.0000000    0.1045833
1040.0000000    0.1048000
1080.0000000    0.0957369
1120.0000000    0.1009682
1160.0000000    0.1017356
1200.0000000    0.0990188
1240.0000000    0.1014388
1280.0000000    0.0987252
1320.0000000    0.0948379
1360.0000000    0.0962234
1400.0000000    0.1003419
1440.0000000    0.1045707
1480.0000000    0.1060725
1520.0000000    0.1102289
1560.0000000    0.1197417
1600.0000000    0.1231119
1640.0000000    0.1127410
1680.0000000    0.1086267
1720.0000000    0.1102520
1760.0000000    0.1085506
1800.0000000    0.1071565
1840.0000000    0.1049534
1880.0000000    0.1081581
1920.0000000    0.0967865
1960.0000000    0.1038943
2000.0000000    0.1046651
2040.0000000    0.1022986
2080.0000000    0.0983739
2120.0000000    0.0915153
2160.0000000    0.1132900
2200.0000000    0.0876698
2240.0000000    0.0880067
2280.0000000    0.0950527
2320.0000000    0.1161043
2360.0000000    0.0979633
2400.0000000    0.1066775
2440.0000000    0.1001692
2480.0000000    0.0894983
2520.0000000    0.0880928
2560.0000000    0.1132505
2600.0000000    0.1056392
2640.0000000    0.1136935
2680.0000000    0.1005141
2720.0000000    0.1038278
2760.0000000    0.1024613
2800.0000000    0.0836852
2840.0000000    0.0952663
2880.0000000    0.1005950
2920.0000000    0.1016894
2960.0000000    0.1104956
3000.0000000    0.0924085
3040.0000000    0.1022043
3080.0000000    0.0911200
3120.0000000    0.0981871
3160.0000000    0.1174585
3200.0000000    0.1127611
3240.0000000    0.1111210
3280.0000000    0.1173797
3320.0000000    0.1129062
3360.0000000    0.0994128
3400.0000000    0.1045000
3440.0000000    0.1104875
3480.0000000    0.1039581
3520.0000000    0.1267685
3560.0000000    0.1082638
3600.0000000    0.1224635
3640.0000000    0.1102513
3680.0000000    0.1232693
3720.0000000    0.1159687
3760.0000000    0.1051886
3800.0000000    0.1112289
3840.0000000    0.0994999
3880.0000000    0.1076504
3920.0000000    0.1084725
3960.0000000    0.1036550
4000.0000000    0.0953850
4040.0000000    0.1037511
4080.0000000    0.1030739
4120.0000000    0.1097063
4160.0000000    0.0921577
4200.0000000    0.0914009
4240.0000000    0.0911959
4280.0000000    0.1073708
4320.0000000    0.0932769
4360.0000000    0.0980497
4400.0000000    0.1017821
4440.0000000    0.0979845
4480.0000000    0.1062274
4520.0000000    0.0933692
4560.0000000    0.1159014
4600.0000000    0.1102047
4640.0000000    0.1197127
4680.0000000    0.0929474
4720.0000000    0.0908192
4760.0000000    0.1082689
4800.0000000    0.1081796
4840.0000000    0.1050772
4880.0000000    0.1041754
4920.0000000    0.1051682
4960.0000000    0.1006102
5000.0000000    0.0960629
5040.0000000    0.1047781
5080.0000000    0.1056572
5120.0000000    0.1041729
5160.0000000    0.0977717
5200.0000000    0.1032450
5240.0000000    0.0969784
5280.0000000    0.1013357
5320.0000000    0.0953083
5360.0000000    0.1013682
5400.0000000    0.1001052
5440.0000000    0.0946736
5480.0000000    0.0950672
5520.0000000    0.0914375
5560.0000000    0.1069112
5600.0000000    0.1055979
5640.0000000    0.1005830
5680.0000000    0.0968250
5720.0000000    0.1137863
5760.0000000    0.1042481
5800.0000000    0.1022319
5840.0000000    0.0900871
5880.0000000    0.0989857
5920.0000000    0.1037337
5960.0000000    0.1074849
6000.0000000    0.1112151
6040.0000000    0.1055819
6080.0000000    0.0971790
6120.0000000    0.1079281
6160.0000000    0.0992216
6200.0000000    0.1064092
6240.0000000    0.1083618
6280.0000000    0.1016762
6320.0000000    0.1037766
6360.0000000    0.0995903
6400.0000000    0.1062022
6440.0000000    0.0853222
6480.0000000    0.0942613
6520.0000000    0.0946071
6560.0000000    0.0993424
6600.0000000    0.1065459
6640.0000000    0.1049840
6680.0000000    0.0959048
6720.0000000    0.0963800
6760.0000000    0.1120294
6800.0000000    0.1097484
6840.0000000    0.1056317
6880.0000000    0.1060945
6920.0000000    0.0913363
6960.0000000    0.0980945
7000.0000000    0.0893789
7040.0000000    0.1050353
7080.0000000    0.1030154
7120.0000000    0.1029701
7160.0000000    0.1065937
7200.0000000    0.1132515
7240.0000000    0.1180168
7280.0000000    0.1040312
7320.0000000    0.0986687
7360.0000000    0.1006111
7400.0000000    0.0961920
7440.0000000    0.1039402
7480.0000000    0.1156222
7520.0000000    0.0974110
7560.0000000    0.1054382
7600.0000000    0.1044864
7640.0000000    0.1039948
7680.0000000    0.1101155
7720.0000000    0.0928048
7760.0000000    0.1202355
7800.0000000    0.1086587
7840.0000000    0.1102017
7880.0000000    0.0949076
7920.0000000    0.1029262
7960.0000000    0.1000797
8000.0000000    0.1145521
8040.0000000    0.1205525
8080.0000000    0.1057577
8120.0000000    0.1035676
8160.0000000    0.0939093
8200.0000000    0.0987858
8240.0000000    0.1114447
8280.0000000    0.1064454
8320.0000000    0.0944145
8360.0000000    0.1074785
8400.0000000    0.1028524
8440.0000000    0.1127345
8480.0000000    0.1026122
8520.0000000    0.1019693
8560.0000000    0.0994248
8600.0000000    0.1059419
8640.0000000    0.0971409
8680.0000000    0.1091383
8720.0000000    0.0991815
8760.0000000    0.0986523
8800.0000000    0.1152544
8840.0000000    0.1017948
8880.0000000    0.0998573
8920.0000000    0.1036201
8960.0000000    0.1189828
9000.0000000    0.0971020
9040.0000000    0.0951156
9080.0000000    0.1037410
9120.0000000    0.1135732
9160.0000000    0.1100101
9200.0000000    0.1150043
9240.0000000    0.1039352
9280.0000000    0.0956823
9320.0000000    0.1028713
9360.0000000    0.1038785
9400.0000000    0.1120384
9440.0000000    0.1145307
9480.0000000    0.1167637
9520.0000000    0.1230697
9560.0000000    0.1150179
9600.0000000    0.1108104
9640.0000000    0.1197950
9680.0000000    0.0909447
9720.0000000    0.0951745
9760.0000000    0.1027678
9800.0000000    0.0906784
9840.0000000    0.1005129
9880.0000000    0.0880978
9920.0000000    0.1042266
9960.0000000    0.1021154
10000.0000000    0.1034550
10040.0000000    0.1035993
10080.0000000    0.1079750
10120.0000000    0.1032854
10160.0000000    0.1073536
10200.0000000    0.0926966
10240.0000000    0.0939410
10280.0000000    0.0985935
10320.0000000    0.0945795
10360.0000000    0.0920393
10400.0000000    0.0899213
10440.0000000    0.0954130
10480.0000000    0.0889456
10520.0000000    0.0880680
10560.0000000    0.0896744
10600.0000000    0.0943760
10640.0000000    0.0914761
10680.0000000    0.0936520
10720.0000000    0.0945160
10760.0000000    0.1042882
10800.0000000    0.0986306
10840.0000000    0.1006441
10880.0000000    0.1042904
10920.0000000    0.1003847
10960.0000000    0.1039065
11000.0000000    0.0964102
11040.0000000    0.1010839
11080.0000000    0.0988372
11120.0000000    0.0983257
11160.0000000    0.1089430
11200.0000000    0.1067238
11240.0000000    0.0930494
11280.0000000    0.0932861
11320.0000000    0.1045276
11360.0000000    0.1146674
11400.0000000    0.1071808
11440.0000000    0.0965883
11480.0000000    0.0998192
11520.0000000    0.1075939
11560.0000000    0.1145893
11600.0000000    0.1040009
11640.0000000    0.1010056
11680.0000000    0.0858378
11720.0000000    0.0938615
11760.0000000    0.0830457
11800.0000000    0.0815413
11840.0000000    0.0973016
11880.0000000    0.0934473
11920.0000000    0.0965283
11960.0000000    0.1073594
12000.0000000    0.0975759
12040.0000000    0.0998576
12080.0000000    0.0999012
12120.0000000    0.1044606
12160.0000000    0.0970782
12200.0000000    0.1109273
12240.0000000    0.0835202
12280.0000000    0.0908458
12320.0000000    0.1034371
12360.0000000    0.1050263
12400.0000000    0.1056617
12440.0000000    0.1070664
12480.0000000    0.0976742
12520.0000000    0.1075566
12560.0000000    0.1092513
12600.0000000    0.1122665
12640.0000000    0.1012437
12680.0000000    0.1039157
12720.0000000    0.1053384
12760.0000000    0.0976440
12800.0000000    0.1059601
12840.0000000    0.1164590
12880.0000000    0.1065334
12920.0000000    0.1051960
12960.0000000    0.1103710
13000.0000000    0.1055812
13040.0000000    0.0916118
13080.0000000    0.0967380
13120.0000000    0.0929160
13160.0000000    0.1003938
13200.0000000    0.0867527
13240.0000000    0.1039392
13280.0000000    0.0959035
13320.0000000    0.0988589
13360.0000000    0.0958218
13400.0000000    0.0939743
13440.0000000    0.0833268
13480.0000000    0.0928786
13520.0000000    0.0957898
13560.0000000    0.1051226
13600.0000000    0.1012248
13640.0000000    0.1184802
13680.0000000    0.1160602
13720.0000000    0.1043430
13760.0000000    0.0986321
13800.0000000    0.0961046
13840.0000000    0.1030123
13880.0000000    0.1013387
13920.0000000    0.1053862
13960.0000000    0.1075775
14000.0000000    0.1019911
14040.0000000    0.0963404
14080.0000000    0.1039879
14120.0000000    0.1051512
14160.0000000    0.1117041
14200.0000000    0.1128291
14240.0000000    0.1081081
14280.0000000    0.1108869
14320.0000000    0.1009792
14360.0000000    0.1041008
14400.0000000    0.1003841
14440.0000000    0.1179599
14480.0000000    0.1108337
14520.0000000    0.1146641
14560.0000000    0.1252226
14600.0000000    0.1204706
14640.0000000    0.1096595
14680.0000000    0.1128489
14720.0000000    0.1023355
14760.0000000    0.1096508
14800.0000000    0.0966395
14840.0000000    0.0963979
14880.0000000    0.0964875
14920.0000000    0.0910204
14960.0000000    0.1044953
15000.0000000    0.0968447
15040.0000000    0.0989755
15080.0000000    0.1019220
15120.0000000    0.1027519
15160.0000000    0.0899423
15200.0000000    0.0983407
15240.0000000    0.1029386
15280.0000000    0.0974985
15320.0000000    0.1034057
15360.0000000    0.1115725
15400.0000000    0.1043898
15440.0000000    0.0978249
15480.0000000    0.0984818
15520.0000000    0.1041994
15560.0000000    0.1143814
15600.0000000    0.1166001
15640.0000000    0.0958009
15680.0000000    0.0973642
15720.0000000    0.1080824
15760.0000000    0.1048007
15800.0000000    0.1082618
15840.0000000    0.1077590
15880.0000000    0.0963009
15920.0000000    0.1049781
15960.0000000    0.0893938
16000.0000000    0.1003816
16040.0000000    0.0927893
16080.0000000    0.1009538
16120.0000000    0.1018925
16160.0000000    0.1068695
16200.0000000    0.1000253
16240.0000000    0.1019912
16280.0000000    0.0890619
16320.0000000    0.0953809
16360.0000000    0.0945622
16400.0000000    0.0958342
16440.0000000    0.0963634
16480.0000000    0.1061939
16520.0000000    0.0979865
16560.0000000    0.0944016
16600.0000000    0.0922306
16640.0000000    0.0929891
16680.0000000    0.0913862
16720.0000000    0.0902136
16760.0000000    0.1042137
16800.0000000    0.1063998
16840.0000000    0.0957299
16880.0000000    0.1069943
16920.0000000    0.0990887
16960.0000000    0.1000335
17000.0000000    0.0902361
17040.0000000    0.0946332
17080.0000000    0.0944559
17120.0000000    0.0845857
17160.0000000    0.0963917
17200.0000000    0.0964941
17240.0000000    0.0989465
17280.0000000    0.0962559
17320.0000000    0.0958431
17360.0000000    0.0920796
17400.0000000    0.0917917
17440.0000000    0.0987901
17480.0000000    0.0951449
17520.0000000    0.1028181
17560.0000000    0.0984281
17600.0000000    0.0927634
17640.0000000    0.0974389
17680.0000000    0.0940915
17720.0000000    0.0986736
17760.0000000    0.1006168
17800.0000000    0.1142430
17840.0000000    0.1028244
17880.0000000    0.1104432
17920.0000000    0.0997644
17960.0000000    0.1088320
18000.0000000    0.0980087
18040.0000000    0.1065884
18080.0000000    0.1005985
18120.0000000    0.0990130
18160.0000000    0.1010150
18200.0000000    0.0910364
18240.0000000    0.0953577
18280.0000000    0.0942456
18320.0000000    0.1017927
18360.0000000    0.1038010
18400.0000000    0.1076697
18440.0000000    0.1179392
18480.0000000    0.1074504
18520.0000000    0.1093365
18560.0000000    0.1009170
18600.0000000    0.0952521
18640.0000000    0.0953230
18680.0000000    0.0959508
18720.0000000    0.0973766
18760.0000000    0.1073093
18800.0000000    0.1163558
18840.0000000    0.1114610
18880.0000000    0.1022156
18920.0000000    0.1054952
18960.0000000    0.1011294
19000.0000000    0.1009385
19040.0000000    0.1049360
19080.0000000    0.1145288
19120.0000000    0.0995690
19160.0000000    0.0990767
19200.0000000    0.1034491
19240.0000000    0.1161699
19280.0000000    0.1075598
19320.0000000    0.1112976
19360.0000000    0.1255939
19400.0000000    0.1248913
19440.0000000    0.1075017
19480.0000000    0.1105170
19520.0000000    0.1161396
19560.0000000    0.1311074
19600.0000000    0.1196056
19640.0000000    0.1114391
19680.0000000    0.1239220
19720.0000000    0.1080589
19760.0000000    0.1192588
19800.0000000    0.1229396
19840.0000000    0.1131832
19880.0000000    0.1035802
19920.0000000    0.1221612
19960.0000000    0.1204804
20000.0000000    0.1275146
20040.0000000    0.1165302
20080.0000000    0.1275280
20120.0000000    0.1277338
20160.0000000    0.1341541
20200.0000000    0.1313508
20240.0000000    0.1375031
20280.0000000    0.1350621
20320.0000000    0.1259302
20360.0000000    0.1188138
20400.0000000    0.1153443
20440.0000000    0.1216619
20480.0000000    0.1156204
20520.0000000    0.1073830
20560.0000000    0.1156909
20600.0000000    0.1237610
20640.0000000    0.1087015
20680.0000000    0.1314478
20720.0000000    0.1234210
20760.0000000    0.1187824
20800.0000000    0.1138544
20840.0000000    0.1151906
20880.0000000    0.1091075
20920.0000000    0.1088282
20960.0000000    0.1127840
21000.0000000    0.1016103
21040.0000000    0.1133230
21080.0000000    0.0968243
21120.0000000    0.1108626
21160.0000000    0.1024185
21200.0000000    0.1042761
21240.0000000    0.1117325
21280.0000000    0.0989337
21320.0000000    0.1123369
21360.0000000    0.1147506
21400.0000000    0.1241774
21440.0000000    0.1179762
21480.0000000    0.1105870
21520.0000000    0.1053625
21560.0000000    0.1144948
21600.0000000    0.1187587
21640.0000000    0.1079428
21680.0000000    0.1117934
21720.0000000    0.1051458
21760.0000000    0.1048134
21800.0000000    0.0982223
21840.0000000    0.1100427
21880.0000000    0.1081108
21920.0000000    0.0978636
21960.0000000    0.1012430
22000.0000000    0.1031595
22040.0000000    0.0955753
22080.0000000    0.1105901
22120.0000000    0.1215116
22160.0000000    0.1115782
22200.0000000    0.1199683
22240.0000000    0.1185230
22280.0000000    0.1092832
22320.0000000    0.0908789
22360.0000000    0.1061180
22400.0000000    0.0954007
22440.0000000    0.1032027
22480.0000000    0.1025398
22520.0000000    0.0934819
22560.0000000    0.1082310
22600.0000000    0.0932614
22640.0000000    0.1023574
22680.0000000    0.1020204
22720.0000000    0.1054568
22760.0000000    0.0965195
22800.0000000    0.1028886
22840.0000000    0.1088775
22880.0000000    0.1161989
22920.0000000    0.0993242
22960.0000000    0.1058668
23000.0000000    0.1043072
23040.0000000    0.1118485
23080.0000000    0.1161229
23120.0000000    0.1084556
23160.0000000    0.1029936
23200.0000000    0.1076426
23240.0000000    0.1072759
23280.0000000    0.1088884
23320.0000000    0.1138321
23360.0000000    0.1010397
23400.0000000    0.1064653
23440.0000000    0.1015074
23480.0000000    0.1215116
23520.0000000    0.1002254
23560.0000000    0.0929654
23600.0000000    0.1012828
23640.0000000    0.1064577
23680.0000000    0.0962419
23720.0000000    0.1064536
23760.0000000    0.1035221
23800.0000000    0.1127999
23840.0000000    0.1111329
23880.0000000    0.1086422
23920.0000000    0.1055331
23960.0000000    0.1065922
24000.0000000    0.1085814
24040.0000000    0.1038869
24080.0000000    0.1028279
24120.0000000    0.1052015
24160.0000000    0.1115081
24200.0000000    0.0944464
24240.0000000    0.1038156
24280.0000000    0.0952611
24320.0000000    0.0969425
24360.0000000    0.1030342
24400.0000000    0.0945935
24440.0000000    0.1092641
24480.0000000    0.1023864
24520.0000000    0.0994043
24560.0000000    0.0972170
24600.0000000    0.1009492
24640.0000000    0.1008836
24680.0000000    0.1048755
24720.0000000    0.1103427
24760.0000000    0.1175182
24800.0000000    0.1045140
24840.0000000    0.1070729
24880.0000000    0.1180006
24920.0000000    0.1182410
24960.0000000    0.1052489
25000.0000000    0.1067344
25040.0000000    0.0978430
25080.0000000    0.1000414
25120.0000000    0.1123556
25160.0000000    0.0999198
25200.0000000    0.0979251
25240.0000000    0.1076712
25280.0000000    0.1111314
25320.0000000    0.1034901
25360.0000000    0.1017145
25400.0000000    0.0962793
25440.0000000    0.1024967
25480.0000000    0.0924247
25520.0000000    0.0989819
25560.0000000    0.1015470
25600.0000000    0.1038015
25640.0000000    0.1061684
25680.0000000    0.1105999
25720.0000000    0.1090392
25760.0000000    0.1112819
25800.0000000    0.1139071
25840.0000000    0.1194076
25880.0000000    0.1118549
25920.0000000    0.1125577
25960.0000000    0.1167533
26000.0000000    0.1129879
26040.0000000    0.1130554
26080.0000000    0.1209614
26120.0000000    0.1285150
26160.0000000    0.1269826
26200.0000000    0.1096068
26240.0000000    0.1192537
26280.0000000    0.1215617
26320.0000000    0.1131374
26360.0000000    0.1137065
26400.0000000    0.1107532
26440.0000000    0.1194472
26480.0000000    0.1200617
26520.0000000    0.1034582
26560.0000000    0.1017356
26600.0000000    0.1097814
26640.0000000    0.1062206
26680.0000000    0.1133236
26720.0000000    0.1080137
26760.0000000    0.1236473
26800.0000000    0.1118922
26840.0000000    0.1124232
26880.0000000    0.1152083
26920.0000000    0.1151120
26960.0000000    0.1197702
27000.0000000    0.1115266
27040.0000000    0.1090846
27080.0000000    0.1130389
27120.0000000    0.1073614
27160.0000000    0.1020006
27200.0000000    0.1114967
27240.0000000    0.1049667
27280.0000000    0.1165294
27320.0000000    0.1095816
27360.0000000    0.1226726
27400.0000000    0.1160239
27440.0000000    0.1113078
27480.0000000    0.1256526
27520.0000000    0.1283967
27560.0000000    0.1099370
27600.0000000    0.1267190
27640.0000000    0.1160199
27680.0000000    0.1254500
27720.0000000    0.1225135
27760.0000000    0.1049211
27800.0000000    0.1331585
27840.0000000    0.1354498
27880.0000000    0.1141037
27920.0000000    0.1195537
27960.0000000    0.1186513
28000.0000000    0.1105810
28040.0000000    0.1283881
28080.0000000    0.1140540
28120.0000000    0.1116690
28160.0000000    0.1137435
28200.0000000    0.1104523
28240.0000000    0.1174285
28280.0000000    0.1193703
28320.0000000    0.1070854
28360.0000000    0.1105020
28400.0000000    0.1094791
28440.0000000    0.1241016
28480.0000000    0.1285925
28520.0000000    0.1235650
28560.0000000    0.1386108
28600.0000000    0.1160055
28640.0000000    0.1038051
28680.0000000    0.1015926
28720.0000000    0.1070295
28760.0000000    0.1104704
28800.0000000    0.1183674
28840.0000000    0.1228651
28880.0000000    0.1191342
28920.0000000    0.1115659
28960.0000000    0.1071119
29000.0000000    0.1073704
29040.0000000    0.1101147
29080.0000000    0.1172891
29120.0000000    0.1317213
29160.0000000    0.1137013
29200.0000000    0.1225694
29240.0000000    0.1183472
29280.0000000    0.1172972
29320.0000000    0.1150728
29360.0000000    0.1100173
29400.0000000    0.1101073
29440.0000000    0.1097122
29480.0000000    0.1140847
29520.0000000    0.1062614
29560.0000000    0.1125091
29600.0000000    0.1071663
29640.0000000    0.1073591
29680.0000000    0.1128426
29720.0000000    0.1179745
29760.0000000    0.1221557
29800.0000000    0.1198197
29840.0000000    0.1067150
29880.0000000    0.1068147
29920.0000000    0.1228025
29960.0000000    0.1110353
30000.0000000    0.1051945
30040.0000000    0.1035935
30080.0000000    0.1235439
30120.0000000    0.1167830
30160.0000000    0.1280515
30200.0000000    0.1168230
30240.0000000    0.1125795
30280.0000000    0.1040716
30320.0000000    0.1208624
30360.0000000    0.1208138
30400.0000000    0.1287027
30440.0000000    0.1328940
30480.0000000    0.1170016
30520.0000000    0.1160126
30560.0000000    0.1075362
30600.0000000    0.1087035
30640.0000000    0.1167621
30680.0000000    0.1084352
30720.0000000    0.1171291
30760.0000000    0.1213045
30800.0000000    0.1147817
30840.0000000    0.1045024
30880.0000000    0.1064467
30920.0000000    0.1133196
30960.0000000    0.1188031
31000.0000000    0.1128901
31040.0000000    0.1132891
31080.0000000    0.1118976
31120.0000000    0.1048076
31160.0000000    0.1199693
31200.0000000    0.1134246
31240.0000000    0.1094690
31280.0000000    0.1194512
31320.0000000    0.1064471
31360.0000000    0.1104773
31400.0000000    0.1181525
31440.0000000    0.1263734
31480.0000000    0.1025493
31520.0000000    0.1025033
31560.0000000    0.1101633
31600.0000000    0.1091893
31640.0000000    0.1189555
31680.0000000    0.1128761
31720.0000000    0.1250818
31760.0000000    0.1061316
31800.0000000    0.1092285
31840.0000000    0.1176090
31880.0000000    0.1075630
31920.0000000    0.1062135
31960.0000000    0.0987523
32000.0000000    0.0998214
32040.0000000    0.1079435
32080.0000000    0.1133512
32120.0000000    0.1112178
32160.0000000    0.1144074
32200.0000000    0.1175969
32240.0000000    0.1065099
32280.0000000    0.1120230
32320.0000000    0.1174812
32360.0000000    0.1165431
32400.0000000    0.1148705
32440.0000000    0.1272938
32480.0000000    0.1206995
32520.0000000    0.1242543
32560.0000000    0.1214646
32600.0000000    0.1225553
32640.0000000    0.1081541
32680.0000000    0.1110798
32720.0000000    0.1128455
32760.0000000    0.1108798
32800.0000000    0.1150997
32840.0000000    0.1161728
32880.0000000    0.1149819
32920.0000000    0.1145050
32960.0000000    0.1287672
33000.0000000    0.1098371
33040.0000000    0.1123077
33080.0000000    0.1146318
33120.0000000    0.1040153
33160.0000000    0.1153638
33200.0000000    0.1122225
33240.0000000    0.1131615
33280.0000000    0.1180790
33320.0000000    0.1287342
33360.0000000    0.1164002
33400.0000000    0.1021090
33440.0000000    0.1048940
33480.0000000    0.1200473
33520.0000000    0.1123504
33560.0000000    0.1244801
33600.0000000    0.1119026
33640.0000000    0.1262487
33680.0000000    0.1166895
33720.0000000    0.1125966
33760.0000000    0.0959321
33800.0000000    0.1073265
33840.0000000    0.1030108
33880.0000000    0.1136708
33920.0000000    0.1180601
33960.0000000    0.1058294
34000.0000000    0.1143059
34040.0000000    0.1174380
34080.0000000    0.1253890
34120.0000000    0.1176317
34160.0000000    0.1087118
34200.0000000    0.1214949
34240.0000000    0.1224117
34280.0000000    0.1250436
34320.0000000    0.1174831
34360.0000000    0.1058527
34400.0000000    0.1049988
34440.0000000    0.1148422
34480.0000000    0.1172644
34520.0000000    0.1237075
34560.0000000    0.1210846
34600.0000000    0.1289724
34640.0000000    0.1111394
34680.0000000    0.1113811
34720.0000000    0.1199479
34760.0000000    0.0997732
34800.0000000    0.1141415
34840.0000000    0.1183811
34880.0000000    0.1158772
34920.0000000    0.1224876
34960.0000000    0.1216916
35000.0000000    0.1123646
35040.0000000    0.1019204
35080.0000000    0.1152342
35120.0000000    0.1148489
35160.0000000    0.1134472
35200.0000000    0.1116431
35240.0000000    0.1039878
35280.0000000    0.1073960
35320.0000000    0.1131023
35360.0000000    0.1062922
35400.0000000    0.1021313
35440.0000000    0.1088372
35480.0000000    0.0894940
35520.0000000    0.1041341
35560.0000000    0.1158864
35600.0000000    0.1107557
35640.0000000    0.1113275
35680.0000000    0.1149567
35720.0000000    0.1176432
35760.0000000    0.1075863
35800.0000000    0.1129381
35840.0000000    0.1001745
35880.0000000    0.1135493
35920.0000000    0.1092026
35960.0000000    0.1108606
36000.0000000    0.1142745
36040.0000000    0.1090157
36080.0000000    0.1077365
36120.0000000    0.1183062
36160.0000000    0.1163678
36200.0000000    0.1028565
36240.0000000    0.1202344
36280.0000000    0.1038182
36320.0000000    0.1120406
36360.0000000    0.1057120
36400.0000000    0.0976065
36440.0000000    0.1003248
36480.0000000    0.1103491
36520.0000000    0.1200788
36560.0000000    0.1056182
36600.0000000    0.1114198
36640.0000000    0.0974929
36680.0000000    0.0967557
36720.0000000    0.1058848
36760.0000000    0.1155453
36800.0000000    0.1069338
36840.0000000    0.1085267
36880.0000000    0.1153801
36920.0000000    0.1164064
36960.0000000    0.1205758
37000.0000000    0.1061276
37040.0000000    0.1228007
37080.0000000    0.1147992
37120.0000000    0.1182009
37160.0000000    0.1124456
37200.0000000    0.1061145
37240.0000000    0.1160772
37280.0000000    0.1188021
37320.0000000    0.1130070
37360.0000000    0.1170989
37400.0000000    0.1156424
37440.0000000    0.1068010
37480.0000000    0.1183982
37520.0000000    0.1221208
37560.0000000    0.1230234
37600.0000000    0.1174178
37640.0000000    0.1188279
37680.0000000    0.1212615
37720.0000000    0.1169531
37760.0000000    0.1249694
37800.0000000    0.1193484
37840.0000000    0.1161463
37880.0000000    0.1159058
37920.0000000    0.1057245
37960.0000000    0.1183935
38000.0000000    0.1205065
38040.0000000    0.1213920
38080.0000000    0.1090253
38120.0000000    0.1122660
38160.0000000    0.1215052
38200.0000000    0.1118326
38240.0000000    0.0965872
38280.0000000    0.1040299
38320.0000000    0.1216685
38360.0000000    0.1142866
38400.0000000    0.1082148
38440.0000000    0.1093258
38480.0000000    0.1126526
38520.0000000    0.1089845
38560.0000000    0.1083274
38600.0000000    0.1173584
38640.0000000    0.1132060
38680.0000000    0.1049886
38720.0000000    0.1088717
38760.0000000    0.1145991
38800.0000000    0.1031305
38840.0000000    0.1027435
38880.0000000    0.1094215
38920.0000000    0.1172579
38960.0000000    0.1106416
39000.0000000    0.1045658
39040.0000000    0.0918285
39080.0000000    0.1010388
39120.0000000    0.1109269
39160.0000000    0.1088203
39200.0000000    0.1082413
39240.0000000    0.0977190
39280.0000000    0.1115194
39320.0000000    0.1054704
39360.0000000    0.1061701
39400.0000000    0.1088572
39440.0000000    0.1152853
39480.0000000    0.1054690
39520.0000000    0.1198637
39560.0000000    0.1079296
39600.0000000    0.1043682
39640.0000000    0.1080714
39680.0000000    0.1151455
39720.0000000    0.0949501
39760.0000000    0.1060765
39800.0000000    0.1098948
39840.0000000    0.1132604
39880.0000000    0.1093835
39920.0000000    0.1009298
39960.0000000    0.1024641
40000.0000000    0.1059665
40040.0000000    0.1051480
40080.0000000    0.1023872
40120.0000000    0.0952174
40160.0000000    0.0975190
40200.0000000    0.0931436
40240.0000000    0.0999769
40280.0000000    0.1026176
40320.0000000    0.0987924
40360.0000000    0.0988244
40400.0000000    0.0996861
40440.0000000    0.0995369
40480.0000000    0.0883393
40520.0000000    0.1064732
40560.0000000    0.0950142
40600.0000000    0.0854838
40640.0000000    0.0895241
40680.0000000    0.0907900
40720.0000000    0.0867703
40760.0000000    0.0941331
40800.0000000    0.0907539
40840.0000000    0.0912019
40880.0000000    0.0949630
40920.0000000    0.0990976
40960.0000000    0.0925786
41000.0000000    0.1009673
41040.0000000    0.0926386
41080.0000000    0.0790583
41120.0000000    0.1006675
41160.0000000    0.0892497
41200.0000000    0.0922281
41240.0000000    0.0956750
41280.0000000    0.1017302
41320.0000000    0.0916502
41360.0000000    0.0970726
41400.0000000    0.1029152
41440.0000000    0.0960751
41480.0000000    0.0959871
41520.0000000    0.1068214
41560.0000000    0.0986238
41600.0000000    0.1051517
41640.0000000    0.0987363
41680.0000000    0.1016862
41720.0000000    0.1003303
41760.0000000    0.0974193
41800.0000000    0.0899359
41840.0000000    0.0966144
41880.0000000    0.0923991
41920.0000000    0.0953409
41960.0000000    0.0996766
42000.0000000    0.1031565
42040.0000000    0.0991267
42080.0000000    0.0918590
42120.0000000    0.0943240
42160.0000000    0.0995231
42200.0000000    0.0950619
42240.0000000    0.0972733
42280.0000000    0.0950993
42320.0000000    0.1029072
42360.0000000    0.0911024
42400.0000000    0.0953116
42440.0000000    0.0949229
42480.0000000    0.1012034
42520.0000000    0.1001932
42560.0000000    0.0906125
42600.0000000    0.0926926
42640.0000000    0.0993890
42680.0000000    0.1025089
42720.0000000    0.1004387
42760.0000000    0.1007091
42800.0000000    0.0968482
42840.0000000    0.0987176
42880.0000000    0.0968043
42920.0000000    0.0996401
42960.0000000    0.0970127
43000.0000000    0.1139370
43040.0000000    0.1122006
43080.0000000    0.1140950
43120.0000000    0.1202620
43160.0000000    0.1041178
43200.0000000    0.1107183
43240.0000000    0.1160567
43280.0000000    0.1041154
43320.0000000    0.0960981
43360.0000000    0.1088772
43400.0000000    0.1062806
43440.0000000    0.1140824
43480.0000000    0.0961367
43520.0000000    0.0985150
43560.0000000    0.0919742
43600.0000000    0.0960347
43640.0000000    0.1099318
43680.0000000    0.0919313
43720.0000000    0.0993744
43760.0000000    0.0922149
43800.0000000    0.0958252
43840.0000000    0.0918905
43880.0000000    0.0982304
43920.0000000    0.0949157
43960.0000000    0.0963699
44000.0000000    0.1044231
44040.0000000    0.0965958
44080.0000000    0.0947114
44120.0000000    0.0940689
44160.0000000    0.0923375
44200.0000000    0.0948968
44240.0000000    0.1061767
44280.0000000    0.0998475
44320.0000000    0.0951046
44360.0000000    0.0987290
44400.0000000    0.0954977
44440.0000000    0.1056007
44480.0000000    0.1017310
44520.0000000    0.0908832
44560.0000000    0.1059911
44600.0000000    0.1019907
44640.0000000    0.0927400
44680.0000000    0.1105283
44720.0000000    0.1036136
44760.0000000    0.1085315
44800.0000000    0.1037956
44840.0000000    0.0965377
44880.0000000    0.1007407
44920.0000000    0.1062298
44960.0000000    0.0984820
45000.0000000    0.0958847
45040.0000000    0.1037875
45080.0000000    0.1056533
45120.0000000    0.0929021
45160.0000000    0.0858416
45200.0000000    0.0972064
45240.0000000    0.0886052
45280.0000000    0.0961437
45320.0000000    0.1054732
45360.0000000    0.1023127
45400.0000000    0.1041345
45440.0000000    0.0994215
45480.0000000    0.1017657
45520.0000000    0.1010809
45560.0000000    0.0949927
45600.0000000    0.1051099
45640.0000000    0.1042708
45680.0000000    0.1036021
45720.0000000    0.0986437
45760.0000000    0.0967030
45800.0000000    0.1003948
45840.0000000    0.1106626
45880.0000000    0.1045870
45920.0000000    0.0952649
45960.0000000    0.0929974
46000.0000000    0.0951602
46040.0000000    0.0877269
46080.0000000    0.1116218
46120.0000000    0.0954286
46160.0000000    0.1018355
46200.0000000    0.0977605
46240.0000000    0.1013446
46280.0000000    0.1012769
46320.0000000    0.0901312
46360.0000000    0.0958532
46400.0000000    0.0909040
46440.0000000    0.0975590
46480.0000000    0.0990668
46520.0000000    0.0953473
46560.0000000    0.0913449
46600.0000000    0.0977065
46640.0000000    0.1002059
46680.0000000    0.0966273
46720.0000000    0.1048279
46760.0000000    0.0951855
46800.0000000    0.0974832
46840.0000000    0.1046475
46880.0000000    0.0991807
46920.0000000    0.1055620
46960.0000000    0.1080735
47000.0000000    0.1032395
47040.0000000    0.1089298
47080.0000000    0.1032195
47120.0000000    0.0970775
47160.0000000    0.0934520
47200.0000000    0.0958535
47240.0000000    0.1102641
47280.0000000    0.1029815
47320.0000000    0.1130867
47360.0000000    0.1113635
47400.0000000    0.1188717
47440.0000000    0.1029763
47480.0000000    0.0929637
47520.0000000    0.0965684
47560.0000000    0.0982067
47600.0000000    0.0978787
47640.0000000    0.0955666
47680.0000000    0.1013039
47720.0000000    0.1025256
47760.0000000    0.1051393
47800.0000000    0.0997368
47840.0000000    0.0926462
47880.0000000    0.0944452
47920.0000000    0.0919213
47960.0000000    0.0979520
48000.0000000    0.1127692
48040.0000000    0.0924039
48080.0000000    0.1027480
48120.0000000    0.0947688
48160.0000000    0.1059325
48200.0000000    0.0984532
48240.0000000    0.0950780
48280.0000000    0.1055781
48320.0000000    0.1181038
48360.0000000    0.1038059
48400.0000000    0.0995235
48440.0000000    0.0990266
48480.0000000    0.0945069
48520.0000000    0.0990268
48560.0000000    0.0921625
48600.0000000    0.0957000
48640.0000000    0.0957034
48680.0000000    0.0966415
48720.0000000    0.0944095
48760.0000000    0.1005939
48800.0000000    0.1007442
48840.0000000    0.1057478
48880.0000000    0.1018767
48920.0000000    0.0963790
48960.0000000    0.0931826
49000.0000000    0.1028414
49040.0000000    0.0931713
49080.0000000    0.0982389
49120.0000000    0.0954380
49160.0000000    0.0992197
49200.0000000    0.0977574
49240.0000000    0.1011396
49280.0000000    0.0994768
49320.0000000    0.0987259
49360.0000000    0.1078275
49400.0000000    0.1076877
49440.0000000    0.0989626
49480.0000000    0.0977042
49520.0000000    0.1037011
49560.0000000    0.1070332
49600.0000000    0.1038196
49640.0000000    0.0952202
49680.0000000    0.0951925
49720.0000000    0.1056713
49760.0000000    0.0951660
49800.0000000    0.0880750
49840.0000000    0.0920358
49880.0000000    0.0952296
49920.0000000    0.0957854
49960.0000000    0.0985665
50000.0000000    0.0997735
50040.0000000    0.1069327
50080.0000000    0.1048287
50120.0000000    0.1055939
50160.0000000    0.1107405
50200.0000000    0.1008412
50240.0000000    0.1006418
50280.0000000    0.1001254
50320.0000000    0.0994367
50360.0000000    0.1030122
50400.0000000    0.1107834
50440.0000000    0.1038081
50480.0000000    0.1067732
50520.0000000    0.1068374
50560.0000000    0.1062619
50600.0000000    0.1119687
50640.0000000    0.1044220
50680.0000000    0.1097464
50720.0000000    0.1116292
50760.0000000    0.1102040
50800.0000000    0.1092653
50840.0000000    0.1016788
50880.0000000    0.1086126
50920.0000000    0.0989688
50960.0000000    0.1131364
51000.0000000    0.1078839
51040.0000000    0.1110265
51080.0000000    0.1195921
51120.0000000    0.1086921
51160.0000000    0.1214128
51200.0000000    0.1089369
51240.0000000    0.1056499
51280.0000000    0.1095906
51320.0000000    0.1018652
51360.0000000    0.0986615
51400.0000000    0.0995714
51440.0000000    0.1012658
51480.0000000    0.0989968
51520.0000000    0.1031185
51560.0000000    0.1122659
51600.0000000    0.1016402
51640.0000000    0.1009263
51680.0000000    0.1082382
51720.0000000    0.1149726
51760.0000000    0.1078300
51800.0000000    0.1049796
51840.0000000    0.0996014
51880.0000000    0.1115242
51920.0000000    0.0986449
51960.0000000    0.1112246
52000.0000000    0.1105711
52040.0000000    0.1053852
52080.0000000    0.1035695
52120.0000000    0.0956225
52160.0000000    0.0971119
52200.0000000    0.1033639
52240.0000000    0.0988824
52280.0000000    0.0925405
52320.0000000    0.1092642
52360.0000000    0.1048494
52400.0000000    0.1004290
52440.0000000    0.1077837
52480.0000000    0.1000229
52520.0000000    0.1055905
52560.0000000    0.1002478
52600.0000000    0.0992596
52640.0000000    0.0964117
52680.0000000    0.0980454
52720.0000000    0.1006247
52760.0000000    0.1040720
52800.0000000    0.1079559
52840.0000000    0.0988912
52880.0000000    0.1083141
52920.0000000    0.1097835
52960.0000000    0.0974033
53000.0000000    0.1060445
53040.0000000    0.0977128
53080.0000000    0.1022846
53120.0000000    0.0915803
53160.0000000    0.1006549
53200.0000000    0.1018161
53240.0000000    0.1037418
53280.0000000    0.0955935
53320.0000000    0.1030721
53360.0000000    0.1089224
53400.0000000    0.0984619
53440.0000000    0.0989693
53480.0000000    0.0927584
53520.0000000    0.1035709
53560.0000000    0.1009176
53600.0000000    0.0996645
53640.0000000    0.1072855
53680.0000000    0.1000306
53720.0000000    0.0956712
53760.0000000    0.1024759
53800.0000000    0.1105857
53840.0000000    0.1017840
53880.0000000    0.0957846
53920.0000000    0.1054285
53960.0000000    0.0952144
54000.0000000    0.1009198
54040.0000000    0.1019374
54080.0000000    0.1044075
54120.0000000    0.1044272
54160.0000000    0.0992052
54200.0000000    0.0917336
54240.0000000    0.0995962
54280.0000000    0.1006144
54320.0000000    0.1009258
54360.0000000    0.1052730
54400.0000000    0.0977262
54440.0000000    0.1008167
54480.0000000    0.0926979
54520.0000000    0.0900390
54560.0000000    0.1007948
54600.0000000    0.1053834
54640.0000000    0.0998798
54680.0000000    0.0993463
54720.0000000    0.1026665
54760.0000000    0.1023263
54800.0000000    0.1071320
54840.0000000    0.1032219
54880.0000000    0.1114255
54920.0000000    0.1011361
54960.0000000    0.1109474
55000.0000000    0.1176797
55040.0000000    0.1222299
55080.0000000    0.1081537
55120.0000000    0.1102515
55160.0000000    0.1016126
55200.0000000    0.1049932
55240.0000000    0.1052460
55280.0000000    0.1028159
55320.0000000    0.1031862
55360.0000000    0.1052470
55400.0000000    0.1021414
55440.0000000    0.1038158
55480.0000000    0.0977945
55520.0000000    0.0959296
55560.0000000    0.0957958
55600.0000000    0.1029345
55640.0000000    0.1126606
55680.0000000    0.0977274
55720.0000000    0.1000812
55760.0000000    0.1014968
55800.0000000    0.0967851
55840.0000000    0.1128843
55880.0000000    0.1045348
55920.0000000    0.1040161
55960.0000000    0.1179240
56000.0000000    0.1020818
56040.0000000    0.0989892
56080.0000000    0.0976236
56120.0000000    0.0966661
56160.0000000    0.0956006
56200.0000000    0.1146729
56240.0000000    0.1079306
56280.0000000    0.1209430
56320.0000000    0.0938707
56360.0000000    0.0992406
56400.0000000    0.0989504
56440.0000000    0.1007910
56480.0000000    0.0988998
56520.0000000    0.1191143
56560.0000000    0.1119868
56600.0000000    0.1012677
56640.0000000    0.0988388
56680.0000000    0.0920598
56720.0000000    0.0924049
56760.0000000    0.0987889
56800.0000000    0.0998844
56840.0000000    0.1024683
56880.0000000    0.1059384
56920.0000000    0.1032581
56960.0000000    0.1035256
57000.0000000    0.0997759
57040.0000000    0.1011927
57080.0000000    0.1041541
57120.0000000    0.0960685
57160.0000000    0.0921481
57200.0000000    0.1006880
57240.0000000    0.1012878
57280.0000000    0.0974841
57320.0000000    0.1052816
57360.0000000    0.0999862
57400.0000000    0.0984724
57440.0000000    0.0939435
57480.0000000    0.0947719
57520.0000000    0.0956525
57560.0000000    0.0976034
57600.0000000    0.1053039
57640.0000000    0.1010340
57680.0000000    0.0959708
57720.0000000    0.0893339
57760.0000000    0.0955643
57800.0000000    0.0984304
57840.0000000    0.0990993
57880.0000000    0.1035756
57920.0000000    0.1054252
57960.0000000    0.1076136
58000.0000000    0.0948802
58040.0000000    0.1061497
58080.0000000    0.0969782
58120.0000000    0.1030924
58160.0000000    0.0972722
58200.0000000    0.0995129
58240.0000000    0.1030272
58280.0000000    0.0987971
58320.0000000    0.1110105
58360.0000000    0.1008127
58400.0000000    0.1027381
58440.0000000    0.1107435
58480.0000000    0.0963816
58520.0000000    0.1029270
58560.0000000    0.1074231
58600.0000000    0.1047472
58640.0000000    0.1007685
58680.0000000    0.0915217
58720.0000000    0.0993228
58760.0000000    0.1026781
58800.0000000    0.0950729
58840.0000000    0.0920635
58880.0000000    0.0974905
58920.0000000    0.0974506
58960.0000000    0.0979588
59000.0000000    0.0933207
59040.0000000    0.0962985
59080.0000000    0.0890683
59120.0000000    0.0962058
59160.0000000    0.0916261
59200.0000000    0.0895580
59240.0000000    0.0892357
59280.0000000    0.0960328
59320.0000000    0.0961473
59360.0000000    0.0984398
59400.0000000    0.0990464
59440.0000000    0.1083137
59480.0000000    0.0998095
59520.0000000    0.1013539
59560.0000000    0.1018046
59600.0000000    0.1032888
59640.0000000    0.1028602
59680.0000000    0.1033346
59720.0000000    0.0965779
59760.0000000    0.1160113
59800.0000000    0.0981035
59840.0000000    0.1024074
59880.0000000    0.0935320
59920.0000000    0.0922047
59960.0000000    0.1153505
60000.0000000    0.0970878
60040.0000000    0.1022294
60080.0000000    0.0981202
60120.0000000    0.0921192
60160.0000000    0.0944821
60200.0000000    0.1083378
60240.0000000    0.0982622
60280.0000000    0.1044074
60320.0000000    0.0997399
60360.0000000    0.1000886
60400.0000000    0.1060989
60440.0000000    0.0940190
60480.0000000    0.0882422
60520.0000000    0.0954573
60560.0000000    0.1007919
60600.0000000    0.0981937
60640.0000000    0.0986877
60680.0000000    0.1001196
60720.0000000    0.1021817
60760.0000000    0.1016784
60800.0000000    0.1041708
60840.0000000    0.0855460
60880.0000000    0.1098856
60920.0000000    0.0961459
60960.0000000    0.1000182
61000.0000000    0.0981271
61040.0000000    0.1107050
61080.0000000    0.1223454
61120.0000000    0.1138015
61160.0000000    0.1018673
61200.0000000    0.1102913
61240.0000000    0.1165506
61280.0000000    0.1038206
61320.0000000    0.1117416
61360.0000000    0.1033116
61400.0000000    0.1025510
61440.0000000    0.1007864
61480.0000000    0.0894772
61520.0000000    0.0942769
61560.0000000    0.0864541
61600.0000000    0.0971234
61640.0000000    0.0983608
61680.0000000    0.1003158
61720.0000000    0.1075133
61760.0000000    0.1053272
61800.0000000    0.0966587
61840.0000000    0.0979214
61880.0000000    0.0982185
61920.0000000    0.0991616
61960.0000000    0.1033413
62000.0000000    0.0992097
62040.0000000    0.0928982
62080.0000000    0.0919779
62120.0000000    0.0991131
62160.0000000    0.1089009
62200.0000000    0.0950017
62240.0000000    0.0960606
62280.0000000    0.0981339
62320.0000000    0.0839368
62360.0000000    0.0914563
62400.0000000    0.0958712
62440.0000000    0.1064278
62480.0000000    0.0914919
62520.0000000    0.0953752
62560.0000000    0.1048096
62600.0000000    0.0876793
62640.0000000    0.1016554
62680.0000000    0.0958256
62720.0000000    0.0959664
62760.0000000    0.0992274
62800.0000000    0.1022275
62840.0000000    0.0888889
62880.0000000    0.0963647
62920.0000000    0.1044847
62960.0000000    0.0963242
63000.0000000    0.0926788
63040.0000000    0.0923009
63080.0000000    0.1066887
63120.0000000    0.0832299
63160.0000000    0.0946652
63200.0000000    0.0982841
63240.0000000    0.0990797
63280.0000000    0.1047099
63320.0000000    0.0915585
63360.0000000    0.1019396
63400.0000000    0.0965305
63440.0000000    0.0954985
63480.0000000    0.0960826
63520.0000000    0.0863295
63560.0000000    0.0984406
63600.0000000    0.0917720
63640.0000000    0.0902831
63680.0000000    0.0938276
63720.0000000    0.1050980
63760.0000000    0.1033949
63800.0000000    0.1046365
63840.0000000    0.1026026
63880.0000000    0.1012593
63920.0000000    0.0967420
63960.0000000    0.0981364
64000.0000000    0.0984869
64040.0000000    0.0926407
64080.0000000    0.0910748
64120.0000000    0.0992610
64160.0000000    0.0880385
64200.0000000    0.0977795
64240.0000000    0.0918166
64280.0000000    0.0899104
64320.0000000    0.0877678
64360.0000000    0.0943626
64400.0000000    0.0895493
64440.0000000    0.1036925
64480.0000000    0.1027371
64520.0000000    0.1078039
64560.0000000    0.0993723
64600.0000000    0.1016681
64640.0000000    0.0956635
64680.0000000    0.1050010
64720.0000000    0.0877474
64760.0000000    0.0861386
64800.0000000    0.0950484
64840.0000000    0.0849219
64880.0000000    0.0910240
64920.0000000    0.0910011
64960.0000000    0.0925056
65000.0000000    0.0864028
65040.0000000    0.0943342
65080.0000000    0.1047733
65120.0000000    0.0897629
65160.0000000    0.0905612
65200.0000000    0.0931032
65240.0000000    0.1073578
65280.0000000    0.1007397
65320.0000000    0.1045929
65360.0000000    0.1019670
65400.0000000    0.0955397
65440.0000000    0.0973465
65480.0000000    0.0891718
65520.0000000    0.1062257
65560.0000000    0.1040817
65600.0000000    0.0994294
65640.0000000    0.1039242
65680.0000000    0.1001427
65720.0000000    0.1001960
65760.0000000    0.0993357
65800.0000000    0.1023315
65840.0000000    0.1151823
65880.0000000    0.1044371
65920.0000000    0.0935577
65960.0000000    0.0931336
66000.0000000    0.0911073
66040.0000000    0.0988692
66080.0000000    0.0960068
66120.0000000    0.0964643
66160.0000000    0.0989150
66200.0000000    0.0909606
66240.0000000    0.0934787
66280.0000000    0.0933000
66320.0000000    0.0930321
66360.0000000    0.1128129
66400.0000000    0.0960242
66440.0000000    0.0934626
66480.0000000    0.1090370
66520.0000000    0.1231748
66560.0000000    0.0907706
66600.0000000    0.1034375
66640.0000000    0.0987770
66680.0000000    0.1106622
66720.0000000    0.1112089
66760.0000000    0.0945015
66800.0000000    0.1019567
66840.0000000    0.0938049
66880.0000000    0.0986015
66920.0000000    0.0929561
66960.0000000    0.1028913
67000.0000000    0.0901647
67040.0000000    0.1049480
67080.0000000    0.0969715
67120.0000000    0.0931835
67160.0000000    0.0967216
67200.0000000    0.0856994
67240.0000000    0.0901806
67280.0000000    0.0918875
67320.0000000    0.0908661
67360.0000000    0.0970129
67400.0000000    0.0952368
67440.0000000    0.0938009
67480.0000000    0.0916657
67520.0000000    0.0819518
67560.0000000    0.0875678
67600.0000000    0.0934224
67640.0000000    0.0917988
67680.0000000    0.0882108
67720.0000000    0.0994618
67760.0000000    0.0951665
67800.0000000    0.1052277
67840.0000000    0.0980925
67880.0000000    0.1030744
67920.0000000    0.0975844
67960.0000000    0.0961173
68000.0000000    0.0923639
68040.0000000    0.0872163
68080.0000000    0.0978025
68120.0000000    0.0990538
68160.0000000    0.0900614
68200.0000000    0.0948400
68240.0000000    0.0965332
68280.0000000    0.0985428
68320.0000000    0.1006031
68360.0000000    0.0937595
68400.0000000    0.1045088
68440.0000000    0.1035317
68480.0000000    0.0941649
68520.0000000    0.1030903
68560.0000000    0.1014406
68600.0000000    0.1068584
68640.0000000    0.0959482
68680.0000000    0.0863704
68720.0000000    0.0909748
68760.0000000    0.0967902
68800.0000000    0.0993827
68840.0000000    0.0907384
68880.0000000    0.1095936
68920.0000000    0.0968646
68960.0000000    0.0969747
69000.0000000    0.1007727
69040.0000000    0.1014662
69080.0000000    0.0966404
69120.0000000    0.0913833
69160.0000000    0.0936780
69200.0000000    0.0924027
69240.0000000    0.1025189
69280.0000000    0.0953057
69320.0000000    0.0977257
69360.0000000    0.1113388
69400.0000000    0.0961469
69440.0000000    0.1022245
69480.0000000    0.1062691
69520.0000000    0.1022176
69560.0000000    0.1096102
69600.0000000    0.1182062
69640.0000000    0.1067852
69680.0000000    0.1080345
69720.0000000    0.1114497
69760.0000000    0.1139454
69800.0000000    0.1066752
69840.0000000    0.1177272
69880.0000000    0.1133629
69920.0000000    0.1157320
69960.0000000    0.1076830
70000.0000000    0.1076793
70040.0000000    0.0938255
70080.0000000    0.0903186
70120.0000000    0.0898116
70160.0000000    0.0943505
70200.0000000    0.0973920
70240.0000000    0.0918402
70280.0000000    0.0992757
70320.0000000    0.1000590
70360.0000000    0.0934799
70400.0000000    0.0931958
70440.0000000    0.0918554
70480.0000000    0.0989652
70520.0000000    0.0921635
70560.0000000    0.0995272
70600.0000000    0.0993553
70640.0000000    0.0985046
70680.0000000    0.1021919
70720.0000000    0.1035957
70760.0000000    0.0984630
70800.0000000    0.0978198
70840.0000000    0.1085568
70880.0000000    0.1077892
70920.0000000    0.0948414
70960.0000000    0.0982592
71000.0000000    0.1023103
71040.0000000    0.0989949
71080.0000000    0.1023348
71120.0000000    0.1022774
71160.0000000    0.0984115
71200.0000000    0.0942398
71240.0000000    0.0965387
71280.0000000    0.0954390
71320.0000000    0.0950157
71360.0000000    0.0984688
71400.0000000    0.0982319
71440.0000000    0.0930956
71480.0000000    0.0940487
71520.0000000    0.1013268
71560.0000000    0.1039305
71600.0000000    0.1046171
71640.0000000    0.1002484
71680.0000000    0.1027726
71720.0000000    0.0956598
71760.0000000    0.0894823
71800.0000000    0.0956484
71840.0000000    0.0947437
71880.0000000    0.0994272
71920.0000000    0.0903982
71960.0000000    0.1018035
72000.0000000    0.1122868
72040.0000000    0.1016791
72080.0000000    0.1009741
72120.0000000    0.0981605
72160.0000000    0.1030289
72200.0000000    0.1054810
72240.0000000    0.0966524
72280.0000000    0.0941984
72320.0000000    0.1007925
72360.0000000    0.0957195
72400.0000000    0.0999752
72440.0000000    0.0965692
72480.0000000    0.0997594
72520.0000000    0.0941771
72560.0000000    0.1000751
72600.0000000    0.0882505
72640.0000000    0.0935690
72680.0000000    0.0986031
72720.0000000    0.0880792
72760.0000000    0.0935230
72800.0000000    0.1064261
72840.0000000    0.1058337
72880.0000000    0.1108427
72920.0000000    0.0965776
72960.0000000    0.0987541
73000.0000000    0.0926623
73040.0000000    0.1106362
73080.0000000    0.1100148
73120.0000000    0.1046138
73160.0000000    0.0961276
73200.0000000    0.0976871
73240.0000000    0.1097040
73280.0000000    0.0979170
73320.0000000    0.1003374
73360.0000000    0.0981780
73400.0000000    0.1187940
73440.0000000    0.1159968
73480.0000000    0.1010105
73520.0000000    0.1063387
73560.0000000    0.1174112
73600.0000000    0.1052172
73640.0000000    0.1102752
73680.0000000    0.1092432
73720.0000000    0.1072278
73760.0000000    0.1190474
73800.0000000    0.1022337
73840.0000000    0.1041606
73880.0000000    0.1137718
73920.0000000    0.1052220
73960.0000000    0.1114449
74000.0000000    0.1078530
74040.0000000    0.1061700
74080.0000000    0.0965583
74120.0000000    0.0997194
74160.0000000    0.1014314
74200.0000000    0.1091724
74240.0000000    0.0903540
74280.0000000    0.0916942
74320.0000000    0.0954650
74360.0000000    0.1102129
74400.0000000    0.1031042
74440.0000000    0.1084294
74480.0000000    0.1216427
74520.0000000    0.1111257
74560.0000000    0.1123334
74600.0000000    0.1098415
74640.0000000    0.1053690
74680.0000000    0.1160674
74720.0000000    0.1073725
74760.0000000    0.1091748
74800.0000000    0.1132391
74840.0000000    0.1178913
74880.0000000    0.1105699
74920.0000000    0.1213268
74960.0000000    0.1299046
75000.0000000    0.1137279
75040.0000000    0.1251636
75080.0000000    0.1282001
75120.0000000    0.1201051
75160.0000000    0.1218871
75200.0000000    0.1125506
75240.0000000    0.1172078
75280.0000000    0.1051456
75320.0000000    0.1154348
75360.0000000    0.1046962
75400.0000000    0.1146595
75440.0000000    0.1156891
75480.0000000    0.1101467
75520.0000000    0.1144970
75560.0000000    0.1127139
75600.0000000    0.1192132
75640.0000000    0.1103274
75680.0000000    0.1190314
75720.0000000    0.1266737
75760.0000000    0.1139660
75800.0000000    0.1206125
75840.0000000    0.1271272
75880.0000000    0.1224555
75920.0000000    0.1194420
75960.0000000    0.1161897
76000.0000000    0.1216115
76040.0000000    0.1308163
76080.0000000    0.1251201
76120.0000000    0.1337333
76160.0000000    0.1188937
76200.0000000    0.1269140
76240.0000000    0.1112730
76280.0000000    0.1094013
76320.0000000    0.1192652
76360.0000000    0.1138459
76400.0000000    0.1067358
76440.0000000    0.1042548
76480.0000000    0.1039002
76520.0000000    0.1008221
76560.0000000    0.1097857
76600.0000000    0.1044005
76640.0000000    0.1191759
76680.0000000    0.1077006
76720.0000000    0.0996401
76760.0000000    0.0938286
76800.0000000    0.1055512
76840.0000000    0.1018524
76880.0000000    0.1095875
76920.0000000    0.0992288
76960.0000000    0.0986293
77000.0000000    0.1046063
77040.0000000    0.0954500
77080.0000000    0.0933351
77120.0000000    0.0978864
77160.0000000    0.1010016
77200.0000000    0.0981275
77240.0000000    0.1050204
77280.0000000    0.1078219
77320.0000000    0.1051184
77360.0000000    0.0999758
77400.0000000    0.0941283
77440.0000000    0.1018594
77480.0000000    0.1026646
77520.0000000    0.0963093
77560.0000000    0.0995807
77600.0000000    0.1046958
77640.0000000    0.0929913
77680.0000000    0.1023887
77720.0000000    0.1101113
77760.0000000    0.1031825
77800.0000000    0.1061354
77840.0000000    0.1102553
77880.0000000    0.1081032
77920.0000000    0.1196670
77960.0000000    0.0997775
78000.0000000    0.1062936
78040.0000000    0.1011453
78080.0000000    0.0935879
78120.0000000    0.1110417
78160.0000000    0.1082211
78200.0000000    0.1024637
78240.0000000    0.1056128
78280.0000000    0.1005292
78320.0000000    0.1079043
78360.0000000    0.1027952
78400.0000000    0.1099955
78440.0000000    0.0946426
78480.0000000    0.1036413
78520.0000000    0.1079730
78560.0000000    0.0994289
78600.0000000    0.1042084
78640.0000000    0.0985041
78680.0000000    0.1014678
78720.0000000    0.1233773
78760.0000000    0.1137052
78800.0000000    0.1092776
78840.0000000    0.1145014
78880.0000000    0.1054554
78920.0000000    0.1112504
78960.0000000    0.1025878
79000.0000000    0.1109782
79040.0000000    0.1052698
79080.0000000    0.1114893
79120.0000000    0.1249138
79160.0000000    0.1145091
79200.0000000    0.1222130
79240.0000000    0.1116825
79280.0000000    0.1024498
79320.0000000    0.1054237
79360.0000000    0.1127054
79400.0000000    0.1038247
79440.0000000    0.1083279
79480.0000000    0.1009769
79520.0000000    0.1029914
79560.0000000    0.1069203
79600.0000000    0.1044029
79640.0000000    0.1128512
79680.0000000    0.1085633
79720.0000000    0.1216770
79760.0000000    0.1126832
79800.0000000    0.1172477
79840.0000000    0.1072791
79880.0000000    0.1120197
79920.0000000    0.1152711
79960.0000000    0.1078610
80000.0000000    0.1112475
80040.0000000    0.1100476
80080.0000000    0.1091531
80120.0000000    0.1102167
80160.0000000    0.1175649
80200.0000000    0.1168065
80240.0000000    0.1161113
80280.0000000    0.1024906
80320.0000000    0.1075352
80360.0000000    0.1044895
80400.0000000    0.1082644
80440.0000000    0.0968172
80480.0000000    0.1083925
80520.0000000    0.1008722
80560.0000000    0.1207035
80600.0000000    0.1083138
80640.0000000    0.1043309
80680.0000000    0.1202256
80720.0000000    0.1127209
80760.0000000    0.0994452
80800.0000000    0.1069420
80840.0000000    0.1049934
80880.0000000    0.1075288
80920.0000000    0.1072783
80960.0000000    0.1189675
81000.0000000    0.1096501
81040.0000000    0.1059057
81080.0000000    0.1069709
81120.0000000    0.1068343
81160.0000000    0.1074258
81200.0000000    0.1026461
81240.0000000    0.0979893
81280.0000000    0.1065179
81320.0000000    0.1003995
81360.0000000    0.1064570
81400.0000000    0.0978103
81440.0000000    0.1005540
81480.0000000    0.1027323
81520.0000000    0.1014779
81560.0000000    0.1043563
81600.0000000    0.1006761
81640.0000000    0.0897809
81680.0000000    0.0983529
81720.0000000    0.0921910
81760.0000000    0.0963639
81800.0000000    0.0960067
81840.0000000    0.1017486
81880.0000000    0.1000328
81920.0000000    0.1032221
81960.0000000    0.0996466
82000.0000000    0.1016684
82040.0000000    0.1110370
82080.0000000    0.1028439
82120.0000000    0.1040736
82160.0000000    0.0984460
82200.0000000    0.1055906
82240.0000000    0.1084410
82280.0000000    0.0967855
82320.0000000    0.1009513
82360.0000000    0.1085719
82400.0000000    0.1042078
82440.0000000    0.1021618
82480.0000000    0.0985241
82520.0000000    0.1048084
82560.0000000    0.0936987
82600.0000000    0.0926704
82640.0000000    0.0978041
82680.0000000    0.0981619
82720.0000000    0.1042220
82760.0000000    0.1001304
82800.0000000    0.1025671
82840.0000000    0.0997587
82880.0000000    0.0931594
82920.0000000    0.1034275
82960.0000000    0.1018398
83000.0000000    0.1124800
83040.0000000    0.1152864
83080.0000000    0.0965465
83120.0000000    0.1266119
83160.0000000    0.1309661
83200.0000000    0.1043919
83240.0000000    0.0959316
83280.0000000    0.0985363
83320.0000000    0.0939376
83360.0000000    0.1025414
83400.0000000    0.0920486
83440.0000000    0.0931295
83480.0000000    0.0976684
83520.0000000    0.0912711
83560.0000000    0.0953130
83600.0000000    0.0934159
83640.0000000    0.0929478
83680.0000000    0.0998181
83720.0000000    0.1013761
83760.0000000    0.0955158
83800.0000000    0.1052211
83840.0000000    0.0957101
83880.0000000    0.1033818
83920.0000000    0.0996321
83960.0000000    0.0909922
84000.0000000    0.0977807
84040.0000000    0.0948325
84080.0000000    0.1067464
84120.0000000    0.1075285
84160.0000000    0.1031830
84200.0000000    0.0976431
84240.0000000    0.0961757
84280.0000000    0.0946854
84320.0000000    0.1094590
84360.0000000    0.1013440
84400.0000000    0.1046347
84440.0000000    0.0927538
84480.0000000    0.0978792
84520.0000000    0.1029325
84560.0000000    0.0940848
84600.0000000    0.0968990
84640.0000000    0.1016753
84680.0000000    0.0967900
84720.0000000    0.1065605
84760.0000000    0.0965052
84800.0000000    0.0994817
84840.0000000    0.1007101
84880.0000000    0.1056704
84920.0000000    0.1012851
84960.0000000    0.1033471
85000.0000000    0.1063619
85040.0000000    0.0927206
85080.0000000    0.0935833
85120.0000000    0.1025658
85160.0000000    0.1019174
85200.0000000    0.0926114
85240.0000000    0.1005629
85280.0000000    0.0988628
85320.0000000    0.0983527
85360.0000000    0.1021970
85400.0000000    0.1054993
85440.0000000    0.1025954
85480.0000000    0.0983194
85520.0000000    0.1013977
85560.0000000    0.1031292
85600.0000000    0.1037731
85640.0000000    0.0975099
85680.0000000    0.0966212
85720.0000000    0.1075709
85760.0000000    0.1068963
85800.0000000    0.1031545
85840.0000000    0.1013669
85880.0000000    0.0954727
85920.0000000    0.0917195
85960.0000000    0.0984810
86000.0000000    0.0946157
86040.0000000    0.1012033
86080.0000000    0.0983567
86120.0000000    0.0910324
86160.0000000    0.1035673
86200.0000000    0.0928221
86240.0000000    0.0960005
86280.0000000    0.0961231
86320.0000000    0.0989840
86360.0000000    0.0927638
86400.0000000    0.1047646
86440.0000000    0.0908398
86480.0000000    0.0992632
86520.0000000    0.0984744
86560.0000000    0.1008358
86600.0000000    0.1053971
86640.0000000    0.1065729
86680.0000000    0.1026315
86720.0000000    0.1045427
86760.0000000    0.1048127
86800.0000000    0.0949849
86840.0000000    0.0926579
86880.0000000    0.1043011
86920.0000000    0.1068884
86960.0000000    0.1003918
87000.0000000    0.0950232
87040.0000000    0.0935433
87080.0000000    0.0938738
87120.0000000    0.0912990
87160.0000000    0.0964036
87200.0000000    0.1067005
87240.0000000    0.0997661
87280.0000000    0.0908384
87320.0000000    0.0992806
87360.0000000    0.0982703
87400.0000000    0.0987390
87440.0000000    0.0972542
87480.0000000    0.1015783
87520.0000000    0.1036499
87560.0000000    0.1022021
87600.0000000    0.1020674
87640.0000000    0.1067135
87680.0000000    0.1008182
87720.0000000    0.1071869
87760.0000000    0.1017428
87800.0000000    0.1105324
87840.0000000    0.0955215
87880.0000000    0.0952729
87920.0000000    0.1016498
87960.0000000    0.1016770
88000.0000000    0.1014225
88040.0000000    0.1040560
88080.0000000    0.1093938
88120.0000000    0.0981231
88160.0000000    0.1097457
88200.0000000    0.1077775
88240.0000000    0.0997795
88280.0000000    0.1029950
88320.0000000    0.1022532
88360.0000000    0.0939216
88400.0000000    0.1053717
88440.0000000    0.0936438
88480.0000000    0.0995570
88520.0000000    0.0991246
88560.0000000    0.1075805
88600.0000000    0.1025551
88640.0000000    0.0982187
88680.0000000    0.0963432
88720.0000000    0.0982750
88760.0000000    0.0986630
88800.0000000    0.0918294
88840.0000000    0.1014844
88880.0000000    0.0962036
88920.0000000    0.1023016
88960.0000000    0.0981183
89000.0000000    0.1051320
89040.0000000    0.0954338
89080.0000000    0.0908524
89120.0000000    0.0986395
89160.0000000    0.1029996
89200.0000000    0.0954272
89240.0000000    0.1050549
89280.0000000    0.0937497
89320.0000000    0.0995700
89360.0000000    0.1024131
89400.0000000    0.1055805
89440.0000000    0.0982462
89480.0000000    0.1061208
89520.0000000    0.1019179
89560.0000000    0.1058748
89600.0000000    0.1026273
89640.0000000    0.1080076
89680.0000000    0.1089206
89720.0000000    0.0974461
89760.0000000    0.1054269
89800.0000000    0.1082758
89840.0000000    0.0937911
89880.0000000    0.0977789
89920.0000000    0.1013374
89960.0000000    0.1016001
90000.0000000    0.1081925
90040.0000000    0.0995034
90080.0000000    0.1004996
90120.0000000    0.0977243
90160.0000000    0.1016667
90200.0000000    0.1055693
90240.0000000    0.1023586
90280.0000000    0.1038428
90320.0000000    0.1044653
90360.0000000    0.0975294
90400.0000000    0.1113685
90440.0000000    0.1196607
90480.0000000    0.1029381
90520.0000000    0.0977312
90560.0000000    0.0976633
90600.0000000    0.0897461
90640.0000000    0.1120021
90680.0000000    0.0928437
90720.0000000    0.0980193
90760.0000000    0.0993088
90800.0000000    0.0880006
90840.0000000    0.0841359
90880.0000000    0.0924450
90920.0000000    0.1089347
90960.0000000    0.0999798
91000.0000000    0.0958478
91040.0000000    0.0984051
91080.0000000    0.0946131
91120.0000000    0.0880197
91160.0000000    0.0877857
91200.0000000    0.1089161
91240.0000000    0.0894326
91280.0000000    0.0930754
91320.0000000    0.0980467
91360.0000000    0.0992751
91400.0000000    0.0995628
91440.0000000    0.1020317
91480.0000000    0.1063399
91520.0000000    0.1051055
91560.0000000    0.0990003
91600.0000000    0.0989667
91640.0000000    0.0983498
91680.0000000    0.0997060
91720.0000000    0.1045792
91760.0000000    0.1039302
91800.0000000    0.1033765
91840.0000000    0.0982869
91880.0000000    0.0938188
91920.0000000    0.1063466
91960.0000000    0.1120470
92000.0000000    0.1067495
92040.0000000    0.1081686
92080.0000000    0.1104409
92120.0000000    0.1146241
92160.0000000    0.1074039
92200.0000000    0.1187314
92240.0000000    0.1261905
92280.0000000    0.1233546
92320.0000000    0.1236637
92360.0000000    0.1232673
92400.0000000    0.1185262
92440.0000000    0.1173270
92480.0000000    0.1157424
92520.0000000    0.1284455
92560.0000000    0.1213415
92600.0000000    0.1186972
92640.0000000    0.1282754
92680.0000000    0.1216959
92720.0000000    0.1190674
92760.0000000    0.1172188
92800.0000000    0.1234758
92840.0000000    0.1087806
92880.0000000    0.1246037
92920.0000000    0.1095470
92960.0000000    0.1161810
93000.0000000    0.1229144
93040.0000000    0.1155880
93080.0000000    0.1149627
93120.0000000    0.1124677
93160.0000000    0.1097101
93200.0000000    0.1089896
93240.0000000    0.1061670
93280.0000000    0.1079678
93320.0000000    0.1144491
93360.0000000    0.1110150
93400.0000000    0.1128289
93440.0000000    0.1181405
93480.0000000    0.1056064
93520.0000000    0.0955460
93560.0000000    0.1020797
93600.0000000    0.1003262
93640.0000000    0.1186339
93680.0000000    0.1132094
93720.0000000    0.1103679
93760.0000000    0.1157974
93800.0000000    0.1156996
93840.0000000    0.1090228
93880.0000000    0.1074223
93920.0000000    0.1074074
93960.0000000    0.1128135
94000.0000000    0.1051621
94040.0000000    0.1124980
94080.0000000    0.1048171
94120.0000000    0.1133097
94160.0000000    0.1122787
94200.0000000    0.1151307
94240.0000000    0.1117200
94280.0000000    0.1118817
94320.0000000    0.1090560
94360.0000000    0.1094588
94400.0000000    0.1080441
94440.0000000    0.1170337
94480.0000000    0.1202847
94520.0000000    0.1168649
94560.0000000    0.1108715
94600.0000000    0.1061006
94640.0000000    0.1140954
94680.0000000    0.1265074
94720.0000000    0.1049767
94760.0000000    0.1176355
94800.0000000    0.1092746
94840.0000000    0.1176445
94880.0000000    0.1179101
94920.0000000    0.1108195
94960.0000000    0.1046135
95000.0000000    0.1059685
95040.0000000    0.1209574
95080.0000000    0.1045177
95120.0000000    0.1024640
95160.0000000    0.1072368
95200.0000000    0.1016011
95240.0000000    0.1026972
95280.0000000    0.0997888
95320.0000000    0.0946079
95360.0000000    0.0907567
95400.0000000    0.0987680
95440.0000000    0.0986842
95480.0000000    0.1110481
95520.0000000    0.0950825
95560.0000000    0.0985673
95600.0000000    0.1040101
95640.0000000    0.0946240
95680.0000000    0.1027132
95720.0000000    0.1013802
95760.0000000    0.0954368
95800.0000000    0.0842880
95840.0000000    0.1091710
95880.0000000    0.0893354
95920.0000000    0.0948125
95960.0000000    0.0903784
96000.0000000    0.0959965
96040.0000000    0.0938933
96080.0000000    0.1065638
96120.0000000    0.0912162
96160.0000000    0.0968861
96200.0000000    0.1012016
96240.0000000    0.0924436
96280.0000000    0.0923429
96320.0000000    0.1010980
96360.0000000    0.0982257
96400.0000000    0.1027528
96440.0000000    0.0935560
96480.0000000    0.0969588
96520.0000000    0.1002705
96560.0000000    0.0964799
96600.0000000    0.1033840
96640.0000000    0.1005934
96680.0000000    0.0965318
96720.0000000    0.0994600
96760.0000000    0.1110273
96800.0000000    0.1046842
96840.0000000    0.1105332
96880.0000000    0.0987633
96920.0000000    0.1048058
96960.0000000    0.1089940
97000.0000000    0.0963929
97040.0000000    0.0998878
97080.0000000    0.1110815
97120.0000000    0.1087345
97160.0000000    0.0944306
97200.0000000    0.1057534
97240.0000000    0.1000561
97280.0000000    0.0992416
97320.0000000    0.1003919
97360.0000000    0.1035925
97400.0000000    0.0975316
97440.0000000    0.1064269
97480.0000000    0.1154558
97520.0000000    0.1005241
97560.0000000    0.0924562
97600.0000000    0.0923010
97640.0000000    0.1048440
97680.0000000    0.1060781
97720.0000000    0.1072585
97760.0000000    0.1016100
97800.0000000    0.1085292
97840.0000000    0.1216822
97880.0000000    0.1087560
97920.0000000    0.1013855
97960.0000000    0.0982755
98000.0000000    0.1028183
98040.0000000    0.1068645
98080.0000000    0.0980933
98120.0000000    0.1104183
98160.0000000    0.1022271
98200.0000000    0.1199934
98240.0000000    0.1020614
98280.0000000    0.1057755
98320.0000000    0.0981975
98360.0000000    0.0974792
98400.0000000    0.0925059
98440.0000000    0.0946658
98480.0000000    0.0939300
98520.0000000    0.1016811
98560.0000000    0.1009552
98600.0000000    0.1025874
98640.0000000    0.0939233
98680.0000000    0.1051180
98720.0000000    0.1101879
98760.0000000    0.1054597
98800.0000000    0.0979051
98840.0000000    0.1028770
98880.0000000    0.0985773
98920.0000000    0.0955567
98960.0000000    0.0949753
99000.0000000    0.0963280
99040.0000000    0.0991015
99080.0000000    0.0943694
99120.0000000    0.1051304
99160.0000000    0.0974933
99200.0000000    0.0953735
99240.0000000    0.0908453
99280.0000000    0.0984022
99320.0000000    0.0914095
99360.0000000    0.1018966
99400.0000000    0.0936176
99440.0000000    0.0979856
99480.0000000    0.0968384
99520.0000000    0.0958143
99560.0000000    0.1086077
99600.0000000    0.0968010
99640.0000000    0.1035013
99680.0000000    0.1070905
99720.0000000    0.1045841
99760.0000000    0.0987734
99800.0000000    0.1051587
99840.0000000    0.1051314
99880.0000000    0.0996534
99920.0000000    0.0902147
99960.0000000    0.0946143
100000.0000000    0.1017751
100040.0000000    0.0960437
100080.0000000    0.1058100
100120.0000000    0.0962099
100160.0000000    0.0938326
100200.0000000    0.0976132
100240.0000000    0.1021092
100280.0000000    0.0990865
100320.0000000    0.1092838
100360.0000000    0.1053527
100400.0000000    0.1054513
100440.0000000    0.1097306
100480.0000000    0.1076461
100520.0000000    0.1063554
100560.0000000    0.0932265
100600.0000000    0.0981643
100640.0000000    0.0980603
100680.0000000    0.1027913
100720.0000000    0.1087726
100760.0000000    0.0966702
100800.0000000    0.0998262
100840.0000000    0.1016614
100880.0000000    0.0974373
100920.0000000    0.1044586
100960.0000000    0.1085635
101000.0000000    0.1030890
101040.0000000    0.0938591
101080.0000000    0.0967915
101120.0000000    0.1028190
101160.0000000    0.1023853
101200.0000000    0.1024772
101240.0000000    0.0954772
101280.0000000    0.0998363
101320.0000000    0.1030480
101360.0000000    0.1090986
101400.0000000    0.1125639
101440.0000000    0.1168770
101480.0000000    0.1133046
101520.0000000    0.1165957
101560.0000000    0.1110770
101600.0000000    0.1153097
101640.0000000    0.1031855
101680.0000000    0.0988269
101720.0000000    0.1080887
101760.0000000    0.1005632
101800.0000000    0.0947991
101840.0000000    0.0944759
101880.0000000    0.0890817
101920.0000000    0.1005467
101960.0000000    0.0891958
102000.0000000    0.0942762
102040.0000000    0.0905542
102080.0000000    0.1019035
102120.0000000    0.1005514
102160.0000000    0.0947484
102200.0000000    0.0932256
102240.0000000    0.0904644
102280.0000000    0.0901158
102320.0000000    0.1027975
102360.0000000    0.1035627
102400.0000000    0.0949984
102440.0000000    0.0938071
102480.0000000    0.0929104
102520.0000000    0.0979216
102560.0000000    0.0986317
102600.0000000    0.1022924
102640.0000000    0.1035069
102680.0000000    0.0943897
102720.0000000    0.0950751
102760.0000000    0.1004444
102800.0000000    0.0991658
102840.0000000    0.1048198
102880.0000000    0.0878352
102920.0000000    0.0969536
102960.0000000    0.1052941
103000.0000000    0.1078583
103040.0000000    0.1054729
103080.0000000    0.1064060
103120.0000000    0.1048610
103160.0000000    0.1026044
103200.0000000    0.0919836
103240.0000000    0.0988665
103280.0000000    0.1000721
103320.0000000    0.0979185
103360.0000000    0.1033035
103400.0000000    0.1040646
103440.0000000    0.1022028
103480.0000000    0.0939425
103520.0000000    0.1053544
103560.0000000    0.1115385
103600.0000000    0.1061522
103640.0000000    0.0998261
103680.0000000    0.1135380
103720.0000000    0.1061999
103760.0000000    0.1008641
103800.0000000    0.0950201
103840.0000000    0.1055203
103880.0000000    0.1058872
103920.0000000    0.0994414
103960.0000000    0.1139688
104000.0000000    0.1126573
104040.0000000    0.1022125
104080.0000000    0.1007174
104120.0000000    0.0930272
104160.0000000    0.1019455
104200.0000000    0.1038123
104240.0000000    0.1067616
104280.0000000    0.0968079
104320.0000000    0.0977979
104360.0000000    0.0984387
104400.0000000    0.1032907
104440.0000000    0.1007509
104480.0000000    0.0972028
104520.0000000    0.0937398
104560.0000000    0.1077578
104600.0000000    0.1059382
104640.0000000    0.1002419
104680.0000000    0.1054717
104720.0000000    0.0997749
104760.0000000    0.1034134
104800.0000000    0.1108038
104840.0000000    0.0929460
104880.0000000    0.1098627
104920.0000000    0.1101338
104960.0000000    0.0935136
105000.0000000    0.0969185
105040.0000000    0.1034320
105080.0000000    0.1079563
105120.0000000    0.0992800
105160.0000000    0.1038905
105200.0000000    0.1004638
105240.0000000    0.1051921
105280.0000000    0.0979036
105320.0000000    0.0929706
105360.0000000    0.1013685
105400.0000000    0.1067656
105440.0000000    0.1076445
105480.0000000    0.0967558
105520.0000000    0.0975069
105560.0000000    0.0916408
105600.0000000    0.1005958
105640.0000000    0.0988544
105680.0000000    0.0951313
105720.0000000    0.0970604
105760.0000000    0.1021601
105800.0000000    0.1097180
105840.0000000    0.0946730
105880.0000000    0.1093850
105920.0000000    0.1108735
105960.0000000    0.1047582
106000.0000000    0.1149427
106040.0000000    0.1030393
106080.0000000    0.0943282
106120.0000000    0.1011675
106160.0000000    0.0927692
106200.0000000    0.1018756
106240.0000000    0.0974052
106280.0000000    0.1085628
106320.0000000    0.1007286
106360.0000000    0.1080553
106400.0000000    0.1003861
106440.0000000    0.1031467
106480.0000000    0.1058001
106520.0000000    0.0971996
106560.0000000    0.1090221
106600.0000000    0.0928825
106640.0000000    0.1039975
106680.0000000    0.0997442
106720.0000000    0.1021774
106760.0000000    0.1051021
106800.0000000    0.0986813
106840.0000000    0.1034090
106880.0000000    0.1003893
106920.0000000    0.1008520
106960.0000000    0.0963428
107000.0000000    0.0989349
107040.0000000    0.1034593
107080.0000000    0.1013872
107120.0000000    0.0973362
107160.0000000    0.0984043
107200.0000000    0.1015068
107240.0000000    0.0995747
107280.0000000    0.0962756
107320.0000000    0.0992890
107360.0000000    0.0991616
107400.0000000    0.0952690
107440.0000000    0.0993068
107480.0000000    0.0981083
107520.0000000    0.1005589
107560.0000000    0.0946592
107600.0000000    0.0962394
107640.0000000    0.1006257
107680.0000000    0.1004878
107720.0000000    0.1026216
107760.0000000    0.0986762
107800.0000000    0.0929327
107840.0000000    0.0992787
107880.0000000    0.0965637
107920.0000000    0.0982788
107960.0000000    0.1099092
108000.0000000    0.1043963
108040.0000000    0.1162885
108080.0000000    0.1050819
108120.0000000    0.1190267
108160.0000000    0.1020888
108200.0000000    0.1008325
108240.0000000    0.0981181
108280.0000000    0.0985347
108320.0000000    0.1032320
108360.0000000    0.1002024
108400.0000000    0.0993171
108440.0000000    0.0955968
108480.0000000    0.0976694
108520.0000000    0.1017075
108560.0000000    0.0920655
108600.0000000    0.1036687
108640.0000000    0.0974148
108680.0000000    0.0989785
108720.0000000    0.0993465
108760.0000000    0.0865133
108800.0000000    0.0951545
108840.0000000    0.0954205
108880.0000000    0.0881421
108920.0000000    0.0938951
108960.0000000    0.0881173
109000.0000000    0.0978233
109040.0000000    0.1022892
109080.0000000    0.0969885
109120.0000000    0.0946666
109160.0000000    0.0837729
109200.0000000    0.0903592
109240.0000000    0.0976681
109280.0000000    0.1055904
109320.0000000    0.0981225
109360.0000000    0.1013253
109400.0000000    0.0960622
109440.0000000    0.1010754
109480.0000000    0.1098808
109520.0000000    0.1001532
109560.0000000    0.1005073
109600.0000000    0.1073917
109640.0000000    0.0997940
109680.0000000    0.1029599
109720.0000000    0.1088678
109760.0000000    0.1050433
109800.0000000    0.1008431
109840.0000000    0.0926543
109880.0000000    0.1021685
109920.0000000    0.1086756
109960.0000000    0.1039756
110000.0000000    0.1052991
110040.0000000    0.1135074
110080.0000000    0.1198653
110120.0000000    0.1059080
110160.0000000    0.0977581
110200.0000000    0.1101978
110240.0000000    0.1050089
110280.0000000    0.1062558
110320.0000000    0.1062028
110360.0000000    0.0973212
110400.0000000    0.1038628
110440.0000000    0.1019358
110480.0000000    0.1058521
110520.0000000    0.1012384
110560.0000000    0.1053000
110600.0000000    0.1024265
110640.0000000    0.1072271
110680.0000000    0.1102869
110720.0000000    0.1069839
110760.0000000    0.1137512
110800.0000000    0.1081367
110840.0000000    0.1060007
110880.0000000    0.1043127
110920.0000000    0.0988412
110960.0000000    0.0967826
111000.0000000    0.0923459
111040.0000000    0.0967634
111080.0000000    0.1042793
111120.0000000    0.1062644
111160.0000000    0.1086354
111200.0000000    0.1099024
111240.0000000    0.1092970
111280.0000000    0.1121730
111320.0000000    0.1143744
111360.0000000    0.1117778
111400.0000000    0.1055758
111440.0000000    0.1140236
111480.0000000    0.1187397
111520.0000000    0.1167165
111560.0000000    0.1080441
111600.0000000    0.1017220
111640.0000000    0.1080427
111680.0000000    0.1037857
111720.0000000    0.0956849
111760.0000000    0.1068582
111800.0000000    0.1035646
111840.0000000    0.0937463
111880.0000000    0.1024791
111920.0000000    0.1078996
111960.0000000    0.1066962
112000.0000000    0.0983646
112040.0000000    0.1004916
112080.0000000    0.0978451
112120.0000000    0.0908669
112160.0000000    0.0943886
112200.0000000    0.1017466
112240.0000000    0.0992052
112280.0000000    0.0996459
112320.0000000    0.1073549
112360.0000000    0.0891092
112400.0000000    0.1070218
112440.0000000    0.0950944
112480.0000000    0.1018661
112520.0000000    0.1017407
112560.0000000    0.1021181
112600.0000000    0.0931565
112640.0000000    0.0929983
112680.0000000    0.0899856
112720.0000000    0.0947506
112760.0000000    0.0944144
112800.0000000    0.0924992
112840.0000000    0.1000167
112880.0000000    0.1187766
112920.0000000    0.0972148
112960.0000000    0.0995865
113000.0000000    0.0917059
113040.0000000    0.0903015
113080.0000000    0.1004800
113120.0000000    0.0983770
113160.0000000    0.0911642
113200.0000000    0.0913879
113240.0000000    0.0908285
113280.0000000    0.0922644
113320.0000000    0.0961350
113360.0000000    0.1081396
113400.0000000    0.0906981
113440.0000000    0.0954979
113480.0000000    0.0936901
113520.0000000    0.1024009
113560.0000000    0.0868722
113600.0000000    0.0906699
113640.0000000    0.0914884
113680.0000000    0.0943542
113720.0000000    0.0978274
113760.0000000    0.0913310
113800.0000000    0.0953921
113840.0000000    0.0956245
113880.0000000    0.0927558
113920.0000000    0.1033237
113960.0000000    0.1065645
114000.0000000    0.1057661
114040.0000000    0.1011360
114080.0000000    0.1145506
114120.0000000    0.1088789
114160.0000000    0.1053849
114200.0000000    0.0975277
114240.0000000    0.0971771
114280.0000000    0.0952066
114320.0000000    0.0974541
114360.0000000    0.0970610
114400.0000000    0.0974202
114440.0000000    0.0899412
114480.0000000    0.1093158
114520.0000000    0.1004881
114560.0000000    0.0933816
114600.0000000    0.0972026
114640.0000000    0.0978944
114680.0000000    0.0965360
114720.0000000    0.0957052
114760.0000000    0.0989317
114800.0000000    0.0955568
114840.0000000    0.0927254
114880.0000000    0.1024505
114920.0000000    0.0892408
114960.0000000    0.0979633
115000.0000000    0.0915597
115040.0000000    0.0858147
115080.0000000    0.0843426
115120.0000000    0.0963359
115160.0000000    0.0932116
115200.0000000    0.0897005
115240.0000000    0.0910903
115280.0000000    0.0912675
115320.0000000    0.0905014
115360.0000000    0.0942108
115400.0000000    0.0982355
115440.0000000    0.0911715
115480.0000000    0.0983268
115520.0000000    0.0946112
115560.0000000    0.0933023
115600.0000000    0.0997917
115640.0000000    0.0993605
115680.0000000    0.0933634
115720.0000000    0.1006422
115760.0000000    0.0927979
115800.0000000    0.0900810
115840.0000000    0.0922421
115880.0000000    0.0864667
115920.0000000    0.0951063
115960.0000000    0.0927720
116000.0000000    0.1007826
116040.0000000    0.0970156
116080.0000000    0.1005719
116120.0000000    0.0912571
116160.0000000    0.0980593
116200.0000000    0.0902801
116240.0000000    0.0926944
116280.0000000    0.0989175
116320.0000000    0.0986695
116360.0000000    0.0815565
116400.0000000    0.0977907
116440.0000000    0.1049163
116480.0000000    0.0978153
116520.0000000    0.0963054
116560.0000000    0.0913137
116600.0000000    0.0911237
116640.0000000    0.0921240
116680.0000000    0.0997445
116720.0000000    0.1007329
116760.0000000    0.0893607
116800.0000000    0.0893465
116840.0000000    0.0948276
116880.0000000    0.0866540
116920.0000000    0.0868964
116960.0000000    0.0880828
117000.0000000    0.0906828
117040.0000000    0.0927482
117080.0000000    0.0916780
117120.0000000    0.1027674
117160.0000000    0.0930433
117200.0000000    0.0968434
117240.0000000    0.0907242
117280.0000000    0.0979356
117320.0000000    0.0864360
117360.0000000    0.1000474
117400.0000000    0.0923647
117440.0000000    0.0937989
117480.0000000    0.1053143
117520.0000000    0.1041055
117560.0000000    0.0906423
117600.0000000    0.0972231
117640.0000000    0.1055825
117680.0000000    0.1124744
117720.0000000    0.1104559
117760.0000000    0.1092124
117800.0000000    0.1082542
117840.0000000    0.1036046
117880.0000000    0.1008620
117920.0000000    0.1059532
117960.0000000    0.1077346
118000.0000000    0.0959379
118040.0000000    0.0878324
118080.0000000    0.1001934
118120.0000000    0.0976764
118160.0000000    0.1002993
118200.0000000    0.1002485
118240.0000000    0.0918710
118280.0000000    0.0969569
118320.0000000    0.0982216
118360.0000000    0.1015704
118400.0000000    0.1008319
118440.0000000    0.0885787
118480.0000000    0.0842576
118520.0000000    0.1008977
118560.0000000    0.0946416
118600.0000000    0.0940017
118640.0000000    0.0979563
118680.0000000    0.0986769
118720.0000000    0.0998354
118760.0000000    0.0965953
118800.0000000    0.1001581
118840.0000000    0.1049786
118880.0000000    0.0905161
118920.0000000    0.0893235
118960.0000000    0.1019276
119000.0000000    0.0946967
119040.0000000    0.0951707
119080.0000000    0.0980279
119120.0000000    0.1002345
119160.0000000    0.1022598
119200.0000000    0.0909084
119240.0000000    0.1008607
119280.0000000    0.0935656
119320.0000000    0.0981086
119360.0000000    0.0936635
119400.0000000    0.0903318
119440.0000000    0.1015265
119480.0000000    0.0845220
119520.0000000    0.0922761
119560.0000000    0.1094529
119600.0000000    0.0935990
119640.0000000    0.0974329
119680.0000000    0.0904457
119720.0000000    0.0972921
119760.0000000    0.0990487
119800.0000000    0.0951727
119840.0000000    0.1012067
119880.0000000    0.1047436
119920.0000000    0.0966703
119960.0000000    0.0980996
120000.0000000    0.1013179
120040.0000000    0.1096074
120080.0000000    0.1126576
120120.0000000    0.1024663
120160.0000000    0.0980605
120200.0000000    0.0968833
120240.0000000    0.1032251
120280.0000000    0.1052541
120320.0000000    0.1021018
120360.0000000    0.1019412
120400.0000000    0.0975757
120440.0000000    0.0975369
120480.0000000    0.0999540
120520.0000000    0.0973186
120560.0000000    0.1033401
120600.0000000    0.0899007
120640.0000000    0.0940336
120680.0000000    0.1006186
120720.0000000    0.0922629
120760.0000000    0.0999600
120800.0000000    0.0932596
120840.0000000    0.0997211
120880.0000000    0.0936712
120920.0000000    0.0977114
120960.0000000    0.1028014
121000.0000000    0.1020079
121040.0000000    0.0999020
121080.0000000    0.0928609
121120.0000000    0.0905250
121160.0000000    0.0920393
121200.0000000    0.1013518
121240.0000000    0.1076351
121280.0000000    0.1036959
121320.0000000    0.1001398
121360.0000000    0.0859837
121400.0000000    0.0892994
121440.0000000    0.0962197
121480.0000000    0.1097255
121520.0000000    0.1044098
121560.0000000    0.0899441
121600.0000000    0.0934207
121640.0000000    0.0996280
121680.0000000    0.1019475
121720.0000000    0.0902998
121760.0000000    0.1014908
121800.0000000    0.0889332
121840.0000000    0.0905258
121880.0000000    0.0904199
121920.0000000    0.1000877
121960.0000000    0.0917019
122000.0000000    0.0894249
122040.0000000    0.0992240
122080.0000000    0.0996470
122120.0000000    0.1022301
122160.0000000    0.1030890
122200.0000000    0.0997297
122240.0000000    0.0919427
122280.0000000    0.1031878
122320.0000000    0.0963741
122360.0000000    0.1021688
122400.0000000    0.0896592
122440.0000000    0.0876023
122480.0000000    0.0983169
122520.0000000    0.1099225
122560.0000000    0.1027164
122600.0000000    0.1013357
122640.0000000    0.0880533
122680.0000000    0.1016941
122720.0000000    0.1006050
122760.0000000    0.0984043
122800.0000000    0.1005099
122840.0000000    0.1061663
122880.0000000    0.1063704
122920.0000000    0.1067546
122960.0000000    0.1045341
123000.0000000    0.0947134
123040.0000000    0.1066642
123080.0000000    0.1003129
123120.0000000    0.0941584
123160.0000000    0.1207246
123200.0000000    0.1061243
123240.0000000    0.1082179
123280.0000000    0.0963834
123320.0000000    0.1113833
123360.0000000    0.1000406
123400.0000000    0.1052518
123440.0000000    0.0953259
123480.0000000    0.0959219
123520.0000000    0.0898247
123560.0000000    0.1071602
123600.0000000    0.1026241
123640.0000000    0.1068653
123680.0000000    0.0977292
123720.0000000    0.0996505
123760.0000000    0.1078200
123800.0000000    0.0993819
123840.0000000    0.0913007
123880.0000000    0.1036362
123920.0000000    0.1015208
123960.0000000    0.1042179
124000.0000000    0.0981750
124040.0000000    0.1183243
124080.0000000    0.1072233
124120.0000000    0.1073664
124160.0000000    0.1031081
124200.0000000    0.1108393
124240.0000000    0.1186732
124280.0000000    0.0997977
124320.0000000    0.1050866
124360.0000000    0.1007471
124400.0000000    0.0998954
124440.0000000    0.1047995
124480.0000000    0.0862846
124520.0000000    0.1076616
124560.0000000    0.1003669
124600.0000000    0.0946081
124640.0000000    0.0936807
124680.0000000    0.1118812
124720.0000000    0.1099274
124760.0000000    0.1090145
124800.0000000    0.1093919
124840.0000000    0.1031146
124880.0000000    0.1048385
124920.0000000    0.0966842
124960.0000000    0.1076422
125000.0000000    0.1000063
125040.0000000    0.1061108
125080.0000000    0.1037965
125120.0000000    0.1057449
125160.0000000    0.1021623
125200.0000000    0.1113485
125240.0000000    0.1058452
125280.0000000    0.1125238
125320.0000000    0.1006136
125360.0000000    0.1106256
125400.0000000    0.1073434
125440.0000000    0.1115272
125480.0000000    0.1190679
125520.0000000    0.1256998
125560.0000000    0.1232371
125600.0000000    0.1060261
125640.0000000    0.1093196
125680.0000000    0.1045740
125720.0000000    0.1133777
125760.0000000    0.1047581
125800.0000000    0.1112676
125840.0000000    0.1056170
125880.0000000    0.1158688
125920.0000000    0.0896870
125960.0000000    0.0966122
126000.0000000    0.0936602
126040.0000000    0.0944979
126080.0000000    0.0996254
126120.0000000    0.1236874
126160.0000000    0.0993803
126200.0000000    0.1212793
126240.0000000    0.1011360
126280.0000000    0.1116333
126320.0000000    0.0956150
126360.0000000    0.1107224
126400.0000000    0.0990775
126440.0000000    0.0975674
126480.0000000    0.0977958
126520.0000000    0.1173824
126560.0000000    0.0966975
126600.0000000    0.0969132
126640.0000000    0.1054749
126680.0000000    0.1044366
126720.0000000    0.1010004
126760.0000000    0.0927019
126800.0000000    0.0988824
126840.0000000    0.0985566
126880.0000000    0.0985150
126920.0000000    0.1110703
126960.0000000    0.1070274
127000.0000000    0.1019238
127040.0000000    0.1035037
127080.0000000    0.1063456
127120.0000000    0.0973101
127160.0000000    0.1095095
127200.0000000    0.1020337
127240.0000000    0.1081998
127280.0000000    0.1032505
127320.0000000    0.1151815
127360.0000000    0.1073494
127400.0000000    0.1022185
127440.0000000    0.1149660
127480.0000000    0.1182711
127520.0000000    0.1125856
127560.0000000    0.1105305
127600.0000000    0.1086493
127640.0000000    0.1049787
127680.0000000    0.0963313
127720.0000000    0.0934988
127760.0000000    0.0914377
127800.0000000    0.1019215
127840.0000000    0.0980569
127880.0000000    0.1075226
127920.0000000    0.1137310
127960.0000000    0.1095565
128000.0000000    0.0991707
128040.0000000    0.1050255
128080.0000000    0.0985797
128120.0000000    0.1010557
128160.0000000    0.1056163
128200.0000000    0.1084115
128240.0000000    0.1014522
128280.0000000    0.0989385
128320.0000000    0.1121623
128360.0000000    0.1063712
128400.0000000    0.1002987
128440.0000000    0.1136351
128480.0000000    0.1059769
128520.0000000    0.0978633
128560.0000000    0.1103927
128600.0000000    0.0981606
128640.0000000    0.1057135
128680.0000000    0.0998180
128720.0000000    0.1017174
128760.0000000    0.0930470
128800.0000000    0.0982344
128840.0000000    0.1034735
128880.0000000    0.1113211
128920.0000000    0.0980039
128960.0000000    0.1057665
129000.0000000    0.0971908
129040.0000000    0.0918823
129080.0000000    0.1004683
129120.0000000    0.1014651
129160.0000000    0.0892202
129200.0000000    0.1011186
129240.0000000    0.0927513
129280.0000000    0.1177816
129320.0000000    0.1118212
129360.0000000    0.1127626
129400.0000000    0.1029531
129440.0000000    0.1121686
129480.0000000    0.1036559
129520.0000000    0.0958652
129560.0000000    0.0993557
129600.0000000    0.1051506
129640.0000000    0.0998957
129680.0000000    0.0951880
129720.0000000    0.0898373
129760.0000000    0.0923801
129800.0000000    0.0933544
129840.0000000    0.0886545
129880.0000000    0.0943315
129920.0000000    0.0971425
129960.0000000    0.1095775
130000.0000000    0.1101195
130040.0000000    0.0920531
130080.0000000    0.1023749
130120.0000000    0.1038723
130160.0000000    0.0983217
130200.0000000    0.0997749
130240.0000000    0.1072042
130280.0000000    0.1035645
130320.0000000    0.1017087
130360.0000000    0.1028207
130400.0000000    0.0933263
130440.0000000    0.1121721
130480.0000000    0.1013571
130520.0000000    0.1105313
130560.0000000    0.0940287
130600.0000000    0.0954920
130640.0000000    0.0950010
130680.0000000    0.0997005
130720.0000000    0.1007553
130760.0000000    0.0946829
130800.0000000    0.0982973
130840.0000000    0.0999511
130880.0000000    0.1003928
130920.0000000    0.1035292
130960.0000000    0.0990601
131000.0000000    0.0997669
131040.0000000    0.0927810
131080.0000000    0.1015822
131120.0000000    0.0889350
131160.0000000    0.0938837
131200.0000000    0.0898517
131240.0000000    0.0909115
131280.0000000    0.1059507
131320.0000000    0.0950667
131360.0000000    0.0961059
131400.0000000    0.0997381
131440.0000000    0.0931446
131480.0000000    0.0946453
131520.0000000    0.0904232
131560.0000000    0.0986739
131600.0000000    0.0941366
131640.0000000    0.0994693
131680.0000000    0.0977241
131720.0000000    0.0964686
131760.0000000    0.0995271
131800.0000000    0.0968583
131840.0000000    0.1101151
131880.0000000    0.0900499
131920.0000000    0.1021011
131960.0000000    0.1007543
132000.0000000    0.0904025
132040.0000000    0.0941081
132080.0000000    0.0874837
132120.0000000    0.0881332
132160.0000000    0.0883457
132200.0000000    0.0940600
132240.0000000    0.0959239
132280.0000000    0.0976517
132320.0000000    0.0995693
132360.0000000    0.0973434
132400.0000000    0.0934092
132440.0000000    0.0929282
132480.0000000    0.0938512
132520.0000000    0.1001754
132560.0000000    0.0974141
132600.0000000    0.0939408
132640.0000000    0.1006868
132680.0000000    0.1014589
132720.0000000    0.0935581
132760.0000000    0.0938568
132800.0000000    0.1165821
132840.0000000    0.0961334
132880.0000000    0.0999375
132920.0000000    0.0989770
132960.0000000    0.1048450
133000.0000000    0.0903777
133040.0000000    0.1108317
133080.0000000    0.0975372
133120.0000000    0.1072012
133160.0000000    0.1043600
133200.0000000    0.1163413
133240.0000000    0.1089923
133280.0000000    0.1118704
133320.0000000    0.1229802
133360.0000000    0.1068035
133400.0000000    0.1083213
133440.0000000    0.1048936
133480.0000000    0.1105025
133520.0000000    0.0918985
133560.0000000    0.0932687
133600.0000000    0.1014844
133640.0000000    0.1019669
133680.0000000    0.1052789
133720.0000000    0.1060887
133760.0000000    0.1087991
133800.0000000    0.0952588
133840.0000000    0.1056051
133880.0000000    0.0994755
133920.0000000    0.1079746
133960.0000000    0.1002622
134000.0000000    0.1011485
134040.0000000    0.1068659
134080.0000000    0.1111931
134120.0000000    0.1023029
134160.0000000    0.1207930
134200.0000000    0.1035443
134240.0000000    0.1016349
134280.0000000    0.1037654
134320.0000000    0.0943412
134360.0000000    0.0935900
134400.0000000    0.1010495
134440.0000000    0.0947350
134480.0000000    0.1009952
134520.0000000    0.0952830
134560.0000000    0.1107472
134600.0000000    0.0913610
134640.0000000    0.0994430
134680.0000000    0.1023566
134720.0000000    0.0955786
134760.0000000    0.0949809
134800.0000000    0.0999155
134840.0000000    0.1057528
134880.0000000    0.0940010
134920.0000000    0.0932001
134960.0000000    0.0917164
135000.0000000    0.0958251
135040.0000000    0.0949826
135080.0000000    0.0966023
135120.0000000    0.0912967
135160.0000000    0.0989938
135200.0000000    0.0899608
135240.0000000    0.0930906
135280.0000000    0.0971343
135320.0000000    0.0952451
135360.0000000    0.1008388
135400.0000000    0.0999124
135440.0000000    0.0962629
135480.0000000    0.0974930
135520.0000000    0.0939627
135560.0000000    0.0938624
135600.0000000    0.0965089
135640.0000000    0.0978293
135680.0000000    0.0944225
135720.0000000    0.0898147
135760.0000000    0.1028363
135800.0000000    0.1004947
135840.0000000    0.0965198
135880.0000000    0.1017935
135920.0000000    0.0954891
135960.0000000    0.0990641
136000.0000000    0.0967135
136040.0000000    0.1177739
136080.0000000    0.1058009
136120.0000000    0.1000751
136160.0000000    0.0965030
136200.0000000    0.0990245
136240.0000000    0.0982993
136280.0000000    0.0997687
136320.0000000    0.0926910
136360.0000000    0.0988318
136400.0000000    0.0958817
136440.0000000    0.1066731
136480.0000000    0.0992554
136520.0000000    0.0982157
136560.0000000    0.1076694
136600.0000000    0.0907677
136640.0000000    0.0918985
136680.0000000    0.0970562
136720.0000000    0.0951162
136760.0000000    0.0934663
136800.0000000    0.1059606
136840.0000000    0.0958975
136880.0000000    0.0943037
136920.0000000    0.0961309
136960.0000000    0.0948754
137000.0000000    0.1021509
137040.0000000    0.1020531
137080.0000000    0.1027224
137120.0000000    0.1005891
137160.0000000    0.0938565
137200.0000000    0.0941814
137240.0000000    0.0966653
137280.0000000    0.0969741
137320.0000000    0.0899050
137360.0000000    0.0952246
137400.0000000    0.0903174
137440.0000000    0.0860671
137480.0000000    0.0883064
137520.0000000    0.0911970
137560.0000000    0.0892960
137600.0000000    0.0887122
137640.0000000    0.0875473
137680.0000000    0.0942116
137720.0000000    0.0992201
137760.0000000    0.1096939
137800.0000000    0.1058871
137840.0000000    0.0940834
137880.0000000    0.1050936
137920.0000000    0.0966897
137960.0000000    0.0883745
138000.0000000    0.0962298
138040.0000000    0.1007491
138080.0000000    0.0884425
138120.0000000    0.0930789
138160.0000000    0.0895539
138200.0000000    0.0861607
138240.0000000    0.0921758
138280.0000000    0.0888200
138320.0000000    0.0971451
138360.0000000    0.0917464
138400.0000000    0.0923958
138440.0000000    0.0914930
138480.0000000    0.0908942
138520.0000000    0.1031170
138560.0000000    0.1012588
138600.0000000    0.0984515
138640.0000000    0.1005469
138680.0000000    0.0924015
138720.0000000    0.1033419
138760.0000000    0.0913558
138800.0000000    0.0989743
138840.0000000    0.0928280
138880.0000000    0.0911182
138920.0000000    0.1040414
138960.0000000    0.1164224
139000.0000000    0.1027254
139040.0000000    0.0995554
139080.0000000    0.0937183
139120.0000000    0.0989996
139160.0000000    0.0967959
139200.0000000    0.0904950
139240.0000000    0.0905171
139280.0000000    0.0896024
139320.0000000    0.0958056
139360.0000000    0.0926574
139400.0000000    0.0883634
139440.0000000    0.1063709
139480.0000000    0.1021907
139520.0000000    0.0924072
139560.0000000    0.0890252
139600.0000000    0.0961706
139640.0000000    0.0895026
139680.0000000    0.1041779
139720.0000000    0.1035126
139760.0000000    0.0949630
139800.0000000    0.1042312
139840.0000000    0.0954870
139880.0000000    0.1022886
139920.0000000    0.0910658
139960.0000000    0.0876801
140000.0000000    0.0903596
140040.0000000    0.0867079
140080.0000000    0.0848000
140120.0000000    0.0919993
140160.0000000    0.1000340
140200.0000000    0.0995927
140240.0000000    0.1064354
140280.0000000    0.0967459
140320.0000000    0.1000072
140360.0000000    0.1007597
140400.0000000    0.0981536
140440.0000000    0.0890825
140480.0000000    0.1000269
140520.0000000    0.0999090
140560.0000000    0.0937541
140600.0000000    0.0948852
140640.0000000    0.0925404
140680.0000000    0.0971702
140720.0000000    0.0918015
140760.0000000    0.0945295
140800.0000000    0.1101412
140840.0000000    0.1025537
140880.0000000    0.1023177
140920.0000000    0.0992089
140960.0000000    0.0935394
141000.0000000    0.1026013
141040.0000000    0.0964309
141080.0000000    0.0902914
141120.0000000    0.1062134
141160.0000000    0.0966280
141200.0000000    0.0911118
141240.0000000    0.1052201
141280.0000000    0.0975501
141320.0000000    0.0922336
141360.0000000    0.0915795
141400.0000000    0.0999675
141440.0000000    0.1103158
141480.0000000    0.1051260
141520.0000000    0.1115821
141560.0000000    0.0911249
141600.0000000    0.0913940
141640.0000000    0.0921579
141680.0000000    0.0898120
141720.0000000    0.0907179
141760.0000000    0.0938717
141800.0000000    0.0962266
141840.0000000    0.0850495
141880.0000000    0.0913734
141920.0000000    0.0820380
141960.0000000    0.0933640
142000.0000000    0.0890191
142040.0000000    0.0906579
142080.0000000    0.0953591
142120.0000000    0.0867426
142160.0000000    0.0857170
142200.0000000    0.0938881
142240.0000000    0.0946043
142280.0000000    0.0917768
142320.0000000    0.0862107
142360.0000000    0.0955480
142400.0000000    0.0873174
142440.0000000    0.1046851
142480.0000000    0.1072261
142520.0000000    0.0856746
142560.0000000    0.0842755
142600.0000000    0.0960636
142640.0000000    0.0892950
142680.0000000    0.0945953
142720.0000000    0.0873256
142760.0000000    0.0868162
142800.0000000    0.0974651
142840.0000000    0.1012594
142880.0000000    0.0905376
142920.0000000    0.0924215
142960.0000000    0.1100917
143000.0000000    0.0992494
143040.0000000    0.0921945
143080.0000000    0.0949502
143120.0000000    0.0925750
143160.0000000    0.1004778
143200.0000000    0.1004706
143240.0000000    0.0964222
143280.0000000    0.1024486
143320.0000000    0.0960625
143360.0000000    0.0967917
143400.0000000    0.0964317
143440.0000000    0.1005977
143480.0000000    0.0975236
143520.0000000    0.0962876
143560.0000000    0.1063224
143600.0000000    0.1004363
143640.0000000    0.0985910
143680.0000000    0.0961459
143720.0000000    0.1013576
143760.0000000    0.0960545
143800.0000000    0.0920228
143840.0000000    0.1037239
143880.0000000    0.0942130
143920.0000000    0.0933720
143960.0000000    0.0961131
144000.0000000    0.1020121
144040.0000000    0.0969363
144080.0000000    0.1027874
144120.0000000    0.1049866
144160.0000000    0.0972344
144200.0000000    0.0938583
144240.0000000    0.1037460
144280.0000000    0.0941326
144320.0000000    0.0943593
144360.0000000    0.1011173
144400.0000000    0.1016157
144440.0000000    0.0964701
144480.0000000    0.0995508
144520.0000000    0.1016791
144560.0000000    0.0958845
144600.0000000    0.0960717
144640.0000000    0.0955995
144680.0000000    0.1018470
144720.0000000    0.0998376
144760.0000000    0.1044297
144800.0000000    0.1038071
144840.0000000    0.0998074
144880.0000000    0.1011311
144920.0000000    0.1019144
144960.0000000    0.1013319
145000.0000000    0.0922485
145040.0000000    0.1050516
145080.0000000    0.0923404
145120.0000000    0.0945327
145160.0000000    0.0950290
145200.0000000    0.1015903
145240.0000000    0.0990508
145280.0000000    0.0994031
145320.0000000    0.0928779
145360.0000000    0.0939042
145400.0000000    0.0913119
145440.0000000    0.0970840
145480.0000000    0.0928853
145520.0000000    0.0937099
145560.0000000    0.0930999
145600.0000000    0.0927153
145640.0000000    0.0899288
145680.0000000    0.0973046
145720.0000000    0.0918102
145760.0000000    0.0929075
145800.0000000    0.1047280
145840.0000000    0.0937058
145880.0000000    0.0923501
145920.0000000    0.1023135
145960.0000000    0.1153079
146000.0000000    0.1152962
146040.0000000    0.1213229
146080.0000000    0.1142969
146120.0000000    0.1050456
146160.0000000    0.0900317
146200.0000000    0.0928974
146240.0000000    0.0929080
146280.0000000    0.0999125
146320.0000000    0.1068764
146360.0000000    0.1084761
146400.0000000    0.1034755
146440.0000000    0.1101580
146480.0000000    0.1024274
146520.0000000    0.1016903
146560.0000000    0.0919568
146600.0000000    0.0964362
146640.0000000    0.1011872
146680.0000000    0.0857596
146720.0000000    0.0905186
146760.0000000    0.0929545
146800.0000000    0.0962834
146840.0000000    0.0991005
146880.0000000    0.1057953
146920.0000000    0.1117508
146960.0000000    0.1061021
147000.0000000    0.0934073
147040.0000000    0.1019797
147080.0000000    0.1008118
147120.0000000    0.0940560
147160.0000000    0.0977820
147200.0000000    0.1071101
147240.0000000    0.0900801
147280.0000000    0.1034656
147320.0000000    0.0938631
147360.0000000    0.1079507
147400.0000000    0.0947424
147440.0000000    0.0936356
147480.0000000    0.1034236
147520.0000000    0.1001438
147560.0000000    0.0994995
147600.0000000    0.1053626
147640.0000000    0.0973259
147680.0000000    0.0961310
147720.0000000    0.0979263
147760.0000000    0.0883811
147800.0000000    0.1028795
147840.0000000    0.0966756
147880.0000000    0.0889715
147920.0000000    0.0968126
147960.0000000    0.1008388
148000.0000000    0.1010495
148040.0000000    0.0957910
148080.0000000    0.1114976
148120.0000000    0.1090415
148160.0000000    0.0991188
148200.0000000    0.0996972
148240.0000000    0.0963696
148280.0000000    0.0999653
148320.0000000    0.0961326
148360.0000000    0.0945183
148400.0000000    0.0850864
148440.0000000    0.0895764
148480.0000000    0.0963222
148520.0000000    0.0946151
148560.0000000    0.0914796
148600.0000000    0.0949695
148640.0000000    0.1047131
148680.0000000    0.1077491
148720.0000000    0.1013263
148760.0000000    0.0996356
148800.0000000    0.1051923
148840.0000000    0.1056426
148880.0000000    0.0969250
148920.0000000    0.1008563
148960.0000000    0.1076823
149000.0000000    0.0979987
149040.0000000    0.1001499
149080.0000000    0.0932372
149120.0000000    0.1047490
149160.0000000    0.1040735
149200.0000000    0.1065603
149240.0000000    0.0978197
149280.0000000    0.1063517
149320.0000000    0.1030231
149360.0000000    0.0900441
149400.0000000    0.1000560
149440.0000000    0.0926099
149480.0000000    0.0962132
149520.0000000    0.1024195
149560.0000000    0.0926613
149600.0000000    0.1011105
149640.0000000    0.0903227
149680.0000000    0.1058923
149720.0000000    0.0961944
149760.0000000    0.0933011
149800.0000000    0.0924381
149840.0000000    0.1013261
149880.0000000    0.1045847
149920.0000000    0.1021664
149960.0000000    0.1046485
150000.0000000    0.1024073
150040.0000000    0.0963659
150080.0000000    0.0968465
150120.0000000    0.1028157
150160.0000000    0.0932729
150200.0000000    0.1033763
150240.0000000    0.0945813
150280.0000000    0.1013026
150320.0000000    0.0965838
150360.0000000    0.0955736
150400.0000000    0.0959517
150440.0000000    0.0916174
150480.0000000    0.0974824
150520.0000000    0.0930627
150560.0000000    0.0910904
150600.0000000    0.0944316
150640.0000000    0.1035586
150680.0000000    0.0890212
150720.0000000    0.0943366
150760.0000000    0.0945896
150800.0000000    0.0934777
150840.0000000    0.0942645
150880.0000000    0.0957720
150920.0000000    0.0988172
150960.0000000    0.0938908
151000.0000000    0.1049863
151040.0000000    0.0949143
151080.0000000    0.1001427
151120.0000000    0.0913553
151160.0000000    0.0911786
151200.0000000    0.0931122
151240.0000000    0.0978985
151280.0000000    0.1014824
151320.0000000    0.0993567
151360.0000000    0.0967496
151400.0000000    0.1055024
151440.0000000    0.0966821
151480.0000000    0.1034574
151520.0000000    0.1016200
151560.0000000    0.1011646
151600.0000000    0.1025219
151640.0000000    0.0985435
151680.0000000    0.1042644
151720.0000000    0.0970185
151760.0000000    0.0912213
151800.0000000    0.0978827
151840.0000000    0.1099376
151880.0000000    0.1021850
151920.0000000    0.0989629
151960.0000000    0.0949677
152000.0000000    0.0982867
152040.0000000    0.0962079
152080.0000000    0.0940732
152120.0000000    0.1007918
152160.0000000    0.0855453
152200.0000000    0.0987413
152240.0000000    0.0956829
152280.0000000    0.0878542
152320.0000000    0.0928792
152360.0000000    0.0878801
152400.0000000    0.0948087
152440.0000000    0.0923492
152480.0000000    0.0977599
152520.0000000    0.0888183
152560.0000000    0.0865359
152600.0000000    0.0946432
152640.0000000    0.0853103
152680.0000000    0.0960685
152720.0000000    0.0986958
152760.0000000    0.0876929
152800.0000000    0.0964703
152840.0000000    0.0868172
152880.0000000    0.0868363
152920.0000000    0.0892081
152960.0000000    0.0873099
153000.0000000    0.0936003
153040.0000000    0.0891968
153080.0000000    0.0836004
153120.0000000    0.0952635
153160.0000000    0.0896889
153200.0000000    0.0843390
153240.0000000    0.0914651
153280.0000000    0.0859778
153320.0000000    0.0869365
153360.0000000    0.0997778
153400.0000000    0.0953634
153440.0000000    0.0925131
153480.0000000    0.1018660
153520.0000000    0.1046771
153560.0000000    0.1058554
153600.0000000    0.1031513
153640.0000000    0.0886635
153680.0000000    0.0852921
153720.0000000    0.0918121
153760.0000000    0.0875676
153800.0000000    0.0952872
153840.0000000    0.0925727
153880.0000000    0.0934346
153920.0000000    0.1005323
153960.0000000    0.1062989
154000.0000000    0.0973797
154040.0000000    0.1014296
154080.0000000    0.0918919
154120.0000000    0.0908027
154160.0000000    0.1019752
154200.0000000    0.0973780
154240.0000000    0.0978759
154280.0000000    0.0960781
154320.0000000    0.1034184
154360.0000000    0.0941444
154400.0000000    0.1043689
154440.0000000    0.1075331
154480.0000000    0.0914419
154520.0000000    0.1010465
154560.0000000    0.1130669
154600.0000000    0.1010236
154640.0000000    0.0926676
154680.0000000    0.1084391
154720.0000000    0.1053359
154760.0000000    0.1008129
154800.0000000    0.1137678
154840.0000000    0.1019188
154880.0000000    0.0952745
154920.0000000    0.0977655
154960.0000000    0.1045395
155000.0000000    0.0971318
155040.0000000    0.0840904
155080.0000000    0.0879990
155120.0000000    0.0882060
155160.0000000    0.0944536
155200.0000000    0.0924347
155240.0000000    0.0960934
155280.0000000    0.0986778
155320.0000000    0.0982316
155360.0000000    0.0994309
155400.0000000    0.1020277
155440.0000000    0.1019478
155480.0000000    0.1006810
155520.0000000    0.1011607
155560.0000000    0.1038225
155600.0000000    0.1024338
155640.0000000    0.0974246
155680.0000000    0.1065765
155720.0000000    0.1017736
155760.0000000    0.1027461
155800.0000000    0.1138268
155840.0000000    0.1068367
155880.0000000    0.1139159
155920.0000000    0.0994255
155960.0000000    0.0995166
156000.0000000    0.0963172
156040.0000000    0.1002656
156080.0000000    0.0996442
156120.0000000    0.0964822
156160.0000000    0.1022682
156200.0000000    0.0980034
156240.0000000    0.1002452
156280.0000000    0.1008353
156320.0000000    0.1010170
156360.0000000    0.0960923
156400.0000000    0.1005020
156440.0000000    0.1035689
156480.0000000    0.1005748
156520.0000000    0.0938291
156560.0000000    0.0982134
156600.0000000    0.0933927
156640.0000000    0.1043318
156680.0000000    0.0976234
156720.0000000    0.1009394
156760.0000000    0.0982926
156800.0000000    0.1010199
156840.0000000    0.0961158
156880.0000000    0.0953800
156920.0000000    0.0937899
156960.0000000    0.0918099
157000.0000000    0.1058666
157040.0000000    0.1072678
157080.0000000    0.1032733
157120.0000000    0.0999849
157160.0000000    0.0936918
157200.0000000    0.1047936
157240.0000000    0.0952901
157280.0000000    0.0872005
157320.0000000    0.0918823
157360.0000000    0.0891412
157400.0000000    0.0958232
157440.0000000    0.0904246
157480.0000000    0.1061059
157520.0000000    0.1000933
157560.0000000    0.1187652
157600.0000000    0.1102381
157640.0000000    0.0997871
157680.0000000    0.1047387
157720.0000000    0.0974464
157760.0000000    0.1103369
157800.0000000    0.0938458
157840.0000000    0.0970801
157880.0000000    0.0977236
157920.0000000    0.0907099
157960.0000000    0.0960661
158000.0000000    0.0995438
158040.0000000    0.0880725
158080.0000000    0.1002768
158120.0000000    0.0956854
158160.0000000    0.1020087
158200.0000000    0.0964045
158240.0000000    0.0997505
158280.0000000    0.0996694
158320.0000000    0.0896388
158360.0000000    0.0881243
158400.0000000    0.0970985
158440.0000000    0.0964415
158480.0000000    0.1016349
158520.0000000    0.1026658
158560.0000000    0.1039789
158600.0000000    0.1025066
158640.0000000    0.1101112
158680.0000000    0.0891405
158720.0000000    0.0861531
158760.0000000    0.0958282
158800.0000000    0.0940621
158840.0000000    0.0844269
158880.0000000    0.0838284
158920.0000000    0.0905149
158960.0000000    0.1004368
159000.0000000    0.0858540
159040.0000000    0.0820067
159080.0000000    0.0894927
159120.0000000    0.0908748
159160.0000000    0.1153140
159200.0000000    0.1061870
159240.0000000    0.1127186
159280.0000000    0.0896729
159320.0000000    0.0962795
159360.0000000    0.1064568
159400.0000000    0.1077451
159440.0000000    0.0965394
159480.0000000    0.1013434
159520.0000000    0.1093286
159560.0000000    0.1092429
159600.0000000    0.1017834
159640.0000000    0.1036582
159680.0000000    0.1027052
159720.0000000    0.1015314
159760.0000000    0.0863926
159800.0000000    0.0959445
159840.0000000    0.1032994
159880.0000000    0.1187735
159920.0000000    0.1006583
159960.0000000    0.1040016
160000.0000000    0.1065442
160040.0000000    0.1173367
160080.0000000    0.1083917
160120.0000000    0.1016874
160160.0000000    0.1067370
160200.0000000    0.0919093
160240.0000000    0.1004653
160280.0000000    0.0974367
160320.0000000    0.1006379
160360.0000000    0.1029972
160400.0000000    0.0968991
160440.0000000    0.1116554
160480.0000000    0.0885492
160520.0000000    0.0960898
160560.0000000    0.0889083
160600.0000000    0.0858744
160640.0000000    0.0889748
160680.0000000    0.0945506
160720.0000000    0.0995584
160760.0000000    0.1048688
160800.0000000    0.1090064
160840.0000000    0.1077696
160880.0000000    0.0917167
160920.0000000    0.1042537
160960.0000000    0.1152876
161000.0000000    0.1102860
161040.0000000    0.1093899
161080.0000000    0.0991138
161120.0000000    0.0989071
161160.0000000    0.1009889
161200.0000000    0.0957684
161240.0000000    0.0914592
161280.0000000    0.0908879
161320.0000000    0.1020623
161360.0000000    0.0901962
161400.0000000    0.0941187
161440.0000000    0.0962812
161480.0000000    0.0994319
161520.0000000    0.1034941
161560.0000000    0.1107562
161600.0000000    0.1131000
161640.0000000    0.1148931
161680.0000000    0.1079755
161720.0000000    0.1034374
161760.0000000    0.1031235
161800.0000000    0.1059841
161840.0000000    0.1105822
161880.0000000    0.0984164
161920.0000000    0.1013008
161960.0000000    0.0942306
162000.0000000    0.0992058
162040.0000000    0.1008686
162080.0000000    0.1027456
162120.0000000    0.1055819
162160.0000000    0.1098621
162200.0000000    0.1159962
162240.0000000    0.1185199
162280.0000000    0.1022596
162320.0000000    0.1008468
162360.0000000    0.1027010
162400.0000000    0.0975769
162440.0000000    0.1042269
162480.0000000    0.1080825
162520.0000000    0.0988396
162560.0000000    0.1078799
162600.0000000    0.1130674
162640.0000000    0.0976347
162680.0000000    0.1037874
162720.0000000    0.0978159
162760.0000000    0.1031782
162800.0000000    0.1067607
162840.0000000    0.1040537
162880.0000000    0.1074661
162920.0000000    0.0990165
162960.0000000    0.1142376
163000.0000000    0.1077131
163040.0000000    0.1028595
163080.0000000    0.1142036
163120.0000000    0.1101969
163160.0000000    0.1040411
163200.0000000    0.1102839
163240.0000000    0.1053338
163280.0000000    0.1083902
163320.0000000    0.1082504
163360.0000000    0.1101271
163400.0000000    0.0987457
163440.0000000    0.1042342
163480.0000000    0.1035159
163520.0000000    0.1042966
163560.0000000    0.1018426
163600.0000000    0.1066770
163640.0000000    0.0997385
163680.0000000    0.1025422
163720.0000000    0.0994925
163760.0000000    0.1082701
163800.0000000    0.1078757
163840.0000000    0.1079692
163880.0000000    0.1112695
163920.0000000    0.1040212
163960.0000000    0.1176451
164000.0000000    0.1055699
164040.0000000    0.0904534
164080.0000000    0.0989503
164120.0000000    0.0950163
164160.0000000    0.1152416
164200.0000000    0.1038324
164240.0000000    0.1108018
164280.0000000    0.1024086
164320.0000000    0.1054605
164360.0000000    0.0954863
164400.0000000    0.0896387
164440.0000000    0.1013346
164480.0000000    0.0971627
164520.0000000    0.0901679
164560.0000000    0.1006516
164600.0000000    0.1007544
164640.0000000    0.0929260
164680.0000000    0.0984664
164720.0000000    0.0955358
164760.0000000    0.0829661
164800.0000000    0.1011087
164840.0000000    0.0892879
164880.0000000    0.1002589
164920.0000000    0.0907928
164960.0000000    0.0924139
165000.0000000    0.0950475
165040.0000000    0.0934608
165080.0000000    0.1022789
165120.0000000    0.1042681
165160.0000000    0.0950183
165200.0000000    0.0941079
165240.0000000    0.0996971
165280.0000000    0.0944922
165320.0000000    0.0901174
165360.0000000    0.1004282
165400.0000000    0.1007261
165440.0000000    0.0868737
165480.0000000    0.0889233
165520.0000000    0.0997400
165560.0000000    0.1020798
165600.0000000    0.1028242
165640.0000000    0.0989171
165680.0000000    0.1008814
165720.0000000    0.0928424
165760.0000000    0.1023884
165800.0000000    0.1007214
165840.0000000    0.0980198
165880.0000000    0.1143474
165920.0000000    0.1135852
165960.0000000    0.1025134
166000.0000000    0.0882308
166040.0000000    0.1016422
166080.0000000    0.1044161
166120.0000000    0.1011836
166160.0000000    0.1061467
166200.0000000    0.1120296
166240.0000000    0.1045614
166280.0000000    0.1101553
166320.0000000    0.1118926
166360.0000000    0.1001063
166400.0000000    0.1001891
166440.0000000    0.1044576
166480.0000000    0.1097972
166520.0000000    0.1056642
166560.0000000    0.0995985
166600.0000000    0.1022859
166640.0000000    0.1073666
166680.0000000    0.1036809
166720.0000000    0.1016865
166760.0000000    0.0926048
166800.0000000    0.1018612
166840.0000000    0.0980797
166880.0000000    0.0934028
166920.0000000    0.0898854
166960.0000000    0.0933482
167000.0000000    0.0951403
167040.0000000    0.1073038
167080.0000000    0.1102269
167120.0000000    0.0931633
167160.0000000    0.1050583
167200.0000000    0.1118644
167240.0000000    0.0966953
167280.0000000    0.0988788
167320.0000000    0.1070488
167360.0000000    0.0968956
167400.0000000    0.0977307
167440.0000000    0.1009978
167480.0000000    0.1104888
167520.0000000    0.0940593
167560.0000000    0.1044522
167600.0000000    0.0964420
167640.0000000    0.1076335
167680.0000000    0.1034036
167720.0000000    0.1058528
167760.0000000    0.1132045
167800.0000000    0.1117760
167840.0000000    0.1071791
167880.0000000    0.1086130
167920.0000000    0.1065607
167960.0000000    0.1061435
168000.0000000    0.1024463
168040.0000000    0.1002151
168080.0000000    0.0929105
168120.0000000    0.0960976
168160.0000000    0.1046108
168200.0000000    0.1036559
168240.0000000    0.1049910
168280.0000000    0.1044842
168320.0000000    0.0951448
168360.0000000    0.0966960
168400.0000000    0.0946637
168440.0000000    0.0891104
168480.0000000    0.0936018
168520.0000000    0.0933086
168560.0000000    0.1048058
168600.0000000    0.1095977
168640.0000000    0.0928429
168680.0000000    0.0923590
168720.0000000    0.1042031
168760.0000000    0.1042457
168800.0000000    0.1111736
168840.0000000    0.1115712
168880.0000000    0.1176788
168920.0000000    0.1090041
168960.0000000    0.1127517
169000.0000000    0.1063075
169040.0000000    0.1097617
169080.0000000    0.1041501
169120.0000000    0.0968918
169160.0000000    0.0975572
169200.0000000    0.1043280
169240.0000000    0.1043321
169280.0000000    0.1116907
169320.0000000    0.1110554
169360.0000000    0.1097193
169400.0000000    0.1043034
169440.0000000    0.1042236
169480.0000000    0.1067382
169520.0000000    0.0948221
169560.0000000    0.1066642
169600.0000000    0.1037086
169640.0000000    0.1011565
169680.0000000    0.0896703
169720.0000000    0.1002850
169760.0000000    0.0918014
169800.0000000    0.0938256
169840.0000000    0.0975604
169880.0000000    0.0992197
169920.0000000    0.1027760
169960.0000000    0.1055703
170000.0000000    0.1045800
170040.0000000    0.0993853
170080.0000000    0.1016051
170120.0000000    0.1021942
170160.0000000    0.0988877
170200.0000000    0.1020372
170240.0000000    0.0968226
170280.0000000    0.0918450
170320.0000000    0.1050572
170360.0000000    0.0991560
170400.0000000    0.0971427
170440.0000000    0.0974873
170480.0000000    0.0998716
170520.0000000    0.1038018
170560.0000000    0.1054079
170600.0000000    0.0926247
170640.0000000    0.1002172
170680.0000000    0.1051597
170720.0000000    0.0945239
170760.0000000    0.1008139
170800.0000000    0.0981537
170840.0000000    0.0932375
170880.0000000    0.1032891
170920.0000000    0.1057191
170960.0000000    0.1095150
171000.0000000    0.1140339
171040.0000000    0.0974408
171080.0000000    0.1232543
171120.0000000    0.0998725
171160.0000000    0.0971486
171200.0000000    0.0952616
171240.0000000    0.0975049
171280.0000000    0.0995395
171320.0000000    0.1034591
171360.0000000    0.0996464
171400.0000000    0.1028943
171440.0000000    0.0885018
171480.0000000    0.1070650
171520.0000000    0.1019968
171560.0000000    0.1006443
171600.0000000    0.1087066
171640.0000000    0.1001236
171680.0000000    0.1012420
171720.0000000    0.1089172
171760.0000000    0.0993670
171800.0000000    0.0940983
171840.0000000    0.0941400
171880.0000000    0.0979322
171920.0000000    0.0949620
171960.0000000    0.0977170
172000.0000000    0.0935070
172040.0000000    0.0905004
172080.0000000    0.0973918
172120.0000000    0.0963136
172160.0000000    0.1030082
172200.0000000    0.0972721
172240.0000000    0.0986778
172280.0000000    0.0936112
172320.0000000    0.0941470
172360.0000000    0.0892421
172400.0000000    0.0924045
172440.0000000    0.1018254
172480.0000000    0.1019093
172520.0000000    0.1021262
172560.0000000    0.0967518
172600.0000000    0.1055551
172640.0000000    0.0940375
172680.0000000    0.0975718
172720.0000000    0.1058844
172760.0000000    0.0908582
172800.0000000    0.0959467
172840.0000000    0.0889126
172880.0000000    0.0932092
172920.0000000    0.1174609
172960.0000000    0.1126994
173000.0000000    0.1172950
173040.0000000    0.1021667
173080.0000000    0.0880754
173120.0000000    0.0877942
173160.0000000    0.0928650
173200.0000000    0.0912442
173240.0000000    0.0921048
173280.0000000    0.0956635
173320.0000000    0.0905865
173360.0000000    0.0938010
173400.0000000    0.1023122
173440.0000000    0.1051508
173480.0000000    0.1039130
173520.0000000    0.1073136
173560.0000000    0.1017247
173600.0000000    0.1026905
173640.0000000    0.1135878
173680.0000000    0.0974072
173720.0000000    0.1023597
173760.0000000    0.0934405
173800.0000000    0.0983276
173840.0000000    0.1124679
173880.0000000    0.1025243
173920.0000000    0.0963242
173960.0000000    0.1005381
174000.0000000    0.0952097
174040.0000000    0.1102785
174080.0000000    0.1189408
174120.0000000    0.0893477
174160.0000000    0.1013429
174200.0000000    0.0923659
174240.0000000    0.1016849
174280.0000000    0.0898024
174320.0000000    0.0817235
174360.0000000    0.0881610
174400.0000000    0.0994896
174440.0000000    0.0916127
174480.0000000    0.0933533
174520.0000000    0.0964592
174560.0000000    0.0976480
174600.0000000    0.0952726
174640.0000000    0.1165744
174680.0000000    0.1087896
174720.0000000    0.1171753
174760.0000000    0.1108483
174800.0000000    0.1127787
174840.0000000    0.1078697
174880.0000000    0.1147843
174920.0000000    0.0960724
174960.0000000    0.1019427
175000.0000000    0.1157668
175040.0000000    0.1168794
175080.0000000    0.1103347
175120.0000000    0.1105168
175160.0000000    0.1226334
175200.0000000    0.1105506
175240.0000000    0.1130169
175280.0000000    0.1144139
175320.0000000    0.1019773
175360.0000000    0.1124341
175400.0000000    0.1090615
175440.0000000    0.1073240
175480.0000000    0.1173005
175520.0000000    0.1147334
175560.0000000    0.1128092
175600.0000000    0.1167956
175640.0000000    0.1143324
175680.0000000    0.1185287
175720.0000000    0.1329372
175760.0000000    0.1157219
175800.0000000    0.1124574
175840.0000000    0.0946617
175880.0000000    0.0974920
175920.0000000    0.1036700
175960.0000000    0.1119060
176000.0000000    0.1016951
176040.0000000    0.1047283
176080.0000000    0.1039654
176120.0000000    0.1039004
176160.0000000    0.0959488
176200.0000000    0.1016089
176240.0000000    0.1001459
176280.0000000    0.1112713
176320.0000000    0.1060879
176360.0000000    0.0892162
176400.0000000    0.0987760
176440.0000000    0.0978130
176480.0000000    0.0911690
176520.0000000    0.0991163
176560.0000000    0.1066321
176600.0000000    0.0966492
176640.0000000    0.1042318
176680.0000000    0.0954166
176720.0000000    0.0953423
176760.0000000    0.0962188
176800.0000000    0.0913334
176840.0000000    0.0956809
176880.0000000    0.0988715
176920.0000000    0.0991994
176960.0000000    0.1161638
177000.0000000    0.1015280
177040.0000000    0.1012005
177080.0000000    0.1127368
177120.0000000    0.1153985
177160.0000000    0.1119946
177200.0000000    0.1063333
177240.0000000    0.1082165
177280.0000000    0.1164787
177320.0000000    0.1148571
177360.0000000    0.1109072
177400.0000000    0.1120433
177440.0000000    0.1136639
177480.0000000    0.1053487
177520.0000000    0.1269401
177560.0000000    0.1183466
177600.0000000    0.1163634
177640.0000000    0.1127562
177680.0000000    0.1097737
177720.0000000    0.1082803
177760.0000000    0.1028116
177800.0000000    0.1117933
177840.0000000    0.1053711
177880.0000000    0.1049306
177920.0000000    0.0995984
177960.0000000    0.0982269
178000.0000000    0.1064312
178040.0000000    0.1056868
178080.0000000    0.1083457
178120.0000000    0.1109866
178160.0000000    0.1062011
178200.0000000    0.1121926
178240.0000000    0.1165260
178280.0000000    0.1039577
178320.0000000    0.1117531
178360.0000000    0.1125150
178400.0000000    0.1161754
178440.0000000    0.1166121
178480.0000000    0.1153622
178520.0000000    0.1119250
178560.0000000    0.1044038
178600.0000000    0.1071925
178640.0000000    0.1100419
178680.0000000    0.1170863
178720.0000000    0.1157961
178760.0000000    0.1061756
178800.0000000    0.1053486
178840.0000000    0.1120121
178880.0000000    0.1126238
178920.0000000    0.0960515
178960.0000000    0.1122304
179000.0000000    0.1000664
179040.0000000    0.1085585
179080.0000000    0.1026065
179120.0000000    0.1020694
179160.0000000    0.0978137
179200.0000000    0.1005022
179240.0000000    0.1047165
179280.0000000    0.1088328
179320.0000000    0.1155744
179360.0000000    0.1150228
179400.0000000    0.1080921
179440.0000000    0.1033366
179480.0000000    0.1203765
179520.0000000    0.1080898
179560.0000000    0.1095678
179600.0000000    0.1009891
179640.0000000    0.1101363
179680.0000000    0.1162743
179720.0000000    0.1065428
179760.0000000    0.1189267
179800.0000000    0.1050678
179840.0000000    0.1246722
179880.0000000    0.1195778
179920.0000000    0.1099780
179960.0000000    0.1096881
180000.0000000    0.1150290
180040.0000000    0.1126366
180080.0000000    0.1051867
180120.0000000    0.1162725
180160.0000000    0.1259055
180200.0000000    0.1141913
180240.0000000    0.1087867
180280.0000000    0.1132951
180320.0000000    0.1374542
180360.0000000    0.1325959
180400.0000000    0.1239173
180440.0000000    0.1143309
180480.0000000    0.0997913
180520.0000000    0.1090207
180560.0000000    0.1094983
180600.0000000    0.1126614
180640.0000000    0.1123260
180680.0000000    0.1088803
180720.0000000    0.1163332
180760.0000000    0.1130981
180800.0000000    0.1184919
180840.0000000    0.1248910
180880.0000000    0.1066527
180920.0000000    0.1133543
180960.0000000    0.1089185
181000.0000000    0.1252262
181040.0000000    0.1208471
181080.0000000    0.1173414
181120.0000000    0.1170497
181160.0000000    0.1204712
181200.0000000    0.1166630
181240.0000000    0.1240814
181280.0000000    0.1253723
181320.0000000    0.1440623
181360.0000000    0.1450505
181400.0000000    0.1328055
181440.0000000    0.1448914
181480.0000000    0.1272413
181520.0000000    0.1265776
181560.0000000    0.1290550
181600.0000000    0.1187418
181640.0000000    0.1313846
181680.0000000    0.1493220
181720.0000000    0.1386581
181760.0000000    0.1237274
181800.0000000    0.1186874
181840.0000000    0.1194217
181880.0000000    0.1217076
181920.0000000    0.1201615
181960.0000000    0.1254404
182000.0000000    0.1397141
182040.0000000    0.1320369
182080.0000000    0.1185457
182120.0000000    0.1178524
182160.0000000    0.1273197
182200.0000000    0.1254243
182240.0000000    0.1164088
182280.0000000    0.1161839
182320.0000000    0.1221205
182360.0000000    0.1186606
182400.0000000    0.1059113
182440.0000000    0.1328166
182480.0000000    0.1144953
182520.0000000    0.1068079
182560.0000000    0.1083285
182600.0000000    0.1109349
182640.0000000    0.1322734
182680.0000000    0.1172896
182720.0000000    0.1180426
182760.0000000    0.1176220
182800.0000000    0.1082606
182840.0000000    0.1063904
182880.0000000    0.1078016
182920.0000000    0.1030947
182960.0000000    0.1056801
183000.0000000    0.1184883
183040.0000000    0.1175792
183080.0000000    0.1138484
183120.0000000    0.1182725
183160.0000000    0.1166068
183200.0000000    0.1253037
183240.0000000    0.1186796
183280.0000000    0.1414369
183320.0000000    0.1363419
183360.0000000    0.1203628
183400.0000000    0.1188450
183440.0000000    0.1355989
183480.0000000    0.1120767
183520.0000000    0.1224169
183560.0000000    0.1223458
183600.0000000    0.1151400
183640.0000000    0.1066256
183680.0000000    0.1117089
183720.0000000    0.1123852
183760.0000000    0.1093554
183800.0000000    0.1099892
183840.0000000    0.1199147
183880.0000000    0.1218763
183920.0000000    0.1187907
183960.0000000    0.1312098
184000.0000000    0.1226735
184040.0000000    0.1220105
184080.0000000    0.1318606
184120.0000000    0.1212986
184160.0000000    0.1193880
184200.0000000    0.1323386
184240.0000000    0.1330121
184280.0000000    0.1281398
184320.0000000    0.1227169
184360.0000000    0.1369555
184400.0000000    0.1390348
184440.0000000    0.1235474
184480.0000000    0.1253405
184520.0000000    0.1168254
184560.0000000    0.1298756
184600.0000000    0.1247078
184640.0000000    0.1250325
184680.0000000    0.1357955
184720.0000000    0.1355463
184760.0000000    0.1412080
184800.0000000    0.1252852
184840.0000000    0.1371108
184880.0000000    0.1326054
184920.0000000    0.1328501
184960.0000000    0.1272436
185000.0000000    0.1415760
185040.0000000    0.1406253
185080.0000000    0.1267996
185120.0000000    0.1355917
185160.0000000    0.1258457
185200.0000000    0.1212204
185240.0000000    0.1199555
185280.0000000    0.1237839
185320.0000000    0.1153232
185360.0000000    0.1350269
185400.0000000    0.1382200
185440.0000000    0.1258028
185480.0000000    0.1323481
185520.0000000    0.1293308
185560.0000000    0.1267078
185600.0000000    0.1192905
185640.0000000    0.1195652
185680.0000000    0.1151952
185720.0000000    0.1292503
185760.0000000    0.1136280
185800.0000000    0.1153641
185840.0000000    0.1165843
185880.0000000    0.1103862
185920.0000000    0.1020712
185960.0000000    0.1129464
186000.0000000    0.1160261
186040.0000000    0.1126267
186080.0000000    0.1097194
186120.0000000    0.1069726
186160.0000000    0.1060502
186200.0000000    0.1179913
186240.0000000    0.0988533
186280.0000000    0.1118005
186320.0000000    0.1160042
186360.0000000    0.1143663
186400.0000000    0.1249681
186440.0000000    0.1126876
186480.0000000    0.1115151
186520.0000000    0.1213825
186560.0000000    0.1113996
186600.0000000    0.0925352
186640.0000000    0.0942245
186680.0000000    0.0972435
186720.0000000    0.1068597
186760.0000000    0.1091992
186800.0000000    0.1151889
186840.0000000    0.1248579
186880.0000000    0.1092547
186920.0000000    0.1181260
186960.0000000    0.1139278
187000.0000000    0.1225590
187040.0000000    0.1102544
187080.0000000    0.1236603
187120.0000000    0.1191079
187160.0000000    0.1121631
187200.0000000    0.1072583
187240.0000000    0.1108128
187280.0000000    0.1134434
187320.0000000    0.1139913
187360.0000000    0.1115316
187400.0000000    0.1083622
187440.0000000    0.1126926
187480.0000000    0.1022040
187520.0000000    0.1055541
187560.0000000    0.1135225
187600.0000000    0.1130371
187640.0000000    0.1079490
187680.0000000    0.1281694
187720.0000000    0.1172605
187760.0000000    0.1138497
187800.0000000    0.1300010
187840.0000000    0.1180434
187880.0000000    0.1154834
187920.0000000    0.1205426
187960.0000000    0.1142103
188000.0000000    0.1234878
188040.0000000    0.1118548
188080.0000000    0.1082101
188120.0000000    0.1040822
188160.0000000    0.1132165
188200.0000000    0.1055091
188240.0000000    0.1053915
188280.0000000    0.0996243
188320.0000000    0.1061682
188360.0000000    0.1055266
188400.0000000    0.1114749
188440.0000000    0.1079346
188480.0000000    0.1092530
188520.0000000    0.1125395
188560.0000000    0.1104559
188600.0000000    0.1209743
188640.0000000    0.1168480
188680.0000000    0.1267832
188720.0000000    0.1258814
188760.0000000    0.1072365
188800.0000000    0.1198216
188840.0000000    0.1244069
188880.0000000    0.1150909
188920.0000000    0.1040899
188960.0000000    0.1150096
189000.0000000    0.1206578
189040.0000000    0.1153824
189080.0000000    0.1130465
189120.0000000    0.1187527
189160.0000000    0.1164810
189200.0000000    0.1132441
189240.0000000    0.1128474
189280.0000000    0.1102605
189320.0000000    0.1132656
189360.0000000    0.1171890
189400.0000000    0.1127542
189440.0000000    0.1178963
189480.0000000    0.1015312
189520.0000000    0.1074629
189560.0000000    0.1095815
189600.0000000    0.1046015
189640.0000000    0.1077656
189680.0000000    0.1022184
189720.0000000    0.1088730
189760.0000000    0.1054984
189800.0000000    0.1130024
189840.0000000    0.1214766
189880.0000000    0.1207746
189920.0000000    0.1243650
189960.0000000    0.1075963
190000.0000000    0.1161883
190040.0000000    0.1128158
190080.0000000    0.1166787
190120.0000000    0.1080133
190160.0000000    0.1100254
190200.0000000    0.1196049
190240.0000000    0.1101593
190280.0000000    0.1159983
190320.0000000    0.1003470
190360.0000000    0.1038012
190400.0000000    0.0930642
190440.0000000    0.1113090
190480.0000000    0.1121345
190520.0000000    0.1025015
190560.0000000    0.1186947
190600.0000000    0.1073713
190640.0000000    0.1012648
190680.0000000    0.1091065
190720.0000000    0.0957757
190760.0000000    0.1154941
190800.0000000    0.1042170
190840.0000000    0.1060183
190880.0000000    0.0978749
190920.0000000    0.1037581
190960.0000000    0.1021145
191000.0000000    0.1084858
191040.0000000    0.0972546
191080.0000000    0.0959753
191120.0000000    0.1026275
191160.0000000    0.1051512
191200.0000000    0.1053190
191240.0000000    0.0952786
191280.0000000    0.1003817
191320.0000000    0.1049209
191360.0000000    0.1016089
191400.0000000    0.0994947
191440.0000000    0.1146348
191480.0000000    0.1103742
191520.0000000    0.1114568
191560.0000000    0.1105139
191600.0000000    0.0984183
191640.0000000    0.1089841
191680.0000000    0.1014776
191720.0000000    0.1229745
191760.0000000    0.1197852
191800.0000000    0.1152309
191840.0000000    0.1112264
191880.0000000    0.1110558
191920.0000000    0.1127726
191960.0000000    0.1064131
192000.0000000    0.1279470
192040.0000000    0.1045380
192080.0000000    0.1092840
192120.0000000    0.1063572
192160.0000000    0.0986756
192200.0000000    0.1043924
192240.0000000    0.1146979
192280.0000000    0.1067218
192320.0000000    0.1101227
192360.0000000    0.1006991
192400.0000000    0.0958295
192440.0000000    0.1043476
192480.0000000    0.1049528
192520.0000000    0.1015553
192560.0000000    0.0922772
192600.0000000    0.1052495
192640.0000000    0.1004387
192680.0000000    0.1060011
192720.0000000    0.1055511
192760.0000000    0.0983533
192800.0000000    0.0969396
192840.0000000    0.0976386
192880.0000000    0.1007989
192920.0000000    0.0974680
192960.0000000    0.0912561
193000.0000000    0.0910658
193040.0000000    0.0877787
193080.0000000    0.0867019
193120.0000000    0.1114025
193160.0000000    0.1086636
193200.0000000    0.0975769
193240.0000000    0.1031084
193280.0000000    0.1120760
193320.0000000    0.1001460
193360.0000000    0.1015048
193400.0000000    0.0997011
193440.0000000    0.0965298
193480.0000000    0.0959819
193520.0000000    0.0953731
193560.0000000    0.1015382
193600.0000000    0.0981064
193640.0000000    0.0919944
193680.0000000    0.0927072
193720.0000000    0.0954354
193760.0000000    0.0876720
193800.0000000    0.0940064
193840.0000000    0.1003962
193880.0000000    0.0989392
193920.0000000    0.0882906
193960.0000000    0.0889520
194000.0000000    0.0936183
194040.0000000    0.0969336
194080.0000000    0.0914701
194120.0000000    0.0821382
194160.0000000    0.0889875
194200.0000000    0.0916024
194240.0000000    0.0835723
194280.0000000    0.1036093
194320.0000000    0.0944260
194360.0000000    0.1009225
194400.0000000    0.0944667
194440.0000000    0.1004402
194480.0000000    0.1009972
194520.0000000    0.1002349
194560.0000000    0.0972802
194600.0000000    0.0928879
194640.0000000    0.1032003
194680.0000000    0.1028753
194720.0000000    0.0997271
194760.0000000    0.0964214
194800.0000000    0.0985448
194840.0000000    0.0881621
194880.0000000    0.0852425
194920.0000000    0.0922167
194960.0000000    0.0954677
195000.0000000    0.1031070
195040.0000000    0.0909539
195080.0000000    0.0979847
195120.0000000    0.1030199
195160.0000000    0.1000529
195200.0000000    0.0946169
195240.0000000    0.1079787
195280.0000000    0.0971420
195320.0000000    0.1089472
195360.0000000    0.0975817
195400.0000000    0.1024753
195440.0000000    0.0926927
195480.0000000    0.1079510
195520.0000000    0.1056721
195560.0000000    0.0998901
195600.0000000    0.0998181
195640.0000000    0.0925845
195680.0000000    0.0966197
195720.0000000    0.0892097
195760.0000000    0.0904419
195800.0000000    0.0927852
195840.0000000    0.0959197
195880.0000000    0.0948273
195920.0000000    0.0902447
195960.0000000    0.1037930
196000.0000000    0.1063823
196040.0000000    0.1000127
196080.0000000    0.0910679
196120.0000000    0.1032269
196160.0000000    0.0885581
196200.0000000    0.0890185
196240.0000000    0.0952600
196280.0000000    0.0983747
196320.0000000    0.0974393
196360.0000000    0.0961208
196400.0000000    0.0943196
196440.0000000    0.0890715
196480.0000000    0.1006967
196520.0000000    0.0870831
196560.0000000    0.0923641
196600.0000000    0.0877074
196640.0000000    0.0925210
196680.0000000    0.0946192
196720.0000000    0.1135340
196760.0000000    0.1004997
196800.0000000    0.0916274
196840.0000000    0.0960140
196880.0000000    0.1092752
196920.0000000    0.1015237
196960.0000000    0.1100986
197000.0000000    0.1222642
197040.0000000    0.1080366
197080.0000000    0.1085644
197120.0000000    0.0998662
197160.0000000    0.1104936
197200.0000000    0.1012202
197240.0000000    0.0958655
197280.0000000    0.0940223
197320.0000000    0.0966524
197360.0000000    0.1044613
197400.0000000    0.1064420
197440.0000000    0.1059794
197480.0000000    0.1174452
197520.0000000    0.1139832
197560.0000000    0.0990765
197600.0000000    0.1011993
197640.0000000    0.1116439
197680.0000000    0.1047271
197720.0000000    0.1027679
197760.0000000    0.1113622
197800.0000000    0.0964697
197840.0000000    0.1011958
197880.0000000    0.0974627
197920.0000000    0.1026971
197960.0000000    0.1074350
198000.0000000    0.0990827
198040.0000000    0.1225332
198080.0000000    0.1015829
198120.0000000    0.0945755
198160.0000000    0.1006056
198200.0000000    0.1043794
198240.0000000    0.1180398
198280.0000000    0.1222598
198320.0000000    0.1092963
198360.0000000    0.1040169
198400.0000000    0.1092866
198440.0000000    0.1135010
198480.0000000    0.1067298
198520.0000000    0.1044094
198560.0000000    0.1172578
198600.0000000    0.1126609
198640.0000000    0.1064909
198680.0000000    0.1043502
198720.0000000    0.1011951
198760.0000000    0.1058216
198800.0000000    0.1128639
198840.0000000    0.1150624
198880.0000000    0.1183592
198920.0000000    0.1002406
198960.0000000    0.0918228
199000.0000000    0.1126620
199040.0000000    0.1047196
199080.0000000    0.1075179
199120.0000000    0.1119529
199160.0000000    0.1077654
199200.0000000    0.1035616
199240.0000000    0.0975594
199280.0000000    0.1054694
199320.0000000    0.1090822
199360.0000000    0.1039834
199400.0000000    0.0996804
199440.0000000    0.1090894
199480.0000000    0.0996759
199520.0000000    0.0974487
199560.0000000    0.1046901
199600.0000000    0.1214805
199640.0000000    0.1103824
199680.0000000    0.1151305
199720.0000000    0.0938427
199760.0000000    0.1033281
199800.0000000    0.0901018
199840.0000000    0.1012727
199880.0000000    0.0987226
199920.0000000    0.1015521
199960.0000000    0.1230501
200000.0000000    0.1118490
200040.0000000    0.1081253
200080.0000000    0.1126004
200120.0000000    0.1107068
200160.0000000    0.1111102
200200.0000000    0.1117960
200240.0000000    0.0990775
200280.0000000    0.1022402
200320.0000000    0.0909150
200360.0000000    0.0993563
200400.0000000    0.1037527
200440.0000000    0.1032197
200480.0000000    0.1153670
200520.0000000    0.1030952
200560.0000000    0.1028093
200600.0000000    0.1063587
200640.0000000    0.1149925
200680.0000000    0.1049126
200720.0000000    0.0989222
200760.0000000    0.1043592
200800.0000000    0.1078764
200840.0000000    0.1209886
200880.0000000    0.1026250
200920.0000000    0.1228146
200960.0000000    0.1182455
201000.0000000    0.1163937
201040.0000000    0.1070100
201080.0000000    0.1077640
201120.0000000    0.1006552
201160.0000000    0.1039398
201200.0000000    0.0925241
201240.0000000    0.1027403
201280.0000000    0.0924419
201320.0000000    0.0899345
201360.0000000    0.1008897
201400.0000000    0.0980073
201440.0000000    0.1079592
201480.0000000    0.1039548
201520.0000000    0.1051442
201560.0000000    0.1033077
201600.0000000    0.1035039
201640.0000000    0.0991076
201680.0000000    0.1091477
201720.0000000    0.1087930
201760.0000000    0.1065291
201800.0000000    0.1063693
201840.0000000    0.1154618
201880.0000000    0.1080320
201920.0000000    0.1276613
201960.0000000    0.1249505
202000.0000000    0.1208634
202040.0000000    0.1193063
202080.0000000    0.1200574
202120.0000000    0.1170740
202160.0000000    0.1184075
202200.0000000    0.1077797
202240.0000000    0.1136148
202280.0000000    0.1025802
202320.0000000    0.1055787
202360.0000000    0.1273134
202400.0000000    0.1176524
202440.0000000    0.1179605
202480.0000000    0.1164607
202520.0000000    0.1187665
202560.0000000    0.1165973
202600.0000000    0.1083541
202640.0000000    0.1224199
202680.0000000    0.1172146
202720.0000000    0.1205222
202760.0000000    0.1048885
202800.0000000    0.1149635
202840.0000000    0.1167834
202880.0000000    0.1233203
202920.0000000    0.1165054
202960.0000000    0.1097939
203000.0000000    0.1202978
203040.0000000    0.1083358
203080.0000000    0.1150197
203120.0000000    0.1190485
203160.0000000    0.1209505
203200.0000000    0.1087433
203240.0000000    0.1054288
203280.0000000    0.1055757
203320.0000000    0.1021324
203360.0000000    0.1075502
203400.0000000    0.1039399
203440.0000000    0.1017973
203480.0000000    0.1183296
203520.0000000    0.1055330
203560.0000000    0.1093353
203600.0000000    0.1010778
203640.0000000    0.1013256
203680.0000000    0.0975278
203720.0000000    0.0972908
203760.0000000    0.1020945
203800.0000000    0.0984296
203840.0000000    0.1091059
203880.0000000    0.1070908
203920.0000000    0.1057913
203960.0000000    0.0984502
204000.0000000    0.1062101
204040.0000000    0.1171552
204080.0000000    0.1187042
204120.0000000    0.1199517
204160.0000000    0.1043900
204200.0000000    0.1194508
204240.0000000    0.1082630
204280.0000000    0.1049884
204320.0000000    0.1026561
204360.0000000    0.1105583
204400.0000000    0.1043177
204440.0000000    0.1065553
204480.0000000    0.1041978
204520.0000000    0.1007698
204560.0000000    0.1267010
204600.0000000    0.1134853
204640.0000000    0.1080979
204680.0000000    0.1029522
204720.0000000    0.1090869
204760.0000000    0.1049949
204800.0000000    0.1108912
204840.0000000    0.1026829
204880.0000000    0.1134384
204920.0000000    0.0997532
204960.0000000    0.1032543
205000.0000000    0.0936480
205040.0000000    0.1032860
205080.0000000    0.1013871
205120.0000000    0.0985405
205160.0000000    0.0983357
205200.0000000    0.0915163
205240.0000000    0.0891597
205280.0000000    0.0999888
205320.0000000    0.1091635
205360.0000000    0.1048645
205400.0000000    0.1098469
205440.0000000    0.0953824
205480.0000000    0.0920300
205520.0000000    0.1013831
205560.0000000    0.0971600
205600.0000000    0.0975439
205640.0000000    0.0899720
205680.0000000    0.1037063
205720.0000000    0.1123758
205760.0000000    0.1151215
205800.0000000    0.1141762
205840.0000000    0.1080185
205880.0000000    0.1134345
205920.0000000    0.1199425
205960.0000000    0.1103623
206000.0000000    0.1128497
206040.0000000    0.1042811
206080.0000000    0.1150559
206120.0000000    0.1053567
206160.0000000    0.1158999
206200.0000000    0.1035551
206240.0000000    0.1262079
206280.0000000    0.1076278
206320.0000000    0.1115641
206360.0000000    0.1067073
206400.0000000    0.1036194
206440.0000000    0.1161191
206480.0000000    0.1079061
206520.0000000    0.1278265
206560.0000000    0.1228839
206600.0000000    0.1145048
206640.0000000    0.1147183
206680.0000000    0.1131758
206720.0000000    0.1180624
206760.0000000    0.1170014
206800.0000000    0.1055526
206840.0000000    0.1057097
206880.0000000    0.1151496
206920.0000000    0.0995597
206960.0000000    0.1152740
207000.0000000    0.1121518
207040.0000000    0.1117261
207080.0000000    0.1011460
207120.0000000    0.1054404
207160.0000000    0.0948638
207200.0000000    0.0888888
207240.0000000    0.0887352
207280.0000000    0.0852880
207320.0000000    0.0816009
207360.0000000    0.0854862
207400.0000000    0.0948532
207440.0000000    0.0898231
207480.0000000    0.1012958
207520.0000000    0.0995217
207560.0000000    0.1073908
207600.0000000    0.1142788
207640.0000000    0.1149996
207680.0000000    0.1135037
207720.0000000    0.0921224
207760.0000000    0.0860371
207800.0000000    0.0975152
207840.0000000    0.0930856
207880.0000000    0.0961370
207920.0000000    0.0897023
207960.0000000    0.0908839
208000.0000000    0.1014812
208040.0000000    0.0986064
208080.0000000    0.1043026
208120.0000000    0.1011185
208160.0000000    0.0922634
208200.0000000    0.0896961
208240.0000000    0.0916485
208280.0000000    0.0930621
208320.0000000    0.0910259
208360.0000000    0.1002065
208400.0000000    0.1140837
208440.0000000    0.1215094
208480.0000000    0.1054830
208520.0000000    0.1015299
208560.0000000    0.1099112
208600.0000000    0.1042457
208640.0000000    0.1022544
208680.0000000    0.1106638
208720.0000000    0.1251587
208760.0000000    0.1144363
208800.0000000    0.1007266
208840.0000000    0.1091058
208880.0000000    0.1107858
208920.0000000    0.0995239
208960.0000000    0.0965809
209000.0000000    0.1112786
209040.0000000    0.1021828
209080.0000000    0.1050304
209120.0000000    0.1233009
209160.0000000    0.1015396
209200.0000000    0.1150306
209240.0000000    0.1155689
209280.0000000    0.0959290
209320.0000000    0.1027701
209360.0000000    0.1251087
209400.0000000    0.1078392
209440.0000000    0.1140001
209480.0000000    0.1112996
209520.0000000    0.1215528
209560.0000000    0.1269319
209600.0000000    0.1072736
209640.0000000    0.1149581
209680.0000000    0.1111447
209720.0000000    0.0951140
209760.0000000    0.1033728
209800.0000000    0.1108922
209840.0000000    0.1014282
209880.0000000    0.1211454
209920.0000000    0.1054631
209960.0000000    0.1022601
210000.0000000    0.0947338
210040.0000000    0.0993478
210080.0000000    0.1114583
210120.0000000    0.1036356
210160.0000000    0.0900277
210200.0000000    0.0955305
210240.0000000    0.1025517
210280.0000000    0.1176932
210320.0000000    0.1086705
210360.0000000    0.1170145
210400.0000000    0.1024543
210440.0000000    0.1023471
210480.0000000    0.0950902
210520.0000000    0.1092468
210560.0000000    0.1181252
210600.0000000    0.1075845
210640.0000000    0.0983437
210680.0000000    0.0972070
210720.0000000    0.1047521
210760.0000000    0.0972251
210800.0000000    0.0951180
210840.0000000    0.0991281
210880.0000000    0.0947274
210920.0000000    0.1107831
210960.0000000    0.0954077
211000.0000000    0.0881371
211040.0000000    0.0839318
211080.0000000    0.0877405
211120.0000000    0.0837820
211160.0000000    0.0933676
211200.0000000    0.0825748
211240.0000000    0.0939936
211280.0000000    0.0851152
211320.0000000    0.0854552
211360.0000000    0.0865109
211400.0000000    0.0912841
211440.0000000    0.0951625
211480.0000000    0.0846769
211520.0000000    0.0966803
211560.0000000    0.0926089
211600.0000000    0.0963260
211640.0000000    0.1085448
211680.0000000    0.0956530
211720.0000000    0.0948295
211760.0000000    0.0967699
211800.0000000    0.0865910
211840.0000000    0.0928832
211880.0000000    0.0917036
211920.0000000    0.1028251
211960.0000000    0.1017056
212000.0000000    0.0982314
212040.0000000    0.1066313
212080.0000000    0.1016465
212120.0000000    0.1046009
212160.0000000    0.0977280
212200.0000000    0.1116152
212240.0000000    0.1101329
212280.0000000    0.0985090
212320.0000000    0.1015505
212360.0000000    0.0944766
212400.0000000    0.0922671
212440.0000000    0.0938149
212480.0000000    0.1003013
212520.0000000    0.0977332
212560.0000000    0.0961960
212600.0000000    0.0978962
212640.0000000    0.0996959
212680.0000000    0.1027203
212720.0000000    0.0943016
212760.0000000    0.0954226
212800.0000000    0.0955275
212840.0000000    0.0932753
212880.0000000    0.0936961
212920.0000000    0.0945587
212960.0000000    0.1080044
213000.0000000    0.1074783
213040.0000000    0.1060240
213080.0000000    0.1112473
213120.0000000    0.0894553
213160.0000000    0.1035100
213200.0000000    0.1118995
213240.0000000    0.1032868
213280.0000000    0.0988558
213320.0000000    0.0947814
213360.0000000    0.1108189
213400.0000000    0.1021326
213440.0000000    0.1013641
213480.0000000    0.1003998
213520.0000000    0.1065703
213560.0000000    0.1090729
213600.0000000    0.1013085
213640.0000000    0.1043524
213680.0000000    0.0948972
213720.0000000    0.0975546
213760.0000000    0.1085347
213800.0000000    0.1058778
213840.0000000    0.1131396
213880.0000000    0.1090233
213920.0000000    0.1086811
213960.0000000    0.1066267
214000.0000000    0.1040433
214040.0000000    0.1046120
214080.0000000    0.0969282
214120.0000000    0.1045575
214160.0000000    0.1021246
214200.0000000    0.0931221
214240.0000000    0.1027375
214280.0000000    0.1052663
214320.0000000    0.1080484
214360.0000000    0.1015940
214400.0000000    0.0964518
214440.0000000    0.1045952
214480.0000000    0.0979941
214520.0000000    0.1022906
214560.0000000    0.1034194
214600.0000000    0.1097391
214640.0000000    0.0994025
214680.0000000    0.0919416
214720.0000000    0.0988684
214760.0000000    0.0900771
214800.0000000    0.0983963
214840.0000000    0.0888714
214880.0000000    0.0982467
214920.0000000    0.1058178
214960.0000000    0.1043612
215000.0000000    0.1026912
215040.0000000    0.1058386
215080.0000000    0.1021288
215120.0000000    0.1007610
215160.0000000    0.1149664
215200.0000000    0.0940232
215240.0000000    0.1017447
215280.0000000    0.0925437
215320.0000000    0.0941040
215360.0000000    0.0972326
215400.0000000    0.0930433
215440.0000000    0.0937951
215480.0000000    0.0904327
215520.0000000    0.0943529
215560.0000000    0.0895633
215600.0000000    0.0940214
215640.0000000    0.0910974
215680.0000000    0.1018782
215720.0000000    0.1015431
215760.0000000    0.1091999
215800.0000000    0.1088508
215840.0000000    0.1128321
215880.0000000    0.1056344
215920.0000000    0.1048706
215960.0000000    0.1022696
216000.0000000    0.0963333
216040.0000000    0.0928583
216080.0000000    0.0985021
216120.0000000    0.1003890
216160.0000000    0.1057570
216200.0000000    0.1096988
216240.0000000    0.1087899
216280.0000000    0.1087546
216320.0000000    0.1057096
216360.0000000    0.0989732
216400.0000000    0.1064074
216440.0000000    0.0949841
216480.0000000    0.0999226
216520.0000000    0.0981614
216560.0000000    0.0949555
216600.0000000    0.0922479
216640.0000000    0.1172647
216680.0000000    0.1048464
216720.0000000    0.1083297
216760.0000000    0.1068147
216800.0000000    0.0872195
216840.0000000    0.1011163
216880.0000000    0.0970153
216920.0000000    0.1007190
216960.0000000    0.0991906
217000.0000000    0.0898307
217040.0000000    0.1004861
217080.0000000    0.0997435
217120.0000000    0.0947183
217160.0000000    0.1091154
217200.0000000    0.1211151
217240.0000000    0.0942057
217280.0000000    0.0875527
217320.0000000    0.0920122
217360.0000000    0.0920744
217400.0000000    0.0963250
217440.0000000    0.0881935
217480.0000000    0.1000407
217520.0000000    0.1042900
217560.0000000    0.1137982
217600.0000000    0.1121782
217640.0000000    0.1078852
217680.0000000    0.1117911
217720.0000000    0.0984639
217760.0000000    0.0932856
217800.0000000    0.1084523
217840.0000000    0.1126750
217880.0000000    0.1106470
217920.0000000    0.1015719
217960.0000000    0.1239177
218000.0000000    0.1285594
218040.0000000    0.1098978
218080.0000000    0.1161879
218120.0000000    0.1113471
218160.0000000    0.1124417
218200.0000000    0.1071107
218240.0000000    0.1136657
218280.0000000    0.1207124
218320.0000000    0.1150243
218360.0000000    0.1264528
218400.0000000    0.1448140
218440.0000000    0.1302113
218480.0000000    0.1170905
218520.0000000    0.1007001
218560.0000000    0.1157183
218600.0000000    0.1170793
218640.0000000    0.1015824
218680.0000000    0.1159692
218720.0000000    0.1142967
218760.0000000    0.1206936
218800.0000000    0.1179276
218840.0000000    0.1162365
218880.0000000    0.1049913
218920.0000000    0.1123818
218960.0000000    0.1043299
219000.0000000    0.1011913
219040.0000000    0.0923733
219080.0000000    0.0972804
219120.0000000    0.0897587
219160.0000000    0.0951534
219200.0000000    0.0984869
219240.0000000    0.0981195
219280.0000000    0.0916669
219320.0000000    0.0802180
219360.0000000    0.0858532
219400.0000000    0.0930574
219440.0000000    0.0905811
219480.0000000    0.0900504
219520.0000000    0.0874173
219560.0000000    0.1075865
219600.0000000    0.1076542
219640.0000000    0.1051240
219680.0000000    0.1034195
219720.0000000    0.1049807
219760.0000000    0.0985367
219800.0000000    0.0964443
219840.0000000    0.0911212
219880.0000000    0.0926236
219920.0000000    0.0914130
219960.0000000    0.1014162
220000.0000000    0.1018617
220040.0000000    0.0984348
220080.0000000    0.0917265
220120.0000000    0.0922864
220160.0000000    0.0933706
220200.0000000    0.1080141
220240.0000000    0.0945636
220280.0000000    0.0960213
220320.0000000    0.0966489
220360.0000000    0.0982602
220400.0000000    0.0875212
220440.0000000    0.0967027
220480.0000000    0.0935729
220520.0000000    0.0987692
220560.0000000    0.0894871
220600.0000000    0.0970627
220640.0000000    0.1027241
220680.0000000    0.0989652
220720.0000000    0.0945148
220760.0000000    0.0924582
220800.0000000    0.0976469
220840.0000000    0.1063839
220880.0000000    0.0925804
220920.0000000    0.0998915
220960.0000000    0.1129480
221000.0000000    0.1005459
221040.0000000    0.0981830
221080.0000000    0.1003923
221120.0000000    0.1011220
221160.0000000    0.1019281
221200.0000000    0.0993550
221240.0000000    0.1143075
221280.0000000    0.1070728
221320.0000000    0.1058531
221360.0000000    0.1032959
221400.0000000    0.0994880
221440.0000000    0.1066369
221480.0000000    0.1048797
221520.0000000    0.1193157
221560.0000000    0.1193805
221600.0000000    0.1194354
221640.0000000    0.1011006
221680.0000000    0.1261017
221720.0000000    0.1256136
221760.0000000    0.1172248
221800.0000000    0.1108750
221840.0000000    0.1011293
221880.0000000    0.1047215
221920.0000000    0.1002290
221960.0000000    0.0952416
222000.0000000    0.0950826
222040.0000000    0.0953377
222080.0000000    0.1146687
222120.0000000    0.1120119
222160.0000000    0.1149264
222200.0000000    0.1097669
222240.0000000    0.1105933
222280.0000000    0.1002163
222320.0000000    0.1059250
222360.0000000    0.1137936
222400.0000000    0.1026576
222440.0000000    0.0950347
222480.0000000    0.0979576
222520.0000000    0.0934835
222560.0000000    0.1028420
222600.0000000    0.0911658
222640.0000000    0.0922731
222680.0000000    0.1039974
222720.0000000    0.0919434
222760.0000000    0.0961500
222800.0000000    0.0925288
222840.0000000    0.1035543
222880.0000000    0.0934244
222920.0000000    0.0993243
222960.0000000    0.0952196
223000.0000000    0.1025354
223040.0000000    0.1019748
223080.0000000    0.1077800
223120.0000000    0.0960601
223160.0000000    0.0938079
223200.0000000    0.0998091
223240.0000000    0.1084677
223280.0000000    0.0989402
223320.0000000    0.1008227
223360.0000000    0.0984827
223400.0000000    0.0964007
223440.0000000    0.0892535
223480.0000000    0.1037453
223520.0000000    0.0890191
223560.0000000    0.0925792
223600.0000000    0.0869808
223640.0000000    0.0964764
223680.0000000    0.1002460
223720.0000000    0.1081218
223760.0000000    0.0991934
223800.0000000    0.0953381
223840.0000000    0.0947451
223880.0000000    0.0968706
223920.0000000    0.0997404
223960.0000000    0.0948990
224000.0000000    0.0945138
224040.0000000    0.0985348
224080.0000000    0.1041621
224120.0000000    0.0958156
224160.0000000    0.1074999
224200.0000000    0.1025774
224240.0000000    0.1127503
224280.0000000    0.0994794
224320.0000000    0.1218913
224360.0000000    0.1101026
224400.0000000    0.1076175
224440.0000000    0.1008397
224480.0000000    0.1066207
224520.0000000    0.1163526
224560.0000000    0.1170728
224600.0000000    0.1142932
224640.0000000    0.1216206
224680.0000000    0.1100029
224720.0000000    0.1173002
224760.0000000    0.1183556
224800.0000000    0.1239128
224840.0000000    0.1195974
224880.0000000    0.0996925
224920.0000000    0.1095065
224960.0000000    0.1020961
225000.0000000    0.1101841
225040.0000000    0.1124397
225080.0000000    0.1185105
225120.0000000    0.1020751
225160.0000000    0.0996552
225200.0000000    0.1044027
225240.0000000    0.1072342
225280.0000000    0.0971296
225320.0000000    0.0978257
225360.0000000    0.1107031
225400.0000000    0.0948025
225440.0000000    0.0973488
225480.0000000    0.0930757
225520.0000000    0.1036183
225560.0000000    0.1076277
225600.0000000    0.0981263
225640.0000000    0.0945069
225680.0000000    0.0953353
225720.0000000    0.1016626
225760.0000000    0.1082160
225800.0000000    0.1031264
225840.0000000    0.1053539
225880.0000000    0.0982572
225920.0000000    0.1084126
225960.0000000    0.1015904
226000.0000000    0.0969747
226040.0000000    0.0954375
226080.0000000    0.1026832
226120.0000000    0.0974415
226160.0000000    0.0916355
226200.0000000    0.0865043
226240.0000000    0.0931839
226280.0000000    0.0911071
226320.0000000    0.0929095
226360.0000000    0.0903796
226400.0000000    0.0919148
226440.0000000    0.0806690
226480.0000000    0.0917864
226520.0000000    0.0945477
226560.0000000    0.0843405
226600.0000000    0.0863624
226640.0000000    0.1030677
226680.0000000    0.0970810
226720.0000000    0.0917950
226760.0000000    0.1016912
226800.0000000    0.1012869
226840.0000000    0.0951250
226880.0000000    0.1093001
226920.0000000    0.1157962
226960.0000000    0.1208192
227000.0000000    0.1091805
227040.0000000    0.0988593
227080.0000000    0.1049153
227120.0000000    0.1048561
227160.0000000    0.1036343
227200.0000000    0.1026422
227240.0000000    0.0993916
227280.0000000    0.0978379
227320.0000000    0.1045678
227360.0000000    0.1075827
227400.0000000    0.1006933
227440.0000000    0.0931465
227480.0000000    0.0941863
227520.0000000    0.0907888
227560.0000000    0.0978241
227600.0000000    0.0908805
227640.0000000    0.1038288
227680.0000000    0.1048664
227720.0000000    0.0986135
227760.0000000    0.1051358
227800.0000000    0.1013986
227840.0000000    0.1101092
227880.0000000    0.1156761
227920.0000000    0.1086481
227960.0000000    0.1033730
228000.0000000    0.1050825
228040.0000000    0.0994784
228080.0000000    0.0913187
228120.0000000    0.1000545
228160.0000000    0.0964648
228200.0000000    0.0932005
228240.0000000    0.0985503
228280.0000000    0.1008362
228320.0000000    0.0967678
228360.0000000    0.1047005
228400.0000000    0.0982725
228440.0000000    0.0953762
228480.0000000    0.1104100
228520.0000000    0.1107382
228560.0000000    0.1087209
228600.0000000    0.1061184
228640.0000000    0.1010332
228680.0000000    0.1114970
228720.0000000    0.1124622
228760.0000000    0.1037303
228800.0000000    0.0932228
228840.0000000    0.1018627
228880.0000000    0.0974561
228920.0000000    0.0963772
228960.0000000    0.0873551
229000.0000000    0.0933463
229040.0000000    0.0981559
229080.0000000    0.0951943
229120.0000000    0.0957665
229160.0000000    0.1050576
229200.0000000    0.1111737
229240.0000000    0.0994435
229280.0000000    0.1018769
229320.0000000    0.1042056
229360.0000000    0.1151654
229400.0000000    0.1204852
229440.0000000    0.1150052
229480.0000000    0.1071742
229520.0000000    0.1175267
229560.0000000    0.1073758
229600.0000000    0.1078017
229640.0000000    0.0895680
229680.0000000    0.0996886
229720.0000000    0.0966796
229760.0000000    0.1092053
229800.0000000    0.0987549
229840.0000000    0.0995095
229880.0000000    0.1076479
229920.0000000    0.1018446
229960.0000000    0.1012483
230000.0000000    0.1044063
230040.0000000    0.0885267
230080.0000000    0.0882673
230120.0000000    0.0935684
230160.0000000    0.1074974
230200.0000000    0.1017929
230240.0000000    0.1022097
230280.0000000    0.1008409
230320.0000000    0.0926960
230360.0000000    0.0834842
230400.0000000    0.0995166
230440.0000000    0.0943866
230480.0000000    0.0904308
230520.0000000    0.0887162
230560.0000000    0.0918151
230600.0000000    0.0898426
230640.0000000    0.0941295
230680.0000000    0.1000187
230720.0000000    0.0932293
230760.0000000    0.0997258
230800.0000000    0.0945542
230840.0000000    0.0971725
230880.0000000    0.0879690
230920.0000000    0.0882843
230960.0000000    0.0863553
231000.0000000    0.0954753
231040.0000000    0.1170927
231080.0000000    0.1003610
231120.0000000    0.0931012
231160.0000000    0.0978390
231200.0000000    0.0879418
231240.0000000    0.0943881
231280.0000000    0.0952161
231320.0000000    0.0889098
231360.0000000    0.0974054
231400.0000000    0.0933573
231440.0000000    0.0997216
231480.0000000    0.0934417
231520.0000000    0.0870720
231560.0000000    0.0906641
231600.0000000    0.0923919
231640.0000000    0.1012541
231680.0000000    0.0975995
231720.0000000    0.0961569
231760.0000000    0.0974170
231800.0000000    0.0957862
231840.0000000    0.1008942
231880.0000000    0.1041819
231920.0000000    0.0997839
231960.0000000    0.0940790
232000.0000000    0.0948458
232040.0000000    0.1036058
232080.0000000    0.1016766
232120.0000000    0.1020092
232160.0000000    0.1097035
232200.0000000    0.0975602
232240.0000000    0.1003195
232280.0000000    0.0920809
232320.0000000    0.1007147
232360.0000000    0.1034646
232400.0000000    0.1045170
232440.0000000    0.1019674
232480.0000000    0.1081062
232520.0000000    0.1076464
232560.0000000    0.0962946
232600.0000000    0.1030352
232640.0000000    0.1029471
232680.0000000    0.1068706
232720.0000000    0.0957838
232760.0000000    0.0851703
232800.0000000    0.1032688
232840.0000000    0.0947984
232880.0000000    0.1025869
232920.0000000    0.0926945
232960.0000000    0.1066809
233000.0000000    0.0979633
233040.0000000    0.1087017
233080.0000000    0.1046368
233120.0000000    0.1125846
233160.0000000    0.0951043
233200.0000000    0.0923784
233240.0000000    0.0922972
233280.0000000    0.1110895
233320.0000000    0.1048065
233360.0000000    0.0915598
233400.0000000    0.0945467
233440.0000000    0.0959767
233480.0000000    0.0975242
233520.0000000    0.1020826
233560.0000000    0.0888995
233600.0000000    0.0929786
233640.0000000    0.0949570
233680.0000000    0.0853041
233720.0000000    0.0850896
233760.0000000    0.0923822
233800.0000000    0.0999487
233840.0000000    0.0912361
233880.0000000    0.0907761
233920.0000000    0.1048311
233960.0000000    0.1035134
234000.0000000    0.0927497
234040.0000000    0.0809206
234080.0000000    0.0940894
234120.0000000    0.0895011
234160.0000000    0.0859234
234200.0000000    0.1022054
234240.0000000    0.0948314
234280.0000000    0.0996867
234320.0000000    0.0924110
234360.0000000    0.0992648
234400.0000000    0.1017284
234440.0000000    0.0821825
234480.0000000    0.0886264
234520.0000000    0.0981692
234560.0000000    0.0929872
234600.0000000    0.0868826
234640.0000000    0.1030613
234680.0000000    0.0901541
234720.0000000    0.0980659
234760.0000000    0.1049014
234800.0000000    0.1020434
234840.0000000    0.0982283
234880.0000000    0.0986214
234920.0000000    0.0926621
234960.0000000    0.0963339
235000.0000000    0.0950971
235040.0000000    0.1017179
235080.0000000    0.0916749
235120.0000000    0.1046026
235160.0000000    0.0874145
235200.0000000    0.1004327
235240.0000000    0.0935951
235280.0000000    0.1027676
235320.0000000    0.0946514
235360.0000000    0.0969301
235400.0000000    0.0945514
235440.0000000    0.0883091
235480.0000000    0.1004362
235520.0000000    0.0971818
235560.0000000    0.0950302
235600.0000000    0.1201535
235640.0000000    0.1000798
235680.0000000    0.0971836
235720.0000000    0.1004885
235760.0000000    0.1069185
235800.0000000    0.1022241
235840.0000000    0.1100050
235880.0000000    0.1138413
235920.0000000    0.1166380
235960.0000000    0.0884507
236000.0000000    0.1003893
236040.0000000    0.0972454
236080.0000000    0.0979567
236120.0000000    0.1074139
236160.0000000    0.0943424
236200.0000000    0.0951470
236240.0000000    0.0919374
236280.0000000    0.1023724
236320.0000000    0.1024790
236360.0000000    0.0978990
236400.0000000    0.0846330
236440.0000000    0.0908055
236480.0000000    0.0986067
236520.0000000    0.0888553
236560.0000000    0.0911053
236600.0000000    0.0927610
236640.0000000    0.1033678
236680.0000000    0.0895402
236720.0000000    0.0869228
236760.0000000    0.0800625
236800.0000000    0.1057128
236840.0000000    0.0992674
236880.0000000    0.0876638
236920.0000000    0.0997639
236960.0000000    0.1048531
237000.0000000    0.0930359
237040.0000000    0.1012377
237080.0000000    0.0967937
237120.0000000    0.1020592
237160.0000000    0.0951142
237200.0000000    0.0993206
237240.0000000    0.0935750
237280.0000000    0.1119457
237320.0000000    0.1060232
237360.0000000    0.1067645
237400.0000000    0.1239534
237440.0000000    0.1159331
237480.0000000    0.1069871
237520.0000000    0.1253465
237560.0000000    0.1159572
237600.0000000    0.1065085
237640.0000000    0.1171266
237680.0000000    0.1158530
237720.0000000    0.1100220
237760.0000000    0.1060842
237800.0000000    0.1013562
237840.0000000    0.1179313
237880.0000000    0.1128781
237920.0000000    0.1117129
237960.0000000    0.1117038
238000.0000000    0.1090765
238040.0000000    0.0985611
238080.0000000    0.1004217
238120.0000000    0.0944868
238160.0000000    0.1131356
238200.0000000    0.1049811
238240.0000000    0.1040609
238280.0000000    0.1060698
238320.0000000    0.1028540
238360.0000000    0.1126613
238400.0000000    0.1030949
238440.0000000    0.1113390
238480.0000000    0.1121095
238520.0000000    0.1139002
238560.0000000    0.1185961
238600.0000000    0.1094555
238640.0000000    0.1043745
238680.0000000    0.1046972
238720.0000000    0.0976164
238760.0000000    0.0975539
238800.0000000    0.1064072
238840.0000000    0.1123637
238880.0000000    0.1152351
238920.0000000    0.1212317
238960.0000000    0.1200126
239000.0000000    0.1040856
239040.0000000    0.1137833
239080.0000000    0.1092337
239120.0000000    0.0992249
239160.0000000    0.1101148
239200.0000000    0.1145594
239240.0000000    0.1048074
239280.0000000    0.1108744
239320.0000000    0.1094183
239360.0000000    0.1209101
239400.0000000    0.1117303
239440.0000000    0.1015915
239480.0000000    0.1065737
239520.0000000    0.1075837
239560.0000000    0.1008626
239600.0000000    0.1199430
239640.0000000    0.1175168
239680.0000000    0.1103002
239720.0000000    0.1059382
239760.0000000    0.1182691
239800.0000000    0.1140801
239840.0000000    0.1122814
239880.0000000    0.1069827
239920.0000000    0.1087207
239960.0000000    0.1164768
240000.0000000    0.1137656
240040.0000000    0.1159038
240080.0000000    0.1274126
240120.0000000    0.1123994
240160.0000000    0.1118742
240200.0000000    0.1207886
240240.0000000    0.1074968
240280.0000000    0.1088741
240320.0000000    0.1133088
240360.0000000    0.0995119
240400.0000000    0.1052634
240440.0000000    0.1169172
240480.0000000    0.1081622
240520.0000000    0.1219672
240560.0000000    0.1217689
240600.0000000    0.1171765
240640.0000000    0.1155044
240680.0000000    0.1118427
240720.0000000    0.1106224
240760.0000000    0.0975351
240800.0000000    0.1006750
240840.0000000    0.1049855
240880.0000000    0.1048682
240920.0000000    0.1046556
240960.0000000    0.0985681
241000.0000000    0.1083521
241040.0000000    0.1110033
241080.0000000    0.1067491
241120.0000000    0.0996109
241160.0000000    0.0975761
241200.0000000    0.1022711
241240.0000000    0.1115149
241280.0000000    0.1060659
241320.0000000    0.1036258
241360.0000000    0.1111624
241400.0000000    0.1069376
241440.0000000    0.1257920
241480.0000000    0.1094919
241520.0000000    0.0947322
241560.0000000    0.0983015
241600.0000000    0.0992788
241640.0000000    0.0951573
241680.0000000    0.0921769
241720.0000000    0.1003141
241760.0000000    0.1019997
241800.0000000    0.1056925
241840.0000000    0.1081400
241880.0000000    0.1125183
241920.0000000    0.0983067
241960.0000000    0.0992547
242000.0000000    0.0970839
242040.0000000    0.0916710
242080.0000000    0.1026390
242120.0000000    0.1024250
242160.0000000    0.1061743
242200.0000000    0.0990504
242240.0000000    0.0988143
242280.0000000    0.1085107
242320.0000000    0.1091345
242360.0000000    0.0981538
242400.0000000    0.0982875
242440.0000000    0.1009004
242480.0000000    0.1068234
242520.0000000    0.1063012
242560.0000000    0.1074184
242600.0000000    0.0956153
242640.0000000    0.0985864
242680.0000000    0.1012817
242720.0000000    0.1009582
242760.0000000    0.1066974
242800.0000000    0.0990448
242840.0000000    0.0926685
242880.0000000    0.0905629
242920.0000000    0.0938697
242960.0000000    0.0907243
243000.0000000    0.0855434
243040.0000000    0.0923047
243080.0000000    0.0979402
243120.0000000    0.0938304
243160.0000000    0.0904101
243200.0000000    0.0999266
243240.0000000    0.1008299
243280.0000000    0.1014575
243320.0000000    0.1045476
243360.0000000    0.1049159
243400.0000000    0.0930081
243440.0000000    0.1165204
243480.0000000    0.1088156
243520.0000000    0.1008261
243560.0000000    0.1088634
243600.0000000    0.1023961
243640.0000000    0.0959786
243680.0000000    0.1110302
243720.0000000    0.1021718
243760.0000000    0.0988453
243800.0000000    0.0875938
243840.0000000    0.0908424
243880.0000000    0.0831697
243920.0000000    0.0859110
243960.0000000    0.0910488
244000.0000000    0.0888547
244040.0000000    0.0981159
244080.0000000    0.0906398
244120.0000000    0.0892559
244160.0000000    0.0853155
244200.0000000    0.0878887
244240.0000000    0.0914287
244280.0000000    0.0915704
244320.0000000    0.0852742
244360.0000000    0.0866626
244400.0000000    0.0981231
244440.0000000    0.0983750
244480.0000000    0.1003747
244520.0000000    0.0952576
244560.0000000    0.0921844
244600.0000000    0.0867416
244640.0000000    0.1069600
244680.0000000    0.0868526
244720.0000000    0.0972773
244760.0000000    0.1016404
244800.0000000    0.0839258
244840.0000000    0.0889432
244880.0000000    0.0913606
244920.0000000    0.0966707
244960.0000000    0.0867768
245000.0000000    0.0868481
245040.0000000    0.0908347
245080.0000000    0.0958087
245120.0000000    0.0951959
245160.0000000    0.0923386
245200.0000000    0.0909950
245240.0000000    0.0985547
245280.0000000    0.1009833
245320.0000000    0.0986539
245360.0000000    0.0837126
245400.0000000    0.1089564
245440.0000000    0.0987091
245480.0000000    0.1077313
245520.0000000    0.0897333
245560.0000000    0.0836256
245600.0000000    0.0877687
245640.0000000    0.0870040
245680.0000000    0.0868284
245720.0000000    0.0935429
245760.0000000    0.0935135
245800.0000000    0.1026211
245840.0000000    0.0971065
245880.0000000    0.0975209
245920.0000000    0.0954700
245960.0000000    0.0934855
246000.0000000    0.0955083
246040.0000000    0.0923917
246080.0000000    0.0816392
246120.0000000    0.0912907
246160.0000000    0.1000920
246200.0000000    0.0847039
246240.0000000    0.0889205
246280.0000000    0.0959057
246320.0000000    0.0930325
246360.0000000    0.0941919
246400.0000000    0.0824261
246440.0000000    0.0927820
246480.0000000    0.0973095
246520.0000000    0.0900691
246560.0000000    0.1023972
246600.0000000    0.0971925
246640.0000000    0.0962564
246680.0000000    0.0874285
246720.0000000    0.0917730
246760.0000000    0.0908632
246800.0000000    0.0919672
246840.0000000    0.0907416
246880.0000000    0.0926392
246920.0000000    0.0879688
246960.0000000    0.0976459
247000.0000000    0.0968606
247040.0000000    0.0882318
247080.0000000    0.0976685
247120.0000000    0.0951724
247160.0000000    0.0939329
247200.0000000    0.1039453
247240.0000000    0.1006440
247280.0000000    0.0934767
247320.0000000    0.0942342
247360.0000000    0.1054740
247400.0000000    0.1111461
247440.0000000    0.1081286
247480.0000000    0.0930578
247520.0000000    0.0867027
247560.0000000    0.0993037
247600.0000000    0.0893934
247640.0000000    0.0813960
247680.0000000    0.0859469
247720.0000000    0.1064180
247760.0000000    0.0976637
247800.0000000    0.0933244
247840.0000000    0.1007200
247880.0000000    0.0957994
247920.0000000    0.0955848
247960.0000000    0.0986044
248000.0000000    0.0972943
248040.0000000    0.0813640
248080.0000000    0.0881518
248120.0000000    0.0818914
248160.0000000    0.0903579
248200.0000000    0.0870231
248240.0000000    0.0935463
248280.0000000    0.0863352
248320.0000000    0.0896490
248360.0000000    0.0979576
248400.0000000    0.0915169
248440.0000000    0.0942619
248480.0000000    0.0951005
248520.0000000    0.0972903
248560.0000000    0.0838870
248600.0000000    0.0889040
248640.0000000    0.1002219
248680.0000000    0.0892549
248720.0000000    0.1067255
248760.0000000    0.0904032
248800.0000000    0.1075026
248840.0000000    0.0979641
248880.0000000    0.0950164
248920.0000000    0.0938539
248960.0000000    0.0953323
249000.0000000    0.0902760
249040.0000000    0.0957751
249080.0000000    0.0899604
249120.0000000    0.0909080
249160.0000000    0.0904800
249200.0000000    0.0942338
249240.0000000    0.1020542
249280.0000000    0.0995624
249320.0000000    0.0948444
249360.0000000    0.1036900
249400.0000000    0.1003889
249440.0000000    0.0999248
249480.0000000    0.0924583
249520.0000000    0.0905825
249560.0000000    0.0957756
249600.0000000    0.0983375
249640.0000000    0.0993257
249680.0000000    0.0980961
249720.0000000    0.0976107
249760.0000000    0.0972448
249800.0000000    0.0973466
249840.0000000    0.0881010
249880.0000000    0.0832920
249920.0000000    0.1020458
249960.0000000    0.1020747
250000.0000000    0.1117741
250040.0000000    0.1019868
250080.0000000    0.0992561
250120.0000000    0.0959435
250160.0000000    0.0921646
250200.0000000    0.0928991
250240.0000000    0.1035229
250280.0000000    0.0992428
250320.0000000    0.1125540
250360.0000000    0.1178728
250400.0000000    0.1093211
250440.0000000    0.1078060
250480.0000000    0.1090508
250520.0000000    0.1123706
250560.0000000    0.1120847
250600.0000000    0.0921842
250640.0000000    0.0981593
250680.0000000    0.0985375
250720.0000000    0.0995475
250760.0000000    0.1001089
250800.0000000    0.1028142
250840.0000000    0.1036267
250880.0000000    0.0996842
250920.0000000    0.0950407
250960.0000000    0.0999990
251000.0000000    0.1034380
251040.0000000    0.0947258
251080.0000000    0.1006678
251120.0000000    0.0999672
251160.0000000    0.1056803
251200.0000000    0.0957611
251240.0000000    0.1046841
251280.0000000    0.0981570
251320.0000000    0.0995898
251360.0000000    0.0975763
251400.0000000    0.1102064
251440.0000000    0.1044399
251480.0000000    0.1059992
251520.0000000    0.0991006
251560.0000000    0.1082925
251600.0000000    0.1081665
251640.0000000    0.1113770
251680.0000000    0.1140860
251720.0000000    0.1063036
251760.0000000    0.1041905
251800.0000000    0.1025938
251840.0000000    0.1024194
251880.0000000    0.1084166
251920.0000000    0.1075339
251960.0000000    0.1047557
252000.0000000    0.1120182
252040.0000000    0.1093051
252080.0000000    0.1028957
252120.0000000    0.1146003
252160.0000000    0.1019095
252200.0000000    0.1031958
252240.0000000    0.1010427
252280.0000000    0.0987134
252320.0000000    0.1059579
252360.0000000    0.1067850
252400.0000000    0.1046628
252440.0000000    0.1007383
252480.0000000    0.1054430
252520.0000000    0.1104487
252560.0000000    0.1134492
252600.0000000    0.1002769
252640.0000000    0.0920493
252680.0000000    0.1031993
252720.0000000    0.1008511
252760.0000000    0.0957228
252800.0000000    0.0924309
252840.0000000    0.0913307
252880.0000000    0.0870339
252920.0000000    0.0963101
252960.0000000    0.0952500
253000.0000000    0.0958254
253040.0000000    0.0907117
253080.0000000    0.0883960
253120.0000000    0.0873808
253160.0000000    0.0943426
253200.0000000    0.0850537
253240.0000000    0.0955343
253280.0000000    0.0959232
253320.0000000    0.0943903
253360.0000000    0.0903588
253400.0000000    0.0911171
253440.0000000    0.0934148
253480.0000000    0.1013698
253520.0000000    0.0914839
253560.0000000    0.0952055
253600.0000000    0.0990522
253640.0000000    0.0859982
253680.0000000    0.0830712
253720.0000000    0.0907918
253760.0000000    0.0918694
253800.0000000    0.0969344
253840.0000000    0.0898393
253880.0000000    0.0829595
253920.0000000    0.0893608
253960.0000000    0.0968515
254000.0000000    0.0847985
254040.0000000    0.0918101
254080.0000000    0.0917933
254120.0000000    0.0888333
254160.0000000    0.0913667
254200.0000000    0.0818430
254240.0000000    0.0901738
254280.0000000    0.0941879
254320.0000000    0.0914617
254360.0000000    0.0911962
254400.0000000    0.0944699
254440.0000000    0.0944073
254480.0000000    0.0893401
254520.0000000    0.0926944
254560.0000000    0.1058719
254600.0000000    0.0979380
254640.0000000    0.0966623
254680.0000000    0.0996804
254720.0000000    0.0929710
254760.0000000    0.1036893
254800.0000000    0.0946719
254840.0000000    0.1021813
254880.0000000    0.0962288
254920.0000000    0.0962671
254960.0000000    0.1014820
255000.0000000    0.0967735
255040.0000000    0.1040931
255080.0000000    0.1008006
255120.0000000    0.0946626
255160.0000000    0.0933790
255200.0000000    0.0945189
255240.0000000    0.0886706
255280.0000000    0.0984343
255320.0000000    0.0965334
255360.0000000    0.1019637
255400.0000000    0.1068652
255440.0000000    0.1036036
255480.0000000    0.1036769
255520.0000000    0.0903936
255560.0000000    0.1003191
255600.0000000    0.1080176
255640.0000000    0.0950567
255680.0000000    0.1002535
255720.0000000    0.0880478
255760.0000000    0.0854582
255800.0000000    0.0826448
255840.0000000    0.0852253
255880.0000000    0.0987208
255920.0000000    0.0946747
255960.0000000    0.0928529
256000.0000000    0.0901074
256040.0000000    0.1124535
256080.0000000    0.1012002
256120.0000000    0.1041749
256160.0000000    0.1059745
256200.0000000    0.1085834
256240.0000000    0.0973727
256280.0000000    0.1000932
256320.0000000    0.1091666
256360.0000000    0.1006987
256400.0000000    0.1006921
256440.0000000    0.1010392
256480.0000000    0.0918628
256520.0000000    0.0959293
256560.0000000    0.0879495
256600.0000000    0.1012260
256640.0000000    0.1055980
256680.0000000    0.1013007
256720.0000000    0.0970559
256760.0000000    0.1010621
256800.0000000    0.0945628
256840.0000000    0.0973201
256880.0000000    0.0961414
256920.0000000    0.0958422
256960.0000000    0.0996834
257000.0000000    0.0894513
257040.0000000    0.0987979
257080.0000000    0.0961832
257120.0000000    0.1013825
257160.0000000    0.1029294
257200.0000000    0.1081244
257240.0000000    0.1011498
257280.0000000    0.1013827
257320.0000000    0.1041011
257360.0000000    0.1034105
257400.0000000    0.1056365
257440.0000000    0.1014570
257480.0000000    0.0963985
257520.0000000    0.0933827
257560.0000000    0.1021053
257600.0000000    0.1001171
257640.0000000    0.0968260
257680.0000000    0.1019489
257720.0000000    0.1006504
257760.0000000    0.0951148
257800.0000000    0.0945002
257840.0000000    0.0989782
257880.0000000    0.0993383
257920.0000000    0.1023264
257960.0000000    0.0980980
258000.0000000    0.1021768
258040.0000000    0.0968098
258080.0000000    0.1048907
258120.0000000    0.1015033
258160.0000000    0.0986446
258200.0000000    0.1022613
258240.0000000    0.0941654
258280.0000000    0.0939742
258320.0000000    0.0914332
258360.0000000    0.0911578
258400.0000000    0.0965350
258440.0000000    0.0915903
258480.0000000    0.0892883
258520.0000000    0.0884469
258560.0000000    0.0858882
258600.0000000    0.0981399
258640.0000000    0.0905687
258680.0000000    0.0944376
258720.0000000    0.0956824
258760.0000000    0.0938730
258800.0000000    0.0928681
258840.0000000    0.0931496
258880.0000000    0.0953121
258920.0000000    0.0946227
258960.0000000    0.1076834
259000.0000000    0.0954849
259040.0000000    0.0998968
259080.0000000    0.0956121
259120.0000000    0.1067692
259160.0000000    0.0968517
259200.0000000    0.1037163
259240.0000000    0.0940518
259280.0000000    0.0997814
259320.0000000    0.0973136
259360.0000000    0.0977510
259400.0000000    0.0988991
259440.0000000    0.0922499
259480.0000000    0.0941146
259520.0000000    0.0953582
259560.0000000    0.0979957
259600.0000000    0.1058460
259640.0000000    0.0957161
259680.0000000    0.0968691
259720.0000000    0.0994153
259760.0000000    0.0999758
259800.0000000    0.0939295
259840.0000000    0.0862333
259880.0000000    0.0963155
259920.0000000    0.0913959
259960.0000000    0.0919146
260000.0000000    0.0970873
260040.0000000    0.1004545
260080.0000000    0.1085817
260120.0000000    0.0991352
260160.0000000    0.1017229
260200.0000000    0.0985332
260240.0000000    0.1001068
260280.0000000    0.1009940
260320.0000000    0.1040349
260360.0000000    0.1043063
260400.0000000    0.0983823
260440.0000000    0.0925570
260480.0000000    0.0941160
260520.0000000    0.0930213
260560.0000000    0.0989916
260600.0000000    0.0926738
260640.0000000    0.0955927
260680.0000000    0.0933830
260720.0000000    0.0963142
260760.0000000    0.0930933
260800.0000000    0.1028525
260840.0000000    0.1058036
260880.0000000    0.1020255
260920.0000000    0.1044681
260960.0000000    0.0916376
261000.0000000    0.0924298
261040.0000000    0.0939710
261080.0000000    0.1021238
261120.0000000    0.0961405
261160.0000000    0.0932673
261200.0000000    0.0974534
261240.0000000    0.0981076
261280.0000000    0.0934427
261320.0000000    0.0945075
261360.0000000    0.0924334
261400.0000000    0.1038189
261440.0000000    0.0961743
261480.0000000    0.0946380
261520.0000000    0.0875650
261560.0000000    0.0897962
261600.0000000    0.0882229
261640.0000000    0.0862284
261680.0000000    0.0858355
261720.0000000    0.0913998
261760.0000000    0.0944395
261800.0000000    0.0934707
261840.0000000    0.0988605
261880.0000000    0.0941318
261920.0000000    0.0950222
261960.0000000    0.1035520
262000.0000000    0.0978591
262040.0000000    0.0893467
262080.0000000    0.1014504
262120.0000000    0.0883591
262160.0000000    0.0894562
262200.0000000    0.0964711
262240.0000000    0.0998196
262280.0000000    0.0878831
262320.0000000    0.0996619
262360.0000000    0.0991837
262400.0000000    0.1041333
262440.0000000    0.0962849
262480.0000000    0.0949139
262520.0000000    0.1023251
262560.0000000    0.1098805
262600.0000000    0.0870666
262640.0000000    0.0996672
262680.0000000    0.0966888
262720.0000000    0.0988177
262760.0000000    0.1017415
262800.0000000    0.1052475
262840.0000000    0.1091605
262880.0000000    0.0973371
262920.0000000    0.0960242
262960.0000000    0.1032927
263000.0000000    0.0964599
263040.0000000    0.0996734
263080.0000000    0.0984987
263120.0000000    0.1024002
263160.0000000    0.1078979
263200.0000000    0.1079659
263240.0000000    0.1073138
263280.0000000    0.1109509
263320.0000000    0.1082511
263360.0000000    0.1121080
263400.0000000    0.1123333
263440.0000000    0.1097290
263480.0000000    0.0988418
263520.0000000    0.1032434
263560.0000000    0.1015252
263600.0000000    0.1027630
263640.0000000    0.0961251
263680.0000000    0.0956007
263720.0000000    0.1010830
263760.0000000    0.1003183
263800.0000000    0.0970513
263840.0000000    0.0972157
263880.0000000    0.0866356
263920.0000000    0.0879375
263960.0000000    0.0943564
264000.0000000    0.0923058
264040.0000000    0.0904866
264080.0000000    0.0909585
264120.0000000    0.0901303
264160.0000000    0.0912237
264200.0000000    0.1091357
264240.0000000    0.1077711
264280.0000000    0.1020769
264320.0000000    0.0974194
264360.0000000    0.0911076
264400.0000000    0.0924332
264440.0000000    0.1025181
264480.0000000    0.0933464
264520.0000000    0.0922813
264560.0000000    0.0990835
264600.0000000    0.0939608
264640.0000000    0.1012066
264680.0000000    0.0965680
264720.0000000    0.0956321
264760.0000000    0.0986004
264800.0000000    0.0986251
264840.0000000    0.1046250
264880.0000000    0.0970731
264920.0000000    0.1004832
264960.0000000    0.1031491
265000.0000000    0.0944981
265040.0000000    0.1002342
265080.0000000    0.0902810
265120.0000000    0.0993811
265160.0000000    0.1042187
265200.0000000    0.0944690
265240.0000000    0.0945597
265280.0000000    0.1043924
265320.0000000    0.1068383
265360.0000000    0.1007352
265400.0000000    0.1009476
265440.0000000    0.0934807
265480.0000000    0.0985585
265520.0000000    0.1058697
265560.0000000    0.0908799
265600.0000000    0.1044142
265640.0000000    0.1050342
265680.0000000    0.1067282
265720.0000000    0.0978947
265760.0000000    0.0955629
265800.0000000    0.1121357
265840.0000000    0.0986483
265880.0000000    0.1018784
265920.0000000    0.0983103
265960.0000000    0.1055320
266000.0000000    0.1023963
266040.0000000    0.1133232
266080.0000000    0.0986400
266120.0000000    0.0999119
266160.0000000    0.0947636
266200.0000000    0.0948443
266240.0000000    0.0952213
266280.0000000    0.0988711
266320.0000000    0.0998144
266360.0000000    0.0947778
266400.0000000    0.0986496
266440.0000000    0.1042723
266480.0000000    0.0996774
266520.0000000    0.0923964
266560.0000000    0.0899272
266600.0000000    0.0939480
266640.0000000    0.1097405
266680.0000000    0.0972177
266720.0000000    0.1028403
266760.0000000    0.1028488
266800.0000000    0.1058227
266840.0000000    0.1078626
266880.0000000    0.0917092
266920.0000000    0.1025728
266960.0000000    0.0926105
267000.0000000    0.1017239
267040.0000000    0.0983946
267080.0000000    0.0968725
267120.0000000    0.0914375
267160.0000000    0.0961170
267200.0000000    0.1024406
267240.0000000    0.1051259
267280.0000000    0.0888407
267320.0000000    0.1037728
267360.0000000    0.1004849
267400.0000000    0.1015726
267440.0000000    0.0958166
267480.0000000    0.1058603
267520.0000000    0.1083779
267560.0000000    0.0949858
267600.0000000    0.1002383
267640.0000000    0.1016567
267680.0000000    0.0982168
267720.0000000    0.0985657
267760.0000000    0.0974539
267800.0000000    0.1010820
267840.0000000    0.0929403
267880.0000000    0.1010601
267920.0000000    0.0989566
267960.0000000    0.0926665
268000.0000000    0.0916168
268040.0000000    0.0966206
268080.0000000    0.0858400
268120.0000000    0.0893431
268160.0000000    0.0917773
268200.0000000    0.0971941
268240.0000000    0.0999684
268280.0000000    0.1016875
268320.0000000    0.0970095
268360.0000000    0.1055526
268400.0000000    0.0920371
268440.0000000    0.1015293
268480.0000000    0.0939076
268520.0000000    0.0984518
268560.0000000    0.0987525
268600.0000000    0.1024778
268640.0000000    0.0953146
268680.0000000    0.1006070
268720.0000000    0.0982381
268760.0000000    0.1058238
268800.0000000    0.1030247
268840.0000000    0.0935347
268880.0000000    0.0950537
268920.0000000    0.0995964
268960.0000000    0.1027014
269000.0000000    0.0986683
269040.0000000    0.1073506
269080.0000000    0.0941079
269120.0000000    0.1021828
269160.0000000    0.1049649
269200.0000000    0.1091342
269240.0000000    0.1003203
269280.0000000    0.1050281
269320.0000000    0.1177175
269360.0000000    0.1104467
269400.0000000    0.1008349
269440.0000000    0.0999514
269480.0000000    0.1037167
269520.0000000    0.1025887
269560.0000000    0.0943615
269600.0000000    0.1016821
269640.0000000    0.0951776
269680.0000000    0.0985207
269720.0000000    0.1060700
269760.0000000    0.0998739
269800.0000000    0.0961183
269840.0000000    0.0946166
269880.0000000    0.0964200
269920.0000000    0.0935268
269960.0000000    0.0955494
270000.0000000    0.0947708
270040.0000000    0.1016812
270080.0000000    0.0990016
270120.0000000    0.0960534
270160.0000000    0.1040559
270200.0000000    0.1055093
270240.0000000    0.0887828
270280.0000000    0.0948433
270320.0000000    0.0970959
270360.0000000    0.0988467
270400.0000000    0.0908195
270440.0000000    0.0901007
270480.0000000    0.0982254
270520.0000000    0.0939485
270560.0000000    0.0940428
270600.0000000    0.0952806
270640.0000000    0.0946465
270680.0000000    0.0937428
270720.0000000    0.0990469
270760.0000000    0.0922235
270800.0000000    0.0905414
270840.0000000    0.0865970
270880.0000000    0.1023106
270920.0000000    0.1038247
270960.0000000    0.0980388
271000.0000000    0.1025700
271040.0000000    0.0957371
271080.0000000    0.0955895
271120.0000000    0.1034455
271160.0000000    0.1019030
271200.0000000    0.1038528
271240.0000000    0.1039708
271280.0000000    0.1044182
271320.0000000    0.0951750
271360.0000000    0.1027604
271400.0000000    0.0986924
271440.0000000    0.0961081
271480.0000000    0.1086693
271520.0000000    0.0923685
271560.0000000    0.0962464
271600.0000000    0.0895675
271640.0000000    0.0910071
271680.0000000    0.0959762
271720.0000000    0.0875085
271760.0000000    0.0917295
271800.0000000    0.0947705
271840.0000000    0.0957577
271880.0000000    0.0858557
271920.0000000    0.0864499
271960.0000000    0.0889649
272000.0000000    0.0963901
272040.0000000    0.0957429
272080.0000000    0.0944191
272120.0000000    0.0901506
272160.0000000    0.0900749
272200.0000000    0.0929021
272240.0000000    0.0868751
272280.0000000    0.0929598
272320.0000000    0.0988006
272360.0000000    0.0867140
272400.0000000    0.0982391
272440.0000000    0.0933326
272480.0000000    0.0888677
272520.0000000    0.1007204
272560.0000000    0.1001782
272600.0000000    0.1008442
272640.0000000    0.0942968
272680.0000000    0.0909793
272720.0000000    0.0995278
272760.0000000    0.0942708
272800.0000000    0.0946025
272840.0000000    0.0940094
272880.0000000    0.1071895
272920.0000000    0.0948944
272960.0000000    0.1003074
273000.0000000    0.0982482
273040.0000000    0.1067395
273080.0000000    0.0962100
273120.0000000    0.0982262
273160.0000000    0.0957770
273200.0000000    0.1092592
273240.0000000    0.0989183
273280.0000000    0.1003716
273320.0000000    0.1030438
273360.0000000    0.0932504
273400.0000000    0.0953127
273440.0000000    0.0994213
273480.0000000    0.0923986
273520.0000000    0.0957209
273560.0000000    0.1043489
273600.0000000    0.0937038
273640.0000000    0.1002645
273680.0000000    0.0989002
273720.0000000    0.1008909
273760.0000000    0.1027283
273800.0000000    0.0968789
273840.0000000    0.1064467
273880.0000000    0.0923354
273920.0000000    0.1045597
273960.0000000    0.1167714
274000.0000000    0.1033207
274040.0000000    0.1041384
274080.0000000    0.1055356
274120.0000000    0.1017792
274160.0000000    0.0919187
274200.0000000    0.1005628
274240.0000000    0.1113160
274280.0000000    0.0998551
274320.0000000    0.1168194
274360.0000000    0.1198991
274400.0000000    0.1171169
274440.0000000    0.1096500
274480.0000000    0.1125277
274520.0000000    0.1071962
274560.0000000    0.1123053
274600.0000000    0.1263578
274640.0000000    0.1018494
274680.0000000    0.1248608
274720.0000000    0.1217398
274760.0000000    0.1109677
274800.0000000    0.1138123
274840.0000000    0.1083796
274880.0000000    0.1187985
274920.0000000    0.1169442
274960.0000000    0.1121358
275000.0000000    0.1147521
275040.0000000    0.1220326
275080.0000000    0.1026135
275120.0000000    0.1028348
275160.0000000    0.1072327
275200.0000000    0.1124744
275240.0000000    0.1080671
275280.0000000    0.1077759
275320.0000000    0.1206791
275360.0000000    0.1083718
275400.0000000    0.1165068
275440.0000000    0.1117483
275480.0000000    0.1062817
275520.0000000    0.1154929
275560.0000000    0.1117443
275600.0000000    0.1170310
275640.0000000    0.1209247
275680.0000000    0.1088491
275720.0000000    0.1088074
275760.0000000    0.1139254
275800.0000000    0.1024188
275840.0000000    0.1081604
275880.0000000    0.1236960
275920.0000000    0.1101367
275960.0000000    0.1048797
276000.0000000    0.1166560
276040.0000000    0.1048775
276080.0000000    0.1225536
276120.0000000    0.1074321
276160.0000000    0.1084423
276200.0000000    0.1041932
276240.0000000    0.1102182
276280.0000000    0.1026255
276320.0000000    0.1034593
276360.0000000    0.1025053
276400.0000000    0.1070549
276440.0000000    0.1038587
276480.0000000    0.0945299
276520.0000000    0.0937363
276560.0000000    0.0801899
276600.0000000    0.0959729
276640.0000000    0.0916961
276680.0000000    0.0978838
276720.0000000    0.0933391
276760.0000000    0.0894500
276800.0000000    0.0987176
276840.0000000    0.0899945
276880.0000000    0.0966213
276920.0000000    0.0882185
276960.0000000    0.0846537
277000.0000000    0.0904002
277040.0000000    0.0888283
277080.0000000    0.1006742
277120.0000000    0.0936999
277160.0000000    0.0950002
277200.0000000    0.0936333
277240.0000000    0.0978410
277280.0000000    0.0934980
277320.0000000    0.0907267
277360.0000000    0.0888471
277400.0000000    0.0910514
277440.0000000    0.0895807
277480.0000000    0.0894911
277520.0000000    0.0938435
277560.0000000    0.1024766
277600.0000000    0.1009396
277640.0000000    0.0995545
277680.0000000    0.0970777
277720.0000000    0.1001631
277760.0000000    0.1007224
277800.0000000    0.0886778
277840.0000000    0.1020747
277880.0000000    0.0870815
277920.0000000    0.0883431
277960.0000000    0.0932124
278000.0000000    0.0940633
278040.0000000    0.0947351
278080.0000000    0.0881910
278120.0000000    0.0825950
278160.0000000    0.0802725
278200.0000000    0.0850560
278240.0000000    0.0917787
278280.0000000    0.0904003
278320.0000000    0.0949327
278360.0000000    0.1006567
278400.0000000    0.0872805
278440.0000000    0.0862422
278480.0000000    0.0909826
278520.0000000    0.0976578
278560.0000000    0.1046908
278600.0000000    0.1083019
278640.0000000    0.1013160
278680.0000000    0.1031739
278720.0000000    0.0923160
278760.0000000    0.0895330
278800.0000000    0.0925694
278840.0000000    0.0954047
278880.0000000    0.0934368
278920.0000000    0.0856108
278960.0000000    0.0912427
279000.0000000    0.0952953
279040.0000000    0.0997340
279080.0000000    0.0943941
279120.0000000    0.0912097
279160.0000000    0.0883416
279200.0000000    0.0978949
279240.0000000    0.0907709
279280.0000000    0.0966253
279320.0000000    0.1009169
279360.0000000    0.0976658
279400.0000000    0.0951068
279440.0000000    0.0922602
279480.0000000    0.0948357
279520.0000000    0.0950339
279560.0000000    0.0988838
279600.0000000    0.0903883
279640.0000000    0.0994460
279680.0000000    0.0933653
279720.0000000    0.1005938
279760.0000000    0.0969284
279800.0000000    0.0935719
279840.0000000    0.0983293
279880.0000000    0.1029252
279920.0000000    0.0988202
279960.0000000    0.1018778
280000.0000000    0.1054367
280040.0000000    0.0938205
280080.0000000    0.0985209
280120.0000000    0.0907477
280160.0000000    0.0930251
280200.0000000    0.1021823
280240.0000000    0.0945421
280280.0000000    0.1027527
280320.0000000    0.0970994
280360.0000000    0.0949034
280400.0000000    0.0936418
280440.0000000    0.1047004
280480.0000000    0.1027006
280520.0000000    0.0951377
280560.0000000    0.0973462
280600.0000000    0.0952699
280640.0000000    0.0920315
280680.0000000    0.0949698
280720.0000000    0.0895076
280760.0000000    0.0960292
280800.0000000    0.1006787
280840.0000000    0.0877593
280880.0000000    0.0812182
280920.0000000    0.0887349
280960.0000000    0.0860145
281000.0000000    0.0855634
281040.0000000    0.0816371
281080.0000000    0.0981073
281120.0000000    0.0901549
281160.0000000    0.0861885
281200.0000000    0.0931237
281240.0000000    0.0963712
281280.0000000    0.0917457
281320.0000000    0.0906619
281360.0000000    0.0992475
281400.0000000    0.0880920
281440.0000000    0.0872521
281480.0000000    0.0849265
281520.0000000    0.0919780
281560.0000000    0.1023853
281600.0000000    0.0901662
281640.0000000    0.0927396
281680.0000000    0.0970387
281720.0000000    0.0948992
281760.0000000    0.0968694
281800.0000000    0.0947158
281840.0000000    0.1057570
281880.0000000    0.0983701
281920.0000000    0.0963153
281960.0000000    0.1029724
282000.0000000    0.0999241
282040.0000000    0.1057823
282080.0000000    0.1003077
282120.0000000    0.0976562
282160.0000000    0.0984856
282200.0000000    0.0983009
282240.0000000    0.0954105
282280.0000000    0.0904393
282320.0000000    0.0929895
282360.0000000    0.1043902
282400.0000000    0.1017474
282440.0000000    0.1023900
282480.0000000    0.0984469
282520.0000000    0.1052244
282560.0000000    0.1079470
282600.0000000    0.0994110
282640.0000000    0.1063802
282680.0000000    0.1110278
282720.0000000    0.1023223
282760.0000000    0.1025417
282800.0000000    0.1055147
282840.0000000    0.0974474
282880.0000000    0.1000096
282920.0000000    0.0980465
282960.0000000    0.0987241
283000.0000000    0.1027213
283040.0000000    0.1072935
283080.0000000    0.1085404
283120.0000000    0.1023578
283160.0000000    0.1024857
283200.0000000    0.1017209
283240.0000000    0.1078675
283280.0000000    0.1130084
283320.0000000    0.1091256
283360.0000000    0.0999003
283400.0000000    0.0932912
283440.0000000    0.0969405
283480.0000000    0.1026058
283520.0000000    0.1073315
283560.0000000    0.0950639
283600.0000000    0.1016316
283640.0000000    0.0935038
283680.0000000    0.1110794
283720.0000000    0.1027465
283760.0000000    0.1050038
283800.0000000    0.1049429
283840.0000000    0.1084672
283880.0000000    0.1131064
283920.0000000    0.1047430
283960.0000000    0.1055208
284000.0000000    0.1054758
284040.0000000    0.1078143
284080.0000000    0.1102363
284120.0000000    0.1119361
284160.0000000    0.1113391
284200.0000000    0.1075090
284240.0000000    0.1100153
284280.0000000    0.1135019
284320.0000000    0.1088342
284360.0000000    0.1035966
284400.0000000    0.1068025
284440.0000000    0.1073957
284480.0000000    0.1031201
284520.0000000    0.1091484
284560.0000000    0.1011177
284600.0000000    0.0928208
284640.0000000    0.0976039
284680.0000000    0.0998689
284720.0000000    0.0978167
284760.0000000    0.1012696
284800.0000000    0.0982429
284840.0000000    0.1068280
284880.0000000    0.1039029
284920.0000000    0.1045567
284960.0000000    0.1066142
285000.0000000    0.1039518
285040.0000000    0.1005228
285080.0000000    0.1026531
285120.0000000    0.0972101
285160.0000000    0.1082104
285200.0000000    0.1038401
285240.0000000    0.1022358
285280.0000000    0.0906524
285320.0000000    0.0969848
285360.0000000    0.0992989
285400.0000000    0.0969310
285440.0000000    0.1016600
285480.0000000    0.0953276
285520.0000000    0.0914177
285560.0000000    0.0857980
285600.0000000    0.0907482
285640.0000000    0.0944214
285680.0000000    0.0961791
285720.0000000    0.0851543
285760.0000000    0.0976554
285800.0000000    0.0918724
285840.0000000    0.1029427
285880.0000000    0.1056744
285920.0000000    0.1014017
285960.0000000    0.1018687
286000.0000000    0.0965674
286040.0000000    0.0962160
286080.0000000    0.0960679
286120.0000000    0.0866438
286160.0000000    0.0816152
286200.0000000    0.0906572
286240.0000000    0.0936452
286280.0000000    0.1041675
286320.0000000    0.1051311
286360.0000000    0.1121216
286400.0000000    0.1027621
286440.0000000    0.1026487
286480.0000000    0.1023497
286520.0000000    0.0973918
286560.0000000    0.0966628
286600.0000000    0.1030585
286640.0000000    0.0986200
286680.0000000    0.1049782
286720.0000000    0.1023952
286760.0000000    0.0995714
286800.0000000    0.0952554
286840.0000000    0.0991177
286880.0000000    0.1053249
286920.0000000    0.1077987
286960.0000000    0.1130129
287000.0000000    0.1020617
287040.0000000    0.0999465
287080.0000000    0.0917919
287120.0000000    0.1019884
287160.0000000    0.0997054
287200.0000000    0.1026405
287240.0000000    0.1047330
287280.0000000    0.0994931
287320.0000000    0.0916768
287360.0000000    0.0908965
287400.0000000    0.1031429
287440.0000000    0.1094596
287480.0000000    0.0980741
287520.0000000    0.0935669
287560.0000000    0.1037686
287600.0000000    0.1062514
287640.0000000    0.1002352
287680.0000000    0.1048214
287720.0000000    0.0989447
287760.0000000    0.0939431
287800.0000000    0.0973179
287840.0000000    0.0929269
287880.0000000    0.1037574
287920.0000000    0.0862829
287960.0000000    0.0862521
288000.0000000    0.0906892
288040.0000000    0.0848932
288080.0000000    0.0951853
288120.0000000    0.0896848
288160.0000000    0.0921143
288200.0000000    0.0860621
288240.0000000    0.0904739
288280.0000000    0.0838467
288320.0000000    0.0950731
288360.0000000    0.0913867
288400.0000000    0.0933396
288440.0000000    0.0923413
288480.0000000    0.0847238
288520.0000000    0.0958041
288560.0000000    0.0889524
288600.0000000    0.0849850
288640.0000000    0.0874650
288680.0000000    0.0915634
288720.0000000    0.0956638
288760.0000000    0.0954873
288800.0000000    0.1035015
288840.0000000    0.1002628
288880.0000000    0.0992947
288920.0000000    0.1066245
288960.0000000    0.1187458
289000.0000000    0.1232004
289040.0000000    0.1175872
289080.0000000    0.1198092
289120.0000000    0.1167009
289160.0000000    0.1074840
289200.0000000    0.1069662
289240.0000000    0.1156963
289280.0000000    0.1087826
289320.0000000    0.1113304
289360.0000000    0.1013162
289400.0000000    0.1002568
289440.0000000    0.1036035
289480.0000000    0.1043626
289520.0000000    0.1028603
289560.0000000    0.0996560
289600.0000000    0.0937509
289640.0000000    0.0938490
289680.0000000    0.1036372
289720.0000000    0.1061909
289760.0000000    0.0973708
289800.0000000    0.1067488
289840.0000000    0.1007383
289880.0000000    0.1113107
289920.0000000    0.1152077
289960.0000000    0.0997283
290000.0000000    0.0961100
290040.0000000    0.0967341
290080.0000000    0.1047241
290120.0000000    0.0992473
290160.0000000    0.0943099
290200.0000000    0.1018314
290240.0000000    0.0995169
290280.0000000    0.1129907
290320.0000000    0.1010128
290360.0000000    0.1006503
290400.0000000    0.0995817
290440.0000000    0.0992937
290480.0000000    0.1075494
290520.0000000    0.1021734
290560.0000000    0.1050845
290600.0000000    0.0965820
290640.0000000    0.1048885
290680.0000000    0.1112705
290720.0000000    0.0990267
290760.0000000    0.0961774
290800.0000000    0.0982326
290840.0000000    0.0959587
290880.0000000    0.1006176
290920.0000000    0.1045345
290960.0000000    0.1004065
291000.0000000    0.1037579
291040.0000000    0.0989343
291080.0000000    0.0991921
291120.0000000    0.1091778
291160.0000000    0.1002015
291200.0000000    0.1005405
291240.0000000    0.1029452
291280.0000000    0.0938904
291320.0000000    0.0965823
291360.0000000    0.0895130
291400.0000000    0.1041277
291440.0000000    0.1053381
291480.0000000    0.1090937
291520.0000000    0.1040447
291560.0000000    0.1053549
291600.0000000    0.1086405
291640.0000000    0.1003007
291680.0000000    0.1107523
291720.0000000    0.1160617
291760.0000000    0.1062665
291800.0000000    0.1072817
291840.0000000    0.1079886
291880.0000000    0.1242969
291920.0000000    0.1187806
291960.0000000    0.1163964
292000.0000000    0.1053909
292040.0000000    0.1052365
292080.0000000    0.0893668
292120.0000000    0.0930890
292160.0000000    0.1054799
292200.0000000    0.1178037
292240.0000000    0.0891279
292280.0000000    0.0972235
292320.0000000    0.0957786
292360.0000000    0.0927218
292400.0000000    0.1012011
292440.0000000    0.1033023
292480.0000000    0.1020398
292520.0000000    0.1003853
292560.0000000    0.0985739
292600.0000000    0.1078824
292640.0000000    0.0907303
292680.0000000    0.0840236
292720.0000000    0.0996622
292760.0000000    0.0887309
292800.0000000    0.0878180
292840.0000000    0.0942745
292880.0000000    0.1039493
292920.0000000    0.1061959
292960.0000000    0.0983347
293000.0000000    0.1065056
293040.0000000    0.1050913
293080.0000000    0.0892777
293120.0000000    0.0897514
293160.0000000    0.0879746
293200.0000000    0.0932634
293240.0000000    0.1011757
293280.0000000    0.1049378
293320.0000000    0.0869641
293360.0000000    0.1068627
293400.0000000    0.1003935
293440.0000000    0.1010627
293480.0000000    0.0878684
293520.0000000    0.1012978
293560.0000000    0.0990982
293600.0000000    0.0924673
293640.0000000    0.0975550
293680.0000000    0.0836401
293720.0000000    0.0899064
293760.0000000    0.0959447
293800.0000000    0.0958120
293840.0000000    0.1007606
293880.0000000    0.1008954
293920.0000000    0.0934666
293960.0000000    0.0932204
294000.0000000    0.1078925
294040.0000000    0.0967337
294080.0000000    0.1035078
294120.0000000    0.0981052
294160.0000000    0.1006638
294200.0000000    0.1123545
294240.0000000    0.0951673
294280.0000000    0.0976557
294320.0000000    0.0937299
294360.0000000    0.0981053
294400.0000000    0.0981775
294440.0000000    0.1053327
294480.0000000    0.1003443
294520.0000000    0.0938896
294560.0000000    0.1095992
294600.0000000    0.0942475
294640.0000000    0.0912266
294680.0000000    0.1033106
294720.0000000    0.0940090
294760.0000000    0.1047560
294800.0000000    0.0982746
294840.0000000    0.0990295
294880.0000000    0.0987786
294920.0000000    0.0888244
294960.0000000    0.0841246
295000.0000000    0.0930327
295040.0000000    0.1009768
295080.0000000    0.0968561
295120.0000000    0.1011362
295160.0000000    0.0927519
295200.0000000    0.0893394
295240.0000000    0.0881106
295280.0000000    0.1084538
295320.0000000    0.0928358
295360.0000000    0.1059994
295400.0000000    0.0890296
295440.0000000    0.0920136
295480.0000000    0.1057685
295520.0000000    0.0903155
295560.0000000    0.0965749
295600.0000000    0.0923961
295640.0000000    0.0922482
295680.0000000    0.0962503
295720.0000000    0.0848908
295760.0000000    0.0990395
295800.0000000    0.0978249
295840.0000000    0.1027348
295880.0000000    0.0950674
295920.0000000    0.0980627
295960.0000000    0.1047576
296000.0000000    0.0978674
296040.0000000    0.0968327
296080.0000000    0.0896140
296120.0000000    0.0906529
296160.0000000    0.0912283
296200.0000000    0.0924791
296240.0000000    0.0896582
296280.0000000    0.0994063
296320.0000000    0.0945582
296360.0000000    0.1096536
296400.0000000    0.1090317
296440.0000000    0.0884774
296480.0000000    0.0898288
296520.0000000    0.0796261
296560.0000000    0.0918693
296600.0000000    0.1042498
296640.0000000    0.0965944
296680.0000000    0.1010440
296720.0000000    0.0967760
296760.0000000    0.0965526
296800.0000000    0.0952067
296840.0000000    0.0916952
296880.0000000    0.0927364
296920.0000000    0.0822347
296960.0000000    0.0883648
297000.0000000    0.0857840
297040.0000000    0.0991754
297080.0000000    0.0962874
297120.0000000    0.0989633
297160.0000000    0.0958918
297200.0000000    0.0986425
297240.0000000    0.0879260
297280.0000000    0.0996885
297320.0000000    0.0873145
297360.0000000    0.0899140
297400.0000000    0.0905850
297440.0000000    0.1021156
297480.0000000    0.0869459
297520.0000000    0.0922443
297560.0000000    0.0878919
297600.0000000    0.0922029
297640.0000000    0.0964369
297680.0000000    0.0925455
297720.0000000    0.0885420
297760.0000000    0.0904590
297800.0000000    0.0960679
297840.0000000    0.0895887
297880.0000000    0.0904821
297920.0000000    0.1017923
297960.0000000    0.0958530
298000.0000000    0.1066952
298040.0000000    0.0965331
298080.0000000    0.0916906
298120.0000000    0.1038623
298160.0000000    0.0962967
298200.0000000    0.0918941
298240.0000000    0.0932737
298280.0000000    0.0886698
298320.0000000    0.0901625
298360.0000000    0.0901496
298400.0000000    0.0942408
298440.0000000    0.0965728
298480.0000000    0.0846556
298520.0000000    0.1008821
298560.0000000    0.1047564
298600.0000000    0.1031948
298640.0000000    0.1039337
298680.0000000    0.1022998
298720.0000000    0.0983149
298760.0000000    0.1053984
298800.0000000    0.1035699
298840.0000000    0.0912770
298880.0000000    0.0976229
298920.0000000    0.0997474
298960.0000000    0.0933757
299000.0000000    0.0928206
299040.0000000    0.1036153
299080.0000000    0.0892311
299120.0000000    0.1028546
299160.0000000    0.1042376
299200.0000000    0.0921485
299240.0000000    0.0977547
299280.0000000    0.0926597
299320.0000000    0.0975403
299360.0000000    0.0970129
299400.0000000    0.0821824
299440.0000000    0.0852917
299480.0000000    0.0956786
299520.0000000    0.0760727
299560.0000000    0.0879633
299600.0000000    0.0850423
299640.0000000    0.0996190
299680.0000000    0.0932554
299720.0000000    0.0913532
299760.0000000    0.0937805
299800.0000000    0.0949558
299840.0000000    0.0857800
299880.0000000    0.0937253
299920.0000000    0.0901900
299960.0000000    0.0896379
300000.0000000    0.0852828
300040.0000000    0.0916307
300080.0000000    0.0970224
300120.0000000    0.0856109
300160.0000000    0.0922673
300200.0000000    0.0897783
300240.0000000    0.0881457
300280.0000000    0.0908178
300320.0000000    0.0889460
300360.0000000    0.0875776
300400.0000000    0.0828629
300440.0000000    0.0809340
300480.0000000    0.0986871
300520.0000000    0.0924664
300560.0000000    0.0849062
300600.0000000    0.0887909
300640.0000000    0.0880137
300680.0000000    0.0880598
300720.0000000    0.0851760
300760.0000000    0.0952701
300800.0000000    0.0951927
300840.0000000    0.0985091
300880.0000000    0.0847838
300920.0000000    0.0991858
300960.0000000    0.0921616
301000.0000000    0.0803931
301040.0000000    0.0962390
301080.0000000    0.0849916
301120.0000000    0.0930403
301160.0000000    0.0935300
301200.0000000    0.0861050
301240.0000000    0.0909297
301280.0000000    0.0841831
301320.0000000    0.0840272
301360.0000000    0.0911854
301400.0000000    0.0944573
301440.0000000    0.0978633
301480.0000000    0.0970567
301520.0000000    0.0871730
301560.0000000    0.0852168
301600.0000000    0.0894263
301640.0000000    0.0850623
301680.0000000    0.0887760
301720.0000000    0.0948791
301760.0000000    0.0896488
301800.0000000    0.0791211
301840.0000000    0.0819751
301880.0000000    0.0880210
301920.0000000    0.0934716
301960.0000000    0.0880469
302000.0000000    0.0950937
302040.0000000    0.0972706
302080.0000000    0.0881698
302120.0000000    0.0871264
302160.0000000    0.0918425
302200.0000000    0.0940404
302240.0000000    0.0939237
302280.0000000    0.0931735
302320.0000000    0.0917872
302360.0000000    0.0853888
302400.0000000    0.0834330
302440.0000000    0.0821164
302480.0000000    0.0842379
302520.0000000    0.0948424
302560.0000000    0.0911958
302600.0000000    0.0900299
302640.0000000    0.0928560
302680.0000000    0.0816348
302720.0000000    0.0924751
302760.0000000    0.0955000
302800.0000000    0.0865740
302840.0000000    0.0861931
302880.0000000    0.0898692
302920.0000000    0.0852656
302960.0000000    0.0905004
303000.0000000    0.0840780
303040.0000000    0.0963162
303080.0000000    0.0958608
303120.0000000    0.0928371
303160.0000000    0.1030225
303200.0000000    0.0936026
303240.0000000    0.1073135
303280.0000000    0.0960402
303320.0000000    0.0902927
303360.0000000    0.1023430
303400.0000000    0.1044763
303440.0000000    0.1014923
303480.0000000    0.0908269
303520.0000000    0.0854091
303560.0000000    0.0906193
303600.0000000    0.0883590
303640.0000000    0.0913466
303680.0000000    0.0974658
303720.0000000    0.0878152
303760.0000000    0.1004969
303800.0000000    0.0941498
303840.0000000    0.1060327
303880.0000000    0.1011150
303920.0000000    0.1010549
303960.0000000    0.0985909
304000.0000000    0.0948265
304040.0000000    0.1126350
304080.0000000    0.1066027
304120.0000000    0.1010864
304160.0000000    0.1069534
304200.0000000    0.1105295
304240.0000000    0.1114287
304280.0000000    0.0956667
304320.0000000    0.0911398
304360.0000000    0.0912102
304400.0000000    0.0921131
304440.0000000    0.1040661
304480.0000000    0.0851008
304520.0000000    0.0875492
304560.0000000    0.0868340
304600.0000000    0.0877040
304640.0000000    0.0821129
304680.0000000    0.0871144
304720.0000000    0.0927397
304760.0000000    0.0992363
304800.0000000    0.0911032
304840.0000000    0.0916343
304880.0000000    0.0884915
304920.0000000    0.0852465
304960.0000000    0.0908988
305000.0000000    0.0869685
305040.0000000    0.0952744
305080.0000000    0.0902363
305120.0000000    0.0883708
305160.0000000    0.0840842
305200.0000000    0.0951035
305240.0000000    0.0955662
305280.0000000    0.0857132
305320.0000000    0.0951637
305360.0000000    0.0828556
305400.0000000    0.0865391
305440.0000000    0.0955352
305480.0000000    0.0947325
305520.0000000    0.0839923
305560.0000000    0.0842216
305600.0000000    0.0827385
305640.0000000    0.0768275
305680.0000000    0.0848333
305720.0000000    0.0829358
305760.0000000    0.0804939
305800.0000000    0.0860982
305840.0000000    0.0815092
305880.0000000    0.0840475
305920.0000000    0.0781528
305960.0000000    0.0912909
306000.0000000    0.0942455
306040.0000000    0.0887551
306080.0000000    0.0851920
306120.0000000    0.0812481
306160.0000000    0.0816239
306200.0000000    0.0843427
306240.0000000    0.0868295
306280.0000000    0.0814726
306320.0000000    0.0771984
306360.0000000    0.0836690
306400.0000000    0.0842280
306440.0000000    0.0845435
306480.0000000    0.0905566
306520.0000000    0.0833650
306560.0000000    0.0863552
306600.0000000    0.0805164
306640.0000000    0.0906561
306680.0000000    0.0905830
306720.0000000    0.0859307
306760.0000000    0.0881939
306800.0000000    0.0992615
306840.0000000    0.0775514
306880.0000000    0.0830314
306920.0000000    0.0776537
306960.0000000    0.0920345
307000.0000000    0.0806750
307040.0000000    0.0841335
307080.0000000    0.0786019
307120.0000000    0.0961959
307160.0000000    0.0923935
307200.0000000    0.0837561
307240.0000000    0.0856157
307280.0000000    0.0914604
307320.0000000    0.0901347
307360.0000000    0.0915177
307400.0000000    0.0903848
307440.0000000    0.0870812
307480.0000000    0.0932130
307520.0000000    0.0971591
307560.0000000    0.0880142
307600.0000000    0.0806435
307640.0000000    0.0900149
307680.0000000    0.0903669
307720.0000000    0.0865363
307760.0000000    0.0884048
307800.0000000    0.0854544
307840.0000000    0.0941636
307880.0000000    0.0903848
307920.0000000    0.0915823
307960.0000000    0.0953775
308000.0000000    0.0993706
308040.0000000    0.0942505
308080.0000000    0.0944564
308120.0000000    0.1004469
308160.0000000    0.0923680
308200.0000000    0.0952817
308240.0000000    0.0838557
308280.0000000    0.0856927
308320.0000000    0.0884178
308360.0000000    0.0935154
308400.0000000    0.0850860
308440.0000000    0.0786033
308480.0000000    0.0884672
308520.0000000    0.0928229
308560.0000000    0.0959056
308600.0000000    0.0906765
308640.0000000    0.1013991
308680.0000000    0.0976087
308720.0000000    0.0921243
308760.0000000    0.0757263
308800.0000000    0.0909617
308840.0000000    0.0847695
308880.0000000    0.0923856
308920.0000000    0.0845772
308960.0000000    0.0906175
309000.0000000    0.0897988
309040.0000000    0.0998960
309080.0000000    0.0959242
309120.0000000    0.1010237
309160.0000000    0.1141417
309200.0000000    0.1093519
309240.0000000    0.1016253
309280.0000000    0.0971453
309320.0000000    0.1115985
309360.0000000    0.1044501
309400.0000000    0.1166724
309440.0000000    0.1027758
309480.0000000    0.1038602
309520.0000000    0.0933413
309560.0000000    0.1108800
309600.0000000    0.1072957
309640.0000000    0.1095232
309680.0000000    0.1034206
309720.0000000    0.0979562
309760.0000000    0.1023510
309800.0000000    0.1137041
309840.0000000    0.1129437
309880.0000000    0.0973090
309920.0000000    0.0978842
309960.0000000    0.0909005
310000.0000000    0.0907111
310040.0000000    0.0881053
310080.0000000    0.0883579
310120.0000000    0.0881439
310160.0000000    0.0934067
310200.0000000    0.0863295
310240.0000000    0.0903706
310280.0000000    0.0917975
310320.0000000    0.0893144
310360.0000000    0.0945362
310400.0000000    0.0951782
310440.0000000    0.0856189
310480.0000000    0.0896297
310520.0000000    0.0891740
310560.0000000    0.0942814
310600.0000000    0.0927376
310640.0000000    0.0847965
310680.0000000    0.0951639
310720.0000000    0.1028385
310760.0000000    0.0989341
310800.0000000    0.1028669
310840.0000000    0.0868077
310880.0000000    0.0899440
310920.0000000    0.0899831
310960.0000000    0.0874618
311000.0000000    0.0878858
311040.0000000    0.0844202
311080.0000000    0.0882163
311120.0000000    0.0858252
311160.0000000    0.0865222
311200.0000000    0.0935501
311240.0000000    0.0908570
311280.0000000    0.0897767
311320.0000000    0.0913679
311360.0000000    0.0843272
311400.0000000    0.0807138
311440.0000000    0.0903411
311480.0000000    0.0930047
311520.0000000    0.0964462
311560.0000000    0.0941937
311600.0000000    0.0908258
311640.0000000    0.0870121
311680.0000000    0.0911334
311720.0000000    0.0893074
311760.0000000    0.0935364
311800.0000000    0.0920164
311840.0000000    0.0924402
311880.0000000    0.1021870
311920.0000000    0.0968158
311960.0000000    0.0896059
312000.0000000    0.0845086
312040.0000000    0.0865489
312080.0000000    0.0906601
312120.0000000    0.0894122
312160.0000000    0.0974017
312200.0000000    0.0915641
312240.0000000    0.0906556
312280.0000000    0.0934604
312320.0000000    0.0899421
312360.0000000    0.0831907
312400.0000000    0.0961900
312440.0000000    0.0949008
312480.0000000    0.0921290
312520.0000000    0.0877183
312560.0000000    0.0851406
312600.0000000    0.0900940
312640.0000000    0.0920615
312680.0000000    0.0924946
312720.0000000    0.0838766
312760.0000000    0.0862035
312800.0000000    0.0906448
312840.0000000    0.0897794
312880.0000000    0.0869029
312920.0000000    0.0872612
312960.0000000    0.0886630
313000.0000000    0.0863804
313040.0000000    0.0894494
313080.0000000    0.0889732
313120.0000000    0.0894069
313160.0000000    0.0814651
313200.0000000    0.0835739
313240.0000000    0.0891468
313280.0000000    0.0891821
313320.0000000    0.0836030
313360.0000000    0.0894419
313400.0000000    0.0799193
313440.0000000    0.0934663
313480.0000000    0.0833560
313520.0000000    0.0909613
313560.0000000    0.0886498
313600.0000000    0.0932287
313640.0000000    0.0851459
313680.0000000    0.0903313
313720.0000000    0.0951909
313760.0000000    0.0810341
313800.0000000    0.0974231
313840.0000000    0.0920864
313880.0000000    0.0836175
313920.0000000    0.0832511
313960.0000000    0.0866830
314000.0000000    0.0925383
314040.0000000    0.0975081
314080.0000000    0.0903711
314120.0000000    0.0973095
314160.0000000    0.0929162
314200.0000000    0.0947924
314240.0000000    0.0984426
314280.0000000    0.0845518
314320.0000000    0.0952755
314360.0000000    0.0884986
314400.0000000    0.1091178
314440.0000000    0.0908630
314480.0000000    0.0926127
314520.0000000    0.0928325
314560.0000000    0.0946844
314600.0000000    0.0932719
314640.0000000    0.0902583
314680.0000000    0.0884607
314720.0000000    0.0905325
314760.0000000    0.0972821
314800.0000000    0.0985609
314840.0000000    0.1009649
314880.0000000    0.0976095
314920.0000000    0.0904189
314960.0000000    0.0910961
315000.0000000    0.0959969
315040.0000000    0.0833308
315080.0000000    0.0884093
315120.0000000    0.0942629
315160.0000000    0.1003715
315200.0000000    0.1027672
315240.0000000    0.1018686
315280.0000000    0.1044471
315320.0000000    0.1030342
315360.0000000    0.0897536
315400.0000000    0.0882211
315440.0000000    0.1013780
315480.0000000    0.0980398
315520.0000000    0.1051157
315560.0000000    0.0941762
315600.0000000    0.1033991
315640.0000000    0.0945383
315680.0000000    0.1025203
315720.0000000    0.0933038
315760.0000000    0.1013584
315800.0000000    0.0975194
315840.0000000    0.1057199
315880.0000000    0.0939039
315920.0000000    0.0974926
315960.0000000    0.0945260
316000.0000000    0.0961736
316040.0000000    0.0966083
316080.0000000    0.1028363
316120.0000000    0.1012238
316160.0000000    0.0932483
316200.0000000    0.1006496
316240.0000000    0.1072820
316280.0000000    0.0904644
316320.0000000    0.1034705
316360.0000000    0.1029058
316400.0000000    0.0998605
316440.0000000    0.1073011
316480.0000000    0.0912720
316520.0000000    0.1016251
316560.0000000    0.0914109
316600.0000000    0.1047966
316640.0000000    0.0983937
316680.0000000    0.0936415
316720.0000000    0.1061857
316760.0000000    0.0973530
316800.0000000    0.1090575
316840.0000000    0.0930823
316880.0000000    0.1142891
316920.0000000    0.1032651
316960.0000000    0.0977180
317000.0000000    0.0998736
317040.0000000    0.0895462
317080.0000000    0.1035725
317120.0000000    0.0953911
317160.0000000    0.1090342
317200.0000000    0.1040445
317240.0000000    0.0973348
317280.0000000    0.1011279
317320.0000000    0.1036515
317360.0000000    0.1046350
317400.0000000    0.1090983
317440.0000000    0.1045216
317480.0000000    0.0959486
317520.0000000    0.0956523
317560.0000000    0.1012123
317600.0000000    0.1038434
317640.0000000    0.0892451
317680.0000000    0.0892131
317720.0000000    0.0966300
317760.0000000    0.0907278
317800.0000000    0.0961510
317840.0000000    0.0995919
317880.0000000    0.1057052
317920.0000000    0.1059949
317960.0000000    0.1145753
318000.0000000    0.1011740
318040.0000000    0.1072169
318080.0000000    0.1041104
318120.0000000    0.0999068
318160.0000000    0.1064160
318200.0000000    0.1177898
318240.0000000    0.1079952
318280.0000000    0.1113827
318320.0000000    0.1061867
318360.0000000    0.1022683
318400.0000000    0.0911414
318440.0000000    0.0991960
318480.0000000    0.0978038
318520.0000000    0.1051922
318560.0000000    0.1036268
318600.0000000    0.0945374
318640.0000000    0.1025512
318680.0000000    0.0978861
318720.0000000    0.0973403
318760.0000000    0.0951905
318800.0000000    0.1007143
318840.0000000    0.1023906
318880.0000000    0.1023157
318920.0000000    0.1026710
318960.0000000    0.0977525
319000.0000000    0.0967097
319040.0000000    0.1047059
319080.0000000    0.1020105
319120.0000000    0.1019223
319160.0000000    0.0983461
319200.0000000    0.0947467
319240.0000000    0.0960077
319280.0000000    0.0927587
319320.0000000    0.0997946
319360.0000000    0.1041115
319400.0000000    0.1113983
319440.0000000    0.1085722
319480.0000000    0.1046776
319520.0000000    0.1044254
319560.0000000    0.1002815
319600.0000000    0.1016389
319640.0000000    0.0999707
319680.0000000    0.1047000
319720.0000000    0.0997048
319760.0000000    0.1059443
319800.0000000    0.1093096
319840.0000000    0.1044337
319880.0000000    0.0993272
319920.0000000    0.1132270
319960.0000000    0.1115862
320000.0000000    0.0971274
320040.0000000    0.1007924
320080.0000000    0.0967701
320120.0000000    0.0901234
320160.0000000    0.0992590
320200.0000000    0.0983916
320240.0000000    0.0943006
320280.0000000    0.1118574
320320.0000000    0.1123402
320360.0000000    0.1130457
320400.0000000    0.1119735
320440.0000000    0.1134460
320480.0000000    0.0981132
320520.0000000    0.1044706
320560.0000000    0.1105827
320600.0000000    0.1224809
320640.0000000    0.1051724
320680.0000000    0.1052133
320720.0000000    0.1121311
320760.0000000    0.1045338
320800.0000000    0.1199183
320840.0000000    0.1132394
320880.0000000    0.1156306
320920.0000000    0.1110685
320960.0000000    0.1108797
321000.0000000    0.1120983
321040.0000000    0.1192568
321080.0000000    0.1147257
321120.0000000    0.1214909
321160.0000000    0.1096495
321200.0000000    0.1022383
321240.0000000    0.1121319
321280.0000000    0.1177187
321320.0000000    0.1193905
321360.0000000    0.1118078
321400.0000000    0.1026472
321440.0000000    0.1045794
321480.0000000    0.1083884
321520.0000000    0.0991186
321560.0000000    0.1099062
321600.0000000    0.1017169
321640.0000000    0.1042197
321680.0000000    0.1073158
321720.0000000    0.1039873
321760.0000000    0.0961771
321800.0000000    0.1124372
321840.0000000    0.1061468
321880.0000000    0.1088241
321920.0000000    0.0978471
321960.0000000    0.1117873
322000.0000000    0.0969577
322040.0000000    0.0966364
322080.0000000    0.0979038
322120.0000000    0.1024774
322160.0000000    0.1222959
322200.0000000    0.1080817
322240.0000000    0.1097730
322280.0000000    0.1195824
322320.0000000    0.1152656
322360.0000000    0.1153094
322400.0000000    0.1188493
322440.0000000    0.1047552
322480.0000000    0.1123597
322520.0000000    0.1092987
322560.0000000    0.1120520
322600.0000000    0.1092632
322640.0000000    0.1054874
322680.0000000    0.1085677
322720.0000000    0.1067641
322760.0000000    0.1008281
322800.0000000    0.0988215
322840.0000000    0.1023121
322880.0000000    0.1024115
322920.0000000    0.1007166
322960.0000000    0.0930852
323000.0000000    0.0905136
323040.0000000    0.0928078
323080.0000000    0.0935780
323120.0000000    0.1059554
323160.0000000    0.0994543
323200.0000000    0.0984911
323240.0000000    0.1102134
323280.0000000    0.1098577
323320.0000000    0.1078553
323360.0000000    0.1116847
323400.0000000    0.0972236
323440.0000000    0.0915293
323480.0000000    0.0953424
323520.0000000    0.0984440
323560.0000000    0.1097946
323600.0000000    0.1158342
323640.0000000    0.1014783
323680.0000000    0.0949412
323720.0000000    0.0960715
323760.0000000    0.0949750
323800.0000000    0.0960416
323840.0000000    0.0977814
323880.0000000    0.0982321
323920.0000000    0.0950543
323960.0000000    0.1028801
324000.0000000    0.0948106
324040.0000000    0.0978441
324080.0000000    0.1053135
324120.0000000    0.1063482
324160.0000000    0.0988928
324200.0000000    0.1008846
324240.0000000    0.1142476
324280.0000000    0.1178660
324320.0000000    0.1174607
324360.0000000    0.1155193
324400.0000000    0.1059931
324440.0000000    0.1079215
324480.0000000    0.1057766
324520.0000000    0.1158380
324560.0000000    0.1096891
324600.0000000    0.1027929
324640.0000000    0.1046906
324680.0000000    0.0950450
324720.0000000    0.0981757
324760.0000000    0.0997406
324800.0000000    0.1016701
324840.0000000    0.0988781
324880.0000000    0.1006560
324920.0000000    0.0982736
324960.0000000    0.0917600
325000.0000000    0.1047958
325040.0000000    0.0952957
325080.0000000    0.1016050
325120.0000000    0.1020097
325160.0000000    0.1019831
325200.0000000    0.0978528
325240.0000000    0.1035258
325280.0000000    0.1117923
325320.0000000    0.1105140
325360.0000000    0.1140261
325400.0000000    0.1018340
325440.0000000    0.1092448
325480.0000000    0.1122185
325520.0000000    0.1233449
325560.0000000    0.1113345
325600.0000000    0.1075520
325640.0000000    0.1126715
325680.0000000    0.0967144
325720.0000000    0.0917958
325760.0000000    0.1070023
325800.0000000    0.0916912
325840.0000000    0.0967926
325880.0000000    0.1084072
325920.0000000    0.1062421
325960.0000000    0.1037187
326000.0000000    0.1152262
326040.0000000    0.1045764
326080.0000000    0.1075900
326120.0000000    0.1020242
326160.0000000    0.1001729
326200.0000000    0.1085941
326240.0000000    0.1058616
326280.0000000    0.1041299
326320.0000000    0.1070848
326360.0000000    0.1008820
326400.0000000    0.1029527
326440.0000000    0.0963212
326480.0000000    0.1088077
326520.0000000    0.0964322
326560.0000000    0.1055859
326600.0000000    0.0997029
326640.0000000    0.1000410
326680.0000000    0.1020734
326720.0000000    0.0992410
326760.0000000    0.1056348
326800.0000000    0.1027380
326840.0000000    0.1088604
326880.0000000    0.1103387
326920.0000000    0.1236065
326960.0000000    0.1149685
327000.0000000    0.1095320
327040.0000000    0.1044155
327080.0000000    0.1031396
327120.0000000    0.1108076
327160.0000000    0.0993226
327200.0000000    0.0973722
327240.0000000    0.1074074
327280.0000000    0.1054582
327320.0000000    0.1041801
327360.0000000    0.1070964
327400.0000000    0.1075960
327440.0000000    0.1151162
327480.0000000    0.1066158
327520.0000000    0.1021691
327560.0000000    0.1038297
327600.0000000    0.1147788
327640.0000000    0.1025598
327680.0000000    0.0963966
327720.0000000    0.1077628
327760.0000000    0.0999676
327800.0000000    0.1069800
327840.0000000    0.1078231
327880.0000000    0.1061315
327920.0000000    0.0972838
327960.0000000    0.1090832
328000.0000000    0.1139739
328040.0000000    0.1034187
328080.0000000    0.1048719
328120.0000000    0.0975899
328160.0000000    0.0964025
328200.0000000    0.0927751
328240.0000000    0.0936414
328280.0000000    0.1029112
328320.0000000    0.1018782
328360.0000000    0.1205354
328400.0000000    0.1142026
328440.0000000    0.1055513
328480.0000000    0.1017860
328520.0000000    0.1137452
328560.0000000    0.0951264
328600.0000000    0.0972823
328640.0000000    0.1081074
328680.0000000    0.0948652
328720.0000000    0.0964737
328760.0000000    0.1049865
328800.0000000    0.1038687
328840.0000000    0.0941960
328880.0000000    0.0987679
328920.0000000    0.0941171
328960.0000000    0.0922660
329000.0000000    0.0984694
329040.0000000    0.0959194
329080.0000000    0.0991421
329120.0000000    0.1006531
329160.0000000    0.1047766
329200.0000000    0.1176693
329240.0000000    0.1140976
329280.0000000    0.1230472
329320.0000000    0.1141061
329360.0000000    0.1072046
329400.0000000    0.0968219
329440.0000000    0.1132209
329480.0000000    0.1111147
329520.0000000    0.1192671
329560.0000000    0.1152741
329600.0000000    0.1023422
329640.0000000    0.0993090
329680.0000000    0.0892586
329720.0000000    0.0950225
329760.0000000    0.0969700
329800.0000000    0.1009305
329840.0000000    0.0962739
329880.0000000    0.1027669
329920.0000000    0.1109582
329960.0000000    0.1128477
330000.0000000    0.1166890
330040.0000000    0.1136463
330080.0000000    0.1126563
330120.0000000    0.1068568
330160.0000000    0.1148544
330200.0000000    0.1163761
330240.0000000    0.1051751
330280.0000000    0.1107991
330320.0000000    0.1095309
330360.0000000    0.1097763
330400.0000000    0.1145291
330440.0000000    0.1045487
330480.0000000    0.0926809
330520.0000000    0.0968428
330560.0000000    0.1008657
330600.0000000    0.1027155
330640.0000000    0.1046282
330680.0000000    0.0983418
330720.0000000    0.1027403
330760.0000000    0.1054436
330800.0000000    0.0958239
330840.0000000    0.1072448
330880.0000000    0.1001607
330920.0000000    0.1000485
330960.0000000    0.1058255
331000.0000000    0.1004440
331040.0000000    0.1013370
331080.0000000    0.1045282
331120.0000000    0.1020897
331160.0000000    0.1045603
331200.0000000    0.0997963
331240.0000000    0.0891842
331280.0000000    0.0962798
331320.0000000    0.0971378
331360.0000000    0.0967429
331400.0000000    0.1106919
331440.0000000    0.1003912
331480.0000000    0.1000331
331520.0000000    0.0956500
331560.0000000    0.0944681
331600.0000000    0.0971939
331640.0000000    0.1149309
331680.0000000    0.1003870
331720.0000000    0.0896625
331760.0000000    0.0937986
331800.0000000    0.0975655
331840.0000000    0.0897020
331880.0000000    0.0921766
331920.0000000    0.0914633
331960.0000000    0.0837499
332000.0000000    0.0821062
332040.0000000    0.0896725
332080.0000000    0.0933416
332120.0000000    0.0897403
332160.0000000    0.1024455
332200.0000000    0.0972692
332240.0000000    0.0919206
332280.0000000    0.0956034
332320.0000000    0.0967216
332360.0000000    0.0948719
332400.0000000    0.0991442
332440.0000000    0.1075608
332480.0000000    0.0990148
332520.0000000    0.0976340
332560.0000000    0.1046805
332600.0000000    0.0988294
332640.0000000    0.0893141
332680.0000000    0.0913310
332720.0000000    0.0904187
332760.0000000    0.0907328
332800.0000000    0.0930713
332840.0000000    0.1075373
332880.0000000    0.1006618
332920.0000000    0.0921244
332960.0000000    0.1053460
333000.0000000    0.0976701
333040.0000000    0.0972162
333080.0000000    0.1006186
333120.0000000    0.0946462
333160.0000000    0.1069864
333200.0000000    0.1065777
333240.0000000    0.0994158
333280.0000000    0.0904834
333320.0000000    0.1028093
333360.0000000    0.0994245
333400.0000000    0.1084863
333440.0000000    0.1058858
333480.0000000    0.1001866
333520.0000000    0.0942989
333560.0000000    0.0972452
333600.0000000    0.1033229
333640.0000000    0.0872497
333680.0000000    0.0873789
333720.0000000    0.0879471
333760.0000000    0.1018749
333800.0000000    0.0999644
333840.0000000    0.0952598
333880.0000000    0.0903666
333920.0000000    0.0868591
333960.0000000    0.0945995
334000.0000000    0.0987718
334040.0000000    0.0893401
334080.0000000    0.0917631
334120.0000000    0.0861338
334160.0000000    0.0896610
334200.0000000    0.0982476
334240.0000000    0.0948793
334280.0000000    0.0979786
334320.0000000    0.0896963
334360.0000000    0.0888513
334400.0000000    0.0918484
334440.0000000    0.0953180
334480.0000000    0.0996241
334520.0000000    0.0998461
334560.0000000    0.1016077
334600.0000000    0.0998898
334640.0000000    0.1026511
334680.0000000    0.1053468
334720.0000000    0.1037746
334760.0000000    0.1009774
334800.0000000    0.0960107
334840.0000000    0.1016573
334880.0000000    0.0982312
334920.0000000    0.0939286
334960.0000000    0.0961328
335000.0000000    0.0970322
335040.0000000    0.1011784
335080.0000000    0.0934962
335120.0000000    0.0948725
335160.0000000    0.0956241
335200.0000000    0.0879236
335240.0000000    0.0974661
335280.0000000    0.1009738
335320.0000000    0.0951462
335360.0000000    0.0841919
335400.0000000    0.0943521
335440.0000000    0.1014683
335480.0000000    0.0926648
335520.0000000    0.0912866
335560.0000000    0.0967429
335600.0000000    0.0983038
335640.0000000    0.0921860
335680.0000000    0.0933122
335720.0000000    0.0889238
335760.0000000    0.0932568
335800.0000000    0.0903450
335840.0000000    0.0985335
335880.0000000    0.1005488
335920.0000000    0.0992798
335960.0000000    0.1019826
336000.0000000    0.1027356
336040.0000000    0.0996164
336080.0000000    0.0911668
336120.0000000    0.0949638
336160.0000000    0.1110591
336200.0000000    0.0902187
336240.0000000    0.1017113
336280.0000000    0.0944828
336320.0000000    0.1132343
336360.0000000    0.1000060
336400.0000000    0.0926674
336440.0000000    0.0931536
336480.0000000    0.0981799
336520.0000000    0.0995216
336560.0000000    0.0984408
336600.0000000    0.0980763
336640.0000000    0.0995830
336680.0000000    0.0980841
336720.0000000    0.1004889
336760.0000000    0.0987716
336800.0000000    0.0912689
336840.0000000    0.0956337
336880.0000000    0.1004532
336920.0000000    0.0995800
336960.0000000    0.1047251
337000.0000000    0.0941746
337040.0000000    0.0891246
337080.0000000    0.0970695
337120.0000000    0.0960363
337160.0000000    0.0932403
337200.0000000    0.0982398
337240.0000000    0.0953234
337280.0000000    0.0979343
337320.0000000    0.0940714
337360.0000000    0.0942931
337400.0000000    0.0934332
337440.0000000    0.1018639
337480.0000000    0.0971951
337520.0000000    0.0949478
337560.0000000    0.0922200
337600.0000000    0.0870214
337640.0000000    0.0880066
337680.0000000    0.0985664
337720.0000000    0.1033574
337760.0000000    0.0922064
337800.0000000    0.1007200
337840.0000000    0.0879684
337880.0000000    0.0932226
337920.0000000    0.1012955
337960.0000000    0.0926643
338000.0000000    0.0934610
338040.0000000    0.0951886
338080.0000000    0.0998384
338120.0000000    0.1033833
338160.0000000    0.1019265
338200.0000000    0.1018223
338240.0000000    0.1085254
338280.0000000    0.1105191
338320.0000000    0.1145668
338360.0000000    0.1087805
338400.0000000    0.1026593
338440.0000000    0.1044035
338480.0000000    0.1039778
338520.0000000    0.1096849
338560.0000000    0.1086175
338600.0000000    0.1169166
338640.0000000    0.1096763
338680.0000000    0.1110832
338720.0000000    0.1131568
338760.0000000    0.1092896
338800.0000000    0.1078771
338840.0000000    0.1020685
338880.0000000    0.0958497
338920.0000000    0.0986270
338960.0000000    0.0972160
339000.0000000    0.1063846
339040.0000000    0.1044104
339080.0000000    0.1090180
339120.0000000    0.1078901
339160.0000000    0.1131224
339200.0000000    0.1044751
339240.0000000    0.1063817
339280.0000000    0.1036702
339320.0000000    0.1130020
339360.0000000    0.1114348
339400.0000000    0.1114129
339440.0000000    0.1067840
339480.0000000    0.1004606
339520.0000000    0.1083348
339560.0000000    0.0953856
339600.0000000    0.0967167
339640.0000000    0.0978895
339680.0000000    0.0860966
339720.0000000    0.0792970
339760.0000000    0.0938521
339800.0000000    0.1101534
339840.0000000    0.1012131
339880.0000000    0.0948410
339920.0000000    0.1006301
339960.0000000    0.1143101
340000.0000000    0.1108533
340040.0000000    0.1050016
340080.0000000    0.0954749
340120.0000000    0.1009399
340160.0000000    0.1008220
340200.0000000    0.1037075
340240.0000000    0.1034634
340280.0000000    0.1040035
340320.0000000    0.0948900
340360.0000000    0.1023415
340400.0000000    0.1051341
340440.0000000    0.0997174
340480.0000000    0.1019760
340520.0000000    0.0914614
340560.0000000    0.0920779
340600.0000000    0.0878023
340640.0000000    0.0959115
340680.0000000    0.1032677
340720.0000000    0.0996623
340760.0000000    0.1004426
340800.0000000    0.1084790
340840.0000000    0.1009559
340880.0000000    0.0950454
340920.0000000    0.0995666
340960.0000000    0.0980878
341000.0000000    0.1146443
341040.0000000    0.1189424
341080.0000000    0.1188814
341120.0000000    0.1086656
341160.0000000    0.1118356
341200.0000000    0.1097897
341240.0000000    0.1118814
341280.0000000    0.1018106
341320.0000000    0.1020869
341360.0000000    0.1014604
341400.0000000    0.1064646
341440.0000000    0.0994159
341480.0000000    0.0959607
341520.0000000    0.1065473
341560.0000000    0.1084283
341600.0000000    0.0988294
341640.0000000    0.0971491
341680.0000000    0.1030788
341720.0000000    0.0891945
341760.0000000    0.0986191
341800.0000000    0.1094465
341840.0000000    0.1034769
341880.0000000    0.1109000
341920.0000000    0.1087959
341960.0000000    0.1095346
342000.0000000    0.0999657
342040.0000000    0.1079311
342080.0000000    0.1018528
342120.0000000    0.0987583
342160.0000000    0.1138367
342200.0000000    0.1117800
342240.0000000    0.1111412
342280.0000000    0.1113881
342320.0000000    0.1071964
342360.0000000    0.1088127
342400.0000000    0.1091213
342440.0000000    0.1056808
342480.0000000    0.1029255
342520.0000000    0.1026707
342560.0000000    0.1006739
342600.0000000    0.1068414
342640.0000000    0.1006889
342680.0000000    0.1023789
342720.0000000    0.1024538
342760.0000000    0.1042290
342800.0000000    0.0962567
342840.0000000    0.0989689
342880.0000000    0.0933464
342920.0000000    0.1027685
342960.0000000    0.0985421
343000.0000000    0.1002170
343040.0000000    0.0975953
343080.0000000    0.1030782
343120.0000000    0.0948573
343160.0000000    0.0964827
343200.0000000    0.0972807
343240.0000000    0.1010417
343280.0000000    0.1022341
343320.0000000    0.1025032
343360.0000000    0.0972141
343400.0000000    0.1048178
343440.0000000    0.1047763
343480.0000000    0.0995299
343520.0000000    0.1029550
343560.0000000    0.0996348
343600.0000000    0.1019612
343640.0000000    0.0928812
343680.0000000    0.1065015
343720.0000000    0.1098063
343760.0000000    0.1018326
343800.0000000    0.1059695
343840.0000000    0.1098249
343880.0000000    0.1015382
343920.0000000    0.0937384
343960.0000000    0.1146047
344000.0000000    0.1090123
344040.0000000    0.1041843
344080.0000000    0.0996499
344120.0000000    0.0983933
344160.0000000    0.1081636
344200.0000000    0.1104264
344240.0000000    0.1030344
344280.0000000    0.0975426
344320.0000000    0.1049637
344360.0000000    0.0959903
344400.0000000    0.1099445
344440.0000000    0.1031144
344480.0000000    0.1024803
344520.0000000    0.0926686
344560.0000000    0.0976124
344600.0000000    0.0917403
344640.0000000    0.1002999
344680.0000000    0.0956312
344720.0000000    0.0988683
344760.0000000    0.1029674
344800.0000000    0.0967327
344840.0000000    0.1054695
344880.0000000    0.0983571
344920.0000000    0.0961476
344960.0000000    0.0977007
345000.0000000    0.0950859
345040.0000000    0.1160739
345080.0000000    0.1121035
345120.0000000    0.0987643
345160.0000000    0.1005705
345200.0000000    0.1001567
345240.0000000    0.0955200
345280.0000000    0.1019402
345320.0000000    0.1022271
345360.0000000    0.1038481
345400.0000000    0.1041304
345440.0000000    0.0987384
345480.0000000    0.1123579
345520.0000000    0.1028118
345560.0000000    0.1098364
345600.0000000    0.0923217
345640.0000000    0.1105092
345680.0000000    0.1069257
345720.0000000    0.1090819
345760.0000000    0.1067894
345800.0000000    0.0990223
345840.0000000    0.1050200
345880.0000000    0.0987600
345920.0000000    0.1087261
345960.0000000    0.1098017
346000.0000000    0.0993821
346040.0000000    0.1101278
346080.0000000    0.1010848
346120.0000000    0.1054736
346160.0000000    0.1130470
346200.0000000    0.1037074
346240.0000000    0.1005489
346280.0000000    0.1063219
346320.0000000    0.1157999
346360.0000000    0.1098917
346400.0000000    0.1030273
346440.0000000    0.1046043
346480.0000000    0.1154023
346520.0000000    0.1151173
346560.0000000    0.1053784
346600.0000000    0.1103973
346640.0000000    0.1136281
346680.0000000    0.1210623
346720.0000000    0.1030640
346760.0000000    0.1086771
346800.0000000    0.0941275
346840.0000000    0.1162971
346880.0000000    0.0960212
346920.0000000    0.1003427
346960.0000000    0.1196917
347000.0000000    0.1133964
347040.0000000    0.1095732
347080.0000000    0.1177249
347120.0000000    0.1083352
347160.0000000    0.1032845
347200.0000000    0.1167595
347240.0000000    0.1183325
347280.0000000    0.1035245
347320.0000000    0.0966572
347360.0000000    0.0942775
347400.0000000    0.1012434
347440.0000000    0.1046875
347480.0000000    0.1028897
347520.0000000    0.0990074
347560.0000000    0.1033831
347600.0000000    0.0969123
347640.0000000    0.1028264
347680.0000000    0.1066592
347720.0000000    0.0998222
347760.0000000    0.1071585
347800.0000000    0.1009473
347840.0000000    0.1110614
347880.0000000    0.1125658
347920.0000000    0.1043577
347960.0000000    0.1108354
348000.0000000    0.1005698
348040.0000000    0.1107120
348080.0000000    0.0962146
348120.0000000    0.1076422
348160.0000000    0.1074784
348200.0000000    0.0966979
348240.0000000    0.0930348
348280.0000000    0.0970242
348320.0000000    0.1172395
348360.0000000    0.1075735
348400.0000000    0.1017051
348440.0000000    0.1113988
348480.0000000    0.1110011
348520.0000000    0.1086678
348560.0000000    0.1043153
348600.0000000    0.1165599
348640.0000000    0.0983713
348680.0000000    0.1144409
348720.0000000    0.1149252
348760.0000000    0.1039794
348800.0000000    0.1072999
348840.0000000    0.1211918
348880.0000000    0.1140351
348920.0000000    0.1097908
348960.0000000    0.1100958
349000.0000000    0.1040175
349040.0000000    0.0978538
349080.0000000    0.1023815
349120.0000000    0.1088408
349160.0000000    0.1039456
349200.0000000    0.1144371
349240.0000000    0.1043239
349280.0000000    0.1022202
349320.0000000    0.1040460
349360.0000000    0.1059638
349400.0000000    0.0960856
349440.0000000    0.1085716
349480.0000000    0.1154877
349520.0000000    0.1025820
349560.0000000    0.1039894
349600.0000000    0.1091014
349640.0000000    0.1040642
349680.0000000    0.0985123
349720.0000000    0.1084162
349760.0000000    0.1071434
349800.0000000    0.1106115
349840.0000000    0.0991858
349880.0000000    0.0968194
349920.0000000    0.1025260
349960.0000000    0.1051525
350000.0000000    0.0991143
350040.0000000    0.0942191
350080.0000000    0.0965105
350120.0000000    0.1032487
350160.0000000    0.1121314
350200.0000000    0.1036420
350240.0000000    0.1073922
350280.0000000    0.1117511
350320.0000000    0.0916979
350360.0000000    0.0958639
350400.0000000    0.1015997
350440.0000000    0.1010266
350480.0000000    0.1001407
350520.0000000    0.0980385
350560.0000000    0.0989177
350600.0000000    0.1065905
350640.0000000    0.1084887
350680.0000000    0.0977384
350720.0000000    0.1069764
350760.0000000    0.1051474
350800.0000000    0.1015155
350840.0000000    0.0958105
350880.0000000    0.1055586
350920.0000000    0.1110362
350960.0000000    0.1055943
351000.0000000    0.1075844
351040.0000000    0.1054405
351080.0000000    0.0940378
351120.0000000    0.0957146
351160.0000000    0.0910175
351200.0000000    0.0971927
351240.0000000    0.0940539
351280.0000000    0.0922394
351320.0000000    0.0847019
351360.0000000    0.0958814
351400.0000000    0.0954336
351440.0000000    0.0970655
351480.0000000    0.0982811
351520.0000000    0.1032492
351560.0000000    0.1108744
351600.0000000    0.0975726
351640.0000000    0.1139619
351680.0000000    0.1097100
351720.0000000    0.1098849
351760.0000000    0.1087119
351800.0000000    0.0988825
351840.0000000    0.1071160
351880.0000000    0.1115997
351920.0000000    0.1126563
351960.0000000    0.1036058
352000.0000000    0.1003601
352040.0000000    0.0979146
352080.0000000    0.1081283
352120.0000000    0.1050317
352160.0000000    0.0963860
352200.0000000    0.0941621
352240.0000000    0.0872433
352280.0000000    0.1041316
352320.0000000    0.1120487
352360.0000000    0.1044605
352400.0000000    0.0960080
352440.0000000    0.0897174
352480.0000000    0.1024835
352520.0000000    0.0964451
352560.0000000    0.0893148
352600.0000000    0.1006572
352640.0000000    0.1047280
352680.0000000    0.1037871
352720.0000000    0.0991905
352760.0000000    0.1054703
352800.0000000    0.0920146
352840.0000000    0.1088197
352880.0000000    0.0917608
352920.0000000    0.0913676
352960.0000000    0.0863464
353000.0000000    0.0912678
353040.0000000    0.0974424
353080.0000000    0.0938228
353120.0000000    0.0997934
353160.0000000    0.0898279
353200.0000000    0.1061567
353240.0000000    0.1065952
353280.0000000    0.1116079
353320.0000000    0.0946830
353360.0000000    0.1033762
353400.0000000    0.0981928
353440.0000000    0.0923824
353480.0000000    0.0949521
353520.0000000    0.1008574
353560.0000000    0.1031849
353600.0000000    0.1015460
353640.0000000    0.0895045
353680.0000000    0.0903689
353720.0000000    0.0900652
353760.0000000    0.0873280
353800.0000000    0.0822756
353840.0000000    0.0955240
353880.0000000    0.1048495
353920.0000000    0.0967863
353960.0000000    0.0901889
354000.0000000    0.1002851
354040.0000000    0.0958121
354080.0000000    0.1012077
354120.0000000    0.0868757
354160.0000000    0.0916970
354200.0000000    0.0845512
354240.0000000    0.0856895
354280.0000000    0.1008061
354320.0000000    0.0911627
354360.0000000    0.1049363
354400.0000000    0.0863287
354440.0000000    0.0985624
354480.0000000    0.0917012
354520.0000000    0.0887856
354560.0000000    0.1020534
354600.0000000    0.1006383
354640.0000000    0.1024489
354680.0000000    0.1030396
354720.0000000    0.0983711
354760.0000000    0.0857800
354800.0000000    0.1007684
354840.0000000    0.0896939
354880.0000000    0.0985510
354920.0000000    0.1136525
354960.0000000    0.0938545
355000.0000000    0.1048549
355040.0000000    0.1025495
355080.0000000    0.0966669
355120.0000000    0.0866489
355160.0000000    0.0940652
355200.0000000    0.0908859
355240.0000000    0.0863072
355280.0000000    0.0952904
355320.0000000    0.0902474
355360.0000000    0.0942758
355400.0000000    0.0957244
355440.0000000    0.0949972
355480.0000000    0.0932536
355520.0000000    0.0982234
355560.0000000    0.0954941
355600.0000000    0.1037739
355640.0000000    0.0986692
355680.0000000    0.0819995
355720.0000000    0.0937178
355760.0000000    0.0811266
355800.0000000    0.0897330
355840.0000000    0.0878591
355880.0000000    0.0939908
355920.0000000    0.0871974
355960.0000000    0.0912688
356000.0000000    0.0802791
356040.0000000    0.0938461
356080.0000000    0.0901824
356120.0000000    0.0984220
356160.0000000    0.1024165
356200.0000000    0.0898977
356240.0000000    0.0980456
356280.0000000    0.0858860
356320.0000000    0.1024836
356360.0000000    0.0886964
356400.0000000    0.0988030
356440.0000000    0.0855764
356480.0000000    0.0930316
356520.0000000    0.0975706
356560.0000000    0.0916852
356600.0000000    0.0996081
356640.0000000    0.0954539
356680.0000000    0.0847089
356720.0000000    0.0961300
356760.0000000    0.0896077
356800.0000000    0.0896950
356840.0000000    0.0887401
356880.0000000    0.1004195
356920.0000000    0.0835969
356960.0000000    0.0940167
357000.0000000    0.0973817
357040.0000000    0.0958973
357080.0000000    0.0945112
357120.0000000    0.0901480
357160.0000000    0.1167169
357200.0000000    0.1059999
357240.0000000    0.0937393
357280.0000000    0.0895794
357320.0000000    0.0969879
357360.0000000    0.1006836
357400.0000000    0.0864812
357440.0000000    0.0922867
357480.0000000    0.0921635
357520.0000000    0.0925818
357560.0000000    0.0941227
357600.0000000    0.0999450
357640.0000000    0.0982105
357680.0000000    0.0903306
357720.0000000    0.0930181
357760.0000000    0.1013264
357800.0000000    0.1017569
357840.0000000    0.1008439
357880.0000000    0.0976058
357920.0000000    0.1017529
357960.0000000    0.1006425
358000.0000000    0.1147792
358040.0000000    0.0993581
358080.0000000    0.1077349
358120.0000000    0.1054987
358160.0000000    0.1005296
358200.0000000    0.0934433
358240.0000000    0.0851654
358280.0000000    0.0964120
358320.0000000    0.0970874
358360.0000000    0.0917436
358400.0000000    0.1083505
358440.0000000    0.1027205
358480.0000000    0.0957480
358520.0000000    0.1016959
358560.0000000    0.0966763
358600.0000000    0.0998019
358640.0000000    0.0918841
358680.0000000    0.0945842
358720.0000000    0.0956880
358760.0000000    0.0956997
358800.0000000    0.1159149
358840.0000000    0.0997133
358880.0000000    0.0998597
358920.0000000    0.0959284
358960.0000000    0.0927274
359000.0000000    0.1032902
359040.0000000    0.0968086
359080.0000000    0.1094785
359120.0000000    0.1239573
359160.0000000    0.1121773
359200.0000000    0.1050676
359240.0000000    0.0940099
359280.0000000    0.0951226
359320.0000000    0.0866697
359360.0000000    0.1062854
359400.0000000    0.0889081
359440.0000000    0.0966025
359480.0000000    0.1150996
359520.0000000    0.1080830
359560.0000000    0.1056162
359600.0000000    0.1051694
359640.0000000    0.1081386
359680.0000000    0.0976531
359720.0000000    0.0967797
359760.0000000    0.1016277
359800.0000000    0.1104195
359840.0000000    0.1108284
359880.0000000    0.1095097
359920.0000000    0.0847607
359960.0000000    0.1016231
360000.0000000    0.0911676
360040.0000000    0.0903521
360080.0000000    0.1007505
360120.0000000    0.1035380
360160.0000000    0.0956058
360200.0000000    0.0994856
360240.0000000    0.0994217
360280.0000000    0.0956660
360320.0000000    0.1082464
360360.0000000    0.0959372
360400.0000000    0.1063780
360440.0000000    0.0984601
360480.0000000    0.1012897
360520.0000000    0.0838013
360560.0000000    0.0955734
360600.0000000    0.0931819
360640.0000000    0.0955126
360680.0000000    0.0874964
360720.0000000    0.0924414
360760.0000000    0.1108353
360800.0000000    0.1106620
360840.0000000    0.1052916
360880.0000000    0.1048607
360920.0000000    0.1014406
360960.0000000    0.1106528
361000.0000000    0.1029074
361040.0000000    0.0998782
361080.0000000    0.0933218
361120.0000000    0.1054442
361160.0000000    0.1006753
361200.0000000    0.1042780
361240.0000000    0.0978967
361280.0000000    0.0844726
361320.0000000    0.0818898
361360.0000000    0.0929723
361400.0000000    0.0866125
361440.0000000    0.0895480
361480.0000000    0.0883368
361520.0000000    0.0948753
361560.0000000    0.0869762
361600.0000000    0.0950679
361640.0000000    0.0893450
361680.0000000    0.0935227
361720.0000000    0.0982694
361760.0000000    0.0820411
361800.0000000    0.0977331
361840.0000000    0.0870042
361880.0000000    0.0907327
361920.0000000    0.0991864
361960.0000000    0.1021639
362000.0000000    0.0895363
362040.0000000    0.0817019
362080.0000000    0.0862042
362120.0000000    0.0953275
362160.0000000    0.1060673
362200.0000000    0.0959939
362240.0000000    0.0993487
362280.0000000    0.1009679
362320.0000000    0.0916738
362360.0000000    0.0922139
362400.0000000    0.0965364
362440.0000000    0.0975527
362480.0000000    0.0928453
362520.0000000    0.0933724
362560.0000000    0.1002712
362600.0000000    0.0963032
362640.0000000    0.0973516
362680.0000000    0.0958160
362720.0000000    0.0981679
362760.0000000    0.0982347
362800.0000000    0.0933933
362840.0000000    0.0914279
362880.0000000    0.0984679
362920.0000000    0.0960552
362960.0000000    0.0974277
363000.0000000    0.0997891
363040.0000000    0.0960923
363080.0000000    0.1019722
363120.0000000    0.0953935
363160.0000000    0.1012825
363200.0000000    0.0870704
363240.0000000    0.0903264
363280.0000000    0.1045670
363320.0000000    0.0955481
363360.0000000    0.0997438
363400.0000000    0.1042061
363440.0000000    0.1004675
363480.0000000    0.1005674
363520.0000000    0.0960087
363560.0000000    0.1052177
363600.0000000    0.1000055
363640.0000000    0.1085801
363680.0000000    0.1077480
363720.0000000    0.1098864
363760.0000000    0.1079089
363800.0000000    0.1176361
363840.0000000    0.1132963
363880.0000000    0.1146232
363920.0000000    0.1066107
363960.0000000    0.1024463
364000.0000000    0.1083593
364040.0000000    0.1027185
364080.0000000    0.1077321
364120.0000000    0.1029870
364160.0000000    0.1145774
364200.0000000    0.1145578
364240.0000000    0.1028456
364280.0000000    0.0993072
364320.0000000    0.1033460
364360.0000000    0.1063941
364400.0000000    0.1184519
364440.0000000    0.1073923
364480.0000000    0.1087163
364520.0000000    0.1135020
364560.0000000    0.1130047
364600.0000000    0.1167767
364640.0000000    0.0986547
364680.0000000    0.1088549
364720.0000000    0.1050511
364760.0000000    0.1084550
364800.0000000    0.1006682
364840.0000000    0.0957110
364880.0000000    0.1083922
364920.0000000    0.1017441
364960.0000000    0.1004484
365000.0000000    0.1018065
365040.0000000    0.1142822
365080.0000000    0.0997316
365120.0000000    0.1019419
365160.0000000    0.1147372
365200.0000000    0.1089279
365240.0000000    0.1101318
365280.0000000    0.1089676
365320.0000000    0.1112981
365360.0000000    0.1131017
365400.0000000    0.1209077
365440.0000000    0.1104581
365480.0000000    0.1059667
365520.0000000    0.1131693
365560.0000000    0.1065098
365600.0000000    0.1191354
365640.0000000    0.1049820
365680.0000000    0.1251947
365720.0000000    0.1120570
365760.0000000    0.1069475
365800.0000000    0.1129111
365840.0000000    0.1151040
365880.0000000    0.1068736
365920.0000000    0.1105601
365960.0000000    0.1156024
366000.0000000    0.1103611
366040.0000000    0.1019601
366080.0000000    0.1104703
366120.0000000    0.0965951
366160.0000000    0.0985219
366200.0000000    0.1058429
366240.0000000    0.1049432
366280.0000000    0.1027214
366320.0000000    0.1107350
366360.0000000    0.1120860
366400.0000000    0.1139388
366440.0000000    0.1038323
366480.0000000    0.0995455
366520.0000000    0.1077892
366560.0000000    0.1119088
366600.0000000    0.1099471
366640.0000000    0.1083638
366680.0000000    0.1136946
366720.0000000    0.1151447
366760.0000000    0.1072686
366800.0000000    0.1012257
366840.0000000    0.1185486
366880.0000000    0.1080032
366920.0000000    0.1170776
366960.0000000    0.1121541
367000.0000000    0.1138032
367040.0000000    0.1084863
367080.0000000    0.0981976
367120.0000000    0.1066323
367160.0000000    0.1048686
367200.0000000    0.1121346
367240.0000000    0.0988771
367280.0000000    0.1115743
367320.0000000    0.1006919
367360.0000000    0.1121815
367400.0000000    0.1069087
367440.0000000    0.1110581
367480.0000000    0.1093127
367520.0000000    0.1014357
367560.0000000    0.0933662
367600.0000000    0.0924653
367640.0000000    0.1023123
367680.0000000    0.0936472
367720.0000000    0.1067082
367760.0000000    0.1080813
367800.0000000    0.1025333
367840.0000000    0.0976110
367880.0000000    0.0973148
367920.0000000    0.1007551
367960.0000000    0.1080110
368000.0000000    0.1048685
368040.0000000    0.0995880
368080.0000000    0.1014994
368120.0000000    0.0973146
368160.0000000    0.1032448
368200.0000000    0.1035049
368240.0000000    0.1026970
368280.0000000    0.1030174
368320.0000000    0.1111881
368360.0000000    0.0990758
368400.0000000    0.1026033
368440.0000000    0.0997261
368480.0000000    0.1029537
368520.0000000    0.1060013
368560.0000000    0.1067422
368600.0000000    0.1051121
368640.0000000    0.1074490
368680.0000000    0.1056995
368720.0000000    0.1086216
368760.0000000    0.1073633
368800.0000000    0.0983522
368840.0000000    0.1045536
368880.0000000    0.1018300
368920.0000000    0.1057189
368960.0000000    0.1009380
369000.0000000    0.0992610
369040.0000000    0.1050088
369080.0000000    0.1009039
369120.0000000    0.1029610
369160.0000000    0.1013803
369200.0000000    0.0996409
369240.0000000    0.1014632
369280.0000000    0.1000082
369320.0000000    0.1010553
369360.0000000    0.1073567
369400.0000000    0.0959790
369440.0000000    0.1065854
369480.0000000    0.1185035
369520.0000000    0.0988141
369560.0000000    0.0966207
369600.0000000    0.0907606
369640.0000000    0.1021238
369680.0000000    0.1005936
369720.0000000    0.1078956
369760.0000000    0.0931704
369800.0000000    0.1001177
369840.0000000    0.1092558
369880.0000000    0.1070791
369920.0000000    0.0856833
369960.0000000    0.0893285
370000.0000000    0.0946029
370040.0000000    0.1044043
370080.0000000    0.0962362
370120.0000000    0.1030990
370160.0000000    0.0954221
370200.0000000    0.1070819
370240.0000000    0.1012490
370280.0000000    0.1015111
370320.0000000    0.0949489
370360.0000000    0.0947080
370400.0000000    0.0927541
370440.0000000    0.0922352
370480.0000000    0.0955239
370520.0000000    0.0990124
370560.0000000    0.1006487
370600.0000000    0.1001417
370640.0000000    0.1079954
370680.0000000    0.1128631
370720.0000000    0.1024262
370760.0000000    0.0953268
370800.0000000    0.0945811
370840.0000000    0.1026414
370880.0000000    0.1038338
370920.0000000    0.1118754
370960.0000000    0.1021474
371000.0000000    0.0972497
371040.0000000    0.1070404
371080.0000000    0.0988439
371120.0000000    0.1134321
371160.0000000    0.1023054
371200.0000000    0.0873178
371240.0000000    0.0875499
371280.0000000    0.1004959
371320.0000000    0.0977180
371360.0000000    0.0845433
371400.0000000    0.0899297
371440.0000000    0.0925398
371480.0000000    0.0957629
371520.0000000    0.1023895
371560.0000000    0.0963402
371600.0000000    0.1010805
371640.0000000    0.0960890
371680.0000000    0.0978718
371720.0000000    0.0885488
371760.0000000    0.0914105
371800.0000000    0.0869309
371840.0000000    0.0848203
371880.0000000    0.0827755
371920.0000000    0.0892194
371960.0000000    0.0804253
372000.0000000    0.0853550
372040.0000000    0.0931614
372080.0000000    0.0912023
372120.0000000    0.0913212
372160.0000000    0.0999683
372200.0000000    0.0938863
372240.0000000    0.1050467
372280.0000000    0.0978681
372320.0000000    0.0902424
372360.0000000    0.0870345
372400.0000000    0.0971624
372440.0000000    0.0982638
372480.0000000    0.0938565
372520.0000000    0.0999150
372560.0000000    0.0993930
372600.0000000    0.0969424
372640.0000000    0.0888623
372680.0000000    0.0880536
372720.0000000    0.1004416
372760.0000000    0.1000637
372800.0000000    0.0953343
372840.0000000    0.0967884
372880.0000000    0.0999053
372920.0000000    0.0965273
372960.0000000    0.0981194
373000.0000000    0.0847224
373040.0000000    0.0913000
373080.0000000    0.0933208
373120.0000000    0.0971658
373160.0000000    0.0904838
373200.0000000    0.0821595
373240.0000000    0.0912145
373280.0000000    0.0937077
373320.0000000    0.0908191
373360.0000000    0.0896994
373400.0000000    0.0885455
373440.0000000    0.0916304
373480.0000000    0.0993487
373520.0000000    0.0911704
373560.0000000    0.0888312
373600.0000000    0.0802791
373640.0000000    0.0871618
373680.0000000    0.0913197
373720.0000000    0.0915391
373760.0000000    0.0995698
373800.0000000    0.1097371
373840.0000000    0.0997847
373880.0000000    0.0966687
373920.0000000    0.0932593
373960.0000000    0.0921913
374000.0000000    0.0841960
374040.0000000    0.0855926
374080.0000000    0.0939111
374120.0000000    0.0912589
374160.0000000    0.0855688
374200.0000000    0.0927097
374240.0000000    0.0991159
374280.0000000    0.0930929
374320.0000000    0.0852433
374360.0000000    0.0857344
374400.0000000    0.0860925
374440.0000000    0.0915769
374480.0000000    0.0868486
374520.0000000    0.0941528
374560.0000000    0.0931621
374600.0000000    0.0920117
374640.0000000    0.0912797
374680.0000000    0.0914066
374720.0000000    0.0922986
374760.0000000    0.0918731
374800.0000000    0.0946663
374840.0000000    0.0821963
374880.0000000    0.0888003
374920.0000000    0.0849667
374960.0000000    0.0948206
375000.0000000    0.0886855
375040.0000000    0.0894855
375080.0000000    0.0941110
375120.0000000    0.0896886
375160.0000000    0.0951458
375200.0000000    0.1097159
375240.0000000    0.0950895
375280.0000000    0.0973241
375320.0000000    0.0879819
375360.0000000    0.0984561
375400.0000000    0.0996711
375440.0000000    0.1013784
375480.0000000    0.0961916
375520.0000000    0.0899703
375560.0000000    0.0835660
375600.0000000    0.0964443
375640.0000000    0.0928553
375680.0000000    0.0978876
375720.0000000    0.0902731
375760.0000000    0.1005727
375800.0000000    0.0835862
375840.0000000    0.0873161
375880.0000000    0.0891942
375920.0000000    0.1046537
375960.0000000    0.0984524
376000.0000000    0.0940393
376040.0000000    0.0950551
376080.0000000    0.0992370
376120.0000000    0.1001336
376160.0000000    0.0984075
376200.0000000    0.0981466
376240.0000000    0.0930142
376280.0000000    0.0933885
376320.0000000    0.0898877
376360.0000000    0.0908018
376400.0000000    0.0958657
376440.0000000    0.0925324
376480.0000000    0.0994734
376520.0000000    0.1040442
376560.0000000    0.0912036
376600.0000000    0.1018727
376640.0000000    0.0921430
376680.0000000    0.0969622
376720.0000000    0.0932560
376760.0000000    0.0918947
376800.0000000    0.0925122
376840.0000000    0.0936207
376880.0000000    0.0940462
376920.0000000    0.0935328
376960.0000000    0.0898809
377000.0000000    0.0837708
377040.0000000    0.0872168
377080.0000000    0.0817047
377120.0000000    0.0880238
377160.0000000    0.0909159
377200.0000000    0.0956405
377240.0000000    0.0912471
377280.0000000    0.0915809
377320.0000000    0.0896518
377360.0000000    0.0869016
377400.0000000    0.0809197
377440.0000000    0.0783420
377480.0000000    0.0907768
377520.0000000    0.0887019
377560.0000000    0.0826088
377600.0000000    0.0880851
377640.0000000    0.0834720
377680.0000000    0.0886331
377720.0000000    0.1023087
377760.0000000    0.0996290
377800.0000000    0.0995333
377840.0000000    0.1081381
377880.0000000    0.1017509
377920.0000000    0.0991733
377960.0000000    0.1057356
378000.0000000    0.1010964
378040.0000000    0.0982289
378080.0000000    0.1041788
378120.0000000    0.0930029
378160.0000000    0.0976072
378200.0000000    0.1012622
378240.0000000    0.1039684
378280.0000000    0.0986225
378320.0000000    0.0913009
378360.0000000    0.0919924
378400.0000000    0.0960956
378440.0000000    0.0987595
378480.0000000    0.0966188
378520.0000000    0.0942302
378560.0000000    0.0946193
378600.0000000    0.0868636
378640.0000000    0.0873568
378680.0000000    0.0860807
378720.0000000    0.0920320
378760.0000000    0.0942498
378800.0000000    0.0986610
378840.0000000    0.0949536
378880.0000000    0.0999184
378920.0000000    0.0997334
378960.0000000    0.0984095
379000.0000000    0.1035260
379040.0000000    0.0864725
379080.0000000    0.0959821
379120.0000000    0.0924937
379160.0000000    0.1027071
379200.0000000    0.1073542
379240.0000000    0.0973758
379280.0000000    0.0971263
379320.0000000    0.0971758
379360.0000000    0.0957360
379400.0000000    0.0956250
379440.0000000    0.0852789
379480.0000000    0.0932710
379520.0000000    0.1024167
379560.0000000    0.0970131
379600.0000000    0.0941442
379640.0000000    0.0912138
379680.0000000    0.0984221
379720.0000000    0.1008689
379760.0000000    0.0902189
379800.0000000    0.0967664
379840.0000000    0.0870476
379880.0000000    0.1013220
379920.0000000    0.0925336
379960.0000000    0.0967160
380000.0000000    0.0797309
380040.0000000    0.0865947
380080.0000000    0.1018976
380120.0000000    0.0999374
380160.0000000    0.1015524
380200.0000000    0.0959641
380240.0000000    0.1013864
380280.0000000    0.0939841
380320.0000000    0.1011436
380360.0000000    0.0882394
380400.0000000    0.0988625
380440.0000000    0.0990726
380480.0000000    0.0964822
380520.0000000    0.0971372
380560.0000000    0.0983561
380600.0000000    0.0853421
380640.0000000    0.0860625
380680.0000000    0.0917434
380720.0000000    0.0943153
380760.0000000    0.0835715
380800.0000000    0.0951688
380840.0000000    0.0929460
380880.0000000    0.1075731
380920.0000000    0.1114799
380960.0000000    0.0955023
381000.0000000    0.0948809
381040.0000000    0.0810026
381080.0000000    0.0973640
381120.0000000    0.0923414
381160.0000000    0.0980627
381200.0000000    0.0955468
381240.0000000    0.0875030
381280.0000000    0.0903961
381320.0000000    0.0975875
381360.0000000    0.0880554
381400.0000000    0.0830389
381440.0000000    0.1027677
381480.0000000    0.0946604
381520.0000000    0.1051805
381560.0000000    0.1008994
381600.0000000    0.0935262
381640.0000000    0.1021981
381680.0000000    0.0967310
381720.0000000    0.1074325
381760.0000000    0.1111735
381800.0000000    0.0982264
381840.0000000    0.0951579
381880.0000000    0.1042364
381920.0000000    0.0883441
381960.0000000    0.1001078
382000.0000000    0.1024547
382040.0000000    0.1092365
382080.0000000    0.1101455
382120.0000000    0.1026950
382160.0000000    0.1005902
382200.0000000    0.1029176
382240.0000000    0.1058956
382280.0000000    0.1037282
382320.0000000    0.1011450
382360.0000000    0.1061645
382400.0000000    0.0978668
382440.0000000    0.0947424
382480.0000000    0.0958091
382520.0000000    0.0891414
382560.0000000    0.0860572
382600.0000000    0.0965445
382640.0000000    0.0955622
382680.0000000    0.1035248
382720.0000000    0.1178348
382760.0000000    0.1057715
382800.0000000    0.1102857
382840.0000000    0.0859788
382880.0000000    0.1107496
382920.0000000    0.1004221
382960.0000000    0.1094281
383000.0000000    0.1078968
383040.0000000    0.0993277
383080.0000000    0.0934154
383120.0000000    0.1011914
383160.0000000    0.0916781
383200.0000000    0.0990632
383240.0000000    0.1039916
383280.0000000    0.0988615
383320.0000000    0.0907478
383360.0000000    0.0926785
383400.0000000    0.0983680
383440.0000000    0.1005280
383480.0000000    0.0990276
383520.0000000    0.0918387
383560.0000000    0.1089316
383600.0000000    0.1027940
383640.0000000    0.1040228
383680.0000000    0.1008101
383720.0000000    0.1075750
383760.0000000    0.0949311
383800.0000000    0.1096190
383840.0000000    0.1021292
383880.0000000    0.1115718
383920.0000000    0.1096352
383960.0000000    0.1003702
384000.0000000    0.0958052
384040.0000000    0.0899624
384080.0000000    0.0949038
384120.0000000    0.0955993
384160.0000000    0.1062101
384200.0000000    0.0951989
384240.0000000    0.0913943
384280.0000000    0.1041456
384320.0000000    0.1050540
384360.0000000    0.0993636
384400.0000000    0.0968329
384440.0000000    0.0917430
384480.0000000    0.1046875
384520.0000000    0.1091457
384560.0000000    0.1103465
384600.0000000    0.1007146
384640.0000000    0.1223192
384680.0000000    0.0993261
384720.0000000    0.1011875
384760.0000000    0.1077267
384800.0000000    0.1069563
384840.0000000    0.1000464
384880.0000000    0.1003463
384920.0000000    0.1101400
384960.0000000    0.0877211
385000.0000000    0.1077265
385040.0000000    0.1038510
385080.0000000    0.0983620
385120.0000000    0.0988976
385160.0000000    0.0984009
385200.0000000    0.0940343
385240.0000000    0.1034149
385280.0000000    0.0891942
385320.0000000    0.1064758
385360.0000000    0.1022459
385400.0000000    0.0946841
385440.0000000    0.0953866
385480.0000000    0.0901080
385520.0000000    0.1006794
385560.0000000    0.1076124
385600.0000000    0.0994185
385640.0000000    0.1004114
385680.0000000    0.0979723
385720.0000000    0.1011671
385760.0000000    0.0989243
385800.0000000    0.1002612
385840.0000000    0.0998025
385880.0000000    0.0997691
385920.0000000    0.1007179
385960.0000000    0.1148898
386000.0000000    0.1077010
386040.0000000    0.0996501
386080.0000000    0.1094160
386120.0000000    0.0967214
386160.0000000    0.1060025
386200.0000000    0.1096702
386240.0000000    0.1041892
386280.0000000    0.0891340
386320.0000000    0.0944847
386360.0000000    0.0910008
386400.0000000    0.0986350
386440.0000000    0.0961328
386480.0000000    0.0962201
386520.0000000    0.0951996
386560.0000000    0.1034689
386600.0000000    0.0978538
386640.0000000    0.0886563
386680.0000000    0.0934288
386720.0000000    0.0922382
386760.0000000    0.1008904
386800.0000000    0.0976962
386840.0000000    0.0928188
386880.0000000    0.0951625
386920.0000000    0.1002319
386960.0000000    0.1015043
387000.0000000    0.0991435
387040.0000000    0.1035006
387080.0000000    0.0995477
387120.0000000    0.0914854
387160.0000000    0.1112200
387200.0000000    0.1162842
387240.0000000    0.1070531
387280.0000000    0.1011763
387320.0000000    0.1013125
387360.0000000    0.0915880
387400.0000000    0.0930254
387440.0000000    0.0986962
387480.0000000    0.1008941
387520.0000000    0.0958567
387560.0000000    0.0938721
387600.0000000    0.0901492
387640.0000000    0.0993272
387680.0000000    0.0875857
387720.0000000    0.0823015
387760.0000000    0.0920116
387800.0000000    0.0906900
387840.0000000    0.0884688
387880.0000000    0.0948889
387920.0000000    0.0838229
387960.0000000    0.0944917
388000.0000000    0.0867593
388040.0000000    0.1001829
388080.0000000    0.1010985
388120.0000000    0.0962850
388160.0000000    0.0952875
388200.0000000    0.1047956
388240.0000000    0.0885350
388280.0000000    0.0969436
388320.0000000    0.0865979
388360.0000000    0.0897674
388400.0000000    0.0987318
388440.0000000    0.0899108
388480.0000000    0.0950479
388520.0000000    0.0915500
388560.0000000    0.0915481
388600.0000000    0.0940240
388640.0000000    0.0974283
388680.0000000    0.0972984
388720.0000000    0.1081748
388760.0000000    0.0985758
388800.0000000    0.1015920
388840.0000000    0.0958179
388880.0000000    0.0950604
388920.0000000    0.1038389
388960.0000000    0.1085181
389000.0000000    0.1068741
389040.0000000    0.1000105
389080.0000000    0.0982118
389120.0000000    0.1021408
389160.0000000    0.0974949
389200.0000000    0.1078797
389240.0000000    0.1011175
389280.0000000    0.1042514
389320.0000000    0.1019663
389360.0000000    0.0892515
389400.0000000    0.1021276
389440.0000000    0.0970161
389480.0000000    0.0974985
389520.0000000    0.0932287
389560.0000000    0.0982131
389600.0000000    0.0977580
389640.0000000    0.0996399
389680.0000000    0.1068352
389720.0000000    0.1007115
389760.0000000    0.1058390
389800.0000000    0.0934189
389840.0000000    0.1031596
389880.0000000    0.0873254
389920.0000000    0.1121874
389960.0000000    0.1078372
390000.0000000    0.0951063
390040.0000000    0.1038343
390080.0000000    0.1040017
390120.0000000    0.1004886
390160.0000000    0.1029449
390200.0000000    0.1025593
390240.0000000    0.1049080
390280.0000000    0.1022552
390320.0000000    0.1003479
390360.0000000    0.1044910
390400.0000000    0.1061843
390440.0000000    0.1051422
390480.0000000    0.0956787
390520.0000000    0.0980669
390560.0000000    0.0991863
390600.0000000    0.1043532
390640.0000000    0.1129767
390680.0000000    0.1059425
390720.0000000    0.1017532
390760.0000000    0.1057149
390800.0000000    0.0998670
390840.0000000    0.0847772
390880.0000000    0.0945473
390920.0000000    0.0969286
390960.0000000    0.1025331
391000.0000000    0.0932088
391040.0000000    0.0949235
391080.0000000    0.1106841
391120.0000000    0.1022431
391160.0000000    0.0969103
391200.0000000    0.0949020
391240.0000000    0.1093270
391280.0000000    0.1111204
391320.0000000    0.1019735
391360.0000000    0.1051215
391400.0000000    0.1086452
391440.0000000    0.0977747
391480.0000000    0.1028450
391520.0000000    0.1007260
391560.0000000    0.0942325
391600.0000000    0.1030562
391640.0000000    0.1129427
391680.0000000    0.1029423
391720.0000000    0.0951299
391760.0000000    0.1020511
391800.0000000    0.1008581
391840.0000000    0.1053841
391880.0000000    0.1209182
391920.0000000    0.1072001
391960.0000000    0.1025478
392000.0000000    0.1025830
392040.0000000    0.1056759
392080.0000000    0.1025633
392120.0000000    0.0992886
392160.0000000    0.1034678
392200.0000000    0.0953089
392240.0000000    0.1065392
392280.0000000    0.1034623
392320.0000000    0.1079989
392360.0000000    0.1139542
392400.0000000    0.1018784
392440.0000000    0.1028249
392480.0000000    0.0976418
392520.0000000    0.1134170
392560.0000000    0.0955956
392600.0000000    0.1033021
392640.0000000    0.1147207
392680.0000000    0.1068566
392720.0000000    0.1145267
392760.0000000    0.0990066
392800.0000000    0.1122951
392840.0000000    0.1124122
392880.0000000    0.0981401
392920.0000000    0.1053758
392960.0000000    0.0981147
393000.0000000    0.0992951
393040.0000000    0.0916623
393080.0000000    0.0992534
393120.0000000    0.0984716
393160.0000000    0.0880732
393200.0000000    0.0966147
393240.0000000    0.1054364
393280.0000000    0.1018743
393320.0000000    0.0924991
393360.0000000    0.0966574
393400.0000000    0.1123808
393440.0000000    0.0968777
393480.0000000    0.0966328
393520.0000000    0.0888907
393560.0000000    0.0968962
393600.0000000    0.0963066
393640.0000000    0.1157380
393680.0000000    0.1042795
393720.0000000    0.1103654
393760.0000000    0.0962041
393800.0000000    0.1079272
393840.0000000    0.1065586
393880.0000000    0.1001644
393920.0000000    0.1087289
393960.0000000    0.1010926
394000.0000000    0.1015259
394040.0000000    0.0998245
394080.0000000    0.1027333
394120.0000000    0.0971241
394160.0000000    0.1007795
394200.0000000    0.1103180
394240.0000000    0.1108049
394280.0000000    0.0934363
394320.0000000    0.1027517
394360.0000000    0.1149256
394400.0000000    0.1088287
394440.0000000    0.0958953
394480.0000000    0.1077985
394520.0000000    0.1094167
394560.0000000    0.1033944
394600.0000000    0.0998565
394640.0000000    0.1081364
394680.0000000    0.1049294
394720.0000000    0.1024152
394760.0000000    0.1156888
394800.0000000    0.1100534
394840.0000000    0.1088613
394880.0000000    0.1030352
394920.0000000    0.1026431
394960.0000000    0.1022021
395000.0000000    0.1028616
395040.0000000    0.1021544
395080.0000000    0.1045589
395120.0000000    0.0970251
395160.0000000    0.0936113
395200.0000000    0.1045358
395240.0000000    0.1203350
395280.0000000    0.1126931
395320.0000000    0.1014972
395360.0000000    0.1033032
395400.0000000    0.1145708
395440.0000000    0.1034126
395480.0000000    0.1117561
395520.0000000    0.1192340
395560.0000000    0.0991877
395600.0000000    0.1055621
395640.0000000    0.1114258
395680.0000000    0.0996501
395720.0000000    0.0986410
395760.0000000    0.1002657
395800.0000000    0.1077464
395840.0000000    0.1072719
395880.0000000    0.1078719
395920.0000000    0.1096953
395960.0000000    0.1067007
396000.0000000    0.1190266
396040.0000000    0.1073689
396080.0000000    0.1087279
396120.0000000    0.1069492
396160.0000000    0.1041348
396200.0000000    0.1059369
396240.0000000    0.1033131
396280.0000000    0.1122057
396320.0000000    0.0982565
396360.0000000    0.0999498
396400.0000000    0.1060491
396440.0000000    0.1020648
396480.0000000    0.1027695
396520.0000000    0.1031908
396560.0000000    0.0994037
396600.0000000    0.1137482
396640.0000000    0.1103558
396680.0000000    0.1077207
396720.0000000    0.1032982
396760.0000000    0.1102926
396800.0000000    0.0989069
396840.0000000    0.1086997
396880.0000000    0.1120510
396920.0000000    0.1038173
396960.0000000    0.1133748
397000.0000000    0.1071490
397040.0000000    0.1137381
397080.0000000    0.1203269
397120.0000000    0.1084100
397160.0000000    0.1127483
397200.0000000    0.1046696
397240.0000000    0.1049038
397280.0000000    0.0939326
397320.0000000    0.1014633
397360.0000000    0.1030492
397400.0000000    0.1101202
397440.0000000    0.1109446
397480.0000000    0.1135241
397520.0000000    0.1077758
397560.0000000    0.1056022
397600.0000000    0.1210523
397640.0000000    0.1122494
397680.0000000    0.1004812
397720.0000000    0.1127434
397760.0000000    0.1108768
397800.0000000    0.1080366
397840.0000000    0.1163808
397880.0000000    0.1081779
397920.0000000    0.1085231
397960.0000000    0.1092358
398000.0000000    0.1011213
398040.0000000    0.1055736
398080.0000000    0.1013419
398120.0000000    0.0960689
398160.0000000    0.1027243
398200.0000000    0.0980790
398240.0000000    0.0971030
398280.0000000    0.0935666
398320.0000000    0.0970378
398360.0000000    0.1057376
398400.0000000    0.1046687
398440.0000000    0.1057382
398480.0000000    0.1052190
398520.0000000    0.1105348
398560.0000000    0.1082418
398600.0000000    0.1042947
398640.0000000    0.1058155
398680.0000000    0.1016812
398720.0000000    0.0957378
398760.0000000    0.1081769
398800.0000000    0.0953841
398840.0000000    0.0939567
398880.0000000    0.1015291
398920.0000000    0.0943070
398960.0000000    0.1045503
399000.0000000    0.1021178
399040.0000000    0.1130099
399080.0000000    0.1014107
399120.0000000    0.0958273
399160.0000000    0.1070685
399200.0000000    0.0982065
399240.0000000    0.1029625
399280.0000000    0.1080719
399320.0000000    0.1113617
399360.0000000    0.1042620
399400.0000000    0.1015282
399440.0000000    0.1001669
399480.0000000    0.1110837
399520.0000000    0.1025438
399560.0000000    0.0997316
399600.0000000    0.1073860
399640.0000000    0.1284112
399680.0000000    0.1238300
399720.0000000    0.1234763
399760.0000000    0.1314704
399800.0000000    0.1116215
399840.0000000    0.1161787
399880.0000000    0.1192947
399920.0000000    0.1254638
399960.0000000    0.1139589
400000.0000000    0.1139370
400040.0000000    0.1154197
400080.0000000    0.1096655
400120.0000000    0.1204244
400160.0000000    0.1174910
400200.0000000    0.1118004
400240.0000000    0.1121694
400280.0000000    0.1107553
400320.0000000    0.1107050
400360.0000000    0.1017390
400400.0000000    0.1078702
400440.0000000    0.1025690
400480.0000000    0.1153077
400520.0000000    0.1087783
400560.0000000    0.1071935
400600.0000000    0.1028554
400640.0000000    0.1156598
400680.0000000    0.1094565
400720.0000000    0.1185742
400760.0000000    0.1120319
400800.0000000    0.1304886
400840.0000000    0.1175387
400880.0000000    0.1281906
400920.0000000    0.1355885
400960.0000000    0.1236008
401000.0000000    0.1126239
401040.0000000    0.1161972
401080.0000000    0.1210393
401120.0000000    0.1138218
401160.0000000    0.1166239
401200.0000000    0.1179517
401240.0000000    0.1114725
401280.0000000    0.1088191
401320.0000000    0.1159375
401360.0000000    0.1066696
401400.0000000    0.1145880
401440.0000000    0.1153080
401480.0000000    0.1098676
401520.0000000    0.1177392
401560.0000000    0.1052287
401600.0000000    0.1055818
401640.0000000    0.1120143
401680.0000000    0.1108807
401720.0000000    0.1227859
401760.0000000    0.1054542
401800.0000000    0.1136721
401840.0000000    0.1132758
401880.0000000    0.1136547
401920.0000000    0.1164004
401960.0000000    0.1234761
402000.0000000    0.1086813
402040.0000000    0.1285001
402080.0000000    0.1158364
402120.0000000    0.1145298
402160.0000000    0.1051489
402200.0000000    0.1060836
402240.0000000    0.1134934
402280.0000000    0.1205867
402320.0000000    0.1239057
402360.0000000    0.1102677
402400.0000000    0.1142654
402440.0000000    0.1181854
402480.0000000    0.1140855
402520.0000000    0.1172641
402560.0000000    0.1115841
402600.0000000    0.1170031
402640.0000000    0.1136873
402680.0000000    0.1083332
402720.0000000    0.1157414
402760.0000000    0.1037446
402800.0000000    0.1264293
402840.0000000    0.1121434
402880.0000000    0.1100099
402920.0000000    0.1109557
402960.0000000    0.1073337
403000.0000000    0.1072199
403040.0000000    0.1064165
403080.0000000    0.1047609
403120.0000000    0.1025689
403160.0000000    0.1081562
403200.0000000    0.1120464
403240.0000000    0.1018490
403280.0000000    0.1131966
403320.0000000    0.1242137
403360.0000000    0.1212277
403400.0000000    0.1144615
403440.0000000    0.1144653
403480.0000000    0.1343684
403520.0000000    0.1147000
403560.0000000    0.1109290
403600.0000000    0.1101219
403640.0000000    0.1194311
403680.0000000    0.1165941
403720.0000000    0.1131150
403760.0000000    0.1181414
403800.0000000    0.1264820
403840.0000000    0.1280276
403880.0000000    0.1161036
403920.0000000    0.1064538
403960.0000000    0.1062000
404000.0000000    0.1042794
404040.0000000    0.1027274
404080.0000000    0.1148774
404120.0000000    0.1214171
404160.0000000    0.1318684
404200.0000000    0.1377732
404240.0000000    0.1379680
404280.0000000    0.1174772
404320.0000000    0.1143141
404360.0000000    0.1049968
404400.0000000    0.1108549
404440.0000000    0.1120418
404480.0000000    0.1001012
404520.0000000    0.1106516
404560.0000000    0.1056162
404600.0000000    0.1077744
404640.0000000    0.1264368
404680.0000000    0.0994324
404720.0000000    0.1080973
404760.0000000    0.1069841
404800.0000000    0.1061783
404840.0000000    0.1138327
404880.0000000    0.1275513
404920.0000000    0.1178830
404960.0000000    0.1093422
405000.0000000    0.1021665
405040.0000000    0.1104361
405080.0000000    0.1190370
405120.0000000    0.0997674
405160.0000000    0.1071304
405200.0000000    0.0989670
405240.0000000    0.1102597
405280.0000000    0.1112738
405320.0000000    0.1253561
405360.0000000    0.1013195
405400.0000000    0.1060334
405440.0000000    0.1116340
405480.0000000    0.1240628
405520.0000000    0.1082326
405560.0000000    0.1141338
405600.0000000    0.1194316
405640.0000000    0.1278887
405680.0000000    0.1243263
405720.0000000    0.1312999
405760.0000000    0.1161046
405800.0000000    0.1154844
405840.0000000    0.1190756
405880.0000000    0.1322430
405920.0000000    0.1331836
405960.0000000    0.1231010
406000.0000000    0.1227242
406040.0000000    0.1215076
406080.0000000    0.1141487
406120.0000000    0.1214364
406160.0000000    0.1244647
406200.0000000    0.1202317
406240.0000000    0.1306995
406280.0000000    0.1376051
406320.0000000    0.1369963
406360.0000000    0.1415504
406400.0000000    0.1381006
406440.0000000    0.1397617
406480.0000000    0.1176007
406520.0000000    0.1281157
406560.0000000    0.1173512
406600.0000000    0.1274126
406640.0000000    0.1189745
406680.0000000    0.1304826
406720.0000000    0.1098508
406760.0000000    0.1076447
406800.0000000    0.1124275
406840.0000000    0.1051189
406880.0000000    0.1046172
406920.0000000    0.1080596
406960.0000000    0.1074535
407000.0000000    0.1291197
407040.0000000    0.1224589
407080.0000000    0.1126081
407120.0000000    0.1126881
407160.0000000    0.1129775
407200.0000000    0.1198068
407240.0000000    0.1171008
407280.0000000    0.1039461
407320.0000000    0.1104338
407360.0000000    0.1186996
407400.0000000    0.1127130
407440.0000000    0.1038060
407480.0000000    0.1042481
407520.0000000    0.1137750
407560.0000000    0.1158091
407600.0000000    0.1095036
407640.0000000    0.1030634
407680.0000000    0.1030998
407720.0000000    0.0994333
407760.0000000    0.0974695
407800.0000000    0.0978317
407840.0000000    0.1046262
407880.0000000    0.0948399
407920.0000000    0.1188842
407960.0000000    0.1086621
408000.0000000    0.1026137
408040.0000000    0.1050522
408080.0000000    0.1078510
408120.0000000    0.1178581
408160.0000000    0.1049526
408200.0000000    0.1155381
408240.0000000    0.1126141
408280.0000000    0.1084159
408320.0000000    0.1138994
408360.0000000    0.1053232
408400.0000000    0.1177267
408440.0000000    0.1058988
408480.0000000    0.1174102
408520.0000000    0.1136479
408560.0000000    0.1125744
408600.0000000    0.1096164
408640.0000000    0.0965407
408680.0000000    0.0972147
408720.0000000    0.0960868
408760.0000000    0.1010555
408800.0000000    0.1126085
408840.0000000    0.1127627
408880.0000000    0.1091098
408920.0000000    0.1047890
408960.0000000    0.0970435
409000.0000000    0.1138656
409040.0000000    0.1124933
409080.0000000    0.1166788
409120.0000000    0.1016466
409160.0000000    0.1037444
409200.0000000    0.0979870
409240.0000000    0.1046818
409280.0000000    0.1039248
409320.0000000    0.1035195
409360.0000000    0.1123039
409400.0000000    0.1054902
409440.0000000    0.0937902
409480.0000000    0.0939528
409520.0000000    0.1026936
409560.0000000    0.1044360
409600.0000000    0.1136560
409640.0000000    0.1178039
409680.0000000    0.1138013
409720.0000000    0.1093557
409760.0000000    0.1113269
409800.0000000    0.1110354
409840.0000000    0.1112691
409880.0000000    0.1114088
409920.0000000    0.1127145
409960.0000000    0.1090627
410000.0000000    0.1149583
410040.0000000    0.1087639
410080.0000000    0.1145589
410120.0000000    0.1085984
410160.0000000    0.1159896
410200.0000000    0.1140926
410240.0000000    0.1240164
410280.0000000    0.1138002
410320.0000000    0.1039505
410360.0000000    0.1030225
410400.0000000    0.1206591
410440.0000000    0.1138550
410480.0000000    0.1071528
410520.0000000    0.1144509
410560.0000000    0.1149228
410600.0000000    0.1084289
410640.0000000    0.1171154
410680.0000000    0.1085377
410720.0000000    0.1080837
410760.0000000    0.1127773
410800.0000000    0.1152853
410840.0000000    0.0986740
410880.0000000    0.1088410
410920.0000000    0.1203294
410960.0000000    0.1090270
411000.0000000    0.1097836
411040.0000000    0.0968878
411080.0000000    0.1055858
411120.0000000    0.1098781
411160.0000000    0.1080370
411200.0000000    0.1007381
411240.0000000    0.1065216
411280.0000000    0.1038937
411320.0000000    0.0980870
411360.0000000    0.1003107
411400.0000000    0.1077604
411440.0000000    0.1028337
411480.0000000    0.1104680
411520.0000000    0.1015428
411560.0000000    0.1005748
411600.0000000    0.1034848
411640.0000000    0.1106856
411680.0000000    0.1076871
411720.0000000    0.1120273
411760.0000000    0.1127734
411800.0000000    0.1025165
411840.0000000    0.1157094
411880.0000000    0.1196093
411920.0000000    0.0951679
411960.0000000    0.1033452
412000.0000000    0.1099506
412040.0000000    0.1190761
412080.0000000    0.1177640
412120.0000000    0.1301384
412160.0000000    0.1095315
412200.0000000    0.1204728
412240.0000000    0.1099554
412280.0000000    0.1179773
412320.0000000    0.1062128
412360.0000000    0.0997347
412400.0000000    0.0971386
412440.0000000    0.1014836
412480.0000000    0.1074692
412520.0000000    0.1115310
412560.0000000    0.1190462
412600.0000000    0.1211106
412640.0000000    0.1075677
412680.0000000    0.1186067
412720.0000000    0.1155269
412760.0000000    0.1219041
412800.0000000    0.1096301
412840.0000000    0.1170445
412880.0000000    0.1066114
412920.0000000    0.1060612
412960.0000000    0.1004430
413000.0000000    0.1052751
413040.0000000    0.1170815
413080.0000000    0.1146961
413120.0000000    0.1029170
413160.0000000    0.1109646
413200.0000000    0.1129266
413240.0000000    0.1055093
413280.0000000    0.1061500
413320.0000000    0.1065603
413360.0000000    0.1074314
413400.0000000    0.1115447
413440.0000000    0.1075855
413480.0000000    0.0977129
413520.0000000    0.1049446
413560.0000000    0.0967458
413600.0000000    0.1015768
413640.0000000    0.1150834
413680.0000000    0.1247098
413720.0000000    0.1068193
413760.0000000    0.1106368
413800.0000000    0.1129549
413840.0000000    0.1097093
413880.0000000    0.1137929
413920.0000000    0.1074289
413960.0000000    0.1025944
414000.0000000    0.1129635
414040.0000000    0.1208795
414080.0000000    0.1018356
414120.0000000    0.0939768
414160.0000000    0.0976032
414200.0000000    0.0915324
414240.0000000    0.0925029
414280.0000000    0.1047075
414320.0000000    0.1149434
414360.0000000    0.1076566
414400.0000000    0.1078992
414440.0000000    0.0990502
414480.0000000    0.0949249
414520.0000000    0.1045505
414560.0000000    0.1028194
414600.0000000    0.1108947
414640.0000000    0.1130195
414680.0000000    0.1058722
414720.0000000    0.1065362
414760.0000000    0.1085157
414800.0000000    0.1066063
414840.0000000    0.1154298
414880.0000000    0.1332451
414920.0000000    0.1102004
414960.0000000    0.1051903
415000.0000000    0.1043111
415040.0000000    0.1089402
415080.0000000    0.1104152
415120.0000000    0.1061918
415160.0000000    0.1127141
415200.0000000    0.1159023
415240.0000000    0.1095686
415280.0000000    0.1081764
415320.0000000    0.1091219
415360.0000000    0.1146641
415400.0000000    0.1119819
415440.0000000    0.1066322
415480.0000000    0.1040135
415520.0000000    0.1059944
415560.0000000    0.1095348
415600.0000000    0.1183942
415640.0000000    0.1048073
415680.0000000    0.1104207
415720.0000000    0.1049374
415760.0000000    0.1159303
415800.0000000    0.1127161
415840.0000000    0.1051157
415880.0000000    0.1103576
415920.0000000    0.0974825
415960.0000000    0.1077429
416000.0000000    0.1031266
416040.0000000    0.0990241
416080.0000000    0.0985072
416120.0000000    0.1054302
416160.0000000    0.1108334
416200.0000000    0.1198234
416240.0000000    0.1007603
416280.0000000    0.1000734
416320.0000000    0.1109719
416360.0000000    0.1094501
416400.0000000    0.1123969
416440.0000000    0.0968687
416480.0000000    0.1037949
416520.0000000    0.0965605
416560.0000000    0.1105330
416600.0000000    0.1167065
416640.0000000    0.1168764
416680.0000000    0.1061215
416720.0000000    0.1089350
416760.0000000    0.1047540
416800.0000000    0.1162736
416840.0000000    0.1052131
416880.0000000    0.1122248
416920.0000000    0.1033514
416960.0000000    0.1015490
417000.0000000    0.1009243
417040.0000000    0.1060366
417080.0000000    0.1020992
417120.0000000    0.1222496
417160.0000000    0.1207778
417200.0000000    0.1130339
417240.0000000    0.1103900
417280.0000000    0.1095167
417320.0000000    0.0962701
417360.0000000    0.1166122
417400.0000000    0.1139972
417440.0000000    0.1127868
417480.0000000    0.1185821
417520.0000000    0.1088040
417560.0000000    0.1031972
417600.0000000    0.0992376
417640.0000000    0.1062766
417680.0000000    0.0977588
417720.0000000    0.1163769
417760.0000000    0.1058261
417800.0000000    0.1158185
417840.0000000    0.1142707
417880.0000000    0.1145514
417920.0000000    0.1048414
417960.0000000    0.0983130
418000.0000000    0.1121703
418040.0000000    0.1031056
418080.0000000    0.1181104
418120.0000000    0.1168360
418160.0000000    0.0997991
418200.0000000    0.0975581
418240.0000000    0.1065360
418280.0000000    0.1179695
418320.0000000    0.1022797
418360.0000000    0.1080079
418400.0000000    0.1148459
418440.0000000    0.1145063
418480.0000000    0.1165889
418520.0000000    0.1076804
418560.0000000    0.1103222
418600.0000000    0.1098383
418640.0000000    0.1149550
418680.0000000    0.1115641
418720.0000000    0.1056271
418760.0000000    0.1207496
418800.0000000    0.1278056
418840.0000000    0.1205811
418880.0000000    0.1185175
418920.0000000    0.1145049
418960.0000000    0.1147041
419000.0000000    0.1162331
419040.0000000    0.0989364
419080.0000000    0.1138262
419120.0000000    0.1037131
419160.0000000    0.1109022
419200.0000000    0.1025137
419240.0000000    0.1033806
419280.0000000    0.1077892
419320.0000000    0.0961138
419360.0000000    0.0999219
419400.0000000    0.1045763
419440.0000000    0.1112950
419480.0000000    0.1081085
419520.0000000    0.1104515
419560.0000000    0.1005496
419600.0000000    0.1103670
419640.0000000    0.1052821
419680.0000000    0.1061007
419720.0000000    0.1041232
419760.0000000    0.1115961
419800.0000000    0.1018586
419840.0000000    0.1004610
419880.0000000    0.1110627
419920.0000000    0.1108476
419960.0000000    0.1086008
420000.0000000    0.1124504
420040.0000000    0.1048112
420080.0000000    0.1107745
420120.0000000    0.1051608
420160.0000000    0.1036100
420200.0000000    0.0936530
420240.0000000    0.0960556
420280.0000000    0.0933679
420320.0000000    0.0966621
420360.0000000    0.0984611
420400.0000000    0.0976161
420440.0000000    0.1110429
420480.0000000    0.1087990
420520.0000000    0.1052319
420560.0000000    0.1037014
420600.0000000    0.1031579
420640.0000000    0.1026571
420680.0000000    0.0879373
420720.0000000    0.1092896
420760.0000000    0.1059275
420800.0000000    0.1127421
420840.0000000    0.0987896
420880.0000000    0.1119409
420920.0000000    0.1070279
420960.0000000    0.1197256
421000.0000000    0.1271162
421040.0000000    0.1171144
421080.0000000    0.1248561
421120.0000000    0.1188644
421160.0000000    0.1225011
421200.0000000    0.1190029
421240.0000000    0.1154988
421280.0000000    0.1164437
421320.0000000    0.1118434
421360.0000000    0.1143148
421400.0000000    0.1026447
421440.0000000    0.1047520
421480.0000000    0.0908315
421520.0000000    0.0968126
421560.0000000    0.1008903
421600.0000000    0.0958440
421640.0000000    0.1058780
421680.0000000    0.1153991
421720.0000000    0.1079605
421760.0000000    0.1128428
421800.0000000    0.1028222
421840.0000000    0.1121609
421880.0000000    0.1079649
421920.0000000    0.1026772
421960.0000000    0.1093028
422000.0000000    0.1063147
422040.0000000    0.1161673
422080.0000000    0.1011230
422120.0000000    0.0977615
422160.0000000    0.1093732
422200.0000000    0.1019461
422240.0000000    0.0968382
422280.0000000    0.1119852
422320.0000000    0.1010943
422360.0000000    0.0907213
422400.0000000    0.0916471
422440.0000000    0.1045449
422480.0000000    0.0993329
422520.0000000    0.1025368
422560.0000000    0.1214332
422600.0000000    0.1036823
422640.0000000    0.1057833
422680.0000000    0.1091617
422720.0000000    0.1181133
422760.0000000    0.1067732
422800.0000000    0.1101614
422840.0000000    0.0914735
422880.0000000    0.0876581
422920.0000000    0.1015987
422960.0000000    0.1076017
423000.0000000    0.1031624
423040.0000000    0.1200659
423080.0000000    0.0963494
423120.0000000    0.1151502
423160.0000000    0.0935985
423200.0000000    0.0948949
423240.0000000    0.0976889
423280.0000000    0.1172983
423320.0000000    0.1048716
423360.0000000    0.1029977
423400.0000000    0.1070401
423440.0000000    0.1150261
423480.0000000    0.1009436
423520.0000000    0.1064909
423560.0000000    0.0924431
423600.0000000    0.1014838
423640.0000000    0.0893279
423680.0000000    0.0902909
423720.0000000    0.1068705
423760.0000000    0.1125116
423800.0000000    0.1169641
423840.0000000    0.1177158
423880.0000000    0.1008152
423920.0000000    0.1111765
423960.0000000    0.0965795
424000.0000000    0.1109278
424040.0000000    0.1013409
424080.0000000    0.1154932
424120.0000000    0.1158264
424160.0000000    0.1083055
424200.0000000    0.0951575
424240.0000000    0.1113622
424280.0000000    0.1055371
424320.0000000    0.1015111
424360.0000000    0.1135417
424400.0000000    0.0946296
424440.0000000    0.1049201
424480.0000000    0.1061086
424520.0000000    0.1061181
424560.0000000    0.1127260
424600.0000000    0.1117818
424640.0000000    0.0940751
424680.0000000    0.1015341
424720.0000000    0.1178045
424760.0000000    0.1047411
424800.0000000    0.1113770
424840.0000000    0.1014531
424880.0000000    0.0900880
424920.0000000    0.0962525
424960.0000000    0.0983806
425000.0000000    0.0922001
425040.0000000    0.1038760
425080.0000000    0.1070543
425120.0000000    0.0987104
425160.0000000    0.1031913
425200.0000000    0.1206402
425240.0000000    0.0978344
425280.0000000    0.0986015
425320.0000000    0.1108275
425360.0000000    0.1046666
425400.0000000    0.1141438
425440.0000000    0.1124706
425480.0000000    0.1087809
425520.0000000    0.1121591
425560.0000000    0.0974068
425600.0000000    0.1048592
425640.0000000    0.1183094
425680.0000000    0.1029672
425720.0000000    0.0920563
425760.0000000    0.1017079
425800.0000000    0.1102023
425840.0000000    0.0974549
425880.0000000    0.1009653
425920.0000000    0.1001383
425960.0000000    0.1004856
426000.0000000    0.1122910
426040.0000000    0.1096862
426080.0000000    0.1088604
426120.0000000    0.0988836
426160.0000000    0.1103498
426200.0000000    0.1031646
426240.0000000    0.1069741
426280.0000000    0.0916589
426320.0000000    0.1155818
426360.0000000    0.1030629
426400.0000000    0.0975922
426440.0000000    0.0963521
426480.0000000    0.1070256
426520.0000000    0.1086465
426560.0000000    0.0985888
426600.0000000    0.0992201
426640.0000000    0.1022654
426680.0000000    0.1002362
426720.0000000    0.1047994
426760.0000000    0.0946908
426800.0000000    0.1039185
426840.0000000    0.1046917
426880.0000000    0.1033734
426920.0000000    0.1071643
426960.0000000    0.1056530
427000.0000000    0.1080723
427040.0000000    0.1001146
427080.0000000    0.1019470
427120.0000000    0.1045074
427160.0000000    0.0965963
427200.0000000    0.0935388
427240.0000000    0.1041571
427280.0000000    0.1003835
427320.0000000    0.1064634
427360.0000000    0.1101387
427400.0000000    0.1054228
427440.0000000    0.1000567
427480.0000000    0.1034193
427520.0000000    0.1021463
427560.0000000    0.0931178
427600.0000000    0.0956949
427640.0000000    0.1142044
427680.0000000    0.1111839
427720.0000000    0.1137834
427760.0000000    0.1037370
427800.0000000    0.1029346
427840.0000000    0.1087504
427880.0000000    0.1114997
427920.0000000    0.1016481
427960.0000000    0.1003534
428000.0000000    0.1033351
428040.0000000    0.1177946
428080.0000000    0.1030575
428120.0000000    0.0979109
428160.0000000    0.1095234
428200.0000000    0.1077743
428240.0000000    0.1217495
428280.0000000    0.1046545
428320.0000000    0.1088714
428360.0000000    0.1014224
428400.0000000    0.1083572
428440.0000000    0.1241013
428480.0000000    0.1176710
428520.0000000    0.1142662
428560.0000000    0.1104801
428600.0000000    0.1192261
428640.0000000    0.1155443
428680.0000000    0.1129629
428720.0000000    0.1097116
428760.0000000    0.1093685
428800.0000000    0.1093132
428840.0000000    0.1038483
428880.0000000    0.1117051
428920.0000000    0.1106161
428960.0000000    0.1109899
429000.0000000    0.1101503
429040.0000000    0.1055302
429080.0000000    0.0991218
429120.0000000    0.1001395
429160.0000000    0.1012420
429200.0000000    0.0872981
429240.0000000    0.0998708
429280.0000000    0.0962298
429320.0000000    0.1067358
429360.0000000    0.1143236
429400.0000000    0.1151961
429440.0000000    0.1086705
429480.0000000    0.1135598
429520.0000000    0.1068938
429560.0000000    0.1151191
429600.0000000    0.0980610
429640.0000000    0.1016788
429680.0000000    0.1077324
429720.0000000    0.1043605
429760.0000000    0.1122615
429800.0000000    0.1088489
429840.0000000    0.0966685
429880.0000000    0.1026885
429920.0000000    0.0985558
429960.0000000    0.1068983
430000.0000000    0.1112574
430040.0000000    0.0997116
430080.0000000    0.1105776
430120.0000000    0.0994296
430160.0000000    0.0922897
430200.0000000    0.0939912
430240.0000000    0.0995563
430280.0000000    0.1023305
430320.0000000    0.1118628
430360.0000000    0.0991285
430400.0000000    0.0904314
430440.0000000    0.1052231
430480.0000000    0.1143035
430520.0000000    0.1020189
430560.0000000    0.0972690
430600.0000000    0.1060614
430640.0000000    0.1024325
430680.0000000    0.1129491
430720.0000000    0.1005000
430760.0000000    0.1122457
430800.0000000    0.1096169
430840.0000000    0.1107262
430880.0000000    0.1178708
430920.0000000    0.1105364
430960.0000000    0.1078160
431000.0000000    0.1057140
431040.0000000    0.1055034
431080.0000000    0.1116175
431120.0000000    0.1071153
431160.0000000    0.1101973
431200.0000000    0.1045151
431240.0000000    0.1040429
431280.0000000    0.1090919
431320.0000000    0.1079777
431360.0000000    0.1083983
431400.0000000    0.1118530
431440.0000000    0.1019736
431480.0000000    0.1083617
431520.0000000    0.1122742
431560.0000000    0.1070282
431600.0000000    0.1060926
431640.0000000    0.1270105
431680.0000000    0.1093675
431720.0000000    0.1099704
431760.0000000    0.1072283
431800.0000000    0.0937031
431840.0000000    0.0944087
431880.0000000    0.0995537
431920.0000000    0.1056534
431960.0000000    0.1023046
432000.0000000    0.1078640
432040.0000000    0.1113516
432080.0000000    0.1188026
432120.0000000    0.1132276
432160.0000000    0.1176420
432200.0000000    0.1136113
432240.0000000    0.1081815
432280.0000000    0.1098375
432320.0000000    0.1038332
432360.0000000    0.1192616
432400.0000000    0.1040974
432440.0000000    0.1031648
432480.0000000    0.1066652
432520.0000000    0.1097942
432560.0000000    0.1061424
432600.0000000    0.0974842
432640.0000000    0.1065257
432680.0000000    0.1073732
432720.0000000    0.1117831
432760.0000000    0.1154279
432800.0000000    0.1081291
432840.0000000    0.0990510
432880.0000000    0.0995163
432920.0000000    0.0891105
432960.0000000    0.1038017
433000.0000000    0.1018033
433040.0000000    0.1023552
433080.0000000    0.1080742
433120.0000000    0.1052014
433160.0000000    0.1081779
433200.0000000    0.1008974
433240.0000000    0.0935473
433280.0000000    0.0922958
433320.0000000    0.1013546
433360.0000000    0.1001620
433400.0000000    0.1085223
433440.0000000    0.1039119
433480.0000000    0.1045655
433520.0000000    0.1046489
433560.0000000    0.1167810
433600.0000000    0.0949708
433640.0000000    0.1069399
433680.0000000    0.1126399
433720.0000000    0.1101438
433760.0000000    0.0973309
433800.0000000    0.1065256
433840.0000000    0.1109365
433880.0000000    0.1044297
433920.0000000    0.1064604
433960.0000000    0.0961751
434000.0000000    0.1011697
434040.0000000    0.1202486
434080.0000000    0.1214403
434120.0000000    0.1007399
434160.0000000    0.1092653
434200.0000000    0.0983132
434240.0000000    0.0965763
434280.0000000    0.1019636
434320.0000000    0.1050688
434360.0000000    0.1059279
434400.0000000    0.0929371
434440.0000000    0.0979629
434480.0000000    0.0960154
434520.0000000    0.1157019
434560.0000000    0.1006410
434600.0000000    0.0986812
434640.0000000    0.0988778
434680.0000000    0.1080484
434720.0000000    0.0999776
434760.0000000    0.1072735
434800.0000000    0.0952615
434840.0000000    0.1080832
434880.0000000    0.1021519
434920.0000000    0.1058990
434960.0000000    0.1106839
435000.0000000    0.1157901
435040.0000000    0.0994630
435080.0000000    0.0932382
435120.0000000    0.0962932
435160.0000000    0.0859257
435200.0000000    0.0923856
435240.0000000    0.0977283
435280.0000000    0.0967898
435320.0000000    0.1081847
435360.0000000    0.1043605
435400.0000000    0.1096066
435440.0000000    0.1001580
435480.0000000    0.1092945
435520.0000000    0.0949454
435560.0000000    0.1102620
435600.0000000    0.0967817
435640.0000000    0.1034252
435680.0000000    0.1044645
435720.0000000    0.0985939
435760.0000000    0.1056744
435800.0000000    0.0949271
435840.0000000    0.1024634
435880.0000000    0.1150746
435920.0000000    0.1087270
435960.0000000    0.1037802
436000.0000000    0.1041479
436040.0000000    0.1098477
436080.0000000    0.1062812
436120.0000000    0.0893936
436160.0000000    0.0956828
436200.0000000    0.1020787
436240.0000000    0.0991649
436280.0000000    0.1173552
436320.0000000    0.1056923
436360.0000000    0.1012670
436400.0000000    0.1020686
436440.0000000    0.1017493
436480.0000000    0.1060358
436520.0000000    0.1054043
436560.0000000    0.0952244
436600.0000000    0.1122797
436640.0000000    0.1037209
436680.0000000    0.1068398
436720.0000000    0.1076310
436760.0000000    0.1014545
436800.0000000    0.0970446
436840.0000000    0.1121668
436880.0000000    0.1045962
436920.0000000    0.1020686
436960.0000000    0.1088821
437000.0000000    0.1054019
437040.0000000    0.0977429
437080.0000000    0.1086301
437120.0000000    0.1075759
437160.0000000    0.1030170
437200.0000000    0.0946684
437240.0000000    0.1034292
437280.0000000    0.0958580
437320.0000000    0.0908905
437360.0000000    0.0971640
437400.0000000    0.0934437
437440.0000000    0.0957075
437480.0000000    0.1048904
437520.0000000    0.1084974
437560.0000000    0.0983404
437600.0000000    0.1088434
437640.0000000    0.1003053
437680.0000000    0.1000758
437720.0000000    0.0938239
437760.0000000    0.1138678
437800.0000000    0.1029532
437840.0000000    0.1105969
437880.0000000    0.1103387
437920.0000000    0.1095676
437960.0000000    0.1097305
438000.0000000    0.1158549
438040.0000000    0.0949080
438080.0000000    0.1059199
438120.0000000    0.1059721
438160.0000000    0.1107939
438200.0000000    0.1095600
438240.0000000    0.1079625
438280.0000000    0.1095888
438320.0000000    0.1063848
438360.0000000    0.1141032
438400.0000000    0.1039875
438440.0000000    0.1134188
438480.0000000    0.1167765
438520.0000000    0.1030289
438560.0000000    0.1061833
438600.0000000    0.1011884
438640.0000000    0.0996652
438680.0000000    0.0902775
438720.0000000    0.0988213
438760.0000000    0.0999088
438800.0000000    0.0947893
438840.0000000    0.0933626
438880.0000000    0.0982005
438920.0000000    0.1050332
438960.0000000    0.0965106
439000.0000000    0.1010497
439040.0000000    0.1081018
439080.0000000    0.1021761
439120.0000000    0.0890773
439160.0000000    0.0870033
439200.0000000    0.0985658
439240.0000000    0.0945324
439280.0000000    0.0907203
439320.0000000    0.0860506
439360.0000000    0.0879534
439400.0000000    0.0918853
439440.0000000    0.1035771
439480.0000000    0.0924991
439520.0000000    0.0919179
439560.0000000    0.0935095
439600.0000000    0.0916326
439640.0000000    0.0968121
439680.0000000    0.1042156
439720.0000000    0.1171309
439760.0000000    0.1061527
439800.0000000    0.1091544
439840.0000000    0.1019694
439880.0000000    0.1053640
439920.0000000    0.1064351
439960.0000000    0.1129046
440000.0000000    0.1045250
440040.0000000    0.1085139
440080.0000000    0.1095846
440120.0000000    0.1075205
440160.0000000    0.0933077
440200.0000000    0.1085841
440240.0000000    0.1056274
440280.0000000    0.1156714
440320.0000000    0.1017345
440360.0000000    0.1100780
440400.0000000    0.1095155
440440.0000000    0.0968196
440480.0000000    0.1175273
440520.0000000    0.1154804
440560.0000000    0.1106656
440600.0000000    0.1133189
440640.0000000    0.1154416
440680.0000000    0.1211948
440720.0000000    0.1102100
440760.0000000    0.1163674
440800.0000000    0.1046690
440840.0000000    0.1173887
440880.0000000    0.1150101
440920.0000000    0.1194832
440960.0000000    0.1163430
441000.0000000    0.1039686
441040.0000000    0.0970607
441080.0000000    0.1180735
441120.0000000    0.0977274
441160.0000000    0.0909517
441200.0000000    0.1158094
441240.0000000    0.1196302
441280.0000000    0.1078741
441320.0000000    0.0977146
441360.0000000    0.1075847
441400.0000000    0.1002160
441440.0000000    0.0907086
441480.0000000    0.1020315
441520.0000000    0.1017979
441560.0000000    0.0991002
441600.0000000    0.1156636
441640.0000000    0.1170492
441680.0000000    0.1068352
441720.0000000    0.1124908
441760.0000000    0.0970031
441800.0000000    0.1100234
441840.0000000    0.1223633
441880.0000000    0.1124706
441920.0000000    0.1107438
441960.0000000    0.1249198
442000.0000000    0.1033826
442040.0000000    0.1108424
442080.0000000    0.1115776
442120.0000000    0.1106115
442160.0000000    0.1031721
442200.0000000    0.1072361
442240.0000000    0.1070845
442280.0000000    0.1008014
442320.0000000    0.1066280
442360.0000000    0.1092676
442400.0000000    0.1249320
442440.0000000    0.1169460
442480.0000000    0.1208611
442520.0000000    0.1133698
442560.0000000    0.1083233
442600.0000000    0.1006945
442640.0000000    0.1152773
442680.0000000    0.1173941
442720.0000000    0.1172305
442760.0000000    0.1143897
442800.0000000    0.1042505
442840.0000000    0.1150991
442880.0000000    0.1026880
442920.0000000    0.1140831
442960.0000000    0.1227278
443000.0000000    0.1228624
443040.0000000    0.1250869
443080.0000000    0.1035437
443120.0000000    0.1010033
443160.0000000    0.1097723
443200.0000000    0.1038189
443240.0000000    0.1010702
443280.0000000    0.1114510
443320.0000000    0.1102361
443360.0000000    0.1070827
443400.0000000    0.0997001
443440.0000000    0.1066256
443480.0000000    0.1024018
443520.0000000    0.1053634
443560.0000000    0.1217424
443600.0000000    0.1146767
443640.0000000    0.1184192
443680.0000000    0.1122955
443720.0000000    0.1154040
443760.0000000    0.1049938
443800.0000000    0.1077820
443840.0000000    0.0967846
443880.0000000    0.1030143
443920.0000000    0.1137313
443960.0000000    0.1094072
444000.0000000    0.1108860
444040.0000000    0.1149200
444080.0000000    0.1164385
444120.0000000    0.1152503
444160.0000000    0.1059072
444200.0000000    0.1098107
444240.0000000    0.1199027
444280.0000000    0.1190876
444320.0000000    0.1120483
444360.0000000    0.1024372
444400.0000000    0.1081950
444440.0000000    0.1114711
444480.0000000    0.1029606
444520.0000000    0.1076337
444560.0000000    0.1115519
444600.0000000    0.1098766
444640.0000000    0.1123805
444680.0000000    0.1251935
444720.0000000    0.1123271
444760.0000000    0.1205704
444800.0000000    0.1204022
444840.0000000    0.1137443
444880.0000000    0.1268958
444920.0000000    0.1009317
444960.0000000    0.1104787
445000.0000000    0.1072212
445040.0000000    0.1110779
445080.0000000    0.1106101
445120.0000000    0.1010259
445160.0000000    0.1045393
445200.0000000    0.1076805
445240.0000000    0.1052011
445280.0000000    0.1102233
445320.0000000    0.1047002
445360.0000000    0.1055397
445400.0000000    0.1042041
445440.0000000    0.1087782
445480.0000000    0.1031012
445520.0000000    0.1164634
445560.0000000    0.1020993
445600.0000000    0.1114790
445640.0000000    0.1160697
445680.0000000    0.1175420
445720.0000000    0.1156820
445760.0000000    0.1069760
445800.0000000    0.1106742
445840.0000000    0.1093055
445880.0000000    0.1053121
445920.0000000    0.1063754
445960.0000000    0.1030435
446000.0000000    0.0974396
446040.0000000    0.1137299
446080.0000000    0.1060705
446120.0000000    0.0884568
446160.0000000    0.1002490
446200.0000000    0.0964243
446240.0000000    0.1014920
446280.0000000    0.1118027
446320.0000000    0.1049924
446360.0000000    0.1087563
446400.0000000    0.1142606
446440.0000000    0.1043910
446480.0000000    0.1008736
446520.0000000    0.0945930
446560.0000000    0.0999388
446600.0000000    0.1048765
446640.0000000    0.1165866
446680.0000000    0.1048628
446720.0000000    0.1085937
446760.0000000    0.1035778
446800.0000000    0.1147331
446840.0000000    0.1060476
446880.0000000    0.1191832
446920.0000000    0.1011865
446960.0000000    0.1081685
447000.0000000    0.0950157
447040.0000000    0.1010039
447080.0000000    0.1022422
447120.0000000    0.1039882
447160.0000000    0.1016305
447200.0000000    0.1125451
447240.0000000    0.1023357
447280.0000000    0.1056928
447320.0000000    0.1163154
447360.0000000    0.0963916
447400.0000000    0.0992806
447440.0000000    0.1065449
447480.0000000    0.1070113
447520.0000000    0.0960016
447560.0000000    0.1055005
447600.0000000    0.0967137
447640.0000000    0.1129335
447680.0000000    0.0986888
447720.0000000    0.1052033
447760.0000000    0.0995993
447800.0000000    0.1189108
447840.0000000    0.0935483
447880.0000000    0.1025644
447920.0000000    0.1146170
447960.0000000    0.1089014
448000.0000000    0.1130419
448040.0000000    0.1008622
448080.0000000    0.1114845
448120.0000000    0.0993320
448160.0000000    0.0990472
448200.0000000    0.1082120
448240.0000000    0.1126382
448280.0000000    0.1131603
448320.0000000    0.1107561
448360.0000000    0.1138469
448400.0000000    0.1271415
448440.0000000    0.1189739
448480.0000000    0.1210301
448520.0000000    0.1124384
448560.0000000    0.1143022
448600.0000000    0.1020342
448640.0000000    0.1047175
448680.0000000    0.1101626
448720.0000000    0.0983609
448760.0000000    0.0947402
448800.0000000    0.1000403
448840.0000000    0.1051145
448880.0000000    0.1056166
448920.0000000    0.1117768
448960.0000000    0.1106656
449000.0000000    0.1150720
449040.0000000    0.1056224
449080.0000000    0.1147132
449120.0000000    0.1026876
449160.0000000    0.1025767
449200.0000000    0.1114102
449240.0000000    0.1116498
449280.0000000    0.1006149
449320.0000000    0.1077086
449360.0000000    0.1087737
449400.0000000    0.1131636
449440.0000000    0.1107137
449480.0000000    0.0959759
449520.0000000    0.1084449
449560.0000000    0.1102577
449600.0000000    0.1273078
449640.0000000    0.1213564
449680.0000000    0.1235455
449720.0000000    0.1167618
449760.0000000    0.1079425
449800.0000000    0.1104036
449840.0000000    0.1090041
449880.0000000    0.1100024
449920.0000000    0.1063655
449960.0000000    0.1008349
450000.0000000    0.1022006
450040.0000000    0.0981645
450080.0000000    0.1065462
450120.0000000    0.1007478
450160.0000000    0.1102855
450200.0000000    0.1106985
450240.0000000    0.1060608
450280.0000000    0.1086011
450320.0000000    0.1163483
450360.0000000    0.1183666
450400.0000000    0.1114559
450440.0000000    0.1062653
450480.0000000    0.1102917
450520.0000000    0.1053807
450560.0000000    0.1159959
450600.0000000    0.1205588
450640.0000000    0.1059158
450680.0000000    0.1074428
450720.0000000    0.1051278
450760.0000000    0.1086048
450800.0000000    0.1136355
450840.0000000    0.1027604
450880.0000000    0.1208751
450920.0000000    0.1108027
450960.0000000    0.1180333
451000.0000000    0.1075426
451040.0000000    0.1071024
451080.0000000    0.1096503
451120.0000000    0.1053688
451160.0000000    0.1110992
451200.0000000    0.1024239
451240.0000000    0.1140296
451280.0000000    0.1062902
451320.0000000    0.1114278
451360.0000000    0.1090323
451400.0000000    0.1180017
451440.0000000    0.1128287
451480.0000000    0.1150881
451520.0000000    0.1210327
451560.0000000    0.1020524
451600.0000000    0.1206056
451640.0000000    0.1141512
451680.0000000    0.1232076
451720.0000000    0.1019276
451760.0000000    0.1158129
451800.0000000    0.1181864
451840.0000000    0.1146133
451880.0000000    0.1112571
451920.0000000    0.1068337
451960.0000000    0.1133978
452000.0000000    0.1026220
452040.0000000    0.1111618
452080.0000000    0.1091504
452120.0000000    0.1196991
452160.0000000    0.1144170
452200.0000000    0.1005794
452240.0000000    0.0966198
452280.0000000    0.0992027
452320.0000000    0.0994612
452360.0000000    0.0903861
452400.0000000    0.1018594
452440.0000000    0.1049081
452480.0000000    0.0959057
452520.0000000    0.1052684
452560.0000000    0.0921452
452600.0000000    0.1045215
452640.0000000    0.1084730
452680.0000000    0.1077719
452720.0000000    0.1035224
452760.0000000    0.0907300
452800.0000000    0.1047608
452840.0000000    0.0955000
452880.0000000    0.0989241
452920.0000000    0.1030647
452960.0000000    0.0927607
453000.0000000    0.0892461
453040.0000000    0.1044644
453080.0000000    0.1027582
453120.0000000    0.1047891
453160.0000000    0.0998404
453200.0000000    0.1113536
453240.0000000    0.0958479
453280.0000000    0.1023411
453320.0000000    0.0953909
453360.0000000    0.0860583
453400.0000000    0.0929076
453440.0000000    0.0964289
453480.0000000    0.1066251
453520.0000000    0.0961668
453560.0000000    0.0973296
453600.0000000    0.0936623
453640.0000000    0.1045369
453680.0000000    0.1063875
453720.0000000    0.1124130
453760.0000000    0.1116715
453800.0000000    0.1076358
453840.0000000    0.1114895
453880.0000000    0.1141327
453920.0000000    0.1126234
453960.0000000    0.1132994
454000.0000000    0.1132393
454040.0000000    0.1152555
454080.0000000    0.1135266
454120.0000000    0.1069554
454160.0000000    0.1187004
454200.0000000    0.1008329
454240.0000000    0.1069405
454280.0000000    0.0959933
454320.0000000    0.1013213
454360.0000000    0.1145561
454400.0000000    0.1147178
454440.0000000    0.1036763
454480.0000000    0.0990664
454520.0000000    0.1066293
454560.0000000    0.1018668
454600.0000000    0.1106003
454640.0000000    0.1148508
454680.0000000    0.0946881
454720.0000000    0.1011198
454760.0000000    0.0923931
454800.0000000    0.0859075
454840.0000000    0.1037109
454880.0000000    0.1069956
454920.0000000    0.1122470
454960.0000000    0.0910966
455000.0000000    0.0941351
455040.0000000    0.1069374
455080.0000000    0.1020233
455120.0000000    0.0956243
455160.0000000    0.1153109
455200.0000000    0.0992833
455240.0000000    0.1028129
455280.0000000    0.1018806
455320.0000000    0.1070190
455360.0000000    0.1050329
455400.0000000    0.1089935
455440.0000000    0.1231852
455480.0000000    0.1125773
455520.0000000    0.1141100
455560.0000000    0.1085781
455600.0000000    0.1089758
455640.0000000    0.1012864
455680.0000000    0.1074300
455720.0000000    0.1095786
455760.0000000    0.1174033
455800.0000000    0.0999184
455840.0000000    0.1144543
455880.0000000    0.1043908
455920.0000000    0.0984276
455960.0000000    0.1062397
456000.0000000    0.1007906
456040.0000000    0.1077308
456080.0000000    0.1035089
456120.0000000    0.0928885
456160.0000000    0.0954702
456200.0000000    0.1100816
456240.0000000    0.0950598
456280.0000000    0.0998179
456320.0000000    0.1037587
456360.0000000    0.1012300
456400.0000000    0.1123183
456440.0000000    0.1086761
456480.0000000    0.1093608
456520.0000000    0.1104313
456560.0000000    0.1078356
456600.0000000    0.1063260
456640.0000000    0.1070800
456680.0000000    0.1075125
456720.0000000    0.1061928
456760.0000000    0.1121772
456800.0000000    0.1060222
456840.0000000    0.0960438
456880.0000000    0.0991511
456920.0000000    0.0949437
456960.0000000    0.0999721
457000.0000000    0.1008680
457040.0000000    0.1061358
457080.0000000    0.0981194
457120.0000000    0.1156562
457160.0000000    0.1091409
457200.0000000    0.1101433
457240.0000000    0.1084672
457280.0000000    0.1016090
457320.0000000    0.1052396
457360.0000000    0.0952822
457400.0000000    0.1011111
457440.0000000    0.0882360
457480.0000000    0.0838127
457520.0000000    0.0925100
457560.0000000    0.0950232
457600.0000000    0.0928181
457640.0000000    0.0967466
457680.0000000    0.0950789
457720.0000000    0.1003292
457760.0000000    0.0929460
457800.0000000    0.0863687
457840.0000000    0.0976763
457880.0000000    0.0949659
457920.0000000    0.0954121
457960.0000000    0.0989339
458000.0000000    0.0870459
458040.0000000    0.0920538
458080.0000000    0.0892884
458120.0000000    0.0929869
458160.0000000    0.1015508
458200.0000000    0.0992768
458240.0000000    0.0989562
458280.0000000    0.1039138
458320.0000000    0.1100030
458360.0000000    0.1000655
458400.0000000    0.1015001
458440.0000000    0.0992714
458480.0000000    0.1011087
458520.0000000    0.0908865
458560.0000000    0.0921895
458600.0000000    0.0875515
458640.0000000    0.1104077
458680.0000000    0.0912096
458720.0000000    0.0936598
458760.0000000    0.0940212
458800.0000000    0.0960506
458840.0000000    0.0988563
458880.0000000    0.0871719
458920.0000000    0.1090370
458960.0000000    0.0946442
459000.0000000    0.1015356
459040.0000000    0.1019714
459080.0000000    0.0980448
459120.0000000    0.0894614
459160.0000000    0.1089479
459200.0000000    0.1002004
459240.0000000    0.1015735
459280.0000000    0.1111665
459320.0000000    0.1025018
459360.0000000    0.1055329
459400.0000000    0.1040355
459440.0000000    0.0890012
459480.0000000    0.1036293
459520.0000000    0.0909617
459560.0000000    0.0967419
459600.0000000    0.1082899
459640.0000000    0.0984998
459680.0000000    0.0927920
459720.0000000    0.0855654
459760.0000000    0.0974015
459800.0000000    0.1006968
459840.0000000    0.1054072
459880.0000000    0.0961078
459920.0000000    0.1019053
459960.0000000    0.0915044
460000.0000000    0.1071566
460040.0000000    0.0984075
460080.0000000    0.0985256
460120.0000000    0.1028852
460160.0000000    0.1021222
460200.0000000    0.1023628
460240.0000000    0.1064660
460280.0000000    0.1017150
460320.0000000    0.1134442
460360.0000000    0.1167212
460400.0000000    0.1244286
460440.0000000    0.1148412
460480.0000000    0.1129270
460520.0000000    0.1232095
460560.0000000    0.1179408
460600.0000000    0.1174806
460640.0000000    0.1267320
460680.0000000    0.1293269
460720.0000000    0.1191485
460760.0000000    0.1109404
460800.0000000    0.1251124
460840.0000000    0.1236167
460880.0000000    0.1250096
460920.0000000    0.1086501
460960.0000000    0.1175213
461000.0000000    0.1266217
461040.0000000    0.1238892
461080.0000000    0.1165811
461120.0000000    0.1339589
461160.0000000    0.1300202
461200.0000000    0.1212207
461240.0000000    0.1127177
461280.0000000    0.1108328
461320.0000000    0.1155183
461360.0000000    0.1171289
461400.0000000    0.1155091
461440.0000000    0.1116404
461480.0000000    0.1185240
461520.0000000    0.1086424
461560.0000000    0.1048778
461600.0000000    0.1153920
461640.0000000    0.1235663
461680.0000000    0.1054015
461720.0000000    0.1114950
461760.0000000    0.1190511
461800.0000000    0.1150907
461840.0000000    0.1097900
461880.0000000    0.1099225
461920.0000000    0.1315027
461960.0000000    0.0970541
462000.0000000    0.1021085
462040.0000000    0.0994608
462080.0000000    0.1123753
462120.0000000    0.1046633
462160.0000000    0.0941597
462200.0000000    0.0973639
462240.0000000    0.1080779
462280.0000000    0.0933369
462320.0000000    0.1026016
462360.0000000    0.0935266
462400.0000000    0.0959507
462440.0000000    0.1038084
462480.0000000    0.1119672
462520.0000000    0.1154816
462560.0000000    0.1096843
462600.0000000    0.1140743
462640.0000000    0.1158376
462680.0000000    0.1063292
462720.0000000    0.1191168
462760.0000000    0.1133055
462800.0000000    0.1186014
462840.0000000    0.1093838
462880.0000000    0.1064346
462920.0000000    0.1148630
462960.0000000    0.1160841
463000.0000000    0.1205295
463040.0000000    0.1121751
463080.0000000    0.1076078
463120.0000000    0.0978928
463160.0000000    0.1138567
463200.0000000    0.1173502
463240.0000000    0.1034902
463280.0000000    0.1194831
463320.0000000    0.1137015
463360.0000000    0.1027259
463400.0000000    0.1069661
463440.0000000    0.1156096
463480.0000000    0.1094796
463520.0000000    0.1162072
463560.0000000    0.1067006
463600.0000000    0.1085482
463640.0000000    0.1051609
463680.0000000    0.1199425
463720.0000000    0.1066058
463760.0000000    0.1173006
463800.0000000    0.1324536
463840.0000000    0.1205347
463880.0000000    0.1273757
463920.0000000    0.1251533
463960.0000000    0.1239162
464000.0000000    0.1156568
464040.0000000    0.1166388
464080.0000000    0.1127769
464120.0000000    0.1169726
464160.0000000    0.1173561
464200.0000000    0.1147416
464240.0000000    0.1095092
464280.0000000    0.1256316
464320.0000000    0.1162932
464360.0000000    0.1111715
464400.0000000    0.1071035
464440.0000000    0.1211633
464480.0000000    0.1268248
464520.0000000    0.1168639
464560.0000000    0.1101580
464600.0000000    0.1128159
464640.0000000    0.1158879
464680.0000000    0.1107611
464720.0000000    0.1009344
464760.0000000    0.1214423
464800.0000000    0.1026072
464840.0000000    0.0997184
464880.0000000    0.1077275
464920.0000000    0.1263875
464960.0000000    0.1174185
465000.0000000    0.1228473
465040.0000000    0.1064953
465080.0000000    0.1181472
465120.0000000    0.1103889
465160.0000000    0.1223984
465200.0000000    0.1188969
465240.0000000    0.1081391
465280.0000000    0.1125123
465320.0000000    0.1193596
465360.0000000    0.1080639
465400.0000000    0.1055703
465440.0000000    0.1170676
465480.0000000    0.1180498
465520.0000000    0.1185449
465560.0000000    0.1132331
465600.0000000    0.1097145
465640.0000000    0.1075733
465680.0000000    0.1152840
465720.0000000    0.1115178
465760.0000000    0.1362478
465800.0000000    0.1320141
465840.0000000    0.1162608
465880.0000000    0.1236947
465920.0000000    0.1249408
465960.0000000    0.1338628
466000.0000000    0.1286384
466040.0000000    0.1190500
466080.0000000    0.1314874
466120.0000000    0.1402551
466160.0000000    0.1343312
466200.0000000    0.1438765
466240.0000000    0.1275876
466280.0000000    0.1327025
466320.0000000    0.1287302
466360.0000000    0.1267710
466400.0000000    0.1276114
466440.0000000    0.1328972
466480.0000000    0.1342054
466520.0000000    0.1320772
466560.0000000    0.1141764
466600.0000000    0.1145325
466640.0000000    0.1285090
466680.0000000    0.1280248
466720.0000000    0.1297625
466760.0000000    0.1312074
466800.0000000    0.1245264
466840.0000000    0.1333078
466880.0000000    0.1221169
466920.0000000    0.1339380
466960.0000000    0.1111830
467000.0000000    0.1264309
467040.0000000    0.1334335
467080.0000000    0.1195655
467120.0000000    0.1323861
467160.0000000    0.1484809
467200.0000000    0.1442265
467240.0000000    0.1560735
467280.0000000    0.1451238
467320.0000000    0.1311028
467360.0000000    0.1421331
467400.0000000    0.1145339
467440.0000000    0.1198966
467480.0000000    0.1341111
467520.0000000    0.1427702
467560.0000000    0.1247537
467600.0000000    0.1194486
467640.0000000    0.1259869
467680.0000000    0.1334285
467720.0000000    0.1253908
467760.0000000    0.1188487
467800.0000000    0.1180803
467840.0000000    0.1202189
467880.0000000    0.1163490
467920.0000000    0.1089400
467960.0000000    0.1042487
468000.0000000    0.1154785
468040.0000000    0.1144791
468080.0000000    0.1162361
468120.0000000    0.1052767
468160.0000000    0.1104172
468200.0000000    0.1124469
468240.0000000    0.1096957
468280.0000000    0.1148918
468320.0000000    0.1235453
468360.0000000    0.1069530
468400.0000000    0.1211446
468440.0000000    0.1208600
468480.0000000    0.1172072
468520.0000000    0.1137676
468560.0000000    0.1262932
468600.0000000    0.1296089
468640.0000000    0.1110298
468680.0000000    0.1317718
468720.0000000    0.1325329
468760.0000000    0.1248581
468800.0000000    0.1210738
468840.0000000    0.1202423
468880.0000000    0.1218420
468920.0000000    0.1065435
468960.0000000    0.1077305
469000.0000000    0.1262899
469040.0000000    0.1365202
469080.0000000    0.1188206
469120.0000000    0.1352753
469160.0000000    0.1253756
469200.0000000    0.1362718
469240.0000000    0.1263429
469280.0000000    0.1272587
469320.0000000    0.1280428
469360.0000000    0.1301139
469400.0000000    0.1316603
469440.0000000    0.1437063
469480.0000000    0.1245775
469520.0000000    0.1349418
469560.0000000    0.1246852
469600.0000000    0.1236271
469640.0000000    0.1282295
469680.0000000    0.1376774
469720.0000000    0.1278885
469760.0000000    0.1180651
469800.0000000    0.1175066
469840.0000000    0.1147292
469880.0000000    0.1306740
469920.0000000    0.1304038
469960.0000000    0.1305987
470000.0000000    0.1324322
470040.0000000    0.1276700
470080.0000000    0.1258142
470120.0000000    0.1335754
470160.0000000    0.1312177
470200.0000000    0.1391409
470240.0000000    0.1260537
470280.0000000    0.1228475
470320.0000000    0.1323610
470360.0000000    0.1298010
470400.0000000    0.1219050
470440.0000000    0.1192024
470480.0000000    0.1391147
470520.0000000    0.1293852
470560.0000000    0.1248802
470600.0000000    0.1245799
470640.0000000    0.1376858
470680.0000000    0.1189555
470720.0000000    0.1299658
470760.0000000    0.1264901
470800.0000000    0.1261463
470840.0000000    0.1276553
470880.0000000    0.1234920
470920.0000000    0.1213964
470960.0000000    0.1086112
471000.0000000    0.1198437
471040.0000000    0.1181177
471080.0000000    0.1201196
471120.0000000    0.1147189
471160.0000000    0.1221747
471200.0000000    0.1252164
471240.0000000    0.1281758
471280.0000000    0.1140530
471320.0000000    0.1327126
471360.0000000    0.1157178
471400.0000000    0.1206755
471440.0000000    0.1282948
471480.0000000    0.1254783
471520.0000000    0.1220164
471560.0000000    0.1204290
471600.0000000    0.1290896
471640.0000000    0.1180681
471680.0000000    0.1230501
471720.0000000    0.1291289
471760.0000000    0.1250407
471800.0000000    0.1316921
471840.0000000    0.1304436
471880.0000000    0.1317347
471920.0000000    0.1297525
471960.0000000    0.1165882
472000.0000000    0.1212692
472040.0000000    0.1125721
472080.0000000    0.1163381
472120.0000000    0.1132223
472160.0000000    0.1110839
472200.0000000    0.1225701
472240.0000000    0.1156185
472280.0000000    0.1138655
472320.0000000    0.1280042
472360.0000000    0.1195747
472400.0000000    0.1174667
472440.0000000    0.1172285
472480.0000000    0.1145529
472520.0000000    0.1175506
472560.0000000    0.1208138
472600.0000000    0.1121347
472640.0000000    0.1044981
472680.0000000    0.1081853
472720.0000000    0.1093963
472760.0000000    0.1134903
472800.0000000    0.1180405
472840.0000000    0.1319711
472880.0000000    0.1287916
472920.0000000    0.1194896
472960.0000000    0.1235926
473000.0000000    0.1267418
473040.0000000    0.1245858
473080.0000000    0.1215945
473120.0000000    0.1286935
473160.0000000    0.1257330
473200.0000000    0.1376870
473240.0000000    0.1278223
473280.0000000    0.1280452
473320.0000000    0.1182495
473360.0000000    0.1231386
473400.0000000    0.1241602
473440.0000000    0.1243747
473480.0000000    0.1232689
473520.0000000    0.1246070
473560.0000000    0.1256410
473600.0000000    0.1168408
473640.0000000    0.1217857
473680.0000000    0.1319184
473720.0000000    0.1391016
473760.0000000    0.1338373
473800.0000000    0.1288978
473840.0000000    0.1346301
473880.0000000    0.1297546
473920.0000000    0.1389485
473960.0000000    0.1240491
474000.0000000    0.1179991
474040.0000000    0.1257418
474080.0000000    0.1227550
474120.0000000    0.1127396
474160.0000000    0.1153949
474200.0000000    0.1273310
474240.0000000    0.1256374
474280.0000000    0.1198556
474320.0000000    0.1198592
474360.0000000    0.1208063
474400.0000000    0.1244643
474440.0000000    0.1342084
474480.0000000    0.1216127
474520.0000000    0.1213890
474560.0000000    0.1235828
474600.0000000    0.1303452
474640.0000000    0.1268049
474680.0000000    0.1178966
474720.0000000    0.1107514
474760.0000000    0.1206614
474800.0000000    0.1254286
474840.0000000    0.1161259
474880.0000000    0.1252116
474920.0000000    0.1144146
474960.0000000    0.1152716
475000.0000000    0.1221515
475040.0000000    0.1149536
475080.0000000    0.1172212
475120.0000000    0.1082520
475160.0000000    0.1211218
475200.0000000    0.1131395
475240.0000000    0.1212109
475280.0000000    0.1013342
475320.0000000    0.1118205
475360.0000000    0.1222825
475400.0000000    0.1129682
475440.0000000    0.1121856
475480.0000000    0.1231087
475520.0000000    0.1177647
475560.0000000    0.1146749
475600.0000000    0.1037024
475640.0000000    0.1217865
475680.0000000    0.1119863
475720.0000000    0.1148705
475760.0000000    0.1088688
475800.0000000    0.1049483
475840.0000000    0.0938570
475880.0000000    0.1059987
475920.0000000    0.1146815
475960.0000000    0.1019745
476000.0000000    0.1075994
476040.0000000    0.1097966
476080.0000000    0.1021953
476120.0000000    0.1074258
476160.0000000    0.1217053
476200.0000000    0.1123336
476240.0000000    0.1060775
476280.0000000    0.1040369
476320.0000000    0.1111733
476360.0000000    0.1071083
476400.0000000    0.1063755
476440.0000000    0.1090682
476480.0000000    0.1108893
476520.0000000    0.1079543
476560.0000000    0.1109044
476600.0000000    0.1092921
476640.0000000    0.1167478
476680.0000000    0.1143340
476720.0000000    0.1188814
476760.0000000    0.1127003
476800.0000000    0.1056105
476840.0000000    0.1140643
476880.0000000    0.1071727
476920.0000000    0.1189737
476960.0000000    0.1129141
477000.0000000    0.1230585
477040.0000000    0.1152588
477080.0000000    0.1176424
477120.0000000    0.1150017
477160.0000000    0.1286111
477200.0000000    0.1258217
477240.0000000    0.1098941
477280.0000000    0.1303046
477320.0000000    0.1037855
477360.0000000    0.1097889
477400.0000000    0.1063508
477440.0000000    0.1235325
477480.0000000    0.1124767
477520.0000000    0.1282693
477560.0000000    0.1137772
477600.0000000    0.1131907
477640.0000000    0.1055073
477680.0000000    0.1056458
477720.0000000    0.1065150
477760.0000000    0.1153474
477800.0000000    0.1213088
477840.0000000    0.1199263
477880.0000000    0.1186753
477920.0000000    0.1164314
477960.0000000    0.1160451
478000.0000000    0.1079430
478040.0000000    0.1198300
478080.0000000    0.1142825
478120.0000000    0.1112626
478160.0000000    0.1111336
478200.0000000    0.1173128
478240.0000000    0.1140336
478280.0000000    0.1110079
478320.0000000    0.1085985
478360.0000000    0.1068730
478400.0000000    0.1045386
478440.0000000    0.1146694
478480.0000000    0.1125471
478520.0000000    0.1164611
478560.0000000    0.1175352
478600.0000000    0.1192025
478640.0000000    0.1130680
478680.0000000    0.1196858
478720.0000000    0.1190018
478760.0000000    0.1104119
478800.0000000    0.1154380
478840.0000000    0.1102923
478880.0000000    0.1239542
478920.0000000    0.1141697
478960.0000000    0.1070785
479000.0000000    0.1259817
479040.0000000    0.1384536
479080.0000000    0.1265325
479120.0000000    0.1228789
479160.0000000    0.1221116
479200.0000000    0.1243631
479240.0000000    0.1409787
479280.0000000    0.1289700
479320.0000000    0.1236713
479360.0000000    0.1227219
479400.0000000    0.1227528
479440.0000000    0.1317646
479480.0000000    0.1207420
479520.0000000    0.1328096
479560.0000000    0.1178423
479600.0000000    0.1247165
479640.0000000    0.1192722
479680.0000000    0.1191444
479720.0000000    0.1250254
479760.0000000    0.1281962
479800.0000000    0.1274963
479840.0000000    0.1287505
479880.0000000    0.1178996
479920.0000000    0.1357141
479960.0000000    0.1266612
480000.0000000    0.1332762
480040.0000000    0.1348637
480080.0000000    0.1311691
480120.0000000    0.1330385
480160.0000000    0.1331013
480200.0000000    0.1291765
480240.0000000    0.1369482
480280.0000000    0.1317867
480320.0000000    0.1287648
480360.0000000    0.1197748
480400.0000000    0.1173449
480440.0000000    0.1212105
480480.0000000    0.1107851
480520.0000000    0.1227055
480560.0000000    0.1196154
480600.0000000    0.1252433
480640.0000000    0.1133074
480680.0000000    0.1061867
480720.0000000    0.1233944
480760.0000000    0.1259788
480800.0000000    0.1300192
480840.0000000    0.1225177
480880.0000000    0.1171290
480920.0000000    0.1198150
480960.0000000    0.1124432
481000.0000000    0.1197490
481040.0000000    0.1117753
481080.0000000    0.1146490
481120.0000000    0.1187502
481160.0000000    0.1281698
481200.0000000    0.1478031
481240.0000000    0.1370972
481280.0000000    0.1333620
481320.0000000    0.1246876
481360.0000000    0.1293096
481400.0000000    0.1222959
481440.0000000    0.1172373
481480.0000000    0.1283423
481520.0000000    0.1169900
481560.0000000    0.1150024
481600.0000000    0.1258627
481640.0000000    0.1309251
481680.0000000    0.1094805
481720.0000000    0.1246315
481760.0000000    0.1077710
481800.0000000    0.1291655
481840.0000000    0.1297002
481880.0000000    0.1238742
481920.0000000    0.1287376
481960.0000000    0.1239402
482000.0000000    0.1241990
482040.0000000    0.1141383
482080.0000000    0.1159644
482120.0000000    0.1110866
482160.0000000    0.1138378
482200.0000000    0.1182154
482240.0000000    0.1293042
482280.0000000    0.1296548
482320.0000000    0.1201378
482360.0000000    0.1186845
482400.0000000    0.1068341
482440.0000000    0.1119676
482480.0000000    0.1164794
482520.0000000    0.1149387
482560.0000000    0.1271804
482600.0000000    0.1209669
482640.0000000    0.1116009
482680.0000000    0.1137442
482720.0000000    0.1118189
482760.0000000    0.1161855
482800.0000000    0.1097974
482840.0000000    0.1243749
482880.0000000    0.1113173
482920.0000000    0.1081128
482960.0000000    0.1202576
483000.0000000    0.1256119
483040.0000000    0.1133094
483080.0000000    0.1092339
483120.0000000    0.1297360
483160.0000000    0.1214210
483200.0000000    0.1087526
483240.0000000    0.1106366
483280.0000000    0.1181260
483320.0000000    0.1196792
483360.0000000    0.1159454
483400.0000000    0.1141058
483440.0000000    0.1069510
483480.0000000    0.1165822
483520.0000000    0.1146630
483560.0000000    0.1161936
483600.0000000    0.1154690
483640.0000000    0.1100009
483680.0000000    0.1147038
483720.0000000    0.1189697
483760.0000000    0.1224951
483800.0000000    0.1169016
483840.0000000    0.1145614
483880.0000000    0.1155551
483920.0000000    0.1150206
483960.0000000    0.1301681
484000.0000000    0.1208166
484040.0000000    0.1283365
484080.0000000    0.1246691
484120.0000000    0.1183149
484160.0000000    0.1243716
484200.0000000    0.1256911
484240.0000000    0.1284453
484280.0000000    0.1204377
484320.0000000    0.1173152
484360.0000000    0.0994983
484400.0000000    0.1038975
484440.0000000    0.1085070
484480.0000000    0.1171337
484520.0000000    0.1138958
484560.0000000    0.1176820
484600.0000000    0.1272299
484640.0000000    0.1133866
484680.0000000    0.1204029
484720.0000000    0.1162477
484760.0000000    0.1213375
484800.0000000    0.1274800
484840.0000000    0.1237768
484880.0000000    0.1061008
484920.0000000    0.1345217
484960.0000000    0.1194905
485000.0000000    0.1219959
485040.0000000    0.1119266
485080.0000000    0.1128534
485120.0000000    0.1162948
485160.0000000    0.1304609
485200.0000000    0.1161822
485240.0000000    0.1206601
485280.0000000    0.1144399
485320.0000000    0.1265002
485360.0000000    0.1133906
485400.0000000    0.1066921
485440.0000000    0.1120929
485480.0000000    0.1183302
485520.0000000    0.1256469
485560.0000000    0.1034485
485600.0000000    0.1163908
485640.0000000    0.1228935
485680.0000000    0.1067698
485720.0000000    0.1294650
485760.0000000    0.1280279
485800.0000000    0.1186233
485840.0000000    0.1190100
485880.0000000    0.1260301
485920.0000000    0.1317586
485960.0000000    0.1288275
486000.0000000    0.1339740
486040.0000000    0.1155027
486080.0000000    0.1183425
486120.0000000    0.1200348
486160.0000000    0.1288760
486200.0000000    0.1176603
486240.0000000    0.1199623
486280.0000000    0.1270261
486320.0000000    0.1163162
486360.0000000    0.1190467
486400.0000000    0.1214942
486440.0000000    0.1003003
486480.0000000    0.1261752
486520.0000000    0.1132137
486560.0000000    0.1147036
486600.0000000    0.1411135
486640.0000000    0.1136779
486680.0000000    0.1248617
486720.0000000    0.1199948
486760.0000000    0.1223306
486800.0000000    0.1226841
486840.0000000    0.1144184
486880.0000000    0.1323187
486920.0000000    0.1267994
486960.0000000    0.1268716
487000.0000000    0.1224192
487040.0000000    0.1115674
487080.0000000    0.1251839
487120.0000000    0.1172876
487160.0000000    0.1264509
487200.0000000    0.1272510
487240.0000000    0.1151126
487280.0000000    0.1212404
487320.0000000    0.1227593
487360.0000000    0.1236914
487400.0000000    0.1177650
487440.0000000    0.1194604
487480.0000000    0.1242270
487520.0000000    0.1183567
487560.0000000    0.1377116
487600.0000000    0.1295403
487640.0000000    0.1177845
487680.0000000    0.1199774
487720.0000000    0.1239889
487760.0000000    0.1202786
487800.0000000    0.1231205
487840.0000000    0.1241473
487880.0000000    0.1196820
487920.0000000    0.1095082
487960.0000000    0.1097640
488000.0000000    0.1230529
488040.0000000    0.1300664
488080.0000000    0.1225391
488120.0000000    0.1205412
488160.0000000    0.1250335
488200.0000000    0.1245463
488240.0000000    0.1277573
488280.0000000    0.1244862
488320.0000000    0.1084872
488360.0000000    0.1266350
488400.0000000    0.1097342
488440.0000000    0.1206182
488480.0000000    0.1212899
488520.0000000    0.1301464
488560.0000000    0.1057084
488600.0000000    0.1222281
488640.0000000    0.1241476
488680.0000000    0.1074715
488720.0000000    0.1138972
488760.0000000    0.1127504
488800.0000000    0.1130580
488840.0000000    0.1134814
488880.0000000    0.1179144
488920.0000000    0.1263380
488960.0000000    0.1175801
489000.0000000    0.1279724
489040.0000000    0.1181732
489080.0000000    0.1088590
489120.0000000    0.1211770
489160.0000000    0.0984806
489200.0000000    0.1220625
489240.0000000    0.1166390
489280.0000000    0.1117578
489320.0000000    0.1135834
489360.0000000    0.1086176
489400.0000000    0.1099902
489440.0000000    0.1220998
489480.0000000    0.1176447
489520.0000000    0.1241549
489560.0000000    0.1210706
489600.0000000    0.1269902
489640.0000000    0.1174375
489680.0000000    0.1108499
489720.0000000    0.1266446
489760.0000000    0.1103918
489800.0000000    0.1220467
489840.0000000    0.1213732
489880.0000000    0.1103314
489920.0000000    0.1325003
489960.0000000    0.1231373
490000.0000000    0.1195430
490040.0000000    0.1221446
490080.0000000    0.1182086
490120.0000000    0.1208678
490160.0000000    0.1302621
490200.0000000    0.1188248
490240.0000000    0.1164163
490280.0000000    0.1220383
490320.0000000    0.1211813
490360.0000000    0.1242677
490400.0000000    0.1209776
490440.0000000    0.1096327
490480.0000000    0.1117766
490520.0000000    0.1273433
490560.0000000    0.1106345
490600.0000000    0.1133491
490640.0000000    0.1205407
490680.0000000    0.1202175
490720.0000000    0.1237625
490760.0000000    0.1045552
490800.0000000    0.0995049
490840.0000000    0.1173189
490880.0000000    0.1027561
490920.0000000    0.1250582
490960.0000000    0.1044011
491000.0000000    0.1080381
491040.0000000    0.1187238
491080.0000000    0.1159019
491120.0000000    0.1227235
491160.0000000    0.1170930
491200.0000000    0.1218433
491240.0000000    0.1114979
491280.0000000    0.1172056
491320.0000000    0.1340968
491360.0000000    0.1142431
491400.0000000    0.1087915
491440.0000000    0.1103535
491480.0000000    0.1202364
491520.0000000    0.1113834
491560.0000000    0.1192582
491600.0000000    0.1146827
491640.0000000    0.1167169
491680.0000000    0.1247402
491720.0000000    0.1183164
491760.0000000    0.1230823
491800.0000000    0.1120687
491840.0000000    0.0945719
491880.0000000    0.0921238
491920.0000000    0.1010671
491960.0000000    0.1024374
492000.0000000    0.0978919
492040.0000000    0.1059016
492080.0000000    0.1189885
492120.0000000    0.1422465
492160.0000000    0.1114481
492200.0000000    0.1161529
492240.0000000    0.1104181
492280.0000000    0.1070252
492320.0000000    0.1042238
492360.0000000    0.1068461
492400.0000000    0.1077237
492440.0000000    0.1198769
492480.0000000    0.1126871
492520.0000000    0.1057843
492560.0000000    0.1099662
492600.0000000    0.1074515
492640.0000000    0.1046342
492680.0000000    0.1007073
492720.0000000    0.1193623
492760.0000000    0.1058737
492800.0000000    0.1217980
492840.0000000    0.1115986
492880.0000000    0.1056264
492920.0000000    0.1013706
492960.0000000    0.1112701
493000.0000000    0.1127355
493040.0000000    0.1026889
493080.0000000    0.1071344
493120.0000000    0.1133512
493160.0000000    0.1133206
493200.0000000    0.1090267
493240.0000000    0.1093059
493280.0000000    0.0996715
493320.0000000    0.1063939
493360.0000000    0.1058460
493400.0000000    0.1071601
493440.0000000    0.1100894
493480.0000000    0.1260815
493520.0000000    0.1139985
493560.0000000    0.1084098
493600.0000000    0.1036813
493640.0000000    0.1126049
493680.0000000    0.0971906
493720.0000000    0.1121156
493760.0000000    0.1133857
493800.0000000    0.0963277
493840.0000000    0.1134444
493880.0000000    0.1125844
493920.0000000    0.1129631
493960.0000000    0.1067586
494000.0000000    0.1185668
494040.0000000    0.1064889
494080.0000000    0.1190132
494120.0000000    0.1207187
494160.0000000    0.1098864
494200.0000000    0.1315126
494240.0000000    0.1188800
494280.0000000    0.1230180
494320.0000000    0.1218083
494360.0000000    0.1140821
494400.0000000    0.1309115
494440.0000000    0.1193881
494480.0000000    0.1198632
494520.0000000    0.1269168
494560.0000000    0.1238646
494600.0000000    0.1272076
494640.0000000    0.1227760
494680.0000000    0.1339773
494720.0000000    0.1098426
494760.0000000    0.1155766
494800.0000000    0.1186407
494840.0000000    0.1145640
494880.0000000    0.1116370
494920.0000000    0.1125601
494960.0000000    0.1185014
495000.0000000    0.1276754
495040.0000000    0.1368424
495080.0000000    0.1177012
495120.0000000    0.1222176
495160.0000000    0.1202416
495200.0000000    0.1071905
495240.0000000    0.1221647
495280.0000000    0.1089725
495320.0000000    0.1166997
495360.0000000    0.1110940
495400.0000000    0.1134853
495440.0000000    0.1071636
495480.0000000    0.1067715
495520.0000000    0.1040783
495560.0000000    0.1179073
495600.0000000    0.1147405
495640.0000000    0.0999905
495680.0000000    0.1072192
495720.0000000    0.1196702
495760.0000000    0.1200711
495800.0000000    0.1159145
495840.0000000    0.1088251
495880.0000000    0.1082038
495920.0000000    0.1059498
495960.0000000    0.1136163
496000.0000000    0.1076715
496040.0000000    0.1040109
496080.0000000    0.1020908
496120.0000000    0.1090599
496160.0000000    0.0975577
496200.0000000    0.1015661
496240.0000000    0.1079379
496280.0000000    0.1121203
496320.0000000    0.1031271
496360.0000000    0.1099694
496400.0000000    0.1210458
496440.0000000    0.1159960
496480.0000000    0.1009449
496520.0000000    0.1166431
496560.0000000    0.1064850
496600.0000000    0.1174085
496640.0000000    0.1121922
496680.0000000    0.1005388
496720.0000000    0.1080981
496760.0000000    0.1059014
496800.0000000    0.1082951
496840.0000000    0.1317697
496880.0000000    0.1192769
496920.0000000    0.1233391
496960.0000000    0.1091237
497000.0000000    0.1143025
497040.0000000    0.1221729
497080.0000000    0.1106163
497120.0000000    0.1218119
497160.0000000    0.1144213
497200.0000000    0.1068467
497240.0000000    0.1287447
497280.0000000    0.1172273
497320.0000000    0.1102717
497360.0000000    0.1339172
497400.0000000    0.1195776
497440.0000000    0.1159574
497480.0000000    0.1089557
497520.0000000    0.1156947
497560.0000000    0.1085609
497600.0000000    0.0910667
497640.0000000    0.1079085
497680.0000000    0.1022281
497720.0000000    0.0990110
497760.0000000    0.0973674
497800.0000000    0.1098608
497840.0000000    0.1023238
497880.0000000    0.1130140
497920.0000000    0.1093599
497960.0000000    0.0982645
498000.0000000    0.0974563
498040.0000000    0.1156219
498080.0000000    0.1146697
498120.0000000    0.1030324
498160.0000000    0.1083310
498200.0000000    0.1177521
498240.0000000    0.1065123
498280.0000000    0.1111940
498320.0000000    0.1156986
498360.0000000    0.1207788
498400.0000000    0.1063203
498440.0000000    0.1073419
498480.0000000    0.1138587
498520.0000000    0.0956742
498560.0000000    0.1134398
498600.0000000    0.1075220
498640.0000000    0.1145643
498680.0000000    0.1248652
498720.0000000    0.1095577
498760.0000000    0.1153249
498800.0000000    0.0972451
498840.0000000    0.1114281
498880.0000000    0.0940773
498920.0000000    0.0908415
498960.0000000    0.1164961
499000.0000000    0.1047598
499040.0000000    0.1024555
499080.0000000    0.1029999
499120.0000000    0.1046606
499160.0000000    0.1072597
499200.0000000    0.1154444
499240.0000000    0.1066009
499280.0000000    0.1149480
499320.0000000    0.1058175
499360.0000000    0.1038502
499400.0000000    0.1119608
499440.0000000    0.1049465
499480.0000000    0.1290694
499520.0000000    0.1215455
499560.0000000    0.1237578
499600.0000000    0.1169953
499640.0000000    0.1236075
499680.0000000    0.1073037
499720.0000000    0.1049713
499760.0000000    0.1115682
499800.0000000    0.1189850
499840.0000000    0.1144122
499880.0000000    0.1274857
499920.0000000    0.1206408
499960.0000000    0.1175245
500000.0000000    0.1098095
500040.0000000    0.1124261
500080.0000000    0.1199245
500120.0000000    0.1109678
500160.0000000    0.1178695
500200.0000000    0.1296713
500240.0000000    0.1280677
500280.0000000    0.1150892
500320.0000000    0.1309658
500360.0000000    0.1166059
500400.0000000    0.1152611
500440.0000000    0.1102955
500480.0000000    0.1204887
500520.0000000    0.1096846
500560.0000000    0.1090370
500600.0000000    0.1176146
500640.0000000    0.1181960
500680.0000000    0.1162829
500720.0000000    0.1130643
500760.0000000    0.1111763
500800.0000000    0.1069747
500840.0000000    0.1086478
500880.0000000    0.1128117
500920.0000000    0.1193059
500960.0000000    0.1167013
501000.0000000    0.1193109
501040.0000000    0.1304763
501080.0000000    0.1153658
501120.0000000    0.1301134
501160.0000000    0.1152184
501200.0000000    0.1189160
501240.0000000    0.1325206
501280.0000000    0.1107334
501320.0000000    0.1218841
501360.0000000    0.1129719
501400.0000000    0.1194739
501440.0000000    0.1207910
501480.0000000    0.1174754
501520.0000000    0.1247080
501560.0000000    0.1158890
501600.0000000    0.1056510
501640.0000000    0.1173123
501680.0000000    0.1232572
501720.0000000    0.1345965
501760.0000000    0.1321739
501800.0000000    0.1342765
501840.0000000    0.1186091
501880.0000000    0.1253650
501920.0000000    0.1237057
501960.0000000    0.1089865
502000.0000000    0.1108033
502040.0000000    0.1134716
502080.0000000    0.1153696
502120.0000000    0.1205364
502160.0000000    0.1134590
502200.0000000    0.1181217
502240.0000000    0.1050682
502280.0000000    0.1058068
502320.0000000    0.1102438
502360.0000000    0.1044017
502400.0000000    0.1152060
502440.0000000    0.1081440
502480.0000000    0.1139903
502520.0000000    0.1149988
502560.0000000    0.1117322
502600.0000000    0.1189371
502640.0000000    0.1085018
502680.0000000    0.1108022
502720.0000000    0.1100907
502760.0000000    0.1088258
502800.0000000    0.1125105
502840.0000000    0.1108808
502880.0000000    0.1226370
502920.0000000    0.1177204
502960.0000000    0.1082070
503000.0000000    0.1110591
503040.0000000    0.1161710
503080.0000000    0.1203082
503120.0000000    0.1051055
503160.0000000    0.1189881
503200.0000000    0.1078493
503240.0000000    0.1099903
503280.0000000    0.1181127
503320.0000000    0.1154021
503360.0000000    0.1063111
503400.0000000    0.1120139
503440.0000000    0.1235072
503480.0000000    0.1307222
503520.0000000    0.1261653
503560.0000000    0.1191531
503600.0000000    0.1226085
503640.0000000    0.1150153
503680.0000000    0.1078295
503720.0000000    0.1179111
503760.0000000    0.1148322
503800.0000000    0.1304956
503840.0000000    0.1160531
503880.0000000    0.1006515
503920.0000000    0.1242949
503960.0000000    0.1078737
504000.0000000    0.1212592
504040.0000000    0.1090933
504080.0000000    0.1139763
504120.0000000    0.1013768
504160.0000000    0.1182369
504200.0000000    0.1100870
504240.0000000    0.1121211
504280.0000000    0.1095998
504320.0000000    0.1153956
504360.0000000    0.1238711
504400.0000000    0.1132982
504440.0000000    0.1174934
504480.0000000    0.1078054
504520.0000000    0.1150398
504560.0000000    0.1153460
504600.0000000    0.1207809
504640.0000000    0.1089685
504680.0000000    0.1227394
504720.0000000    0.1011963
504760.0000000    0.1148081
504800.0000000    0.1058501
504840.0000000    0.1105739
504880.0000000    0.1061954
504920.0000000    0.1220081
504960.0000000    0.1141730
505000.0000000    0.1065587
505040.0000000    0.1047414
505080.0000000    0.1159285
505120.0000000    0.1190050
505160.0000000    0.1208772
505200.0000000    0.1103943
505240.0000000    0.1063825
505280.0000000    0.1160797
505320.0000000    0.1073959
505360.0000000    0.1164291
505400.0000000    0.1152422
505440.0000000    0.1115107
505480.0000000    0.1059237
505520.0000000    0.1233879
505560.0000000    0.1222206
505600.0000000    0.1319415
505640.0000000    0.1207438
505680.0000000    0.1270380
505720.0000000    0.1235057
505760.0000000    0.1201867
505800.0000000    0.1229034
505840.0000000    0.1166071
505880.0000000    0.0981430
505920.0000000    0.1032837
505960.0000000    0.1192682
506000.0000000    0.1179025
506040.0000000    0.1145509
506080.0000000    0.1073295
506120.0000000    0.1032392
506160.0000000    0.1105176
506200.0000000    0.1063882
506240.0000000    0.1270056
506280.0000000    0.1147158
506320.0000000    0.1120500
506360.0000000    0.1098489
506400.0000000    0.1079160
506440.0000000    0.1107493
506480.0000000    0.1090344
506520.0000000    0.1193244
506560.0000000    0.1272326
506600.0000000    0.1241082
506640.0000000    0.1186908
506680.0000000    0.1152080
506720.0000000    0.1136484
506760.0000000    0.1103031
506800.0000000    0.1316190
506840.0000000    0.1195451
506880.0000000    0.1100774
506920.0000000    0.1114139
506960.0000000    0.1145065
507000.0000000    0.1111325
507040.0000000    0.1213364
507080.0000000    0.1174441
507120.0000000    0.1183441
507160.0000000    0.1114371
507200.0000000    0.1137213
507240.0000000    0.1100664
507280.0000000    0.1040179
507320.0000000    0.1055392
507360.0000000    0.1062060
507400.0000000    0.1194075
507440.0000000    0.1149607
507480.0000000    0.1103051
507520.0000000    0.0937341
507560.0000000    0.0964564
507600.0000000    0.1059159
507640.0000000    0.1058722
507680.0000000    0.1167136
507720.0000000    0.1101462
507760.0000000    0.1175251
507800.0000000    0.0900238
507840.0000000    0.0960080
507880.0000000    0.1088106
507920.0000000    0.0898942
507960.0000000    0.1163385
508000.0000000    0.1024670
508040.0000000    0.1004816
508080.0000000    0.1107350
508120.0000000    0.1037292
508160.0000000    0.1086130
508200.0000000    0.1155148
508240.0000000    0.1156673
508280.0000000    0.0970886
508320.0000000    0.1063709
508360.0000000    0.1068036
508400.0000000    0.1056496
508440.0000000    0.1091107
508480.0000000    0.1080467
508520.0000000    0.1067997
508560.0000000    0.1166647
508600.0000000    0.1068811
508640.0000000    0.0991636
508680.0000000    0.1069963
508720.0000000    0.1076199
508760.0000000    0.0988423
508800.0000000    0.1245402
508840.0000000    0.1130281
508880.0000000    0.1148503
508920.0000000    0.1088413
508960.0000000    0.1154786
509000.0000000    0.1083130
509040.0000000    0.0951157
509080.0000000    0.1233316
509120.0000000    0.1129365
509160.0000000    0.1182527
509200.0000000    0.1039778
509240.0000000    0.1118660
509280.0000000    0.1055340
509320.0000000    0.1102129
509360.0000000    0.1142967
509400.0000000    0.0980754
509440.0000000    0.1162594
509480.0000000    0.1100029
509520.0000000    0.1168994
509560.0000000    0.1133789
509600.0000000    0.1055220
509640.0000000    0.1044550
509680.0000000    0.1111180
509720.0000000    0.0984789
509760.0000000    0.1084705
509800.0000000    0.1166609
509840.0000000    0.1117954
509880.0000000    0.1211521
509920.0000000    0.1154851
509960.0000000    0.1223876
510000.0000000    0.1259890
510040.0000000    0.1141668
510080.0000000    0.1142893
510120.0000000    0.1209915
510160.0000000    0.1210326
510200.0000000    0.1255844
510240.0000000    0.1215002
510280.0000000    0.1154095
510320.0000000    0.1202890
510360.0000000    0.1253013
510400.0000000    0.1189104
510440.0000000    0.1094053
510480.0000000    0.1122980
510520.0000000    0.1179768
510560.0000000    0.1114019
510600.0000000    0.1062215
510640.0000000    0.1031415
510680.0000000    0.1070841
510720.0000000    0.1211913
510760.0000000    0.1070935
510800.0000000    0.1009351
510840.0000000    0.1082214
510880.0000000    0.0956252
510920.0000000    0.1045857
510960.0000000    0.1067825
511000.0000000    0.0991928
511040.0000000    0.1110603
511080.0000000    0.1077888
511120.0000000    0.1131931
511160.0000000    0.1131215
511200.0000000    0.0956447
511240.0000000    0.0911026
511280.0000000    0.1124517
511320.0000000    0.1188499
511360.0000000    0.1140405
511400.0000000    0.1072286
511440.0000000    0.1075754
511480.0000000    0.1152582
511520.0000000    0.0974123
511560.0000000    0.1007198
511600.0000000    0.1004946
511640.0000000    0.0967536
511680.0000000    0.1077741
511720.0000000    0.0996297
511760.0000000    0.1016781
511800.0000000    0.1039268
511840.0000000    0.0968307
511880.0000000    0.1046523
511920.0000000    0.0959817
511960.0000000    0.1033891
512000.0000000    0.0985468
512040.0000000    0.1009640
512080.0000000    0.1081183
512120.0000000    0.1048659
512160.0000000    0.1054618
512200.0000000    0.1062658
512240.0000000    0.1099320
512280.0000000    0.1084547
512320.0000000    0.1016069
512360.0000000    0.1015176
512400.0000000    0.1166568
512440.0000000    0.1195650
512480.0000000    0.0927483
512520.0000000    0.0970871
512560.0000000    0.0936197
512600.0000000    0.0968476
512640.0000000    0.0883997
512680.0000000    0.0929728
512720.0000000    0.0921446
512760.0000000    0.1118154
512800.0000000    0.1025542
512840.0000000    0.1041134
512880.0000000    0.1003941
512920.0000000    0.0963568
512960.0000000    0.0992184
513000.0000000    0.0990205
513040.0000000    0.1012156
513080.0000000    0.1067069
513120.0000000    0.1064663
513160.0000000    0.1091207
513200.0000000    0.1120681
513240.0000000    0.1066977
513280.0000000    0.0983004
513320.0000000    0.1036965
513360.0000000    0.1037479
513400.0000000    0.0996048
513440.0000000    0.1077876
513480.0000000    0.1126269
513520.0000000    0.1145531
513560.0000000    0.1099690
513600.0000000    0.1155563
513640.0000000    0.1020575
513680.0000000    0.1015316
513720.0000000    0.1194948
513760.0000000    0.1083263
513800.0000000    0.1142158
513840.0000000    0.1128722
513880.0000000    0.1134720
513920.0000000    0.1060824
513960.0000000    0.1158535
514000.0000000    0.1192800
514040.0000000    0.1272406
514080.0000000    0.1236750
514120.0000000    0.1149363
514160.0000000    0.1078077
514200.0000000    0.1043094
514240.0000000    0.1043644
514280.0000000    0.1131756
514320.0000000    0.1221861
514360.0000000    0.1084771
514400.0000000    0.1145767
514440.0000000    0.1110079
514480.0000000    0.1052900
514520.0000000    0.1081301
514560.0000000    0.1160529
514600.0000000    0.1184595
514640.0000000    0.1210121
514680.0000000    0.1128102
514720.0000000    0.1119081
514760.0000000    0.1161534
514800.0000000    0.1254375
514840.0000000    0.1117641
514880.0000000    0.1137486
514920.0000000    0.1263574
514960.0000000    0.1199058
515000.0000000    0.1116231
515040.0000000    0.1172969
515080.0000000    0.1147952
515120.0000000    0.1018573
515160.0000000    0.1179997
515200.0000000    0.1127501
515240.0000000    0.1110559
515280.0000000    0.1286282
515320.0000000    0.1153561
515360.0000000    0.0983612
515400.0000000    0.1016422
515440.0000000    0.1105462
515480.0000000    0.1158517
515520.0000000    0.1057472
515560.0000000    0.1132796
515600.0000000    0.1125852
515640.0000000    0.1142227
515680.0000000    0.1087223
515720.0000000    0.1077773
515760.0000000    0.1017106
515800.0000000    0.1038523
515840.0000000    0.1053889
515880.0000000    0.1190012
515920.0000000    0.1135999
515960.0000000    0.1051350
516000.0000000    0.1065642
516040.0000000    0.1098366
516080.0000000    0.1021941
516120.0000000    0.1050035
516160.0000000    0.1177639
516200.0000000    0.1147709
516240.0000000    0.1095133
516280.0000000    0.1152090
516320.0000000    0.1196950
516360.0000000    0.1182614
516400.0000000    0.1208908
516440.0000000    0.1192092
516480.0000000    0.1142675
516520.0000000    0.1152541
516560.0000000    0.1197949
516600.0000000    0.1194641
516640.0000000    0.1182407
516680.0000000    0.1085434
516720.0000000    0.1055557
516760.0000000    0.1215298
516800.0000000    0.1098434
516840.0000000    0.1035216
516880.0000000    0.0956217
516920.0000000    0.1190843
516960.0000000    0.1054507
517000.0000000    0.0967944
517040.0000000    0.1133639
517080.0000000    0.1135987
517120.0000000    0.1083131
517160.0000000    0.1091471
517200.0000000    0.1148754
517240.0000000    0.1222611
517280.0000000    0.1045212
517320.0000000    0.1151079
517360.0000000    0.1134926
517400.0000000    0.1076598
517440.0000000    0.1037331
517480.0000000    0.1085326
517520.0000000    0.1115312
517560.0000000    0.1097028
517600.0000000    0.1109488
517640.0000000    0.1089527
517680.0000000    0.1057195
517720.0000000    0.1264982
517760.0000000    0.1043205
517800.0000000    0.1194921
517840.0000000    0.1168687
517880.0000000    0.1106505
517920.0000000    0.1086892
517960.0000000    0.1137356
518000.0000000    0.1025867
518040.0000000    0.1039556
518080.0000000    0.0950497
518120.0000000    0.1005505
518160.0000000    0.0958589
518200.0000000    0.1113843
518240.0000000    0.0991704
518280.0000000    0.0957287
518320.0000000    0.1028271
518360.0000000    0.1086345
518400.0000000    0.0979788
518440.0000000    0.1114525
518480.0000000    0.1060741
518520.0000000    0.1273182
518560.0000000    0.1077025
518600.0000000    0.1116810
518640.0000000    0.1094463
518680.0000000    0.1013749
518720.0000000    0.0969223
518760.0000000    0.0983872
518800.0000000    0.0947543
518840.0000000    0.1004856
518880.0000000    0.0945635
518920.0000000    0.1072119
518960.0000000    0.1020148
519000.0000000    0.1018753
519040.0000000    0.0994112
519080.0000000    0.1040725
519120.0000000    0.1002396
519160.0000000    0.1040271
519200.0000000    0.1047684
519240.0000000    0.1075841
519280.0000000    0.1075320
519320.0000000    0.1061139
519360.0000000    0.1041050
519400.0000000    0.1116038
519440.0000000    0.1103477
519480.0000000    0.1040672
519520.0000000    0.1055793
519560.0000000    0.1114193
519600.0000000    0.1062911
519640.0000000    0.1123454
519680.0000000    0.1040917
519720.0000000    0.1172209
519760.0000000    0.1188040
519800.0000000    0.1055905
519840.0000000    0.1036831
519880.0000000    0.1003691
519920.0000000    0.1045805
519960.0000000    0.1032335
520000.0000000    0.1021836
520040.0000000    0.1154126
520080.0000000    0.1133789
520120.0000000    0.1115700
520160.0000000    0.0953974
520200.0000000    0.1010409
520240.0000000    0.0973495
520280.0000000    0.0988721
520320.0000000    0.1159877
520360.0000000    0.1134076
520400.0000000    0.0981680
520440.0000000    0.1048008
520480.0000000    0.1061768
520520.0000000    0.1064446
520560.0000000    0.0978805
520600.0000000    0.0959768
520640.0000000    0.1023383
520680.0000000    0.0963096
520720.0000000    0.1054866
520760.0000000    0.0991764
520800.0000000    0.1029319
520840.0000000    0.0884733
520880.0000000    0.0953561
520920.0000000    0.0959536
520960.0000000    0.1022895
521000.0000000    0.1048160
521040.0000000    0.0983509
521080.0000000    0.0877209
521120.0000000    0.0903217
521160.0000000    0.0915063
521200.0000000    0.0915711
521240.0000000    0.0995412
521280.0000000    0.0821967
521320.0000000    0.0838267
521360.0000000    0.1024858
521400.0000000    0.0927095
521440.0000000    0.0894962
521480.0000000    0.0907447
521520.0000000    0.0960991
521560.0000000    0.0877799
521600.0000000    0.0950747
521640.0000000    0.0857549
521680.0000000    0.0926678
521720.0000000    0.0900183
521760.0000000    0.1008336
521800.0000000    0.1026664
521840.0000000    0.1024003
521880.0000000    0.1030787
521920.0000000    0.1131967
521960.0000000    0.1059808
522000.0000000    0.1092801
522040.0000000    0.1160490
522080.0000000    0.1048166
522120.0000000    0.1104711
522160.0000000    0.1195060
522200.0000000    0.1284292
522240.0000000    0.1293046
522280.0000000    0.1126779
522320.0000000    0.1124158
522360.0000000    0.1257598
522400.0000000    0.1120795
522440.0000000    0.1218220
522480.0000000    0.1126320
522520.0000000    0.1246956
522560.0000000    0.1112657
522600.0000000    0.1134532
522640.0000000    0.1101379
522680.0000000    0.1156364
522720.0000000    0.1062498
522760.0000000    0.1019963
522800.0000000    0.0997475
522840.0000000    0.1057447
522880.0000000    0.0992028
522920.0000000    0.1123395
522960.0000000    0.1096748
523000.0000000    0.1070109
523040.0000000    0.1085834
523080.0000000    0.1064752
523120.0000000    0.1024262
523160.0000000    0.0991650
523200.0000000    0.0966891
523240.0000000    0.1043185
523280.0000000    0.1046972
523320.0000000    0.1052900
523360.0000000    0.1083058
523400.0000000    0.0988841
523440.0000000    0.1008352
523480.0000000    0.1092432
523520.0000000    0.1166710
523560.0000000    0.1094116
523600.0000000    0.1099502
523640.0000000    0.1039062
523680.0000000    0.1022620
523720.0000000    0.1049637
523760.0000000    0.1104679
523800.0000000    0.1019727
523840.0000000    0.0883021
523880.0000000    0.0947614
523920.0000000    0.1054770
523960.0000000    0.0986200
524000.0000000    0.1027526
524040.0000000    0.1079228
524080.0000000    0.1061194
524120.0000000    0.0959635
524160.0000000    0.0948445
524200.0000000    0.0959235
524240.0000000    0.0902215
524280.0000000    0.1045073
524320.0000000    0.1110162
524360.0000000    0.0986379
524400.0000000    0.1094925
524440.0000000    0.0951406
524480.0000000    0.0926347
524520.0000000    0.0947890
524560.0000000    0.0958253
524600.0000000    0.1005121
524640.0000000    0.0907712
524680.0000000    0.0918768
524720.0000000    0.0988659
524760.0000000    0.1076123
524800.0000000    0.1106042
524840.0000000    0.1102332
524880.0000000    0.1011375
524920.0000000    0.1151949
524960.0000000    0.1014989
525000.0000000    0.0904533
525040.0000000    0.1135874
525080.0000000    0.1123425
525120.0000000    0.0921208
525160.0000000    0.1055305
525200.0000000    0.0963695
525240.0000000    0.1148247
525280.0000000    0.1104856
525320.0000000    0.1107017
525360.0000000    0.1132938
525400.0000000    0.1005538
525440.0000000    0.1146309
525480.0000000    0.1167372
525520.0000000    0.1193946
525560.0000000    0.1034745
525600.0000000    0.1160142
525640.0000000    0.1044931
525680.0000000    0.1124731
525720.0000000    0.1165122
525760.0000000    0.1078705
525800.0000000    0.1009277
525840.0000000    0.1156222
525880.0000000    0.1087415
525920.0000000    0.1341661
525960.0000000    0.1179190
526000.0000000    0.1128305
526040.0000000    0.1185312
526080.0000000    0.1188232
526120.0000000    0.1162927
526160.0000000    0.1098197
526200.0000000    0.1078078
526240.0000000    0.1087218
526280.0000000    0.1030504
526320.0000000    0.1074340
526360.0000000    0.1059602
526400.0000000    0.0956437
526440.0000000    0.1087401
526480.0000000    0.1026862
526520.0000000    0.0908868
526560.0000000    0.1043876
526600.0000000    0.1117783
526640.0000000    0.1057605
526680.0000000    0.1037786
526720.0000000    0.1033953
526760.0000000    0.1019276
526800.0000000    0.1020606
526840.0000000    0.0971156
526880.0000000    0.1066662
526920.0000000    0.1100269
526960.0000000    0.1081016
527000.0000000    0.0995318
527040.0000000    0.1125423
527080.0000000    0.0982779
527120.0000000    0.0950716
527160.0000000    0.1083570
527200.0000000    0.1081844
527240.0000000    0.1177364
527280.0000000    0.1150575
527320.0000000    0.1026369
527360.0000000    0.1120334
527400.0000000    0.1045252
527440.0000000    0.1105859
527480.0000000    0.1033338
527520.0000000    0.1000972
527560.0000000    0.1033654
527600.0000000    0.0899085
527640.0000000    0.1133219
527680.0000000    0.1014748
527720.0000000    0.1139371
527760.0000000    0.1043646
527800.0000000    0.1104217
527840.0000000    0.1039958
527880.0000000    0.1050564
527920.0000000    0.1059707
527960.0000000    0.1078551
528000.0000000    0.0967009
528040.0000000    0.1085041
528080.0000000    0.1113507
528120.0000000    0.1246141
528160.0000000    0.1098274
528200.0000000    0.1053516
528240.0000000    0.1165495
528280.0000000    0.1048941
528320.0000000    0.0963085
528360.0000000    0.1018841
528400.0000000    0.1052253
528440.0000000    0.1021189
528480.0000000    0.1085056
528520.0000000    0.0973035
528560.0000000    0.1039306
528600.0000000    0.1196217
528640.0000000    0.0989387
528680.0000000    0.1063869
528720.0000000    0.1077150
528760.0000000    0.1015542
528800.0000000    0.1145041
528840.0000000    0.1046002
528880.0000000    0.1097637
528920.0000000    0.1072032
528960.0000000    0.1139450
529000.0000000    0.1208454
529040.0000000    0.1022885
529080.0000000    0.1178755
529120.0000000    0.1069799
529160.0000000    0.1158337
529200.0000000    0.1018706
529240.0000000    0.0949385
529280.0000000    0.1153335
529320.0000000    0.1163084
529360.0000000    0.1112996
529400.0000000    0.1017677
529440.0000000    0.1060735
529480.0000000    0.1023934
529520.0000000    0.1092536
529560.0000000    0.1073949
529600.0000000    0.1014324
529640.0000000    0.0942441
529680.0000000    0.1193134
529720.0000000    0.1139688
529760.0000000    0.1040900
529800.0000000    0.0978818
529840.0000000    0.1000668
529880.0000000    0.0928551
529920.0000000    0.0977375
529960.0000000    0.1067527
530000.0000000    0.1210136
530040.0000000    0.1021417
530080.0000000    0.1162785
530120.0000000    0.1107823
530160.0000000    0.1197836
530200.0000000    0.1100007
530240.0000000    0.1189659
530280.0000000    0.1147951
530320.0000000    0.1123358
530360.0000000    0.1067021
530400.0000000    0.1051809
530440.0000000    0.1153993
530480.0000000    0.1132651
530520.0000000    0.1067306
530560.0000000    0.1114023
530600.0000000    0.1111627
530640.0000000    0.1121283
530680.0000000    0.1114714
530720.0000000    0.1126198
530760.0000000    0.1090189
530800.0000000    0.1068448
530840.0000000    0.0997507
530880.0000000    0.1102326
530920.0000000    0.1121990
530960.0000000    0.1131538
531000.0000000    0.1016933
531040.0000000    0.0972382
531080.0000000    0.1025448
531120.0000000    0.1015070
531160.0000000    0.1114053
531200.0000000    0.1011457
531240.0000000    0.1057465
531280.0000000    0.0976156
531320.0000000    0.1150709
531360.0000000    0.0995477
531400.0000000    0.1074327
531440.0000000    0.1098474
531480.0000000    0.1046052
531520.0000000    0.1125389
531560.0000000    0.1134775
531600.0000000    0.1146469
531640.0000000    0.1077110
531680.0000000    0.1143276
531720.0000000    0.1231495
531760.0000000    0.1172801
531800.0000000    0.1174223
531840.0000000    0.0987960
531880.0000000    0.1040260
531920.0000000    0.1157541
531960.0000000    0.1006230
532000.0000000    0.1108579
532040.0000000    0.1094141
532080.0000000    0.1181263
532120.0000000    0.1077443
532160.0000000    0.1130466
532200.0000000    0.1081311
532240.0000000    0.1034872
532280.0000000    0.1131015
532320.0000000    0.0984509
532360.0000000    0.1082466
532400.0000000    0.1135392
532440.0000000    0.1062719
532480.0000000    0.1116329
532520.0000000    0.1044412
532560.0000000    0.1027188
532600.0000000    0.1205397
532640.0000000    0.1014913
532680.0000000    0.1101622
532720.0000000    0.1031993
532760.0000000    0.1036913
532800.0000000    0.0918772
532840.0000000    0.1007922
532880.0000000    0.1019949
532920.0000000    0.1068400
532960.0000000    0.1060053
533000.0000000    0.1004004
533040.0000000    0.0969092
533080.0000000    0.0893093
533120.0000000    0.0957293
533160.0000000    0.1093160
533200.0000000    0.1082927
533240.0000000    0.1106555
533280.0000000    0.1050146
533320.0000000    0.1023082
533360.0000000    0.1082339
533400.0000000    0.1073843
533440.0000000    0.1059524
533480.0000000    0.1044190
533520.0000000    0.1015918
533560.0000000    0.0978612
533600.0000000    0.0991767
533640.0000000    0.0939742
533680.0000000    0.0940198
533720.0000000    0.1068894
533760.0000000    0.1042902
533800.0000000    0.0893392
533840.0000000    0.0993782
533880.0000000    0.1067996
533920.0000000    0.0962936
533960.0000000    0.0927502
534000.0000000    0.1057635
534040.0000000    0.1105166
534080.0000000    0.1073282
534120.0000000    0.1133260
534160.0000000    0.1106121
534200.0000000    0.1121143
534240.0000000    0.1044030
534280.0000000    0.1158559
534320.0000000    0.1069643
534360.0000000    0.1034246
534400.0000000    0.1076968
534440.0000000    0.1051961
534480.0000000    0.1096414
534520.0000000    0.1072202
534560.0000000    0.1127962
534600.0000000    0.1010073
534640.0000000    0.1022141
534680.0000000    0.1051387
534720.0000000    0.1162797
534760.0000000    0.1013284
534800.0000000    0.1038820
534840.0000000    0.1036832
534880.0000000    0.1104140
534920.0000000    0.1034951
534960.0000000    0.1097429
535000.0000000    0.1123746
535040.0000000    0.1161973
535080.0000000    0.1066031
535120.0000000    0.1059814
535160.0000000    0.1152790
535200.0000000    0.1141360
535240.0000000    0.1069280
535280.0000000    0.1085948
535320.0000000    0.1163669
535360.0000000    0.1118844
535400.0000000    0.1134190
535440.0000000    0.1263697
535480.0000000    0.1155108
535520.0000000    0.1247059
535560.0000000    0.1010996
535600.0000000    0.1137021
535640.0000000    0.1032042
535680.0000000    0.1188072
535720.0000000    0.1121230
535760.0000000    0.1219410
535800.0000000    0.1130448
535840.0000000    0.1124552
535880.0000000    0.0989962
535920.0000000    0.1070708
535960.0000000    0.1021518
536000.0000000    0.1062051
536040.0000000    0.1080008
536080.0000000    0.1041313
536120.0000000    0.1135138
536160.0000000    0.1197717
536200.0000000    0.1136733
536240.0000000    0.1080540
536280.0000000    0.1099498
536320.0000000    0.1158668
536360.0000000    0.1146126
536400.0000000    0.1047285
536440.0000000    0.0986783
536480.0000000    0.1017171
536520.0000000    0.0999110
536560.0000000    0.1032109
536600.0000000    0.1058123
536640.0000000    0.1014269
536680.0000000    0.1126100
536720.0000000    0.0952423
536760.0000000    0.0931735
536800.0000000    0.0972826
536840.0000000    0.1074106
536880.0000000    0.0945715
536920.0000000    0.0959520
536960.0000000    0.0892739
537000.0000000    0.1020042
537040.0000000    0.0936851
537080.0000000    0.1010481
537120.0000000    0.1003933
537160.0000000    0.0944141
537200.0000000    0.1065471
537240.0000000    0.0988841
537280.0000000    0.1029536
537320.0000000    0.1130069
537360.0000000    0.1121816
537400.0000000    0.1221349
537440.0000000    0.1056848
537480.0000000    0.1141267
537520.0000000    0.1127036
537560.0000000    0.1192072
537600.0000000    0.1080384
537640.0000000    0.1070583
537680.0000000    0.1089814
537720.0000000    0.1136003
537760.0000000    0.1232268
537800.0000000    0.1120267
537840.0000000    0.1091473
537880.0000000    0.1174379
537920.0000000    0.1264741
537960.0000000    0.1138693
538000.0000000    0.1128717
538040.0000000    0.1270669
538080.0000000    0.1214877
538120.0000000    0.1323981
538160.0000000    0.1257736
538200.0000000    0.1132477
538240.0000000    0.1089561
538280.0000000    0.1182674
538320.0000000    0.1147268
538360.0000000    0.1090567
538400.0000000    0.1034204
538440.0000000    0.1082243
538480.0000000    0.1035062
538520.0000000    0.1082082
538560.0000000    0.1158942
538600.0000000    0.1029281
538640.0000000    0.1065823
538680.0000000    0.1051764
538720.0000000    0.1198151
538760.0000000    0.1220179
538800.0000000    0.1122645
538840.0000000    0.1264423
538880.0000000    0.1188429
538920.0000000    0.1379989
538960.0000000    0.1171632
539000.0000000    0.1307299
539040.0000000    0.1266744
539080.0000000    0.1220698
539120.0000000    0.1104272
539160.0000000    0.1231302
539200.0000000    0.1109901
539240.0000000    0.1012022
539280.0000000    0.1168934
539320.0000000    0.1107100
539360.0000000    0.1112831
539400.0000000    0.1089854
539440.0000000    0.1138431
539480.0000000    0.1076021
539520.0000000    0.1149351
539560.0000000    0.1093114
539600.0000000    0.1073119
539640.0000000    0.1131901
539680.0000000    0.1138383
539720.0000000    0.1228625
539760.0000000    0.1115209
539800.0000000    0.1080970
539840.0000000    0.1080588
539880.0000000    0.1206768
539920.0000000    0.1192660
539960.0000000    0.1164388
540000.0000000    0.1164798
540040.0000000    0.1226964
540080.0000000    0.1271831
540120.0000000    0.1217324
540160.0000000    0.1131461
540200.0000000    0.1143094
540240.0000000    0.1110946
540280.0000000    0.1211608
540320.0000000    0.1130232
540360.0000000    0.1151214
540400.0000000    0.1139174
540440.0000000    0.1217773
540480.0000000    0.1240587
540520.0000000    0.1105534
540560.0000000    0.1217560
540600.0000000    0.1062693
540640.0000000    0.1159628
540680.0000000    0.1030230
540720.0000000    0.1074192
540760.0000000    0.1046813
540800.0000000    0.1155854
540840.0000000    0.1155170
540880.0000000    0.1189762
540920.0000000    0.1109554
540960.0000000    0.1205864
541000.0000000    0.1110569
541040.0000000    0.1187448
541080.0000000    0.1110171
541120.0000000    0.1068988
541160.0000000    0.1162832
541200.0000000    0.1151839
541240.0000000    0.1076086
541280.0000000    0.1005574
541320.0000000    0.1051508
541360.0000000    0.1224880
541400.0000000    0.0996481
541440.0000000    0.1087983
541480.0000000    0.1069185
541520.0000000    0.1168230
541560.0000000    0.1101430
541600.0000000    0.1076955
541640.0000000    0.1119942
541680.0000000    0.1115884
541720.0000000    0.1147354
541760.0000000    0.1079893
541800.0000000    0.1181219
541840.0000000    0.1106685
541880.0000000    0.1080982
541920.0000000    0.1115035
541960.0000000    0.1115714
542000.0000000    0.1219364
542040.0000000    0.1116040
542080.0000000    0.1204685
542120.0000000    0.1065288
542160.0000000    0.1167499
542200.0000000    0.1121220
542240.0000000    0.1113226
542280.0000000    0.1157066
542320.0000000    0.1250363
542360.0000000    0.1180274
542400.0000000    0.1251359
542440.0000000    0.1175379
542480.0000000    0.1148123
542520.0000000    0.1102265
542560.0000000    0.1189240
542600.0000000    0.1218879
542640.0000000    0.1188955
542680.0000000    0.1093503
542720.0000000    0.1184029
542760.0000000    0.1146193
542800.0000000    0.1164963
542840.0000000    0.1126608
542880.0000000    0.1209471
542920.0000000    0.1233943
542960.0000000    0.1083483
543000.0000000    0.1095764
543040.0000000    0.1105206
543080.0000000    0.1102310
543120.0000000    0.1214297
543160.0000000    0.1185941
543200.0000000    0.1160731
543240.0000000    0.1259785
543280.0000000    0.1226829
543320.0000000    0.1141705
543360.0000000    0.1234114
543400.0000000    0.1202689
543440.0000000    0.1104756
543480.0000000    0.1182468
543520.0000000    0.1139868
543560.0000000    0.1180359
543600.0000000    0.1250412
543640.0000000    0.1150627
543680.0000000    0.1246950
543720.0000000    0.1199673
543760.0000000    0.1123610
543800.0000000    0.1109210
543840.0000000    0.1162506
543880.0000000    0.1245666
543920.0000000    0.1154107
543960.0000000    0.1111128
544000.0000000    0.1159463
544040.0000000    0.1305123
544080.0000000    0.1121216
544120.0000000    0.1003468
544160.0000000    0.1127993
544200.0000000    0.1079496
544240.0000000    0.1209016
544280.0000000    0.1161028
544320.0000000    0.1126684
544360.0000000    0.1113796
544400.0000000    0.1227183
544440.0000000    0.1216918
544480.0000000    0.1147097
544520.0000000    0.1287919
544560.0000000    0.1125820
544600.0000000    0.1237079
544640.0000000    0.1273700
544680.0000000    0.1280001
544720.0000000    0.1116038
544760.0000000    0.1263144
544800.0000000    0.1182802
544840.0000000    0.1150415
544880.0000000    0.1152470
544920.0000000    0.1146900
544960.0000000    0.1082424
545000.0000000    0.1176960
545040.0000000    0.1227387
545080.0000000    0.1152553
545120.0000000    0.1084059
545160.0000000    0.1274760
545200.0000000    0.1151325
545240.0000000    0.1116428
545280.0000000    0.1032840
545320.0000000    0.1063603
545360.0000000    0.1259965
545400.0000000    0.1231911
545440.0000000    0.1110647
545480.0000000    0.1235613
545520.0000000    0.1203419
545560.0000000    0.1197159
545600.0000000    0.1174952
545640.0000000    0.1222768
545680.0000000    0.1207372
545720.0000000    0.1213259
545760.0000000    0.1158157
545800.0000000    0.1196181
545840.0000000    0.1258256
545880.0000000    0.1247210
545920.0000000    0.1357073
545960.0000000    0.1223580
546000.0000000    0.1337119
546040.0000000    0.1431483
546080.0000000    0.1274673
546120.0000000    0.1361466
546160.0000000    0.1343144
546200.0000000    0.1338458
546240.0000000    0.1372871
546280.0000000    0.1347410
546320.0000000    0.1437034
546360.0000000    0.1448998
546400.0000000    0.1476198
546440.0000000    0.1492735
546480.0000000    0.1430307
546520.0000000    0.1422604
546560.0000000    0.1356290
546600.0000000    0.1368300
546640.0000000    0.1322465
546680.0000000    0.1460636
546720.0000000    0.1505740
546760.0000000    0.1448451
546800.0000000    0.1475493
546840.0000000    0.1425116
546880.0000000    0.1482516
546920.0000000    0.1524121
546960.0000000    0.1471679
547000.0000000    0.1496350
547040.0000000    0.1502137
547080.0000000    0.1532625
547120.0000000    0.1471619
547160.0000000    0.1557967
547200.0000000    0.1333929
547240.0000000    0.1373964
547280.0000000    0.1360228
547320.0000000    0.1327726
547360.0000000    0.1415227
547400.0000000    0.1487313
547440.0000000    0.1383258
547480.0000000    0.1361862
547520.0000000    0.1377476
547560.0000000    0.1313896
547600.0000000    0.1317976
547640.0000000    0.1325592
547680.0000000    0.1315092
547720.0000000    0.1385159
547760.0000000    0.1382760
547800.0000000    0.1416903
547840.0000000    0.1404406
547880.0000000    0.1412061
547920.0000000    0.1356683
547960.0000000    0.1423150
548000.0000000    0.1356935
548040.0000000    0.1379507
548080.0000000    0.1386018
548120.0000000    0.1277992
548160.0000000    0.1330746
548200.0000000    0.1306661
548240.0000000    0.1276245
548280.0000000    0.1334939
548320.0000000    0.1472399
548360.0000000    0.1243410
548400.0000000    0.1387750
548440.0000000    0.1227586
548480.0000000    0.1333612
548520.0000000    0.1298678
548560.0000000    0.1270192
548600.0000000    0.1263494
548640.0000000    0.1273581
548680.0000000    0.1271576
548720.0000000    0.1245769
548760.0000000    0.1246749
548800.0000000    0.1123873
548840.0000000    0.1267963
548880.0000000    0.1200088
548920.0000000    0.1243475
548960.0000000    0.1301915
549000.0000000    0.1374024
549040.0000000    0.1337322
549080.0000000    0.1268800
549120.0000000    0.1270797
549160.0000000    0.1267916
549200.0000000    0.1315438
549240.0000000    0.1278020
549280.0000000    0.1394758
549320.0000000    0.1447697
549360.0000000    0.1515100
549400.0000000    0.1487116
549440.0000000    0.1365804
549480.0000000    0.1253279
549520.0000000    0.1266889
549560.0000000    0.1299786
549600.0000000    0.1417375
549640.0000000    0.1268373
549680.0000000    0.1425758
549720.0000000    0.1258623
549760.0000000    0.1332001
549800.0000000    0.1354901
549840.0000000    0.1298402
549880.0000000    0.1382277
549920.0000000    0.1365935
549960.0000000    0.1408070
550000.0000000    0.1322954
550040.0000000    0.1325698
550080.0000000    0.1430957
550120.0000000    0.1477813
550160.0000000    0.1453916
550200.0000000    0.1253333
550240.0000000    0.1226430
550280.0000000    0.1310312
550320.0000000    0.1247540
550360.0000000    0.1307534
550400.0000000    0.1319875
550440.0000000    0.1383818
550480.0000000    0.1314916
550520.0000000    0.1482090
550560.0000000    0.1538204
550600.0000000    0.1378791
550640.0000000    0.1467608
550680.0000000    0.1690428
550720.0000000    0.1464933
550760.0000000    0.1675050
550800.0000000    0.1507329
550840.0000000    0.1534479
550880.0000000    0.1420707
550920.0000000    0.1547250
550960.0000000    0.1467256
551000.0000000    0.1437716
551040.0000000    0.1300037
551080.0000000    0.1260135
551120.0000000    0.1193996
551160.0000000    0.1146339
551200.0000000    0.1391764
551240.0000000    0.1264218
551280.0000000    0.1264161
551320.0000000    0.1472651
551360.0000000    0.1448097
551400.0000000    0.1457819
551440.0000000    0.1354853
551480.0000000    0.1374312
551520.0000000    0.1323972
551560.0000000    0.1361612
551600.0000000    0.1323779
551640.0000000    0.1272660
551680.0000000    0.1203772
551720.0000000    0.1383335
551760.0000000    0.1363309
551800.0000000    0.1431114
551840.0000000    0.1348494
551880.0000000    0.1479613
551920.0000000    0.1496374
551960.0000000    0.1350753
552000.0000000    0.1340064
552040.0000000    0.1449847
552080.0000000    0.1373016
552120.0000000    0.1376664
552160.0000000    0.1397076
552200.0000000    0.1262734
552240.0000000    0.1412525
552280.0000000    0.1329345
552320.0000000    0.1223269
552360.0000000    0.1281013
552400.0000000    0.1343983
552440.0000000    0.1334989
552480.0000000    0.1346734
552520.0000000    0.1475108
552560.0000000    0.1368407
552600.0000000    0.1255404
552640.0000000    0.1291274
552680.0000000    0.1344577
552720.0000000    0.1320440
552760.0000000    0.1279825
552800.0000000    0.1379824
552840.0000000    0.1311675
552880.0000000    0.1370696
552920.0000000    0.1428441
552960.0000000    0.1239290
553000.0000000    0.1277851
553040.0000000    0.1378540
553080.0000000    0.1425726
553120.0000000    0.1384081
553160.0000000    0.1356606
553200.0000000    0.1281685
553240.0000000    0.1614456
553280.0000000    0.1359614
553320.0000000    0.1329972
553360.0000000    0.1369336
553400.0000000    0.1344116
553440.0000000    0.1440554
553480.0000000    0.1398681
553520.0000000    0.1410236
553560.0000000    0.1307344
553600.0000000    0.1324470
553640.0000000    0.1242070
553680.0000000    0.1352778
553720.0000000    0.1390047
553760.0000000    0.1573358
553800.0000000    0.1413501
553840.0000000    0.1384996
553880.0000000    0.1224082
553920.0000000    0.1338350
553960.0000000    0.1293451
554000.0000000    0.1262135
554040.0000000    0.1353056
554080.0000000    0.1332188
554120.0000000    0.1339572
554160.0000000    0.1380842
554200.0000000    0.1340163
554240.0000000    0.1359374
554280.0000000    0.1202455
554320.0000000    0.1194007
554360.0000000    0.1251544
554400.0000000    0.1419268
554440.0000000    0.1309573
554480.0000000    0.1256701
554520.0000000    0.1274786
554560.0000000    0.1374737
554600.0000000    0.1292046
554640.0000000    0.1265946
554680.0000000    0.1333099
554720.0000000    0.1208493
554760.0000000    0.1380130
554800.0000000    0.1409331
554840.0000000    0.1152500
554880.0000000    0.1179954
554920.0000000    0.1159323
554960.0000000    0.1135376
555000.0000000    0.1210674
555040.0000000    0.1371347
555080.0000000    0.1313373
555120.0000000    0.1310425
555160.0000000    0.1339786
555200.0000000    0.1422048
555240.0000000    0.1438361
555280.0000000    0.1381802
555320.0000000    0.1355461
555360.0000000    0.1237511
555400.0000000    0.1383746
555440.0000000    0.1341938
555480.0000000    0.1311038
555520.0000000    0.1361527
555560.0000000    0.1373106
555600.0000000    0.1431059
555640.0000000    0.1373178
555680.0000000    0.1508392
555720.0000000    0.1198165
555760.0000000    0.1273912
555800.0000000    0.1233584
555840.0000000    0.1287205
555880.0000000    0.1284860
555920.0000000    0.1214421
555960.0000000    0.1313639
556000.0000000    0.1275409
556040.0000000    0.1165592
556080.0000000    0.1212166
556120.0000000    0.1193307
556160.0000000    0.1224372
556200.0000000    0.1286337
556240.0000000    0.1284148
556280.0000000    0.1375883
556320.0000000    0.1255223
556360.0000000    0.1323473
556400.0000000    0.1288345
556440.0000000    0.1292451
556480.0000000    0.1215288
556520.0000000    0.1337751
556560.0000000    0.1301333
556600.0000000    0.1318958
556640.0000000    0.1285011
556680.0000000    0.1319182
556720.0000000    0.1404665
556760.0000000    0.1454522
556800.0000000    0.1299182
556840.0000000    0.1438911
556880.0000000    0.1302080
556920.0000000    0.1267356
556960.0000000    0.1236029
557000.0000000    0.1253172
557040.0000000    0.1384762
557080.0000000    0.1464179
557120.0000000    0.1254867
557160.0000000    0.1415297
557200.0000000    0.1287315
557240.0000000    0.1259799
557280.0000000    0.1254407
557320.0000000    0.1355953
557360.0000000    0.1398691
557400.0000000    0.1350756
557440.0000000    0.1474473
557480.0000000    0.1481036
557520.0000000    0.1526987
557560.0000000    0.1355857
557600.0000000    0.1428986
557640.0000000    0.1374218
557680.0000000    0.1309544
557720.0000000    0.1426030
557760.0000000    0.1229167
557800.0000000    0.1256368
557840.0000000    0.1494936
557880.0000000    0.1465041
557920.0000000    0.1299293
557960.0000000    0.1360543
558000.0000000    0.1537850
558040.0000000    0.1309545
558080.0000000    0.1404947
558120.0000000    0.1221943
558160.0000000    0.1252351
558200.0000000    0.1234932
558240.0000000    0.1387558
558280.0000000    0.1450344
558320.0000000    0.1402265
558360.0000000    0.1456216
558400.0000000    0.1546990
558440.0000000    0.1480797
558480.0000000    0.1454838
558520.0000000    0.1444247
558560.0000000    0.1324841
558600.0000000    0.1408745
558640.0000000    0.1511248
558680.0000000    0.1349653
558720.0000000    0.1391705
558760.0000000    0.1333776
558800.0000000    0.1364885
558840.0000000    0.1346959
558880.0000000    0.1494146
558920.0000000    0.1352428
558960.0000000    0.1410388
559000.0000000    0.1476724
559040.0000000    0.1452388
559080.0000000    0.1431341
559120.0000000    0.1358393
559160.0000000    0.1318398
559200.0000000    0.1330384
559240.0000000    0.1467854
559280.0000000    0.1375666
559320.0000000    0.1396961
559360.0000000    0.1405059
559400.0000000    0.1397482
559440.0000000    0.1378214
559480.0000000    0.1363799
559520.0000000    0.1179907
559560.0000000    0.1131698
559600.0000000    0.1252257
559640.0000000    0.1322071
559680.0000000    0.1224928
559720.0000000    0.1306063
559760.0000000    0.1247664
559800.0000000    0.1324566
559840.0000000    0.1182971
559880.0000000    0.1316652
559920.0000000    0.1291192
559960.0000000    0.1237739
560000.0000000    0.1265712
560040.0000000    0.1245981
560080.0000000    0.1323577
560120.0000000    0.1262350
560160.0000000    0.1147335
560200.0000000    0.1251896
560240.0000000    0.1243376
560280.0000000    0.1213436
560320.0000000    0.1335355
560360.0000000    0.1384045
560400.0000000    0.1401828
560440.0000000    0.1465850
560480.0000000    0.1264224
560520.0000000    0.1327305
560560.0000000    0.1297673
560600.0000000    0.1345898
560640.0000000    0.1305415
560680.0000000    0.1360039
560720.0000000    0.1400588
560760.0000000    0.1380037
560800.0000000    0.1115628
560840.0000000    0.1077812
560880.0000000    0.1129556
560920.0000000    0.1092146
560960.0000000    0.1073371
561000.0000000    0.1313618
561040.0000000    0.1091917
561080.0000000    0.1130756
561120.0000000    0.1071924
561160.0000000    0.0991775
561200.0000000    0.1189104
561240.0000000    0.1134985
561280.0000000    0.1250561
561320.0000000    0.1116320
561360.0000000    0.1131461
561400.0000000    0.1121694
561440.0000000    0.1135117
561480.0000000    0.1166995
561520.0000000    0.1251167
561560.0000000    0.1148843
561600.0000000    0.1134186
561640.0000000    0.1103520
561680.0000000    0.1077799
561720.0000000    0.1152381
561760.0000000    0.1092782
561800.0000000    0.1098081
561840.0000000    0.1145365
561880.0000000    0.1118487
561920.0000000    0.1048564
561960.0000000    0.1112308
562000.0000000    0.1158549
562040.0000000    0.1170004
562080.0000000    0.1255321
562120.0000000    0.1209861
562160.0000000    0.1133229
562200.0000000    0.1219953
562240.0000000    0.1199303
562280.0000000    0.1216894
562320.0000000    0.1336131
562360.0000000    0.1170880
562400.0000000    0.1118353
562440.0000000    0.1096101
562480.0000000    0.1095639
562520.0000000    0.1039095
562560.0000000    0.1076850
562600.0000000    0.1106160
562640.0000000    0.1260219
562680.0000000    0.1281799
562720.0000000    0.1279221
562760.0000000    0.1274415
562800.0000000    0.1312035
562840.0000000    0.1156621
562880.0000000    0.1130305
562920.0000000    0.1116408
562960.0000000    0.1151044
563000.0000000    0.1085742
563040.0000000    0.1086215
563080.0000000    0.1033001
563120.0000000    0.1129485
563160.0000000    0.1038309
563200.0000000    0.1069445
563240.0000000    0.1081526
563280.0000000    0.1078691
563320.0000000    0.1051411
563360.0000000    0.1135966
563400.0000000    0.1287454
563440.0000000    0.1208758
563480.0000000    0.1201548
563520.0000000    0.1277416
563560.0000000    0.1302401
563600.0000000    0.1233906
563640.0000000    0.1284333
563680.0000000    0.1317706
563720.0000000    0.1200423
563760.0000000    0.1206103
563800.0000000    0.1117949
563840.0000000    0.1446110
563880.0000000    0.1310314
563920.0000000    0.1277867
563960.0000000    0.1133050
564000.0000000    0.1196428
564040.0000000    0.1069510
564080.0000000    0.1145470
564120.0000000    0.1264460
564160.0000000    0.1289749
564200.0000000    0.1221330
564240.0000000    0.1128939
564280.0000000    0.1210309
564320.0000000    0.1243349
564360.0000000    0.1208940
564400.0000000    0.1163664
564440.0000000    0.1266068
564480.0000000    0.1280114
564520.0000000    0.1207713
564560.0000000    0.1238907
564600.0000000    0.1141155
564640.0000000    0.1306756
564680.0000000    0.1291975
564720.0000000    0.1171631
564760.0000000    0.1303384
564800.0000000    0.1207304
564840.0000000    0.1191431
564880.0000000    0.1225616
564920.0000000    0.1212223
564960.0000000    0.1205164
565000.0000000    0.1271787
565040.0000000    0.1239320
565080.0000000    0.1310995
565120.0000000    0.1191419
565160.0000000    0.1203912
565200.0000000    0.1276935
565240.0000000    0.1257591
565280.0000000    0.1258113
565320.0000000    0.1412894
565360.0000000    0.1211158
565400.0000000    0.1246905
565440.0000000    0.1270764
565480.0000000    0.1251554
565520.0000000    0.1223870
565560.0000000    0.1093839
565600.0000000    0.1085586
565640.0000000    0.1080791
565680.0000000    0.1132849
565720.0000000    0.1233944
565760.0000000    0.1144712
565800.0000000    0.1157322
565840.0000000    0.1267022
565880.0000000    0.1202853
565920.0000000    0.1209213
565960.0000000    0.1420209
566000.0000000    0.1375518
566040.0000000    0.1277211
566080.0000000    0.1340300
566120.0000000    0.1239799
566160.0000000    0.1207688
566200.0000000    0.1122573
566240.0000000    0.1184347
566280.0000000    0.1167889
566320.0000000    0.1292750
566360.0000000    0.1288628
566400.0000000    0.1300417
566440.0000000    0.1181223
566480.0000000    0.1138615
566520.0000000    0.1301119
566560.0000000    0.1265541
566600.0000000    0.1298721
566640.0000000    0.1372906
566680.0000000    0.1286291
566720.0000000    0.1178514
566760.0000000    0.1217629
566800.0000000    0.1200788
566840.0000000    0.1188633
566880.0000000    0.1122598
566920.0000000    0.1212778
566960.0000000    0.1230075
567000.0000000    0.1262156
567040.0000000    0.1269765
567080.0000000    0.1143948
567120.0000000    0.1177495
567160.0000000    0.1181437
567200.0000000    0.1281969
567240.0000000    0.1339249
567280.0000000    0.1238854
567320.0000000    0.1401718
567360.0000000    0.1288050
567400.0000000    0.1401215
567440.0000000    0.1384642
567480.0000000    0.1341797
567520.0000000    0.1330290
567560.0000000    0.1403129
567600.0000000    0.1355979
567640.0000000    0.1388222
567680.0000000    0.1286492
567720.0000000    0.1273849
567760.0000000    0.1393451
567800.0000000    0.1313147
567840.0000000    0.1281304
567880.0000000    0.1175000
567920.0000000    0.1194322
567960.0000000    0.1259728
568000.0000000    0.1222152
568040.0000000    0.1244482
568080.0000000    0.1224577
568120.0000000    0.1165075
568160.0000000    0.1230892
568200.0000000    0.1223960
568240.0000000    0.1306948
568280.0000000    0.1284969
568320.0000000    0.1324465
568360.0000000    0.1355989
568400.0000000    0.1249430
568440.0000000    0.1209027
568480.0000000    0.1253291
568520.0000000    0.1207064
568560.0000000    0.1251939
568600.0000000    0.1126230
568640.0000000    0.1272411
568680.0000000    0.1237552
568720.0000000    0.1211294
568760.0000000    0.1250967
568800.0000000    0.1254145
568840.0000000    0.1281954
568880.0000000    0.1236314
568920.0000000    0.1106439
568960.0000000    0.1165299
569000.0000000    0.1140265
569040.0000000    0.1197681
569080.0000000    0.1201928
569120.0000000    0.1246195
569160.0000000    0.1144807
569200.0000000    0.1218786
569240.0000000    0.1143153
569280.0000000    0.1104792
569320.0000000    0.1096113
569360.0000000    0.1164316
569400.0000000    0.1116840
569440.0000000    0.1080350
569480.0000000    0.1112147
569520.0000000    0.1106499
569560.0000000    0.1048259
569600.0000000    0.1286583
569640.0000000    0.1155297
569680.0000000    0.1219589
569720.0000000    0.1195944
569760.0000000    0.1117107
569800.0000000    0.1189448
569840.0000000    0.1390215
569880.0000000    0.1255971
569920.0000000    0.1392978
569960.0000000    0.1368800
570000.0000000    0.1283634
570040.0000000    0.1383848
570080.0000000    0.1352091
570120.0000000    0.1440139
570160.0000000    0.1328385
570200.0000000    0.1298656
570240.0000000    0.1329439
570280.0000000    0.1269092
570320.0000000    0.1345630
570360.0000000    0.1456758
570400.0000000    0.1314666
570440.0000000    0.1261729
570480.0000000    0.1257735
570520.0000000    0.1165853
570560.0000000    0.1462083
570600.0000000    0.1643495
570640.0000000    0.1273301
570680.0000000    0.1286906
570720.0000000    0.1285150
570760.0000000    0.1447310
570800.0000000    0.1366814
570840.0000000    0.1364461
570880.0000000    0.1405870
570920.0000000    0.1483790
570960.0000000    0.1217867
571000.0000000    0.1203233
571040.0000000    0.1340726
571080.0000000    0.1214368
571120.0000000    0.1167733
571160.0000000    0.1164379
571200.0000000    0.1303851
571240.0000000    0.1220863
571280.0000000    0.1235306
571320.0000000    0.1272762
571360.0000000    0.1260871
571400.0000000    0.1141750
571440.0000000    0.1260442
571480.0000000    0.1106301
571520.0000000    0.1259226
571560.0000000    0.1363222
571600.0000000    0.1206967
571640.0000000    0.1297688
571680.0000000    0.1355526
571720.0000000    0.1351139
571760.0000000    0.1317906
571800.0000000    0.1380020
571840.0000000    0.1351936
571880.0000000    0.1452333
571920.0000000    0.1332331
571960.0000000    0.1417887
572000.0000000    0.1268131
572040.0000000    0.1313004
572080.0000000    0.1198744
572120.0000000    0.1268712
572160.0000000    0.1249045
572200.0000000    0.1242984
572240.0000000    0.1355345
572280.0000000    0.1280681
572320.0000000    0.1112090
572360.0000000    0.1275423
572400.0000000    0.1442961
572440.0000000    0.1305433
572480.0000000    0.1240330
572520.0000000    0.1203408
572560.0000000    0.1307077
572600.0000000    0.1281589
572640.0000000    0.1316127
572680.0000000    0.1261461
572720.0000000    0.1376942
572760.0000000    0.1250721
572800.0000000    0.1394064
572840.0000000    0.1377386
572880.0000000    0.1243610
572920.0000000    0.1329771
572960.0000000    0.1200023
573000.0000000    0.1300939
573040.0000000    0.1342137
573080.0000000    0.1172873
573120.0000000    0.1197071
573160.0000000    0.1211299
573200.0000000    0.1334901
573240.0000000    0.1149986
573280.0000000    0.1279942
573320.0000000    0.1061153
573360.0000000    0.1271066
573400.0000000    0.1201238
573440.0000000    0.1330784
573480.0000000    0.1284251
573520.0000000    0.1303485
573560.0000000    0.1315094
573600.0000000    0.1286938
573640.0000000    0.1326586
573680.0000000    0.1324828
573720.0000000    0.1353824
573760.0000000    0.1352730
573800.0000000    0.1234017
573840.0000000    0.1264335
573880.0000000    0.1207397
573920.0000000    0.1220708
573960.0000000    0.1237917
574000.0000000    0.1215910
574040.0000000    0.1241628
574080.0000000    0.1261335
574120.0000000    0.1239735
574160.0000000    0.1196529
574200.0000000    0.1158137
574240.0000000    0.1271030
574280.0000000    0.1104615
574320.0000000    0.1169251
574360.0000000    0.1261424
[truncated: 297,950 more chars]
