# Supplementary material for: Comment on 'Valid molecular dynamics simulations of human hemoglobin require a surprisingly large box size'
Source: eLife. 2019 Jun 20;8:e44718. doi: 10.7554/eLife.44718 (PMC6586461; doi:10.7554/eLife.44718)
Supplement: Figure 1—source data 1. — The zip archive contains a README file describing which source files correspond to the different panels. [file elife-44718-fig1-data1.zip › figure1/panels_AB/150A/g/rmsd_2dn3.xvg]

# This file was created Wed Jan  2 02:21:34 2019
# Created by:
#                       :-) GROMACS - gmx rms, 2018.4 (-:
# 
# Executable:   /mpcdf/soft/SLE_12_SP3/packages/skylake/gromacs/gcc_6-impi_2018_4/2018.4/bin/gmx
# Data prefix:  /mpcdf/soft/SLE_12_SP3/packages/skylake/gromacs/gcc_6-impi_2018_4/2018.4
# Working dir:  /cobra/u/bgroot/hemoglobin/150a-elife/eq7gpu
# Command line:
#   gmx rms -s ../2dn3/conf.pdb -f xx.xtc -o rmsd_2dn3.xvg -nice 0
# gmx rms is part of G R O M A C S:
#
# GROtesk MACabre and Sinister
#
@    title "RMSD"
@    xaxis  label "Time (ps)"
@    yaxis  label "RMSD (nm)"
@TYPE xy
@ subtitle "Backbone after lsq fit to Backbone"
   0.0000000    0.2454058
  40.0000000    0.2598393
  80.0000000    0.2482271
 120.0000000    0.2684466
 160.0000000    0.2560903
 200.0000000    0.2712340
 240.0000000    0.2638164
 280.0000000    0.2706153
 320.0000000    0.2754057
 360.0000000    0.3063337
 400.0000000    0.2763141
 440.0000000    0.2958676
 480.0000000    0.2662416
 520.0000000    0.2722689
 560.0000000    0.2871913
 600.0000000    0.2839485
 640.0000000    0.2910318
 680.0000000    0.2616433
 720.0000000    0.2892669
 760.0000000    0.2724613
 800.0000000    0.2795326
 840.0000000    0.2814925
 880.0000000    0.2588789
 920.0000000    0.2630464
 960.0000000    0.2452342
1000.0000000    0.2674392
1040.0000000    0.2756161
1080.0000000    0.2759477
1120.0000000    0.2800664
1160.0000000    0.2883070
1200.0000000    0.2817593
1240.0000000    0.2685939
1280.0000000    0.2587516
1320.0000000    0.2672530
1360.0000000    0.2881418
1400.0000000    0.2712137
1440.0000000    0.2785273
1480.0000000    0.2707044
1520.0000000    0.2693555
1560.0000000    0.2933330
1600.0000000    0.2724206
1640.0000000    0.2746909
1680.0000000    0.2856480
1720.0000000    0.2875747
1760.0000000    0.2805750
1800.0000000    0.2794865
1840.0000000    0.2840926
1880.0000000    0.2699007
1920.0000000    0.2536888
1960.0000000    0.2956991
2000.0000000    0.2914777
2040.0000000    0.2709060
2080.0000000    0.2909352
2120.0000000    0.2799425
2160.0000000    0.3070928
2200.0000000    0.2745971
2240.0000000    0.2612357
2280.0000000    0.2806044
2320.0000000    0.3134713
2360.0000000    0.2746636
2400.0000000    0.2942426
2440.0000000    0.2737872
2480.0000000    0.2720438
2520.0000000    0.2694234
2560.0000000    0.2732910
2600.0000000    0.2786091
2640.0000000    0.3056676
2680.0000000    0.2887239
2720.0000000    0.2955103
2760.0000000    0.2790608
2800.0000000    0.2649235
2840.0000000    0.2866315
2880.0000000    0.2827561
2920.0000000    0.2903056
2960.0000000    0.3006968
3000.0000000    0.2779717
3040.0000000    0.2978485
3080.0000000    0.2656201
3120.0000000    0.2810507
3160.0000000    0.2949048
3200.0000000    0.2866204
3240.0000000    0.3040026
3280.0000000    0.3124934
3320.0000000    0.3036689
3360.0000000    0.2916204
3400.0000000    0.2878231
3440.0000000    0.2867445
3480.0000000    0.2918408
3520.0000000    0.2887661
3560.0000000    0.2782538
3600.0000000    0.3008437
3640.0000000    0.2905002
3680.0000000    0.3077615
3720.0000000    0.3004903
3760.0000000    0.2790510
3800.0000000    0.2980336
3840.0000000    0.2748748
3880.0000000    0.3008210
3920.0000000    0.2844092
3960.0000000    0.2896669
4000.0000000    0.2846722
4040.0000000    0.2708111
4080.0000000    0.2845323
4120.0000000    0.2943097
4160.0000000    0.2711191
4200.0000000    0.2598112
4240.0000000    0.2752101
4280.0000000    0.2777857
4320.0000000    0.2592955
4360.0000000    0.2763579
4400.0000000    0.2939119
4440.0000000    0.2930588
4480.0000000    0.2873824
4520.0000000    0.2745284
4560.0000000    0.3074003
4600.0000000    0.2997764
4640.0000000    0.3107890
4680.0000000    0.2865559
4720.0000000    0.2728832
4760.0000000    0.2907121
4800.0000000    0.3032078
4840.0000000    0.2910461
4880.0000000    0.2913984
4920.0000000    0.2899264
4960.0000000    0.2875231
5000.0000000    0.2767990
5040.0000000    0.2751632
5080.0000000    0.2921565
5120.0000000    0.2820371
5160.0000000    0.2735916
5200.0000000    0.2960467
5240.0000000    0.2823744
5280.0000000    0.2790854
5320.0000000    0.2964464
5360.0000000    0.2879079
5400.0000000    0.2870700
5440.0000000    0.2735392
5480.0000000    0.2677113
5520.0000000    0.2795195
5560.0000000    0.2932458
5600.0000000    0.2812389
5640.0000000    0.2853681
5680.0000000    0.2764531
5720.0000000    0.3067742
5760.0000000    0.2934535
5800.0000000    0.2987947
5840.0000000    0.2818759
5880.0000000    0.2584343
5920.0000000    0.2880502
5960.0000000    0.2734111
6000.0000000    0.2875685
6040.0000000    0.2894598
6080.0000000    0.2817043
6120.0000000    0.2775583
6160.0000000    0.2737711
6200.0000000    0.2977993
6240.0000000    0.2881414
6280.0000000    0.2673256
6320.0000000    0.2951972
6360.0000000    0.2734840
6400.0000000    0.2766758
6440.0000000    0.2785775
6480.0000000    0.2778948
6520.0000000    0.2692959
6560.0000000    0.2875519
6600.0000000    0.2796605
6640.0000000    0.2790961
6680.0000000    0.2655439
6720.0000000    0.2522464
6760.0000000    0.2935664
6800.0000000    0.2768731
6840.0000000    0.2628154
6880.0000000    0.2784986
6920.0000000    0.2773285
6960.0000000    0.2751057
7000.0000000    0.2728480
7040.0000000    0.2832407
7080.0000000    0.2779429
7120.0000000    0.2780488
7160.0000000    0.2837436
7200.0000000    0.2908797
7240.0000000    0.2768695
7280.0000000    0.2689634
7320.0000000    0.2632258
7360.0000000    0.2799300
7400.0000000    0.2800428
7440.0000000    0.2735805
7480.0000000    0.2810673
7520.0000000    0.2888157
7560.0000000    0.2822867
7600.0000000    0.2758410
7640.0000000    0.2884515
7680.0000000    0.3045448
7720.0000000    0.2650506
7760.0000000    0.3045015
7800.0000000    0.2982316
7840.0000000    0.3010965
7880.0000000    0.2746272
7920.0000000    0.2649193
7960.0000000    0.2662042
8000.0000000    0.2964013
8040.0000000    0.3058831
8080.0000000    0.2926451
8120.0000000    0.2889658
8160.0000000    0.2591226
8200.0000000    0.2785004
8240.0000000    0.2880576
8280.0000000    0.2720259
8320.0000000    0.2737922
8360.0000000    0.2970284
8400.0000000    0.2856736
8440.0000000    0.2936176
8480.0000000    0.2707825
8520.0000000    0.2683333
8560.0000000    0.2687072
8600.0000000    0.2888449
8640.0000000    0.2701467
8680.0000000    0.2902483
8720.0000000    0.2738046
8760.0000000    0.2890957
8800.0000000    0.2971368
8840.0000000    0.2782360
8880.0000000    0.2907090
8920.0000000    0.2850589
8960.0000000    0.2945772
9000.0000000    0.2732868
9040.0000000    0.2671014
9080.0000000    0.2856720
9120.0000000    0.2829096
9160.0000000    0.2784164
9200.0000000    0.2857752
9240.0000000    0.2685342
9280.0000000    0.2625227
9320.0000000    0.2839668
9360.0000000    0.2808479
9400.0000000    0.2834125
9440.0000000    0.2845426
9480.0000000    0.2955161
9520.0000000    0.3035941
9560.0000000    0.3052373
9600.0000000    0.2973255
9640.0000000    0.3087696
9680.0000000    0.2685795
9720.0000000    0.2719689
9760.0000000    0.2598355
9800.0000000    0.2780477
9840.0000000    0.2826176
9880.0000000    0.2633190
9920.0000000    0.2620552
9960.0000000    0.3080839
10000.0000000    0.2939730
10040.0000000    0.2846254
10080.0000000    0.2935157
10120.0000000    0.2934881
10160.0000000    0.2869132
10200.0000000    0.2660411
10240.0000000    0.2775137
10280.0000000    0.2635414
10320.0000000    0.2809554
10360.0000000    0.2732282
10400.0000000    0.2660024
10440.0000000    0.2826271
10480.0000000    0.2730387
10520.0000000    0.2766694
10560.0000000    0.2602492
10600.0000000    0.2720437
10640.0000000    0.2587591
10680.0000000    0.2644486
10720.0000000    0.2573665
10760.0000000    0.2665445
10800.0000000    0.2777463
10840.0000000    0.2885542
10880.0000000    0.2848584
10920.0000000    0.2698908
10960.0000000    0.2744180
11000.0000000    0.2687434
11040.0000000    0.2690831
11080.0000000    0.2552886
11120.0000000    0.2829194
11160.0000000    0.2909753
11200.0000000    0.3041502
11240.0000000    0.2643840
11280.0000000    0.2696710
11320.0000000    0.2763966
11360.0000000    0.2976348
11400.0000000    0.3023857
11440.0000000    0.2703561
11480.0000000    0.2653457
11520.0000000    0.2486969
11560.0000000    0.2905878
11600.0000000    0.2932113
11640.0000000    0.2675524
11680.0000000    0.2641144
11720.0000000    0.2930527
11760.0000000    0.2589541
11800.0000000    0.2664525
11840.0000000    0.2651067
11880.0000000    0.2666692
11920.0000000    0.2770064
11960.0000000    0.2497825
12000.0000000    0.2642516
12040.0000000    0.2527765
12080.0000000    0.2824257
12120.0000000    0.2626629
12160.0000000    0.2764822
12200.0000000    0.2749347
12240.0000000    0.2735602
12280.0000000    0.2742750
12320.0000000    0.2781067
12360.0000000    0.2813765
12400.0000000    0.2490495
12440.0000000    0.2720613
12480.0000000    0.2616328
12520.0000000    0.2922440
12560.0000000    0.2480199
12600.0000000    0.2525309
12640.0000000    0.2589055
12680.0000000    0.2584211
12720.0000000    0.2840208
12760.0000000    0.2569216
12800.0000000    0.2753692
12840.0000000    0.2958591
12880.0000000    0.2667990
12920.0000000    0.2673378
12960.0000000    0.2833337
13000.0000000    0.2833695
13040.0000000    0.2586042
13080.0000000    0.2514447
13120.0000000    0.2453674
13160.0000000    0.2727917
13200.0000000    0.2696465
13240.0000000    0.2881980
13280.0000000    0.2843412
13320.0000000    0.2718058
13360.0000000    0.2605364
13400.0000000    0.2539132
13440.0000000    0.2616448
13480.0000000    0.2762022
13520.0000000    0.2662209
13560.0000000    0.2842031
13600.0000000    0.2613163
13640.0000000    0.3043727
13680.0000000    0.3083984
13720.0000000    0.2838284
13760.0000000    0.2792630
13800.0000000    0.2661671
13840.0000000    0.2786424
13880.0000000    0.2673371
13920.0000000    0.2839711
13960.0000000    0.2785927
14000.0000000    0.2739743
14040.0000000    0.2585144
14080.0000000    0.2651799
14120.0000000    0.2941903
14160.0000000    0.2920551
14200.0000000    0.2967159
14240.0000000    0.2811940
14280.0000000    0.3062021
14320.0000000    0.2697513
14360.0000000    0.2928891
14400.0000000    0.2932728
14440.0000000    0.3007330
14480.0000000    0.2786491
14520.0000000    0.2819392
14560.0000000    0.2853767
14600.0000000    0.2649256
14640.0000000    0.2713340
14680.0000000    0.2855048
14720.0000000    0.2736674
14760.0000000    0.2853958
14800.0000000    0.2754168
14840.0000000    0.2872553
14880.0000000    0.2763456
14920.0000000    0.2574982
14960.0000000    0.2775199
15000.0000000    0.2620732
15040.0000000    0.2849886
15080.0000000    0.2867217
15120.0000000    0.2954348
15160.0000000    0.2772183
15200.0000000    0.2747976
15240.0000000    0.2659334
15280.0000000    0.2833217
15320.0000000    0.2962992
15360.0000000    0.2959308
15400.0000000    0.2908443
15440.0000000    0.2719731
15480.0000000    0.2742692
15520.0000000    0.2744790
15560.0000000    0.3041607
15600.0000000    0.3102811
15640.0000000    0.2745248
15680.0000000    0.2690392
15720.0000000    0.2826625
15760.0000000    0.2694543
15800.0000000    0.2845319
15840.0000000    0.2714793
15880.0000000    0.2684563
15920.0000000    0.2705849
15960.0000000    0.2567557
16000.0000000    0.2722932
16040.0000000    0.2463092
16080.0000000    0.2727159
16120.0000000    0.2717874
16160.0000000    0.2943222
16200.0000000    0.2756650
16240.0000000    0.2829511
16280.0000000    0.2567229
16320.0000000    0.2706851
16360.0000000    0.2660819
16400.0000000    0.2811807
16440.0000000    0.2763188
16480.0000000    0.2845736
16520.0000000    0.2798144
16560.0000000    0.2580002
16600.0000000    0.2666541
16640.0000000    0.2654155
16680.0000000    0.2604752
16720.0000000    0.2816757
16760.0000000    0.2818644
16800.0000000    0.2849058
16840.0000000    0.2739695
16880.0000000    0.2799891
16920.0000000    0.2674512
16960.0000000    0.2594033
17000.0000000    0.2710073
17040.0000000    0.2694225
17080.0000000    0.2608980
17120.0000000    0.2617279
17160.0000000    0.2704294
17200.0000000    0.2740852
17240.0000000    0.2711807
17280.0000000    0.2708789
17320.0000000    0.2727064
17360.0000000    0.2627711
17400.0000000    0.2687271
17440.0000000    0.2761870
17480.0000000    0.2780490
17520.0000000    0.2663999
17560.0000000    0.2643707
17600.0000000    0.2603672
17640.0000000    0.2602684
17680.0000000    0.2761127
17720.0000000    0.2829622
17760.0000000    0.2495859
17800.0000000    0.3018566
17840.0000000    0.2792671
17880.0000000    0.2848106
17920.0000000    0.2815519
17960.0000000    0.2948366
18000.0000000    0.2714307
18040.0000000    0.2919094
18080.0000000    0.2532170
18120.0000000    0.2719825
18160.0000000    0.2715501
18200.0000000    0.2570639
18240.0000000    0.2577495
18280.0000000    0.2644345
18320.0000000    0.2748680
18360.0000000    0.2539205
18400.0000000    0.2695853
18440.0000000    0.2984453
18480.0000000    0.2792342
18520.0000000    0.2890301
18560.0000000    0.2797136
18600.0000000    0.2712786
18640.0000000    0.2597200
18680.0000000    0.2543690
18720.0000000    0.2766717
18760.0000000    0.2799289
18800.0000000    0.3000703
18840.0000000    0.2915269
18880.0000000    0.2752363
18920.0000000    0.2986823
18960.0000000    0.2833559
19000.0000000    0.2981216
19040.0000000    0.2765943
19080.0000000    0.2906210
19120.0000000    0.2760014
19160.0000000    0.2529476
19200.0000000    0.2753594
19240.0000000    0.2787748
19280.0000000    0.2772848
19320.0000000    0.2897021
19360.0000000    0.2743239
19400.0000000    0.2861239
19440.0000000    0.2822492
19480.0000000    0.2634366
19520.0000000    0.2849779
19560.0000000    0.2674738
19600.0000000    0.2666672
19640.0000000    0.2537669
19680.0000000    0.2828519
19720.0000000    0.2684411
19760.0000000    0.2834392
19800.0000000    0.2837771
19840.0000000    0.2806170
19880.0000000    0.2787448
19920.0000000    0.2916420
19960.0000000    0.2816400
20000.0000000    0.2822652
20040.0000000    0.2774346
20080.0000000    0.2797400
20120.0000000    0.2692216
20160.0000000    0.2703143
20200.0000000    0.2694960
20240.0000000    0.2875252
20280.0000000    0.2825960
20320.0000000    0.2710574
20360.0000000    0.2728513
20400.0000000    0.2817997
20440.0000000    0.2727011
20480.0000000    0.2729639
20520.0000000    0.2871152
20560.0000000    0.2858662
20600.0000000    0.2581513
20640.0000000    0.2659424
20680.0000000    0.2916503
20720.0000000    0.2757460
20760.0000000    0.2940740
20800.0000000    0.2814712
20840.0000000    0.2930753
20880.0000000    0.2710918
20920.0000000    0.2710737
20960.0000000    0.2954185
21000.0000000    0.2645693
21040.0000000    0.2937235
21080.0000000    0.2694338
21120.0000000    0.2999007
21160.0000000    0.2774648
21200.0000000    0.2700899
21240.0000000    0.2906939
21280.0000000    0.2611142
21320.0000000    0.2819426
21360.0000000    0.2666303
21400.0000000    0.2731056
21440.0000000    0.2613573
21480.0000000    0.2672579
21520.0000000    0.2536212
21560.0000000    0.2725937
21600.0000000    0.2681155
21640.0000000    0.2668449
21680.0000000    0.2980210
21720.0000000    0.2768259
21760.0000000    0.2817854
21800.0000000    0.2642345
21840.0000000    0.2942156
21880.0000000    0.2867525
21920.0000000    0.2588221
21960.0000000    0.2483868
22000.0000000    0.2856465
22040.0000000    0.2656302
22080.0000000    0.2805044
22120.0000000    0.2850313
22160.0000000    0.2908475
22200.0000000    0.2978799
22240.0000000    0.2924101
22280.0000000    0.2645690
22320.0000000    0.2679971
22360.0000000    0.2939661
22400.0000000    0.2798875
22440.0000000    0.2659603
22480.0000000    0.2709835
22520.0000000    0.2700407
22560.0000000    0.2855770
22600.0000000    0.2647409
22640.0000000    0.2907938
22680.0000000    0.2871833
22720.0000000    0.2803749
22760.0000000    0.2637226
22800.0000000    0.2478260
22840.0000000    0.2906193
22880.0000000    0.3048648
22920.0000000    0.2694198
22960.0000000    0.2632418
23000.0000000    0.2786546
23040.0000000    0.2622862
23080.0000000    0.2933271
23120.0000000    0.2869913
23160.0000000    0.2819942
23200.0000000    0.2908477
23240.0000000    0.2869972
23280.0000000    0.2591011
23320.0000000    0.2911049
23360.0000000    0.2727913
23400.0000000    0.2843732
23440.0000000    0.2801561
23480.0000000    0.3096515
23520.0000000    0.2769929
23560.0000000    0.2635811
23600.0000000    0.2617875
23640.0000000    0.2856405
23680.0000000    0.2714837
23720.0000000    0.2705380
23760.0000000    0.2572620
23800.0000000    0.2522025
23840.0000000    0.2560967
23880.0000000    0.2682520
23920.0000000    0.2481924
23960.0000000    0.2891663
24000.0000000    0.2833799
24040.0000000    0.2662538
24080.0000000    0.2739492
24120.0000000    0.2787201
24160.0000000    0.2680257
24200.0000000    0.2688762
24240.0000000    0.2777391
24280.0000000    0.2510259
24320.0000000    0.2770599
24360.0000000    0.2888736
24400.0000000    0.2771902
24440.0000000    0.2981163
24480.0000000    0.2938505
24520.0000000    0.2745392
24560.0000000    0.2795495
24600.0000000    0.2908265
24640.0000000    0.2742161
24680.0000000    0.2878212
24720.0000000    0.2980829
24760.0000000    0.2757863
24800.0000000    0.2673032
24840.0000000    0.2478612
24880.0000000    0.2831377
24920.0000000    0.2893398
24960.0000000    0.2433212
25000.0000000    0.2761644
25040.0000000    0.2600888
25080.0000000    0.2776435
25120.0000000    0.2723091
25160.0000000    0.2793787
25200.0000000    0.2792272
25240.0000000    0.2777228
25280.0000000    0.2886079
25320.0000000    0.2834201
25360.0000000    0.2985673
25400.0000000    0.2705867
25440.0000000    0.2774976
25480.0000000    0.2675594
25520.0000000    0.2567699
25560.0000000    0.2699645
25600.0000000    0.2849702
25640.0000000    0.2893860
25680.0000000    0.2991605
25720.0000000    0.2951272
25760.0000000    0.2983151
25800.0000000    0.3061594
25840.0000000    0.3079136
25880.0000000    0.2944296
25920.0000000    0.2885872
25960.0000000    0.3013017
26000.0000000    0.2679710
26040.0000000    0.2805199
26080.0000000    0.2768184
26120.0000000    0.2919401
26160.0000000    0.3101948
26200.0000000    0.2733245
26240.0000000    0.2798069
26280.0000000    0.2769994
26320.0000000    0.2736821
26360.0000000    0.2906375
26400.0000000    0.2917596
26440.0000000    0.3055491
26480.0000000    0.2913007
26520.0000000    0.2588486
26560.0000000    0.2683360
26600.0000000    0.2830612
26640.0000000    0.2696876
26680.0000000    0.2620590
26720.0000000    0.2804535
26760.0000000    0.2736573
26800.0000000    0.2629605
26840.0000000    0.3002450
26880.0000000    0.2876959
26920.0000000    0.2970684
26960.0000000    0.2903562
27000.0000000    0.2993650
27040.0000000    0.2991500
27080.0000000    0.2833173
27120.0000000    0.2867467
27160.0000000    0.2677528
27200.0000000    0.2756539
27240.0000000    0.2696169
27280.0000000    0.2834893
27320.0000000    0.2797867
27360.0000000    0.2951978
27400.0000000    0.2960573
27440.0000000    0.2890888
27480.0000000    0.3006134
27520.0000000    0.3027340
27560.0000000    0.2788282
27600.0000000    0.3127245
27640.0000000    0.3021285
27680.0000000    0.3120288
27720.0000000    0.2988223
27760.0000000    0.2762715
27800.0000000    0.3119277
27840.0000000    0.3168244
27880.0000000    0.2904108
27920.0000000    0.2884755
27960.0000000    0.2950503
28000.0000000    0.2770754
28040.0000000    0.3024586
28080.0000000    0.2776109
28120.0000000    0.2802777
28160.0000000    0.2766512
28200.0000000    0.2651910
28240.0000000    0.2982811
28280.0000000    0.2901749
28320.0000000    0.2760875
28360.0000000    0.2751526
28400.0000000    0.2724669
28440.0000000    0.2903872
28480.0000000    0.2925184
28520.0000000    0.2952310
28560.0000000    0.3049668
28600.0000000    0.2979975
28640.0000000    0.2740635
28680.0000000    0.2752479
28720.0000000    0.2774324
28760.0000000    0.2697697
28800.0000000    0.2752682
28840.0000000    0.2870156
28880.0000000    0.2955313
28920.0000000    0.2945448
28960.0000000    0.2789776
29000.0000000    0.2732575
29040.0000000    0.2964838
29080.0000000    0.2733360
29120.0000000    0.2822409
29160.0000000    0.2771433
29200.0000000    0.2727070
29240.0000000    0.2813358
29280.0000000    0.2921150
29320.0000000    0.2756103
29360.0000000    0.2654264
29400.0000000    0.2633025
29440.0000000    0.2885331
29480.0000000    0.2809644
29520.0000000    0.2889104
29560.0000000    0.2919832
29600.0000000    0.2703072
29640.0000000    0.2795252
29680.0000000    0.2768069
29720.0000000    0.3094521
29760.0000000    0.2891370
29800.0000000    0.2877581
29840.0000000    0.2776915
29880.0000000    0.2776466
29920.0000000    0.2993572
29960.0000000    0.2883506
30000.0000000    0.2765145
30040.0000000    0.2782246
30080.0000000    0.2875537
30120.0000000    0.2880871
30160.0000000    0.2918501
30200.0000000    0.2768051
30240.0000000    0.2791107
30280.0000000    0.2716473
30320.0000000    0.2950972
30360.0000000    0.2914267
30400.0000000    0.2997056
30440.0000000    0.2861579
30480.0000000    0.2583048
30520.0000000    0.2988368
30560.0000000    0.2638115
30600.0000000    0.2767935
30640.0000000    0.2542331
30680.0000000    0.2817101
30720.0000000    0.2859915
30760.0000000    0.2793819
30800.0000000    0.2683293
30840.0000000    0.2590832
30880.0000000    0.2605171
30920.0000000    0.2641771
30960.0000000    0.2633531
31000.0000000    0.2782170
31040.0000000    0.2892976
31080.0000000    0.2706087
31120.0000000    0.2770031
31160.0000000    0.2626410
31200.0000000    0.2853250
31240.0000000    0.2791554
31280.0000000    0.2992803
31320.0000000    0.2847518
31360.0000000    0.2869111
31400.0000000    0.2623422
31440.0000000    0.2980887
31480.0000000    0.2663767
31520.0000000    0.2747151
31560.0000000    0.2704593
31600.0000000    0.2823657
31640.0000000    0.2780766
31680.0000000    0.2740830
31720.0000000    0.3022101
31760.0000000    0.2804765
31800.0000000    0.2811110
31840.0000000    0.2780326
31880.0000000    0.2781661
31920.0000000    0.2681913
31960.0000000    0.2551469
32000.0000000    0.2544522
32040.0000000    0.2681237
32080.0000000    0.2732120
32120.0000000    0.2674444
32160.0000000    0.2765687
32200.0000000    0.2820972
32240.0000000    0.2768144
32280.0000000    0.2614838
32320.0000000    0.2917514
32360.0000000    0.2850237
32400.0000000    0.2722420
32440.0000000    0.2960502
32480.0000000    0.2841640
32520.0000000    0.2888479
32560.0000000    0.2863317
32600.0000000    0.2843432
32640.0000000    0.2784827
32680.0000000    0.2790635
32720.0000000    0.2815565
32760.0000000    0.2792803
32800.0000000    0.2788566
32840.0000000    0.2762537
32880.0000000    0.2717694
32920.0000000    0.2817047
32960.0000000    0.2509708
33000.0000000    0.2753420
33040.0000000    0.2647463
33080.0000000    0.2646611
33120.0000000    0.2650361
33160.0000000    0.2852641
33200.0000000    0.2674199
33240.0000000    0.3011160
33280.0000000    0.2943291
33320.0000000    0.3052994
33360.0000000    0.2881795
33400.0000000    0.2700618
33440.0000000    0.2781417
33480.0000000    0.2818436
33520.0000000    0.2951028
33560.0000000    0.2981246
33600.0000000    0.2819858
33640.0000000    0.3035638
33680.0000000    0.2851439
33720.0000000    0.2823229
33760.0000000    0.2629101
33800.0000000    0.2794840
33840.0000000    0.2746505
33880.0000000    0.2888283
33920.0000000    0.2878217
33960.0000000    0.2814004
34000.0000000    0.2920465
34040.0000000    0.3020268
34080.0000000    0.3063989
34120.0000000    0.2973106
34160.0000000    0.2843032
34200.0000000    0.3000616
34240.0000000    0.3055360
34280.0000000    0.2934755
34320.0000000    0.2929885
34360.0000000    0.2765466
34400.0000000    0.2802214
34440.0000000    0.2862896
34480.0000000    0.2975634
34520.0000000    0.2930865
34560.0000000    0.2982682
34600.0000000    0.2914876
34640.0000000    0.2703883
34680.0000000    0.2813082
34720.0000000    0.2760153
34760.0000000    0.2697349
34800.0000000    0.2729741
34840.0000000    0.2882928
34880.0000000    0.2903297
34920.0000000    0.2877578
34960.0000000    0.2927464
35000.0000000    0.2874822
35040.0000000    0.2816597
35080.0000000    0.2996480
35120.0000000    0.2896784
35160.0000000    0.2788266
35200.0000000    0.2700076
35240.0000000    0.2699399
35280.0000000    0.2774401
35320.0000000    0.2685137
35360.0000000    0.2636711
35400.0000000    0.2729352
35440.0000000    0.2909108
35480.0000000    0.2475745
35520.0000000    0.2632124
35560.0000000    0.2661268
35600.0000000    0.2548185
35640.0000000    0.2752877
35680.0000000    0.2877847
35720.0000000    0.2648675
35760.0000000    0.2783583
35800.0000000    0.2702715
35840.0000000    0.2659172
35880.0000000    0.2821912
35920.0000000    0.2804010
35960.0000000    0.2714773
36000.0000000    0.2932299
36040.0000000    0.2869704
36080.0000000    0.2861011
36120.0000000    0.3036055
36160.0000000    0.2930886
36200.0000000    0.2726200
36240.0000000    0.3071383
36280.0000000    0.2910091
36320.0000000    0.2833277
36360.0000000    0.2820485
36400.0000000    0.2733459
36440.0000000    0.2758975
36480.0000000    0.2984406
36520.0000000    0.3155327
36560.0000000    0.2884502
36600.0000000    0.3112693
36640.0000000    0.2803958
36680.0000000    0.2923772
36720.0000000    0.2851369
36760.0000000    0.3031540
36800.0000000    0.2847858
36840.0000000    0.2926686
36880.0000000    0.2940689
36920.0000000    0.2908249
36960.0000000    0.2986314
37000.0000000    0.2801505
37040.0000000    0.3179045
37080.0000000    0.3024100
37120.0000000    0.3093591
37160.0000000    0.2958061
37200.0000000    0.2990463
37240.0000000    0.2806577
37280.0000000    0.2799608
37320.0000000    0.2875491
37360.0000000    0.2868572
37400.0000000    0.2663423
37440.0000000    0.2675779
37480.0000000    0.2795835
37520.0000000    0.2873829
37560.0000000    0.3032644
37600.0000000    0.2953674
37640.0000000    0.2887610
37680.0000000    0.2886375
37720.0000000    0.2930023
37760.0000000    0.2852038
37800.0000000    0.2861745
37840.0000000    0.2672095
37880.0000000    0.2753747
37920.0000000    0.2594972
37960.0000000    0.2763238
38000.0000000    0.2867405
38040.0000000    0.2727962
38080.0000000    0.2570890
38120.0000000    0.2759126
38160.0000000    0.2891695
38200.0000000    0.2685673
38240.0000000    0.2588246
38280.0000000    0.2682303
38320.0000000    0.2847472
38360.0000000    0.2853124
38400.0000000    0.2600095
38440.0000000    0.2647390
38480.0000000    0.2679388
38520.0000000    0.2813328
38560.0000000    0.2642830
38600.0000000    0.2494889
38640.0000000    0.2652272
38680.0000000    0.2691876
38720.0000000    0.2716158
38760.0000000    0.2674167
38800.0000000    0.2571693
38840.0000000    0.2807293
38880.0000000    0.2806111
38920.0000000    0.2876009
38960.0000000    0.2771285
39000.0000000    0.2824779
39040.0000000    0.2602957
39080.0000000    0.2720915
39120.0000000    0.2772868
39160.0000000    0.2793239
39200.0000000    0.2963883
39240.0000000    0.2615324
39280.0000000    0.2566768
39320.0000000    0.2636317
39360.0000000    0.2634567
39400.0000000    0.2681127
39440.0000000    0.2784332
39480.0000000    0.2584581
39520.0000000    0.3038096
39560.0000000    0.2501810
39600.0000000    0.2604708
39640.0000000    0.2533094
39680.0000000    0.2692271
39720.0000000    0.2653881
39760.0000000    0.2653114
39800.0000000    0.2680771
39840.0000000    0.2654523
39880.0000000    0.2803227
39920.0000000    0.2783123
39960.0000000    0.2846428
40000.0000000    0.2925734
40040.0000000    0.2827376
40080.0000000    0.2852417
40120.0000000    0.2847949
40160.0000000    0.2798612
40200.0000000    0.2769616
40240.0000000    0.2886248
40280.0000000    0.2916537
40320.0000000    0.2770778
40360.0000000    0.2810948
40400.0000000    0.2551463
40440.0000000    0.2745666
40480.0000000    0.2565528
40520.0000000    0.2881112
40560.0000000    0.2779380
40600.0000000    0.2681706
40640.0000000    0.2503796
40680.0000000    0.2785302
40720.0000000    0.2481238
40760.0000000    0.2641878
40800.0000000    0.2639246
40840.0000000    0.2630160
40880.0000000    0.2637153
40920.0000000    0.2748810
40960.0000000    0.2722395
41000.0000000    0.2726957
41040.0000000    0.2542792
41080.0000000    0.2599536
41120.0000000    0.2812508
41160.0000000    0.2633624
41200.0000000    0.2685137
41240.0000000    0.2666300
41280.0000000    0.2832842
41320.0000000    0.2603966
41360.0000000    0.2795452
41400.0000000    0.2876707
41440.0000000    0.2891488
41480.0000000    0.2767110
41520.0000000    0.2833985
41560.0000000    0.2774465
41600.0000000    0.2912704
41640.0000000    0.2449470
41680.0000000    0.2689574
41720.0000000    0.2565638
41760.0000000    0.2815204
41800.0000000    0.2671207
41840.0000000    0.2747966
41880.0000000    0.2686990
41920.0000000    0.2708889
41960.0000000    0.2663584
42000.0000000    0.2706040
42040.0000000    0.2714770
42080.0000000    0.2764877
42120.0000000    0.2529335
42160.0000000    0.2480742
42200.0000000    0.2648166
42240.0000000    0.2508918
42280.0000000    0.2549996
42320.0000000    0.2376574
42360.0000000    0.2562686
42400.0000000    0.2572831
42440.0000000    0.2628460
42480.0000000    0.2578207
42520.0000000    0.2566717
42560.0000000    0.2585999
42600.0000000    0.2661777
42640.0000000    0.2726184
42680.0000000    0.2714437
42720.0000000    0.2824788
42760.0000000    0.2876179
42800.0000000    0.2620881
42840.0000000    0.2837842
42880.0000000    0.2686978
42920.0000000    0.2890687
42960.0000000    0.2826239
43000.0000000    0.3007984
43040.0000000    0.2977892
43080.0000000    0.3085054
43120.0000000    0.2878252
43160.0000000    0.2736019
43200.0000000    0.2896534
43240.0000000    0.3039903
43280.0000000    0.2857590
43320.0000000    0.2612665
43360.0000000    0.2916157
43400.0000000    0.2933324
43440.0000000    0.2917788
43480.0000000    0.2504356
43520.0000000    0.2517800
43560.0000000    0.2666107
43600.0000000    0.2652698
43640.0000000    0.2601950
43680.0000000    0.2553395
43720.0000000    0.2533970
43760.0000000    0.2533704
43800.0000000    0.2528676
43840.0000000    0.2563585
43880.0000000    0.2578113
43920.0000000    0.2612834
43960.0000000    0.2625412
44000.0000000    0.2578385
44040.0000000    0.2659160
44080.0000000    0.2711480
44120.0000000    0.2585582
44160.0000000    0.2575538
44200.0000000    0.2677945
44240.0000000    0.2513955
44280.0000000    0.2670735
44320.0000000    0.2665166
44360.0000000    0.2614256
44400.0000000    0.2660524
44440.0000000    0.2858734
44480.0000000    0.2769493
44520.0000000    0.2624485
44560.0000000    0.2982367
44600.0000000    0.2762665
44640.0000000    0.2588830
44680.0000000    0.2968775
44720.0000000    0.2797030
44760.0000000    0.2868933
44800.0000000    0.2715993
44840.0000000    0.2853835
44880.0000000    0.2780213
44920.0000000    0.2882228
44960.0000000    0.2750615
45000.0000000    0.2818617
45040.0000000    0.2639695
45080.0000000    0.2883305
45120.0000000    0.2634569
45160.0000000    0.2738067
45200.0000000    0.2565550
45240.0000000    0.2684136
45280.0000000    0.2730683
45320.0000000    0.2572668
45360.0000000    0.2857798
45400.0000000    0.2820875
45440.0000000    0.2919713
45480.0000000    0.3016781
45520.0000000    0.2939539
45560.0000000    0.2901461
45600.0000000    0.2920772
45640.0000000    0.2869436
45680.0000000    0.2860559
45720.0000000    0.2794006
45760.0000000    0.2638328
45800.0000000    0.2659431
45840.0000000    0.3023812
45880.0000000    0.2871833
45920.0000000    0.2720855
45960.0000000    0.2635933
46000.0000000    0.2795295
46040.0000000    0.2654976
46080.0000000    0.2868062
46120.0000000    0.2656792
46160.0000000    0.2754460
46200.0000000    0.2641042
46240.0000000    0.2780181
46280.0000000    0.2877951
46320.0000000    0.2664862
46360.0000000    0.2780468
46400.0000000    0.2779256
46440.0000000    0.2752715
46480.0000000    0.2444010
46520.0000000    0.2745228
46560.0000000    0.2429706
46600.0000000    0.2691263
46640.0000000    0.2823154
46680.0000000    0.2646779
46720.0000000    0.2579421
46760.0000000    0.2472211
46800.0000000    0.2720833
46840.0000000    0.2898453
46880.0000000    0.2818959
46920.0000000    0.2946816
46960.0000000    0.2685395
47000.0000000    0.2910364
47040.0000000    0.2913757
47080.0000000    0.2912850
47120.0000000    0.2696960
47160.0000000    0.2612791
47200.0000000    0.2714279
47240.0000000    0.2733088
47280.0000000    0.2726376
47320.0000000    0.2381065
47360.0000000    0.2497940
47400.0000000    0.2750824
47440.0000000    0.2717888
47480.0000000    0.2693807
47520.0000000    0.2642527
47560.0000000    0.2698477
47600.0000000    0.2791900
47640.0000000    0.2686025
47680.0000000    0.2760865
47720.0000000    0.2729893
47760.0000000    0.2794593
47800.0000000    0.2533291
47840.0000000    0.2654948
47880.0000000    0.2727531
47920.0000000    0.2576874
47960.0000000    0.2586867
48000.0000000    0.2888706
48040.0000000    0.2672978
48080.0000000    0.2783691
48120.0000000    0.2739951
48160.0000000    0.2780828
48200.0000000    0.2602776
48240.0000000    0.2539170
48280.0000000    0.2757810
48320.0000000    0.2993331
48360.0000000    0.2647971
48400.0000000    0.2807650
48440.0000000    0.2874079
48480.0000000    0.2850048
48520.0000000    0.2757752
48560.0000000    0.2716136
48600.0000000    0.2787150
48640.0000000    0.2681887
48680.0000000    0.2784881
48720.0000000    0.2647204
48760.0000000    0.2720783
48800.0000000    0.2591751
48840.0000000    0.2741245
48880.0000000    0.2679427
48920.0000000    0.2523224
48960.0000000    0.2628199
49000.0000000    0.2840746
49040.0000000    0.2667677
49080.0000000    0.2595293
49120.0000000    0.2654544
49160.0000000    0.2633226
49200.0000000    0.2745021
49240.0000000    0.2855197
49280.0000000    0.2643383
49320.0000000    0.2751237
49360.0000000    0.2844272
49400.0000000    0.2884293
49440.0000000    0.2821101
49480.0000000    0.2636567
49520.0000000    0.2635821
49560.0000000    0.2967617
49600.0000000    0.2852349
49640.0000000    0.2722769
49680.0000000    0.2717492
49720.0000000    0.2829320
49760.0000000    0.2645398
49800.0000000    0.2701784
49840.0000000    0.2740723
49880.0000000    0.2681884
49920.0000000    0.2432211
49960.0000000    0.2678201
50000.0000000    0.2575219
50040.0000000    0.2834458
50080.0000000    0.2829643
50120.0000000    0.2711851
50160.0000000    0.2978795
50200.0000000    0.2696421
50240.0000000    0.2718262
50280.0000000    0.2657673
50320.0000000    0.2605670
50360.0000000    0.2592769
50400.0000000    0.2961204
50440.0000000    0.2760798
50480.0000000    0.2690628
50520.0000000    0.2753619
50560.0000000    0.2811387
50600.0000000    0.2839331
50640.0000000    0.2766182
50680.0000000    0.2620402
50720.0000000    0.2608255
50760.0000000    0.2685405
50800.0000000    0.2631631
50840.0000000    0.2784966
50880.0000000    0.2890837
50920.0000000    0.2746380
50960.0000000    0.2751765
51000.0000000    0.2770485
51040.0000000    0.2837812
51080.0000000    0.2529106
51120.0000000    0.2558278
51160.0000000    0.2730226
51200.0000000    0.2766841
51240.0000000    0.2724978
51280.0000000    0.2757320
51320.0000000    0.2550280
51360.0000000    0.2800770
51400.0000000    0.2794417
51440.0000000    0.2620642
51480.0000000    0.2665258
51520.0000000    0.2901642
51560.0000000    0.3004184
51600.0000000    0.2778736
51640.0000000    0.2852941
51680.0000000    0.2879828
51720.0000000    0.2971408
51760.0000000    0.2766387
51800.0000000    0.2585525
51840.0000000    0.2682098
51880.0000000    0.2833311
51920.0000000    0.2646228
51960.0000000    0.3017047
52000.0000000    0.2798548
52040.0000000    0.2795455
52080.0000000    0.2771191
52120.0000000    0.2505467
52160.0000000    0.2568712
52200.0000000    0.2630624
52240.0000000    0.2739871
52280.0000000    0.2657968
52320.0000000    0.2613429
52360.0000000    0.2328491
52400.0000000    0.2604038
52440.0000000    0.2873869
52480.0000000    0.2583916
52520.0000000    0.2845471
52560.0000000    0.2799226
52600.0000000    0.2819585
52640.0000000    0.2687666
52680.0000000    0.2773946
52720.0000000    0.2782273
52760.0000000    0.2703371
52800.0000000    0.2722170
52840.0000000    0.2677098
52880.0000000    0.2672651
52920.0000000    0.2586461
52960.0000000    0.2574286
53000.0000000    0.2652794
53040.0000000    0.2607012
53080.0000000    0.2726727
53120.0000000    0.2628908
53160.0000000    0.2750371
53200.0000000    0.2417466
53240.0000000    0.2718282
53280.0000000    0.2566685
53320.0000000    0.2797234
53360.0000000    0.2714215
53400.0000000    0.2667128
53440.0000000    0.2678351
53480.0000000    0.2591535
53520.0000000    0.2848097
53560.0000000    0.2661675
53600.0000000    0.2668546
53640.0000000    0.2830542
53680.0000000    0.2696939
53720.0000000    0.2733570
53760.0000000    0.2758681
53800.0000000    0.2886056
53840.0000000    0.2698174
53880.0000000    0.2628457
53920.0000000    0.2835578
53960.0000000    0.2682611
54000.0000000    0.2694296
54040.0000000    0.2809300
54080.0000000    0.2881271
54120.0000000    0.2884084
54160.0000000    0.2805094
54200.0000000    0.2659235
54240.0000000    0.2674613
54280.0000000    0.2825224
54320.0000000    0.2880925
54360.0000000    0.2867213
54400.0000000    0.2786461
54440.0000000    0.2768413
54480.0000000    0.2695690
54520.0000000    0.2569641
54560.0000000    0.2891468
54600.0000000    0.2816778
54640.0000000    0.2627591
54680.0000000    0.2764053
54720.0000000    0.2757325
54760.0000000    0.2637568
54800.0000000    0.2514106
54840.0000000    0.2650783
54880.0000000    0.2637967
54920.0000000    0.2745081
54960.0000000    0.2535812
55000.0000000    0.2691135
55040.0000000    0.2616389
55080.0000000    0.2565566
55120.0000000    0.2608429
55160.0000000    0.2551216
55200.0000000    0.2628523
55240.0000000    0.2637491
55280.0000000    0.2616403
55320.0000000    0.2885455
55360.0000000    0.2650194
55400.0000000    0.2646848
55440.0000000    0.2844534
55480.0000000    0.2604316
55520.0000000    0.2697434
55560.0000000    0.2670801
55600.0000000    0.2895601
55640.0000000    0.3082881
55680.0000000    0.2576388
55720.0000000    0.2656077
55760.0000000    0.2472787
55800.0000000    0.2693917
55840.0000000    0.2834664
55880.0000000    0.2904088
55920.0000000    0.2748853
55960.0000000    0.3022048
56000.0000000    0.2729773
56040.0000000    0.2761577
56080.0000000    0.2732396
56120.0000000    0.2687998
56160.0000000    0.2726131
56200.0000000    0.2981851
56240.0000000    0.2941994
56280.0000000    0.2979822
56320.0000000    0.2606660
56360.0000000    0.2684876
56400.0000000    0.2881784
56440.0000000    0.2755363
56480.0000000    0.2758767
56520.0000000    0.2964579
56560.0000000    0.2792229
56600.0000000    0.2712150
56640.0000000    0.2748829
56680.0000000    0.2574071
56720.0000000    0.2703588
56760.0000000    0.2822441
56800.0000000    0.2948751
56840.0000000    0.2732694
56880.0000000    0.2610684
56920.0000000    0.2698032
56960.0000000    0.2872303
57000.0000000    0.2621741
57040.0000000    0.2758183
57080.0000000    0.2610502
57120.0000000    0.2666593
57160.0000000    0.2649355
57200.0000000    0.2510213
57240.0000000    0.2486919
57280.0000000    0.2669128
57320.0000000    0.2748341
57360.0000000    0.2805185
57400.0000000    0.2611004
57440.0000000    0.2410657
57480.0000000    0.2512439
57520.0000000    0.2598692
57560.0000000    0.2649431
57600.0000000    0.2960849
57640.0000000    0.2576225
57680.0000000    0.2738708
57720.0000000    0.2539658
57760.0000000    0.2426618
57800.0000000    0.2514548
57840.0000000    0.2640533
57880.0000000    0.2796312
57920.0000000    0.2727811
57960.0000000    0.2901230
58000.0000000    0.2657137
58040.0000000    0.2898562
58080.0000000    0.2596685
58120.0000000    0.2803462
58160.0000000    0.2726912
58200.0000000    0.2821150
58240.0000000    0.2814464
58280.0000000    0.2859246
58320.0000000    0.2705478
58360.0000000    0.2808106
58400.0000000    0.2819975
58440.0000000    0.2654176
58480.0000000    0.2703948
58520.0000000    0.2639106
58560.0000000    0.2704624
58600.0000000    0.2772774
58640.0000000    0.2813079
58680.0000000    0.2698282
58720.0000000    0.2670068
58760.0000000    0.2827772
58800.0000000    0.2617758
58840.0000000    0.2867819
58880.0000000    0.2848375
58920.0000000    0.2833676
58960.0000000    0.2902522
59000.0000000    0.2727959
59040.0000000    0.2898248
59080.0000000    0.2756178
59120.0000000    0.2848005
59160.0000000    0.2568125
59200.0000000    0.2797240
59240.0000000    0.2760293
59280.0000000    0.2702134
59320.0000000    0.2764004
59360.0000000    0.2688507
59400.0000000    0.2713217
59440.0000000    0.2940190
59480.0000000    0.2767596
59520.0000000    0.2740898
59560.0000000    0.2673349
59600.0000000    0.2766616
59640.0000000    0.2859849
59680.0000000    0.2904762
59720.0000000    0.2745572
59760.0000000    0.2976100
59800.0000000    0.2808020
59840.0000000    0.2756860
59880.0000000    0.2618807
59920.0000000    0.2831594
59960.0000000    0.3049614
60000.0000000    0.2815327
60040.0000000    0.2915254
60080.0000000    0.2795167
60120.0000000    0.2785225
60160.0000000    0.2619294
60200.0000000    0.2631719
60240.0000000    0.2641833
60280.0000000    0.2672224
60320.0000000    0.2756069
60360.0000000    0.2574856
60400.0000000    0.2615938
60440.0000000    0.2531915
60480.0000000    0.2601990
60520.0000000    0.2863564
60560.0000000    0.2809043
60600.0000000    0.2762021
60640.0000000    0.2729704
60680.0000000    0.2600480
60720.0000000    0.2773157
60760.0000000    0.2947611
60800.0000000    0.2865012
60840.0000000    0.2832524
60880.0000000    0.2928680
60920.0000000    0.2766190
60960.0000000    0.2918263
61000.0000000    0.2687691
61040.0000000    0.2944762
61080.0000000    0.2863060
61120.0000000    0.2570178
61160.0000000    0.2578603
61200.0000000    0.2657880
61240.0000000    0.2610489
61280.0000000    0.2672717
61320.0000000    0.2711031
61360.0000000    0.2799364
61400.0000000    0.2840216
61440.0000000    0.2845358
61480.0000000    0.2623009
61520.0000000    0.2797390
61560.0000000    0.2599356
61600.0000000    0.2786934
61640.0000000    0.2598490
61680.0000000    0.2842255
61720.0000000    0.2912626
61760.0000000    0.2794594
61800.0000000    0.2776861
61840.0000000    0.2789363
61880.0000000    0.2748626
61920.0000000    0.2655130
61960.0000000    0.2831399
62000.0000000    0.2658659
62040.0000000    0.2763119
62080.0000000    0.2774466
62120.0000000    0.2944330
62160.0000000    0.3006284
62200.0000000    0.2914468
62240.0000000    0.2922039
62280.0000000    0.2853444
62320.0000000    0.2665097
62360.0000000    0.2839065
62400.0000000    0.2883684
62440.0000000    0.3020183
62480.0000000    0.2707975
62520.0000000    0.2637532
62560.0000000    0.2955553
62600.0000000    0.2616715
62640.0000000    0.2477367
62680.0000000    0.2642804
62720.0000000    0.2589637
62760.0000000    0.2625878
62800.0000000    0.2740234
62840.0000000    0.2751453
62880.0000000    0.2745700
62920.0000000    0.2890920
62960.0000000    0.2693356
63000.0000000    0.2734892
63040.0000000    0.2820000
63080.0000000    0.2836262
63120.0000000    0.2726158
63160.0000000    0.2893976
63200.0000000    0.2812176
63240.0000000    0.2742068
63280.0000000    0.2661656
63320.0000000    0.2754743
63360.0000000    0.2897039
63400.0000000    0.2836745
63440.0000000    0.2875877
63480.0000000    0.2669207
63520.0000000    0.2609982
63560.0000000    0.2874831
63600.0000000    0.2839940
63640.0000000    0.2738636
63680.0000000    0.2744030
63720.0000000    0.2781279
63760.0000000    0.2877500
63800.0000000    0.2874762
63840.0000000    0.2347625
63880.0000000    0.2691412
63920.0000000    0.2777783
63960.0000000    0.2717296
64000.0000000    0.2729632
64040.0000000    0.2400015
64080.0000000    0.2663958
64120.0000000    0.2686948
64160.0000000    0.2739308
64200.0000000    0.2632176
64240.0000000    0.2707952
64280.0000000    0.2669905
64320.0000000    0.2541508
64360.0000000    0.2527950
64400.0000000    0.2502988
64440.0000000    0.2753578
64480.0000000    0.2685118
64520.0000000    0.2781550
64560.0000000    0.2612245
64600.0000000    0.2727510
64640.0000000    0.2814415
64680.0000000    0.2781204
64720.0000000    0.2584093
64760.0000000    0.2533832
64800.0000000    0.2709007
64840.0000000    0.2607830
64880.0000000    0.2563881
64920.0000000    0.2768371
64960.0000000    0.2795766
65000.0000000    0.2757625
65040.0000000    0.2797136
65080.0000000    0.2984268
65120.0000000    0.2572823
65160.0000000    0.2564894
65200.0000000    0.2745886
65240.0000000    0.2507743
65280.0000000    0.2650251
65320.0000000    0.2612635
65360.0000000    0.2755109
65400.0000000    0.2828667
65440.0000000    0.2679418
65480.0000000    0.2784763
65520.0000000    0.3015383
65560.0000000    0.2693236
65600.0000000    0.2624517
65640.0000000    0.2705013
65680.0000000    0.2770588
65720.0000000    0.2699096
65760.0000000    0.2769911
65800.0000000    0.2586369
65840.0000000    0.2616735
65880.0000000    0.2555573
65920.0000000    0.2492002
65960.0000000    0.2643937
66000.0000000    0.2613305
66040.0000000    0.2701190
66080.0000000    0.2730983
66120.0000000    0.2602140
66160.0000000    0.2763260
66200.0000000    0.2742928
66240.0000000    0.2825097
66280.0000000    0.2696287
66320.0000000    0.2727373
66360.0000000    0.2995272
66400.0000000    0.2813876
66440.0000000    0.2862517
66480.0000000    0.3093452
66520.0000000    0.3187624
66560.0000000    0.2780757
66600.0000000    0.2985678
66640.0000000    0.2883495
66680.0000000    0.2990455
66720.0000000    0.2977462
66760.0000000    0.2826103
66800.0000000    0.2931594
66840.0000000    0.2806545
66880.0000000    0.3017336
66920.0000000    0.2826037
66960.0000000    0.3051267
67000.0000000    0.2735314
67040.0000000    0.2898096
67080.0000000    0.2850126
67120.0000000    0.2914067
67160.0000000    0.2975557
67200.0000000    0.2833331
67240.0000000    0.2919343
67280.0000000    0.2722206
67320.0000000    0.2839696
67360.0000000    0.2867240
67400.0000000    0.2801593
67440.0000000    0.2815789
67480.0000000    0.2911229
67520.0000000    0.2758836
67560.0000000    0.2839592
67600.0000000    0.2794168
67640.0000000    0.2567190
67680.0000000    0.2734192
67720.0000000    0.2868514
67760.0000000    0.2701256
67800.0000000    0.2913533
67840.0000000    0.2982864
67880.0000000    0.3038050
67920.0000000    0.2708524
67960.0000000    0.2654364
68000.0000000    0.2695139
68040.0000000    0.2708959
68080.0000000    0.2592985
68120.0000000    0.2570386
68160.0000000    0.2766568
68200.0000000    0.2771704
68240.0000000    0.2744637
68280.0000000    0.2736803
68320.0000000    0.2772083
68360.0000000    0.2641788
68400.0000000    0.2916213
68440.0000000    0.3064096
68480.0000000    0.2787902
68520.0000000    0.2831842
68560.0000000    0.2863147
68600.0000000    0.2786636
68640.0000000    0.2758530
68680.0000000    0.2646767
68720.0000000    0.2685024
68760.0000000    0.2673448
68800.0000000    0.2849120
68840.0000000    0.2698801
68880.0000000    0.3026614
68920.0000000    0.2776115
68960.0000000    0.2702394
69000.0000000    0.2829523
69040.0000000    0.2714604
69080.0000000    0.2863947
69120.0000000    0.2768667
69160.0000000    0.2724276
69200.0000000    0.2475258
69240.0000000    0.2565367
69280.0000000    0.2594432
69320.0000000    0.2488062
69360.0000000    0.2674700
69400.0000000    0.2742487
69440.0000000    0.2827257
69480.0000000    0.2883646
69520.0000000    0.2721782
69560.0000000    0.2679056
69600.0000000    0.2658243
69640.0000000    0.2533569
69680.0000000    0.2731057
69720.0000000    0.2525360
69760.0000000    0.2748750
69800.0000000    0.2593960
69840.0000000    0.2747791
69880.0000000    0.2845252
69920.0000000    0.2679002
69960.0000000    0.2720085
70000.0000000    0.2782999
70040.0000000    0.2736022
70080.0000000    0.2695438
70120.0000000    0.2511357
70160.0000000    0.2711297
70200.0000000    0.2658955
70240.0000000    0.2718318
70280.0000000    0.2591864
70320.0000000    0.2768816
70360.0000000    0.2630090
70400.0000000    0.2669540
70440.0000000    0.2679499
70480.0000000    0.2550430
70520.0000000    0.2539743
70560.0000000    0.2646040
70600.0000000    0.2479491
70640.0000000    0.2530724
70680.0000000    0.2356568
70720.0000000    0.2611347
70760.0000000    0.2746249
70800.0000000    0.2713073
70840.0000000    0.2685056
70880.0000000    0.2586207
70920.0000000    0.2536319
70960.0000000    0.2635613
71000.0000000    0.2637929
71040.0000000    0.2345275
71080.0000000    0.2453949
71120.0000000    0.2588561
71160.0000000    0.2571151
71200.0000000    0.2421728
71240.0000000    0.2507562
71280.0000000    0.2593688
71320.0000000    0.2517610
71360.0000000    0.2357367
71400.0000000    0.2370612
71440.0000000    0.2496736
71480.0000000    0.2428210
71520.0000000    0.2406498
71560.0000000    0.2698416
71600.0000000    0.2684136
71640.0000000    0.2668197
71680.0000000    0.2379498
71720.0000000    0.2621233
71760.0000000    0.2629752
71800.0000000    0.2729125
71840.0000000    0.2634310
71880.0000000    0.2784277
71920.0000000    0.2742209
71960.0000000    0.2723411
72000.0000000    0.2883272
72040.0000000    0.2547965
72080.0000000    0.2777546
72120.0000000    0.2737063
72160.0000000    0.2593829
72200.0000000    0.2530227
72240.0000000    0.2461463
72280.0000000    0.2635975
72320.0000000    0.2874312
72360.0000000    0.2582459
72400.0000000    0.2711912
72440.0000000    0.2776740
72480.0000000    0.2595732
72520.0000000    0.2672735
72560.0000000    0.2822415
72600.0000000    0.2590217
72640.0000000    0.2739476
72680.0000000    0.2534108
72720.0000000    0.2526720
72760.0000000    0.2517236
72800.0000000    0.2552057
72840.0000000    0.2644626
72880.0000000    0.2355396
72920.0000000    0.2286994
72960.0000000    0.2450099
73000.0000000    0.2609853
73040.0000000    0.2238109
73080.0000000    0.2330441
73120.0000000    0.2300477
73160.0000000    0.2460699
73200.0000000    0.2433586
73240.0000000    0.2322106
73280.0000000    0.2282448
73320.0000000    0.2237633
73360.0000000    0.2378711
73400.0000000    0.2130291
73440.0000000    0.2370997
73480.0000000    0.2410533
73520.0000000    0.2558312
73560.0000000    0.2240999
73600.0000000    0.2429535
73640.0000000    0.2634491
73680.0000000    0.2429185
73720.0000000    0.2511157
73760.0000000    0.2384186
73800.0000000    0.2504592
73840.0000000    0.2419968
73880.0000000    0.2316585
73920.0000000    0.2503015
73960.0000000    0.2492625
74000.0000000    0.2550094
74040.0000000    0.2617197
74080.0000000    0.2526600
74120.0000000    0.2641184
74160.0000000    0.2279676
74200.0000000    0.2537962
74240.0000000    0.2464424
74280.0000000    0.2478397
74320.0000000    0.2461518
74360.0000000    0.2322435
74400.0000000    0.2409672
74440.0000000    0.2586519
74480.0000000    0.2302585
74520.0000000    0.2411397
74560.0000000    0.2507069
74600.0000000    0.2429442
74640.0000000    0.2560160
74680.0000000    0.2411467
74720.0000000    0.2328627
74760.0000000    0.2515946
74800.0000000    0.2694581
74840.0000000    0.2329447
74880.0000000    0.2483170
74920.0000000    0.2423078
74960.0000000    0.2434779
75000.0000000    0.2533252
75040.0000000    0.2608323
75080.0000000    0.2700587
75120.0000000    0.2400265
75160.0000000    0.2448183
75200.0000000    0.2373925
75240.0000000    0.2461014
75280.0000000    0.2412150
75320.0000000    0.2437575
75360.0000000    0.2359113
75400.0000000    0.2433985
75440.0000000    0.2403111
75480.0000000    0.2252785
75520.0000000    0.2313444
75560.0000000    0.2432467
75600.0000000    0.2278201
75640.0000000    0.2350737
75680.0000000    0.2472217
75720.0000000    0.2315671
75760.0000000    0.2474209
75800.0000000    0.2492853
75840.0000000    0.2253741
75880.0000000    0.2389011
75920.0000000    0.2346050
75960.0000000    0.2167877
76000.0000000    0.2294330
76040.0000000    0.2394269
76080.0000000    0.2191763
76120.0000000    0.2416121
76160.0000000    0.2492482
76200.0000000    0.2504651
76240.0000000    0.2467068
76280.0000000    0.2651066
76320.0000000    0.2421955
76360.0000000    0.2507759
76400.0000000    0.2615075
76440.0000000    0.2526666
76480.0000000    0.2579065
76520.0000000    0.2673499
76560.0000000    0.2633995
76600.0000000    0.2469395
76640.0000000    0.2298161
76680.0000000    0.2417902
76720.0000000    0.2390019
76760.0000000    0.2624652
76800.0000000    0.2477076
76840.0000000    0.2499286
76880.0000000    0.2475171
76920.0000000    0.2335808
76960.0000000    0.2509542
77000.0000000    0.2534309
77040.0000000    0.2510171
77080.0000000    0.2545504
77120.0000000    0.2398625
77160.0000000    0.2287326
77200.0000000    0.2615882
77240.0000000    0.2485834
77280.0000000    0.2433868
77320.0000000    0.2419102
77360.0000000    0.2404963
77400.0000000    0.2401602
77440.0000000    0.2370512
77480.0000000    0.2533704
77520.0000000    0.2443532
77560.0000000    0.2552027
77600.0000000    0.2596832
77640.0000000    0.2470538
77680.0000000    0.2391209
77720.0000000    0.2445529
77760.0000000    0.2439630
77800.0000000    0.2563072
77840.0000000    0.2340385
77880.0000000    0.2378282
77920.0000000    0.2342215
77960.0000000    0.2473011
78000.0000000    0.2529234
78040.0000000    0.2502361
78080.0000000    0.2705744
78120.0000000    0.2240226
78160.0000000    0.2396746
78200.0000000    0.2413551
78240.0000000    0.2636928
78280.0000000    0.2647088
78320.0000000    0.2690013
78360.0000000    0.2733787
78400.0000000    0.2564006
78440.0000000    0.2507323
78480.0000000    0.2367610
78520.0000000    0.2468636
78560.0000000    0.2630094
78600.0000000    0.2492008
78640.0000000    0.2580653
78680.0000000    0.2759077
78720.0000000    0.2515744
78760.0000000    0.2515126
78800.0000000    0.2572984
78840.0000000    0.2517271
78880.0000000    0.2444571
78920.0000000    0.2249559
78960.0000000    0.2391273
79000.0000000    0.2499728
79040.0000000    0.2433758
79080.0000000    0.2317426
79120.0000000    0.2193940
79160.0000000    0.2294919
79200.0000000    0.2250659
79240.0000000    0.2417355
79280.0000000    0.2457786
79320.0000000    0.2429424
79360.0000000    0.2293784
79400.0000000    0.2553946
79440.0000000    0.2449991
79480.0000000    0.2448855
79520.0000000    0.2423361
79560.0000000    0.2470126
79600.0000000    0.2581194
79640.0000000    0.2460383
79680.0000000    0.2500074
79720.0000000    0.2417121
79760.0000000    0.2443882
79800.0000000    0.2409540
79840.0000000    0.2482222
79880.0000000    0.2541706
79920.0000000    0.2344943
79960.0000000    0.2493365
80000.0000000    0.2528245
80040.0000000    0.2449322
80080.0000000    0.2478486
80120.0000000    0.2521472
80160.0000000    0.2358495
80200.0000000    0.2441572
80240.0000000    0.2678009
80280.0000000    0.2507087
80320.0000000    0.2541369
80360.0000000    0.2602600
80400.0000000    0.2330793
80440.0000000    0.2414629
80480.0000000    0.2568371
80520.0000000    0.2372941
80560.0000000    0.2178780
80600.0000000    0.2299630
80640.0000000    0.2416669
80680.0000000    0.2458168
80720.0000000    0.2351479
80760.0000000    0.2523151
80800.0000000    0.2272837
80840.0000000    0.2462449
80880.0000000    0.2271976
80920.0000000    0.2473706
80960.0000000    0.2348539
81000.0000000    0.2267156
81040.0000000    0.2406611
81080.0000000    0.2446264
81120.0000000    0.2376474
81160.0000000    0.2380949
81200.0000000    0.2363102
81240.0000000    0.2481506
81280.0000000    0.2398281
81320.0000000    0.2494840
81360.0000000    0.2323911
81400.0000000    0.2605924
81440.0000000    0.2299102
81480.0000000    0.2351787
81520.0000000    0.2435049
81560.0000000    0.2264312
81600.0000000    0.2429102
81640.0000000    0.2516568
81680.0000000    0.2499147
81720.0000000    0.2603152
81760.0000000    0.2611982
81800.0000000    0.2447027
81840.0000000    0.2468880
81880.0000000    0.2528415
81920.0000000    0.2549545
81960.0000000    0.2806855
82000.0000000    0.2903345
82040.0000000    0.2568391
82080.0000000    0.2536277
82120.0000000    0.2490515
82160.0000000    0.2430808
82200.0000000    0.2508894
82240.0000000    0.2368147
82280.0000000    0.2496774
82320.0000000    0.2431064
82360.0000000    0.2458697
82400.0000000    0.2642284
82440.0000000    0.2696729
82480.0000000    0.2718534
82520.0000000    0.2605902
82560.0000000    0.2602262
82600.0000000    0.2585365
82640.0000000    0.2564535
82680.0000000    0.2633977
82720.0000000    0.2723983
82760.0000000    0.2770208
82800.0000000    0.2797328
82840.0000000    0.2780806
82880.0000000    0.2716790
82920.0000000    0.2725247
82960.0000000    0.2596272
83000.0000000    0.2625115
83040.0000000    0.2325297
83080.0000000    0.2573731
83120.0000000    0.2335469
83160.0000000    0.2217594
83200.0000000    0.2717494
83240.0000000    0.2568805
83280.0000000    0.2705659
83320.0000000    0.2623899
83360.0000000    0.2654439
83400.0000000    0.2453761
83440.0000000    0.2486167
83480.0000000    0.2469516
83520.0000000    0.2584543
83560.0000000    0.2633742
83600.0000000    0.2507311
83640.0000000    0.2473928
83680.0000000    0.2561727
83720.0000000    0.2622320
83760.0000000    0.2726870
83800.0000000    0.3003837
83840.0000000    0.2671788
83880.0000000    0.2719750
83920.0000000    0.2739463
83960.0000000    0.2597580
84000.0000000    0.2613142
84040.0000000    0.2667215
84080.0000000    0.2719474
84120.0000000    0.2780463
84160.0000000    0.2614999
84200.0000000    0.2473224
84240.0000000    0.2672158
84280.0000000    0.2810604
84320.0000000    0.2813877
84360.0000000    0.2674098
84400.0000000    0.2665247
84440.0000000    0.2645071
84480.0000000    0.2594428
84520.0000000    0.2692535
84560.0000000    0.2636334
84600.0000000    0.2444729
84640.0000000    0.2577025
84680.0000000    0.2677343
84720.0000000    0.2704862
84760.0000000    0.2607509
84800.0000000    0.2568542
84840.0000000    0.2634456
84880.0000000    0.2466956
84920.0000000    0.2587610
84960.0000000    0.2442847
85000.0000000    0.2294019
85040.0000000    0.2746894
85080.0000000    0.2657249
85120.0000000    0.2708717
85160.0000000    0.2854725
85200.0000000    0.2677571
85240.0000000    0.2663106
85280.0000000    0.2555003
85320.0000000    0.2632907
85360.0000000    0.2323248
85400.0000000    0.2455546
85440.0000000    0.2394633
85480.0000000    0.2452669
85520.0000000    0.2676318
85560.0000000    0.2398544
85600.0000000    0.2355757
85640.0000000    0.2577041
85680.0000000    0.2482010
85720.0000000    0.2581950
85760.0000000    0.2498695
85800.0000000    0.2447289
85840.0000000    0.2510146
85880.0000000    0.2565129
85920.0000000    0.2549278
85960.0000000    0.2410755
86000.0000000    0.2788910
86040.0000000    0.2489159
86080.0000000    0.2699874
86120.0000000    0.2646347
86160.0000000    0.2756514
86200.0000000    0.2607969
86240.0000000    0.2363190
86280.0000000    0.2477287
86320.0000000    0.2817307
86360.0000000    0.2697361
86400.0000000    0.2779946
86440.0000000    0.2701892
86480.0000000    0.2847047
86520.0000000    0.2678930
86560.0000000    0.2875015
86600.0000000    0.2912805
86640.0000000    0.2777224
86680.0000000    0.2752292
86720.0000000    0.2674934
86760.0000000    0.2623750
86800.0000000    0.2654410
86840.0000000    0.2411920
86880.0000000    0.2794881
86920.0000000    0.2504492
86960.0000000    0.2578070
87000.0000000    0.2585666
87040.0000000    0.2677630
87080.0000000    0.2599998
87120.0000000    0.2728734
87160.0000000    0.2670312
87200.0000000    0.2644969
87240.0000000    0.2668944
87280.0000000    0.2591426
87320.0000000    0.2592466
87360.0000000    0.2774050
87400.0000000    0.2764560
87440.0000000    0.2678798
87480.0000000    0.2636741
87520.0000000    0.2429829
87560.0000000    0.2568488
87600.0000000    0.2585294
87640.0000000    0.2753329
87680.0000000    0.2798695
87720.0000000    0.2950994
87760.0000000    0.2875087
87800.0000000    0.2813613
87840.0000000    0.2521732
87880.0000000    0.2661490
87920.0000000    0.2564709
87960.0000000    0.2392435
88000.0000000    0.2558472
88040.0000000    0.2684146
88080.0000000    0.2498933
88120.0000000    0.2565911
88160.0000000    0.2622877
88200.0000000    0.2504836
88240.0000000    0.2584167
88280.0000000    0.2487801
88320.0000000    0.2382409
88360.0000000    0.2569502
88400.0000000    0.2443368
88440.0000000    0.2558579
88480.0000000    0.2478065
88520.0000000    0.2364591
88560.0000000    0.2628876
88600.0000000    0.2735197
88640.0000000    0.2598095
88680.0000000    0.2770734
88720.0000000    0.2731784
88760.0000000    0.2686182
88800.0000000    0.2684978
88840.0000000    0.2911833
88880.0000000    0.2830704
88920.0000000    0.2638955
88960.0000000    0.2732687
89000.0000000    0.2658755
89040.0000000    0.2470874
89080.0000000    0.2560391
89120.0000000    0.2385484
89160.0000000    0.2336152
89200.0000000    0.2466622
89240.0000000    0.2238814
89280.0000000    0.2493821
89320.0000000    0.2679617
89360.0000000    0.2684131
89400.0000000    0.2545018
89440.0000000    0.2617490
89480.0000000    0.2629555
89520.0000000    0.2562962
89560.0000000    0.2482480
89600.0000000    0.2685645
89640.0000000    0.2247670
89680.0000000    0.2470656
89720.0000000    0.2558740
89760.0000000    0.2577906
89800.0000000    0.2490316
89840.0000000    0.2366278
89880.0000000    0.2574438
89920.0000000    0.2617331
89960.0000000    0.2696714
90000.0000000    0.2498964
90040.0000000    0.2630692
90080.0000000    0.2660510
90120.0000000    0.2643244
90160.0000000    0.2488279
90200.0000000    0.2578488
90240.0000000    0.2434962
90280.0000000    0.2476571
90320.0000000    0.2436697
90360.0000000    0.2490469
90400.0000000    0.2575029
90440.0000000    0.2809681
90480.0000000    0.2388408
90520.0000000    0.2660500
90560.0000000    0.2490493
90600.0000000    0.2503119
90640.0000000    0.2781633
90680.0000000    0.2790267
90720.0000000    0.2905854
90760.0000000    0.2949242
90800.0000000    0.2686596
90840.0000000    0.2644361
90880.0000000    0.2633370
90920.0000000    0.2668846
90960.0000000    0.2491184
91000.0000000    0.2635866
91040.0000000    0.2646846
91080.0000000    0.2515111
91120.0000000    0.2598610
91160.0000000    0.2620941
91200.0000000    0.2659111
91240.0000000    0.2539055
91280.0000000    0.2523155
91320.0000000    0.2665496
91360.0000000    0.2692440
91400.0000000    0.2542371
91440.0000000    0.2668094
91480.0000000    0.2645447
91520.0000000    0.2690187
91560.0000000    0.2581155
91600.0000000    0.2605044
91640.0000000    0.2558877
91680.0000000    0.2521035
91720.0000000    0.2732316
91760.0000000    0.2705908
91800.0000000    0.2633760
91840.0000000    0.2715238
91880.0000000    0.2620055
91920.0000000    0.2558748
91960.0000000    0.2502176
92000.0000000    0.2402406
92040.0000000    0.2416199
92080.0000000    0.2776046
92120.0000000    0.2548753
92160.0000000    0.2536566
92200.0000000    0.2637289
92240.0000000    0.2407436
92280.0000000    0.2484469
92320.0000000    0.2403979
92360.0000000    0.2573406
92400.0000000    0.2486614
92440.0000000    0.2496708
92480.0000000    0.2363407
92520.0000000    0.2642642
92560.0000000    0.2694613
92600.0000000    0.2611077
92640.0000000    0.2517802
92680.0000000    0.2691292
92720.0000000    0.2547022
92760.0000000    0.2702548
92800.0000000    0.2763985
92840.0000000    0.2545837
92880.0000000    0.2897701
92920.0000000    0.2615104
92960.0000000    0.2556061
93000.0000000    0.2706371
93040.0000000    0.2474948
93080.0000000    0.2427203
93120.0000000    0.2655070
93160.0000000    0.2599288
93200.0000000    0.2679140
93240.0000000    0.2802790
93280.0000000    0.2850254
93320.0000000    0.2907342
93360.0000000    0.2721574
93400.0000000    0.2778414
93440.0000000    0.2926438
93480.0000000    0.2792723
93520.0000000    0.2642673
93560.0000000    0.2704763
93600.0000000    0.2593807
93640.0000000    0.2903984
93680.0000000    0.2771111
93720.0000000    0.2709931
93760.0000000    0.2716564
93800.0000000    0.2743686
93840.0000000    0.2667916
93880.0000000    0.2673580
93920.0000000    0.2670297
93960.0000000    0.2688501
94000.0000000    0.2767760
94040.0000000    0.2848856
94080.0000000    0.2702598
94120.0000000    0.2775283
94160.0000000    0.2516205
94200.0000000    0.2806968
94240.0000000    0.2774011
94280.0000000    0.2876218
94320.0000000    0.2790897
94360.0000000    0.2790285
94400.0000000    0.2678398
94440.0000000    0.2782527
94480.0000000    0.2601894
94520.0000000    0.2606124
94560.0000000    0.2771097
94600.0000000    0.2713169
94640.0000000    0.2705201
94680.0000000    0.2853524
94720.0000000    0.2616990
94760.0000000    0.2769886
94800.0000000    0.2503067
94840.0000000    0.2691526
94880.0000000    0.2707602
94920.0000000    0.2630636
94960.0000000    0.2686300
95000.0000000    0.2555238
95040.0000000    0.2826194
95080.0000000    0.2765604
95120.0000000    0.2815445
95160.0000000    0.2617361
95200.0000000    0.2751291
95240.0000000    0.2662842
95280.0000000    0.2540795
95320.0000000    0.2679528
95360.0000000    0.2644280
95400.0000000    0.2702586
95440.0000000    0.2550132
95480.0000000    0.2625495
95520.0000000    0.2584131
95560.0000000    0.2633858
95600.0000000    0.2590348
95640.0000000    0.2645727
95680.0000000    0.2656211
95720.0000000    0.2531810
95760.0000000    0.2503331
95800.0000000    0.2562114
95840.0000000    0.2325731
95880.0000000    0.2587609
95920.0000000    0.2468423
95960.0000000    0.2531654
96000.0000000    0.2662129
96040.0000000    0.2739056
96080.0000000    0.2753729
96120.0000000    0.2750255
96160.0000000    0.2648572
96200.0000000    0.2887341
96240.0000000    0.2577147
96280.0000000    0.2498363
96320.0000000    0.2593251
96360.0000000    0.2653808
96400.0000000    0.2724452
96440.0000000    0.2554265
96480.0000000    0.2440090
96520.0000000    0.2674854
96560.0000000    0.2654387
96600.0000000    0.2842860
96640.0000000    0.2746031
96680.0000000    0.2671629
96720.0000000    0.2633384
96760.0000000    0.2458053
96800.0000000    0.2466880
96840.0000000    0.2626995
96880.0000000    0.2625330
96920.0000000    0.2697987
96960.0000000    0.2920929
97000.0000000    0.2532197
97040.0000000    0.2485364
97080.0000000    0.2651655
97120.0000000    0.2767426
97160.0000000    0.2598950
97200.0000000    0.2739842
97240.0000000    0.2846220
97280.0000000    0.2489959
97320.0000000    0.2620936
97360.0000000    0.2492575
97400.0000000    0.2616195
97440.0000000    0.2622095
97480.0000000    0.2876446
97520.0000000    0.2675743
97560.0000000    0.2644775
97600.0000000    0.2683710
97640.0000000    0.2485989
97680.0000000    0.2421583
97720.0000000    0.2675187
97760.0000000    0.2541295
97800.0000000    0.2533938
97840.0000000    0.2318318
97880.0000000    0.2463073
97920.0000000    0.2468963
97960.0000000    0.2651776
98000.0000000    0.2711393
98040.0000000    0.2556557
98080.0000000    0.2629099
98120.0000000    0.2526583
98160.0000000    0.2533989
98200.0000000    0.2706568
98240.0000000    0.2577049
98280.0000000    0.2608457
98320.0000000    0.2535069
98360.0000000    0.2738118
98400.0000000    0.2650794
98440.0000000    0.2487266
98480.0000000    0.2528027
98520.0000000    0.2505931
98560.0000000    0.2570903
98600.0000000    0.2603896
98640.0000000    0.2648823
98680.0000000    0.2861276
98720.0000000    0.2923693
98760.0000000    0.2901701
98800.0000000    0.2587057
98840.0000000    0.2837145
98880.0000000    0.2843663
98920.0000000    0.2561908
98960.0000000    0.2470597
99000.0000000    0.2350950
99040.0000000    0.2652284
99080.0000000    0.2442859
99120.0000000    0.3029492
99160.0000000    0.2644328
99200.0000000    0.2678517
99240.0000000    0.2603317
99280.0000000    0.2688904
99320.0000000    0.2568816
99360.0000000    0.2734402
99400.0000000    0.2577633
99440.0000000    0.2622403
99480.0000000    0.2695561
99520.0000000    0.2618066
99560.0000000    0.2570305
99600.0000000    0.2571733
99640.0000000    0.2696756
99680.0000000    0.2773884
99720.0000000    0.2496395
99760.0000000    0.2607140
99800.0000000    0.2700245
99840.0000000    0.2631257
99880.0000000    0.2625506
99920.0000000    0.2449331
99960.0000000    0.2741352
100000.0000000    0.2468648
100040.0000000    0.2451046
100080.0000000    0.2524736
100120.0000000    0.2458426
100160.0000000    0.2665350
100200.0000000    0.2612624
100240.0000000    0.2593602
100280.0000000    0.2606057
100320.0000000    0.2413806
100360.0000000    0.2588018
100400.0000000    0.2312469
100440.0000000    0.2456953
100480.0000000    0.2457855
100520.0000000    0.2212887
100560.0000000    0.2485082
100600.0000000    0.2774708
100640.0000000    0.2604057
100680.0000000    0.2631607
100720.0000000    0.2699050
100760.0000000    0.2624602
100800.0000000    0.2526557
100840.0000000    0.2596631
100880.0000000    0.2476183
100920.0000000    0.2534803
100960.0000000    0.2728717
101000.0000000    0.2711237
101040.0000000    0.2509667
101080.0000000    0.2625237
101120.0000000    0.2735487
101160.0000000    0.2568438
101200.0000000    0.2662778
101240.0000000    0.2522227
101280.0000000    0.2563931
101320.0000000    0.2687714
101360.0000000    0.2608430
101400.0000000    0.2486371
101440.0000000    0.2348287
101480.0000000    0.2403614
101520.0000000    0.2513475
101560.0000000    0.2586279
101600.0000000    0.2767231
101640.0000000    0.2631929
101680.0000000    0.2527933
101720.0000000    0.2692923
101760.0000000    0.2570258
101800.0000000    0.2588468
101840.0000000    0.2776228
101880.0000000    0.2579913
101920.0000000    0.2555621
101960.0000000    0.2485016
102000.0000000    0.2520182
102040.0000000    0.2640266
102080.0000000    0.2739689
102120.0000000    0.2641023
102160.0000000    0.2387363
102200.0000000    0.2696483
102240.0000000    0.2577145
102280.0000000    0.2734805
102320.0000000    0.2483643
102360.0000000    0.2390716
102400.0000000    0.2439511
102440.0000000    0.2482312
102480.0000000    0.2525837
102520.0000000    0.2646132
102560.0000000    0.2514764
102600.0000000    0.2682439
102640.0000000    0.2450687
102680.0000000    0.2472339
102720.0000000    0.2610419
102760.0000000    0.2773652
102800.0000000    0.2738645
102840.0000000    0.2695915
102880.0000000    0.2538814
102920.0000000    0.2693302
102960.0000000    0.2588939
103000.0000000    0.2823633
103040.0000000    0.2793795
103080.0000000    0.2715339
103120.0000000    0.2746624
103160.0000000    0.2713923
103200.0000000    0.2587648
103240.0000000    0.2461589
103280.0000000    0.2567617
103320.0000000    0.2604074
103360.0000000    0.2784883
103400.0000000    0.2751628
103440.0000000    0.2618390
103480.0000000    0.2605599
103520.0000000    0.2753494
103560.0000000    0.2901398
103600.0000000    0.2772275
103640.0000000    0.2633992
103680.0000000    0.2526118
103720.0000000    0.2640089
103760.0000000    0.2663457
103800.0000000    0.2680486
103840.0000000    0.2679058
103880.0000000    0.2783417
103920.0000000    0.2585427
103960.0000000    0.2889963
104000.0000000    0.2834227
104040.0000000    0.2459156
104080.0000000    0.2467194
104120.0000000    0.2756203
104160.0000000    0.2783116
104200.0000000    0.2727303
104240.0000000    0.2592342
104280.0000000    0.2517127
104320.0000000    0.2836926
104360.0000000    0.2576478
104400.0000000    0.2556107
104440.0000000    0.2788277
104480.0000000    0.2585419
104520.0000000    0.2791432
104560.0000000    0.2830577
104600.0000000    0.2854736
104640.0000000    0.2824823
104680.0000000    0.3033084
104720.0000000    0.2771844
104760.0000000    0.2854428
104800.0000000    0.2947906
104840.0000000    0.2526589
104880.0000000    0.2897801
104920.0000000    0.2953567
104960.0000000    0.2740743
105000.0000000    0.2769815
105040.0000000    0.2826610
105080.0000000    0.2877561
105120.0000000    0.2762821
105160.0000000    0.2867091
105200.0000000    0.2775336
105240.0000000    0.2565684
105280.0000000    0.2671303
105320.0000000    0.2807359
105360.0000000    0.2841257
105400.0000000    0.2721762
105440.0000000    0.2686945
105480.0000000    0.2616013
105520.0000000    0.2721095
105560.0000000    0.2635337
105600.0000000    0.2903939
105640.0000000    0.2686838
105680.0000000    0.2393008
105720.0000000    0.2524989
105760.0000000    0.2460274
105800.0000000    0.2720777
105840.0000000    0.2531126
105880.0000000    0.2741283
105920.0000000    0.2832955
105960.0000000    0.2456742
106000.0000000    0.2509989
106040.0000000    0.2529113
106080.0000000    0.2518764
106120.0000000    0.2565506
106160.0000000    0.2618941
106200.0000000    0.2695467
106240.0000000    0.2730348
106280.0000000    0.2597825
106320.0000000    0.2490636
106360.0000000    0.2648538
106400.0000000    0.2574380
106440.0000000    0.2688556
106480.0000000    0.2704527
106520.0000000    0.2640164
106560.0000000    0.2497406
106600.0000000    0.2612995
106640.0000000    0.2577417
106680.0000000    0.2607443
106720.0000000    0.2499782
106760.0000000    0.2529740
106800.0000000    0.2603568
106840.0000000    0.2780879
106880.0000000    0.2831798
106920.0000000    0.2829598
106960.0000000    0.2702586
107000.0000000    0.2703179
107040.0000000    0.2701087
107080.0000000    0.2770062
107120.0000000    0.2742039
107160.0000000    0.2725726
107200.0000000    0.2619056
107240.0000000    0.2647608
107280.0000000    0.2623515
107320.0000000    0.2867585
107360.0000000    0.2453372
107400.0000000    0.2580352
107440.0000000    0.2653106
107480.0000000    0.2565438
107520.0000000    0.2632329
107560.0000000    0.2541343
107600.0000000    0.2641501
107640.0000000    0.2499698
107680.0000000    0.2613089
107720.0000000    0.2830141
107760.0000000    0.2811955
107800.0000000    0.2566149
107840.0000000    0.2754079
107880.0000000    0.2466401
107920.0000000    0.2624773
107960.0000000    0.2515701
108000.0000000    0.2523986
108040.0000000    0.2361190
108080.0000000    0.2476631
108120.0000000    0.2462471
108160.0000000    0.2394214
108200.0000000    0.2544866
108240.0000000    0.2654286
108280.0000000    0.2757091
108320.0000000    0.2613095
108360.0000000    0.2657976
108400.0000000    0.2700647
108440.0000000    0.2636456
108480.0000000    0.2760855
108520.0000000    0.2788481
108560.0000000    0.2634423
108600.0000000    0.2525588
108640.0000000    0.2698362
108680.0000000    0.2705735
108720.0000000    0.2905729
108760.0000000    0.2638268
108800.0000000    0.2577770
108840.0000000    0.2277998
108880.0000000    0.2456577
108920.0000000    0.2712779
108960.0000000    0.2577214
109000.0000000    0.2672350
109040.0000000    0.2800554
109080.0000000    0.2674752
109120.0000000    0.2672385
109160.0000000    0.2650782
109200.0000000    0.2650087
109240.0000000    0.2794150
109280.0000000    0.2537716
109320.0000000    0.2745378
109360.0000000    0.2744983
109400.0000000    0.2654047
109440.0000000    0.2818195
109480.0000000    0.2776118
109520.0000000    0.2733209
109560.0000000    0.2802084
109600.0000000    0.2935490
109640.0000000    0.2589970
109680.0000000    0.2663532
109720.0000000    0.2763233
109760.0000000    0.2839803
109800.0000000    0.2774564
109840.0000000    0.2654360
109880.0000000    0.2559601
109920.0000000    0.2671142
109960.0000000    0.2709969
110000.0000000    0.2774746
110040.0000000    0.2756704
110080.0000000    0.2824535
110120.0000000    0.2888231
110160.0000000    0.2786440
110200.0000000    0.3038366
110240.0000000    0.2720533
110280.0000000    0.2565991
110320.0000000    0.2482709
110360.0000000    0.2617182
110400.0000000    0.2517786
110440.0000000    0.2576927
110480.0000000    0.2708544
110520.0000000    0.2795536
110560.0000000    0.2709170
110600.0000000    0.2774996
110640.0000000    0.2587854
110680.0000000    0.2716164
110720.0000000    0.2735978
110760.0000000    0.2825040
110800.0000000    0.2664965
110840.0000000    0.2646327
110880.0000000    0.2521603
110920.0000000    0.2424723
110960.0000000    0.2532251
111000.0000000    0.2666745
111040.0000000    0.2587656
111080.0000000    0.2817778
111120.0000000    0.2765419
111160.0000000    0.2512928
111200.0000000    0.2621149
111240.0000000    0.2575061
111280.0000000    0.2673763
111320.0000000    0.2690656
111360.0000000    0.2674874
111400.0000000    0.2670884
111440.0000000    0.2849715
111480.0000000    0.3063185
111520.0000000    0.2993877
111560.0000000    0.2824385
111600.0000000    0.2564739
111640.0000000    0.2744882
111680.0000000    0.2643490
111720.0000000    0.2356988
111760.0000000    0.2433701
111800.0000000    0.2455372
111840.0000000    0.2526339
111880.0000000    0.2412739
111920.0000000    0.2574241
111960.0000000    0.2802374
112000.0000000    0.2610130
112040.0000000    0.2639896
112080.0000000    0.2633218
112120.0000000    0.2624712
112160.0000000    0.2692652
112200.0000000    0.2675273
112240.0000000    0.2797958
112280.0000000    0.2691509
112320.0000000    0.2584252
112360.0000000    0.2576404
112400.0000000    0.3032809
112440.0000000    0.2675221
112480.0000000    0.2715293
112520.0000000    0.2680458
112560.0000000    0.2664384
112600.0000000    0.2729735
112640.0000000    0.2719294
112680.0000000    0.2720324
112720.0000000    0.2798250
112760.0000000    0.2846351
112800.0000000    0.2846611
112840.0000000    0.2737236
112880.0000000    0.2847948
112920.0000000    0.2761042
112960.0000000    0.2835868
113000.0000000    0.2539629
113040.0000000    0.2564073
113080.0000000    0.2709311
113120.0000000    0.2642689
113160.0000000    0.2610704
113200.0000000    0.2601874
113240.0000000    0.2671089
113280.0000000    0.2574376
113320.0000000    0.2299922
113360.0000000    0.2776208
113400.0000000    0.2633176
113440.0000000    0.2601488
113480.0000000    0.2582927
113520.0000000    0.2655801
113560.0000000    0.2617620
113600.0000000    0.2471348
113640.0000000    0.2746575
113680.0000000    0.2609891
113720.0000000    0.2766437
113760.0000000    0.2614585
113800.0000000    0.2433161
113840.0000000    0.2448509
113880.0000000    0.2545512
113920.0000000    0.2764883
113960.0000000    0.2803430
114000.0000000    0.2728556
114040.0000000    0.2629944
114080.0000000    0.2914869
114120.0000000    0.2790671
114160.0000000    0.2611335
114200.0000000    0.2743439
114240.0000000    0.2628669
114280.0000000    0.2579309
114320.0000000    0.2678129
114360.0000000    0.2688108
114400.0000000    0.2638773
114440.0000000    0.2604004
114480.0000000    0.2788984
114520.0000000    0.2715583
114560.0000000    0.2541921
114600.0000000    0.2728614
114640.0000000    0.2581847
114680.0000000    0.2675630
114720.0000000    0.2618985
114760.0000000    0.2543967
114800.0000000    0.2742656
114840.0000000    0.2844805
114880.0000000    0.2758192
114920.0000000    0.2577663
114960.0000000    0.2472474
115000.0000000    0.2603138
115040.0000000    0.2594976
115080.0000000    0.2523002
115120.0000000    0.2425681
115160.0000000    0.2502429
115200.0000000    0.2613927
115240.0000000    0.2600792
115280.0000000    0.2733228
115320.0000000    0.2604735
115360.0000000    0.2617638
115400.0000000    0.2770758
115440.0000000    0.2498809
115480.0000000    0.2486722
115520.0000000    0.2699560
115560.0000000    0.2731048
115600.0000000    0.2772372
115640.0000000    0.2547258
115680.0000000    0.2736306
115720.0000000    0.2673757
115760.0000000    0.2485182
115800.0000000    0.2577284
115840.0000000    0.2618174
115880.0000000    0.2535652
115920.0000000    0.2805741
115960.0000000    0.2709159
116000.0000000    0.2632082
116040.0000000    0.2606045
116080.0000000    0.2653829
116120.0000000    0.2703272
116160.0000000    0.2677794
116200.0000000    0.2457232
116240.0000000    0.2685436
116280.0000000    0.2871607
116320.0000000    0.2843724
116360.0000000    0.2752112
116400.0000000    0.2844021
116440.0000000    0.2622179
116480.0000000    0.2774624
116520.0000000    0.2763461
116560.0000000    0.2661940
116600.0000000    0.2862010
116640.0000000    0.2780215
116680.0000000    0.2888989
116720.0000000    0.2864333
116760.0000000    0.2775925
116800.0000000    0.2740385
116840.0000000    0.2752438
116880.0000000    0.2567804
116920.0000000    0.2718158
116960.0000000    0.2812121
117000.0000000    0.2801500
117040.0000000    0.2777995
117080.0000000    0.2815008
117120.0000000    0.3034286
117160.0000000    0.2809187
117200.0000000    0.2625668
117240.0000000    0.2703547
117280.0000000    0.2911381
117320.0000000    0.2703673
117360.0000000    0.2834297
117400.0000000    0.2797922
117440.0000000    0.2759226
117480.0000000    0.3003161
117520.0000000    0.2891092
117560.0000000    0.2632388
117600.0000000    0.2508957
117640.0000000    0.2740546
117680.0000000    0.2802990
117720.0000000    0.2931286
117760.0000000    0.2774543
117800.0000000    0.2786854
117840.0000000    0.2774538
117880.0000000    0.2549270
117920.0000000    0.2740729
117960.0000000    0.2602997
118000.0000000    0.2746834
118040.0000000    0.2575536
118080.0000000    0.2414198
118120.0000000    0.2375037
118160.0000000    0.2413605
118200.0000000    0.2485396
118240.0000000    0.2604623
118280.0000000    0.2577597
118320.0000000    0.2669703
118360.0000000    0.2447971
118400.0000000    0.2910757
118440.0000000    0.2556873
118480.0000000    0.2540793
118520.0000000    0.2552109
118560.0000000    0.2438767
118600.0000000    0.2537447
118640.0000000    0.2507125
118680.0000000    0.2406945
118720.0000000    0.2536891
118760.0000000    0.2621748
118800.0000000    0.2771687
118840.0000000    0.2765124
118880.0000000    0.2547433
118920.0000000    0.2484741
118960.0000000    0.2381765
119000.0000000    0.2451513
119040.0000000    0.2550453
119080.0000000    0.2697062
119120.0000000    0.2681479
119160.0000000    0.2819013
119200.0000000    0.2557690
119240.0000000    0.2356077
119280.0000000    0.2576444
119320.0000000    0.2663563
119360.0000000    0.2436817
119400.0000000    0.2503957
119440.0000000    0.2608734
119480.0000000    0.2656449
119520.0000000    0.2695567
119560.0000000    0.2399128
119600.0000000    0.2524956
119640.0000000    0.2564831
119680.0000000    0.2482566
119720.0000000    0.2650752
119760.0000000    0.2420865
119800.0000000    0.2687505
119840.0000000    0.2804160
119880.0000000    0.2907122
119920.0000000    0.2657522
119960.0000000    0.2912465
120000.0000000    0.2557195
120040.0000000    0.2729207
120080.0000000    0.2634732
120120.0000000    0.2760874
120160.0000000    0.2751832
120200.0000000    0.2648329
120240.0000000    0.2623408
120280.0000000    0.2659642
120320.0000000    0.2781809
120360.0000000    0.2583352
120400.0000000    0.2752007
120440.0000000    0.2611554
120480.0000000    0.2552359
120520.0000000    0.2727699
120560.0000000    0.2432678
120600.0000000    0.2729221
120640.0000000    0.2620391
120680.0000000    0.2868716
120720.0000000    0.2704137
120760.0000000    0.2917278
120800.0000000    0.2563642
120840.0000000    0.2755649
120880.0000000    0.2708566
120920.0000000    0.2562310
120960.0000000    0.2593971
121000.0000000    0.2610280
121040.0000000    0.2731100
121080.0000000    0.2684334
121120.0000000    0.2500399
121160.0000000    0.2561009
121200.0000000    0.2704687
121240.0000000    0.2950449
121280.0000000    0.2877195
121320.0000000    0.2801090
121360.0000000    0.2645338
121400.0000000    0.2706226
121440.0000000    0.2602467
121480.0000000    0.2841996
121520.0000000    0.2739217
121560.0000000    0.2600012
121600.0000000    0.2576701
121640.0000000    0.2534750
121680.0000000    0.2555121
121720.0000000    0.2599767
121760.0000000    0.2406241
121800.0000000    0.2650280
121840.0000000    0.2499432
121880.0000000    0.2512536
121920.0000000    0.2439635
121960.0000000    0.2490590
122000.0000000    0.2657472
122040.0000000    0.2678934
122080.0000000    0.2701205
122120.0000000    0.2757245
122160.0000000    0.2816084
122200.0000000    0.2404664
122240.0000000    0.2660416
122280.0000000    0.2586575
122320.0000000    0.2561400
122360.0000000    0.2743390
122400.0000000    0.2612778
122440.0000000    0.2671026
122480.0000000    0.2833304
122520.0000000    0.2652317
122560.0000000    0.2628339
122600.0000000    0.2670400
122640.0000000    0.2581317
122680.0000000    0.2705286
122720.0000000    0.2902612
122760.0000000    0.2631437
122800.0000000    0.2756287
122840.0000000    0.2798487
122880.0000000    0.2784740
122920.0000000    0.2758679
122960.0000000    0.2704473
123000.0000000    0.2663413
123040.0000000    0.2956354
123080.0000000    0.2808824
123120.0000000    0.2775374
123160.0000000    0.2905439
123200.0000000    0.2821512
123240.0000000    0.2840162
123280.0000000    0.2748260
123320.0000000    0.2947059
123360.0000000    0.2871324
123400.0000000    0.2873333
123440.0000000    0.2755595
123480.0000000    0.2621926
123520.0000000    0.2585702
123560.0000000    0.2590556
123600.0000000    0.2546265
123640.0000000    0.2563751
123680.0000000    0.2645846
123720.0000000    0.2485370
123760.0000000    0.2843592
123800.0000000    0.2644169
123840.0000000    0.2467747
123880.0000000    0.2767156
123920.0000000    0.2706367
123960.0000000    0.2689430
124000.0000000    0.2614735
124040.0000000    0.2841545
124080.0000000    0.2900165
124120.0000000    0.2843866
124160.0000000    0.2855772
124200.0000000    0.2876791
124240.0000000    0.2936673
124280.0000000    0.2801219
124320.0000000    0.2937348
124360.0000000    0.2719461
124400.0000000    0.2890264
124440.0000000    0.3000545
124480.0000000    0.2657005
124520.0000000    0.2767573
124560.0000000    0.2714748
124600.0000000    0.2714329
124640.0000000    0.2771725
124680.0000000    0.2684065
124720.0000000    0.2927505
124760.0000000    0.3127197
124800.0000000    0.2959330
124840.0000000    0.2896049
124880.0000000    0.2796142
124920.0000000    0.2714700
124960.0000000    0.2924032
125000.0000000    0.2647955
125040.0000000    0.2852686
125080.0000000    0.2968930
125120.0000000    0.2790772
125160.0000000    0.2736389
125200.0000000    0.2957167
125240.0000000    0.2860995
125280.0000000    0.2970355
125320.0000000    0.2769174
125360.0000000    0.2860422
125400.0000000    0.2872742
125440.0000000    0.3015337
125480.0000000    0.2815329
125520.0000000    0.3065911
125560.0000000    0.3073187
125600.0000000    0.3002429
125640.0000000    0.3028245
125680.0000000    0.2783272
125720.0000000    0.2914017
125760.0000000    0.2851960
125800.0000000    0.2790602
125840.0000000    0.2788856
125880.0000000    0.2659035
125920.0000000    0.2501567
125960.0000000    0.2648501
126000.0000000    0.2564891
126040.0000000    0.2731211
126080.0000000    0.2768005
126120.0000000    0.3088121
126160.0000000    0.2846627
126200.0000000    0.2945739
126240.0000000    0.2877974
126280.0000000    0.2937895
126320.0000000    0.2677040
126360.0000000    0.2910933
126400.0000000    0.2774747
126440.0000000    0.2710291
126480.0000000    0.2730781
126520.0000000    0.2961678
126560.0000000    0.2787912
126600.0000000    0.2642253
126640.0000000    0.2842822
126680.0000000    0.2596277
126720.0000000    0.2823126
126760.0000000    0.2677684
126800.0000000    0.2779736
126840.0000000    0.2966661
126880.0000000    0.2809263
126920.0000000    0.2862039
126960.0000000    0.2953263
127000.0000000    0.2630273
127040.0000000    0.2716422
127080.0000000    0.2797708
127120.0000000    0.2693783
127160.0000000    0.2578846
127200.0000000    0.2645472
127240.0000000    0.2887893
127280.0000000    0.2554275
127320.0000000    0.2936947
127360.0000000    0.2853994
127400.0000000    0.2684830
127440.0000000    0.2531907
127480.0000000    0.2451442
127520.0000000    0.2640057
127560.0000000    0.2657228
127600.0000000    0.2748480
127640.0000000    0.2766643
127680.0000000    0.2623021
127720.0000000    0.2460399
127760.0000000    0.2484354
127800.0000000    0.2464225
127840.0000000    0.2727714
127880.0000000    0.2515267
127920.0000000    0.2766614
127960.0000000    0.2600223
128000.0000000    0.2427596
128040.0000000    0.2732174
128080.0000000    0.2504819
128120.0000000    0.2550555
128160.0000000    0.2553404
128200.0000000    0.2485168
128240.0000000    0.2507680
128280.0000000    0.2597014
128320.0000000    0.2780105
128360.0000000    0.2459318
128400.0000000    0.2566371
128440.0000000    0.2621507
128480.0000000    0.2682761
128520.0000000    0.2798829
128560.0000000    0.2738336
128600.0000000    0.2662212
128640.0000000    0.2774646
128680.0000000    0.2739287
128720.0000000    0.2804811
128760.0000000    0.2779880
128800.0000000    0.2724797
128840.0000000    0.2531565
128880.0000000    0.2534862
128920.0000000    0.2669641
128960.0000000    0.2602317
129000.0000000    0.2538815
129040.0000000    0.2555592
129080.0000000    0.2491989
129120.0000000    0.2705606
129160.0000000    0.2612887
129200.0000000    0.2553974
129240.0000000    0.2520651
129280.0000000    0.2703070
129320.0000000    0.2377955
129360.0000000    0.2565341
129400.0000000    0.2532322
129440.0000000    0.2580816
129480.0000000    0.2442188
129520.0000000    0.2494442
129560.0000000    0.2592625
129600.0000000    0.2545684
129640.0000000    0.2374140
129680.0000000    0.2398725
129720.0000000    0.2604691
129760.0000000    0.2507689
129800.0000000    0.2558968
129840.0000000    0.2553173
129880.0000000    0.2573344
129920.0000000    0.2499150
129960.0000000    0.2710042
130000.0000000    0.2522545
130040.0000000    0.2461544
130080.0000000    0.2602120
130120.0000000    0.2612063
130160.0000000    0.2623966
130200.0000000    0.2583142
130240.0000000    0.2687107
130280.0000000    0.2459453
130320.0000000    0.2718915
130360.0000000    0.2509607
130400.0000000    0.2651847
130440.0000000    0.2646817
130480.0000000    0.2495613
130520.0000000    0.2443378
130560.0000000    0.2612001
130600.0000000    0.2672213
130640.0000000    0.2625679
130680.0000000    0.2770659
130720.0000000    0.2601596
130760.0000000    0.2589234
130800.0000000    0.2710299
130840.0000000    0.2717900
130880.0000000    0.2703777
130920.0000000    0.2874054
130960.0000000    0.2751389
131000.0000000    0.2562244
131040.0000000    0.2536646
131080.0000000    0.2557231
131120.0000000    0.2608590
131160.0000000    0.2530840
131200.0000000    0.2575838
131240.0000000    0.2395124
131280.0000000    0.2460346
131320.0000000    0.2620295
131360.0000000    0.2542666
131400.0000000    0.2720666
131440.0000000    0.2496038
131480.0000000    0.2606109
131520.0000000    0.2649092
131560.0000000    0.2779654
131600.0000000    0.2555536
131640.0000000    0.2883967
131680.0000000    0.2758622
131720.0000000    0.2640064
131760.0000000    0.2501971
131800.0000000    0.2560229
131840.0000000    0.2619675
131880.0000000    0.2508070
131920.0000000    0.2737947
131960.0000000    0.2632310
132000.0000000    0.2465195
132040.0000000    0.2579882
132080.0000000    0.2433049
132120.0000000    0.2506065
132160.0000000    0.2529041
132200.0000000    0.2644415
132240.0000000    0.2626727
132280.0000000    0.2428894
132320.0000000    0.2566248
132360.0000000    0.2416420
132400.0000000    0.2692137
132440.0000000    0.2563749
132480.0000000    0.2553844
132520.0000000    0.2473054
132560.0000000    0.2789728
132600.0000000    0.2591882
132640.0000000    0.2819497
132680.0000000    0.2659020
132720.0000000    0.2742349
132760.0000000    0.2429475
132800.0000000    0.2877287
132840.0000000    0.2604224
132880.0000000    0.2854729
132920.0000000    0.2654432
132960.0000000    0.2912075
133000.0000000    0.2681484
133040.0000000    0.2785061
133080.0000000    0.2791893
133120.0000000    0.2738351
133160.0000000    0.2667466
133200.0000000    0.2977358
133240.0000000    0.2954800
133280.0000000    0.2884077
133320.0000000    0.2900754
133360.0000000    0.2646686
133400.0000000    0.2863539
133440.0000000    0.2809672
133480.0000000    0.2728564
133520.0000000    0.2670503
133560.0000000    0.2800750
133600.0000000    0.2751372
133640.0000000    0.2639497
133680.0000000    0.2439727
133720.0000000    0.2680468
133760.0000000    0.2836829
133800.0000000    0.2526111
133840.0000000    0.2838647
133880.0000000    0.2543916
133920.0000000    0.2735017
133960.0000000    0.2562979
134000.0000000    0.2752876
134040.0000000    0.2705081
134080.0000000    0.2606867
134120.0000000    0.2671667
134160.0000000    0.2897091
134200.0000000    0.2783183
134240.0000000    0.2707528
134280.0000000    0.2764541
134320.0000000    0.2640557
134360.0000000    0.2788031
134400.0000000    0.2774001
134440.0000000    0.2467835
134480.0000000    0.2728884
134520.0000000    0.2831160
134560.0000000    0.2994536
134600.0000000    0.2689583
134640.0000000    0.2716022
134680.0000000    0.2697883
134720.0000000    0.2631357
134760.0000000    0.2630914
134800.0000000    0.2314756
134840.0000000    0.2771131
134880.0000000    0.2474588
134920.0000000    0.2698742
134960.0000000    0.2708724
135000.0000000    0.2789699
135040.0000000    0.2734183
135080.0000000    0.2547226
135120.0000000    0.2615582
135160.0000000    0.2567972
135200.0000000    0.2537576
135240.0000000    0.2663800
135280.0000000    0.2696085
135320.0000000    0.2611870
135360.0000000    0.2837319
135400.0000000    0.2684935
135440.0000000    0.2692213
135480.0000000    0.2585641
135520.0000000    0.2685618
135560.0000000    0.2739504
135600.0000000    0.2701361
135640.0000000    0.2584199
135680.0000000    0.2604009
135720.0000000    0.2685888
135760.0000000    0.2706880
135800.0000000    0.2616057
135840.0000000    0.2842426
135880.0000000    0.2763175
135920.0000000    0.2620089
135960.0000000    0.2704739
136000.0000000    0.2554496
136040.0000000    0.3157909
136080.0000000    0.3018147
136120.0000000    0.2772743
136160.0000000    0.2627886
136200.0000000    0.2648051
136240.0000000    0.2515639
136280.0000000    0.2545213
136320.0000000    0.2678531
136360.0000000    0.2671373
136400.0000000    0.2675108
136440.0000000    0.2655558
136480.0000000    0.2765019
136520.0000000    0.2562187
136560.0000000    0.2795868
136600.0000000    0.2670073
136640.0000000    0.2752699
136680.0000000    0.2673814
136720.0000000    0.2637833
136760.0000000    0.2398059
136800.0000000    0.2279474
136840.0000000    0.2509908
136880.0000000    0.2505166
136920.0000000    0.2676839
136960.0000000    0.2518502
137000.0000000    0.2393838
137040.0000000    0.2460345
137080.0000000    0.2538669
137120.0000000    0.2459208
137160.0000000    0.2565165
137200.0000000    0.2484613
137240.0000000    0.2399183
137280.0000000    0.2522756
137320.0000000    0.2594477
137360.0000000    0.2552766
137400.0000000    0.2587340
137440.0000000    0.2538846
137480.0000000    0.2611493
137520.0000000    0.2600034
137560.0000000    0.2644598
137600.0000000    0.2737568
137640.0000000    0.2620881
137680.0000000    0.2591670
137720.0000000    0.2795704
137760.0000000    0.2945487
137800.0000000    0.2693615
137840.0000000    0.2733335
137880.0000000    0.2704850
137920.0000000    0.2797904
137960.0000000    0.2679864
138000.0000000    0.2602352
138040.0000000    0.2719806
138080.0000000    0.2631473
138120.0000000    0.2706801
138160.0000000    0.2421676
138200.0000000    0.2693979
138240.0000000    0.2715718
138280.0000000    0.2559038
138320.0000000    0.2535769
138360.0000000    0.2663800
138400.0000000    0.2666456
138440.0000000    0.2493170
138480.0000000    0.2756836
138520.0000000    0.2892629
138560.0000000    0.2946856
138600.0000000    0.2764084
138640.0000000    0.2935762
138680.0000000    0.2618697
138720.0000000    0.2839176
138760.0000000    0.2652720
138800.0000000    0.2871943
138840.0000000    0.2588541
138880.0000000    0.2530923
138920.0000000    0.2652073
138960.0000000    0.2532537
139000.0000000    0.2598645
139040.0000000    0.2563160
139080.0000000    0.2607598
139120.0000000    0.2427098
139160.0000000    0.2740563
139200.0000000    0.2731816
139240.0000000    0.2684706
139280.0000000    0.2588085
139320.0000000    0.2587729
139360.0000000    0.2450596
139400.0000000    0.2589022
139440.0000000    0.2694614
139480.0000000    0.2655283
139520.0000000    0.2767257
139560.0000000    0.2745577
139600.0000000    0.2716617
139640.0000000    0.2661126
139680.0000000    0.2864538
139720.0000000    0.2673865
139760.0000000    0.2821749
139800.0000000    0.2821212
139840.0000000    0.2812473
139880.0000000    0.3011648
139920.0000000    0.2780118
139960.0000000    0.2704391
140000.0000000    0.2502677
140040.0000000    0.2622611
140080.0000000    0.2525886
140120.0000000    0.2578410
140160.0000000    0.2532107
140200.0000000    0.2817043
140240.0000000    0.2928531
140280.0000000    0.2750754
140320.0000000    0.2686190
140360.0000000    0.2700186
140400.0000000    0.2684063
140440.0000000    0.2531535
140480.0000000    0.2544169
140520.0000000    0.2527633
140560.0000000    0.2795811
140600.0000000    0.2628067
140640.0000000    0.2567120
140680.0000000    0.2464725
140720.0000000    0.2637738
140760.0000000    0.2632071
140800.0000000    0.2523795
140840.0000000    0.2484553
140880.0000000    0.2664281
140920.0000000    0.2716535
140960.0000000    0.2690533
141000.0000000    0.2734199
141040.0000000    0.2650665
141080.0000000    0.2632864
141120.0000000    0.2818203
141160.0000000    0.2782204
141200.0000000    0.2606705
141240.0000000    0.2815526
141280.0000000    0.2796158
141320.0000000    0.2682880
141360.0000000    0.2499231
141400.0000000    0.2896546
141440.0000000    0.2928311
141480.0000000    0.2914037
141520.0000000    0.2915344
141560.0000000    0.2655202
141600.0000000    0.2813278
141640.0000000    0.2750436
141680.0000000    0.2709096
141720.0000000    0.2605565
141760.0000000    0.2658657
141800.0000000    0.2720997
141840.0000000    0.2698433
141880.0000000    0.2549271
141920.0000000    0.2589192
141960.0000000    0.2752061
142000.0000000    0.2648134
142040.0000000    0.2610295
142080.0000000    0.2719940
142120.0000000    0.2430265
142160.0000000    0.2560840
142200.0000000    0.2758783
142240.0000000    0.2751347
142280.0000000    0.2711582
142320.0000000    0.2492915
142360.0000000    0.2629407
142400.0000000    0.2701547
142440.0000000    0.3018144
142480.0000000    0.2888607
142520.0000000    0.2601871
142560.0000000    0.2482536
142600.0000000    0.2461135
142640.0000000    0.2598882
142680.0000000    0.2373752
142720.0000000    0.2504623
142760.0000000    0.2543027
142800.0000000    0.2786888
142840.0000000    0.2841295
142880.0000000    0.2681805
142920.0000000    0.2640170
142960.0000000    0.2825706
143000.0000000    0.2944345
143040.0000000    0.2657795
143080.0000000    0.2652699
143120.0000000    0.2617783
143160.0000000    0.2764284
143200.0000000    0.2730368
143240.0000000    0.2565817
143280.0000000    0.2522388
143320.0000000    0.2433901
143360.0000000    0.2765945
143400.0000000    0.2589959
143440.0000000    0.2806972
143480.0000000    0.2698520
143520.0000000    0.2448233
143560.0000000    0.2536602
143600.0000000    0.2668363
143640.0000000    0.2477971
143680.0000000    0.2702839
143720.0000000    0.2704538
143760.0000000    0.2722571
143800.0000000    0.2679668
143840.0000000    0.2733023
143880.0000000    0.2736295
143920.0000000    0.2630378
143960.0000000    0.2732654
144000.0000000    0.2736942
144040.0000000    0.2777242
144080.0000000    0.2906002
144120.0000000    0.2848035
144160.0000000    0.2699226
144200.0000000    0.2786551
144240.0000000    0.2804559
144280.0000000    0.2790632
144320.0000000    0.2540934
144360.0000000    0.2682574
144400.0000000    0.2589090
144440.0000000    0.2653569
144480.0000000    0.2547905
144520.0000000    0.2650884
144560.0000000    0.2694633
144600.0000000    0.2776631
144640.0000000    0.2743138
144680.0000000    0.2653570
144720.0000000    0.2833611
144760.0000000    0.2696066
144800.0000000    0.2809791
144840.0000000    0.2696649
144880.0000000    0.2744697
144920.0000000    0.2500543
144960.0000000    0.2703449
145000.0000000    0.2444640
145040.0000000    0.2750193
145080.0000000    0.2642565
145120.0000000    0.2556387
145160.0000000    0.2637657
145200.0000000    0.2825342
145240.0000000    0.2837436
145280.0000000    0.2690126
145320.0000000    0.2577700
145360.0000000    0.2611906
145400.0000000    0.2689964
145440.0000000    0.2854947
145480.0000000    0.2635369
145520.0000000    0.2713176
145560.0000000    0.2644487
145600.0000000    0.2419045
145640.0000000    0.2819097
145680.0000000    0.2625727
145720.0000000    0.2780882
145760.0000000    0.2672393
145800.0000000    0.2837473
145840.0000000    0.2682138
145880.0000000    0.2719331
145920.0000000    0.2491442
145960.0000000    0.2643521
146000.0000000    0.2560312
146040.0000000    0.2353380
146080.0000000    0.2701281
146120.0000000    0.2477061
146160.0000000    0.2530858
146200.0000000    0.2572657
146240.0000000    0.2710692
146280.0000000    0.2560194
146320.0000000    0.2470664
146360.0000000    0.2588600
146400.0000000    0.2272205
146440.0000000    0.2538075
146480.0000000    0.2409865
146520.0000000    0.2460391
146560.0000000    0.2439914
146600.0000000    0.2573149
146640.0000000    0.2401084
146680.0000000    0.2595032
146720.0000000    0.2543325
146760.0000000    0.2620833
146800.0000000    0.2670920
146840.0000000    0.2726136
146880.0000000    0.2741651
146920.0000000    0.2782726
146960.0000000    0.2434750
147000.0000000    0.2415645
147040.0000000    0.2520431
147080.0000000    0.2549808
147120.0000000    0.2614847
147160.0000000    0.2624277
147200.0000000    0.2537494
147240.0000000    0.2614228
147280.0000000    0.2774448
147320.0000000    0.2452125
147360.0000000    0.2682068
147400.0000000    0.2567879
147440.0000000    0.2452589
147480.0000000    0.2494185
147520.0000000    0.2403308
147560.0000000    0.2351366
147600.0000000    0.2565093
147640.0000000    0.2287057
147680.0000000    0.2346743
147720.0000000    0.2472839
147760.0000000    0.2467204
147800.0000000    0.2354082
147840.0000000    0.2421837
147880.0000000    0.2600016
147920.0000000    0.2573105
147960.0000000    0.2565608
148000.0000000    0.2849251
148040.0000000    0.2662869
148080.0000000    0.2457840
148120.0000000    0.2438472
148160.0000000    0.2555080
148200.0000000    0.2371098
148240.0000000    0.2483811
148280.0000000    0.2530071
148320.0000000    0.2769383
148360.0000000    0.2627098
148400.0000000    0.2475895
148440.0000000    0.2688345
148480.0000000    0.2762827
148520.0000000    0.2830869
148560.0000000    0.2412133
148600.0000000    0.2928676
148640.0000000    0.2839464
148680.0000000    0.2899528
148720.0000000    0.2853323
148760.0000000    0.2747767
148800.0000000    0.2781732
148840.0000000    0.2851757
148880.0000000    0.2710831
148920.0000000    0.2834733
148960.0000000    0.3047640
149000.0000000    0.2763155
149040.0000000    0.2713310
149080.0000000    0.2605937
149120.0000000    0.2813697
149160.0000000    0.2870858
149200.0000000    0.2945498
149240.0000000    0.2719291
149280.0000000    0.2836840
149320.0000000    0.2859078
149360.0000000    0.2668462
149400.0000000    0.2670317
149440.0000000    0.2630272
149480.0000000    0.2646770
149520.0000000    0.2607283
149560.0000000    0.2411665
149600.0000000    0.2383828
149640.0000000    0.2589211
149680.0000000    0.2696100
149720.0000000    0.2370435
149760.0000000    0.2411695
149800.0000000    0.2650172
149840.0000000    0.2399627
149880.0000000    0.2563116
149920.0000000    0.2865987
149960.0000000    0.2947401
150000.0000000    0.2715398
150040.0000000    0.2680616
150080.0000000    0.2749791
150120.0000000    0.2570198
150160.0000000    0.2631747
150200.0000000    0.2921746
150240.0000000    0.2646735
150280.0000000    0.2685280
150320.0000000    0.2826863
150360.0000000    0.2695903
150400.0000000    0.2421076
150440.0000000    0.2633955
150480.0000000    0.2456741
150520.0000000    0.2311686
150560.0000000    0.2395297
150600.0000000    0.2555449
150640.0000000    0.2600417
150680.0000000    0.2555003
150720.0000000    0.2570194
150760.0000000    0.2581663
150800.0000000    0.2682534
150840.0000000    0.2570144
150880.0000000    0.2750720
150920.0000000    0.2670327
150960.0000000    0.2566791
151000.0000000    0.2729738
151040.0000000    0.2643194
151080.0000000    0.2687577
151120.0000000    0.2710798
151160.0000000    0.2563574
151200.0000000    0.2606567
151240.0000000    0.2586245
151280.0000000    0.2563590
151320.0000000    0.2685429
151360.0000000    0.2739056
151400.0000000    0.2431933
151440.0000000    0.2780027
151480.0000000    0.2890763
151520.0000000    0.2756260
151560.0000000    0.2649203
151600.0000000    0.2789092
151640.0000000    0.2648605
151680.0000000    0.2573986
151720.0000000    0.2465965
151760.0000000    0.2692216
151800.0000000    0.2619172
151840.0000000    0.2790529
151880.0000000    0.2682261
151920.0000000    0.2663556
151960.0000000    0.2733890
152000.0000000    0.2722989
152040.0000000    0.2622481
152080.0000000    0.2488289
152120.0000000    0.2689838
152160.0000000    0.2472235
152200.0000000    0.2759893
152240.0000000    0.2675665
152280.0000000    0.2651660
152320.0000000    0.2579142
152360.0000000    0.2711139
152400.0000000    0.2707596
152440.0000000    0.2697226
152480.0000000    0.2781500
152520.0000000    0.2704962
152560.0000000    0.2554166
152600.0000000    0.2822452
152640.0000000    0.2658531
152680.0000000    0.2570770
152720.0000000    0.2547762
152760.0000000    0.2522475
152800.0000000    0.2609537
152840.0000000    0.2499396
152880.0000000    0.2649208
152920.0000000    0.2704725
152960.0000000    0.2679883
153000.0000000    0.2429941
153040.0000000    0.2691001
153080.0000000    0.2507204
153120.0000000    0.2454990
153160.0000000    0.2466429
153200.0000000    0.2671723
153240.0000000    0.2653274
153280.0000000    0.2538477
153320.0000000    0.2663946
153360.0000000    0.2779403
153400.0000000    0.2700235
153440.0000000    0.2692357
153480.0000000    0.2956593
153520.0000000    0.2612643
153560.0000000    0.2658173
153600.0000000    0.2590203
153640.0000000    0.2635887
153680.0000000    0.2635131
153720.0000000    0.2760027
153760.0000000    0.2561105
153800.0000000    0.2674745
153840.0000000    0.2691667
153880.0000000    0.2672741
153920.0000000    0.2845520
153960.0000000    0.2945397
154000.0000000    0.2726988
154040.0000000    0.2929860
154080.0000000    0.2674986
154120.0000000    0.2749157
154160.0000000    0.2822904
154200.0000000    0.2725452
154240.0000000    0.2742179
154280.0000000    0.2676202
154320.0000000    0.2795889
154360.0000000    0.2653251
154400.0000000    0.2786241
154440.0000000    0.2781296
154480.0000000    0.2664376
154520.0000000    0.2728036
154560.0000000    0.3074513
154600.0000000    0.2687955
154640.0000000    0.2577443
154680.0000000    0.2903374
154720.0000000    0.2977698
154760.0000000    0.2780394
154800.0000000    0.3093334
154840.0000000    0.2975152
154880.0000000    0.2666860
154920.0000000    0.2682011
154960.0000000    0.2491730
155000.0000000    0.2711871
155040.0000000    0.2598259
155080.0000000    0.2693446
155120.0000000    0.2497088
155160.0000000    0.2638998
155200.0000000    0.2649953
155240.0000000    0.2563613
155280.0000000    0.2592492
155320.0000000    0.2499465
155360.0000000    0.2581730
155400.0000000    0.2694050
155440.0000000    0.2500069
155480.0000000    0.2314405
155520.0000000    0.2463462
155560.0000000    0.2502016
155600.0000000    0.2449067
155640.0000000    0.2512040
155680.0000000    0.2630901
155720.0000000    0.2413880
155760.0000000    0.2503391
155800.0000000    0.2245001
155840.0000000    0.2654002
155880.0000000    0.2495343
155920.0000000    0.2544625
155960.0000000    0.2606614
156000.0000000    0.2470934
156040.0000000    0.2544288
156080.0000000    0.2485578
156120.0000000    0.2437973
156160.0000000    0.2380480
156200.0000000    0.2313023
156240.0000000    0.2412471
156280.0000000    0.2418080
156320.0000000    0.2446876
156360.0000000    0.2622659
156400.0000000    0.2514437
156440.0000000    0.2558238
156480.0000000    0.2408389
156520.0000000    0.2578763
156560.0000000    0.2348731
156600.0000000    0.2619165
156640.0000000    0.2559734
156680.0000000    0.2684036
156720.0000000    0.2602435
156760.0000000    0.2405094
156800.0000000    0.2636066
156840.0000000    0.2502916
156880.0000000    0.2609106
156920.0000000    0.2298690
156960.0000000    0.2495314
157000.0000000    0.2865415
157040.0000000    0.2562595
157080.0000000    0.2367661
157120.0000000    0.2618921
157160.0000000    0.2569527
157200.0000000    0.2449070
157240.0000000    0.2689312
157280.0000000    0.2540631
157320.0000000    0.2609736
157360.0000000    0.2543893
157400.0000000    0.2652214
157440.0000000    0.2464003
157480.0000000    0.2477665
157520.0000000    0.2642889
157560.0000000    0.2890825
157600.0000000    0.2675921
157640.0000000    0.2550723
157680.0000000    0.2674211
157720.0000000    0.2666980
157760.0000000    0.2769520
157800.0000000    0.2543134
157840.0000000    0.2721660
157880.0000000    0.2585747
157920.0000000    0.2488484
157960.0000000    0.2455043
158000.0000000    0.2821104
158040.0000000    0.2687428
158080.0000000    0.2641992
158120.0000000    0.2756547
158160.0000000    0.2605930
158200.0000000    0.2626976
158240.0000000    0.2595424
158280.0000000    0.2663550
158320.0000000    0.2643326
158360.0000000    0.2630731
158400.0000000    0.2608388
158440.0000000    0.2745238
158480.0000000    0.2790923
158520.0000000    0.2895628
158560.0000000    0.2865583
158600.0000000    0.2964120
158640.0000000    0.2888486
158680.0000000    0.2741848
158720.0000000    0.2780567
158760.0000000    0.2729943
158800.0000000    0.2753915
158840.0000000    0.2689654
158880.0000000    0.2428485
158920.0000000    0.2452561
158960.0000000    0.2354812
159000.0000000    0.2529676
159040.0000000    0.2655485
159080.0000000    0.2652099
159120.0000000    0.2473152
159160.0000000    0.2156404
159200.0000000    0.2732166
159240.0000000    0.2786797
159280.0000000    0.2616864
159320.0000000    0.2361850
159360.0000000    0.2403064
159400.0000000    0.2367372
159440.0000000    0.2369509
159480.0000000    0.2400497
159520.0000000    0.2427667
159560.0000000    0.2355866
159600.0000000    0.2425338
159640.0000000    0.2656381
159680.0000000    0.2508780
159720.0000000    0.2413916
159760.0000000    0.2522351
159800.0000000    0.2715369
159840.0000000    0.2541848
159880.0000000    0.2606716
159920.0000000    0.2648735
159960.0000000    0.2448644
160000.0000000    0.2628075
160040.0000000    0.2478444
160080.0000000    0.2454121
160120.0000000    0.2466207
160160.0000000    0.2690040
160200.0000000    0.2493966
160240.0000000    0.2595143
160280.0000000    0.2711254
160320.0000000    0.2452722
160360.0000000    0.2676587
160400.0000000    0.2494432
160440.0000000    0.2606940
160480.0000000    0.2445558
160520.0000000    0.2555568
160560.0000000    0.2563611
160600.0000000    0.2448740
160640.0000000    0.2441185
160680.0000000    0.2522005
160720.0000000    0.2668767
160760.0000000    0.2363741
160800.0000000    0.2257629
160840.0000000    0.2395713
160880.0000000    0.2591595
160920.0000000    0.2439606
160960.0000000    0.2427227
161000.0000000    0.2397283
161040.0000000    0.2354691
161080.0000000    0.2488488
161120.0000000    0.2226276
161160.0000000    0.2379950
161200.0000000    0.2501985
161240.0000000    0.2483414
161280.0000000    0.2569638
161320.0000000    0.2546834
161360.0000000    0.2536313
161400.0000000    0.2445303
161440.0000000    0.2665384
161480.0000000    0.2430894
161520.0000000    0.2607479
161560.0000000    0.2309304
161600.0000000    0.2296404
161640.0000000    0.2254463
161680.0000000    0.2426299
161720.0000000    0.2354937
161760.0000000    0.2544874
161800.0000000    0.2550068
161840.0000000    0.2459650
161880.0000000    0.2466288
161920.0000000    0.2480257
161960.0000000    0.2576928
162000.0000000    0.2452965
162040.0000000    0.2433114
162080.0000000    0.2462706
162120.0000000    0.2527482
162160.0000000    0.2632057
162200.0000000    0.2538599
162240.0000000    0.2254216
162280.0000000    0.2640153
162320.0000000    0.2404123
162360.0000000    0.2523866
162400.0000000    0.2544918
162440.0000000    0.2494719
162480.0000000    0.2506431
162520.0000000    0.2395650
162560.0000000    0.2471326
162600.0000000    0.2424734
162640.0000000    0.2406418
162680.0000000    0.2425878
162720.0000000    0.2529711
162760.0000000    0.2420183
162800.0000000    0.2621731
162840.0000000    0.2637971
162880.0000000    0.2660765
162920.0000000    0.2523704
162960.0000000    0.2735337
163000.0000000    0.2642218
163040.0000000    0.2713442
163080.0000000    0.2766612
163120.0000000    0.2786555
163160.0000000    0.2692550
163200.0000000    0.2619115
163240.0000000    0.2415160
163280.0000000    0.2576469
163320.0000000    0.2647090
163360.0000000    0.2473089
163400.0000000    0.2529814
163440.0000000    0.2503317
163480.0000000    0.2542399
163520.0000000    0.2802337
163560.0000000    0.2498432
163600.0000000    0.2593830
163640.0000000    0.2559002
163680.0000000    0.2483202
163720.0000000    0.2480472
163760.0000000    0.2701624
163800.0000000    0.2639883
163840.0000000    0.2686280
163880.0000000    0.2774075
163920.0000000    0.2612198
163960.0000000    0.2659972
164000.0000000    0.2807226
164040.0000000    0.2539159
164080.0000000    0.2642455
164120.0000000    0.2711084
164160.0000000    0.2762617
164200.0000000    0.2680523
164240.0000000    0.2731156
164280.0000000    0.2724162
164320.0000000    0.2792023
164360.0000000    0.2752993
164400.0000000    0.2695006
164440.0000000    0.2617992
164480.0000000    0.2325473
164520.0000000    0.2655778
164560.0000000    0.2509874
164600.0000000    0.2625645
164640.0000000    0.2681090
164680.0000000    0.2376822
164720.0000000    0.2476156
164760.0000000    0.2542110
164800.0000000    0.2480275
164840.0000000    0.2586529
164880.0000000    0.2821865
164920.0000000    0.2784629
164960.0000000    0.2697868
165000.0000000    0.2669694
165040.0000000    0.2763549
165080.0000000    0.2883997
165120.0000000    0.2869497
165160.0000000    0.2662933
165200.0000000    0.2742274
165240.0000000    0.2763425
165280.0000000    0.2717559
165320.0000000    0.2448138
165360.0000000    0.2597793
165400.0000000    0.2680616
165440.0000000    0.2487848
165480.0000000    0.2621096
165520.0000000    0.2612990
165560.0000000    0.2623305
165600.0000000    0.2568337
165640.0000000    0.2615945
165680.0000000    0.2704655
165720.0000000    0.2602479
165760.0000000    0.2760604
165800.0000000    0.2632905
165840.0000000    0.2654420
165880.0000000    0.2646664
165920.0000000    0.2374932
165960.0000000    0.2353180
166000.0000000    0.2506189
166040.0000000    0.2344013
166080.0000000    0.2559715
166120.0000000    0.2510273
166160.0000000    0.2521730
166200.0000000    0.2311186
166240.0000000    0.2570072
166280.0000000    0.2558326
166320.0000000    0.2532465
166360.0000000    0.2494435
166400.0000000    0.2374458
166440.0000000    0.2554077
166480.0000000    0.2590551
166520.0000000    0.2465822
166560.0000000    0.2502206
166600.0000000    0.2575561
166640.0000000    0.2575164
166680.0000000    0.2344355
166720.0000000    0.2313311
166760.0000000    0.2469908
166800.0000000    0.2433196
166840.0000000    0.2444383
166880.0000000    0.2351987
166920.0000000    0.2526132
166960.0000000    0.2489550
167000.0000000    0.2635790
167040.0000000    0.2212231
167080.0000000    0.2338400
167120.0000000    0.2540640
167160.0000000    0.2462412
167200.0000000    0.2341118
167240.0000000    0.2401140
167280.0000000    0.2431574
167320.0000000    0.2258932
167360.0000000    0.2275809
167400.0000000    0.2476227
167440.0000000    0.2365176
167480.0000000    0.2323404
167520.0000000    0.2584675
167560.0000000    0.2431682
167600.0000000    0.2611928
167640.0000000    0.2546860
167680.0000000    0.2563935
167720.0000000    0.2490190
167760.0000000    0.2608362
167800.0000000    0.2409518
167840.0000000    0.2419896
167880.0000000    0.2386979
167920.0000000    0.2557816
167960.0000000    0.2408758
168000.0000000    0.2521062
168040.0000000    0.2559460
168080.0000000    0.2521974
168120.0000000    0.2542879
168160.0000000    0.2600499
168200.0000000    0.2695140
168240.0000000    0.2751515
168280.0000000    0.2845133
168320.0000000    0.2658505
168360.0000000    0.2534810
168400.0000000    0.2686737
168440.0000000    0.2758221
168480.0000000    0.2750423
168520.0000000    0.2497476
168560.0000000    0.2704213
168600.0000000    0.2812231
168640.0000000    0.2621554
168680.0000000    0.2535197
168720.0000000    0.2602471
168760.0000000    0.2542835
168800.0000000    0.2427966
168840.0000000    0.2525577
168880.0000000    0.2312232
168920.0000000    0.2523060
168960.0000000    0.2587826
169000.0000000    0.2460139
169040.0000000    0.2389423
169080.0000000    0.2645363
169120.0000000    0.2563916
169160.0000000    0.2549783
169200.0000000    0.2630983
169240.0000000    0.2532978
169280.0000000    0.2365902
169320.0000000    0.2527093
169360.0000000    0.2590169
169400.0000000    0.2504174
169440.0000000    0.2755955
169480.0000000    0.2728847
169520.0000000    0.2740469
169560.0000000    0.2788301
169600.0000000    0.2538411
169640.0000000    0.2828538
169680.0000000    0.2649462
169720.0000000    0.2760445
169760.0000000    0.2714155
169800.0000000    0.2562226
169840.0000000    0.2835712
169880.0000000    0.2779551
169920.0000000    0.2630024
169960.0000000    0.2551402
170000.0000000    0.2804371
170040.0000000    0.2882407
170080.0000000    0.2808582
170120.0000000    0.2624089
170160.0000000    0.2829520
170200.0000000    0.2784229
170240.0000000    0.2729166
170280.0000000    0.2617349
170320.0000000    0.2564823
170360.0000000    0.2691141
170400.0000000    0.2509895
170440.0000000    0.2561489
170480.0000000    0.2593666
170520.0000000    0.2642783
170560.0000000    0.2584830
170600.0000000    0.2632768
170640.0000000    0.2508194
170680.0000000    0.2799617
170720.0000000    0.2661308
170760.0000000    0.2637921
170800.0000000    0.2545448
170840.0000000    0.2567613
170880.0000000    0.2421815
170920.0000000    0.2542656
170960.0000000    0.2555918
171000.0000000    0.2634784
171040.0000000    0.2479967
171080.0000000    0.2197447
171120.0000000    0.2462627
171160.0000000    0.2707923
171200.0000000    0.2627993
171240.0000000    0.2607082
171280.0000000    0.2700427
171320.0000000    0.2506910
171360.0000000    0.2641294
171400.0000000    0.2475093
171440.0000000    0.2469759
171480.0000000    0.2736474
171520.0000000    0.2667577
171560.0000000    0.2660340
171600.0000000    0.2794449
171640.0000000    0.2579301
171680.0000000    0.2820574
171720.0000000    0.3021269
171760.0000000    0.2846464
171800.0000000    0.2567129
171840.0000000    0.2525479
171880.0000000    0.2728212
171920.0000000    0.2623106
171960.0000000    0.2558555
172000.0000000    0.2673628
172040.0000000    0.2624225
172080.0000000    0.2636841
172120.0000000    0.2761564
172160.0000000    0.2744119
172200.0000000    0.2752312
172240.0000000    0.2710959
172280.0000000    0.2700310
172320.0000000    0.2778700
172360.0000000    0.2547817
172400.0000000    0.2462555
172440.0000000    0.2793247
172480.0000000    0.2692461
172520.0000000    0.2903509
172560.0000000    0.2788770
172600.0000000    0.2809279
172640.0000000    0.2748376
172680.0000000    0.2686526
172720.0000000    0.2866296
172760.0000000    0.2635016
172800.0000000    0.2657464
172840.0000000    0.2542409
172880.0000000    0.2679477
172920.0000000    0.3072671
172960.0000000    0.3029220
173000.0000000    0.2912117
173040.0000000    0.2644551
173080.0000000    0.2667305
173120.0000000    0.2672774
173160.0000000    0.2533269
173200.0000000    0.2659574
173240.0000000    0.2726075
173280.0000000    0.2731926
173320.0000000    0.2697822
173360.0000000    0.2678034
173400.0000000    0.2764699
173440.0000000    0.2628272
173480.0000000    0.2774178
173520.0000000    0.2777235
173560.0000000    0.2489421
173600.0000000    0.2614910
173640.0000000    0.2736135
173680.0000000    0.2835944
173720.0000000    0.2824635
173760.0000000    0.2677498
173800.0000000    0.2808885
173840.0000000    0.2876655
173880.0000000    0.2836770
173920.0000000    0.2659530
173960.0000000    0.2910340
174000.0000000    0.2648797
174040.0000000    0.2888821
174080.0000000    0.2831728
174120.0000000    0.2687337
174160.0000000    0.2931291
174200.0000000    0.2774630
174240.0000000    0.2735764
174280.0000000    0.2785602
174320.0000000    0.2623690
174360.0000000    0.2638110
174400.0000000    0.2524593
174440.0000000    0.2693943
174480.0000000    0.2648015
174520.0000000    0.2624269
174560.0000000    0.2588908
174600.0000000    0.2717615
174640.0000000    0.2737654
174680.0000000    0.2882838
174720.0000000    0.2699042
174760.0000000    0.2824391
174800.0000000    0.2827519
174840.0000000    0.2873846
174880.0000000    0.2969451
174920.0000000    0.2808163
174960.0000000    0.2747564
175000.0000000    0.2765850
175040.0000000    0.2738486
175080.0000000    0.2792937
175120.0000000    0.2924178
175160.0000000    0.2917450
175200.0000000    0.2910421
175240.0000000    0.2823907
175280.0000000    0.2847094
175320.0000000    0.2722336
175360.0000000    0.2785939
175400.0000000    0.2970413
175440.0000000    0.2897729
175480.0000000    0.2880858
175520.0000000    0.2790669
175560.0000000    0.2821840
175600.0000000    0.2883801
175640.0000000    0.2806812
175680.0000000    0.2992548
175720.0000000    0.3107798
175760.0000000    0.2883202
175800.0000000    0.2951124
175840.0000000    0.2724663
175880.0000000    0.2544087
175920.0000000    0.2605726
175960.0000000    0.2837180
176000.0000000    0.2731858
176040.0000000    0.2800961
176080.0000000    0.2869580
176120.0000000    0.2797711
176160.0000000    0.2610748
176200.0000000    0.2860492
176240.0000000    0.2808960
176280.0000000    0.2880958
176320.0000000    0.2694421
176360.0000000    0.2468134
176400.0000000    0.2706667
176440.0000000    0.2691633
176480.0000000    0.2638448
176520.0000000    0.2347908
176560.0000000    0.2411339
176600.0000000    0.2395302
176640.0000000    0.2681050
176680.0000000    0.2722424
176720.0000000    0.2723525
176760.0000000    0.2860314
176800.0000000    0.2639688
176840.0000000    0.2715428
176880.0000000    0.2621893
176920.0000000    0.2503687
176960.0000000    0.3037205
177000.0000000    0.2500699
177040.0000000    0.2696799
177080.0000000    0.2650846
177120.0000000    0.2836653
177160.0000000    0.2574422
177200.0000000    0.2846743
177240.0000000    0.2505884
177280.0000000    0.2809634
177320.0000000    0.3020341
177360.0000000    0.2822567
177400.0000000    0.2919965
177440.0000000    0.2801984
177480.0000000    0.2788354
177520.0000000    0.2925985
177560.0000000    0.2816437
177600.0000000    0.2942501
177640.0000000    0.2791406
177680.0000000    0.2665059
177720.0000000    0.2557235
177760.0000000    0.2586235
177800.0000000    0.2592633
177840.0000000    0.2758292
177880.0000000    0.2842791
177920.0000000    0.2842711
177960.0000000    0.2484970
178000.0000000    0.2495563
178040.0000000    0.2768330
178080.0000000    0.2528562
178120.0000000    0.2753335
178160.0000000    0.2688738
178200.0000000    0.2635343
178240.0000000    0.2559633
178280.0000000    0.2705169
178320.0000000    0.2594822
178360.0000000    0.2725828
178400.0000000    0.2575298
178440.0000000    0.2785379
178480.0000000    0.2693307
178520.0000000    0.2571028
178560.0000000    0.2515651
178600.0000000    0.2744235
178640.0000000    0.2658788
178680.0000000    0.2811943
178720.0000000    0.2722006
178760.0000000    0.2687897
178800.0000000    0.2790352
178840.0000000    0.2767340
178880.0000000    0.2876859
178920.0000000    0.2734890
178960.0000000    0.2894948
179000.0000000    0.2868724
179040.0000000    0.2812621
179080.0000000    0.2772724
179120.0000000    0.2850355
179160.0000000    0.2818625
179200.0000000    0.2627804
179240.0000000    0.2924808
179280.0000000    0.2856584
179320.0000000    0.2868254
179360.0000000    0.2917121
179400.0000000    0.2750436
179440.0000000    0.2713580
179480.0000000    0.3015043
179520.0000000    0.2799389
179560.0000000    0.2873974
179600.0000000    0.2778236
179640.0000000    0.2862158
179680.0000000    0.2926061
179720.0000000    0.2747735
179760.0000000    0.2865642
179800.0000000    0.2843528
179840.0000000    0.3127593
179880.0000000    0.3118728
179920.0000000    0.2996951
179960.0000000    0.2982976
180000.0000000    0.3047319
180040.0000000    0.3042752
180080.0000000    0.2745195
180120.0000000    0.2926708
180160.0000000    0.2997310
180200.0000000    0.2935281
180240.0000000    0.2852668
180280.0000000    0.2907723
180320.0000000    0.2920420
180360.0000000    0.3142891
180400.0000000    0.2990044
180440.0000000    0.2917168
180480.0000000    0.2728422
180520.0000000    0.2580869
180560.0000000    0.2796248
180600.0000000    0.2590553
180640.0000000    0.2638264
180680.0000000    0.2668479
180720.0000000    0.2771997
180760.0000000    0.2972997
180800.0000000    0.3047554
180840.0000000    0.3018704
180880.0000000    0.2770240
180920.0000000    0.2809159
180960.0000000    0.2769190
181000.0000000    0.2988765
181040.0000000    0.2987029
181080.0000000    0.2987917
181120.0000000    0.2964203
181160.0000000    0.3025921
181200.0000000    0.2949758
181240.0000000    0.3021683
181280.0000000    0.2917630
181320.0000000    0.3254254
181360.0000000    0.3222129
181400.0000000    0.3107753
181440.0000000    0.3307358
181480.0000000    0.2979223
181520.0000000    0.3142772
181560.0000000    0.3216791
181600.0000000    0.2973441
181640.0000000    0.3029583
181680.0000000    0.3332044
181720.0000000    0.3244699
181760.0000000    0.3103476
181800.0000000    0.2987152
181840.0000000    0.2881837
181880.0000000    0.3072065
181920.0000000    0.2842568
181960.0000000    0.3075364
182000.0000000    0.3110791
182040.0000000    0.3075442
182080.0000000    0.3013449
182120.0000000    0.2941156
182160.0000000    0.3104190
182200.0000000    0.3055473
182240.0000000    0.2880528
182280.0000000    0.3054870
182320.0000000    0.3083090
182360.0000000    0.2953532
182400.0000000    0.2825061
182440.0000000    0.3052194
182480.0000000    0.2908346
182520.0000000    0.2877491
182560.0000000    0.2764448
182600.0000000    0.2706691
182640.0000000    0.2975105
182680.0000000    0.2744989
182720.0000000    0.2824660
182760.0000000    0.2766988
182800.0000000    0.2662639
182840.0000000    0.2762688
182880.0000000    0.2748791
182920.0000000    0.2675719
182960.0000000    0.2746952
183000.0000000    0.3054836
183040.0000000    0.2898575
183080.0000000    0.2802074
183120.0000000    0.3045743
183160.0000000    0.3013552
183200.0000000    0.3080435
183240.0000000    0.2970591
183280.0000000    0.3323076
183320.0000000    0.3212120
183360.0000000    0.2993184
183400.0000000    0.2968842
183440.0000000    0.3131580
183480.0000000    0.2794299
183520.0000000    0.2909922
183560.0000000    0.3023001
183600.0000000    0.2762237
183640.0000000    0.2757867
183680.0000000    0.2861453
183720.0000000    0.2820663
183760.0000000    0.2830925
183800.0000000    0.2678212
183840.0000000    0.2928307
183880.0000000    0.2915691
183920.0000000    0.2804835
183960.0000000    0.2970404
184000.0000000    0.2731560
184040.0000000    0.2736240
184080.0000000    0.2977219
184120.0000000    0.2661530
184160.0000000    0.2725784
184200.0000000    0.2794287
184240.0000000    0.2938059
184280.0000000    0.2792433
184320.0000000    0.2839008
184360.0000000    0.2980666
184400.0000000    0.3113532
184440.0000000    0.2913717
184480.0000000    0.2919348
184520.0000000    0.2820578
184560.0000000    0.2824094
184600.0000000    0.2892454
184640.0000000    0.2734699
184680.0000000    0.2944916
184720.0000000    0.2871625
184760.0000000    0.2808926
184800.0000000    0.2583522
184840.0000000    0.2844216
184880.0000000    0.2813152
184920.0000000    0.2963493
184960.0000000    0.2833937
185000.0000000    0.2978786
185040.0000000    0.3129177
185080.0000000    0.2925346
185120.0000000    0.2936511
185160.0000000    0.2857358
185200.0000000    0.2849372
185240.0000000    0.2633844
185280.0000000    0.2805612
185320.0000000    0.2611405
185360.0000000    0.2789385
185400.0000000    0.2810629
185440.0000000    0.2752299
185480.0000000    0.2832256
185520.0000000    0.2846665
185560.0000000    0.2872819
185600.0000000    0.2745100
185640.0000000    0.3011717
185680.0000000    0.2678565
185720.0000000    0.3065524
185760.0000000    0.2795130
185800.0000000    0.2788197
185840.0000000    0.2861119
185880.0000000    0.2927141
185920.0000000    0.2651288
185960.0000000    0.2780695
186000.0000000    0.2793562
186040.0000000    0.2771683
186080.0000000    0.2715259
186120.0000000    0.2832087
186160.0000000    0.2795387
186200.0000000    0.2985284
186240.0000000    0.2777610
186280.0000000    0.2968752
186320.0000000    0.2993327
186360.0000000    0.2939603
186400.0000000    0.3207052
186440.0000000    0.3065966
186480.0000000    0.3021009
186520.0000000    0.3099030
186560.0000000    0.2938771
186600.0000000    0.2703884
186640.0000000    0.2702284
186680.0000000    0.2807625
186720.0000000    0.2899676
186760.0000000    0.2954946
186800.0000000    0.3005585
186840.0000000    0.3179960
186880.0000000    0.2779997
186920.0000000    0.2721824
186960.0000000    0.2646975
187000.0000000    0.2733616
187040.0000000    0.2796212
187080.0000000    0.2788429
187120.0000000    0.2704884
187160.0000000    0.2795084
187200.0000000    0.2593265
187240.0000000    0.2922814
187280.0000000    0.3074420
187320.0000000    0.2956399
187360.0000000    0.2971337
187400.0000000    0.2724866
187440.0000000    0.2762153
187480.0000000    0.2553527
187520.0000000    0.2667720
187560.0000000    0.2723107
187600.0000000    0.2602844
187640.0000000    0.2788545
187680.0000000    0.2938683
187720.0000000    0.2939282
187760.0000000    0.2950127
187800.0000000    0.2977329
187840.0000000    0.2973769
187880.0000000    0.2826108
187920.0000000    0.2887647
187960.0000000    0.2658164
188000.0000000    0.2944783
188040.0000000    0.2779905
188080.0000000    0.2780920
188120.0000000    0.2790396
188160.0000000    0.2876616
188200.0000000    0.2663563
188240.0000000    0.2624637
188280.0000000    0.2657808
188320.0000000    0.2639183
188360.0000000    0.2800317
188400.0000000    0.2881661
188440.0000000    0.2912769
188480.0000000    0.2784757
188520.0000000    0.2598015
188560.0000000    0.2626371
188600.0000000    0.2723769
188640.0000000    0.2786691
188680.0000000    0.2938321
188720.0000000    0.2641895
188760.0000000    0.2575792
188800.0000000    0.2696330
188840.0000000    0.2739438
188880.0000000    0.2542243
188920.0000000    0.2493318
188960.0000000    0.2549899
189000.0000000    0.2711897
189040.0000000    0.2648833
189080.0000000    0.2842109
189120.0000000    0.2745515
189160.0000000    0.2453174
189200.0000000    0.2673002
189240.0000000    0.2618752
189280.0000000    0.2716608
189320.0000000    0.2740728
189360.0000000    0.2724868
189400.0000000    0.2706656
189440.0000000    0.2765220
189480.0000000    0.2589074
189520.0000000    0.2700089
189560.0000000    0.2722987
189600.0000000    0.2855665
189640.0000000    0.2768008
189680.0000000    0.2504218
189720.0000000    0.2875950
189760.0000000    0.2530269
189800.0000000    0.2678373
189840.0000000    0.2872175
189880.0000000    0.2710177
189920.0000000    0.2810545
189960.0000000    0.2769894
190000.0000000    0.2789488
190040.0000000    0.2618163
190080.0000000    0.2317414
190120.0000000    0.2344258
190160.0000000    0.2571481
190200.0000000    0.2807077
190240.0000000    0.2813829
190280.0000000    0.2781333
190320.0000000    0.2616546
190360.0000000    0.2922614
190400.0000000    0.2687443
190440.0000000    0.2907862
190480.0000000    0.2940642
190520.0000000    0.2838672
190560.0000000    0.3029054
190600.0000000    0.2835392
190640.0000000    0.2870429
190680.0000000    0.2895411
190720.0000000    0.2730338
190760.0000000    0.3096029
190800.0000000    0.2812331
190840.0000000    0.2911353
190880.0000000    0.2865633
190920.0000000    0.2716301
190960.0000000    0.2954760
191000.0000000    0.2901028
191040.0000000    0.2810571
191080.0000000    0.2719431
191120.0000000    0.2717517
191160.0000000    0.2978974
191200.0000000    0.2942364
191240.0000000    0.2639243
191280.0000000    0.2637964
191320.0000000    0.2894930
191360.0000000    0.2883157
191400.0000000    0.2860631
191440.0000000    0.2938970
191480.0000000    0.2921287
191520.0000000    0.3026078
191560.0000000    0.3010438
191600.0000000    0.2943251
191640.0000000    0.2962068
191680.0000000    0.2799399
191720.0000000    0.3091733
191760.0000000    0.3031839
191800.0000000    0.2915908
191840.0000000    0.3121402
191880.0000000    0.2742966
191920.0000000    0.2847929
191960.0000000    0.2955001
192000.0000000    0.2962178
192040.0000000    0.2952447
192080.0000000    0.2923847
192120.0000000    0.2890406
192160.0000000    0.2767951
192200.0000000    0.2853597
192240.0000000    0.3042393
192280.0000000    0.2875961
192320.0000000    0.2932097
192360.0000000    0.2778799
192400.0000000    0.2775900
192440.0000000    0.2503428
192480.0000000    0.2593332
192520.0000000    0.2706277
192560.0000000    0.2691781
192600.0000000    0.2792329
192640.0000000    0.2767249
192680.0000000    0.2700732
192720.0000000    0.2705652
192760.0000000    0.2671732
192800.0000000    0.2605447
192840.0000000    0.2774082
192880.0000000    0.2654836
192920.0000000    0.2716222
192960.0000000    0.2553801
193000.0000000    0.2765819
193040.0000000    0.2564055
193080.0000000    0.2685457
193120.0000000    0.2904313
193160.0000000    0.2958400
193200.0000000    0.2644776
193240.0000000    0.2755716
193280.0000000    0.2891225
193320.0000000    0.2674958
193360.0000000    0.2764163
193400.0000000    0.2692489
193440.0000000    0.2415983
193480.0000000    0.2627385
193520.0000000    0.2478888
193560.0000000    0.2664279
193600.0000000    0.2636139
193640.0000000    0.2747759
193680.0000000    0.2611621
193720.0000000    0.2607320
193760.0000000    0.2708884
193800.0000000    0.2826798
193840.0000000    0.2799464
193880.0000000    0.2916107
193920.0000000    0.2704991
193960.0000000    0.2748492
194000.0000000    0.2611337
194040.0000000    0.2855778
194080.0000000    0.2779988
194120.0000000    0.2558096
194160.0000000    0.2563455
194200.0000000    0.2755233
194240.0000000    0.2564947
194280.0000000    0.2950544
194320.0000000    0.2684424
194360.0000000    0.2836200
194400.0000000    0.2793802
194440.0000000    0.2804200
194480.0000000    0.2878817
194520.0000000    0.2664995
194560.0000000    0.2376152
194600.0000000    0.2545502
194640.0000000    0.2792563
194680.0000000    0.2824171
194720.0000000    0.2628209
194760.0000000    0.2652793
194800.0000000    0.2777932
194840.0000000    0.2453172
194880.0000000    0.2707284
194920.0000000    0.2790439
194960.0000000    0.2831926
195000.0000000    0.2800473
195040.0000000    0.2840962
195080.0000000    0.2878483
195120.0000000    0.3117872
195160.0000000    0.3003084
195200.0000000    0.2808509
195240.0000000    0.2949472
195280.0000000    0.2840989
195320.0000000    0.3026796
195360.0000000    0.2905222
195400.0000000    0.3026690
195440.0000000    0.2719612
195480.0000000    0.2821297
195520.0000000    0.2775131
195560.0000000    0.2777490
195600.0000000    0.2829396
195640.0000000    0.2621338
195680.0000000    0.2553806
195720.0000000    0.2700504
195760.0000000    0.2743369
195800.0000000    0.2609376
195840.0000000    0.2622782
195880.0000000    0.2646496
195920.0000000    0.2586340
195960.0000000    0.2927408
196000.0000000    0.2833090
196040.0000000    0.2940992
196080.0000000    0.2893590
196120.0000000    0.2958579
196160.0000000    0.2789814
196200.0000000    0.2752242
196240.0000000    0.2809271
196280.0000000    0.2824775
196320.0000000    0.2872141
196360.0000000    0.2889881
196400.0000000    0.2763753
196440.0000000    0.2657435
196480.0000000    0.2834649
196520.0000000    0.2528837
196560.0000000    0.2637212
196600.0000000    0.2753587
196640.0000000    0.2663348
196680.0000000    0.2717124
196720.0000000    0.2864197
196760.0000000    0.2721650
196800.0000000    0.2570564
196840.0000000    0.2696579
196880.0000000    0.2924040
196920.0000000    0.2622073
196960.0000000    0.3015445
197000.0000000    0.2801404
197040.0000000    0.2827567
197080.0000000    0.2881310
197120.0000000    0.2813387
197160.0000000    0.2979212
197200.0000000    0.2895310
197240.0000000    0.2851482
197280.0000000    0.2788413
197320.0000000    0.2812317
197360.0000000    0.2645734
197400.0000000    0.2830867
197440.0000000    0.2881626
197480.0000000    0.3058172
197520.0000000    0.2927944
197560.0000000    0.2808914
197600.0000000    0.2944691
197640.0000000    0.3062830
197680.0000000    0.3032633
197720.0000000    0.2914247
197760.0000000    0.2902834
197800.0000000    0.2785517
197840.0000000    0.2840308
197880.0000000    0.2744755
197920.0000000    0.2886505
197960.0000000    0.2907308
198000.0000000    0.2832663
198040.0000000    0.2952101
198080.0000000    0.2749275
198120.0000000    0.2842990
198160.0000000    0.2740341
198200.0000000    0.2890580
198240.0000000    0.3040769
198280.0000000    0.3133188
198320.0000000    0.2939811
198360.0000000    0.2895865
198400.0000000    0.2975336
198440.0000000    0.2858853
198480.0000000    0.2870621
198520.0000000    0.2725587
198560.0000000    0.2951506
198600.0000000    0.2860669
198640.0000000    0.2707798
198680.0000000    0.2809133
198720.0000000    0.2581069
198760.0000000    0.2794861
198800.0000000    0.2831755
198840.0000000    0.2949297
198880.0000000    0.2898168
198920.0000000    0.2778887
198960.0000000    0.2727090
199000.0000000    0.2952106
199040.0000000    0.2794749
199080.0000000    0.2819684
199120.0000000    0.2968660
199160.0000000    0.2839250
199200.0000000    0.2864773
199240.0000000    0.2538078
199280.0000000    0.2785923
199320.0000000    0.2873491
199360.0000000    0.2874727
199400.0000000    0.2889768
199440.0000000    0.2885475
199480.0000000    0.2766616
199520.0000000    0.2728752
199560.0000000    0.2939537
199600.0000000    0.3016840
199640.0000000    0.2920630
199680.0000000    0.2904517
199720.0000000    0.2755595
199760.0000000    0.2869682
199800.0000000    0.2703308
199840.0000000    0.2666216
199880.0000000    0.2718124
199920.0000000    0.2809649
199960.0000000    0.2893327
200000.0000000    0.2866925
200040.0000000    0.2884355
200080.0000000    0.2818025
200120.0000000    0.2964061
200160.0000000    0.2918524
200200.0000000    0.2624836
200240.0000000    0.2640917
200280.0000000    0.2811909
200320.0000000    0.2577147
200360.0000000    0.2730880
200400.0000000    0.2770602
200440.0000000    0.2748144
200480.0000000    0.2782606
200520.0000000    0.2615001
200560.0000000    0.2817344
200600.0000000    0.2878347
200640.0000000    0.2819081
200680.0000000    0.2688540
200720.0000000    0.2686229
200760.0000000    0.2635506
200800.0000000    0.2894101
200840.0000000    0.2977191
200880.0000000    0.2817674
200920.0000000    0.3002304
200960.0000000    0.2988286
201000.0000000    0.2909309
201040.0000000    0.2857497
201080.0000000    0.2920440
201120.0000000    0.2822835
201160.0000000    0.2659351
201200.0000000    0.2692235
201240.0000000    0.2707559
201280.0000000    0.2751246
201320.0000000    0.2579935
201360.0000000    0.2614222
201400.0000000    0.2647416
201440.0000000    0.2827516
201480.0000000    0.2988398
201520.0000000    0.2795615
201560.0000000    0.2946866
201600.0000000    0.2857401
201640.0000000    0.2610461
201680.0000000    0.2905505
201720.0000000    0.2828177
201760.0000000    0.2912577
201800.0000000    0.2748191
201840.0000000    0.2905148
201880.0000000    0.2841575
201920.0000000    0.3080990
201960.0000000    0.2999751
202000.0000000    0.2959187
202040.0000000    0.3031820
202080.0000000    0.2923270
202120.0000000    0.2885070
202160.0000000    0.2822241
202200.0000000    0.2836487
202240.0000000    0.2821918
202280.0000000    0.2861665
202320.0000000    0.2774420
202360.0000000    0.3015901
202400.0000000    0.2814944
202440.0000000    0.2870656
202480.0000000    0.2869682
202520.0000000    0.3067372
202560.0000000    0.2975606
202600.0000000    0.2784170
202640.0000000    0.2763624
202680.0000000    0.2823386
202720.0000000    0.2883569
202760.0000000    0.2728764
202800.0000000    0.2965095
202840.0000000    0.2927979
202880.0000000    0.3008822
202920.0000000    0.2907650
202960.0000000    0.2883403
203000.0000000    0.3098173
203040.0000000    0.2729885
203080.0000000    0.2724527
203120.0000000    0.2919940
203160.0000000    0.2962803
203200.0000000    0.2871425
203240.0000000    0.2711833
203280.0000000    0.2908608
203320.0000000    0.2753778
203360.0000000    0.2832427
203400.0000000    0.2816783
203440.0000000    0.2795680
203480.0000000    0.3090101
203520.0000000    0.2802779
203560.0000000    0.2921981
203600.0000000    0.2757006
203640.0000000    0.2890883
203680.0000000    0.2869194
203720.0000000    0.2697505
203760.0000000    0.2850466
203800.0000000    0.2739455
203840.0000000    0.2727347
203880.0000000    0.2862618
203920.0000000    0.2925639
203960.0000000    0.2819070
204000.0000000    0.2899303
204040.0000000    0.3039045
204080.0000000    0.3022201
204120.0000000    0.3110254
204160.0000000    0.2790798
204200.0000000    0.3041185
204240.0000000    0.2914492
204280.0000000    0.2885190
204320.0000000    0.2855071
204360.0000000    0.2899548
204400.0000000    0.2934250
204440.0000000    0.3002824
204480.0000000    0.2789821
204520.0000000    0.2701939
204560.0000000    0.3124620
204600.0000000    0.2786059
204640.0000000    0.2905538
204680.0000000    0.2978963
204720.0000000    0.2894521
204760.0000000    0.2815448
204800.0000000    0.2862954
204840.0000000    0.2760040
204880.0000000    0.2934144
204920.0000000    0.2812821
204960.0000000    0.2687144
205000.0000000    0.2350822
205040.0000000    0.2854273
205080.0000000    0.2811981
205120.0000000    0.2817814
205160.0000000    0.2848203
205200.0000000    0.2604818
205240.0000000    0.2483818
205280.0000000    0.2549047
205320.0000000    0.2814835
205360.0000000    0.2510365
205400.0000000    0.2734634
205440.0000000    0.2669967
205480.0000000    0.2515622
205520.0000000    0.2508540
205560.0000000    0.2406105
205600.0000000    0.2621831
205640.0000000    0.2739388
205680.0000000    0.2790618
205720.0000000    0.2978755
205760.0000000    0.2920404
205800.0000000    0.2839276
205840.0000000    0.2793132
205880.0000000    0.2841182
205920.0000000    0.2924166
205960.0000000    0.2870347
206000.0000000    0.2899831
206040.0000000    0.2572066
206080.0000000    0.3052114
206120.0000000    0.2929646
206160.0000000    0.2981721
206200.0000000    0.2887016
206240.0000000    0.2855087
206280.0000000    0.2714874
206320.0000000    0.2945144
206360.0000000    0.2825739
206400.0000000    0.2754812
206440.0000000    0.2894583
206480.0000000    0.2813314
206520.0000000    0.3002430
206560.0000000    0.3032297
206600.0000000    0.2780856
206640.0000000    0.2882729
206680.0000000    0.2788157
206720.0000000    0.2882021
206760.0000000    0.2960652
206800.0000000    0.2750963
206840.0000000    0.2779977
206880.0000000    0.2965204
206920.0000000    0.2573459
206960.0000000    0.2993493
207000.0000000    0.2932020
207040.0000000    0.2950090
207080.0000000    0.2892171
207120.0000000    0.2720202
207160.0000000    0.2708654
207200.0000000    0.2631737
207240.0000000    0.2673061
207280.0000000    0.2572847
207320.0000000    0.2520033
207360.0000000    0.2484456
207400.0000000    0.2754570
207440.0000000    0.2639605
207480.0000000    0.2882392
207520.0000000    0.2674296
207560.0000000    0.2827189
207600.0000000    0.2958862
207640.0000000    0.3017233
207680.0000000    0.2850541
207720.0000000    0.2654089
207760.0000000    0.2575974
207800.0000000    0.2717897
207840.0000000    0.2690698
207880.0000000    0.2632587
207920.0000000    0.2605172
207960.0000000    0.2831834
208000.0000000    0.2661616
208040.0000000    0.2689695
208080.0000000    0.2879936
208120.0000000    0.2850832
208160.0000000    0.2826301
208200.0000000    0.2759591
208240.0000000    0.2756864
208280.0000000    0.2781450
208320.0000000    0.2649945
208360.0000000    0.2870435
208400.0000000    0.3088519
208440.0000000    0.3240302
208480.0000000    0.2965211
208520.0000000    0.2764403
208560.0000000    0.2912210
208600.0000000    0.2811038
208640.0000000    0.2859221
208680.0000000    0.2876270
208720.0000000    0.3206984
208760.0000000    0.3092328
208800.0000000    0.2886401
208840.0000000    0.3001775
208880.0000000    0.2969986
208920.0000000    0.2864661
208960.0000000    0.2797241
209000.0000000    0.2850716
209040.0000000    0.2907248
209080.0000000    0.2976096
209120.0000000    0.3128437
209160.0000000    0.2842736
209200.0000000    0.3003369
209240.0000000    0.3040617
209280.0000000    0.2964692
209320.0000000    0.2834056
209360.0000000    0.3180573
209400.0000000    0.2950609
209440.0000000    0.2968639
209480.0000000    0.3013454
209520.0000000    0.3034697
209560.0000000    0.3230339
209600.0000000    0.3102643
209640.0000000    0.3131082
209680.0000000    0.3092601
209720.0000000    0.2923824
209760.0000000    0.2919408
209800.0000000    0.3037791
209840.0000000    0.2939091
209880.0000000    0.3226703
209920.0000000    0.3057004
209960.0000000    0.3001969
210000.0000000    0.2850635
210040.0000000    0.2944530
210080.0000000    0.3118743
210120.0000000    0.3013115
210160.0000000    0.2778747
210200.0000000    0.2724614
210240.0000000    0.2888930
210280.0000000    0.2997191
210320.0000000    0.2948226
210360.0000000    0.3050910
210400.0000000    0.2673412
210440.0000000    0.2503650
210480.0000000    0.2429176
210520.0000000    0.2621823
210560.0000000    0.2386855
210600.0000000    0.2692561
210640.0000000    0.2807864
210680.0000000    0.2609955
210720.0000000    0.2729068
210760.0000000    0.2586553
210800.0000000    0.2517524
210840.0000000    0.2670658
210880.0000000    0.2756504
210920.0000000    0.2867160
210960.0000000    0.2724443
211000.0000000    0.2555611
211040.0000000    0.2595450
211080.0000000    0.2664829
211120.0000000    0.2647298
211160.0000000    0.2860929
211200.0000000    0.2659326
211240.0000000    0.2814929
211280.0000000    0.2595035
211320.0000000    0.2612851
211360.0000000    0.2788786
211400.0000000    0.2827854
211440.0000000    0.2747405
211480.0000000    0.2506003
211520.0000000    0.2551736
211560.0000000    0.2639838
211600.0000000    0.2697173
211640.0000000    0.2798547
211680.0000000    0.2735812
211720.0000000    0.2697776
211760.0000000    0.2730352
211800.0000000    0.2577633
211840.0000000    0.2661058
211880.0000000    0.2624807
211920.0000000    0.2681330
211960.0000000    0.2562805
212000.0000000    0.2784912
212040.0000000    0.2882719
212080.0000000    0.2663147
212120.0000000    0.2872680
212160.0000000    0.2726822
212200.0000000    0.2978681
212240.0000000    0.2941697
212280.0000000    0.2853717
212320.0000000    0.2907450
212360.0000000    0.2715512
212400.0000000    0.2775384
212440.0000000    0.2858379
212480.0000000    0.2718549
212520.0000000    0.2764753
212560.0000000    0.2766431
212600.0000000    0.2774263
212640.0000000    0.2936387
212680.0000000    0.2913713
212720.0000000    0.2853654
212760.0000000    0.2884068
212800.0000000    0.2848671
212840.0000000    0.2663153
212880.0000000    0.2708846
212920.0000000    0.2891145
212960.0000000    0.3085583
213000.0000000    0.3016499
213040.0000000    0.2992087
213080.0000000    0.3070065
213120.0000000    0.2846471
213160.0000000    0.2904125
213200.0000000    0.3016820
213240.0000000    0.2944050
213280.0000000    0.2860131
213320.0000000    0.2645648
213360.0000000    0.3057482
213400.0000000    0.2961921
213440.0000000    0.2929120
213480.0000000    0.2820242
213520.0000000    0.2927585
213560.0000000    0.2794774
213600.0000000    0.2818554
213640.0000000    0.2796570
213680.0000000    0.2630869
213720.0000000    0.2775791
213760.0000000    0.2781676
213800.0000000    0.2837557
213840.0000000    0.2778470
213880.0000000    0.2828343
213920.0000000    0.2773049
213960.0000000    0.2937704
214000.0000000    0.2807020
214040.0000000    0.2856601
214080.0000000    0.2775346
214120.0000000    0.2768365
214160.0000000    0.2779588
214200.0000000    0.2745055
214240.0000000    0.2781006
214280.0000000    0.2790117
214320.0000000    0.3016491
214360.0000000    0.2644863
214400.0000000    0.2767185
214440.0000000    0.2885303
214480.0000000    0.2824073
214520.0000000    0.2771274
214560.0000000    0.2795465
214600.0000000    0.2843452
214640.0000000    0.2695605
214680.0000000    0.2690480
214720.0000000    0.2652811
214760.0000000    0.2608365
214800.0000000    0.2870086
214840.0000000    0.2712722
214880.0000000    0.2792683
214920.0000000    0.2886761
214960.0000000    0.2789784
215000.0000000    0.2916059
215040.0000000    0.2913365
215080.0000000    0.2761890
215120.0000000    0.2811725
215160.0000000    0.2966610
215200.0000000    0.2660270
215240.0000000    0.2840147
215280.0000000    0.2699097
215320.0000000    0.2736501
215360.0000000    0.2536010
215400.0000000    0.2599368
215440.0000000    0.2582100
215480.0000000    0.2690364
215520.0000000    0.2648999
215560.0000000    0.2657504
215600.0000000    0.2707665
215640.0000000    0.2662306
215680.0000000    0.2986878
215720.0000000    0.2858840
215760.0000000    0.3048753
215800.0000000    0.3068688
215840.0000000    0.3078907
215880.0000000    0.2986053
215920.0000000    0.2921863
215960.0000000    0.2771927
216000.0000000    0.2694219
216040.0000000    0.2713372
216080.0000000    0.2692304
216120.0000000    0.2876891
216160.0000000    0.2892544
216200.0000000    0.2913648
216240.0000000    0.2862937
216280.0000000    0.2900694
216320.0000000    0.2796766
216360.0000000    0.2900641
216400.0000000    0.2966332
216440.0000000    0.2802837
216480.0000000    0.2859690
216520.0000000    0.2776995
216560.0000000    0.2834826
216600.0000000    0.2676028
216640.0000000    0.2748430
216680.0000000    0.2773598
216720.0000000    0.2693972
216760.0000000    0.2924051
216800.0000000    0.2527259
216840.0000000    0.2879146
216880.0000000    0.2743955
216920.0000000    0.2832384
216960.0000000    0.2877758
217000.0000000    0.2851837
217040.0000000    0.2767908
217080.0000000    0.2728605
217120.0000000    0.2783462
217160.0000000    0.2863550
217200.0000000    0.3143758
217240.0000000    0.2788065
217280.0000000    0.2582406
217320.0000000    0.2825207
217360.0000000    0.2644508
217400.0000000    0.2409735
217440.0000000    0.2700703
217480.0000000    0.2792923
217520.0000000    0.2854956
217560.0000000    0.2913030
217600.0000000    0.3061459
217640.0000000    0.2978868
217680.0000000    0.3014886
217720.0000000    0.2825112
217760.0000000    0.2824753
217800.0000000    0.2736727
217840.0000000    0.2984703
217880.0000000    0.2983009
217920.0000000    0.2732695
217960.0000000    0.3058786
218000.0000000    0.3006089
218040.0000000    0.2976896
218080.0000000    0.2976017
218120.0000000    0.2844340
218160.0000000    0.2950823
218200.0000000    0.2711187
218240.0000000    0.2896987
218280.0000000    0.2899102
218320.0000000    0.3037701
218360.0000000    0.3052318
218400.0000000    0.3257838
218440.0000000    0.3121747
218480.0000000    0.2801360
218520.0000000    0.2748916
218560.0000000    0.2971646
218600.0000000    0.2780145
218640.0000000    0.2842865
218680.0000000    0.2702962
218720.0000000    0.2843557
218760.0000000    0.2875850
218800.0000000    0.2583116
218840.0000000    0.2759590
218880.0000000    0.2711676
218920.0000000    0.2750054
218960.0000000    0.2779167
219000.0000000    0.2736248
219040.0000000    0.2591995
219080.0000000    0.2822330
219120.0000000    0.2840368
219160.0000000    0.2786680
219200.0000000    0.2560745
219240.0000000    0.2741373
219280.0000000    0.2621618
219320.0000000    0.2488506
219360.0000000    0.2534895
219400.0000000    0.2565305
219440.0000000    0.2439933
219480.0000000    0.2593023
219520.0000000    0.2667276
219560.0000000    0.2852988
219600.0000000    0.2830571
219640.0000000    0.2806829
219680.0000000    0.2535436
219720.0000000    0.2832764
219760.0000000    0.2635713
219800.0000000    0.2502796
219840.0000000    0.2620329
219880.0000000    0.2558482
219920.0000000    0.2767452
219960.0000000    0.2830881
220000.0000000    0.2717944
220040.0000000    0.2749371
220080.0000000    0.2678765
220120.0000000    0.2638938
220160.0000000    0.2729023
220200.0000000    0.2857812
220240.0000000    0.2657351
220280.0000000    0.2666980
220320.0000000    0.2462484
220360.0000000    0.2504198
220400.0000000    0.2757208
220440.0000000    0.2643941
220480.0000000    0.2558818
220520.0000000    0.2740640
220560.0000000    0.2544582
220600.0000000    0.2858253
220640.0000000    0.2713656
220680.0000000    0.2762654
220720.0000000    0.2681210
220760.0000000    0.2576643
220800.0000000    0.2755437
220840.0000000    0.2779159
220880.0000000    0.2642507
220920.0000000    0.2751665
220960.0000000    0.2993301
221000.0000000    0.2695390
221040.0000000    0.2653486
221080.0000000    0.2760219
221120.0000000    0.2771759
221160.0000000    0.2767868
221200.0000000    0.2585768
221240.0000000    0.2818502
221280.0000000    0.2752133
221320.0000000    0.2933674
221360.0000000    0.2842621
221400.0000000    0.2511950
221440.0000000    0.2726727
221480.0000000    0.2731065
221520.0000000    0.2878312
221560.0000000    0.2801171
221600.0000000    0.2978033
221640.0000000    0.2713902
221680.0000000    0.2959934
221720.0000000    0.2911374
221760.0000000    0.2796783
221800.0000000    0.2900763
221840.0000000    0.2856770
221880.0000000    0.2870111
221920.0000000    0.2858550
221960.0000000    0.2644099
222000.0000000    0.2615376
222040.0000000    0.2756555
222080.0000000    0.3015526
222120.0000000    0.2961142
222160.0000000    0.2775671
222200.0000000    0.2636441
222240.0000000    0.2723476
222280.0000000    0.2647786
222320.0000000    0.2664152
222360.0000000    0.2885514
222400.0000000    0.2777722
222440.0000000    0.2608922
222480.0000000    0.2884712
222520.0000000    0.2499315
222560.0000000    0.2780899
222600.0000000    0.2700422
222640.0000000    0.2845830
222680.0000000    0.2703400
222720.0000000    0.2672116
222760.0000000    0.2559774
222800.0000000    0.2620082
222840.0000000    0.2847277
222880.0000000    0.2731940
222920.0000000    0.2655759
222960.0000000    0.2506774
223000.0000000    0.2647616
223040.0000000    0.2740140
223080.0000000    0.2628703
223120.0000000    0.2485246
223160.0000000    0.2780502
223200.0000000    0.2649446
223240.0000000    0.2643334
223280.0000000    0.2635221
223320.0000000    0.2788782
223360.0000000    0.2629242
223400.0000000    0.2674424
223440.0000000    0.2640187
223480.0000000    0.2848818
223520.0000000    0.2751018
223560.0000000    0.2556360
223600.0000000    0.2662587
223640.0000000    0.2587453
223680.0000000    0.2675655
223720.0000000    0.2840994
223760.0000000    0.2750528
223800.0000000    0.2838605
223840.0000000    0.2773449
223880.0000000    0.2734318
223920.0000000    0.2773648
223960.0000000    0.2837074
224000.0000000    0.2622851
224040.0000000    0.2626102
224080.0000000    0.2721256
224120.0000000    0.2701710
224160.0000000    0.2722859
224200.0000000    0.2767440
224240.0000000    0.2705716
224280.0000000    0.2766318
224320.0000000    0.3086895
224360.0000000    0.2870007
224400.0000000    0.2876088
224440.0000000    0.2722788
224480.0000000    0.2915357
224520.0000000    0.2871387
224560.0000000    0.2917131
224600.0000000    0.2898142
224640.0000000    0.2946267
224680.0000000    0.2878408
224720.0000000    0.3024085
224760.0000000    0.2942894
224800.0000000    0.3019749
224840.0000000    0.2762521
224880.0000000    0.2794477
224920.0000000    0.2802418
224960.0000000    0.2683145
225000.0000000    0.2909442
225040.0000000    0.2803165
225080.0000000    0.2861587
225120.0000000    0.2768485
225160.0000000    0.2759520
225200.0000000    0.2779149
225240.0000000    0.2887904
225280.0000000    0.2664909
225320.0000000    0.2649397
225360.0000000    0.3063202
225400.0000000    0.2663934
225440.0000000    0.2817816
225480.0000000    0.2794178
225520.0000000    0.2971646
225560.0000000    0.2971748
225600.0000000    0.2720641
225640.0000000    0.2639828
225680.0000000    0.2742540
225720.0000000    0.2756498
225760.0000000    0.2920546
225800.0000000    0.2662440
225840.0000000    0.2859114
225880.0000000    0.2657454
225920.0000000    0.2912349
225960.0000000    0.2758379
226000.0000000    0.2603663
226040.0000000    0.2875370
226080.0000000    0.2841261
226120.0000000    0.2615030
226160.0000000    0.2586624
226200.0000000    0.2594023
226240.0000000    0.2779341
226280.0000000    0.2705117
226320.0000000    0.2601810
226360.0000000    0.2680415
226400.0000000    0.2765313
226440.0000000    0.2644626
226480.0000000    0.2727615
226520.0000000    0.2893757
226560.0000000    0.2682801
226600.0000000    0.2652118
226640.0000000    0.2903129
226680.0000000    0.2784240
226720.0000000    0.2461984
226760.0000000    0.2722863
226800.0000000    0.2908565
226840.0000000    0.2717594
226880.0000000    0.3002697
226920.0000000    0.3152786
226960.0000000    0.3138684
227000.0000000    0.2933180
227040.0000000    0.2833218
227080.0000000    0.2952130
227120.0000000    0.2840298
227160.0000000    0.2835240
227200.0000000    0.2873949
227240.0000000    0.2827096
227280.0000000    0.2891332
227320.0000000    0.2980483
227360.0000000    0.2810813
227400.0000000    0.2849317
227440.0000000    0.2755405
227480.0000000    0.2722348
227520.0000000    0.2677422
227560.0000000    0.2765069
227600.0000000    0.2677804
227640.0000000    0.2721120
227680.0000000    0.2787600
227720.0000000    0.2729336
227760.0000000    0.2640385
227800.0000000    0.2697328
227840.0000000    0.2787414
227880.0000000    0.2968472
227920.0000000    0.2864291
227960.0000000    0.2766265
228000.0000000    0.2935889
228040.0000000    0.2848600
228080.0000000    0.2788109
228120.0000000    0.2893166
228160.0000000    0.2928986
228200.0000000    0.2810532
228240.0000000    0.2748783
228280.0000000    0.2755400
228320.0000000    0.2648890
228360.0000000    0.2689617
228400.0000000    0.2634858
228440.0000000    0.2866904
228480.0000000    0.2850081
228520.0000000    0.2776212
228560.0000000    0.2724776
228600.0000000    0.2601931
228640.0000000    0.2422908
228680.0000000    0.2260319
228720.0000000    0.2623084
228760.0000000    0.2548448
228800.0000000    0.2571766
228840.0000000    0.2766059
228880.0000000    0.2547109
228920.0000000    0.2831715
228960.0000000    0.2686310
229000.0000000    0.2742878
229040.0000000    0.2666332
229080.0000000    0.2850100
229120.0000000    0.2725693
229160.0000000    0.2743479
229200.0000000    0.2758343
229240.0000000    0.2661386
229280.0000000    0.2783279
229320.0000000    0.2697410
229360.0000000    0.2629376
229400.0000000    0.2694957
229440.0000000    0.2607465
229480.0000000    0.2724273
229520.0000000    0.2822910
229560.0000000    0.2917754
229600.0000000    0.2749020
229640.0000000    0.2657155
229680.0000000    0.2786560
229720.0000000    0.2719540
229760.0000000    0.2908475
229800.0000000    0.2799005
229840.0000000    0.2644092
229880.0000000    0.2741415
229920.0000000    0.2632250
229960.0000000    0.2643519
230000.0000000    0.2862403
230040.0000000    0.2571449
230080.0000000    0.2625912
230120.0000000    0.2466348
230160.0000000    0.2908488
230200.0000000    0.2677740
230240.0000000    0.2832060
230280.0000000    0.2794784
230320.0000000    0.2635739
230360.0000000    0.2612697
230400.0000000    0.2814562
230440.0000000    0.2817957
230480.0000000    0.2686137
230520.0000000    0.2550074
230560.0000000    0.2678877
230600.0000000    0.2569326
230640.0000000    0.2826518
230680.0000000    0.2862027
230720.0000000    0.2814226
230760.0000000    0.2791624
230800.0000000    0.2779536
230840.0000000    0.2824155
230880.0000000    0.2770817
230920.0000000    0.2732029
230960.0000000    0.2610867
231000.0000000    0.2686157
231040.0000000    0.3142228
231080.0000000    0.2756800
231120.0000000    0.2605776
231160.0000000    0.2852500
231200.0000000    0.2522230
231240.0000000    0.2697490
231280.0000000    0.2657382
231320.0000000    0.2698300
231360.0000000    0.2765454
231400.0000000    0.2722978
231440.0000000    0.2677328
231480.0000000    0.2725946
231520.0000000    0.2622339
231560.0000000    0.2863711
231600.0000000    0.2599283
231640.0000000    0.2844006
231680.0000000    0.2764504
231720.0000000    0.2753415
231760.0000000    0.2743518
231800.0000000    0.2770603
231840.0000000    0.2762208
231880.0000000    0.2770932
231920.0000000    0.2834895
231960.0000000    0.2578614
232000.0000000    0.2662756
232040.0000000    0.2513831
232080.0000000    0.2772877
232120.0000000    0.2790639
232160.0000000    0.2720306
232200.0000000    0.2528938
232240.0000000    0.2709480
232280.0000000    0.2671456
232320.0000000    0.2822452
232360.0000000    0.2876515
232400.0000000    0.2833615
232440.0000000    0.2403095
232480.0000000    0.2513722
232520.0000000    0.2570820
232560.0000000    0.2648169
232600.0000000    0.2766853
232640.0000000    0.2877688
232680.0000000    0.2881546
232720.0000000    0.2809316
232760.0000000    0.2744753
232800.0000000    0.2944291
232840.0000000    0.2803798
232880.0000000    0.2777137
232920.0000000    0.2637540
232960.0000000    0.2913758
233000.0000000    0.2829421
233040.0000000    0.2859911
233080.0000000    0.2753760
233120.0000000    0.2915943
233160.0000000    0.2604150
233200.0000000    0.2695337
233240.0000000    0.2601587
233280.0000000    0.2988974
233320.0000000    0.2813386
233360.0000000    0.2836675
233400.0000000    0.2778637
233440.0000000    0.2910863
233480.0000000    0.2815750
233520.0000000    0.2831022
233560.0000000    0.2683103
233600.0000000    0.2780218
233640.0000000    0.2879702
233680.0000000    0.2611192
233720.0000000    0.2465077
233760.0000000    0.2612978
233800.0000000    0.2682922
233840.0000000    0.2778957
233880.0000000    0.2671466
233920.0000000    0.2570458
233960.0000000    0.2837322
234000.0000000    0.2539799
234040.0000000    0.2655546
234080.0000000    0.2437713
234120.0000000    0.2510478
234160.0000000    0.2565650
234200.0000000    0.2439505
234240.0000000    0.2541929
234280.0000000    0.2719097
234320.0000000    0.2656980
234360.0000000    0.2695610
234400.0000000    0.2732882
234440.0000000    0.2684781
234480.0000000    0.2695659
234520.0000000    0.2624197
234560.0000000    0.2728151
234600.0000000    0.2580747
234640.0000000    0.2702874
234680.0000000    0.2566542
234720.0000000    0.2764868
234760.0000000    0.2649871
234800.0000000    0.2485473
234840.0000000    0.2729761
234880.0000000    0.2859652
234920.0000000    0.2613987
234960.0000000    0.2515748
235000.0000000    0.2632941
235040.0000000    0.2676986
235080.0000000    0.2580022
235120.0000000    0.2499078
235160.0000000    0.2676922
235200.0000000    0.2497329
235240.0000000    0.2545263
235280.0000000    0.2570913
235320.0000000    0.2665411
235360.0000000    0.2420516
235400.0000000    0.2544672
235440.0000000    0.2676363
235480.0000000    0.2451928
235520.0000000    0.2603363
235560.0000000    0.2667505
235600.0000000    0.2977393
235640.0000000    0.2744910
235680.0000000    0.2755207
235720.0000000    0.2874118
235760.0000000    0.2853746
235800.0000000    0.2796453
235840.0000000    0.3028348
235880.0000000    0.2970058
235920.0000000    0.3048219
235960.0000000    0.2701485
236000.0000000    0.2834423
236040.0000000    0.2885125
236080.0000000    0.2664042
236120.0000000    0.2975502
236160.0000000    0.2767705
236200.0000000    0.2765347
236240.0000000    0.2592050
236280.0000000    0.2600520
236320.0000000    0.2629748
236360.0000000    0.2763128
236400.0000000    0.2622448
236440.0000000    0.2529823
236480.0000000    0.2646484
236520.0000000    0.2628688
236560.0000000    0.2611308
236600.0000000    0.2570921
236640.0000000    0.2651725
236680.0000000    0.2411932
236720.0000000    0.2560635
236760.0000000    0.2452880
236800.0000000    0.2656144
236840.0000000    0.2812425
236880.0000000    0.2708442
236920.0000000    0.2713944
236960.0000000    0.2650769
237000.0000000    0.2457661
237040.0000000    0.2736192
237080.0000000    0.2687336
237120.0000000    0.2641484
237160.0000000    0.2618228
237200.0000000    0.2799668
237240.0000000    0.2695227
237280.0000000    0.2941115
237320.0000000    0.2820517
237360.0000000    0.2811808
237400.0000000    0.3093423
237440.0000000    0.2938010
237480.0000000    0.2785553
237520.0000000    0.3175896
237560.0000000    0.2983317
237600.0000000    0.2811019
237640.0000000    0.2774830
237680.0000000    0.2953605
237720.0000000    0.2855758
237760.0000000    0.2633455
237800.0000000    0.2830205
237840.0000000    0.2972605
237880.0000000    0.2876096
237920.0000000    0.2608856
237960.0000000    0.2745498
238000.0000000    0.2807234
238040.0000000    0.2736106
238080.0000000    0.2755309
238120.0000000    0.2698873
238160.0000000    0.2698650
238200.0000000    0.2795562
238240.0000000    0.2738838
238280.0000000    0.2915928
238320.0000000    0.2843089
238360.0000000    0.2809373
238400.0000000    0.2796771
238440.0000000    0.2702529
238480.0000000    0.2849552
238520.0000000    0.2664571
238560.0000000    0.2955001
238600.0000000    0.2810721
238640.0000000    0.2790402
238680.0000000    0.2675183
238720.0000000    0.2669047
238760.0000000    0.2637512
238800.0000000    0.2721246
238840.0000000    0.2786155
238880.0000000    0.2720663
238920.0000000    0.2703478
238960.0000000    0.2974676
239000.0000000    0.2453016
239040.0000000    0.2732010
239080.0000000    0.2740756
239120.0000000    0.2541598
239160.0000000    0.2709237
239200.0000000    0.2739263
239240.0000000    0.2743592
239280.0000000    0.2908447
239320.0000000    0.2822236
239360.0000000    0.3082381
239400.0000000    0.2766095
239440.0000000    0.2696104
239480.0000000    0.2706451
239520.0000000    0.2843304
239560.0000000    0.2700879
239600.0000000    0.2958028
239640.0000000    0.3067380
239680.0000000    0.2968718
239720.0000000    0.2851399
239760.0000000    0.2991919
239800.0000000    0.2998885
239840.0000000    0.3021275
239880.0000000    0.2964332
239920.0000000    0.2938569
239960.0000000    0.3151695
240000.0000000    0.2982841
240040.0000000    0.2980328
240080.0000000    0.3161069
240120.0000000    0.2840319
240160.0000000    0.2790211
240200.0000000    0.2857616
240240.0000000    0.2688044
240280.0000000    0.2668172
240320.0000000    0.3016662
240360.0000000    0.2760347
240400.0000000    0.2898466
240440.0000000    0.3039718
240480.0000000    0.2981354
240520.0000000    0.3012007
240560.0000000    0.3026166
240600.0000000    0.2831149
240640.0000000    0.2797852
240680.0000000    0.2825695
240720.0000000    0.2793920
240760.0000000    0.2759485
240800.0000000    0.2654833
240840.0000000    0.2710219
240880.0000000    0.2695220
240920.0000000    0.2927434
240960.0000000    0.2728693
241000.0000000    0.2963159
241040.0000000    0.2982698
241080.0000000    0.3013928
241120.0000000    0.2852457
241160.0000000    0.2817689
241200.0000000    0.2671652
241240.0000000    0.3108726
241280.0000000    0.2795999
241320.0000000    0.2986066
241360.0000000    0.3080156
241400.0000000    0.2966517
241440.0000000    0.3264995
241480.0000000    0.3080378
241520.0000000    0.2854908
241560.0000000    0.2881629
241600.0000000    0.2966840
241640.0000000    0.2713753
241680.0000000    0.2811254
241720.0000000    0.2960714
241760.0000000    0.2887861
241800.0000000    0.3042035
241840.0000000    0.3064932
241880.0000000    0.3080004
241920.0000000    0.2871557
241960.0000000    0.2821256
242000.0000000    0.2770330
242040.0000000    0.2791812
242080.0000000    0.2977808
242120.0000000    0.2779952
242160.0000000    0.3003613
242200.0000000    0.2871703
242240.0000000    0.2888186
242280.0000000    0.3001012
242320.0000000    0.3002394
242360.0000000    0.2846912
242400.0000000    0.2726501
242440.0000000    0.2925124
242480.0000000    0.2857218
242520.0000000    0.2876348
242560.0000000    0.2899075
242600.0000000    0.2760565
242640.0000000    0.2773918
242680.0000000    0.2786395
242720.0000000    0.2921743
242760.0000000    0.2935176
242800.0000000    0.2848033
242840.0000000    0.2729894
242880.0000000    0.2713006
242920.0000000    0.2552701
242960.0000000    0.2653536
243000.0000000    0.2640047
243040.0000000    0.2732851
243080.0000000    0.2574448
243120.0000000    0.2655189
243160.0000000    0.2616988
243200.0000000    0.2961866
243240.0000000    0.2911111
243280.0000000    0.2804433
243320.0000000    0.3009752
243360.0000000    0.2977791
243400.0000000    0.2668815
243440.0000000    0.2979221
243480.0000000    0.2865421
243520.0000000    0.2892965
243560.0000000    0.3013288
243600.0000000    0.2783514
243640.0000000    0.2701136
243680.0000000    0.2806006
243720.0000000    0.2687725
243760.0000000    0.2872077
243800.0000000    0.2796633
243840.0000000    0.2883449
243880.0000000    0.2770824
243920.0000000    0.2686578
243960.0000000    0.2664763
244000.0000000    0.2832870
244040.0000000    0.2889516
244080.0000000    0.2811614
244120.0000000    0.2783501
244160.0000000    0.2625344
244200.0000000    0.2629708
244240.0000000    0.2588753
244280.0000000    0.2416039
244320.0000000    0.2669472
244360.0000000    0.2804172
244400.0000000    0.2664310
244440.0000000    0.2745723
244480.0000000    0.2921691
244520.0000000    0.2715861
244560.0000000    0.2723385
244600.0000000    0.2591697
244640.0000000    0.2899177
244680.0000000    0.2741699
244720.0000000    0.2896873
244760.0000000    0.3004150
244800.0000000    0.2670064
244840.0000000    0.2592008
244880.0000000    0.2649349
244920.0000000    0.2671651
244960.0000000    0.2714866
245000.0000000    0.2611361
245040.0000000    0.2737967
245080.0000000    0.2768435
245120.0000000    0.2749015
245160.0000000    0.2619256
245200.0000000    0.2798420
245240.0000000    0.2855325
245280.0000000    0.2981904
245320.0000000    0.2950528
245360.0000000    0.2699299
245400.0000000    0.2907531
245440.0000000    0.2849947
245480.0000000    0.3055934
245520.0000000    0.2683807
245560.0000000    0.2795779
245600.0000000    0.2769914
245640.0000000    0.2485084
245680.0000000    0.2673987
245720.0000000    0.2895912
245760.0000000    0.2701263
245800.0000000    0.2828017
245840.0000000    0.2836567
245880.0000000    0.2830221
245920.0000000    0.2869567
245960.0000000    0.2786403
246000.0000000    0.2772663
246040.0000000    0.2711406
246080.0000000    0.2636605
246120.0000000    0.2789780
246160.0000000    0.2678795
246200.0000000    0.2601988
246240.0000000    0.2576458
246280.0000000    0.2673808
246320.0000000    0.2678696
246360.0000000    0.2742151
246400.0000000    0.2616506
246440.0000000    0.2799248
246480.0000000    0.2558498
246520.0000000    0.2771212
246560.0000000    0.2507602
246600.0000000    0.2589274
246640.0000000    0.2776289
246680.0000000    0.2741171
246720.0000000    0.2850446
246760.0000000    0.2850462
246800.0000000    0.2643296
246840.0000000    0.2724243
246880.0000000    0.2615787
246920.0000000    0.2725044
246960.0000000    0.2990346
247000.0000000    0.2825467
247040.0000000    0.2796395
247080.0000000    0.2848754
247120.0000000    0.2901568
247160.0000000    0.2759057
247200.0000000    0.2984901
247240.0000000    0.2925918
247280.0000000    0.2947557
247320.0000000    0.2859411
247360.0000000    0.3044011
247400.0000000    0.3083841
247440.0000000    0.2884477
247480.0000000    0.2769417
247520.0000000    0.2727602
247560.0000000    0.2877311
247600.0000000    0.2595893
247640.0000000    0.2531166
247680.0000000    0.2642377
247720.0000000    0.2921514
247760.0000000    0.3010639
247800.0000000    0.2872443
247840.0000000    0.2885060
247880.0000000    0.2738358
247920.0000000    0.2762076
247960.0000000    0.2690975
248000.0000000    0.2616052
248040.0000000    0.2682770
248080.0000000    0.2693128
248120.0000000    0.2517585
248160.0000000    0.2662917
248200.0000000    0.2713433
248240.0000000    0.2626170
248280.0000000    0.2701320
248320.0000000    0.2894556
248360.0000000    0.2956463
248400.0000000    0.2806585
248440.0000000    0.2682221
248480.0000000    0.2827223
248520.0000000    0.2827235
248560.0000000    0.2641074
248600.0000000    0.2801681
248640.0000000    0.2968294
248680.0000000    0.2829713
248720.0000000    0.3052540
248760.0000000    0.2757293
248800.0000000    0.2883440
248840.0000000    0.2989091
248880.0000000    0.2839864
248920.0000000    0.2757633
248960.0000000    0.2754384
249000.0000000    0.2714714
249040.0000000    0.2845758
249080.0000000    0.2761904
249120.0000000    0.2802286
249160.0000000    0.2640302
249200.0000000    0.2768533
249240.0000000    0.3025336
249280.0000000    0.2828307
249320.0000000    0.2778175
249360.0000000    0.2826241
249400.0000000    0.2762375
249440.0000000    0.2768772
249480.0000000    0.2874745
249520.0000000    0.2707495
249560.0000000    0.2934278
249600.0000000    0.2702136
249640.0000000    0.3045268
249680.0000000    0.2927699
249720.0000000    0.2894348
249760.0000000    0.2843658
249800.0000000    0.2842390
249840.0000000    0.2788855
249880.0000000    0.2708860
249920.0000000    0.2992734
249960.0000000    0.2981937
250000.0000000    0.3151268
250040.0000000    0.2965940
250080.0000000    0.2694609
250120.0000000    0.2838136
250160.0000000    0.2731664
250200.0000000    0.2770513
250240.0000000    0.3026707
250280.0000000    0.2893983
250320.0000000    0.2871342
250360.0000000    0.3011133
250400.0000000    0.2973762
250440.0000000    0.2965345
250480.0000000    0.2881995
250520.0000000    0.3051294
250560.0000000    0.3108983
250600.0000000    0.2693250
250640.0000000    0.2812259
250680.0000000    0.2943984
250720.0000000    0.2797736
250760.0000000    0.2794559
250800.0000000    0.2825189
250840.0000000    0.2754541
250880.0000000    0.2815798
250920.0000000    0.2556494
250960.0000000    0.2746270
251000.0000000    0.2769089
251040.0000000    0.2678126
251080.0000000    0.2766204
251120.0000000    0.2718732
251160.0000000    0.2744901
251200.0000000    0.2669626
251240.0000000    0.2603608
251280.0000000    0.2613596
251320.0000000    0.2798820
251360.0000000    0.2785153
251400.0000000    0.2768326
251440.0000000    0.2785508
251480.0000000    0.2736812
251520.0000000    0.2764527
251560.0000000    0.2716351
251600.0000000    0.2870916
251640.0000000    0.2850856
251680.0000000    0.2744252
251720.0000000    0.2791026
251760.0000000    0.2758031
251800.0000000    0.2761358
251840.0000000    0.2766947
251880.0000000    0.2856174
251920.0000000    0.2766792
251960.0000000    0.2833903
252000.0000000    0.2828094
252040.0000000    0.2754830
252080.0000000    0.2811242
252120.0000000    0.2816868
252160.0000000    0.2705978
252200.0000000    0.2637479
252240.0000000    0.2748002
252280.0000000    0.2438761
252320.0000000    0.2733948
252360.0000000    0.2729460
252400.0000000    0.2686790
252440.0000000    0.2697630
252480.0000000    0.2967874
252520.0000000    0.2917061
252560.0000000    0.3143943
252600.0000000    0.2941690
252640.0000000    0.2828576
252680.0000000    0.2894869
252720.0000000    0.2910373
252760.0000000    0.2762096
252800.0000000    0.2712494
252840.0000000    0.2767805
252880.0000000    0.2590998
252920.0000000    0.2664943
252960.0000000    0.2481166
253000.0000000    0.2715026
253040.0000000    0.2448150
253080.0000000    0.2692123
253120.0000000    0.2646517
253160.0000000    0.2783570
253200.0000000    0.2721070
253240.0000000    0.2873372
253280.0000000    0.2878820
253320.0000000    0.2848791
253360.0000000    0.2483250
253400.0000000    0.2689589
253440.0000000    0.2677368
253480.0000000    0.2876196
253520.0000000    0.2699786
253560.0000000    0.2741285
253600.0000000    0.2954077
253640.0000000    0.2584305
253680.0000000    0.2626263
253720.0000000    0.2902627
253760.0000000    0.2755309
253800.0000000    0.2833949
253840.0000000    0.2680468
253880.0000000    0.2733773
253920.0000000    0.2680837
253960.0000000    0.2914551
254000.0000000    0.2796121
254040.0000000    0.2642731
254080.0000000    0.2690378
254120.0000000    0.2528993
254160.0000000    0.2656124
254200.0000000    0.2573482
254240.0000000    0.2658366
254280.0000000    0.2828226
254320.0000000    0.2768731
254360.0000000    0.2849716
254400.0000000    0.2863642
254440.0000000    0.2882469
254480.0000000    0.2877173
254520.0000000    0.2734184
254560.0000000    0.2693261
254600.0000000    0.2832186
254640.0000000    0.2851081
254680.0000000    0.2879458
254720.0000000    0.2758605
254760.0000000    0.2762038
254800.0000000    0.2807554
254840.0000000    0.2841948
254880.0000000    0.2942839
254920.0000000    0.2840516
254960.0000000    0.2895477
255000.0000000    0.2895137
255040.0000000    0.3051126
255080.0000000    0.2868870
255120.0000000    0.2733468
255160.0000000    0.2716382
255200.0000000    0.2836535
255240.0000000    0.2671791
255280.0000000    0.2943040
255320.0000000    0.2741456
255360.0000000    0.2890036
255400.0000000    0.2997768
255440.0000000    0.2992264
255480.0000000    0.2974200
255520.0000000    0.2732283
255560.0000000    0.2846825
255600.0000000    0.3012499
255640.0000000    0.2969846
255680.0000000    0.2856063
255720.0000000    0.2756712
255760.0000000    0.2774689
255800.0000000    0.2691781
255840.0000000    0.2662542
255880.0000000    0.2774928
255920.0000000    0.2751267
255960.0000000    0.2601947
256000.0000000    0.2749742
256040.0000000    0.2658829
256080.0000000    0.2649259
256120.0000000    0.2675579
256160.0000000    0.2708364
256200.0000000    0.2935488
256240.0000000    0.2940713
256280.0000000    0.2948287
256320.0000000    0.2911241
256360.0000000    0.2673791
256400.0000000    0.2829415
256440.0000000    0.2611152
256480.0000000    0.2668059
256520.0000000    0.2745639
256560.0000000    0.2547358
256600.0000000    0.2399530
256640.0000000    0.2621394
256680.0000000    0.2505129
256720.0000000    0.2696097
256760.0000000    0.2510866
256800.0000000    0.2657342
256840.0000000    0.2560450
256880.0000000    0.2515939
256920.0000000    0.2636389
256960.0000000    0.2701574
257000.0000000    0.2741297
257040.0000000    0.2737986
257080.0000000    0.2596833
257120.0000000    0.2668082
257160.0000000    0.2740732
257200.0000000    0.2899565
257240.0000000    0.2590499
257280.0000000    0.2707042
257320.0000000    0.2768419
257360.0000000    0.2580028
257400.0000000    0.2501844
257440.0000000    0.2592576
257480.0000000    0.2548740
257520.0000000    0.2531269
257560.0000000    0.2721223
257600.0000000    0.2658160
257640.0000000    0.2676767
257680.0000000    0.2462586
257720.0000000    0.2378536
257760.0000000    0.2565542
257800.0000000    0.2605233
257840.0000000    0.2548231
257880.0000000    0.2441065
257920.0000000    0.2515883
257960.0000000    0.2437317
258000.0000000    0.2502153
258040.0000000    0.2610553
258080.0000000    0.2503162
258120.0000000    0.2593788
258160.0000000    0.2490232
258200.0000000    0.2515158
258240.0000000    0.2592840
258280.0000000    0.2505020
258320.0000000    0.2593296
258360.0000000    0.2652888
258400.0000000    0.2450449
258440.0000000    0.2617912
258480.0000000    0.2622312
258520.0000000    0.2335871
258560.0000000    0.2642203
258600.0000000    0.2868525
258640.0000000    0.2479060
258680.0000000    0.2784726
258720.0000000    0.2690642
258760.0000000    0.2529361
258800.0000000    0.2651103
258840.0000000    0.2655767
258880.0000000    0.2530650
258920.0000000    0.2613392
258960.0000000    0.2359689
259000.0000000    0.2450287
259040.0000000    0.2504551
259080.0000000    0.2673492
259120.0000000    0.2638511
259160.0000000    0.2517603
259200.0000000    0.2445454
259240.0000000    0.2600472
259280.0000000    0.2615506
259320.0000000    0.2595192
259360.0000000    0.2489637
259400.0000000    0.2583470
259440.0000000    0.2568631
259480.0000000    0.2693445
259520.0000000    0.2666773
259560.0000000    0.2390274
259600.0000000    0.2579442
259640.0000000    0.2596605
259680.0000000    0.2514669
259720.0000000    0.2483415
259760.0000000    0.2525303
259800.0000000    0.2570305
259840.0000000    0.2463869
259880.0000000    0.2388697
259920.0000000    0.2557577
259960.0000000    0.2431784
260000.0000000    0.2590898
260040.0000000    0.2613946
260080.0000000    0.2387570
260120.0000000    0.2528854
260160.0000000    0.2500827
260200.0000000    0.2602094
260240.0000000    0.2689167
260280.0000000    0.2853455
260320.0000000    0.2646461
260360.0000000    0.2576177
260400.0000000    0.2565506
260440.0000000    0.2531759
260480.0000000    0.2307613
260520.0000000    0.2391045
260560.0000000    0.2422879
260600.0000000    0.2367299
260640.0000000    0.2637674
260680.0000000    0.2607704
260720.0000000    0.2676160
260760.0000000    0.2776010
260800.0000000    0.2567871
260840.0000000    0.2756670
260880.0000000    0.2487449
260920.0000000    0.2673149
260960.0000000    0.2643122
261000.0000000    0.2665952
261040.0000000    0.2543055
261080.0000000    0.2288232
261120.0000000    0.2553301
261160.0000000    0.2469453
261200.0000000    0.2736120
261240.0000000    0.2505606
261280.0000000    0.2494676
261320.0000000    0.2486469
261360.0000000    0.2599390
261400.0000000    0.2635898
261440.0000000    0.2540218
261480.0000000    0.2742564
261520.0000000    0.2514966
261560.0000000    0.2410178
261600.0000000    0.2422230
261640.0000000    0.2556501
261680.0000000    0.2684239
261720.0000000    0.2429177
261760.0000000    0.2352809
261800.0000000    0.2493745
261840.0000000    0.2436904
261880.0000000    0.2570685
261920.0000000    0.2513330
261960.0000000    0.2620334
262000.0000000    0.2461621
262040.0000000    0.2498691
262080.0000000    0.2738180
262120.0000000    0.2547835
262160.0000000    0.2620510
262200.0000000    0.2633588
262240.0000000    0.2759275
262280.0000000    0.2474201
262320.0000000    0.2742916
262360.0000000    0.2511724
262400.0000000    0.2550888
262440.0000000    0.2545254
262480.0000000    0.2651442
262520.0000000    0.2580999
262560.0000000    0.2771338
262600.0000000    0.2551744
262640.0000000    0.2819229
262680.0000000    0.2588830
262720.0000000    0.2502905
262760.0000000    0.2632200
262800.0000000    0.2486929
262840.0000000    0.2529853
262880.0000000    0.2586750
262920.0000000    0.2428963
262960.0000000    0.2604894
263000.0000000    0.2564229
263040.0000000    0.2586249
263080.0000000    0.2560714
263120.0000000    0.2467951
263160.0000000    0.2424127
263200.0000000    0.2529377
263240.0000000    0.2320186
263280.0000000    0.2597605
263320.0000000    0.2516540
263360.0000000    0.2369799
263400.0000000    0.2623590
263440.0000000    0.2715928
263480.0000000    0.2495993
263520.0000000    0.2620192
263560.0000000    0.2539719
263600.0000000    0.2647090
263640.0000000    0.2617830
263680.0000000    0.2777403
263720.0000000    0.2746972
263760.0000000    0.2800379
263800.0000000    0.2767029
263840.0000000    0.2840085
263880.0000000    0.2692617
263920.0000000    0.2615551
263960.0000000    0.2557344
264000.0000000    0.2725666
264040.0000000    0.2530236
264080.0000000    0.2607722
264120.0000000    0.2683704
264160.0000000    0.2390276
264200.0000000    0.2908538
264240.0000000    0.2656229
264280.0000000    0.2432894
264320.0000000    0.2584909
264360.0000000    0.2712715
264400.0000000    0.2693997
264440.0000000    0.2553302
264480.0000000    0.2385560
264520.0000000    0.2581790
264560.0000000    0.2562905
264600.0000000    0.2565505
264640.0000000    0.2744957
264680.0000000    0.2742981
264720.0000000    0.2398646
264760.0000000    0.2535380
264800.0000000    0.2545043
264840.0000000    0.2550348
264880.0000000    0.2587745
264920.0000000    0.2739512
264960.0000000    0.2782372
265000.0000000    0.2855290
265040.0000000    0.2698307
265080.0000000    0.2462369
265120.0000000    0.2796787
265160.0000000    0.2697332
265200.0000000    0.2678134
265240.0000000    0.2551090
265280.0000000    0.2827815
265320.0000000    0.2684549
265360.0000000    0.2454935
265400.0000000    0.2720447
265440.0000000    0.2636369
265480.0000000    0.2554723
265520.0000000    0.2674053
265560.0000000    0.2642583
265600.0000000    0.2790234
265640.0000000    0.2884203
265680.0000000    0.2897501
265720.0000000    0.2738837
265760.0000000    0.2555806
265800.0000000    0.2771699
265840.0000000    0.2699424
265880.0000000    0.2600291
265920.0000000    0.2647063
265960.0000000    0.2696441
266000.0000000    0.2606516
266040.0000000    0.2596180
266080.0000000    0.2830949
266120.0000000    0.2679781
266160.0000000    0.2546102
266200.0000000    0.2581558
266240.0000000    0.2766742
266280.0000000    0.2636475
266320.0000000    0.2662787
266360.0000000    0.2655451
266400.0000000    0.2570290
266440.0000000    0.2585293
266480.0000000    0.2841920
266520.0000000    0.2645315
266560.0000000    0.2524481
266600.0000000    0.2637350
266640.0000000    0.2910801
266680.0000000    0.2585937
266720.0000000    0.2652187
266760.0000000    0.2558509
266800.0000000    0.2656650
266840.0000000    0.2473366
266880.0000000    0.2545648
266920.0000000    0.2710196
266960.0000000    0.2576448
267000.0000000    0.2577260
267040.0000000    0.2698047
267080.0000000    0.2710615
267120.0000000    0.2481539
267160.0000000    0.2574585
267200.0000000    0.2533107
267240.0000000    0.2665941
267280.0000000    0.2563129
267320.0000000    0.2660446
267360.0000000    0.2629749
267400.0000000    0.2620397
267440.0000000    0.2648103
267480.0000000    0.2514717
267520.0000000    0.2365992
267560.0000000    0.2538849
267600.0000000    0.2483690
267640.0000000    0.2370440
267680.0000000    0.2297944
267720.0000000    0.2550598
267760.0000000    0.2541963
267800.0000000    0.2478546
267840.0000000    0.2345519
267880.0000000    0.2568065
267920.0000000    0.2580769
267960.0000000    0.2520710
268000.0000000    0.2508934
268040.0000000    0.2501512
268080.0000000    0.2606985
268120.0000000    0.2532440
268160.0000000    0.2490307
268200.0000000    0.2488061
268240.0000000    0.2595000
268280.0000000    0.2558644
268320.0000000    0.2467504
268360.0000000    0.2579278
268400.0000000    0.2753973
268440.0000000    0.2776688
268480.0000000    0.2502928
268520.0000000    0.2486802
268560.0000000    0.2417835
268600.0000000    0.2690884
268640.0000000    0.2617156
268680.0000000    0.2741232
268720.0000000    0.2459113
268760.0000000    0.2643742
268800.0000000    0.2569735
268840.0000000    0.2621901
268880.0000000    0.2643008
268920.0000000    0.2534816
268960.0000000    0.2613173
269000.0000000    0.2620398
269040.0000000    0.2519949
269080.0000000    0.2625451
269120.0000000    0.2616996
269160.0000000    0.2720902
269200.0000000    0.2804809
269240.0000000    0.2663553
269280.0000000    0.2661260
269320.0000000    0.2717017
269360.0000000    0.2723397
269400.0000000    0.2678482
269440.0000000    0.2625348
269480.0000000    0.2744141
269520.0000000    0.2667430
269560.0000000    0.2561778
269600.0000000    0.2598413
269640.0000000    0.2730230
269680.0000000    0.2825403
269720.0000000    0.2727544
269760.0000000    0.2620673
269800.0000000    0.2272490
269840.0000000    0.2556651
269880.0000000    0.2614269
269920.0000000    0.2713116
269960.0000000    0.2511216
270000.0000000    0.2675882
270040.0000000    0.2314430
270080.0000000    0.2621524
270120.0000000    0.2755044
270160.0000000    0.2818258
270200.0000000    0.2732899
270240.0000000    0.2631179
270280.0000000    0.2476518
270320.0000000    0.2602037
270360.0000000    0.2641504
270400.0000000    0.2572172
270440.0000000    0.2493431
270480.0000000    0.2663594
270520.0000000    0.2603950
270560.0000000    0.2640854
270600.0000000    0.2566170
270640.0000000    0.2708531
270680.0000000    0.2624308
270720.0000000    0.2673023
270760.0000000    0.2639690
270800.0000000    0.2744006
270840.0000000    0.2531328
270880.0000000    0.2480081
270920.0000000    0.2431032
270960.0000000    0.2473397
271000.0000000    0.2310454
271040.0000000    0.2496208
271080.0000000    0.2517970
271120.0000000    0.2457549
271160.0000000    0.2399371
271200.0000000    0.2380180
271240.0000000    0.2204342
271280.0000000    0.2401885
271320.0000000    0.2370169
271360.0000000    0.2492658
271400.0000000    0.2639489
271440.0000000    0.2465414
271480.0000000    0.2228380
271520.0000000    0.2561209
271560.0000000    0.2470421
271600.0000000    0.2486510
271640.0000000    0.2649654
271680.0000000    0.2530301
271720.0000000    0.2481094
271760.0000000    0.2568579
271800.0000000    0.2400628
271840.0000000    0.2526891
271880.0000000    0.2461472
271920.0000000    0.2638159
271960.0000000    0.2437050
272000.0000000    0.2353207
272040.0000000    0.2756090
272080.0000000    0.2529532
272120.0000000    0.2681255
272160.0000000    0.2698158
272200.0000000    0.2463842
272240.0000000    0.2443224
272280.0000000    0.2649364
272320.0000000    0.2404661
272360.0000000    0.2648565
272400.0000000    0.2446452
272440.0000000    0.2592060
272480.0000000    0.2587827
272520.0000000    0.2512507
272560.0000000    0.2427045
272600.0000000    0.2595533
272640.0000000    0.2732548
272680.0000000    0.2500149
272720.0000000    0.2623586
272760.0000000    0.2537723
272800.0000000    0.2535214
272840.0000000    0.2469246
272880.0000000    0.2637496
272920.0000000    0.2642784
272960.0000000    0.2562490
273000.0000000    0.2468640
273040.0000000    0.2549811
273080.0000000    0.2456797
273120.0000000    0.2526343
273160.0000000    0.2613907
273200.0000000    0.2681926
273240.0000000    0.2593585
273280.0000000    0.2624843
273320.0000000    0.2696347
273360.0000000    0.2517046
273400.0000000    0.2640793
273440.0000000    0.2522688
273480.0000000    0.2480489
273520.0000000    0.2514651
273560.0000000    0.2337959
273600.0000000    0.2609210
273640.0000000    0.2394651
273680.0000000    0.2623511
273720.0000000    0.2387225
273760.0000000    0.2566244
273800.0000000    0.2433828
273840.0000000    0.2469569
273880.0000000    0.2501176
273920.0000000    0.2307238
273960.0000000    0.2515786
274000.0000000    0.2393691
274040.0000000    0.2441211
274080.0000000    0.2723408
274120.0000000    0.2482553
274160.0000000    0.2472709
274200.0000000    0.2617655
274240.0000000    0.2525628
274280.0000000    0.2361009
274320.0000000    0.2116094
274360.0000000    0.2345275
274400.0000000    0.2382598
274440.0000000    0.2454075
274480.0000000    0.2391498
274520.0000000    0.2285367
274560.0000000    0.2516783
274600.0000000    0.2193461
274640.0000000    0.2327188
274680.0000000    0.2293554
274720.0000000    0.2437961
274760.0000000    0.2293409
274800.0000000    0.2328672
274840.0000000    0.2299148
274880.0000000    0.2356891
274920.0000000    0.2557868
274960.0000000    0.2369278
275000.0000000    0.2438238
275040.0000000    0.2318865
275080.0000000    0.2269843
275120.0000000    0.2290930
275160.0000000    0.2355019
275200.0000000    0.2534099
275240.0000000    0.2666483
275280.0000000    0.2561434
275320.0000000    0.2427434
275360.0000000    0.2410652
275400.0000000    0.2432661
275440.0000000    0.2520485
275480.0000000    0.2378967
275520.0000000    0.2296520
275560.0000000    0.2333682
275600.0000000    0.2587694
275640.0000000    0.2298677
275680.0000000    0.2278460
275720.0000000    0.2347463
275760.0000000    0.2587670
275800.0000000    0.2500004
275840.0000000    0.2635843
275880.0000000    0.2292017
275920.0000000    0.2470963
275960.0000000    0.2424977
276000.0000000    0.2402317
276040.0000000    0.2480204
276080.0000000    0.2420027
276120.0000000    0.2377655
276160.0000000    0.2409394
276200.0000000    0.2369211
276240.0000000    0.2587185
276280.0000000    0.2392342
276320.0000000    0.2527311
276360.0000000    0.2561311
276400.0000000    0.2481056
276440.0000000    0.2667366
276480.0000000    0.2418008
276520.0000000    0.2639865
276560.0000000    0.2519034
276600.0000000    0.2778009
276640.0000000    0.2661064
276680.0000000    0.2693914
276720.0000000    0.2460701
276760.0000000    0.2492000
276800.0000000    0.2587383
276840.0000000    0.2577382
276880.0000000    0.2413338
276920.0000000    0.2560855
276960.0000000    0.2557354
277000.0000000    0.2551295
277040.0000000    0.2394806
277080.0000000    0.2634307
277120.0000000    0.2669896
277160.0000000    0.2598889
277200.0000000    0.2618201
277240.0000000    0.2687339
277280.0000000    0.2365756
277320.0000000    0.2535979
277360.0000000    0.2541899
277400.0000000    0.2566649
277440.0000000    0.2675110
277480.0000000    0.2699619
277520.0000000    0.2703750
277560.0000000    0.2959310
277600.0000000    0.2669060
277640.0000000    0.2514434
277680.0000000    0.2596347
277720.0000000    0.2586942
277760.0000000    0.2786724
277800.0000000    0.2589312
277840.0000000    0.2580360
277880.0000000    0.2584599
277920.0000000    0.2754194
277960.0000000    0.2414274
278000.0000000    0.2572838
278040.0000000    0.2680323
278080.0000000    0.2640424
278120.0000000    0.2612963
278160.0000000    0.2602920
278200.0000000    0.2471419
278240.0000000    0.2567293
278280.0000000    0.2596796
278320.0000000    0.2657141
278360.0000000    0.2601613
278400.0000000    0.2546958
278440.0000000    0.2540806
278480.0000000    0.2424114
278520.0000000    0.2467279
278560.0000000    0.2314854
278600.0000000    0.2212735
278640.0000000    0.2398990
278680.0000000    0.2461717
278720.0000000    0.2517957
278760.0000000    0.2617890
278800.0000000    0.2501166
278840.0000000    0.2458022
278880.0000000    0.2601937
278920.0000000    0.2669620
278960.0000000    0.2617621
279000.0000000    0.2676275
279040.0000000    0.2762402
279080.0000000    0.2674098
279120.0000000    0.2585621
279160.0000000    0.2492543
279200.0000000    0.2894350
279240.0000000    0.2531194
279280.0000000    0.2766814
279320.0000000    0.2869502
279360.0000000    0.2787198
279400.0000000    0.2725137
279440.0000000    0.2466270
279480.0000000    0.2634571
279520.0000000    0.2555183
279560.0000000    0.2661248
279600.0000000    0.2611072
279640.0000000    0.2687458
279680.0000000    0.2699076
279720.0000000    0.2876777
279760.0000000    0.2654319
279800.0000000    0.2693869
279840.0000000    0.2645057
279880.0000000    0.2627158
279920.0000000    0.2721068
279960.0000000    0.2886020
280000.0000000    0.2838439
280040.0000000    0.2663341
280080.0000000    0.2535296
280120.0000000    0.2772993
280160.0000000    0.2697338
280200.0000000    0.2527622
280240.0000000    0.2685598
280280.0000000    0.2644636
280320.0000000    0.2577527
280360.0000000    0.2529339
280400.0000000    0.2598656
280440.0000000    0.2732292
280480.0000000    0.2811443
280520.0000000    0.2613257
280560.0000000    0.2455355
280600.0000000    0.2428277
280640.0000000    0.2582293
280680.0000000    0.2685398
280720.0000000    0.2471239
280760.0000000    0.2574227
280800.0000000    0.2667380
280840.0000000    0.2531404
280880.0000000    0.2484331
280920.0000000    0.2600222
280960.0000000    0.2484842
281000.0000000    0.2444834
281040.0000000    0.2512167
281080.0000000    0.2500814
281120.0000000    0.2603443
281160.0000000    0.2593580
281200.0000000    0.2551678
281240.0000000    0.2653096
281280.0000000    0.2721300
281320.0000000    0.2559292
281360.0000000    0.2634986
281400.0000000    0.2690105
281440.0000000    0.2482276
281480.0000000    0.2677568
281520.0000000    0.2616949
281560.0000000    0.2900310
281600.0000000    0.2488783
281640.0000000    0.2651719
281680.0000000    0.2720170
281720.0000000    0.2660284
281760.0000000    0.2753213
281800.0000000    0.2776724
281840.0000000    0.2931965
281880.0000000    0.2699606
281920.0000000    0.2602490
281960.0000000    0.2655030
282000.0000000    0.2791836
282040.0000000    0.2750510
282080.0000000    0.2696106
282120.0000000    0.2551204
282160.0000000    0.2578057
282200.0000000    0.2466253
282240.0000000    0.2472598
282280.0000000    0.2508630
282320.0000000    0.2652276
282360.0000000    0.2664060
282400.0000000    0.2449124
282440.0000000    0.2494336
282480.0000000    0.2434339
282520.0000000    0.2787140
282560.0000000    0.2479876
282600.0000000    0.2598467
282640.0000000    0.2617464
282680.0000000    0.2752587
282720.0000000    0.2613294
282760.0000000    0.2656404
282800.0000000    0.2628439
282840.0000000    0.2635211
282880.0000000    0.2750205
282920.0000000    0.2793560
282960.0000000    0.2641031
283000.0000000    0.2736573
283040.0000000    0.2716178
283080.0000000    0.2893651
283120.0000000    0.2446587
283160.0000000    0.2565312
283200.0000000    0.2361727
283240.0000000    0.2642852
283280.0000000    0.2588437
283320.0000000    0.2525619
283360.0000000    0.2587461
283400.0000000    0.2533368
283440.0000000    0.2592639
283480.0000000    0.2580346
283520.0000000    0.2698168
283560.0000000    0.2641997
283600.0000000    0.2436755
283640.0000000    0.2626489
283680.0000000    0.2464198
283720.0000000    0.2627576
283760.0000000    0.2772970
283800.0000000    0.2512262
283840.0000000    0.2729935
283880.0000000    0.2405317
283920.0000000    0.2518226
283960.0000000    0.2630221
284000.0000000    0.2518433
284040.0000000    0.2666126
284080.0000000    0.2716272
284120.0000000    0.2549355
284160.0000000    0.2526911
284200.0000000    0.2547126
284240.0000000    0.2608953
284280.0000000    0.2571926
284320.0000000    0.2361937
284360.0000000    0.2601131
284400.0000000    0.2659622
284440.0000000    0.2673524
284480.0000000    0.2675206
284520.0000000    0.2487286
284560.0000000    0.2788452
284600.0000000    0.2597162
284640.0000000    0.2789395
284680.0000000    0.2904268
284720.0000000    0.2619309
284760.0000000    0.2861233
284800.0000000    0.2840823
284840.0000000    0.2761842
284880.0000000    0.2608775
284920.0000000    0.2629504
284960.0000000    0.2803479
285000.0000000    0.2858422
285040.0000000    0.2599551
285080.0000000    0.2526150
285120.0000000    0.2611926
285160.0000000    0.2705759
285200.0000000    0.2858613
285240.0000000    0.2681859
285280.0000000    0.2664949
285320.0000000    0.2655313
285360.0000000    0.2743423
285400.0000000    0.2775418
285440.0000000    0.2943271
285480.0000000    0.2810286
285520.0000000    0.2518439
285560.0000000    0.2548139
285600.0000000    0.2597222
285640.0000000    0.2732754
285680.0000000    0.2794504
285720.0000000    0.2757746
285760.0000000    0.2826864
285800.0000000    0.2605235
285840.0000000    0.2776499
285880.0000000    0.2562184
285920.0000000    0.2571493
285960.0000000    0.2448699
286000.0000000    0.2740465
286040.0000000    0.2642094
286080.0000000    0.2381079
286120.0000000    0.2544904
286160.0000000    0.2477901
286200.0000000    0.2561024
286240.0000000    0.2463075
286280.0000000    0.2605820
286320.0000000    0.2625247
286360.0000000    0.2762865
286400.0000000    0.2697054
286440.0000000    0.2716600
286480.0000000    0.2811539
286520.0000000    0.2839093
286560.0000000    0.2684562
286600.0000000    0.2790246
286640.0000000    0.2589427
286680.0000000    0.2682906
286720.0000000    0.2539283
286760.0000000    0.2624659
286800.0000000    0.2701672
286840.0000000    0.2650087
286880.0000000    0.2814802
286920.0000000    0.2825824
286960.0000000    0.2813965
287000.0000000    0.2872671
287040.0000000    0.2790589
287080.0000000    0.2418102
287120.0000000    0.2743030
287160.0000000    0.2692529
287200.0000000    0.2522278
287240.0000000    0.2768258
287280.0000000    0.2603828
287320.0000000    0.2642058
287360.0000000    0.2667056
287400.0000000    0.2734182
287440.0000000    0.2773833
287480.0000000    0.2644704
287520.0000000    0.2629743
287560.0000000    0.2708026
287600.0000000    0.2640609
287640.0000000    0.2610589
287680.0000000    0.2876899
287720.0000000    0.2782569
287760.0000000    0.2772429
287800.0000000    0.2808473
287840.0000000    0.2725799
287880.0000000    0.2859412
287920.0000000    0.2681067
287960.0000000    0.2628429
288000.0000000    0.2735668
288040.0000000    0.2684169
288080.0000000    0.2660179
288120.0000000    0.2637707
288160.0000000    0.2558298
288200.0000000    0.2648422
288240.0000000    0.2559421
288280.0000000    0.2383913
288320.0000000    0.2670693
288360.0000000    0.2575720
288400.0000000    0.2531663
288440.0000000    0.2636612
288480.0000000    0.2585714
288520.0000000    0.2806637
288560.0000000    0.2599153
288600.0000000    0.2547436
288640.0000000    0.2683178
288680.0000000    0.2631430
288720.0000000    0.2663406
288760.0000000    0.2621620
288800.0000000    0.2559143
288840.0000000    0.2589767
288880.0000000    0.2591656
288920.0000000    0.2591724
288960.0000000    0.2776149
289000.0000000    0.2615848
289040.0000000    0.2532744
289080.0000000    0.2372556
289120.0000000    0.2584479
289160.0000000    0.2551880
289200.0000000    0.2376362
289240.0000000    0.2526129
289280.0000000    0.2662825
289320.0000000    0.2637346
289360.0000000    0.2565721
289400.0000000    0.2627183
289440.0000000    0.2573805
289480.0000000    0.2603683
289520.0000000    0.2531830
289560.0000000    0.2567476
289600.0000000    0.2725091
289640.0000000    0.2682973
289680.0000000    0.2910350
289720.0000000    0.2853411
289760.0000000    0.2616034
289800.0000000    0.2863861
289840.0000000    0.2741712
289880.0000000    0.2702786
289920.0000000    0.2634408
289960.0000000    0.2570668
290000.0000000    0.2738881
290040.0000000    0.2683538
290080.0000000    0.2903901
290120.0000000    0.2734026
290160.0000000    0.2548421
290200.0000000    0.2733319
290240.0000000    0.2730541
290280.0000000    0.2894742
290320.0000000    0.2792825
290360.0000000    0.2791822
290400.0000000    0.2828352
290440.0000000    0.2722230
290480.0000000    0.2720565
290520.0000000    0.2584451
290560.0000000    0.2814203
290600.0000000    0.2539863
290640.0000000    0.2683171
290680.0000000    0.2836715
290720.0000000    0.2731850
290760.0000000    0.2756054
290800.0000000    0.2725566
290840.0000000    0.2579251
290880.0000000    0.2771794
290920.0000000    0.2683219
290960.0000000    0.2635049
291000.0000000    0.2708402
291040.0000000    0.2628363
291080.0000000    0.2734701
291120.0000000    0.2915873
291160.0000000    0.2784589
291200.0000000    0.2804286
291240.0000000    0.2714275
291280.0000000    0.2494224
291320.0000000    0.2618555
291360.0000000    0.2659802
291400.0000000    0.2796212
291440.0000000    0.2955270
291480.0000000    0.2675731
291520.0000000    0.2771027
291560.0000000    0.2842100
291600.0000000    0.2648979
291640.0000000    0.2490545
291680.0000000    0.2508402
291720.0000000    0.2770151
291760.0000000    0.2701086
291800.0000000    0.2760023
291840.0000000    0.2821940
291880.0000000    0.2891069
291920.0000000    0.3074981
291960.0000000    0.2755866
292000.0000000    0.2781250
292040.0000000    0.2899910
292080.0000000    0.2605446
292120.0000000    0.2664149
292160.0000000    0.2874652
292200.0000000    0.2879337
292240.0000000    0.2567832
292280.0000000    0.2766249
292320.0000000    0.2727068
292360.0000000    0.2632647
292400.0000000    0.2811688
292440.0000000    0.2844404
292480.0000000    0.2806169
292520.0000000    0.2699639
292560.0000000    0.2863363
292600.0000000    0.2540886
292640.0000000    0.2527751
292680.0000000    0.2713245
292720.0000000    0.2757058
292760.0000000    0.2585149
292800.0000000    0.2512509
292840.0000000    0.2773705
292880.0000000    0.2723244
292920.0000000    0.2904102
292960.0000000    0.2831672
293000.0000000    0.2660238
293040.0000000    0.2851240
293080.0000000    0.2745126
293120.0000000    0.2830453
293160.0000000    0.2383645
293200.0000000    0.2654035
293240.0000000    0.2890275
293280.0000000    0.2809965
293320.0000000    0.2720102
293360.0000000    0.2863066
293400.0000000    0.2701066
293440.0000000    0.2606696
293480.0000000    0.2702834
293520.0000000    0.2592670
293560.0000000    0.2513317
293600.0000000    0.2674962
293640.0000000    0.2676806
293680.0000000    0.2476137
293720.0000000    0.2645257
293760.0000000    0.2627845
293800.0000000    0.2851348
293840.0000000    0.2946772
293880.0000000    0.2806087
293920.0000000    0.2678508
293960.0000000    0.2693620
294000.0000000    0.3049391
294040.0000000    0.2684573
294080.0000000    0.2948426
294120.0000000    0.2816972
294160.0000000    0.2810032
294200.0000000    0.3028851
294240.0000000    0.2832102
294280.0000000    0.2747648
294320.0000000    0.2756009
294360.0000000    0.2748661
294400.0000000    0.2505215
294440.0000000    0.2741390
294480.0000000    0.2738861
294520.0000000    0.2687986
294560.0000000    0.2968348
294600.0000000    0.2741630
294640.0000000    0.2747701
294680.0000000    0.2960189
294720.0000000    0.2668894
294760.0000000    0.2728168
294800.0000000    0.2792870
294840.0000000    0.2524821
294880.0000000    0.2620615
294920.0000000    0.2472590
294960.0000000    0.2508447
295000.0000000    0.2580403
295040.0000000    0.2944876
295080.0000000    0.2912234
295120.0000000    0.2731303
295160.0000000    0.2826017
295200.0000000    0.2817812
295240.0000000    0.2725284
295280.0000000    0.3094360
295320.0000000    0.2821139
295360.0000000    0.2963521
295400.0000000    0.2760238
295440.0000000    0.2871440
295480.0000000    0.3042635
295520.0000000    0.2788943
295560.0000000    0.2670388
295600.0000000    0.2614325
295640.0000000    0.2554448
295680.0000000    0.2433795
295720.0000000    0.2417372
295760.0000000    0.2731486
295800.0000000    0.2779130
295840.0000000    0.2763965
295880.0000000    0.2766513
295920.0000000    0.2897348
295960.0000000    0.3001271
296000.0000000    0.2799152
296040.0000000    0.2851181
296080.0000000    0.2526597
296120.0000000    0.2848334
296160.0000000    0.2818049
296200.0000000    0.2596680
296240.0000000    0.2803368
296280.0000000    0.2899110
296320.0000000    0.2849687
296360.0000000    0.3055858
296400.0000000    0.3053027
296440.0000000    0.2777664
296480.0000000    0.2778421
296520.0000000    0.2603146
296560.0000000    0.2756399
296600.0000000    0.2871680
296640.0000000    0.2679238
296680.0000000    0.2696491
296720.0000000    0.2880072
296760.0000000    0.2896118
296800.0000000    0.2868107
296840.0000000    0.2698420
296880.0000000    0.2683700
296920.0000000    0.2550640
296960.0000000    0.2794947
297000.0000000    0.2754339
297040.0000000    0.2698188
297080.0000000    0.2625709
297120.0000000    0.2689523
297160.0000000    0.2418697
297200.0000000    0.2432074
297240.0000000    0.2602762
297280.0000000    0.2665932
297320.0000000    0.2751868
297360.0000000    0.2727585
297400.0000000    0.2550106
297440.0000000    0.2789629
297480.0000000    0.2527425
297520.0000000    0.2668824
297560.0000000    0.2697590
297600.0000000    0.2827752
297640.0000000    0.2794406
297680.0000000    0.2688982
297720.0000000    0.2620443
297760.0000000    0.2692378
297800.0000000    0.2930028
297840.0000000    0.2814262
297880.0000000    0.2631859
297920.0000000    0.2658092
297960.0000000    0.2802696
298000.0000000    0.2990187
298040.0000000    0.2866389
298080.0000000    0.2785429
298120.0000000    0.2948027
298160.0000000    0.2896886
298200.0000000    0.2477417
298240.0000000    0.2663831
298280.0000000    0.2706316
298320.0000000    0.2815557
298360.0000000    0.2588241
298400.0000000    0.2721564
298440.0000000    0.2839320
298480.0000000    0.2651169
298520.0000000    0.2868775
298560.0000000    0.2876799
298600.0000000    0.2840475
298640.0000000    0.2665710
298680.0000000    0.2652847
298720.0000000    0.2786507
298760.0000000    0.2858484
298800.0000000    0.2736427
298840.0000000    0.2618204
298880.0000000    0.2759037
298920.0000000    0.2805039
298960.0000000    0.2805677
299000.0000000    0.2764417
299040.0000000    0.2999986
299080.0000000    0.2722963
299120.0000000    0.2953499
299160.0000000    0.3018143
299200.0000000    0.2844617
299240.0000000    0.2907526
299280.0000000    0.2658246
299320.0000000    0.2804424
299360.0000000    0.2947288
299400.0000000    0.2803579
299440.0000000    0.2617583
299480.0000000    0.2791735
299520.0000000    0.2682254
299560.0000000    0.2552371
299600.0000000    0.2730898
299640.0000000    0.2760587
299680.0000000    0.2819712
299720.0000000    0.2632402
299760.0000000    0.2809318
299800.0000000    0.2758325
299840.0000000    0.2482252
299880.0000000    0.2530036
299920.0000000    0.2668318
299960.0000000    0.2452325
300000.0000000    0.2516373
300040.0000000    0.2495214
300080.0000000    0.2432932
300120.0000000    0.2654313
300160.0000000    0.2521313
300200.0000000    0.2767522
300240.0000000    0.2637824
300280.0000000    0.2559339
300320.0000000    0.2812908
300360.0000000    0.2571771
300400.0000000    0.2546951
300440.0000000    0.2624143
300480.0000000    0.3015506
300520.0000000    0.2739060
300560.0000000    0.2701480
300600.0000000    0.2756478
300640.0000000    0.2516704
300680.0000000    0.2606829
300720.0000000    0.2679993
300760.0000000    0.2825490
300800.0000000    0.2758885
300840.0000000    0.2768022
300880.0000000    0.2650098
300920.0000000    0.2838648
300960.0000000    0.2654486
301000.0000000    0.2621179
301040.0000000    0.2916708
301080.0000000    0.2654113
301120.0000000    0.2948833
301160.0000000    0.2914146
301200.0000000    0.2796192
301240.0000000    0.2594696
301280.0000000    0.2597122
301320.0000000    0.2574641
301360.0000000    0.2796738
301400.0000000    0.2767995
301440.0000000    0.2809666
301480.0000000    0.2903775
301520.0000000    0.2828317
301560.0000000    0.2792206
301600.0000000    0.2809089
301640.0000000    0.2726016
301680.0000000    0.2715684
301720.0000000    0.2767174
301760.0000000    0.2801077
301800.0000000    0.2656576
301840.0000000    0.2748861
301880.0000000    0.2795789
301920.0000000    0.2821988
301960.0000000    0.2774244
302000.0000000    0.2851569
302040.0000000    0.2952907
302080.0000000    0.2593076
302120.0000000    0.2630030
302160.0000000    0.2846561
302200.0000000    0.2713061
302240.0000000    0.2512029
302280.0000000    0.2592995
302320.0000000    0.2750739
302360.0000000    0.2635589
302400.0000000    0.2620399
302440.0000000    0.2724133
302480.0000000    0.2694403
302520.0000000    0.2745742
302560.0000000    0.2597463
302600.0000000    0.2578542
302640.0000000    0.2677499
302680.0000000    0.2603611
302720.0000000    0.2769719
302760.0000000    0.2766399
302800.0000000    0.2723937
302840.0000000    0.2776325
302880.0000000    0.2732698
302920.0000000    0.2607925
302960.0000000    0.2774517
303000.0000000    0.2613904
303040.0000000    0.2560743
303080.0000000    0.2758703
303120.0000000    0.2631998
303160.0000000    0.2858939
303200.0000000    0.2815001
303240.0000000    0.2861937
303280.0000000    0.2747109
303320.0000000    0.2790369
303360.0000000    0.2882705
303400.0000000    0.2676843
303440.0000000    0.2679038
303480.0000000    0.2583589
303520.0000000    0.2653821
303560.0000000    0.2614551
303600.0000000    0.2638462
303640.0000000    0.2662048
303680.0000000    0.2818661
303720.0000000    0.2675168
303760.0000000    0.2959057
303800.0000000    0.2814866
303840.0000000    0.2957667
303880.0000000    0.2846238
303920.0000000    0.2791722
303960.0000000    0.2772753
304000.0000000    0.2590306
304040.0000000    0.2742923
304080.0000000    0.2669124
304120.0000000    0.2754472
304160.0000000    0.2550458
304200.0000000    0.2524050
304240.0000000    0.2889197
304280.0000000    0.2427687
304320.0000000    0.2541474
304360.0000000    0.2496331
304400.0000000    0.2842387
304440.0000000    0.3022274
304480.0000000    0.2813941
304520.0000000    0.2810616
304560.0000000    0.2487832
304600.0000000    0.2435908
304640.0000000    0.2603516
304680.0000000    0.2547430
304720.0000000    0.2586492
304760.0000000    0.2757953
304800.0000000    0.2644963
304840.0000000    0.2682232
304880.0000000    0.2433619
304920.0000000    0.2549705
304960.0000000    0.2615790
305000.0000000    0.2612981
305040.0000000    0.2515641
305080.0000000    0.2535340
305120.0000000    0.2705871
305160.0000000    0.2526356
305200.0000000    0.2851247
305240.0000000    0.2640989
305280.0000000    0.2529165
305320.0000000    0.2576790
305360.0000000    0.2539284
305400.0000000    0.2647902
305440.0000000    0.2881506
305480.0000000    0.2748270
305520.0000000    0.2553987
305560.0000000    0.2555109
305600.0000000    0.2588740
305640.0000000    0.2629519
305680.0000000    0.2743718
305720.0000000    0.2674805
305760.0000000    0.2554939
305800.0000000    0.2436830
305840.0000000    0.2692159
305880.0000000    0.2643443
305920.0000000    0.2478838
305960.0000000    0.2607996
306000.0000000    0.2516457
306040.0000000    0.2548792
306080.0000000    0.2698391
306120.0000000    0.2566347
306160.0000000    0.2456998
306200.0000000    0.2568378
306240.0000000    0.2705910
306280.0000000    0.2690614
306320.0000000    0.2496447
306360.0000000    0.2647670
306400.0000000    0.2633958
306440.0000000    0.2629588
306480.0000000    0.2806524
306520.0000000    0.2532873
306560.0000000    0.2550771
306600.0000000    0.2480651
306640.0000000    0.2742540
306680.0000000    0.2660984
306720.0000000    0.2671078
306760.0000000    0.2630632
306800.0000000    0.2667967
306840.0000000    0.2466511
306880.0000000    0.2522888
306920.0000000    0.2546950
306960.0000000    0.2457869
307000.0000000    0.2433303
307040.0000000    0.2572694
307080.0000000    0.2531053
307120.0000000    0.2642474
307160.0000000    0.2656962
307200.0000000    0.2629380
307240.0000000    0.2665035
307280.0000000    0.2622237
307320.0000000    0.2559685
307360.0000000    0.2848794
307400.0000000    0.2630879
307440.0000000    0.2527233
307480.0000000    0.2426223
307520.0000000    0.2633059
307560.0000000    0.2449533
307600.0000000    0.2562223
307640.0000000    0.2626208
307680.0000000    0.2805699
307720.0000000    0.2648272
307760.0000000    0.2514733
307800.0000000    0.2375259
307840.0000000    0.2718587
307880.0000000    0.2630935
307920.0000000    0.2675218
307960.0000000    0.2427891
308000.0000000    0.2537497
308040.0000000    0.2444627
308080.0000000    0.2299488
308120.0000000    0.2455133
308160.0000000    0.2567567
308200.0000000    0.2593641
308240.0000000    0.2713903
308280.0000000    0.2649177
308320.0000000    0.2429545
308360.0000000    0.2346257
308400.0000000    0.2572876
308440.0000000    0.2459532
308480.0000000    0.2326721
308520.0000000    0.2359407
308560.0000000    0.2512145
308600.0000000    0.2500526
308640.0000000    0.2300117
308680.0000000    0.2356374
308720.0000000    0.2402373
308760.0000000    0.2420259
308800.0000000    0.2350597
308840.0000000    0.2593572
308880.0000000    0.2517529
308920.0000000    0.2493739
308960.0000000    0.2727997
309000.0000000    0.2632815
309040.0000000    0.2722226
309080.0000000    0.2684776
309120.0000000    0.2717030
309160.0000000    0.2756665
309200.0000000    0.2801266
309240.0000000    0.2760463
309280.0000000    0.2807660
309320.0000000    0.2745037
309360.0000000    0.2631033
309400.0000000    0.2727914
309440.0000000    0.2597581
309480.0000000    0.2821283
309520.0000000    0.2721875
309560.0000000    0.2797820
309600.0000000    0.2690272
309640.0000000    0.2356049
309680.0000000    0.2806680
309720.0000000    0.2646176
309760.0000000    0.2629909
309800.0000000    0.2700018
309840.0000000    0.2578983
309880.0000000    0.2693063
309920.0000000    0.2564791
309960.0000000    0.2630249
310000.0000000    0.2748329
310040.0000000    0.2555031
310080.0000000    0.2759665
310120.0000000    0.2692841
310160.0000000    0.2673012
310200.0000000    0.2714514
310240.0000000    0.2561529
310280.0000000    0.2720826
310320.0000000    0.2565094
310360.0000000    0.2621257
310400.0000000    0.2585379
310440.0000000    0.2686675
310480.0000000    0.2568122
310520.0000000    0.2566905
310560.0000000    0.2530400
310600.0000000    0.2606379
310640.0000000    0.2711560
310680.0000000    0.2788597
310720.0000000    0.2621105
310760.0000000    0.2669448
310800.0000000    0.2549565
310840.0000000    0.2549751
310880.0000000    0.2377035
310920.0000000    0.2416596
310960.0000000    0.2479269
311000.0000000    0.2491985
311040.0000000    0.2603205
311080.0000000    0.2529173
311120.0000000    0.2627929
311160.0000000    0.2463605
311200.0000000    0.2373970
311240.0000000    0.2602392
311280.0000000    0.2706548
311320.0000000    0.2345538
311360.0000000    0.2593113
311400.0000000    0.2614564
311440.0000000    0.2658331
311480.0000000    0.2545968
311520.0000000    0.2675269
311560.0000000    0.2608789
311600.0000000    0.2625207
311640.0000000    0.2327866
311680.0000000    0.2412746
311720.0000000    0.2394072
311760.0000000    0.2386297
311800.0000000    0.2483263
311840.0000000    0.2510075
311880.0000000    0.2819545
311920.0000000    0.2582291
311960.0000000    0.2525069
312000.0000000    0.2558132
312040.0000000    0.2681628
312080.0000000    0.2592892
312120.0000000    0.2594684
312160.0000000    0.2536194
312200.0000000    0.2588162
312240.0000000    0.2420012
312280.0000000    0.2572916
312320.0000000    0.2550071
312360.0000000    0.2554718
312400.0000000    0.2622106
312440.0000000    0.2605500
312480.0000000    0.2533153
312520.0000000    0.2596410
312560.0000000    0.2467199
312600.0000000    0.2500565
312640.0000000    0.2521032
312680.0000000    0.2511455
312720.0000000    0.2427627
312760.0000000    0.2398407
312800.0000000    0.2507260
312840.0000000    0.2595798
312880.0000000    0.2663248
312920.0000000    0.2655974
312960.0000000    0.2601416
313000.0000000    0.2568410
313040.0000000    0.2559122
313080.0000000    0.2452242
313120.0000000    0.2602312
313160.0000000    0.2472604
313200.0000000    0.2357871
313240.0000000    0.2409165
313280.0000000    0.2421601
313320.0000000    0.2485467
313360.0000000    0.2648003
313400.0000000    0.2420548
313440.0000000    0.2784121
313480.0000000    0.2476723
313520.0000000    0.2487930
313560.0000000    0.2355412
313600.0000000    0.2364114
313640.0000000    0.2616152
313680.0000000    0.2409933
313720.0000000    0.2546358
313760.0000000    0.2409961
313800.0000000    0.2211060
313840.0000000    0.2482267
313880.0000000    0.2315770
313920.0000000    0.2345148
313960.0000000    0.2491281
314000.0000000    0.2686919
314040.0000000    0.2526246
314080.0000000    0.2402239
314120.0000000    0.2554299
314160.0000000    0.2378099
314200.0000000    0.2532328
314240.0000000    0.2415331
314280.0000000    0.2607208
314320.0000000    0.2508960
314360.0000000    0.2448426
314400.0000000    0.2546442
314440.0000000    0.2338963
314480.0000000    0.2424288
314520.0000000    0.2286056
314560.0000000    0.2379346
314600.0000000    0.2398920
314640.0000000    0.2468018
314680.0000000    0.2339431
314720.0000000    0.2370159
314760.0000000    0.2478000
314800.0000000    0.2389662
314840.0000000    0.2689137
314880.0000000    0.2429639
314920.0000000    0.2632102
314960.0000000    0.2453730
315000.0000000    0.2470060
315040.0000000    0.2523424
315080.0000000    0.2496223
315120.0000000    0.2595015
315160.0000000    0.2589666
315200.0000000    0.2317673
315240.0000000    0.2367830
315280.0000000    0.2607440
315320.0000000    0.2834727
315360.0000000    0.2519298
315400.0000000    0.2524320
315440.0000000    0.2546535
315480.0000000    0.2649776
315520.0000000    0.2703630
315560.0000000    0.2530823
315600.0000000    0.2758356
315640.0000000    0.2377906
315680.0000000    0.2406586
315720.0000000    0.2466379
315760.0000000    0.2480775
315800.0000000    0.2535211
315840.0000000    0.2593814
315880.0000000    0.2618814
315920.0000000    0.2461006
315960.0000000    0.2651899
316000.0000000    0.2365413
316040.0000000    0.2640506
316080.0000000    0.2436605
316120.0000000    0.2399753
316160.0000000    0.2401311
316200.0000000    0.2409059
316240.0000000    0.2263213
316280.0000000    0.2346541
316320.0000000    0.2490404
316360.0000000    0.2492386
316400.0000000    0.2666715
316440.0000000    0.2515623
316480.0000000    0.2464002
316520.0000000    0.2579957
316560.0000000    0.2486937
316600.0000000    0.2711313
316640.0000000    0.2589463
316680.0000000    0.2599702
316720.0000000    0.2513242
316760.0000000    0.2551726
316800.0000000    0.2633672
316840.0000000    0.2503465
316880.0000000    0.2700219
316920.0000000    0.2743672
316960.0000000    0.2627040
317000.0000000    0.2670484
317040.0000000    0.2566117
317080.0000000    0.2545100
317120.0000000    0.2410090
317160.0000000    0.2447326
317200.0000000    0.2374264
317240.0000000    0.2489745
317280.0000000    0.2385500
317320.0000000    0.2756908
317360.0000000    0.2702877
317400.0000000    0.2556789
317440.0000000    0.2367629
317480.0000000    0.2229342
317520.0000000    0.2396512
317560.0000000    0.2652439
317600.0000000    0.2553663
317640.0000000    0.2547660
317680.0000000    0.2560725
317720.0000000    0.2528483
317760.0000000    0.2408323
317800.0000000    0.2358664
317840.0000000    0.2477061
317880.0000000    0.2809171
317920.0000000    0.2651697
317960.0000000    0.2583326
318000.0000000    0.2517823
318040.0000000    0.2319185
318080.0000000    0.2374865
318120.0000000    0.2526588
318160.0000000    0.2582495
318200.0000000    0.2407566
318240.0000000    0.2374531
318280.0000000    0.2667963
318320.0000000    0.2550215
318360.0000000    0.2563462
318400.0000000    0.2588988
318440.0000000    0.2513129
318480.0000000    0.2551717
318520.0000000    0.2505675
318560.0000000    0.2517461
318600.0000000    0.2517807
318640.0000000    0.2486390
318680.0000000    0.2532156
318720.0000000    0.2696905
318760.0000000    0.2653932
318800.0000000    0.2570670
318840.0000000    0.2580667
318880.0000000    0.2660511
318920.0000000    0.2623953
318960.0000000    0.2549243
319000.0000000    0.2838622
319040.0000000    0.2489050
319080.0000000    0.2505744
319120.0000000    0.2744759
319160.0000000    0.2674439
319200.0000000    0.2598624
319240.0000000    0.2468941
319280.0000000    0.2406219
319320.0000000    0.2375969
319360.0000000    0.2330991
319400.0000000    0.2443225
319440.0000000    0.2453866
319480.0000000    0.2525314
319520.0000000    0.2570126
319560.0000000    0.2496049
319600.0000000    0.2564091
319640.0000000    0.2414103
319680.0000000    0.2590874
319720.0000000    0.2366635
319760.0000000    0.2583575
319800.0000000    0.2387177
319840.0000000    0.2592238
319880.0000000    0.2601789
319920.0000000    0.2655211
319960.0000000    0.2393237
320000.0000000    0.2408938
320040.0000000    0.2525309
320080.0000000    0.2529302
320120.0000000    0.2399625
320160.0000000    0.2419876
320200.0000000    0.2529183
320240.0000000    0.2431469
320280.0000000    0.2431957
320320.0000000    0.2519771
320360.0000000    0.2303281
320400.0000000    0.2364712
320440.0000000    0.2419488
320480.0000000    0.2548175
320520.0000000    0.2185186
320560.0000000    0.2320341
320600.0000000    0.2217408
320640.0000000    0.2403257
320680.0000000    0.2420631
320720.0000000    0.2393669
320760.0000000    0.2498574
320800.0000000    0.2410798
320840.0000000    0.2484792
320880.0000000    0.2508795
320920.0000000    0.2672514
320960.0000000    0.2715218
321000.0000000    0.2516222
321040.0000000    0.2511855
321080.0000000    0.2588441
321120.0000000    0.2697461
321160.0000000    0.2345785
321200.0000000    0.2430161
321240.0000000    0.2456787
321280.0000000    0.2599324
321320.0000000    0.2382591
321360.0000000    0.2417491
321400.0000000    0.2459599
321440.0000000    0.2472151
321480.0000000    0.2750857
321520.0000000    0.2673303
321560.0000000    0.2552837
321600.0000000    0.2435320
321640.0000000    0.2565772
321680.0000000    0.2592230
321720.0000000    0.2469835
321760.0000000    0.2661929
321800.0000000    0.2480448
321840.0000000    0.2446201
321880.0000000    0.2439531
321920.0000000    0.2435471
321960.0000000    0.2377521
322000.0000000    0.2446258
322040.0000000    0.2476821
322080.0000000    0.2643905
322120.0000000    0.2406056
322160.0000000    0.2324420
322200.0000000    0.2338639
322240.0000000    0.2412713
322280.0000000    0.2473184
322320.0000000    0.2521744
322360.0000000    0.2610637
322400.0000000    0.2588217
322440.0000000    0.2451603
322480.0000000    0.2403658
322520.0000000    0.2523636
322560.0000000    0.2752077
322600.0000000    0.2774984
322640.0000000    0.2735529
322680.0000000    0.2522199
322720.0000000    0.2684672
322760.0000000    0.2765721
322800.0000000    0.2669353
322840.0000000    0.2597332
322880.0000000    0.2735518
322920.0000000    0.2746097
322960.0000000    0.2540898
323000.0000000    0.2688920
323040.0000000    0.2589842
323080.0000000    0.2574874
323120.0000000    0.2379499
323160.0000000    0.2557249
323200.0000000    0.2457806
323240.0000000    0.2643540
323280.0000000    0.2507672
323320.0000000    0.2486855
323360.0000000    0.2575123
323400.0000000    0.2728148
323440.0000000    0.2710356
323480.0000000    0.2791472
323520.0000000    0.2650389
323560.0000000    0.2515561
323600.0000000    0.2693601
323640.0000000    0.2533604
323680.0000000    0.2555508
323720.0000000    0.2763271
323760.0000000    0.2630447
323800.0000000    0.2375103
323840.0000000    0.2372946
323880.0000000    0.2305030
323920.0000000    0.2428103
323960.0000000    0.2373440
324000.0000000    0.2398992
324040.0000000    0.2488608
324080.0000000    0.2337511
324120.0000000    0.2562489
324160.0000000    0.2467002
324200.0000000    0.2537886
324240.0000000    0.2342040
324280.0000000    0.2255416
324320.0000000    0.2549457
324360.0000000    0.2562117
324400.0000000    0.2349734
324440.0000000    0.2312037
324480.0000000    0.2512804
324520.0000000    0.2578273
324560.0000000    0.2653823
324600.0000000    0.2602076
324640.0000000    0.2566808
324680.0000000    0.2613494
324720.0000000    0.2556703
324760.0000000    0.2602688
324800.0000000    0.2448406
324840.0000000    0.2525030
324880.0000000    0.2489759
324920.0000000    0.2654046
324960.0000000    0.2549227
325000.0000000    0.2676989
325040.0000000    0.2667811
325080.0000000    0.2562208
325120.0000000    0.2598668
325160.0000000    0.2397334
325200.0000000    0.2684956
325240.0000000    0.2511923
325280.0000000    0.2845975
325320.0000000    0.2551611
325360.0000000    0.2765314
325400.0000000    0.2771674
325440.0000000    0.2576007
325480.0000000    0.2460433
325520.0000000    0.2559546
325560.0000000    0.2471961
325600.0000000    0.2429554
325640.0000000    0.2632148
325680.0000000    0.2449181
325720.0000000    0.2589724
325760.0000000    0.2616765
325800.0000000    0.2598810
325840.0000000    0.2551959
325880.0000000    0.2580943
325920.0000000    0.2317650
325960.0000000    0.2398003
326000.0000000    0.2591448
326040.0000000    0.2506916
326080.0000000    0.2700185
326120.0000000    0.2567829
326160.0000000    0.2378037
326200.0000000    0.2505369
326240.0000000    0.2537731
326280.0000000    0.2543267
326320.0000000    0.2650933
326360.0000000    0.2597674
326400.0000000    0.2421297
326440.0000000    0.2474815
326480.0000000    0.2580212
326520.0000000    0.2609257
326560.0000000    0.2593260
326600.0000000    0.2555322
326640.0000000    0.2824953
326680.0000000    0.2764635
326720.0000000    0.2549927
326760.0000000    0.2669309
326800.0000000    0.2524414
326840.0000000    0.2578664
326880.0000000    0.2723124
326920.0000000    0.2733254
326960.0000000    0.2478472
327000.0000000    0.2556344
327040.0000000    0.2473075
327080.0000000    0.2581120
327120.0000000    0.2633959
327160.0000000    0.2652497
327200.0000000    0.2641356
327240.0000000    0.2511872
327280.0000000    0.2683685
327320.0000000    0.2699134
327360.0000000    0.2593382
327400.0000000    0.2778158
327440.0000000    0.2460328
327480.0000000    0.2550018
327520.0000000    0.2567130
327560.0000000    0.2594944
327600.0000000    0.2638656
327640.0000000    0.2653398
327680.0000000    0.2404043
327720.0000000    0.2468042
327760.0000000    0.2454587
327800.0000000    0.2474519
327840.0000000    0.2632863
327880.0000000    0.2695906
327920.0000000    0.2634688
327960.0000000    0.2734541
328000.0000000    0.2591921
328040.0000000    0.2599770
328080.0000000    0.2518425
328120.0000000    0.2489475
328160.0000000    0.2480672
328200.0000000    0.2393067
328240.0000000    0.2622829
328280.0000000    0.2575566
328320.0000000    0.2433794
328360.0000000    0.2465385
328400.0000000    0.2346646
328440.0000000    0.2556335
328480.0000000    0.2446043
328520.0000000    0.2272117
328560.0000000    0.2659082
328600.0000000    0.2505705
328640.0000000    0.2475304
328680.0000000    0.2585808
328720.0000000    0.2468504
328760.0000000    0.2656423
328800.0000000    0.2504626
328840.0000000    0.2531693
328880.0000000    0.2345748
328920.0000000    0.2492079
328960.0000000    0.2529801
329000.0000000    0.2600601
329040.0000000    0.2661608
329080.0000000    0.2551347
329120.0000000    0.2441399
329160.0000000    0.2422980
329200.0000000    0.2476236
329240.0000000    0.2370219
329280.0000000    0.2584782
329320.0000000    0.2456466
329360.0000000    0.2384003
329400.0000000    0.2484862
329440.0000000    0.2324995
329480.0000000    0.2361655
329520.0000000    0.2309469
329560.0000000    0.2365716
329600.0000000    0.2260357
329640.0000000    0.2417749
329680.0000000    0.2534777
329720.0000000    0.2590462
329760.0000000    0.2509650
329800.0000000    0.2598177
329840.0000000    0.2487930
329880.0000000    0.2673099
329920.0000000    0.2521896
329960.0000000    0.2397030
330000.0000000    0.2482218
330040.0000000    0.2396678
330080.0000000    0.2661327
330120.0000000    0.2458239
330160.0000000    0.2564331
330200.0000000    0.2371372
330240.0000000    0.2674171
330280.0000000    0.2678467
330320.0000000    0.2587028
330360.0000000    0.2632288
330400.0000000    0.2514780
330440.0000000    0.2591416
330480.0000000    0.2608991
330520.0000000    0.2612287
330560.0000000    0.2577012
330600.0000000    0.2633009
330640.0000000    0.2575384
330680.0000000    0.2592582
330720.0000000    0.2757285
330760.0000000    0.2814376
330800.0000000    0.2609126
330840.0000000    0.2517959
330880.0000000    0.2538765
330920.0000000    0.2549649
330960.0000000    0.2694467
331000.0000000    0.2545443
331040.0000000    0.2314573
331080.0000000    0.2463020
331120.0000000    0.2626898
331160.0000000    0.2488388
331200.0000000    0.2562361
331240.0000000    0.2473461
331280.0000000    0.2497511
331320.0000000    0.2696075
331360.0000000    0.2473738
331400.0000000    0.2692952
331440.0000000    0.2501556
331480.0000000    0.2704234
331520.0000000    0.2479816
331560.0000000    0.2603365
331600.0000000    0.2374152
331640.0000000    0.2586797
331680.0000000    0.2578253
331720.0000000    0.2564524
331760.0000000    0.2499103
331800.0000000    0.2742582
331840.0000000    0.2573614
331880.0000000    0.2751139
331920.0000000    0.2678319
331960.0000000    0.2431040
332000.0000000    0.2443504
332040.0000000    0.2366917
332080.0000000    0.2716362
332120.0000000    0.2564856
332160.0000000    0.2820647
332200.0000000    0.2729697
332240.0000000    0.2611298
332280.0000000    0.2723480
332320.0000000    0.2715851
332360.0000000    0.2619603
332400.0000000    0.2646415
332440.0000000    0.2761115
332480.0000000    0.2729516
332520.0000000    0.2632789
332560.0000000    0.2767813
332600.0000000    0.2685747
332640.0000000    0.2545074
332680.0000000    0.2727057
332720.0000000    0.2647725
332760.0000000    0.2487115
332800.0000000    0.2656607
332840.0000000    0.2754465
332880.0000000    0.2749715
332920.0000000    0.2445517
332960.0000000    0.2858880
333000.0000000    0.2632311
333040.0000000    0.2751454
333080.0000000    0.2837344
333120.0000000    0.2591895
333160.0000000    0.2977214
333200.0000000    0.2747931
333240.0000000    0.2848328
333280.0000000    0.2620687
333320.0000000    0.2509812
333360.0000000    0.2656616
333400.0000000    0.2732016
333440.0000000    0.2881913
333480.0000000    0.2716741
333520.0000000    0.2655928
333560.0000000    0.2572617
333600.0000000    0.2753076
333640.0000000    0.2657563
333680.0000000    0.2542013
333720.0000000    0.2558922
333760.0000000    0.2686751
333800.0000000    0.2744510
333840.0000000    0.2572230
333880.0000000    0.2510052
333920.0000000    0.2551470
333960.0000000    0.2492650
334000.0000000    0.2662259
334040.0000000    0.2648707
334080.0000000    0.2664882
334120.0000000    0.2646958
334160.0000000    0.2756711
334200.0000000    0.2719225
334240.0000000    0.2488056
334280.0000000    0.2656686
334320.0000000    0.2437904
334360.0000000    0.2690692
334400.0000000    0.2515337
334440.0000000    0.2524010
334480.0000000    0.2561756
334520.0000000    0.2641264
334560.0000000    0.2422531
334600.0000000    0.2410552
334640.0000000    0.2693487
334680.0000000    0.2629871
334720.0000000    0.2546570
334760.0000000    0.2686056
334800.0000000    0.2671786
334840.0000000    0.2784370
334880.0000000    0.2816123
334920.0000000    0.2558108
334960.0000000    0.2767859
335000.0000000    0.2706274
335040.0000000    0.2746913
335080.0000000    0.2602688
335120.0000000    0.2767169
335160.0000000    0.2694007
335200.0000000    0.2594314
335240.0000000    0.2629372
335280.0000000    0.2566119
335320.0000000    0.2608984
335360.0000000    0.2456349
335400.0000000    0.2468452
335440.0000000    0.2571794
335480.0000000    0.2613133
335520.0000000    0.2526575
335560.0000000    0.2437671
335600.0000000    0.2371193
335640.0000000    0.2634304
335680.0000000    0.2678454
335720.0000000    0.2385217
335760.0000000    0.2538809
335800.0000000    0.2557513
335840.0000000    0.2668709
335880.0000000    0.2410609
335920.0000000    0.2562015
335960.0000000    0.2700978
336000.0000000    0.2810704
336040.0000000    0.2515735
336080.0000000    0.2675893
336120.0000000    0.2683938
336160.0000000    0.2855623
336200.0000000    0.2523875
336240.0000000    0.2800053
336280.0000000    0.2739219
336320.0000000    0.2622461
336360.0000000    0.2712367
336400.0000000    0.2555521
336440.0000000    0.2589283
336480.0000000    0.2543706
336520.0000000    0.2566992
336560.0000000    0.2573266
336600.0000000    0.2516766
336640.0000000    0.2444447
336680.0000000    0.2560925
336720.0000000    0.2613232
336760.0000000    0.2618379
336800.0000000    0.2521575
336840.0000000    0.2488541
336880.0000000    0.2377041
336920.0000000    0.2631632
336960.0000000    0.2392599
337000.0000000    0.2571629
337040.0000000    0.2428634
337080.0000000    0.2415074
337120.0000000    0.2580790
337160.0000000    0.2677653
337200.0000000    0.2547446
337240.0000000    0.2559130
337280.0000000    0.2656057
337320.0000000    0.2861941
337360.0000000    0.2598079
337400.0000000    0.2550782
337440.0000000    0.2810953
337480.0000000    0.2665884
337520.0000000    0.2500412
337560.0000000    0.2664853
337600.0000000    0.2491233
337640.0000000    0.2366654
337680.0000000    0.2825509
337720.0000000    0.2551906
337760.0000000    0.2637590
337800.0000000    0.2731495
337840.0000000    0.2509611
337880.0000000    0.2506993
337920.0000000    0.2660688
337960.0000000    0.2558447
338000.0000000    0.2527744
338040.0000000    0.2353437
338080.0000000    0.2529881
338120.0000000    0.2545617
338160.0000000    0.2281401
338200.0000000    0.2624088
338240.0000000    0.2510770
338280.0000000    0.2481656
338320.0000000    0.2674983
338360.0000000    0.2551015
338400.0000000    0.2521825
338440.0000000    0.2563559
338480.0000000    0.2527697
338520.0000000    0.2301035
338560.0000000    0.2536458
338600.0000000    0.2623284
338640.0000000    0.2513954
338680.0000000    0.2366967
338720.0000000    0.2290161
338760.0000000    0.2231571
338800.0000000    0.2394631
338840.0000000    0.2533923
338880.0000000    0.2425556
338920.0000000    0.2320867
338960.0000000    0.2385860
339000.0000000    0.2374951
339040.0000000    0.2473033
339080.0000000    0.2491452
339120.0000000    0.2371350
339160.0000000    0.2540485
339200.0000000    0.2341251
339240.0000000    0.2303077
339280.0000000    0.2484342
339320.0000000    0.2582587
339360.0000000    0.2590378
339400.0000000    0.2566960
339440.0000000    0.2365415
339480.0000000    0.2544030
339520.0000000    0.2788964
339560.0000000    0.2746114
339600.0000000    0.2575692
339640.0000000    0.2733054
339680.0000000    0.2667943
339720.0000000    0.2515855
339760.0000000    0.2539081
339800.0000000    0.2832439
339840.0000000    0.2830867
339880.0000000    0.2730366
339920.0000000    0.2741994
339960.0000000    0.2618338
340000.0000000    0.2674569
340040.0000000    0.2639854
340080.0000000    0.2455318
340120.0000000    0.2520209
340160.0000000    0.2679369
340200.0000000    0.2697926
340240.0000000    0.2563717
340280.0000000    0.2606151
340320.0000000    0.2595637
340360.0000000    0.2688929
340400.0000000    0.2739961
340440.0000000    0.2622331
340480.0000000    0.2709127
340520.0000000    0.2610001
340560.0000000    0.2708991
340600.0000000    0.2587604
340640.0000000    0.2821877
340680.0000000    0.2768384
340720.0000000    0.2774057
340760.0000000    0.2746616
340800.0000000    0.2807470
340840.0000000    0.2732261
340880.0000000    0.2624489
340920.0000000    0.2867827
340960.0000000    0.2757876
341000.0000000    0.3040007
341040.0000000    0.3055615
341080.0000000    0.2978248
341120.0000000    0.2692271
341160.0000000    0.2790266
341200.0000000    0.2625747
341240.0000000    0.2657858
341280.0000000    0.2643378
341320.0000000    0.2739116
341360.0000000    0.2580849
341400.0000000    0.2587325
341440.0000000    0.2514505
341480.0000000    0.2563989
341520.0000000    0.2859362
341560.0000000    0.2873951
341600.0000000    0.2856540
341640.0000000    0.2678617
341680.0000000    0.2851165
341720.0000000    0.2632639
341760.0000000    0.2412548
341800.0000000    0.2757322
341840.0000000    0.2775208
341880.0000000    0.2818113
341920.0000000    0.2814319
341960.0000000    0.2732855
342000.0000000    0.2528564
342040.0000000    0.2465915
342080.0000000    0.2496191
342120.0000000    0.2623079
342160.0000000    0.2628868
342200.0000000    0.2841461
342240.0000000    0.2516236
342280.0000000    0.2484102
342320.0000000    0.2576224
342360.0000000    0.2650766
342400.0000000    0.2599269
342440.0000000    0.2560041
342480.0000000    0.2436490
342520.0000000    0.2532993
342560.0000000    0.2431724
342600.0000000    0.2601731
342640.0000000    0.2707305
342680.0000000    0.2756270
342720.0000000    0.2809421
342760.0000000    0.2583972
342800.0000000    0.2626608
342840.0000000    0.2759193
342880.0000000    0.2840466
342920.0000000    0.2823930
342960.0000000    0.2768331
343000.0000000    0.2770048
343040.0000000    0.2776057
343080.0000000    0.2755682
343120.0000000    0.2647620
343160.0000000    0.2746995
343200.0000000    0.2669068
343240.0000000    0.2778775
343280.0000000    0.2676816
343320.0000000    0.2617736
343360.0000000    0.2680480
343400.0000000    0.2615510
343440.0000000    0.2807779
343480.0000000    0.2508096
343520.0000000    0.2500624
343560.0000000    0.2575025
343600.0000000    0.2744882
343640.0000000    0.2624641
343680.0000000    0.2789910
343720.0000000    0.2761909
343760.0000000    0.2682543
343800.0000000    0.2497560
343840.0000000    0.2666350
343880.0000000    0.2639053
343920.0000000    0.2565767
343960.0000000    0.2701905
344000.0000000    0.2698233
344040.0000000    0.2625169
344080.0000000    0.2482703
344120.0000000    0.2314359
344160.0000000    0.2243849
344200.0000000    0.2378739
344240.0000000    0.2484856
344280.0000000    0.2684159
344320.0000000    0.2597125
344360.0000000    0.2587990
344400.0000000    0.2272403
344440.0000000    0.2608014
344480.0000000    0.2506856
344520.0000000    0.2586004
344560.0000000    0.2714275
344600.0000000    0.2513340
344640.0000000    0.2741003
344680.0000000    0.2707283
344720.0000000    0.2706234
344760.0000000    0.2791125
344800.0000000    0.2712047
344840.0000000    0.2868343
344880.0000000    0.2804938
344920.0000000    0.2779619
344960.0000000    0.2840357
345000.0000000    0.2653990
345040.0000000    0.2635921
345080.0000000    0.2756087
345120.0000000    0.2731957
345160.0000000    0.2496401
345200.0000000    0.2720703
345240.0000000    0.2691781
345280.0000000    0.2611754
345320.0000000    0.2549442
345360.0000000    0.2685147
345400.0000000    0.2571053
345440.0000000    0.2578035
345480.0000000    0.2926731
345520.0000000    0.2797056
345560.0000000    0.2772354
345600.0000000    0.2650652
345640.0000000    0.2619515
345680.0000000    0.2689459
345720.0000000    0.2596622
345760.0000000    0.2622942
345800.0000000    0.2564447
345840.0000000    0.2547230
345880.0000000    0.2750568
345920.0000000    0.2603114
345960.0000000    0.2645152
346000.0000000    0.2442065
346040.0000000    0.2568815
346080.0000000    0.2444203
346120.0000000    0.2589430
346160.0000000    0.2439447
346200.0000000    0.2501275
346240.0000000    0.2696960
346280.0000000    0.2703041
346320.0000000    0.2701575
346360.0000000    0.2496091
346400.0000000    0.2492371
346440.0000000    0.2507043
346480.0000000    0.2916566
346520.0000000    0.2817418
346560.0000000    0.2679070
346600.0000000    0.2801400
346640.0000000    0.2724973
346680.0000000    0.2813472
346720.0000000    0.2548161
346760.0000000    0.2932050
346800.0000000    0.2619132
346840.0000000    0.2931262
346880.0000000    0.2737041
346920.0000000    0.2745918
346960.0000000    0.2969256
347000.0000000    0.2861686
347040.0000000    0.2925423
347080.0000000    0.3005549
347120.0000000    0.2872787
347160.0000000    0.2765092
347200.0000000    0.3024006
347240.0000000    0.3051845
347280.0000000    0.2892905
347320.0000000    0.2666165
347360.0000000    0.2687451
347400.0000000    0.2773563
347440.0000000    0.2788558
347480.0000000    0.2836671
347520.0000000    0.2872451
347560.0000000    0.2744646
347600.0000000    0.2655731
347640.0000000    0.2837784
347680.0000000    0.2738068
347720.0000000    0.2726865
347760.0000000    0.2830116
347800.0000000    0.2654448
347840.0000000    0.2808783
347880.0000000    0.2564231
347920.0000000    0.2743823
347960.0000000    0.2708700
348000.0000000    0.2654414
348040.0000000    0.2909792
348080.0000000    0.2731533
348120.0000000    0.2745178
348160.0000000    0.2737035
348200.0000000    0.2527727
348240.0000000    0.2690601
348280.0000000    0.2635465
348320.0000000    0.2974057
348360.0000000    0.2960374
348400.0000000    0.2782912
348440.0000000    0.2844172
348480.0000000    0.2771225
348520.0000000    0.2741612
348560.0000000    0.2803135
348600.0000000    0.2807896
348640.0000000    0.2735074
348680.0000000    0.2742156
348720.0000000    0.2819986
348760.0000000    0.2826998
348800.0000000    0.2796167
348840.0000000    0.2843918
348880.0000000    0.2910103
348920.0000000    0.2880407
348960.0000000    0.2824540
349000.0000000    0.2721009
349040.0000000    0.2576818
349080.0000000    0.2701740
349120.0000000    0.2854049
349160.0000000    0.2780710
349200.0000000    0.2891245
349240.0000000    0.2839959
349280.0000000    0.2814163
349320.0000000    0.2887020
349360.0000000    0.2832997
349400.0000000    0.2795547
349440.0000000    0.2938864
349480.0000000    0.2916422
349520.0000000    0.2572135
349560.0000000    0.2835343
349600.0000000    0.2873837
349640.0000000    0.2875321
349680.0000000    0.2907622
349720.0000000    0.2935187
349760.0000000    0.2946294
349800.0000000    0.3091879
349840.0000000    0.2764812
349880.0000000    0.2814268
349920.0000000    0.2870890
349960.0000000    0.2899994
350000.0000000    0.2798807
350040.0000000    0.2763336
350080.0000000    0.2685509
350120.0000000    0.2754085
350160.0000000    0.3051023
350200.0000000    0.2824659
350240.0000000    0.3002478
350280.0000000    0.3000792
350320.0000000    0.2771302
350360.0000000    0.2772057
350400.0000000    0.2699964
350440.0000000    0.2608437
350480.0000000    0.2444538
350520.0000000    0.2474986
350560.0000000    0.2330496
350600.0000000    0.2742534
350640.0000000    0.2787752
350680.0000000    0.2717028
350720.0000000    0.2589813
350760.0000000    0.2792362
350800.0000000    0.2801270
350840.0000000    0.2591737
350880.0000000    0.2797476
350920.0000000    0.2850193
350960.0000000    0.2872522
351000.0000000    0.2886932
351040.0000000    0.2820375
351080.0000000    0.2467552
351120.0000000    0.2656992
351160.0000000    0.2798307
351200.0000000    0.2700956
351240.0000000    0.2614631
351280.0000000    0.2511547
351320.0000000    0.2679181
351360.0000000    0.2692106
351400.0000000    0.2848381
351440.0000000    0.2728826
351480.0000000    0.2710930
351520.0000000    0.2645653
351560.0000000    0.2958976
351600.0000000    0.2628249
351640.0000000    0.2934172
351680.0000000    0.2810270
351720.0000000    0.2921152
351760.0000000    0.2890174
351800.0000000    0.2670309
351840.0000000    0.2833688
351880.0000000    0.2539596
351920.0000000    0.2799775
351960.0000000    0.2796036
352000.0000000    0.2802691
352040.0000000    0.2637838
352080.0000000    0.2774751
352120.0000000    0.2486848
352160.0000000    0.2677349
352200.0000000    0.2609135
352240.0000000    0.2622822
352280.0000000    0.2535284
352320.0000000    0.2725281
352360.0000000    0.2667853
352400.0000000    0.2606498
352440.0000000    0.2689645
352480.0000000    0.2661195
352520.0000000    0.2806613
352560.0000000    0.2698665
352600.0000000    0.2774909
352640.0000000    0.2679601
352680.0000000    0.2639940
352720.0000000    0.2628797
352760.0000000    0.2779706
352800.0000000    0.2716557
352840.0000000    0.2879403
352880.0000000    0.2655638
352920.0000000    0.2796860
352960.0000000    0.2775774
353000.0000000    0.2727378
353040.0000000    0.2783394
353080.0000000    0.2755063
353120.0000000    0.2844325
353160.0000000    0.2645014
353200.0000000    0.2859267
353240.0000000    0.2970813
353280.0000000    0.2818121
353320.0000000    0.2748672
353360.0000000    0.2533628
353400.0000000    0.2643199
353440.0000000    0.2667096
353480.0000000    0.2700331
353520.0000000    0.2815492
353560.0000000    0.2626515
353600.0000000    0.2895292
353640.0000000    0.2779657
353680.0000000    0.2790928
353720.0000000    0.2848468
353760.0000000    0.2618230
353800.0000000    0.2631248
353840.0000000    0.2623191
353880.0000000    0.2746860
353920.0000000    0.2776455
353960.0000000    0.2635727
354000.0000000    0.2644465
354040.0000000    0.2826161
354080.0000000    0.2860170
354120.0000000    0.2714659
354160.0000000    0.2826335
354200.0000000    0.2671718
354240.0000000    0.2698727
354280.0000000    0.2790461
354320.0000000    0.2796036
354360.0000000    0.2849736
354400.0000000    0.2775361
354440.0000000    0.2873152
354480.0000000    0.2672796
354520.0000000    0.2661584
354560.0000000    0.2825003
354600.0000000    0.2672247
354640.0000000    0.2841643
354680.0000000    0.2952522
354720.0000000    0.2770452
354760.0000000    0.2672872
354800.0000000    0.2889724
354840.0000000    0.2774017
354880.0000000    0.2708800
354920.0000000    0.2883720
354960.0000000    0.2746784
355000.0000000    0.2748292
355040.0000000    0.2575136
355080.0000000    0.2670682
355120.0000000    0.2644297
355160.0000000    0.2726861
355200.0000000    0.2743755
355240.0000000    0.2508752
355280.0000000    0.2697803
355320.0000000    0.2521815
355360.0000000    0.2704673
355400.0000000    0.2763315
355440.0000000    0.2586614
355480.0000000    0.2596750
355520.0000000    0.2792709
355560.0000000    0.2647355
355600.0000000    0.2724360
355640.0000000    0.2886555
355680.0000000    0.2638294
355720.0000000    0.2815647
355760.0000000    0.2661789
355800.0000000    0.2622615
355840.0000000    0.2704688
355880.0000000    0.2811481
355920.0000000    0.2743160
355960.0000000    0.2584673
356000.0000000    0.2503763
356040.0000000    0.2711377
356080.0000000    0.2584849
356120.0000000    0.2681789
356160.0000000    0.2698866
356200.0000000    0.2531757
356240.0000000    0.2887562
356280.0000000    0.2610144
356320.0000000    0.2566935
356360.0000000    0.2472052
356400.0000000    0.2642218
356440.0000000    0.2757560
356480.0000000    0.2810019
356520.0000000    0.2617827
356560.0000000    0.2702200
356600.0000000    0.2642533
356640.0000000    0.2935814
356680.0000000    0.2627262
356720.0000000    0.2700166
356760.0000000    0.2739124
356800.0000000    0.2549327
356840.0000000    0.2590227
356880.0000000    0.2692041
356920.0000000    0.2703548
356960.0000000    0.2736534
357000.0000000    0.2590480
357040.0000000    0.2814270
357080.0000000    0.2644266
357120.0000000    0.2703728
357160.0000000    0.3082912
357200.0000000    0.2916763
357240.0000000    0.2838865
357280.0000000    0.2657271
357320.0000000    0.2747442
357360.0000000    0.2897769
357400.0000000    0.2557833
357440.0000000    0.2652324
357480.0000000    0.2724981
357520.0000000    0.2728598
357560.0000000    0.2796886
357600.0000000    0.2808876
357640.0000000    0.2752606
357680.0000000    0.2506132
357720.0000000    0.2664585
357760.0000000    0.2784576
357800.0000000    0.2875241
357840.0000000    0.2796537
357880.0000000    0.2763017
357920.0000000    0.2916978
357960.0000000    0.2865184
358000.0000000    0.2976864
358040.0000000    0.2786573
358080.0000000    0.2930931
358120.0000000    0.2921653
358160.0000000    0.2798397
358200.0000000    0.2754048
358240.0000000    0.2565037
358280.0000000    0.2810211
358320.0000000    0.2704499
358360.0000000    0.2731179
358400.0000000    0.2867728
358440.0000000    0.2830532
358480.0000000    0.2652572
358520.0000000    0.2971388
358560.0000000    0.2660035
358600.0000000    0.2742051
358640.0000000    0.2785150
358680.0000000    0.2820559
358720.0000000    0.2715971
358760.0000000    0.2686647
358800.0000000    0.2899527
358840.0000000    0.2758891
358880.0000000    0.2566254
358920.0000000    0.2557854
358960.0000000    0.2699377
359000.0000000    0.2926229
359040.0000000    0.2600042
359080.0000000    0.2950056
359120.0000000    0.3156665
359160.0000000    0.3008316
359200.0000000    0.2942025
359240.0000000    0.2734981
359280.0000000    0.2719792
359320.0000000    0.2765253
359360.0000000    0.3026449
359400.0000000    0.2657766
359440.0000000    0.2797268
359480.0000000    0.2846786
359520.0000000    0.2897345
359560.0000000    0.2914265
359600.0000000    0.2806152
359640.0000000    0.2899518
359680.0000000    0.2838282
359720.0000000    0.2715420
359760.0000000    0.2583928
359800.0000000    0.2944741
359840.0000000    0.3057261
359880.0000000    0.2815101
359920.0000000    0.2556008
359960.0000000    0.2818827
360000.0000000    0.2639494
360040.0000000    0.2820503
360080.0000000    0.2921024
360120.0000000    0.2814595
360160.0000000    0.2910323
360200.0000000    0.2794812
360240.0000000    0.2819857
360280.0000000    0.2602419
360320.0000000    0.2901350
360360.0000000    0.2667581
360400.0000000    0.2975413
360440.0000000    0.2854271
360480.0000000    0.2734219
360520.0000000    0.2521801
360560.0000000    0.2693863
360600.0000000    0.2768936
360640.0000000    0.2853128
360680.0000000    0.2643604
360720.0000000    0.2754036
360760.0000000    0.2884695
360800.0000000    0.2866504
360840.0000000    0.2790815
360880.0000000    0.2745286
360920.0000000    0.2852419
360960.0000000    0.2953987
361000.0000000    0.2763516
361040.0000000    0.2764423
361080.0000000    0.2764091
361120.0000000    0.2865876
361160.0000000    0.2810207
361200.0000000    0.2999001
361240.0000000    0.2547371
361280.0000000    0.2633653
361320.0000000    0.2693532
361360.0000000    0.2777188
361400.0000000    0.2570854
361440.0000000    0.2748362
361480.0000000    0.2622191
361520.0000000    0.2660835
361560.0000000    0.2614552
361600.0000000    0.2535023
361640.0000000    0.2672611
361680.0000000    0.2662481
361720.0000000    0.2621018
361760.0000000    0.2528579
361800.0000000    0.2486737
361840.0000000    0.2657779
361880.0000000    0.2671603
361920.0000000    0.2797789
361960.0000000    0.2741170
362000.0000000    0.2604368
362040.0000000    0.2463536
362080.0000000    0.2599557
362120.0000000    0.2707674
362160.0000000    0.2715728
362200.0000000    0.2691545
362240.0000000    0.2501589
362280.0000000    0.2557443
362320.0000000    0.2612992
362360.0000000    0.2800658
362400.0000000    0.2690676
362440.0000000    0.2682605
362480.0000000    0.2582688
362520.0000000    0.2742979
362560.0000000    0.2823820
362600.0000000    0.2766729
362640.0000000    0.2789357
362680.0000000    0.2675387
362720.0000000    0.2591707
362760.0000000    0.2645811
362800.0000000    0.2623617
362840.0000000    0.2610682
362880.0000000    0.2834177
362920.0000000    0.2823925
362960.0000000    0.2732634
363000.0000000    0.2802289
363040.0000000    0.2734537
363080.0000000    0.2737894
363120.0000000    0.2616645
363160.0000000    0.2849317
363200.0000000    0.2604782
363240.0000000    0.2675574
363280.0000000    0.2677186
363320.0000000    0.2603895
363360.0000000    0.2858282
363400.0000000    0.2859783
363440.0000000    0.2816302
363480.0000000    0.2792376
363520.0000000    0.2565105
363560.0000000    0.2850630
363600.0000000    0.2771928
363640.0000000    0.2838528
363680.0000000    0.2589353
363720.0000000    0.2926517
363760.0000000    0.2807276
363800.0000000    0.2696104
363840.0000000    0.2890916
363880.0000000    0.2921648
363920.0000000    0.2873946
363960.0000000    0.2960177
364000.0000000    0.2857377
364040.0000000    0.2739041
364080.0000000    0.2914011
364120.0000000    0.2644236
364160.0000000    0.2859308
364200.0000000    0.2853521
364240.0000000    0.2714537
364280.0000000    0.2647820
364320.0000000    0.2374067
364360.0000000    0.2649308
364400.0000000    0.2703677
364440.0000000    0.2781964
364480.0000000    0.2721649
364520.0000000    0.2633921
364560.0000000    0.2623615
364600.0000000    0.2945061
364640.0000000    0.2667601
364680.0000000    0.2832431
364720.0000000    0.2777661
364760.0000000    0.2902645
364800.0000000    0.2738289
364840.0000000    0.2602936
364880.0000000    0.2928408
364920.0000000    0.2730390
364960.0000000    0.2676430
365000.0000000    0.2862593
365040.0000000    0.2908339
365080.0000000    0.2675252
365120.0000000    0.2794198
365160.0000000    0.2892120
365200.0000000    0.2707697
365240.0000000    0.2237881
365280.0000000    0.2427010
365320.0000000    0.2476229
365360.0000000    0.2403839
365400.0000000    0.2435372
365440.0000000    0.2390677
365480.0000000    0.2374179
365520.0000000    0.2344981
365560.0000000    0.2408825
365600.0000000    0.2217357
365640.0000000    0.2463950
365680.0000000    0.2459825
365720.0000000    0.2353455
365760.0000000    0.2421962
365800.0000000    0.2357025
365840.0000000    0.2469636
365880.0000000    0.2371237
365920.0000000    0.2513716
365960.0000000    0.2539618
366000.0000000    0.2450127
366040.0000000    0.2529291
366080.0000000    0.2850424
366120.0000000    0.2704763
366160.0000000    0.2542476
366200.0000000    0.2357724
366240.0000000    0.2331766
366280.0000000    0.2479223
366320.0000000    0.2309976
366360.0000000    0.2244301
366400.0000000    0.2221338
366440.0000000    0.2351599
366480.0000000    0.2411710
366520.0000000    0.2369317
366560.0000000    0.2484654
366600.0000000    0.2578070
366640.0000000    0.2334337
366680.0000000    0.2751749
366720.0000000    0.2640824
366760.0000000    0.2626917
366800.0000000    0.2580008
366840.0000000    0.2618119
366880.0000000    0.2712667
366920.0000000    0.2656913
366960.0000000    0.2704845
367000.0000000    0.2732756
367040.0000000    0.2776472
367080.0000000    0.2732117
367120.0000000    0.2392462
367160.0000000    0.2352509
367200.0000000    0.2517897
367240.0000000    0.2681965
367280.0000000    0.2759131
367320.0000000    0.2524319
367360.0000000    0.2820580
367400.0000000    0.2871946
367440.0000000    0.2898094
367480.0000000    0.2838452
367520.0000000    0.2765297
367560.0000000    0.2741463
367600.0000000    0.2609685
367640.0000000    0.2853867
367680.0000000    0.2586358
367720.0000000    0.2636844
367760.0000000    0.2537363
367800.0000000    0.2447002
367840.0000000    0.2561257
367880.0000000    0.2701942
367920.0000000    0.2581513
367960.0000000    0.2748816
368000.0000000    0.2624582
368040.0000000    0.2537121
368080.0000000    0.2693269
368120.0000000    0.2643715
368160.0000000    0.2704793
368200.0000000    0.2821550
368240.0000000    0.2684075
368280.0000000    0.2818819
368320.0000000    0.2890176
368360.0000000    0.2736340
368400.0000000    0.2701883
368440.0000000    0.2490223
368480.0000000    0.2470265
368520.0000000    0.2664803
368560.0000000    0.2731419
368600.0000000    0.2520979
368640.0000000    0.2738960
368680.0000000    0.2585418
368720.0000000    0.2778838
368760.0000000    0.2598784
368800.0000000    0.2684009
368840.0000000    0.2642861
368880.0000000    0.2593849
368920.0000000    0.2724301
368960.0000000    0.2684081
369000.0000000    0.2724883
369040.0000000    0.2648560
369080.0000000    0.2805073
369120.0000000    0.2834412
369160.0000000    0.2717157
369200.0000000    0.2640945
369240.0000000    0.2866454
369280.0000000    0.2792416
369320.0000000    0.2694351
369360.0000000    0.2860030
369400.0000000    0.2824996
369440.0000000    0.2875423
369480.0000000    0.2946934
369520.0000000    0.2717888
369560.0000000    0.2719811
369600.0000000    0.2490813
369640.0000000    0.2678268
369680.0000000    0.2804803
369720.0000000    0.2765023
369760.0000000    0.2576638
369800.0000000    0.2696672
369840.0000000    0.2653495
369880.0000000    0.2633449
369920.0000000    0.2539145
369960.0000000    0.2550404
370000.0000000    0.2574702
370040.0000000    0.2707604
370080.0000000    0.2500516
370120.0000000    0.2493183
370160.0000000    0.2613511
370200.0000000    0.2621959
370240.0000000    0.2766941
370280.0000000    0.2791012
370320.0000000    0.2535829
370360.0000000    0.2680940
370400.0000000    0.2805560
370440.0000000    0.2715791
370480.0000000    0.2909568
370520.0000000    0.2874582
370560.0000000    0.2936684
370600.0000000    0.2903262
370640.0000000    0.2966276
370680.0000000    0.2929874
370720.0000000    0.2834289
370760.0000000    0.2819847
370800.0000000    0.2624228
370840.0000000    0.2915501
370880.0000000    0.2928781
370920.0000000    0.3021099
370960.0000000    0.2798017
371000.0000000    0.2842509
371040.0000000    0.2901762
371080.0000000    0.2771426
371120.0000000    0.3006889
371160.0000000    0.2896891
371200.0000000    0.2715254
371240.0000000    0.2763662
371280.0000000    0.2906244
371320.0000000    0.2845691
371360.0000000    0.2658103
371400.0000000    0.2742670
371440.0000000    0.2859989
371480.0000000    0.2750885
371520.0000000    0.2722870
371560.0000000    0.2750517
371600.0000000    0.2863594
371640.0000000    0.2650084
371680.0000000    0.2860327
371720.0000000    0.2672389
371760.0000000    0.2839052
371800.0000000    0.2541928
371840.0000000    0.2654525
371880.0000000    0.2539326
371920.0000000    0.2576826
371960.0000000    0.2651102
372000.0000000    0.2627595
372040.0000000    0.2883668
372080.0000000    0.2785693
372120.0000000    0.2609539
372160.0000000    0.2760194
372200.0000000    0.2644591
372240.0000000    0.2761064
372280.0000000    0.2837099
372320.0000000    0.2570578
372360.0000000    0.2699822
372400.0000000    0.2651947
372440.0000000    0.2666674
372480.0000000    0.2744920
372520.0000000    0.2668985
372560.0000000    0.2643223
372600.0000000    0.2782472
372640.0000000    0.2647425
372680.0000000    0.2714953
372720.0000000    0.2681935
372760.0000000    0.2728319
372800.0000000    0.2529611
372840.0000000    0.2675889
372880.0000000    0.2555134
372920.0000000    0.2543347
372960.0000000    0.2720144
373000.0000000    0.2648350
373040.0000000    0.2793098
373080.0000000    0.2595288
373120.0000000    0.2630536
373160.0000000    0.2700468
373200.0000000    0.2490149
373240.0000000    0.2472661
373280.0000000    0.2710000
373320.0000000    0.2693811
373360.0000000    0.2693945
373400.0000000    0.2669075
373440.0000000    0.2740505
373480.0000000    0.2890963
373520.0000000    0.2731160
373560.0000000    0.2676450
373600.0000000    0.2667953
373640.0000000    0.2767045
373680.0000000    0.2593288
373720.0000000    0.2639306
373760.0000000    0.2783473
373800.0000000    0.2965983
373840.0000000    0.2920901
373880.0000000    0.2644216
373920.0000000    0.2606792
373960.0000000    0.2492379
374000.0000000    0.2625614
374040.0000000    0.2636245
374080.0000000    0.2555761
374120.0000000    0.2605807
374160.0000000    0.2520373
374200.0000000    0.2584247
374240.0000000    0.2755928
374280.0000000    0.2756752
374320.0000000    0.2820987
374360.0000000    0.2721845
374400.0000000    0.2600866
374440.0000000    0.2550689
374480.0000000    0.2674955
374520.0000000    0.2719311
374560.0000000    0.2614928
374600.0000000    0.2675677
374640.0000000    0.2793526
374680.0000000    0.2655272
374720.0000000    0.2646827
374760.0000000    0.2691527
374800.0000000    0.2576034
374840.0000000    0.2477686
374880.0000000    0.2605750
374920.0000000    0.2571562
374960.0000000    0.2557589
375000.0000000    0.2692422
375040.0000000    0.2730410
375080.0000000    0.2621090
375120.0000000    0.2720025
375160.0000000    0.2698808
375200.0000000    0.2476637
375240.0000000    0.2429357
375280.0000000    0.2573644
375320.0000000    0.2372831
375360.0000000    0.2334073
375400.0000000    0.2536851
375440.0000000    0.2601160
375480.0000000    0.2639115
375520.0000000    0.2619298
375560.0000000    0.2617952
375600.0000000    0.2671733
375640.0000000    0.2448957
375680.0000000    0.2791325
375720.0000000    0.2580225
375760.0000000    0.2719971
375800.0000000    0.2480114
375840.0000000    0.2692914
375880.0000000    0.2856189
375920.0000000    0.2764424
375960.0000000    0.2672035
376000.0000000    0.2503676
376040.0000000    0.2610982
376080.0000000    0.2935231
376120.0000000    0.2792065
376160.0000000    0.2654683
376200.0000000    0.2602184
376240.0000000    0.2474055
376280.0000000    0.2655706
376320.0000000    0.2436526
376360.0000000    0.2453925
376400.0000000    0.2517217
376440.0000000    0.2609011
376480.0000000    0.2786594
376520.0000000    0.2889092
376560.0000000    0.2570380
376600.0000000    0.2808627
376640.0000000    0.2644745
376680.0000000    0.2554474
376720.0000000    0.2607584
376760.0000000    0.2559772
376800.0000000    0.2560354
376840.0000000    0.2574381
376880.0000000    0.2530248
376920.0000000    0.2476497
376960.0000000    0.2681771
377000.0000000    0.2738944
377040.0000000    0.2663862
377080.0000000    0.2484591
377120.0000000    0.2760612
377160.0000000    0.2591081
377200.0000000    0.2767105
377240.0000000    0.2804361
377280.0000000    0.2417816
377320.0000000    0.2750396
377360.0000000    0.2764567
377400.0000000    0.2544623
377440.0000000    0.2576011
377480.0000000    0.2598028
377520.0000000    0.2571060
377560.0000000    0.2575364
377600.0000000    0.2595383
377640.0000000    0.2530646
377680.0000000    0.2690755
377720.0000000    0.2746977
377760.0000000    0.2693861
377800.0000000    0.2857014
377840.0000000    0.2888297
377880.0000000    0.2848924
377920.0000000    0.2863126
377960.0000000    0.2859105
378000.0000000    0.2935552
378040.0000000    0.2678029
378080.0000000    0.2721734
378120.0000000    0.2552811
378160.0000000    0.2756321
378200.0000000    0.2896444
378240.0000000    0.2851129
378280.0000000    0.2783081
378320.0000000    0.2561699
378360.0000000    0.2573689
378400.0000000    0.2681841
378440.0000000    0.2698641
378480.0000000    0.2617976
378520.0000000    0.2635510
378560.0000000    0.2705035
378600.0000000    0.2672999
378640.0000000    0.2729130
378680.0000000    0.2618704
378720.0000000    0.2468463
378760.0000000    0.2525635
378800.0000000    0.2605448
378840.0000000    0.2638568
378880.0000000    0.2824993
378920.0000000    0.2817250
378960.0000000    0.2840791
379000.0000000    0.2544155
379040.0000000    0.2644499
379080.0000000    0.2745384
379120.0000000    0.2809479
379160.0000000    0.2767029
379200.0000000    0.3075978
379240.0000000    0.2673479
379280.0000000    0.2440820
379320.0000000    0.2553044
379360.0000000    0.2558005
379400.0000000    0.2668628
379440.0000000    0.2537854
379480.0000000    0.2593141
379520.0000000    0.2493574
379560.0000000    0.2538307
379600.0000000    0.2660142
379640.0000000    0.2694978
379680.0000000    0.2692181
379720.0000000    0.2640558
379760.0000000    0.2681625
379800.0000000    0.2812905
379840.0000000    0.2618906
379880.0000000    0.2704642
379920.0000000    0.2662816
379960.0000000    0.2683741
380000.0000000    0.2521010
380040.0000000    0.2775134
380080.0000000    0.2463141
380120.0000000    0.2547290
380160.0000000    0.2717763
380200.0000000    0.2879530
380240.0000000    0.2700388
380280.0000000    0.2666502
380320.0000000    0.2759210
380360.0000000    0.2635369
380400.0000000    0.2654664
380440.0000000    0.2545050
380480.0000000    0.2698135
380520.0000000    0.2714269
380560.0000000    0.2762823
380600.0000000    0.2435957
380640.0000000    0.2670502
380680.0000000    0.2652024
380720.0000000    0.2657773
380760.0000000    0.2423479
380800.0000000    0.2568310
380840.0000000    0.2550988
380880.0000000    0.2667838
380920.0000000    0.2552936
380960.0000000    0.2576284
381000.0000000    0.2429379
381040.0000000    0.2677761
381080.0000000    0.2797086
381120.0000000    0.2622088
381160.0000000    0.2776472
381200.0000000    0.2710012
381240.0000000    0.2510893
381280.0000000    0.2518939
381320.0000000    0.2752399
381360.0000000    0.2708323
381400.0000000    0.2619679
381440.0000000    0.2865170
381480.0000000    0.2737757
381520.0000000    0.2682464
381560.0000000    0.2807181
381600.0000000    0.2657617
381640.0000000    0.2709528
381680.0000000    0.2841442
381720.0000000    0.2872700
381760.0000000    0.2932470
381800.0000000    0.2709816
381840.0000000    0.2667452
381880.0000000    0.2782889
381920.0000000    0.2700302
381960.0000000    0.2924134
382000.0000000    0.2824765
382040.0000000    0.2954189
382080.0000000    0.2883077
382120.0000000    0.2807821
382160.0000000    0.2812663
382200.0000000    0.2980359
382240.0000000    0.3026455
382280.0000000    0.2726749
382320.0000000    0.2751502
382360.0000000    0.2915427
382400.0000000    0.2748466
382440.0000000    0.2777587
382480.0000000    0.2845448
382520.0000000    0.2495997
382560.0000000    0.2695516
382600.0000000    0.2507279
382640.0000000    0.2667772
382680.0000000    0.2831255
382720.0000000    0.2873487
382760.0000000    0.2825808
382800.0000000    0.2906811
382840.0000000    0.2662749
382880.0000000    0.2990527
382920.0000000    0.2893599
382960.0000000    0.2820739
383000.0000000    0.2923623
383040.0000000    0.2842378
383080.0000000    0.2661932
383120.0000000    0.2754363
383160.0000000    0.2862543
383200.0000000    0.2961590
383240.0000000    0.2808071
383280.0000000    0.2792652
383320.0000000    0.2618134
383360.0000000    0.2564814
383400.0000000    0.2731988
383440.0000000    0.2755288
383480.0000000    0.2660810
383520.0000000    0.2640722
383560.0000000    0.2805634
383600.0000000    0.2730836
383640.0000000    0.2901441
383680.0000000    0.2675771
383720.0000000    0.2832924
383760.0000000    0.2846302
383800.0000000    0.2768287
383840.0000000    0.2794290
383880.0000000    0.2778991
383920.0000000    0.2902935
383960.0000000    0.2740798
384000.0000000    0.2779199
384040.0000000    0.2763816
384080.0000000    0.2782413
384120.0000000    0.2700353
384160.0000000    0.2973907
384200.0000000    0.2768636
384240.0000000    0.2677022
384280.0000000    0.2906740
384320.0000000    0.2963504
384360.0000000    0.2948598
384400.0000000    0.2826113
384440.0000000    0.2799924
384480.0000000    0.2832447
384520.0000000    0.2659192
384560.0000000    0.2552634
384600.0000000    0.2737789
384640.0000000    0.2799336
384680.0000000    0.2628277
384720.0000000    0.2754480
384760.0000000    0.2837445
384800.0000000    0.2629765
384840.0000000    0.2431870
384880.0000000    0.2607900
384920.0000000    0.2776685
384960.0000000    0.2619767
385000.0000000    0.2709784
385040.0000000    0.2582250
385080.0000000    0.2658694
385120.0000000    0.2623734
385160.0000000    0.2678757
385200.0000000    0.2572034
385240.0000000    0.2807550
385280.0000000    0.2666706
385320.0000000    0.2765456
385360.0000000    0.2613951
385400.0000000    0.2825169
385440.0000000    0.2653765
385480.0000000    0.2649705
385520.0000000    0.2830819
385560.0000000    0.2897841
385600.0000000    0.2748833
385640.0000000    0.2789228
385680.0000000    0.2870088
385720.0000000    0.2860167
385760.0000000    0.2782355
385800.0000000    0.2638316
385840.0000000    0.2721110
385880.0000000    0.2822433
385920.0000000    0.2810424
385960.0000000    0.2991844
386000.0000000    0.3039944
386040.0000000    0.2859227
386080.0000000    0.2965059
386120.0000000    0.2884170
386160.0000000    0.2876002
386200.0000000    0.2886444
386240.0000000    0.2962846
386280.0000000    0.2700286
386320.0000000    0.2541399
386360.0000000    0.2812268
386400.0000000    0.2765435
386440.0000000    0.2764095
386480.0000000    0.2520316
386520.0000000    0.2876225
386560.0000000    0.2913749
386600.0000000    0.2762527
386640.0000000    0.2614390
386680.0000000    0.2610130
386720.0000000    0.2713083
386760.0000000    0.2791567
386800.0000000    0.2756561
386840.0000000    0.2743610
386880.0000000    0.2824748
386920.0000000    0.2896707
386960.0000000    0.2868100
387000.0000000    0.2841596
387040.0000000    0.2970467
387080.0000000    0.2903742
387120.0000000    0.2743198
387160.0000000    0.2986551
387200.0000000    0.3003046
387240.0000000    0.2819045
387280.0000000    0.2838980
387320.0000000    0.2767177
387360.0000000    0.2771985
387400.0000000    0.2586974
387440.0000000    0.2788236
387480.0000000    0.2765248
387520.0000000    0.2732578
387560.0000000    0.2665045
387600.0000000    0.2846941
387640.0000000    0.2775705
387680.0000000    0.2531738
387720.0000000    0.2568070
387760.0000000    0.2826878
387800.0000000    0.2637796
387840.0000000    0.2824681
387880.0000000    0.2871130
387920.0000000    0.2719676
387960.0000000    0.2828702
388000.0000000    0.2678096
388040.0000000    0.2798671
388080.0000000    0.2743466
388120.0000000    0.2595703
388160.0000000    0.2672846
388200.0000000    0.2819160
388240.0000000    0.2638344
388280.0000000    0.2804795
388320.0000000    0.2604958
388360.0000000    0.2705077
388400.0000000    0.2958753
388440.0000000    0.2740828
388480.0000000    0.2877050
388520.0000000    0.2811544
388560.0000000    0.2636700
388600.0000000    0.2643509
388640.0000000    0.2538139
388680.0000000    0.2715426
388720.0000000    0.2819597
388760.0000000    0.2781360
388800.0000000    0.2609250
388840.0000000    0.2759186
388880.0000000    0.2556880
388920.0000000    0.2667154
388960.0000000    0.2832146
389000.0000000    0.2695080
389040.0000000    0.2587376
389080.0000000    0.2830480
389120.0000000    0.2840561
389160.0000000    0.2637165
389200.0000000    0.2913382
389240.0000000    0.2702015
389280.0000000    0.2657094
389320.0000000    0.2703591
389360.0000000    0.2615532
389400.0000000    0.2754687
389440.0000000    0.2838220
389480.0000000    0.2785258
389520.0000000    0.2716998
389560.0000000    0.2732155
389600.0000000    0.2803932
389640.0000000    0.2699733
389680.0000000    0.2920971
389720.0000000    0.2863471
389760.0000000    0.2836721
389800.0000000    0.2513875
389840.0000000    0.2950217
389880.0000000    0.2759537
389920.0000000    0.2689582
389960.0000000    0.2947399
390000.0000000    0.2595131
390040.0000000    0.2504582
390080.0000000    0.2588139
390120.0000000    0.2628068
390160.0000000    0.2855223
390200.0000000    0.2806531
390240.0000000    0.2564094
390280.0000000    0.2544933
390320.0000000    0.2488121
390360.0000000    0.2521297
390400.0000000    0.2497388
390440.0000000    0.2604239
390480.0000000    0.2698382
390520.0000000    0.2768188
390560.0000000    0.2770816
390600.0000000    0.2733090
390640.0000000    0.2668099
390680.0000000    0.2709255
390720.0000000    0.2736601
390760.0000000    0.2753691
390800.0000000    0.2686115
390840.0000000    0.2612810
390880.0000000    0.2792032
390920.0000000    0.2836431
390960.0000000    0.2933306
391000.0000000    0.2800353
391040.0000000    0.2770793
391080.0000000    0.3005839
391120.0000000    0.2742856
391160.0000000    0.2798209
391200.0000000    0.2710528
391240.0000000    0.2965195
391280.0000000    0.2890522
391320.0000000    0.2833891
391360.0000000    0.2764933
391400.0000000    0.2971253
391440.0000000    0.2608615
391480.0000000    0.2761022
391520.0000000    0.2572698
391560.0000000    0.2633478
391600.0000000    0.2765113
391640.0000000    0.2709376
391680.0000000    0.2734401
391720.0000000    0.2656212
391760.0000000    0.2584160
391800.0000000    0.2642496
391840.0000000    0.2909203
391880.0000000    0.2800575
391920.0000000    0.2824806
391960.0000000    0.2665322
392000.0000000    0.2854782
392040.0000000    0.2850472
392080.0000000    0.2844943
392120.0000000    0.2743747
392160.0000000    0.2835669
392200.0000000    0.2647915
392240.0000000    0.2741970
392280.0000000    0.2698563
392320.0000000    0.2743545
392360.0000000    0.2774305
392400.0000000    0.2364905
392440.0000000    0.2527704
392480.0000000    0.2603706
392520.0000000    0.2749213
392560.0000000    0.2689511
392600.0000000    0.2715127
392640.0000000    0.2604184
392680.0000000    0.2545509
392720.0000000    0.2562507
392760.0000000    0.2526693
392800.0000000    0.2476791
392840.0000000    0.2394577
392880.0000000    0.2489802
392920.0000000    0.2404571
392960.0000000    0.2636339
393000.0000000    0.2678251
393040.0000000    0.2657087
393080.0000000    0.2495992
393120.0000000    0.2451203
393160.0000000    0.2463843
393200.0000000    0.2409500
393240.0000000    0.2565331
393280.0000000    0.2554252
393320.0000000    0.2718703
393360.0000000    0.2456936
393400.0000000    0.2098117
393440.0000000    0.2594514
393480.0000000    0.2542910
393520.0000000    0.2634516
393560.0000000    0.2713255
393600.0000000    0.2456585
393640.0000000    0.2263521
393680.0000000    0.2513769
393720.0000000    0.2485108
393760.0000000    0.2429447
393800.0000000    0.2621982
393840.0000000    0.2385096
393880.0000000    0.2532376
393920.0000000    0.2546068
393960.0000000    0.2547781
394000.0000000    0.2657566
394040.0000000    0.2538666
394080.0000000    0.2714320
394120.0000000    0.2548340
394160.0000000    0.2678699
394200.0000000    0.2451136
394240.0000000    0.2726998
394280.0000000    0.2562828
394320.0000000    0.2549301
394360.0000000    0.2651781
394400.0000000    0.2646071
394440.0000000    0.2570916
394480.0000000    0.2675133
394520.0000000    0.2567916
394560.0000000    0.2549339
394600.0000000    0.2491476
394640.0000000    0.2678374
394680.0000000    0.2572803
394720.0000000    0.2628826
394760.0000000    0.2833925
394800.0000000    0.2834272
394840.0000000    0.2836140
394880.0000000    0.2825460
394920.0000000    0.2759254
394960.0000000    0.2729876
395000.0000000    0.2733853
395040.0000000    0.2650140
395080.0000000    0.2667813
395120.0000000    0.2471505
395160.0000000    0.2551096
395200.0000000    0.2809272
395240.0000000    0.2956436
395280.0000000    0.2822382
395320.0000000    0.2811491
395360.0000000    0.2753238
395400.0000000    0.3027308
395440.0000000    0.2745895
395480.0000000    0.2914094
395520.0000000    0.2751271
395560.0000000    0.2726950
395600.0000000    0.2716759
395640.0000000    0.2764303
395680.0000000    0.2565406
395720.0000000    0.2642016
395760.0000000    0.2632139
395800.0000000    0.2822026
395840.0000000    0.2633209
395880.0000000    0.2560112
395920.0000000    0.2719657
395960.0000000    0.2806758
396000.0000000    0.2977678
396040.0000000    0.2628725
396080.0000000    0.2749777
396120.0000000    0.2685161
396160.0000000    0.2725913
396200.0000000    0.2894969
396240.0000000    0.2641093
396280.0000000    0.2896076
396320.0000000    0.2683041
396360.0000000    0.2745461
396400.0000000    0.2863005
396440.0000000    0.2703512
396480.0000000    0.2754599
396520.0000000    0.2610408
396560.0000000    0.2633556
396600.0000000    0.2689673
396640.0000000    0.2802183
396680.0000000    0.2827296
396720.0000000    0.2693215
396760.0000000    0.2555242
396800.0000000    0.2593867
396840.0000000    0.2668378
396880.0000000    0.2802375
396920.0000000    0.2788643
396960.0000000    0.2840225
397000.0000000    0.2806909
397040.0000000    0.2780800
397080.0000000    0.2883237
397120.0000000    0.2755681
397160.0000000    0.2605780
397200.0000000    0.2598093
397240.0000000    0.2566813
397280.0000000    0.2582055
397320.0000000    0.2764187
397360.0000000    0.2782448
397400.0000000    0.2831315
397440.0000000    0.2835586
397480.0000000    0.2881236
397520.0000000    0.2892854
397560.0000000    0.2702716
397600.0000000    0.2936435
397640.0000000    0.2767219
397680.0000000    0.2481356
397720.0000000    0.2801019
397760.0000000    0.2819813
397800.0000000    0.2616036
397840.0000000    0.2944489
397880.0000000    0.2828342
397920.0000000    0.2856439
397960.0000000    0.2799128
398000.0000000    0.2697583
398040.0000000    0.2611941
398080.0000000    0.2496032
398120.0000000    0.2681499
398160.0000000    0.2700882
398200.0000000    0.2867174
398240.0000000    0.2508287
398280.0000000    0.2564667
398320.0000000    0.2740407
398360.0000000    0.2758052
398400.0000000    0.2811803
398440.0000000    0.2817144
398480.0000000    0.2880831
398520.0000000    0.2885036
398560.0000000    0.2806935
398600.0000000    0.2676825
398640.0000000    0.2811477
398680.0000000    0.2843382
398720.0000000    0.2620034
398760.0000000    0.2825603
398800.0000000    0.2584921
398840.0000000    0.2729845
398880.0000000    0.2677293
398920.0000000    0.2709879
398960.0000000    0.2923050
399000.0000000    0.2691636
399040.0000000    0.3013752
399080.0000000    0.2712911
399120.0000000    0.2655138
399160.0000000    0.2854582
399200.0000000    0.2831570
399240.0000000    0.2933777
399280.0000000    0.3056630
399320.0000000    0.2991319
399360.0000000    0.2945618
399400.0000000    0.2956034
399440.0000000    0.2864341
399480.0000000    0.2990117
399520.0000000    0.2861175
399560.0000000    0.2744557
399600.0000000    0.2979967
399640.0000000    0.2987821
399680.0000000    0.3089629
399720.0000000    0.3065943
399760.0000000    0.3256415
399800.0000000    0.2944314
399840.0000000    0.3057881
399880.0000000    0.2999145
399920.0000000    0.3170380
399960.0000000    0.3029996
400000.0000000    0.3000086
400040.0000000    0.2956692
400080.0000000    0.2951156
400120.0000000    0.3050722
400160.0000000    0.2976166
400200.0000000    0.2948133
400240.0000000    0.2843390
400280.0000000    0.2964393
400320.0000000    0.2860252
400360.0000000    0.2703462
400400.0000000    0.2795298
400440.0000000    0.2792792
400480.0000000    0.2870782
400520.0000000    0.2796623
400560.0000000    0.2896804
400600.0000000    0.2660592
400640.0000000    0.2745131
400680.0000000    0.2873362
400720.0000000    0.3012532
400760.0000000    0.2790281
400800.0000000    0.3009794
400840.0000000    0.2775541
400880.0000000    0.2848177
400920.0000000    0.2799509
400960.0000000    0.2924274
401000.0000000    0.2862873
401040.0000000    0.2902490
401080.0000000    0.2829202
401120.0000000    0.2876377
401160.0000000    0.2819005
401200.0000000    0.2898970
401240.0000000    0.2721616
401280.0000000    0.2534419
401320.0000000    0.2754841
401360.0000000    0.2889776
401400.0000000    0.2882965
401440.0000000    0.2795791
401480.0000000    0.2715695
401520.0000000    0.2822499
401560.0000000    0.2701014
401600.0000000    0.2771934
401640.0000000    0.2996101
401680.0000000    0.2945551
401720.0000000    0.2992681
401760.0000000    0.2840057
401800.0000000    0.2900891
401840.0000000    0.2876088
401880.0000000    0.2744578
401920.0000000    0.2729720
401960.0000000    0.2937170
402000.0000000    0.2789097
402040.0000000    0.2809833
402080.0000000    0.2596055
402120.0000000    0.2840954
402160.0000000    0.2810771
402200.0000000    0.2880943
402240.0000000    0.2837088
402280.0000000    0.3017991
402320.0000000    0.3057570
402360.0000000    0.2899038
402400.0000000    0.2840055
402440.0000000    0.2772603
402480.0000000    0.2780237
402520.0000000    0.2886215
402560.0000000    0.2653731
402600.0000000    0.2952055
402640.0000000    0.3015059
402680.0000000    0.2965019
402720.0000000    0.3003331
402760.0000000    0.2861887
402800.0000000    0.3185958
402840.0000000    0.2911854
402880.0000000    0.3014118
402920.0000000    0.2778907
402960.0000000    0.3033051
403000.0000000    0.2858148
403040.0000000    0.2743911
403080.0000000    0.2815207
403120.0000000    0.2797829
403160.0000000    0.2622852
403200.0000000    0.2942198
403240.0000000    0.2698237
403280.0000000    0.2863487
403320.0000000    0.3100474
403360.0000000    0.3053904
403400.0000000    0.2920397
403440.0000000    0.2964408
403480.0000000    0.3203397
403520.0000000    0.3040484
403560.0000000    0.2848473
403600.0000000    0.2964756
403640.0000000    0.3107406
403680.0000000    0.3057851
403720.0000000    0.2956316
403760.0000000    0.2986683
403800.0000000    0.3133414
403840.0000000    0.3029355
403880.0000000    0.3000671
403920.0000000    0.2602435
403960.0000000    0.2728714
404000.0000000    0.2811413
404040.0000000    0.2784726
404080.0000000    0.2837260
404120.0000000    0.3012822
404160.0000000    0.3179176
404200.0000000    0.3136042
404240.0000000    0.3151459
404280.0000000    0.2910611
404320.0000000    0.2822880
404360.0000000    0.2715407
404400.0000000    0.2820787
404440.0000000    0.3037007
404480.0000000    0.2697537
404520.0000000    0.2824175
404560.0000000    0.2872483
404600.0000000    0.2759011
404640.0000000    0.3108673
404680.0000000    0.2786363
404720.0000000    0.2894765
404760.0000000    0.2727776
404800.0000000    0.2812861
404840.0000000    0.2792521
404880.0000000    0.2914651
404920.0000000    0.2834197
404960.0000000    0.2798481
405000.0000000    0.2759363
405040.0000000    0.2845955
405080.0000000    0.3010879
405120.0000000    0.2874455
405160.0000000    0.2969580
405200.0000000    0.2818580
405240.0000000    0.2949761
405280.0000000    0.2885391
405320.0000000    0.2974580
405360.0000000    0.2736010
405400.0000000    0.2718011
405440.0000000    0.2829911
405480.0000000    0.3061989
405520.0000000    0.2771980
405560.0000000    0.2801678
405600.0000000    0.2666204
405640.0000000    0.3015515
405680.0000000    0.2951576
405720.0000000    0.2775936
405760.0000000    0.2839624
405800.0000000    0.2720371
405840.0000000    0.2852952
405880.0000000    0.2817886
405920.0000000    0.2938557
405960.0000000    0.2811127
406000.0000000    0.2751021
406040.0000000    0.2895022
406080.0000000    0.2747592
406120.0000000    0.2865721
406160.0000000    0.3005011
406200.0000000    0.2887879
406240.0000000    0.2878601
406280.0000000    0.3017500
406320.0000000    0.3029064
406360.0000000    0.2970823
406400.0000000    0.3044380
406440.0000000    0.3081351
406480.0000000    0.2838764
406520.0000000    0.2883706
406560.0000000    0.2926310
406600.0000000    0.3135770
406640.0000000    0.2990396
406680.0000000    0.3099712
406720.0000000    0.2790090
406760.0000000    0.2770348
406800.0000000    0.2784294
406840.0000000    0.2872531
406880.0000000    0.2884005
406920.0000000    0.2757341
406960.0000000    0.2868679
407000.0000000    0.3193294
407040.0000000    0.2922374
407080.0000000    0.2771092
407120.0000000    0.2635075
407160.0000000    0.2851982
407200.0000000    0.2770327
407240.0000000    0.2956663
407280.0000000    0.2924540
407320.0000000    0.2970167
407360.0000000    0.2725527
407400.0000000    0.2828102
407440.0000000    0.2834273
407480.0000000    0.2837446
407520.0000000    0.2562338
407560.0000000    0.2849237
407600.0000000    0.2740002
407640.0000000    0.2616603
407680.0000000    0.2605156
407720.0000000    0.2754790
407760.0000000    0.2742593
407800.0000000    0.2555851
407840.0000000    0.2624573
407880.0000000    0.2684714
407920.0000000    0.2909853
407960.0000000    0.2797611
408000.0000000    0.2736363
408040.0000000    0.2656469
408080.0000000    0.2719482
408120.0000000    0.2917980
408160.0000000    0.2675563
408200.0000000    0.2712449
408240.0000000    0.2735027
408280.0000000    0.2637036
408320.0000000    0.2737577
408360.0000000    0.2616215
408400.0000000    0.2746825
408440.0000000    0.2754734
408480.0000000    0.2817687
408520.0000000    0.2910487
408560.0000000    0.2638904
408600.0000000    0.2696356
408640.0000000    0.2687640
408680.0000000    0.2779514
408720.0000000    0.2658430
408760.0000000    0.2681325
408800.0000000    0.2732401
408840.0000000    0.2854476
408880.0000000    0.2624547
408920.0000000    0.2690125
408960.0000000    0.2680107
409000.0000000    0.2854847
409040.0000000    0.2676122
409080.0000000    0.2797464
409120.0000000    0.2725977
409160.0000000    0.2745086
409200.0000000    0.2701297
409240.0000000    0.2815112
409280.0000000    0.2729812
409320.0000000    0.2585309
409360.0000000    0.2558086
409400.0000000    0.2762924
409440.0000000    0.2684411
409480.0000000    0.2540829
409520.0000000    0.2662758
409560.0000000    0.2791980
409600.0000000    0.2772101
409640.0000000    0.2962637
409680.0000000    0.2922587
409720.0000000    0.2831740
409760.0000000    0.2878046
409800.0000000    0.2966151
409840.0000000    0.2798430
409880.0000000    0.2962646
409920.0000000    0.2898769
409960.0000000    0.2843183
410000.0000000    0.2826372
410040.0000000    0.2878790
410080.0000000    0.2886482
410120.0000000    0.2746152
410160.0000000    0.2979099
410200.0000000    0.2897412
410240.0000000    0.3065285
410280.0000000    0.2956198
410320.0000000    0.2826543
410360.0000000    0.2945720
410400.0000000    0.2892067
410440.0000000    0.2818035
410480.0000000    0.2726233
410520.0000000    0.2887599
410560.0000000    0.2642808
410600.0000000    0.2912420
410640.0000000    0.3017727
410680.0000000    0.2794473
410720.0000000    0.2962959
410760.0000000    0.3024685
410800.0000000    0.2893387
410840.0000000    0.2676500
410880.0000000    0.2816362
410920.0000000    0.3083628
410960.0000000    0.2948786
411000.0000000    0.3022626
411040.0000000    0.2817272
411080.0000000    0.2857893
411120.0000000    0.2850507
411160.0000000    0.2775727
411200.0000000    0.2773388
411240.0000000    0.2952608
411280.0000000    0.2795577
411320.0000000    0.2738014
411360.0000000    0.2850056
411400.0000000    0.3010831
411440.0000000    0.2775258
411480.0000000    0.2720883
411520.0000000    0.2583111
411560.0000000    0.2701781
411600.0000000    0.2617711
411640.0000000    0.2652727
411680.0000000    0.2632607
411720.0000000    0.2943746
411760.0000000    0.2767500
411800.0000000    0.2642628
411840.0000000    0.2774373
411880.0000000    0.2901419
411920.0000000    0.2769594
411960.0000000    0.2821750
412000.0000000    0.2875554
412040.0000000    0.2993350
412080.0000000    0.3016841
412120.0000000    0.2935888
412160.0000000    0.2846087
412200.0000000    0.2965831
412240.0000000    0.2884528
412280.0000000    0.2925965
412320.0000000    0.2782866
412360.0000000    0.2767633
412400.0000000    0.2893187
412440.0000000    0.2802904
412480.0000000    0.2776889
412520.0000000    0.2899805
412560.0000000    0.3025786
412600.0000000    0.3195937
412640.0000000    0.2984266
412680.0000000    0.3066202
412720.0000000    0.3036476
412760.0000000    0.3097481
412800.0000000    0.2932782
412840.0000000    0.2998058
412880.0000000    0.3013997
412920.0000000    0.2919636
412960.0000000    0.2792373
413000.0000000    0.2971275
413040.0000000    0.2985704
413080.0000000    0.3150493
413120.0000000    0.2984194
413160.0000000    0.3033445
413200.0000000    0.3076630
413240.0000000    0.3015713
413280.0000000    0.2959982
413320.0000000    0.2854981
413360.0000000    0.2816700
413400.0000000    0.3054763
413440.0000000    0.2859244
413480.0000000    0.2728603
413520.0000000    0.2608789
413560.0000000    0.2513437
413600.0000000    0.2738537
413640.0000000    0.2765217
413680.0000000    0.3137537
413720.0000000    0.3014530
413760.0000000    0.2882477
413800.0000000    0.2877515
413840.0000000    0.2793276
413880.0000000    0.2708500
413920.0000000    0.2771333
413960.0000000    0.2647614
414000.0000000    0.2839659
414040.0000000    0.2810312
414080.0000000    0.2432470
414120.0000000    0.2641761
414160.0000000    0.2742343
414200.0000000    0.2464966
414240.0000000    0.2723679
414280.0000000    0.2759266
414320.0000000    0.2888853
414360.0000000    0.2967274
414400.0000000    0.2933781
414440.0000000    0.2911592
414480.0000000    0.2750236
414520.0000000    0.2907660
414560.0000000    0.2855010
414600.0000000    0.2832186
414640.0000000    0.2737109
414680.0000000    0.2876085
414720.0000000    0.2818962
414760.0000000    0.3014289
414800.0000000    0.2908960
414840.0000000    0.3118488
414880.0000000    0.3318157
414920.0000000    0.2974074
414960.0000000    0.2826111
415000.0000000    0.2786531
415040.0000000    0.2734083
415080.0000000    0.2902903
415120.0000000    0.2937652
415160.0000000    0.2997590
415200.0000000    0.3005264
415240.0000000    0.2831452
415280.0000000    0.2892700
415320.0000000    0.2888370
415360.0000000    0.3052084
415400.0000000    0.2746138
415440.0000000    0.2670376
415480.0000000    0.2770887
415520.0000000    0.2647047
415560.0000000    0.2552088
415600.0000000    0.2582141
415640.0000000    0.2608495
415680.0000000    0.2595990
415720.0000000    0.2797594
415760.0000000    0.2786852
415800.0000000    0.2774560
415840.0000000    0.2898236
415880.0000000    0.2820217
415920.0000000    0.2632526
415960.0000000    0.2911104
416000.0000000    0.2778257
416040.0000000    0.2667811
416080.0000000    0.2799049
416120.0000000    0.2897105
416160.0000000    0.2956057
416200.0000000    0.2855229
416240.0000000    0.2662334
416280.0000000    0.2732380
416320.0000000    0.2729091
416360.0000000    0.2780927
416400.0000000    0.2726462
416440.0000000    0.2618295
416480.0000000    0.2704763
416520.0000000    0.2741630
416560.0000000    0.2769675
416600.0000000    0.2893432
416640.0000000    0.2970495
416680.0000000    0.2837081
416720.0000000    0.2740189
416760.0000000    0.2857001
416800.0000000    0.2846732
416840.0000000    0.2749236
416880.0000000    0.2874457
416920.0000000    0.2789382
416960.0000000    0.2696351
417000.0000000    0.2754735
417040.0000000    0.2786477
417080.0000000    0.2737046
417120.0000000    0.2821601
417160.0000000    0.2890863
417200.0000000    0.2867657
417240.0000000    0.2950914
417280.0000000    0.2853351
417320.0000000    0.2820638
417360.0000000    0.3065806
417400.0000000    0.2730861
417440.0000000    0.2889947
417480.0000000    0.3040381
417520.0000000    0.2921702
417560.0000000    0.2905359
417600.0000000    0.2838353
417640.0000000    0.2925949
417680.0000000    0.2791539
417720.0000000    0.2835329
417760.0000000    0.2950231
417800.0000000    0.2779876
417840.0000000    0.2659249
417880.0000000    0.2676445
417920.0000000    0.2627763
417960.0000000    0.2490644
418000.0000000    0.2799639
418040.0000000    0.2765847
418080.0000000    0.2911353
418120.0000000    0.2734689
418160.0000000    0.2516768
418200.0000000    0.2746979
418240.0000000    0.2645957
418280.0000000    0.2821445
418320.0000000    0.2545744
418360.0000000    0.2831598
418400.0000000    0.2810068
418440.0000000    0.2855969
418480.0000000    0.2885892
418520.0000000    0.2714976
418560.0000000    0.2757517
418600.0000000    0.2792684
418640.0000000    0.2685350
418680.0000000    0.2593811
418720.0000000    0.2550530
418760.0000000    0.2669684
418800.0000000    0.2784920
418840.0000000    0.2765725
418880.0000000    0.2779467
418920.0000000    0.2758306
418960.0000000    0.2880599
419000.0000000    0.2873472
419040.0000000    0.2800933
419080.0000000    0.3007634
419120.0000000    0.2660107
419160.0000000    0.2879466
419200.0000000    0.2625904
419240.0000000    0.2762000
419280.0000000    0.2816076
419320.0000000    0.2695323
419360.0000000    0.2821629
419400.0000000    0.2693826
419440.0000000    0.2866544
419480.0000000    0.2903042
419520.0000000    0.2914118
419560.0000000    0.2730287
419600.0000000    0.2736313
419640.0000000    0.2771194
419680.0000000    0.2767070
419720.0000000    0.2795981
419760.0000000    0.2829322
419800.0000000    0.2601065
419840.0000000    0.2805407
419880.0000000    0.2835622
419920.0000000    0.2921103
419960.0000000    0.2809907
420000.0000000    0.2837801
420040.0000000    0.2813230
420080.0000000    0.2776901
420120.0000000    0.2727424
420160.0000000    0.2818829
420200.0000000    0.2725300
420240.0000000    0.2681418
420280.0000000    0.2683218
420320.0000000    0.2893972
420360.0000000    0.2843571
420400.0000000    0.2590265
420440.0000000    0.2723147
420480.0000000    0.2975329
420520.0000000    0.2820007
420560.0000000    0.2803596
420600.0000000    0.2677472
420640.0000000    0.2655706
420680.0000000    0.2723331
420720.0000000    0.2852165
420760.0000000    0.2748785
420800.0000000    0.2792794
420840.0000000    0.2774779
420880.0000000    0.2827093
420920.0000000    0.2854676
420960.0000000    0.2930938
421000.0000000    0.3163939
421040.0000000    0.2999103
421080.0000000    0.3100063
421120.0000000    0.3134054
421160.0000000    0.3085371
421200.0000000    0.3090487
421240.0000000    0.3041105
421280.0000000    0.2946173
421320.0000000    0.2922074
421360.0000000    0.2952249
421400.0000000    0.2728443
421440.0000000    0.2676493
421480.0000000    0.2743610
421520.0000000    0.2886591
421560.0000000    0.2787042
421600.0000000    0.2878921
421640.0000000    0.3022441
421680.0000000    0.3096498
421720.0000000    0.3052028
421760.0000000    0.2961994
421800.0000000    0.2934453
421840.0000000    0.3041794
421880.0000000    0.2923316
421920.0000000    0.2736988
421960.0000000    0.2835707
422000.0000000    0.2844246
422040.0000000    0.2950320
422080.0000000    0.2870493
422120.0000000    0.2762665
422160.0000000    0.2859760
422200.0000000    0.2630311
422240.0000000    0.2644049
422280.0000000    0.2882335
422320.0000000    0.2803722
422360.0000000    0.2698436
422400.0000000    0.2652857
422440.0000000    0.2876503
422480.0000000    0.2818919
422520.0000000    0.2810226
422560.0000000    0.3112926
422600.0000000    0.2759535
422640.0000000    0.2931433
422680.0000000    0.2881253
422720.0000000    0.2935545
422760.0000000    0.2994013
422800.0000000    0.2843559
422840.0000000    0.2689945
422880.0000000    0.2592043
422920.0000000    0.2906616
422960.0000000    0.2916675
423000.0000000    0.2875089
423040.0000000    0.3022952
423080.0000000    0.2895800
423120.0000000    0.3100604
423160.0000000    0.2827134
423200.0000000    0.2855748
423240.0000000    0.2821259
423280.0000000    0.2881615
423320.0000000    0.2766870
423360.0000000    0.2704113
423400.0000000    0.3007280
423440.0000000    0.2813982
423480.0000000    0.2764221
423520.0000000    0.2808346
423560.0000000    0.2728508
423600.0000000    0.2729705
423640.0000000    0.2598574
423680.0000000    0.2656683
423720.0000000    0.2923203
423760.0000000    0.2873411
423800.0000000    0.2837842
423840.0000000    0.2842528
423880.0000000    0.2681094
423920.0000000    0.2948657
423960.0000000    0.2832317
424000.0000000    0.2812999
424040.0000000    0.2716932
424080.0000000    0.2881191
424120.0000000    0.2775773
424160.0000000    0.2642053
424200.0000000    0.2747510
424240.0000000    0.2602845
424280.0000000    0.2597611
424320.0000000    0.2713759
424360.0000000    0.2797486
424400.0000000    0.2631283
424440.0000000    0.2730975
424480.0000000    0.2820804
424520.0000000    0.2851815
424560.0000000    0.2823625
424600.0000000    0.2943882
424640.0000000    0.2600080
424680.0000000    0.2671169
424720.0000000    0.2629201
424760.0000000    0.2753207
424800.0000000    0.2773956
424840.0000000    0.2772157
424880.0000000    0.2684387
424920.0000000    0.2749615
424960.0000000    0.2709979
425000.0000000    0.2766689
425040.0000000    0.2916944
425080.0000000    0.2832882
425120.0000000    0.2795126
425160.0000000    0.2791970
425200.0000000    0.2847481
425240.0000000    0.2855446
425280.0000000    0.2766832
425320.0000000    0.2769923
425360.0000000    0.2827360
425400.0000000    0.2888082
425440.0000000    0.2855969
425480.0000000    0.2674336
425520.0000000    0.2655025
425560.0000000    0.2819885
425600.0000000    0.2868076
425640.0000000    0.3030688
425680.0000000    0.2731903
425720.0000000    0.2706935
425760.0000000    0.2695780
425800.0000000    0.2763077
425840.0000000    0.2736842
425880.0000000    0.2727100
425920.0000000    0.2671418
425960.0000000    0.2522485
426000.0000000    0.2602951
426040.0000000    0.2496034
426080.0000000    0.2446716
426120.0000000    0.2757361
426160.0000000    0.2730819
426200.0000000    0.2560329
426240.0000000    0.2703994
426280.0000000    0.2722894
426320.0000000    0.3023450
426360.0000000    0.2714472
426400.0000000    0.2677000
426440.0000000    0.2779395
426480.0000000    0.2784771
426520.0000000    0.2727075
426560.0000000    0.2784421
426600.0000000    0.2827124
426640.0000000    0.2864080
426680.0000000    0.2707550
426720.0000000    0.2598760
426760.0000000    0.2607158
426800.0000000    0.2749166
426840.0000000    0.2700230
426880.0000000    0.2582315
426920.0000000    0.2759389
426960.0000000    0.2741431
427000.0000000    0.2851846
427040.0000000    0.2856099
427080.0000000    0.2831206
427120.0000000    0.2843034
427160.0000000    0.2898371
427200.0000000    0.2563414
427240.0000000    0.2642978
427280.0000000    0.2361088
427320.0000000    0.2728244
427360.0000000    0.2582427
427400.0000000    0.2664813
427440.0000000    0.2752619
427480.0000000    0.2525771
427520.0000000    0.2532726
427560.0000000    0.2665218
427600.0000000    0.2661519
427640.0000000    0.2694941
427680.0000000    0.2674116
427720.0000000    0.2880183
427760.0000000    0.2749268
427800.0000000    0.2792214
427840.0000000    0.2818274
427880.0000000    0.2874857
427920.0000000    0.2810475
427960.0000000    0.2687848
428000.0000000    0.2770509
428040.0000000    0.2741728
428080.0000000    0.2652478
428120.0000000    0.2707948
428160.0000000    0.2612518
428200.0000000    0.2651145
428240.0000000    0.2547561
428280.0000000    0.2855896
428320.0000000    0.2588698
428360.0000000    0.2721388
428400.0000000    0.2860297
428440.0000000    0.2888444
428480.0000000    0.2701288
428520.0000000    0.2824713
428560.0000000    0.2669931
428600.0000000    0.2606238
428640.0000000    0.2835303
428680.0000000    0.2776149
428720.0000000    0.2867575
428760.0000000    0.2835516
428800.0000000    0.2724476
428840.0000000    0.2583629
428880.0000000    0.2532377
428920.0000000    0.2532695
428960.0000000    0.2636113
429000.0000000    0.2749095
429040.0000000    0.2643395
429080.0000000    0.2780343
429120.0000000    0.2757443
429160.0000000    0.2813196
429200.0000000    0.2525017
429240.0000000    0.2651448
429280.0000000    0.2643786
429320.0000000    0.2811480
429360.0000000    0.2803010
429400.0000000    0.2852353
429440.0000000    0.2937379
429480.0000000    0.2908703
429520.0000000    0.2946719
429560.0000000    0.2995837
429600.0000000    0.2750580
429640.0000000    0.2822333
429680.0000000    0.2768534
429720.0000000    0.2887805
429760.0000000    0.2811233
429800.0000000    0.2842589
429840.0000000    0.2785155
429880.0000000    0.2636594
429920.0000000    0.2681136
429960.0000000    0.2756337
430000.0000000    0.2972929
430040.0000000    0.2740943
430080.0000000    0.2911484
430120.0000000    0.2837856
430160.0000000    0.2753663
430200.0000000    0.2825409
430240.0000000    0.2639181
430280.0000000    0.2883891
430320.0000000    0.3081891
430360.0000000    0.2930763
430400.0000000    0.2729084
430440.0000000    0.2809897
430480.0000000    0.3002496
430520.0000000    0.2782686
430560.0000000    0.2822734
430600.0000000    0.2936215
430640.0000000    0.2837463
430680.0000000    0.2929965
430720.0000000    0.2857164
430760.0000000    0.2997772
430800.0000000    0.2954527
430840.0000000    0.2935947
430880.0000000    0.2972888
430920.0000000    0.2878940
430960.0000000    0.2881055
431000.0000000    0.2753914
431040.0000000    0.2716712
431080.0000000    0.2674310
431120.0000000    0.2637365
431160.0000000    0.2816686
431200.0000000    0.2802497
431240.0000000    0.2668301
431280.0000000    0.2843143
431320.0000000    0.2855071
431360.0000000    0.2843554
431400.0000000    0.2810737
431440.0000000    0.2670319
431480.0000000    0.2881808
431520.0000000    0.2909418
431560.0000000    0.2841679
431600.0000000    0.2835915
431640.0000000    0.3098364
431680.0000000    0.2724342
431720.0000000    0.2715286
431760.0000000    0.2580612
431800.0000000    0.2604277
431840.0000000    0.2772653
431880.0000000    0.2549539
431920.0000000    0.2815067
431960.0000000    0.2708489
432000.0000000    0.2666982
432040.0000000    0.2743840
432080.0000000    0.2714372
432120.0000000    0.2688296
432160.0000000    0.2538357
432200.0000000    0.2745420
432240.0000000    0.2820515
432280.0000000    0.2675965
432320.0000000    0.2647106
432360.0000000    0.2810711
432400.0000000    0.2771113
432440.0000000    0.2817137
432480.0000000    0.2812936
432520.0000000    0.2757201
432560.0000000    0.2749273
432600.0000000    0.2622649
432640.0000000    0.2708926
432680.0000000    0.2700268
432720.0000000    0.2846459
432760.0000000    0.2819706
432800.0000000    0.2765222
432840.0000000    0.2703729
432880.0000000    0.2603096
432920.0000000    0.2532218
432960.0000000    0.2503123
433000.0000000    0.2664598
433040.0000000    0.2718756
433080.0000000    0.2785159
433120.0000000    0.2626963
433160.0000000    0.2846970
433200.0000000    0.2785896
433240.0000000    0.2723171
433280.0000000    0.2584524
433320.0000000    0.2886653
433360.0000000    0.2635110
433400.0000000    0.2689022
433440.0000000    0.2771127
433480.0000000    0.2682100
433520.0000000    0.2784573
433560.0000000    0.2849759
433600.0000000    0.2624511
433640.0000000    0.2896756
433680.0000000    0.2777720
433720.0000000    0.2777603
433760.0000000    0.2812186
433800.0000000    0.2734403
433840.0000000    0.2761383
433880.0000000    0.2793863
433920.0000000    0.2728144
433960.0000000    0.2589452
434000.0000000    0.2772548
434040.0000000    0.2920880
434080.0000000    0.2735164
434120.0000000    0.2805578
434160.0000000    0.2778743
434200.0000000    0.2532284
434240.0000000    0.2647403
434280.0000000    0.2715569
434320.0000000    0.2693831
434360.0000000    0.2702583
434400.0000000    0.2734828
434440.0000000    0.2751072
434480.0000000    0.2806282
434520.0000000    0.2968262
434560.0000000    0.2912303
434600.0000000    0.2811386
434640.0000000    0.2798024
434680.0000000    0.2922079
434720.0000000    0.2793897
434760.0000000    0.2735465
434800.0000000    0.2618779
434840.0000000    0.2793992
434880.0000000    0.2794146
434920.0000000    0.2741006
434960.0000000    0.2906582
435000.0000000    0.3020619
435040.0000000    0.2846149
435080.0000000    0.2606652
435120.0000000    0.2725876
435160.0000000    0.2587304
435200.0000000    0.2756973
435240.0000000    0.2817983
435280.0000000    0.2857932
435320.0000000    0.2886679
435360.0000000    0.2800044
435400.0000000    0.2715268
435440.0000000    0.2751248
435480.0000000    0.2798181
435520.0000000    0.2525736
435560.0000000    0.2822656
435600.0000000    0.2697073
435640.0000000    0.2952500
435680.0000000    0.2877269
435720.0000000    0.2721050
435760.0000000    0.2926562
435800.0000000    0.2692029
435840.0000000    0.2928120
435880.0000000    0.2917165
435920.0000000    0.2676366
435960.0000000    0.2720008
436000.0000000    0.2740379
436040.0000000    0.2785234
436080.0000000    0.2913080
436120.0000000    0.2697933
436160.0000000    0.2814007
436200.0000000    0.2803601
436240.0000000    0.2623462
436280.0000000    0.2773906
436320.0000000    0.2794778
436360.0000000    0.2724775
436400.0000000    0.2774509
436440.0000000    0.2445349
436480.0000000    0.2798968
436520.0000000    0.2668504
436560.0000000    0.2499009
436600.0000000    0.2662734
436640.0000000    0.2581901
436680.0000000    0.2507096
436720.0000000    0.2829200
436760.0000000    0.2797267
436800.0000000    0.2652380
436840.0000000    0.2884695
436880.0000000    0.2658278
436920.0000000    0.2750792
436960.0000000    0.2946791
437000.0000000    0.2717871
437040.0000000    0.2724075
437080.0000000    0.2747979
437120.0000000    0.2862618
437160.0000000    0.2748574
437200.0000000    0.2708794
437240.0000000    0.2756672
437280.0000000    0.2828034
437320.0000000    0.2609594
437360.0000000    0.2626072
437400.0000000    0.2749032
437440.0000000    0.2851014
437480.0000000    0.2970564
437520.0000000    0.2917785
437560.0000000    0.2793574
437600.0000000    0.2966520
437640.0000000    0.2734268
437680.0000000    0.2807799
437720.0000000    0.2756985
437760.0000000    0.2982001
437800.0000000    0.2863174
437840.0000000    0.2930122
437880.0000000    0.3003586
437920.0000000    0.3052044
437960.0000000    0.2828479
438000.0000000    0.2918421
438040.0000000    0.2816691
438080.0000000    0.2892138
438120.0000000    0.2904017
438160.0000000    0.2966174
438200.0000000    0.3017008
438240.0000000    0.2805232
438280.0000000    0.2966959
438320.0000000    0.2858723
438360.0000000    0.2939631
438400.0000000    0.2912197
438440.0000000    0.3099141
438480.0000000    0.3150763
438520.0000000    0.2891992
438560.0000000    0.2999974
438600.0000000    0.2729067
438640.0000000    0.2789797
438680.0000000    0.2755085
438720.0000000    0.2951251
438760.0000000    0.2669955
438800.0000000    0.2771151
438840.0000000    0.2686352
438880.0000000    0.2900697
438920.0000000    0.2853553
438960.0000000    0.2857784
439000.0000000    0.2974811
439040.0000000    0.2948784
439080.0000000    0.2834981
439120.0000000    0.2742761
439160.0000000    0.2544255
439200.0000000    0.2755390
439240.0000000    0.2825480
439280.0000000    0.2659028
439320.0000000    0.2630558
439360.0000000    0.2759860
439400.0000000    0.2784427
439440.0000000    0.2977505
439480.0000000    0.2822150
439520.0000000    0.2747906
439560.0000000    0.2597985
439600.0000000    0.2621141
439640.0000000    0.2637719
439680.0000000    0.2810753
439720.0000000    0.2824685
439760.0000000    0.2866439
439800.0000000    0.2869062
439840.0000000    0.2923872
439880.0000000    0.2928984
439920.0000000    0.2852969
439960.0000000    0.2957264
440000.0000000    0.2744155
440040.0000000    0.2749363
440080.0000000    0.2796186
440120.0000000    0.2866384
440160.0000000    0.2517135
440200.0000000    0.2855301
440240.0000000    0.2812558
440280.0000000    0.2769296
440320.0000000    0.2925499
440360.0000000    0.2849983
440400.0000000    0.2966813
440440.0000000    0.2670380
440480.0000000    0.2873161
440520.0000000    0.2885844
440560.0000000    0.2870389
440600.0000000    0.2893288
440640.0000000    0.2687275
440680.0000000    0.2968589
440720.0000000    0.2859669
440760.0000000    0.3007679
440800.0000000    0.2902813
440840.0000000    0.2842072
440880.0000000    0.2943702
440920.0000000    0.2914187
440960.0000000    0.2977074
441000.0000000    0.2849821
441040.0000000    0.2653081
441080.0000000    0.2924960
441120.0000000    0.2802641
441160.0000000    0.2669469
441200.0000000    0.2847456
441240.0000000    0.2957278
441280.0000000    0.2892746
441320.0000000    0.2686972
441360.0000000    0.2917756
441400.0000000    0.2684895
441440.0000000    0.2706728
441480.0000000    0.2829904
441520.0000000    0.2860281
441560.0000000    0.2804925
441600.0000000    0.2989944
441640.0000000    0.2864671
441680.0000000    0.2710191
441720.0000000    0.2703570
441760.0000000    0.2673683
441800.0000000    0.2568132
441840.0000000    0.2695524
441880.0000000    0.2521335
441920.0000000    0.2813143
441960.0000000    0.2621781
442000.0000000    0.2485159
442040.0000000    0.2514416
442080.0000000    0.2792247
442120.0000000    0.2732511
442160.0000000    0.2705853
442200.0000000    0.2589335
442240.0000000    0.2732755
442280.0000000    0.2838662
442320.0000000    0.2717473
442360.0000000    0.2407786
442400.0000000    0.2885900
442440.0000000    0.2696089
442480.0000000    0.2841859
442520.0000000    0.2887263
442560.0000000    0.2918225
442600.0000000    0.2784074
442640.0000000    0.2910555
442680.0000000    0.2857648
442720.0000000    0.2843074
442760.0000000    0.2717704
442800.0000000    0.2544660
442840.0000000    0.2839362
442880.0000000    0.2623684
442920.0000000    0.2750593
442960.0000000    0.2756745
443000.0000000    0.2938388
443040.0000000    0.2801954
443080.0000000    0.2701146
443120.0000000    0.2626546
443160.0000000    0.2731268
443200.0000000    0.2709994
443240.0000000    0.2695992
443280.0000000    0.2704556
443320.0000000    0.2904043
443360.0000000    0.2543668
443400.0000000    0.2640137
443440.0000000    0.2522855
443480.0000000    0.2760859
443520.0000000    0.2782577
443560.0000000    0.3052161
443600.0000000    0.2852602
443640.0000000    0.2739900
443680.0000000    0.2765343
443720.0000000    0.2940871
443760.0000000    0.2826766
443800.0000000    0.2528542
443840.0000000    0.2560993
443880.0000000    0.2470938
443920.0000000    0.2548612
443960.0000000    0.2831186
444000.0000000    0.2703432
444040.0000000    0.2610436
444080.0000000    0.2602971
444120.0000000    0.2719376
444160.0000000    0.2765057
444200.0000000    0.2730440
444240.0000000    0.2851923
444280.0000000    0.2704957
444320.0000000    0.2663676
444360.0000000    0.2602781
444400.0000000    0.2623030
444440.0000000    0.2832679
444480.0000000    0.2564130
444520.0000000    0.2684706
444560.0000000    0.2577938
444600.0000000    0.2693793
444640.0000000    0.2774513
444680.0000000    0.2881624
444720.0000000    0.2659403
444760.0000000    0.2705326
444800.0000000    0.2714294
444840.0000000    0.2709856
444880.0000000    0.2883784
444920.0000000    0.2640800
444960.0000000    0.2776072
445000.0000000    0.2735168
445040.0000000    0.2684200
445080.0000000    0.2693352
445120.0000000    0.2681594
445160.0000000    0.2769111
445200.0000000    0.2590190
445240.0000000    0.2661223
445280.0000000    0.2703313
445320.0000000    0.2755727
445360.0000000    0.2666852
445400.0000000    0.2656462
445440.0000000    0.2766586
445480.0000000    0.2644259
445520.0000000    0.2909606
445560.0000000    0.2791422
445600.0000000    0.2769986
445640.0000000    0.2801916
445680.0000000    0.2808170
445720.0000000    0.2783412
445760.0000000    0.2835138
445800.0000000    0.2758989
445840.0000000    0.2738508
445880.0000000    0.2706804
445920.0000000    0.2706691
445960.0000000    0.2808552
446000.0000000    0.2620122
446040.0000000    0.2799439
446080.0000000    0.2850978
446120.0000000    0.2540798
446160.0000000    0.2523111
446200.0000000    0.2690694
446240.0000000    0.2738952
446280.0000000    0.2942107
446320.0000000    0.2783232
446360.0000000    0.2681651
446400.0000000    0.2965471
446440.0000000    0.2676148
446480.0000000    0.2791153
446520.0000000    0.2666815
446560.0000000    0.2710042
446600.0000000    0.2807256
446640.0000000    0.2979317
446680.0000000    0.2841547
446720.0000000    0.2880129
446760.0000000    0.2759555
446800.0000000    0.2967307
446840.0000000    0.2643183
446880.0000000    0.2734604
446920.0000000    0.2490134
446960.0000000    0.2894535
447000.0000000    0.2597944
447040.0000000    0.2577994
447080.0000000    0.2505914
447120.0000000    0.2627614
447160.0000000    0.2566524
447200.0000000    0.2851389
447240.0000000    0.2519124
447280.0000000    0.2631958
447320.0000000    0.2976576
447360.0000000    0.2688985
447400.0000000    0.2712935
447440.0000000    0.2785249
447480.0000000    0.2846211
447520.0000000    0.2555763
447560.0000000    0.2681171
447600.0000000    0.2559663
447640.0000000    0.2784534
447680.0000000    0.2632783
447720.0000000    0.2627842
447760.0000000    0.2554125
447800.0000000    0.2801883
447840.0000000    0.2674507
447880.0000000    0.2631142
447920.0000000    0.2611439
447960.0000000    0.2709458
448000.0000000    0.2744055
448040.0000000    0.2746792
448080.0000000    0.2907267
448120.0000000    0.2703918
448160.0000000    0.2740646
448200.0000000    0.2832601
448240.0000000    0.2979685
448280.0000000    0.2948801
448320.0000000    0.2640386
448360.0000000    0.2685184
448400.0000000    0.2954234
448440.0000000    0.3019553
448480.0000000    0.2830976
448520.0000000    0.2882709
448560.0000000    0.2906155
448600.0000000    0.2783903
448640.0000000    0.2766583
448680.0000000    0.2870862
448720.0000000    0.2757338
448760.0000000    0.2761737
448800.0000000    0.2805062
448840.0000000    0.2692760
448880.0000000    0.2549961
448920.0000000    0.2723906
448960.0000000    0.2666872
449000.0000000    0.2878057
449040.0000000    0.2708970
449080.0000000    0.2807056
449120.0000000    0.2449892
449160.0000000    0.2739516
449200.0000000    0.2750533
449240.0000000    0.2761348
449280.0000000    0.2640522
449320.0000000    0.2726423
449360.0000000    0.2606682
449400.0000000    0.2725520
449440.0000000    0.2795591
449480.0000000    0.2607868
449520.0000000    0.2471067
449560.0000000    0.2806948
449600.0000000    0.2893636
449640.0000000    0.2854780
449680.0000000    0.2852464
449720.0000000    0.2762156
449760.0000000    0.2796748
449800.0000000    0.2716898
449840.0000000    0.2607626
449880.0000000    0.2683484
449920.0000000    0.2793412
449960.0000000    0.2736471
450000.0000000    0.2732682
450040.0000000    0.2645493
450080.0000000    0.2672757
450120.0000000    0.2604179
450160.0000000    0.2718224
450200.0000000    0.2799661
450240.0000000    0.2766818
450280.0000000    0.2449621
450320.0000000    0.2615285
450360.0000000    0.2469280
450400.0000000    0.2496744
450440.0000000    0.2594985
450480.0000000    0.2527863
450520.0000000    0.2648010
450560.0000000    0.2723278
450600.0000000    0.2656040
450640.0000000    0.2673396
450680.0000000    0.2783856
450720.0000000    0.2484495
450760.0000000    0.2675093
450800.0000000    0.2787121
450840.0000000    0.2713972
450880.0000000    0.2776762
450920.0000000    0.2933255
450960.0000000    0.2963580
451000.0000000    0.2840125
451040.0000000    0.2605612
451080.0000000    0.2688100
451120.0000000    0.2485554
451160.0000000    0.2719897
451200.0000000    0.2610532
451240.0000000    0.2880942
451280.0000000    0.2668028
451320.0000000    0.2666328
451360.0000000    0.2630088
451400.0000000    0.2538222
451440.0000000    0.2677900
451480.0000000    0.2740683
451520.0000000    0.2590787
451560.0000000    0.2693026
451600.0000000    0.2754886
451640.0000000    0.2746471
451680.0000000    0.2831648
451720.0000000    0.2642889
451760.0000000    0.2911652
451800.0000000    0.2738605
451840.0000000    0.2602670
451880.0000000    0.2693386
451920.0000000    0.2536176
451960.0000000    0.2712962
452000.0000000    0.2614339
452040.0000000    0.2946495
452080.0000000    0.2837660
452120.0000000    0.2963550
452160.0000000    0.2965384
452200.0000000    0.2822605
452240.0000000    0.2648268
452280.0000000    0.2827536
452320.0000000    0.2767561
452360.0000000    0.2819814
452400.0000000    0.2855962
452440.0000000    0.2716134
452480.0000000    0.2716579
452520.0000000    0.2806809
452560.0000000    0.2637787
452600.0000000    0.2636506
452640.0000000    0.2785901
452680.0000000    0.2638761
452720.0000000    0.2672689
452760.0000000    0.2719665
452800.0000000    0.2836501
452840.0000000    0.2723854
452880.0000000    0.2671388
452920.0000000    0.2770314
452960.0000000    0.2505110
453000.0000000    0.2671829
453040.0000000    0.2710843
453080.0000000    0.2344235
453120.0000000    0.2608660
453160.0000000    0.2590044
453200.0000000    0.2685286
453240.0000000    0.2732440
453280.0000000    0.2749072
453320.0000000    0.2565261
453360.0000000    0.2673251
453400.0000000    0.2470734
453440.0000000    0.2764624
453480.0000000    0.2715119
453520.0000000    0.2656159
453560.0000000    0.2679704
453600.0000000    0.2522181
453640.0000000    0.2740485
453680.0000000    0.2885382
453720.0000000    0.2856452
453760.0000000    0.2840449
453800.0000000    0.2680900
453840.0000000    0.2839486
453880.0000000    0.2841433
453920.0000000    0.2857935
453960.0000000    0.2790218
454000.0000000    0.2632933
454040.0000000    0.2618338
454080.0000000    0.2749658
454120.0000000    0.2547107
454160.0000000    0.2644873
454200.0000000    0.2574341
454240.0000000    0.2693118
454280.0000000    0.2622277
454320.0000000    0.2844270
454360.0000000    0.2913091
454400.0000000    0.2858639
454440.0000000    0.2774921
454480.0000000    0.2746070
454520.0000000    0.2927890
454560.0000000    0.2951523
454600.0000000    0.2890722
454640.0000000    0.3037487
454680.0000000    0.2777781
454720.0000000    0.2918274
454760.0000000    0.2733870
454800.0000000    0.2788915
454840.0000000    0.2919223
454880.0000000    0.3067591
454920.0000000    0.2955594
454960.0000000    0.2713970
455000.0000000    0.2703894
455040.0000000    0.2837492
455080.0000000    0.2572165
455120.0000000    0.2527994
455160.0000000    0.2610683
455200.0000000    0.2517918
455240.0000000    0.2510311
455280.0000000    0.2613344
455320.0000000    0.2681725
455360.0000000    0.2841213
455400.0000000    0.2775485
455440.0000000    0.2838158
455480.0000000    0.2818245
455520.0000000    0.2677571
455560.0000000    0.2877873
455600.0000000    0.2849391
455640.0000000    0.2542210
455680.0000000    0.2796329
455720.0000000    0.2743196
455760.0000000    0.2584422
455800.0000000    0.2464174
455840.0000000    0.2490753
455880.0000000    0.2638305
455920.0000000    0.2677343
455960.0000000    0.2754238
456000.0000000    0.2546474
456040.0000000    0.2758397
456080.0000000    0.2700534
456120.0000000    0.2489086
456160.0000000    0.2627904
456200.0000000    0.2641202
456240.0000000    0.2618213
456280.0000000    0.2543081
456320.0000000    0.2698424
456360.0000000    0.2670191
456400.0000000    0.2903941
456440.0000000    0.2553699
456480.0000000    0.2585510
456520.0000000    0.2756912
456560.0000000    0.2831676
456600.0000000    0.2739525
456640.0000000    0.2713508
456680.0000000    0.2732156
456720.0000000    0.2690654
456760.0000000    0.2826191
456800.0000000    0.2686863
456840.0000000    0.2758875
456880.0000000    0.2751069
456920.0000000    0.2666903
456960.0000000    0.2705812
457000.0000000    0.2565136
457040.0000000    0.2549838
457080.0000000    0.2770706
457120.0000000    0.2594597
457160.0000000    0.2718705
457200.0000000    0.2818477
457240.0000000    0.2745742
457280.0000000    0.2590327
457320.0000000    0.2691893
457360.0000000    0.2591812
457400.0000000    0.2862930
457440.0000000    0.2667089
457480.0000000    0.2666309
457520.0000000    0.2546197
457560.0000000    0.2545966
457600.0000000    0.2587604
457640.0000000    0.2673311
457680.0000000    0.2558816
457720.0000000    0.2820024
457760.0000000    0.2753965
457800.0000000    0.2669244
457840.0000000    0.2815316
457880.0000000    0.2711301
457920.0000000    0.2680410
457960.0000000    0.2846167
458000.0000000    0.2796239
458040.0000000    0.2605212
458080.0000000    0.2686619
458120.0000000    0.2733007
458160.0000000    0.2835304
458200.0000000    0.2799998
458240.0000000    0.2661375
458280.0000000    0.2795765
458320.0000000    0.2860680
458360.0000000    0.2795599
458400.0000000    0.2748855
458440.0000000    0.2570968
458480.0000000    0.2668391
458520.0000000    0.2517807
458560.0000000    0.2798935
458600.0000000    0.2576937
458640.0000000    0.2562470
458680.0000000    0.2483544
458720.0000000    0.2605708
458760.0000000    0.2531302
458800.0000000    0.2461114
458840.0000000    0.2593204
458880.0000000    0.2555058
458920.0000000    0.2821591
458960.0000000    0.2739613
459000.0000000    0.2679215
459040.0000000    0.2804503
459080.0000000    0.2796789
459120.0000000    0.2609112
459160.0000000    0.2903853
459200.0000000    0.2904007
459240.0000000    0.2770963
459280.0000000    0.2966003
459320.0000000    0.2895576
459360.0000000    0.2789630
459400.0000000    0.2897063
459440.0000000    0.2598277
459480.0000000    0.2775696
459520.0000000    0.2744067
459560.0000000    0.2783986
459600.0000000    0.2929253
459640.0000000    0.2547731
459680.0000000    0.2700349
459720.0000000    0.2677697
459760.0000000    0.2758043
459800.0000000    0.2768711
459840.0000000    0.3064965
459880.0000000    0.2947370
459920.0000000    0.2815535
459960.0000000    0.2800883
460000.0000000    0.2894188
460040.0000000    0.2780866
460080.0000000    0.2718886
460120.0000000    0.2505307
460160.0000000    0.2693574
460200.0000000    0.2560026
460240.0000000    0.2686030
460280.0000000    0.2708915
460320.0000000    0.2883354
460360.0000000    0.2741272
460400.0000000    0.2795598
460440.0000000    0.2602912
460480.0000000    0.2710396
460520.0000000    0.2561736
460560.0000000    0.2636881
460600.0000000    0.2632961
460640.0000000    0.2518827
460680.0000000    0.2553553
460720.0000000    0.2625465
460760.0000000    0.2362450
460800.0000000    0.2641122
460840.0000000    0.2614231
460880.0000000    0.2644274
460920.0000000    0.2637419
460960.0000000    0.2841462
461000.0000000    0.2881736
461040.0000000    0.2893371
461080.0000000    0.2649330
461120.0000000    0.2851174
461160.0000000    0.2786930
461200.0000000    0.2764545
461240.0000000    0.2572936
461280.0000000    0.2603263
461320.0000000    0.2559913
461360.0000000    0.2667432
461400.0000000    0.2868260
461440.0000000    0.2649812
461480.0000000    0.2640173
461520.0000000    0.2714852
461560.0000000    0.2664096
461600.0000000    0.2603793
461640.0000000    0.2743324
461680.0000000    0.2637534
461720.0000000    0.2578256
461760.0000000    0.2700126
461800.0000000    0.2698138
461840.0000000    0.2875136
461880.0000000    0.2795601
461920.0000000    0.3035222
461960.0000000    0.2633429
462000.0000000    0.2808029
462040.0000000    0.2540595
462080.0000000    0.2650815
462120.0000000    0.2682184
462160.0000000    0.2505789
462200.0000000    0.2746695
462240.0000000    0.2920127
462280.0000000    0.2626672
462320.0000000    0.2709873
462360.0000000    0.2768662
462400.0000000    0.2684407
462440.0000000    0.2862212
462480.0000000    0.2853419
462520.0000000    0.3051962
462560.0000000    0.2773580
462600.0000000    0.2759232
462640.0000000    0.2908526
462680.0000000    0.2640394
462720.0000000    0.3033738
462760.0000000    0.2967187
462800.0000000    0.2901800
462840.0000000    0.2736713
462880.0000000    0.2758914
462920.0000000    0.2828270
462960.0000000    0.2693475
463000.0000000    0.2879964
463040.0000000    0.2779558
463080.0000000    0.2677589
463120.0000000    0.2670373
463160.0000000    0.2913665
463200.0000000    0.2957643
463240.0000000    0.2923479
463280.0000000    0.3000789
463320.0000000    0.2879249
463360.0000000    0.2739713
463400.0000000    0.2706636
463440.0000000    0.2894531
463480.0000000    0.2923673
463520.0000000    0.2898775
463560.0000000    0.2674351
463600.0000000    0.2984266
463640.0000000    0.2851768
463680.0000000    0.2968834
463720.0000000    0.2836925
463760.0000000    0.2869210
463800.0000000    0.2990365
463840.0000000    0.2934619
463880.0000000    0.3147200
463920.0000000    0.2977506
463960.0000000    0.3055203
464000.0000000    0.2705131
464040.0000000    0.2839467
464080.0000000    0.2841831
464120.0000000    0.3000576
464160.0000000    0.2986334
464200.0000000    0.2813211
464240.0000000    0.2799581
464280.0000000    0.2962027
464320.0000000    0.2875523
464360.0000000    0.2854491
464400.0000000    0.2784609
464440.0000000    0.3067645
464480.0000000    0.3111182
464520.0000000    0.2967002
464560.0000000    0.2948617
464600.0000000    0.3024716
464640.0000000    0.2952433
464680.0000000    0.2925523
464720.0000000    0.2537350
464760.0000000    0.2793247
464800.0000000    0.2747540
464840.0000000    0.2711237
464880.0000000    0.2737795
464920.0000000    0.3031489
464960.0000000    0.2735193
465000.0000000    0.2656763
465040.0000000    0.2574445
465080.0000000    0.2615949
465120.0000000    0.2729860
465160.0000000    0.2779905
465200.0000000    0.2648085
465240.0000000    0.2649531
465280.0000000    0.2711951
465320.0000000    0.2806140
465360.0000000    0.2692259
465400.0000000    0.2795851
465440.0000000    0.2867237
465480.0000000    0.2830209
465520.0000000    0.2845703
465560.0000000    0.2810131
465600.0000000    0.2567531
465640.0000000    0.2681113
465680.0000000    0.2650016
465720.0000000    0.2781076
465760.0000000    0.2818292
465800.0000000    0.2819679
465840.0000000    0.2821738
465880.0000000    0.2603823
465920.0000000    0.2778328
465960.0000000    0.2931291
466000.0000000    0.2903351
466040.0000000    0.2765877
466080.0000000    0.2718460
466120.0000000    0.2836309
466160.0000000    0.2811247
466200.0000000    0.2815679
466240.0000000    0.2638850
466280.0000000    0.2683438
466320.0000000    0.2683217
466360.0000000    0.2824861
466400.0000000    0.2737368
466440.0000000    0.2738455
466480.0000000    0.2616136
466520.0000000    0.2862150
466560.0000000    0.2701124
466600.0000000    0.2594323
466640.0000000    0.2640679
466680.0000000    0.2702550
466720.0000000    0.2766162
466760.0000000    0.2626669
466800.0000000    0.2709520
466840.0000000    0.2766023
466880.0000000    0.2621431
466920.0000000    0.2602432
466960.0000000    0.2581018
467000.0000000    0.2769733
467040.0000000    0.2710249
467080.0000000    0.2646187
467120.0000000    0.2871033
467160.0000000    0.2913769
467200.0000000    0.2930179
467240.0000000    0.2883708
467280.0000000    0.2722555
467320.0000000    0.2639484
467360.0000000    0.2772260
467400.0000000    0.2625020
467440.0000000    0.2667158
467480.0000000    0.2723113
467520.0000000    0.2959498
467560.0000000    0.2860878
467600.0000000    0.2747513
467640.0000000    0.2817924
467680.0000000    0.2834046
467720.0000000    0.2999843
467760.0000000    0.2841969
467800.0000000    0.2760372
467840.0000000    0.2797483
467880.0000000    0.2921899
467920.0000000    0.2845318
467960.0000000    0.2608824
468000.0000000    0.2828260
468040.0000000    0.2869727
468080.0000000    0.2903456
468120.0000000    0.2714854
468160.0000000    0.2738938
468200.0000000    0.2798506
468240.0000000    0.2824575
468280.0000000    0.2836648
468320.0000000    0.2883810
468360.0000000    0.2588165
468400.0000000    0.2829995
468440.0000000    0.2859451
468480.0000000    0.2999121
468520.0000000    0.2818497
468560.0000000    0.3005046
468600.0000000    0.3060785
468640.0000000    0.2702406
468680.0000000    0.3009924
468720.0000000    0.3144611
468760.0000000    0.3133993
468800.0000000    0.2986672
468840.0000000    0.2961587
468880.0000000    0.3005561
468920.0000000    0.2859475
468960.0000000    0.2656171
469000.0000000    0.3026224
469040.0000000    0.3065722
469080.0000000    0.2837928
469120.0000000    0.2893007
469160.0000000    0.2847685
469200.0000000    0.3064517
469240.0000000    0.2831188
469280.0000000    0.2982655
469320.0000000    0.3021669
469360.0000000    0.2984341
469400.0000000    0.3033578
469440.0000000    0.3269118
469480.0000000    0.2785784
469520.0000000    0.2969313
469560.0000000    0.2867754
469600.0000000    0.2750226
469640.0000000    0.3012939
469680.0000000    0.3101425
469720.0000000    0.3022633
469760.0000000    0.2767624
469800.0000000    0.2605695
469840.0000000    0.2753984
469880.0000000    0.2848284
469920.0000000    0.2846503
469960.0000000    0.3011491
470000.0000000    0.2989082
470040.0000000    0.2780493
470080.0000000    0.2976392
470120.0000000    0.3054388
470160.0000000    0.2887568
470200.0000000    0.2861844
470240.0000000    0.2840296
470280.0000000    0.2795167
470320.0000000    0.2827510
470360.0000000    0.2982159
470400.0000000    0.2986349
470440.0000000    0.2746945
470480.0000000    0.2774981
470520.0000000    0.2826808
470560.0000000    0.2949240
470600.0000000    0.2845120
470640.0000000    0.3110460
470680.0000000    0.2877439
470720.0000000    0.2900576
470760.0000000    0.2887185
470800.0000000    0.2911205
470840.0000000    0.2988049
470880.0000000    0.2733385
470920.0000000    0.2869765
470960.0000000    0.2909996
471000.0000000    0.2865936
471040.0000000    0.2867946
471080.0000000    0.2943769
471120.0000000    0.2721911
471160.0000000    0.2894779
471200.0000000    0.2988166
471240.0000000    0.2903877
471280.0000000    0.2714967
471320.0000000    0.2985053
471360.0000000    0.2718776
471400.0000000    0.2991746
471440.0000000    0.3060434
471480.0000000    0.2920052
471520.0000000    0.2862972
471560.0000000    0.2881860
471600.0000000    0.3032293
471640.0000000    0.2904804
471680.0000000    0.2900223
471720.0000000    0.2715402
471760.0000000    0.2749734
471800.0000000    0.2788973
471840.0000000    0.2781898
471880.0000000    0.2996386
471920.0000000    0.2917753
471960.0000000    0.2817205
472000.0000000    0.2857717
472040.0000000    0.2741080
472080.0000000    0.2825040
472120.0000000    0.2708303
472160.0000000    0.2756962
472200.0000000    0.2762943
472240.0000000    0.2747411
472280.0000000    0.2658052
472320.0000000    0.2616470
472360.0000000    0.2750787
472400.0000000    0.2761807
472440.0000000    0.2850741
472480.0000000    0.2755291
472520.0000000    0.2827279
472560.0000000    0.2746831
472600.0000000    0.2531696
472640.0000000    0.2557171
472680.0000000    0.2707727
472720.0000000    0.2645512
472760.0000000    0.2744955
472800.0000000    0.2779740
472840.0000000    0.2960663
472880.0000000    0.2866864
472920.0000000    0.2801795
472960.0000000    0.2755688
473000.0000000    0.2825640
473040.0000000    0.2856160
473080.0000000    0.2796644
473120.0000000    0.2753913
473160.0000000    0.2760594
473200.0000000    0.2848967
473240.0000000    0.2893010
473280.0000000    0.2736075
473320.0000000    0.2641889
473360.0000000    0.2849376
473400.0000000    0.2737857
473440.0000000    0.2825153
473480.0000000    0.2751523
473520.0000000    0.2819289
473560.0000000    0.2710459
473600.0000000    0.2744917
473640.0000000    0.2597163
473680.0000000    0.2680264
473720.0000000    0.2911167
473760.0000000    0.2729097
473800.0000000    0.2737633
473840.0000000    0.2756490
473880.0000000    0.2739459
473920.0000000    0.2834194
473960.0000000    0.2737941
474000.0000000    0.2583883
474040.0000000    0.2665873
474080.0000000    0.2668152
474120.0000000    0.2635471
474160.0000000    0.2661033
474200.0000000    0.2735474
474240.0000000    0.2716344
474280.0000000    0.2611490
474320.0000000    0.2620396
474360.0000000    0.2575444
474400.0000000    0.2824319
474440.0000000    0.2629054
474480.0000000    0.2639444
474520.0000000    0.2688773
474560.0000000    0.2622996
474600.0000000    0.2657327
474640.0000000    0.2621008
474680.0000000    0.2557734
474720.0000000    0.2694641
474760.0000000    0.2786839
474800.0000000    0.2818726
474840.0000000    0.2772495
474880.0000000    0.2883162
474920.0000000    0.2679887
474960.0000000    0.2717086
475000.0000000    0.2863775
475040.0000000    0.2774428
475080.0000000    0.2527398
475120.0000000    0.2748405
475160.0000000    0.2844287
475200.0000000    0.2634476
475240.0000000    0.2816122
475280.0000000    0.2727242
475320.0000000    0.2829030
475360.0000000    0.2811733
475400.0000000    0.2918731
475440.0000000    0.2953526
475480.0000000    0.2787039
475520.0000000    0.2858585
475560.0000000    0.2834998
475600.0000000    0.2743806
475640.0000000    0.3061364
475680.0000000    0.2906337
475720.0000000    0.2891522
475760.0000000    0.2800023
475800.0000000    0.2745369
475840.0000000    0.2641573
475880.0000000    0.2781210
475920.0000000    0.2784503
475960.0000000    0.2886463
476000.0000000    0.2914323
476040.0000000    0.2538179
476080.0000000    0.2753685
476120.0000000    0.2846512
476160.0000000    0.3045602
476200.0000000    0.2829116
476240.0000000    0.2786827
476280.0000000    0.2822321
476320.0000000    0.2738911
476360.0000000    0.2735282
476400.0000000    0.2706166
476440.0000000    0.2799421
476480.0000000    0.2863030
476520.0000000    0.2671567
476560.0000000    0.2689576
476600.0000000    0.2680608
476640.0000000    0.2884205
476680.0000000    0.2896610
476720.0000000    0.2904205
476760.0000000    0.2893459
476800.0000000    0.2781123
476840.0000000    0.2872582
476880.0000000    0.2726752
476920.0000000    0.2870484
476960.0000000    0.2827059
477000.0000000    0.3009428
477040.0000000    0.2858845
477080.0000000    0.2771434
477120.0000000    0.2833574
477160.0000000    0.2948524
477200.0000000    0.2963814
477240.0000000    0.2857334
477280.0000000    0.3164624
477320.0000000    0.2797690
477360.0000000    0.2764229
477400.0000000    0.2681230
477440.0000000    0.3026411
477480.0000000    0.2814382
477520.0000000    0.3068155
477560.0000000    0.2857209
477600.0000000    0.2864546
477640.0000000    0.2767583
477680.0000000    0.2863966
477720.0000000    0.2737872
477760.0000000    0.3055050
477800.0000000    0.2901201
477840.0000000    0.2986964
477880.0000000    0.2944630
477920.0000000    0.2911951
477960.0000000    0.2892997
478000.0000000    0.2997551
478040.0000000    0.2850230
478080.0000000    0.2989253
478120.0000000    0.2889039
478160.0000000    0.2649232
478200.0000000    0.2707806
478240.0000000    0.2857321
478280.0000000    0.2846507
478320.0000000    0.2742971
478360.0000000    0.2914054
478400.0000000    0.2784727
478440.0000000    0.2911296
478480.0000000    0.2949877
478520.0000000    0.3069707
478560.0000000    0.2988887
478600.0000000    0.3004180
478640.0000000    0.2904387
478680.0000000    0.3069729
478720.0000000    0.2971909
478760.0000000    0.2869337
478800.0000000    0.2914781
478840.0000000    0.2789464
478880.0000000    0.3046469
478920.0000000    0.2900650
478960.0000000    0.2901462
479000.0000000    0.3001460
479040.0000000    0.3050621
479080.0000000    0.3083038
479120.0000000    0.3166163
479160.0000000    0.3140350
479200.0000000    0.2946255
479240.0000000    0.3129170
479280.0000000    0.3008450
479320.0000000    0.2939141
479360.0000000    0.2905626
479400.0000000    0.2797829
479440.0000000    0.3214107
479480.0000000    0.2930906
479520.0000000    0.3027723
479560.0000000    0.2727711
479600.0000000    0.2695345
479640.0000000    0.2736429
479680.0000000    0.2844042
479720.0000000    0.2865883
479760.0000000    0.2872463
479800.0000000    0.2784299
479840.0000000    0.2897574
479880.0000000    0.2542144
479920.0000000    0.2999268
479960.0000000    0.2845891
480000.0000000    0.2903722
480040.0000000    0.2957405
480080.0000000    0.2948588
480120.0000000    0.2748006
480160.0000000    0.2904740
480200.0000000    0.2929367
480240.0000000    0.2826106
480280.0000000    0.2818353
480320.0000000    0.2609986
480360.0000000    0.2681864
480400.0000000    0.2759730
480440.0000000    0.2735673
480480.0000000    0.2689899
480520.0000000    0.2723105
480560.0000000    0.2800770
480600.0000000    0.2853461
480640.0000000    0.2670065
480680.0000000    0.2913813
480720.0000000    0.2940118
480760.0000000    0.2997818
480800.0000000    0.2950809
480840.0000000    0.3022941
480880.0000000    0.2934490
480920.0000000    0.2911690
480960.0000000    0.2793815
481000.0000000    0.2897695
481040.0000000    0.2738803
481080.0000000    0.2809251
481120.0000000    0.2931172
481160.0000000    0.2979033
481200.0000000    0.3174873
481240.0000000    0.2961682
481280.0000000    0.2862639
481320.0000000    0.2886463
481360.0000000    0.2935933
481400.0000000    0.2906162
481440.0000000    0.3008411
481480.0000000    0.2921426
481520.0000000    0.2768919
481560.0000000    0.2892172
481600.0000000    0.2941399
481640.0000000    0.3010495
481680.0000000    0.2751683
481720.0000000    0.2901621
481760.0000000    0.2740201
481800.0000000    0.2901077
481840.0000000    0.2840284
481880.0000000    0.2878290
481920.0000000    0.2771728
481960.0000000    0.2901766
482000.0000000    0.2979997
482040.0000000    0.2820175
482080.0000000    0.2833942
482120.0000000    0.2703293
482160.0000000    0.2838503
482200.0000000    0.2996377
482240.0000000    0.3093350
482280.0000000    0.3088163
482320.0000000    0.3017803
482360.0000000    0.2882915
482400.0000000    0.2715809
482440.0000000    0.2646091
482480.0000000    0.2908432
482520.0000000    0.2773266
482560.0000000    0.2807916
482600.0000000    0.2967403
482640.0000000    0.2818318
482680.0000000    0.2693310
482720.0000000    0.2909949
482760.0000000    0.2881480
482800.0000000    0.2733851
482840.0000000    0.2902886
482880.0000000    0.2690499
482920.0000000    0.2765309
482960.0000000    0.2955330
483000.0000000    0.2864760
483040.0000000    0.2725433
483080.0000000    0.2807934
483120.0000000    0.3045043
483160.0000000    0.2864025
483200.0000000    0.2740334
483240.0000000    0.2696484
483280.0000000    0.2608688
483320.0000000    0.2871840
483360.0000000    0.2930998
483400.0000000    0.2941664
483440.0000000    0.2706270
483480.0000000    0.2847519
483520.0000000    0.2842468
483560.0000000    0.2925559
483600.0000000    0.2883198
483640.0000000    0.2572036
483680.0000000    0.2733352
483720.0000000    0.2964788
483760.0000000    0.2870858
483800.0000000    0.2786439
483840.0000000    0.2738217
483880.0000000    0.2776566
483920.0000000    0.2778783
483960.0000000    0.2696704
484000.0000000    0.2860031
484040.0000000    0.2916504
484080.0000000    0.2802022
484120.0000000    0.2784074
484160.0000000    0.2969953
484200.0000000    0.3026989
484240.0000000    0.3112232
484280.0000000    0.3089617
484320.0000000    0.3064942
484360.0000000    0.2713759
484400.0000000    0.2888747
484440.0000000    0.2908415
484480.0000000    0.2957093
484520.0000000    0.2978432
484560.0000000    0.3038691
484600.0000000    0.3041194
484640.0000000    0.2986190
484680.0000000    0.3145913
484720.0000000    0.3012779
484760.0000000    0.3032630
484800.0000000    0.3277948
484840.0000000    0.3005487
484880.0000000    0.2902212
484920.0000000    0.3271395
484960.0000000    0.3060591
485000.0000000    0.3099700
485040.0000000    0.3082640
485080.0000000    0.3030922
485120.0000000    0.2956438
485160.0000000    0.3263687
485200.0000000    0.2982564
485240.0000000    0.3057433
485280.0000000    0.3096665
485320.0000000    0.3193910
485360.0000000    0.3057830
485400.0000000    0.2892978
485440.0000000    0.2946217
485480.0000000    0.3030352
485520.0000000    0.3148524
485560.0000000    0.2882502
485600.0000000    0.3097539
485640.0000000    0.3124378
485680.0000000    0.2683389
485720.0000000    0.3142290
485760.0000000    0.3036875
485800.0000000    0.2986012
485840.0000000    0.2920738
485880.0000000    0.3093527
485920.0000000    0.3228150
485960.0000000    0.3155358
486000.0000000    0.3083135
486040.0000000    0.2866857
486080.0000000    0.2957839
486120.0000000    0.2966664
486160.0000000    0.3120772
486200.0000000    0.2721960
486240.0000000    0.2821036
486280.0000000    0.3041568
486320.0000000    0.2881115
486360.0000000    0.2928368
486400.0000000    0.2833201
486440.0000000    0.2774417
486480.0000000    0.2992965
486520.0000000    0.2867432
486560.0000000    0.2865402
486600.0000000    0.3136331
486640.0000000    0.2892225
486680.0000000    0.2926213
486720.0000000    0.2877076
486760.0000000    0.3013147
486800.0000000    0.2963366
486840.0000000    0.2857529
486880.0000000    0.3090962
486920.0000000    0.3044419
486960.0000000    0.3014535
487000.0000000    0.2949931
487040.0000000    0.2716806
487080.0000000    0.2885342
487120.0000000    0.2824799
487160.0000000    0.3024327
487200.0000000    0.2857212
487240.0000000    0.2806204
487280.0000000    0.2947199
487320.0000000    0.2826703
487360.0000000    0.2949891
487400.0000000    0.2746393
487440.0000000    0.2704286
487480.0000000    0.2681395
487520.0000000    0.2758601
487560.0000000    0.3028744
487600.0000000    0.2983402
487640.0000000    0.2803546
487680.0000000    0.2886253
487720.0000000    0.2920268
487760.0000000    0.3098938
487800.0000000    0.2966167
487840.0000000    0.3004449
487880.0000000    0.2843360
487920.0000000    0.2932308
487960.0000000    0.2779508
488000.0000000    0.3024297
488040.0000000    0.3085290
488080.0000000    0.3004505
488120.0000000    0.2909128
488160.0000000    0.3106492
488200.0000000    0.3060926
488240.0000000    0.3062174
488280.0000000    0.3094222
488320.0000000    0.2835369
488360.0000000    0.3201773
488400.0000000    0.2697053
488440.0000000    0.3022401
488480.0000000    0.2914557
488520.0000000    0.2868124
488560.0000000    0.2713107
488600.0000000    0.3002333
488640.0000000    0.3011610
488680.0000000    0.2740129
488720.0000000    0.2830201
488760.0000000    0.2891029
488800.0000000    0.2664361
488840.0000000    0.2837481
488880.0000000    0.2850843
488920.0000000    0.2995544
488960.0000000    0.2931136
489000.0000000    0.2877510
489040.0000000    0.2771405
489080.0000000    0.2626968
489120.0000000    0.3023087
489160.0000000    0.2791765
489200.0000000    0.2924251
489240.0000000    0.2885926
489280.0000000    0.2860197
489320.0000000    0.2854125
489360.0000000    0.2733459
489400.0000000    0.2851589
489440.0000000    0.3068496
489480.0000000    0.2816474
489520.0000000    0.2844874
489560.0000000    0.2771235
489600.0000000    0.2916944
489640.0000000    0.2536500
489680.0000000    0.2784384
489720.0000000    0.2725584
489760.0000000    0.2757633
489800.0000000    0.2787469
489840.0000000    0.2909006
489880.0000000    0.2594596
489920.0000000    0.2895708
489960.0000000    0.2869308
490000.0000000    0.2662496
490040.0000000    0.2672642
490080.0000000    0.2594636
490120.0000000    0.2683936
490160.0000000    0.2877588
490200.0000000    0.2825418
490240.0000000    0.2807580
490280.0000000    0.2794794
490320.0000000    0.2637640
490360.0000000    0.2752499
490400.0000000    0.2813063
490440.0000000    0.2854813
490480.0000000    0.2610527
490520.0000000    0.2860951
490560.0000000    0.2595917
490600.0000000    0.2797830
490640.0000000    0.2749009
490680.0000000    0.2780206
490720.0000000    0.2810248
490760.0000000    0.2838366
490800.0000000    0.2651232
490840.0000000    0.2977409
490880.0000000    0.2842493
490920.0000000    0.3162709
490960.0000000    0.2842637
491000.0000000    0.2917266
491040.0000000    0.3088809
491080.0000000    0.2859994
491120.0000000    0.2806312
491160.0000000    0.2897055
491200.0000000    0.2845909
491240.0000000    0.2840105
491280.0000000    0.3046667
491320.0000000    0.2778861
491360.0000000    0.2854160
491400.0000000    0.2757346
491440.0000000    0.2726741
491480.0000000    0.2761874
491520.0000000    0.2871664
491560.0000000    0.3081265
491600.0000000    0.3060150
491640.0000000    0.2971919
491680.0000000    0.3148469
491720.0000000    0.3024405
491760.0000000    0.3032826
491800.0000000    0.2969126
491840.0000000    0.2698132
491880.0000000    0.2713239
491920.0000000    0.2733940
491960.0000000    0.2517882
492000.0000000    0.2583319
492040.0000000    0.2705147
492080.0000000    0.2912972
492120.0000000    0.2975614
492160.0000000    0.2719487
492200.0000000    0.2722652
492240.0000000    0.2710375
492280.0000000    0.2864897
492320.0000000    0.2711430
492360.0000000    0.2716793
492400.0000000    0.2611032
492440.0000000    0.2816192
492480.0000000    0.2741631
492520.0000000    0.2767415
492560.0000000    0.2646056
492600.0000000    0.2756908
492640.0000000    0.2467193
492680.0000000    0.2578301
492720.0000000    0.2551425
492760.0000000    0.2530792
492800.0000000    0.2742933
492840.0000000    0.2649938
492880.0000000    0.2765937
492920.0000000    0.2739802
492960.0000000    0.2940886
493000.0000000    0.2930837
493040.0000000    0.2726872
493080.0000000    0.2846662
493120.0000000    0.2891937
493160.0000000    0.2833357
493200.0000000    0.2742670
493240.0000000    0.3028654
493280.0000000    0.2614900
493320.0000000    0.2816212
493360.0000000    0.2730676
493400.0000000    0.2838873
493440.0000000    0.2723135
493480.0000000    0.2933373
493520.0000000    0.2912846
493560.0000000    0.2909638
493600.0000000    0.2815663
493640.0000000    0.2850968
493680.0000000    0.2824528
493720.0000000    0.2931583
493760.0000000    0.2869467
493800.0000000    0.2700119
493840.0000000    0.2893097
493880.0000000    0.2912000
493920.0000000    0.2868923
493960.0000000    0.2711827
494000.0000000    0.2802209
494040.0000000    0.2671349
494080.0000000    0.2901677
494120.0000000    0.2925203
494160.0000000    0.2831997
494200.0000000    0.3069721
494240.0000000    0.2969052
494280.0000000    0.3072969
494320.0000000    0.2888588
494360.0000000    0.2736817
494400.0000000    0.3140332
494440.0000000    0.2990161
494480.0000000    0.2962240
494520.0000000    0.3054320
494560.0000000    0.3055396
494600.0000000    0.2977853
494640.0000000    0.2973256
494680.0000000    0.3164814
494720.0000000    0.2885465
494760.0000000    0.2955205
494800.0000000    0.2954456
494840.0000000    0.2976777
494880.0000000    0.2764324
494920.0000000    0.2841883
494960.0000000    0.2678792
495000.0000000    0.3013183
495040.0000000    0.2952908
495080.0000000    0.2942774
495120.0000000    0.2793158
495160.0000000    0.2851623
495200.0000000    0.2712756
495240.0000000    0.2902930
495280.0000000    0.2786275
495320.0000000    0.2910345
495360.0000000    0.2996931
495400.0000000    0.2862833
495440.0000000    0.2952397
495480.0000000    0.2883543
495520.0000000    0.2839986
495560.0000000    0.3025313
495600.0000000    0.2873270
495640.0000000    0.2860383
495680.0000000    0.2847249
495720.0000000    0.2990879
495760.0000000    0.2830450
495800.0000000    0.2884332
495840.0000000    0.2774400
495880.0000000    0.2934378
495920.0000000    0.2778479
495960.0000000    0.2947844
496000.0000000    0.2887194
496040.0000000    0.2664745
496080.0000000    0.2731656
496120.0000000    0.2740537
496160.0000000    0.2635678
496200.0000000    0.2821397
496240.0000000    0.2883365
496280.0000000    0.2772674
496320.0000000    0.2742693
496360.0000000    0.2751464
496400.0000000    0.2955592
496440.0000000    0.2850010
496480.0000000    0.2674774
496520.0000000    0.2922734
496560.0000000    0.2817397
496600.0000000    0.2773392
496640.0000000    0.2813594
496680.0000000    0.2692540
496720.0000000    0.2847357
496760.0000000    0.2749508
496800.0000000    0.2690161
496840.0000000    0.3087584
496880.0000000    0.2993051
496920.0000000    0.2957685
496960.0000000    0.2863152
497000.0000000    0.2803284
497040.0000000    0.2934072
497080.0000000    0.2777536
497120.0000000    0.2865238
497160.0000000    0.2848294
497200.0000000    0.2860205
497240.0000000    0.3032556
497280.0000000    0.2895662
497320.0000000    0.2819500
497360.0000000    0.2947330
497400.0000000    0.3045734
497440.0000000    0.2781296
497480.0000000    0.2913454
497520.0000000    0.2752454
497560.0000000    0.2745106
497600.0000000    0.2587279
497640.0000000    0.2885469
497680.0000000    0.2870126
497720.0000000    0.2795324
497760.0000000    0.2776579
497800.0000000    0.2855877
497840.0000000    0.2855763
497880.0000000    0.2841208
497920.0000000    0.2964414
497960.0000000    0.2819276
498000.0000000    0.2789906
498040.0000000    0.2708097
498080.0000000    0.2814648
498120.0000000    0.2758247
498160.0000000    0.2940950
498200.0000000    0.2950643
498240.0000000    0.2796685
498280.0000000    0.2758377
498320.0000000    0.2653159
498360.0000000    0.2791208
498400.0000000    0.2764326
498440.0000000    0.2635152
498480.0000000    0.2731679
498520.0000000    0.2669101
498560.0000000    0.2808956
498600.0000000    0.2830968
498640.0000000    0.2821952
498680.0000000    0.2840348
498720.0000000    0.2607002
498760.0000000    0.2761019
498800.0000000    0.2744240
498840.0000000    0.2851748
498880.0000000    0.2705195
498920.0000000    0.2511058
498960.0000000    0.2962038
499000.0000000    0.2710603
499040.0000000    0.2750942
499080.0000000    0.2734705
499120.0000000    0.2932097
499160.0000000    0.2768288
499200.0000000    0.2465604
499240.0000000    0.2743509
499280.0000000    0.2785687
499320.0000000    0.2827312
499360.0000000    0.2927938
499400.0000000    0.2959263
499440.0000000    0.2909969
499480.0000000    0.3237971
499520.0000000    0.2934769
499560.0000000    0.3076457
499600.0000000    0.2891044
499640.0000000    0.2963698
499680.0000000    0.2846232
499720.0000000    0.2679175
499760.0000000    0.2740313
499800.0000000    0.2812472
499840.0000000    0.2638239
499880.0000000    0.3032079
499920.0000000    0.3044965
499960.0000000    0.2898055
500000.0000000    0.2866051
500040.0000000    0.2801927
500080.0000000    0.2902821
500120.0000000    0.2868076
500160.0000000    0.2880239
500200.0000000    0.3059538
500240.0000000    0.3057317
500280.0000000    0.2954179
500320.0000000    0.3079727
500360.0000000    0.2909541
500400.0000000    0.2923970
500440.0000000    0.2850269
500480.0000000    0.2931591
500520.0000000    0.2829826
500560.0000000    0.2738186
500600.0000000    0.3017123
500640.0000000    0.3077761
500680.0000000    0.2967651
500720.0000000    0.2981724
500760.0000000    0.2949235
500800.0000000    0.2843390
500840.0000000    0.2746757
500880.0000000    0.2933209
500920.0000000    0.2770486
500960.0000000    0.2830989
501000.0000000    0.2774509
501040.0000000    0.2985418
501080.0000000    0.2885090
501120.0000000    0.2848511
501160.0000000    0.2588236
501200.0000000    0.2947820
501240.0000000    0.3102674
501280.0000000    0.2668887
501320.0000000    0.3016636
501360.0000000    0.2845259
501400.0000000    0.2783738
501440.0000000    0.2563621
501480.0000000    0.2709877
501520.0000000    0.2882430
501560.0000000    0.2731848
501600.0000000    0.2707391
501640.0000000    0.2671400
501680.0000000    0.2844515
501720.0000000    0.3013154
501760.0000000    0.2906012
501800.0000000    0.3057124
501840.0000000    0.2797548
501880.0000000    0.2963489
501920.0000000    0.2845162
501960.0000000    0.2858656
502000.0000000    0.2816524
502040.0000000    0.2909892
502080.0000000    0.2910531
502120.0000000    0.2890052
502160.0000000    0.2748939
502200.0000000    0.2943206
502240.0000000    0.2702398
502280.0000000    0.2700478
502320.0000000    0.2951886
502360.0000000    0.2703900
502400.0000000    0.2819975
502440.0000000    0.2861187
502480.0000000    0.2891510
502520.0000000    0.2975390
502560.0000000    0.2758039
502600.0000000    0.3007793
502640.0000000    0.2954036
502680.0000000    0.2874489
502720.0000000    0.2966779
502760.0000000    0.2976668
502800.0000000    0.2832411
502840.0000000    0.2996374
502880.0000000    0.3058822
502920.0000000    0.2985176
502960.0000000    0.2799175
503000.0000000    0.2906778
503040.0000000    0.3059558
503080.0000000    0.3127699
503120.0000000    0.2904634
503160.0000000    0.3067261
503200.0000000    0.2774769
503240.0000000    0.2938693
503280.0000000    0.3054226
503320.0000000    0.3071873
503360.0000000    0.2905681
503400.0000000    0.2979566
503440.0000000    0.3023046
503480.0000000    0.3163238
503520.0000000    0.2936834
503560.0000000    0.2900635
503600.0000000    0.3024862
503640.0000000    0.2923567
503680.0000000    0.2735729
503720.0000000    0.2904331
503760.0000000    0.2849348
503800.0000000    0.3054655
503840.0000000    0.3036740
503880.0000000    0.2820433
503920.0000000    0.3180360
503960.0000000    0.2998090
504000.0000000    0.3032221
504040.0000000    0.2801771
504080.0000000    0.3070651
504120.0000000    0.2898385
504160.0000000    0.3061524
504200.0000000    0.2940624
504240.0000000    0.2976542
504280.0000000    0.2859131
504320.0000000    0.3092342
504360.0000000    0.2961602
504400.0000000    0.2955885
504440.0000000    0.2925738
504480.0000000    0.2746676
504520.0000000    0.2846688
504560.0000000    0.2887842
504600.0000000    0.2979957
504640.0000000    0.2798478
504680.0000000    0.2955155
504720.0000000    0.2779288
504760.0000000    0.2780930
504800.0000000    0.2668906
504840.0000000    0.2932499
504880.0000000    0.2955312
504920.0000000    0.3140532
504960.0000000    0.2973780
505000.0000000    0.2727614
505040.0000000    0.2794331
505080.0000000    0.2931033
505120.0000000    0.3136408
505160.0000000    0.3003262
505200.0000000    0.2888006
505240.0000000    0.2791590
505280.0000000    0.2960423
505320.0000000    0.2747307
505360.0000000    0.2966739
505400.0000000    0.2939206
505440.0000000    0.2872246
505480.0000000    0.2725014
505520.0000000    0.2768982
505560.0000000    0.2861322
505600.0000000    0.2812022
505640.0000000    0.2675663
505680.0000000    0.2766644
505720.0000000    0.2906010
505760.0000000    0.2834287
505800.0000000    0.3047198
505840.0000000    0.2737183
505880.0000000    0.2721711
505920.0000000    0.2670663
505960.0000000    0.2791311
506000.0000000    0.2818554
506040.0000000    0.2800622
506080.0000000    0.2715640
506120.0000000    0.2794088
506160.0000000    0.2857253
506200.0000000    0.2794474
506240.0000000    0.3030992
506280.0000000    0.2884621
506320.0000000    0.2913717
506360.0000000    0.2788997
506400.0000000    0.2669888
506440.0000000    0.2847919
506480.0000000    0.2865573
506520.0000000    0.3085715
506560.0000000    0.3079792
506600.0000000    0.3054610
506640.0000000    0.2982368
506680.0000000    0.2986672
506720.0000000    0.2842727
506760.0000000    0.2849844
506800.0000000    0.2953985
506840.0000000    0.2884912
506880.0000000    0.2700153
506920.0000000    0.2783530
506960.0000000    0.2883317
507000.0000000    0.2536158
507040.0000000    0.2701406
507080.0000000    0.2876648
507120.0000000    0.2854039
507160.0000000    0.2826930
507200.0000000    0.2785259
507240.0000000    0.2789552
507280.0000000    0.2705784
507320.0000000    0.2755581
507360.0000000    0.2846049
507400.0000000    0.3050719
507440.0000000    0.3073942
507480.0000000    0.2973059
507520.0000000    0.2715362
507560.0000000    0.2718935
507600.0000000    0.2726871
507640.0000000    0.2594628
507680.0000000    0.2902642
507720.0000000    0.2905284
507760.0000000    0.2823721
507800.0000000    0.2677519
507840.0000000    0.2794176
507880.0000000    0.2784497
507920.0000000    0.2611772
507960.0000000    0.2985290
508000.0000000    0.2722327
508040.0000000    0.2697003
508080.0000000    0.2694977
508120.0000000    0.2743090
508160.0000000    0.2908756
508200.0000000    0.2776965
508240.0000000    0.2910489
508280.0000000    0.2530507
508320.0000000    0.2716624
508360.0000000    0.2740588
508400.0000000    0.2815192
508440.0000000    0.2795815
508480.0000000    0.2898223
508520.0000000    0.2996972
508560.0000000    0.2902912
508600.0000000    0.2878384
508640.0000000    0.2703025
508680.0000000    0.2721724
508720.0000000    0.3039481
508760.0000000    0.2772146
508800.0000000    0.3176171
508840.0000000    0.2957108
508880.0000000    0.2952243
508920.0000000    0.2927597
508960.0000000    0.2888466
509000.0000000    0.2914862
509040.0000000    0.2763270
509080.0000000    0.3013771
509120.0000000    0.2947749
509160.0000000    0.2967640
509200.0000000    0.2717336
509240.0000000    0.2684615
509280.0000000    0.2902167
509320.0000000    0.3028435
509360.0000000    0.2903098
509400.0000000    0.2764602
509440.0000000    0.2740433
509480.0000000    0.2884332
509520.0000000    0.2927533
509560.0000000    0.3016788
509600.0000000    0.2702427
509640.0000000    0.2817280
509680.0000000    0.2782687
509720.0000000    0.2844009
509760.0000000    0.2808181
509800.0000000    0.2932906
509840.0000000    0.2902758
509880.0000000    0.2904137
509920.0000000    0.2935084
509960.0000000    0.3089545
510000.0000000    0.3047881
510040.0000000    0.2948847
510080.0000000    0.2852127
510120.0000000    0.3015423
510160.0000000    0.2983782
510200.0000000    0.3066908
510240.0000000    0.2998574
510280.0000000    0.2854978
510320.0000000    0.2881143
510360.0000000    0.2966396
510400.0000000    0.2890295
510440.0000000    0.2941337
510480.0000000    0.2861806
510520.0000000    0.3031169
510560.0000000    0.2867436
510600.0000000    0.2811064
510640.0000000    0.2869864
510680.0000000    0.2748713
510720.0000000    0.2838873
510760.0000000    0.2760501
510800.0000000    0.2776509
510840.0000000    0.2863367
510880.0000000    0.2746713
510920.0000000    0.2751586
510960.0000000    0.2843471
511000.0000000    0.2765657
511040.0000000    0.2803668
511080.0000000    0.2675252
511120.0000000    0.2951467
511160.0000000    0.2895632
511200.0000000    0.2582858
511240.0000000    0.2739467
511280.0000000    0.2919575
511320.0000000    0.2986382
511360.0000000    0.2919126
511400.0000000    0.2922059
511440.0000000    0.2952024
511480.0000000    0.3075632
511520.0000000    0.2794994
511560.0000000    0.2867333
511600.0000000    0.2933113
511640.0000000    0.2587358
511680.0000000    0.2865417
511720.0000000    0.2856384
511760.0000000    0.2859693
511800.0000000    0.2673022
511840.0000000    0.2615713
511880.0000000    0.2774130
511920.0000000    0.2736841
511960.0000000    0.2721658
512000.0000000    0.2828510
512040.0000000    0.2842827
512080.0000000    0.2956859
512120.0000000    0.2934586
512160.0000000    0.2833442
512200.0000000    0.2765381
512240.0000000    0.2883752
512280.0000000    0.2880771
512320.0000000    0.2599943
512360.0000000    0.2698019
512400.0000000    0.3003734
512440.0000000    0.2932402
512480.0000000    0.2767762
512520.0000000    0.2786304
512560.0000000    0.2795739
512600.0000000    0.2713930
512640.0000000    0.2559094
512680.0000000    0.2707378
512720.0000000    0.2557937
512760.0000000    0.2497771
512800.0000000    0.2605792
512840.0000000    0.2678125
512880.0000000    0.2764497
512920.0000000    0.2584896
512960.0000000    0.2618332
513000.0000000    0.2728937
513040.0000000    0.2712177
513080.0000000    0.2745183
513120.0000000    0.2494645
513160.0000000    0.2703038
513200.0000000    0.2854673
513240.0000000    0.2726026
513280.0000000    0.2676880
513320.0000000    0.2842189
513360.0000000    0.2841703
513400.0000000    0.2793291
513440.0000000    0.2763505
513480.0000000    0.2698298
513520.0000000    0.2783514
513560.0000000    0.2780066
513600.0000000    0.2747882
513640.0000000    0.2747637
513680.0000000    0.2735788
513720.0000000    0.2871047
513760.0000000    0.2946699
513800.0000000    0.2707287
513840.0000000    0.2740251
513880.0000000    0.2732880
513920.0000000    0.2640083
513960.0000000    0.2860107
514000.0000000    0.2933799
514040.0000000    0.2752124
514080.0000000    0.2888904
514120.0000000    0.2631395
514160.0000000    0.2751841
514200.0000000    0.2578511
514240.0000000    0.2664283
514280.0000000    0.2487857
514320.0000000    0.2926852
514360.0000000    0.2678429
514400.0000000    0.2675254
514440.0000000    0.2800253
514480.0000000    0.2752747
514520.0000000    0.2898085
514560.0000000    0.3038194
514600.0000000    0.2965158
514640.0000000    0.3011539
514680.0000000    0.2757008
514720.0000000    0.2722065
514760.0000000    0.2920625
514800.0000000    0.2833051
514840.0000000    0.2866127
514880.0000000    0.2910979
514920.0000000    0.3116722
514960.0000000    0.2813415
515000.0000000    0.2926022
515040.0000000    0.2891164
515080.0000000    0.2775137
515120.0000000    0.2656091
515160.0000000    0.2869110
515200.0000000    0.2817784
515240.0000000    0.2898915
515280.0000000    0.2943678
515320.0000000    0.2654636
515360.0000000    0.2631689
515400.0000000    0.2800683
515440.0000000    0.2918496
515480.0000000    0.2930068
515520.0000000    0.2859025
515560.0000000    0.3023760
515600.0000000    0.3022482
515640.0000000    0.2868796
515680.0000000    0.2675911
515720.0000000    0.2799024
515760.0000000    0.2668196
515800.0000000    0.2830716
515840.0000000    0.2953562
515880.0000000    0.2991663
515920.0000000    0.2980642
515960.0000000    0.2915919
516000.0000000    0.2878884
516040.0000000    0.2913612
516080.0000000    0.2856475
516120.0000000    0.2947569
516160.0000000    0.3049065
516200.0000000    0.2922477
516240.0000000    0.2986280
516280.0000000    0.2980676
516320.0000000    0.3073018
516360.0000000    0.2896587
516400.0000000    0.2936440
516440.0000000    0.2881936
516480.0000000    0.2786022
516520.0000000    0.2828155
516560.0000000    0.3003311
516600.0000000    0.3007610
516640.0000000    0.2809693
516680.0000000    0.2758423
516720.0000000    0.2532440
516760.0000000    0.3047519
516800.0000000    0.2365846
516840.0000000    0.2552084
516880.0000000    0.2638037
516920.0000000    0.2985061
516960.0000000    0.2737164
517000.0000000    0.2688447
517040.0000000    0.2671671
517080.0000000    0.2818384
517120.0000000    0.2945971
517160.0000000    0.2673480
517200.0000000    0.2874713
517240.0000000    0.2885521
517280.0000000    0.2660190
517320.0000000    0.2835072
517360.0000000    0.2700521
517400.0000000    0.2737719
517440.0000000    0.2850530
517480.0000000    0.2760851
517520.0000000    0.2831617
517560.0000000    0.2928577
517600.0000000    0.2934607
517640.0000000    0.3004310
517680.0000000    0.2868506
517720.0000000    0.2959450
517760.0000000    0.2612222
517800.0000000    0.2889072
517840.0000000    0.3011092
517880.0000000    0.2933821
517920.0000000    0.2971189
517960.0000000    0.2851348
518000.0000000    0.2790599
518040.0000000    0.2856503
518080.0000000    0.2648850
518120.0000000    0.2613294
518160.0000000    0.2555135
518200.0000000    0.2919572
518240.0000000    0.2867408
518280.0000000    0.2804291
518320.0000000    0.2893770
518360.0000000    0.2846822
518400.0000000    0.2720009
518440.0000000    0.2920140
518480.0000000    0.2891392
518520.0000000    0.3212627
518560.0000000    0.2904231
518600.0000000    0.2828704
518640.0000000    0.2850482
518680.0000000    0.2713310
518720.0000000    0.2682737
518760.0000000    0.2497507
518800.0000000    0.2693529
518840.0000000    0.2739971
518880.0000000    0.2757800
518920.0000000    0.2995279
518960.0000000    0.2723666
519000.0000000    0.2696645
519040.0000000    0.2677111
519080.0000000    0.2777632
519120.0000000    0.2863925
519160.0000000    0.2893408
519200.0000000    0.2691557
519240.0000000    0.2753524
519280.0000000    0.2914222
519320.0000000    0.2984146
519360.0000000    0.2784373
519400.0000000    0.2847105
519440.0000000    0.3099290
519480.0000000    0.2827980
519520.0000000    0.2668048
519560.0000000    0.2956748
519600.0000000    0.2842502
519640.0000000    0.2793761
519680.0000000    0.2822591
519720.0000000    0.3063678
519760.0000000    0.3003158
519800.0000000    0.2837390
519840.0000000    0.2925811
519880.0000000    0.2861984
519920.0000000    0.2815139
519960.0000000    0.2880850
520000.0000000    0.2778066
520040.0000000    0.2588422
520080.0000000    0.2875392
520120.0000000    0.2734180
520160.0000000    0.2637054
520200.0000000    0.2737978
520240.0000000    0.2873199
520280.0000000    0.2856688
520320.0000000    0.3013211
520360.0000000    0.2911999
520400.0000000    0.2872090
520440.0000000    0.2825500
520480.0000000    0.2596495
520520.0000000    0.2837297
520560.0000000    0.2737443
520600.0000000    0.2584526
520640.0000000    0.2781242
520680.0000000    0.2831793
520720.0000000    0.2895533
520760.0000000    0.2839022
520800.0000000    0.2958028
520840.0000000    0.2746353
520880.0000000    0.2780635
520920.0000000    0.2771718
520960.0000000    0.2777905
521000.0000000    0.2952778
521040.0000000    0.2785586
521080.0000000    0.2598261
521120.0000000    0.2472069
521160.0000000    0.2645387
521200.0000000    0.2502471
521240.0000000    0.2613761
521280.0000000    0.2568761
521320.0000000    0.2589626
521360.0000000    0.2781905
521400.0000000    0.2474474
521440.0000000    0.2707196
521480.0000000    0.2611520
521520.0000000    0.2742340
521560.0000000    0.2545196
521600.0000000    0.2720405
521640.0000000    0.2606063
521680.0000000    0.2696708
521720.0000000    0.2760838
521760.0000000    0.2780694
521800.0000000    0.2839736
521840.0000000    0.2781283
521880.0000000    0.2778127
521920.0000000    0.2999077
521960.0000000    0.2992027
522000.0000000    0.2821282
522040.0000000    0.3027796
522080.0000000    0.2926587
522120.0000000    0.2850152
522160.0000000    0.3051068
522200.0000000    0.3198711
522240.0000000    0.3170608
522280.0000000    0.3037210
522320.0000000    0.3017692
522360.0000000    0.3129179
522400.0000000    0.2963881
522440.0000000    0.3135620
522480.0000000    0.2917846
522520.0000000    0.3026052
522560.0000000    0.3088350
522600.0000000    0.3082887
522640.0000000    0.2898029
522680.0000000    0.3117462
522720.0000000    0.2926813
522760.0000000    0.2866972
522800.0000000    0.2709869
522840.0000000    0.2852581
522880.0000000    0.2738603
522920.0000000    0.2951128
522960.0000000    0.2880767
523000.0000000    0.2835208
523040.0000000    0.2910423
523080.0000000    0.2762811
523120.0000000    0.2656640
523160.0000000    0.2856598
523200.0000000    0.2706676
523240.0000000    0.2617095
523280.0000000    0.2781725
523320.0000000    0.2889421
523360.0000000    0.2803959
523400.0000000    0.2907235
523440.0000000    0.2837626
523480.0000000    0.3037950
523520.0000000    0.2972786
523560.0000000    0.2877021
523600.0000000    0.2883268
523640.0000000    0.2846375
523680.0000000    0.2977388
523720.0000000    0.2803936
523760.0000000    0.2918507
523800.0000000    0.2794521
523840.0000000    0.2510346
523880.0000000    0.2498629
523920.0000000    0.2958283
523960.0000000    0.2708656
524000.0000000    0.2861693
524040.0000000    0.2883416
524080.0000000    0.2946234
524120.0000000    0.2711438
524160.0000000    0.2789377
524200.0000000    0.2815146
524240.0000000    0.2789368
524280.0000000    0.2724570
524320.0000000    0.2898064
524360.0000000    0.2875300
524400.0000000    0.2965919
524440.0000000    0.2858957
524480.0000000    0.2880445
524520.0000000    0.2640038
524560.0000000    0.2795030
524600.0000000    0.2786103
524640.0000000    0.2672406
524680.0000000    0.2740234
524720.0000000    0.2839129
524760.0000000    0.2922679
524800.0000000    0.3072990
524840.0000000    0.2949290
524880.0000000    0.2859645
524920.0000000    0.3111115
524960.0000000    0.3009137
525000.0000000    0.2678833
525040.0000000    0.2910637
525080.0000000    0.3076025
525120.0000000    0.2743710
525160.0000000    0.2819218
525200.0000000    0.2703534
525240.0000000    0.2880885
525280.0000000    0.2958296
525320.0000000    0.2952898
525360.0000000    0.3146510
525400.0000000    0.2912194
525440.0000000    0.2961685
525480.0000000    0.2945504
525520.0000000    0.2883827
525560.0000000    0.2850899
525600.0000000    0.2907639
525640.0000000    0.2702974
525680.0000000    0.2799689
525720.0000000    0.3126462
525760.0000000    0.2861736
525800.0000000    0.2742676
525840.0000000    0.2904674
525880.0000000    0.2987281
525920.0000000    0.3293102
525960.0000000    0.2953232
526000.0000000    0.2994049
526040.0000000    0.2912532
526080.0000000    0.2998317
526120.0000000    0.2746688
526160.0000000    0.2994076
526200.0000000    0.2831056
526240.0000000    0.2934321
526280.0000000    0.2779774
526320.0000000    0.2850014
526360.0000000    0.2789181
526400.0000000    0.2682121
526440.0000000    0.2755496
526480.0000000    0.2611639
526520.0000000    0.2691742
526560.0000000    0.2725441
526600.0000000    0.2917666
526640.0000000    0.2801299
526680.0000000    0.2840356
526720.0000000    0.2858501
526760.0000000    0.2838501
526800.0000000    0.2805904
526840.0000000    0.2716787
526880.0000000    0.2743667
526920.0000000    0.2812351
526960.0000000    0.2934267
527000.0000000    0.2637487
527040.0000000    0.2911139
527080.0000000    0.2769548
527120.0000000    0.2744557
527160.0000000    0.2987696
527200.0000000    0.3055039
527240.0000000    0.3137876
527280.0000000    0.2972246
527320.0000000    0.2829994
527360.0000000    0.3038128
527400.0000000    0.2913029
527440.0000000    0.2938032
527480.0000000    0.2828595
527520.0000000    0.2823786
527560.0000000    0.2820071
527600.0000000    0.2803729
527640.0000000    0.3011385
527680.0000000    0.2825597
527720.0000000    0.2873071
527760.0000000    0.2901624
527800.0000000    0.2895701
527840.0000000    0.2948205
527880.0000000    0.2809755
527920.0000000    0.2804653
527960.0000000    0.2745726
528000.0000000    0.2728607
528040.0000000    0.2963158
528080.0000000    0.2905484
528120.0000000    0.3089040
528160.0000000    0.2828655
528200.0000000    0.2748756
528240.0000000    0.2914950
528280.0000000    0.2709521
528320.0000000    0.2713035
528360.0000000    0.2713519
528400.0000000    0.2764397
528440.0000000    0.2750471
528480.0000000    0.2752106
528520.0000000    0.2765497
528560.0000000    0.3016315
528600.0000000    0.2828041
528640.0000000    0.2820966
528680.0000000    0.3050659
528720.0000000    0.2967575
528760.0000000    0.2907221
528800.0000000    0.3070943
528840.0000000    0.2834240
528880.0000000    0.2964423
528920.0000000    0.2814941
528960.0000000    0.2980415
529000.0000000    0.2964310
529040.0000000    0.2917192
529080.0000000    0.3079879
529120.0000000    0.2617225
529160.0000000    0.2838447
529200.0000000    0.2794020
529240.0000000    0.2691012
529280.0000000    0.3028776
529320.0000000    0.3127168
529360.0000000    0.2870693
529400.0000000    0.2935195
529440.0000000    0.2833613
529480.0000000    0.2930860
529520.0000000    0.2661066
529560.0000000    0.2890249
529600.0000000    0.2799230
529640.0000000    0.2644300
529680.0000000    0.2986076
529720.0000000    0.2818038
529760.0000000    0.2859065
529800.0000000    0.2814454
529840.0000000    0.2625607
529880.0000000    0.2590502
529920.0000000    0.2772186
529960.0000000    0.2875017
530000.0000000    0.2972732
530040.0000000    0.2735158
530080.0000000    0.2886931
530120.0000000    0.2817885
530160.0000000    0.2855873
530200.0000000    0.2806694
530240.0000000    0.2975426
530280.0000000    0.2863405
530320.0000000    0.2921858
530360.0000000    0.2966479
530400.0000000    0.2817355
530440.0000000    0.3123744
530480.0000000    0.2998842
530520.0000000    0.2755643
530560.0000000    0.2847020
530600.0000000    0.2894072
530640.0000000    0.2871825
530680.0000000    0.2835203
530720.0000000    0.2820255
530760.0000000    0.2865930
530800.0000000    0.2932678
530840.0000000    0.2731877
530880.0000000    0.3020334
530920.0000000    0.3026651
530960.0000000    0.3029251
531000.0000000    0.2814415
531040.0000000    0.2850310
531080.0000000    0.2828842
531120.0000000    0.2830093
531160.0000000    0.2790167
531200.0000000    0.2782934
531240.0000000    0.2814278
531280.0000000    0.2567638
531320.0000000    0.2843955
531360.0000000    0.2706016
531400.0000000    0.2943858
531440.0000000    0.2830453
531480.0000000    0.2824639
531520.0000000    0.2929835
531560.0000000    0.2704201
531600.0000000    0.2855124
531640.0000000    0.2804474
531680.0000000    0.2980741
531720.0000000    0.3084105
531760.0000000    0.2898273
531800.0000000    0.2984990
531840.0000000    0.2746912
531880.0000000    0.2744452
531920.0000000    0.2998796
531960.0000000    0.2767054
532000.0000000    0.2716832
532040.0000000    0.2784847
532080.0000000    0.2747645
532120.0000000    0.2622563
532160.0000000    0.2757272
532200.0000000    0.2946986
532240.0000000    0.2540057
532280.0000000    0.2978933
532320.0000000    0.2820356
532360.0000000    0.2859502
532400.0000000    0.2888117
532440.0000000    0.2876887
532480.0000000    0.2912736
532520.0000000    0.2978636
532560.0000000    0.2845181
532600.0000000    0.3152489
532640.0000000    0.2830352
532680.0000000    0.2732848
532720.0000000    0.2795663
532760.0000000    0.2875129
532800.0000000    0.2778479
532840.0000000    0.2956318
532880.0000000    0.2848470
532920.0000000    0.2969503
532960.0000000    0.2671579
533000.0000000    0.2712023
533040.0000000    0.2941277
533080.0000000    0.2745205
533120.0000000    0.2425179
533160.0000000    0.2666358
533200.0000000    0.2785363
533240.0000000    0.2700976
533280.0000000    0.2753778
533320.0000000    0.2918186
533360.0000000    0.2958585
533400.0000000    0.2926847
533440.0000000    0.2842573
533480.0000000    0.2829142
533520.0000000    0.2940699
533560.0000000    0.2829270
533600.0000000    0.2880289
533640.0000000    0.2632245
533680.0000000    0.2727004
533720.0000000    0.2817832
533760.0000000    0.2889103
533800.0000000    0.2586609
533840.0000000    0.2769175
533880.0000000    0.2832979
533920.0000000    0.2722333
533960.0000000    0.2740036
534000.0000000    0.2800405
534040.0000000    0.2845311
534080.0000000    0.2800064
534120.0000000    0.2835993
534160.0000000    0.2712227
534200.0000000    0.2687814
534240.0000000    0.2897964
534280.0000000    0.2927234
534320.0000000    0.2901216
534360.0000000    0.2921800
534400.0000000    0.2936635
534440.0000000    0.2794643
534480.0000000    0.2762080
534520.0000000    0.2809876
534560.0000000    0.2926305
534600.0000000    0.2666463
534640.0000000    0.2805682
534680.0000000    0.2753726
534720.0000000    0.2861784
534760.0000000    0.2733878
534800.0000000    0.2622620
534840.0000000    0.2803404
534880.0000000    0.2792894
534920.0000000    0.2719808
534960.0000000    0.2741547
535000.0000000    0.2771429
535040.0000000    0.2709958
535080.0000000    0.2767522
535120.0000000    0.2763057
535160.0000000    0.2752624
535200.0000000    0.2825404
535240.0000000    0.2846717
535280.0000000    0.2711622
535320.0000000    0.2839596
535360.0000000    0.2735728
535400.0000000    0.2687289
535440.0000000    0.2787326
535480.0000000    0.2836186
535520.0000000    0.2831397
535560.0000000    0.2746541
535600.0000000    0.2834609
535640.0000000    0.2836011
535680.0000000    0.2953249
535720.0000000    0.3007379
535760.0000000    0.3178097
535800.0000000    0.2907425
535840.0000000    0.3006188
535880.0000000    0.2754115
535920.0000000    0.2871626
535960.0000000    0.2903849
536000.0000000    0.2797725
536040.0000000    0.2629786
536080.0000000    0.2931027
536120.0000000    0.2822568
536160.0000000    0.2915899
536200.0000000    0.2991515
536240.0000000    0.2834969
536280.0000000    0.3080580
536320.0000000    0.2921440
536360.0000000    0.3036642
536400.0000000    0.2849284
536440.0000000    0.2707076
536480.0000000    0.2604967
536520.0000000    0.2780237
536560.0000000    0.2763803
536600.0000000    0.2827280
536640.0000000    0.2955518
536680.0000000    0.2952350
536720.0000000    0.2693762
536760.0000000    0.2564135
536800.0000000    0.2673364
536840.0000000    0.2474343
536880.0000000    0.2517634
536920.0000000    0.2424581
536960.0000000    0.2539967
537000.0000000    0.2434018
537040.0000000    0.2662571
537080.0000000    0.2593516
537120.0000000    0.2541995
537160.0000000    0.2490895
537200.0000000    0.2430472
537240.0000000    0.2424192
537280.0000000    0.2406630
537320.0000000    0.2466606
537360.0000000    0.2149623
537400.0000000    0.2403568
537440.0000000    0.2284218
537480.0000000    0.2067637
537520.0000000    0.2104916
537560.0000000    0.2113040
537600.0000000    0.2202703
537640.0000000    0.2300378
537680.0000000    0.2374372
537720.0000000    0.2327222
537760.0000000    0.2221972
537800.0000000    0.2330015
537840.0000000    0.2260812
537880.0000000    0.2229671
537920.0000000    0.2077900
537960.0000000    0.2077318
538000.0000000    0.2173698
538040.0000000    0.1953414
538080.0000000    0.1972565
538120.0000000    0.2181629
538160.0000000    0.2131334
538200.0000000    0.2162106
538240.0000000    0.2265555
538280.0000000    0.2103249
538320.0000000    0.2248338
538360.0000000    0.2224849
538400.0000000    0.2266530
538440.0000000    0.2185663
538480.0000000    0.2387184
538520.0000000    0.2222648
538560.0000000    0.2258738
538600.0000000    0.2457856
538640.0000000    0.2355332
538680.0000000    0.2296958
538720.0000000    0.2184701
538760.0000000    0.2083404
538800.0000000    0.2254815
538840.0000000    0.2373886
538880.0000000    0.2161638
538920.0000000    0.2112133
538960.0000000    0.2255832
539000.0000000    0.2302102
539040.0000000    0.2231216
539080.0000000    0.2095305
539120.0000000    0.2328369
539160.0000000    0.2282156
539200.0000000    0.2296526
539240.0000000    0.2264187
539280.0000000    0.2241440
539320.0000000    0.2362211
539360.0000000    0.2209321
539400.0000000    0.2099270
539440.0000000    0.2270060
539480.0000000    0.2404356
539520.0000000    0.2270008
539560.0000000    0.2190298
539600.0000000    0.2308035
539640.0000000    0.2611007
539680.0000000    0.2438337
539720.0000000    0.2304994
539760.0000000    0.2205223
539800.0000000    0.2207801
539840.0000000    0.2382959
539880.0000000    0.2002491
539920.0000000    0.2339367
539960.0000000    0.2390142
540000.0000000    0.2311837
540040.0000000    0.2527670
540080.0000000    0.2301041
540120.0000000    0.2365059
540160.0000000    0.2507657
540200.0000000    0.2469323
540240.0000000    0.2373153
540280.0000000    0.2315700
540320.0000000    0.2419806
540360.0000000    0.2464021
540400.0000000    0.2555728
540440.0000000    0.2264463
540480.0000000    0.2341135
540520.0000000    0.2451011
540560.0000000    0.2373987
540600.0000000    0.2449813
540640.0000000    0.2293764
540680.0000000    0.2447773
540720.0000000    0.2233052
540760.0000000    0.2285858
540800.0000000    0.2277172
540840.0000000    0.2436171
540880.0000000    0.2432497
540920.0000000    0.2461801
540960.0000000    0.2255642
541000.0000000    0.2316828
541040.0000000    0.2260769
541080.0000000    0.2409832
541120.0000000    0.2229457
541160.0000000    0.2361434
541200.0000000    0.2238213
541240.0000000    0.2524055
541280.0000000    0.2266272
541320.0000000    0.2471602
541360.0000000    0.2068805
541400.0000000    0.2175441
541440.0000000    0.2304275
541480.0000000    0.2383628
541520.0000000    0.2160002
541560.0000000    0.2217984
541600.0000000    0.2293239
541640.0000000    0.2291191
541680.0000000    0.2100904
541720.0000000    0.2335723
541760.0000000    0.2407019
541800.0000000    0.2276434
541840.0000000    0.2260946
541880.0000000    0.2400754
541920.0000000    0.2383079
541960.0000000    0.2423022
542000.0000000    0.2405537
542040.0000000    0.2306422
542080.0000000    0.2358046
542120.0000000    0.2368770
542160.0000000    0.2413358
542200.0000000    0.2187641
542240.0000000    0.2334797
542280.0000000    0.2418774
542320.0000000    0.2408767
542360.0000000    0.2330364
542400.0000000    0.2502038
542440.0000000    0.2462662
542480.0000000    0.2548667
542520.0000000    0.2621330
542560.0000000    0.2663757
542600.0000000    0.2651843
542640.0000000    0.2856255
542680.0000000    0.2630328
542720.0000000    0.2400629
542760.0000000    0.2486577
542800.0000000    0.2614160
542840.0000000    0.2559836
542880.0000000    0.2410609
542920.0000000    0.2528987
542960.0000000    0.2582735
543000.0000000    0.2626409
543040.0000000    0.2624368
543080.0000000    0.2547957
543120.0000000    0.2842884
543160.0000000    0.2455784
543200.0000000    0.2413091
543240.0000000    0.2157033
543280.0000000    0.2412250
543320.0000000    0.2545374
543360.0000000    0.2249970
543400.0000000    0.2317770
543440.0000000    0.2568296
543480.0000000    0.2188193
543520.0000000    0.2202411
543560.0000000    0.2267042
543600.0000000    0.2095307
543640.0000000    0.2107562
543680.0000000    0.2259429
543720.0000000    0.2137476
543760.0000000    0.2239843
543800.0000000    0.2330738
543840.0000000    0.2254892
543880.0000000    0.2458366
543920.0000000    0.2171128
543960.0000000    0.2239539
544000.0000000    0.2138460
544040.0000000    0.2103124
544080.0000000    0.2138453
544120.0000000    0.2447549
544160.0000000    0.2153312
544200.0000000    0.2229495
544240.0000000    0.2234955
544280.0000000    0.2269551
544320.0000000    0.2393963
544360.0000000    0.2361267
544400.0000000    0.2215758
544440.0000000    0.2260901
544480.0000000    0.2171731
544520.0000000    0.2191329
544560.0000000    0.2339044
544600.0000000    0.2083719
544640.0000000    0.2167801
544680.0000000    0.2288981
544720.0000000    0.2409717
544760.0000000    0.2176098
544800.0000000    0.2197546
544840.0000000    0.2235829
544880.0000000    0.2315320
544920.0000000    0.2364258
544960.0000000    0.2381753
545000.0000000    0.2246409
545040.0000000    0.2159218
545080.0000000    0.2370478
545120.0000000    0.2373494
545160.0000000    0.2396282
545200.0000000    0.2373746
545240.0000000    0.2509256
545280.0000000    0.2645617
545320.0000000    0.2357211
545360.0000000    0.2318292
545400.0000000    0.2240807
545440.0000000    0.2427508
545480.0000000    0.2398750
545520.0000000    0.2264333
545560.0000000    0.2359073
545600.0000000    0.2227316
545640.0000000    0.2287890
545680.0000000    0.2307425
545720.0000000    0.2199610
545760.0000000    0.2245686
545800.0000000    0.2293284
545840.0000000    0.2269964
545880.0000000    0.2304579
545920.0000000    0.2281018
545960.0000000    0.2386982
546000.0000000    0.2487794
546040.0000000    0.2191685
546080.0000000    0.2317409
546120.0000000    0.2143201
546160.0000000    0.2039388
546200.0000000    0.2176204
546240.0000000    0.2299142
546280.0000000    0.2201054
546320.0000000    0.2248737
546360.0000000    0.2097113
546400.0000000    0.2106680
546440.0000000    0.2055424
546480.0000000    0.2216834
546520.0000000    0.2306798
546560.0000000    0.2285998
546600.0000000    0.2521778
546640.0000000    0.2309085
546680.0000000    0.2355487
546720.0000000    0.2245904
546760.0000000    0.2151692
546800.0000000    0.2107683
546840.0000000    0.2119891
546880.0000000    0.2207892
546920.0000000    0.2157425
546960.0000000    0.2061272
547000.0000000    0.2197507
547040.0000000    0.2297356
547080.0000000    0.2265926
547120.0000000    0.2175229
547160.0000000    0.2252003
547200.0000000    0.2139290
547240.0000000    0.2078631
547280.0000000    0.2188025
547320.0000000    0.2288619
547360.0000000    0.2226692
547400.0000000    0.2148052
547440.0000000    0.2305863
547480.0000000    0.2168872
547520.0000000    0.2304659
547560.0000000    0.2172254
547600.0000000    0.2068300
547640.0000000    0.2198223
547680.0000000    0.2312564
547720.0000000    0.2282369
547760.0000000    0.2201925
547800.0000000    0.2439644
547840.0000000    0.2233622
547880.0000000    0.2326192
547920.0000000    0.2431226
547960.0000000    0.2164606
548000.0000000    0.2137032
548040.0000000    0.2194453
548080.0000000    0.2140692
548120.0000000    0.2242396
548160.0000000    0.2256834
548200.0000000    0.2188061
548240.0000000    0.2285693
548280.0000000    0.1998380
548320.0000000    0.1910436
548360.0000000    0.2100883
548400.0000000    0.2080558
548440.0000000    0.2275963
548480.0000000    0.2269752
548520.0000000    0.2189528
548560.0000000    0.2255525
548600.0000000    0.2214578
548640.0000000    0.2307690
548680.0000000    0.2351394
548720.0000000    0.2291252
548760.0000000    0.2407329
548800.0000000    0.2351782
548840.0000000    0.2177440
548880.0000000    0.2359133
548920.0000000    0.2162071
548960.0000000    0.2258103
549000.0000000    0.2041580
549040.0000000    0.1990805
549080.0000000    0.2142206
549120.0000000    0.2287831
549160.0000000    0.2226017
549200.0000000    0.2207688
549240.0000000    0.2251991
549280.0000000    0.2087636
549320.0000000    0.2078170
549360.0000000    0.1828844
549400.0000000    0.1824745
549440.0000000    0.2039525
549480.0000000    0.2086270
549520.0000000    0.2171328
549560.0000000    0.2272513
549600.0000000    0.2272975
549640.0000000    0.2272180
549680.0000000    0.2187124
549720.0000000    0.2132950
549760.0000000    0.2255907
549800.0000000    0.2331446
549840.0000000    0.2351937
549880.0000000    0.2057550
549920.0000000    0.2174102
549960.0000000    0.2226169
550000.0000000    0.2208105
550040.0000000    0.2176092
550080.0000000    0.2052371
550120.0000000    0.1972263
550160.0000000    0.2115329
550200.0000000    0.2210273
550240.0000000    0.2356068
550280.0000000    0.2362838
550320.0000000    0.2190088
550360.0000000    0.2140354
550400.0000000    0.2251423
550440.0000000    0.2269439
550480.0000000    0.2350672
550520.0000000    0.2156248
550560.0000000    0.2040523
550600.0000000    0.2286226
550640.0000000    0.2482254
550680.0000000    0.2316631
550720.0000000    0.2229590
550760.0000000    0.1991036
550800.0000000    0.1995565
550840.0000000    0.2020147
550880.0000000    0.2054369
550920.0000000    0.1971133
550960.0000000    0.2056350
551000.0000000    0.2121285
551040.0000000    0.2203280
551080.0000000    0.2227129
551120.0000000    0.2256360
551160.0000000    0.2177859
551200.0000000    0.2076236
551240.0000000    0.2193163
551280.0000000    0.2248861
551320.0000000    0.2334000
551360.0000000    0.2451244
551400.0000000    0.2292670
551440.0000000    0.2302409
551480.0000000    0.2331477
551520.0000000    0.2347942
551560.0000000    0.2499516
551600.0000000    0.2504418
551640.0000000    0.2330143
551680.0000000    0.2553042
551720.0000000    0.2277337
551760.0000000    0.2281186
551800.0000000    0.2586743
551840.0000000    0.2603992
551880.0000000    0.2811675
551920.0000000    0.2479395
551960.0000000    0.2395874
552000.0000000    0.2331170
552040.0000000    0.2385683
552080.0000000    0.2375928
552120.0000000    0.2196764
552160.0000000    0.2266590
552200.0000000    0.2378408
552240.0000000    0.2349101
552280.0000000    0.2478886
552320.0000000    0.2538006
552360.0000000    0.2512876
552400.0000000    0.2380527
552440.0000000    0.2397842
552480.0000000    0.2422122
552520.0000000    0.2316900
552560.0000000    0.2308695
552600.0000000    0.2316052
552640.0000000    0.2277340
552680.0000000    0.2179147
552720.0000000    0.2268782
552760.0000000    0.2276871
552800.0000000    0.2338716
552840.0000000    0.2470266
552880.0000000    0.2388617
552920.0000000    0.2323152
552960.0000000    0.2349769
553000.0000000    0.2518505
553040.0000000    0.2345582
553080.0000000    0.2283153
553120.0000000    0.2310417
553160.0000000    0.2182516
553200.0000000    0.2412190
553240.0000000    0.2210700
553280.0000000    0.2424745
553320.0000000    0.2310362
553360.0000000    0.2530529
553400.0000000    0.2472153
553440.0000000    0.2433885
553480.0000000    0.2590538
553520.0000000    0.2392333
553560.0000000    0.2471091
553600.0000000    0.2464249
553640.0000000    0.2379392
553680.0000000    0.2344547
553720.0000000    0.2476722
553760.0000000    0.2313917
553800.0000000    0.2327390
553840.0000000    0.2585557
553880.0000000    0.2378729
553920.0000000    0.2348517
553960.0000000    0.2291334
554000.0000000    0.2432979
554040.0000000    0.2541571
554080.0000000    0.2443915
554120.0000000    0.2546772
554160.0000000    0.2458604
554200.0000000    0.2491027
554240.0000000    0.2286301
554280.0000000    0.2577216
554320.0000000    0.2503144
554360.0000000    0.2402668
554400.0000000    0.2093944
554440.0000000    0.2182392
554480.0000000    0.2184877
554520.0000000    0.2156322
554560.0000000    0.2270314
554600.0000000    0.2306443
554640.0000000    0.2339902
554680.0000000    0.2176125
554720.0000000    0.2420683
554760.0000000    0.2490272
554800.0000000    0.2435810
554840.0000000    0.2413126
554880.0000000    0.2466137
554920.0000000    0.2391920
554960.0000000    0.2437620
555000.0000000    0.2435827
555040.0000000    0.2207230
555080.0000000    0.2276378
555120.0000000    0.2434288
555160.0000000    0.2361173
555200.0000000    0.2622884
555240.0000000    0.2382463
555280.0000000    0.2515654
555320.0000000    0.2389077
555360.0000000    0.2162652
555400.0000000    0.2115591
555440.0000000    0.2340499
555480.0000000    0.2459940
555520.0000000    0.2577093
555560.0000000    0.2527082
555600.0000000    0.2409287
555640.0000000    0.2378838
555680.0000000    0.2447445
555720.0000000    0.2488849
555760.0000000    0.2229009
555800.0000000    0.2460654
555840.0000000    0.2395750
555880.0000000    0.2495336
555920.0000000    0.2339012
555960.0000000    0.2450402
556000.0000000    0.2365908
556040.0000000    0.2541353
556080.0000000    0.2344205
556120.0000000    0.2437982
556160.0000000    0.2446975
556200.0000000    0.2398878
556240.0000000    0.2315086
556280.0000000    0.2221488
556320.0000000    0.2330377
556360.0000000    0.2308505
556400.0000000    0.2317359
556440.0000000    0.2223996
556480.0000000    0.2267026
556520.0000000    0.2404681
556560.0000000    0.2317986
556600.0000000    0.2414990
556640.0000000    0.2280009
556680.0000000    0.2232313
556720.0000000    0.2255287
556760.0000000    0.2163712
556800.0000000    0.2312518
556840.0000000    0.1896728
556880.0000000    0.2192402
556920.0000000    0.2152095
556960.0000000    0.2371317
557000.0000000    0.2333802
557040.0000000    0.2311437
557080.0000000    0.2067539
557120.0000000    0.2168413
557160.0000000    0.2006024
557200.0000000    0.2256442
557240.0000000    0.2314774
557280.0000000    0.2386784
557320.0000000    0.2437582
557360.0000000    0.2494092
557400.0000000    0.2462582
557440.0000000    0.2569968
557480.0000000    0.2573459
557520.0000000    0.2641584
557560.0000000    0.2424693
557600.0000000    0.2520534
557640.0000000    0.2468017
557680.0000000    0.2435240
557720.0000000    0.2469057
557760.0000000    0.2327765
557800.0000000    0.2500113
557840.0000000    0.2606756
557880.0000000    0.2342924
557920.0000000    0.2450380
557960.0000000    0.2509069
558000.0000000    0.2206581
558040.0000000    0.2400081
558080.0000000    0.2365326
558120.0000000    0.2360944
558160.0000000    0.2469383
558200.0000000    0.2546596
558240.0000000    0.2759104
558280.0000000    0.2699716
558320.0000000    0.2621860
558360.0000000    0.2439729
558400.0000000    0.2637107
558440.0000000    0.2569056
558480.0000000    0.2384820
558520.0000000    0.2802230
558560.0000000    0.2361642
558600.0000000    0.2688989
558640.0000000    0.2502474
558680.0000000    0.2351794
558720.0000000    0.2387642
558760.0000000    0.2402738
558800.0000000    0.2628861
558840.0000000    0.2503393
558880.0000000    0.2483911
558920.0000000    0.2589749
558960.0000000    0.2403059
559000.0000000    0.2237427
559040.0000000    0.2415168
559080.0000000    0.2210385
559120.0000000    0.2229563
559160.0000000    0.2297277
559200.0000000    0.2325230
559240.0000000    0.2230652
559280.0000000    0.2462300
559320.0000000    0.2267557
559360.0000000    0.2488106
559400.0000000    0.2332375
559440.0000000    0.2225724
559480.0000000    0.2384058
559520.0000000    0.2425154
559560.0000000    0.2431835
559600.0000000    0.2273330
559640.0000000    0.2490927
559680.0000000    0.2423819
559720.0000000    0.2274163
559760.0000000    0.2291019
559800.0000000    0.2380802
559840.0000000    0.2485940
559880.0000000    0.2374016
559920.0000000    0.2287325
559960.0000000    0.2232091
560000.0000000    0.2314847
560040.0000000    0.2238964
560080.0000000    0.2352039
560120.0000000    0.2388316
560160.0000000    0.2406791
560200.0000000    0.2214675
560240.0000000    0.2251214
560280.0000000    0.2392146
560320.0000000    0.2249058
560360.0000000    0.2065079
560400.0000000    0.2246964
560440.0000000    0.2111145
560480.0000000    0.2159209
560520.0000000    0.2022373
560560.0000000    0.1982863
560600.0000000    0.1885181
560640.0000000    0.2319658
560680.0000000    0.2171434
560720.0000000    0.2206961
560760.0000000    0.2020161
560800.0000000    0.2125836
560840.0000000    0.2337152
560880.0000000    0.2328951
560920.0000000    0.2315466
560960.0000000    0.2395416
561000.0000000    0.2347274
561040.0000000    0.2449879
561080.0000000    0.2232728
561120.0000000    0.2378421
561160.0000000    0.2469109
561200.0000000    0.2379741
561240.0000000    0.2226885
561280.0000000    0.2275806
561320.0000000    0.2367830
561360.0000000    0.2389890
561400.0000000    0.2586987
561440.0000000    0.2454678
561480.0000000    0.2443868
561520.0000000    0.2568984
561560.0000000    0.2537087
561600.0000000    0.2465305
561640.0000000    0.2304340
561680.0000000    0.2381908
561720.0000000    0.2258355
561760.0000000    0.2473516
561800.0000000    0.2569734
561840.0000000    0.2598986
561880.0000000    0.2501688
561920.0000000    0.2452540
561960.0000000    0.2504980
562000.0000000    0.2422671
562040.0000000    0.2563587
562080.0000000    0.2478353
562120.0000000    0.2585314
562160.0000000    0.2560858
562200.0000000    0.2449381
562240.0000000    0.2570111
562280.0000000    0.2284013
562320.0000000    0.2461667
562360.0000000    0.2408122
562400.0000000    0.2311000
562440.0000000    0.2465744
562480.0000000    0.2525735
562520.0000000    0.2480038
562560.0000000    0.2602018
562600.0000000    0.2464257
562640.0000000    0.2217108
562680.0000000    0.2264763
562720.0000000    0.2173586
562760.0000000    0.2273107
562800.0000000    0.1938239
562840.0000000    0.2185655
562880.0000000    0.2305582
562920.0000000    0.2454649
562960.0000000    0.2290044
563000.0000000    0.2314631
563040.0000000    0.2547770
563080.0000000    0.2426675
563120.0000000    0.2520153
563160.0000000    0.2547237
563200.0000000    0.2401722
563240.0000000    0.2301707
563280.0000000    0.2505384
563320.0000000    0.2539575
563360.0000000    0.2355835
563400.0000000    0.2289216
563440.0000000    0.2473844
563480.0000000    0.2613522
563520.0000000    0.2430701
563560.0000000    0.2331559
563600.0000000    0.2659068
563640.0000000    0.2619691
563680.0000000    0.2601128
563720.0000000    0.2399917
563760.0000000    0.2643445
563800.0000000    0.2663901
563840.0000000    0.2586427
563880.0000000    0.2592365
563920.0000000    0.2499303
563960.0000000    0.2570281
564000.0000000    0.2659767
564040.0000000    0.2529830
564080.0000000    0.2275284
564120.0000000    0.2363245
564160.0000000    0.2290311
564200.0000000    0.2214936
564240.0000000    0.2384270
564280.0000000    0.2463199
564320.0000000    0.2588358
564360.0000000    0.2309892
564400.0000000    0.2233747
564440.0000000    0.2321264
564480.0000000    0.2414995
564520.0000000    0.2316036
564560.0000000    0.2418187
564600.0000000    0.2566573
564640.0000000    0.2356105
564680.0000000    0.2359073
564720.0000000    0.2406460
564760.0000000    0.2495820
564800.0000000    0.2466519
564840.0000000    0.2413519
564880.0000000    0.2550485
564920.0000000    0.2490945
564960.0000000    0.2388580
565000.0000000    0.2352156
565040.0000000    0.2579764
565080.0000000    0.2322005
565120.0000000    0.2456815
565160.0000000    0.2368363
565200.0000000    0.2203681
565240.0000000    0.2322074
565280.0000000    0.2481981
565320.0000000    0.2453225
565360.0000000    0.2459821
565400.0000000    0.2393979
565440.0000000    0.2457816
565480.0000000    0.2313727
565520.0000000    0.2390172
565560.0000000    0.2384793
565600.0000000    0.2286994
565640.0000000    0.2371537
565680.0000000    0.2332454
565720.0000000    0.2373138
565760.0000000    0.2351883
565800.0000000    0.2224728
565840.0000000    0.2170417
565880.0000000    0.2574322
565920.0000000    0.2445076
565960.0000000    0.2246312
566000.0000000    0.2151758
566040.0000000    0.2248168
566080.0000000    0.2037143
566120.0000000    0.2242460
566160.0000000    0.2229856
566200.0000000    0.2321724
566240.0000000    0.2335037
566280.0000000    0.2379019
566320.0000000    0.2644710
566360.0000000    0.2437108
566400.0000000    0.2399896
566440.0000000    0.2497506
566480.0000000    0.2491874
566520.0000000    0.2564285
566560.0000000    0.2629857
566600.0000000    0.2535571
566640.0000000    0.2650397
566680.0000000    0.2544764
566720.0000000    0.2610215
566760.0000000    0.2614447
566800.0000000    0.2563177
566840.0000000    0.2544863
566880.0000000    0.2524498
566920.0000000    0.2627098
566960.0000000    0.2312656
567000.0000000    0.2504691
567040.0000000    0.2659896
567080.0000000    0.2423476
567120.0000000    0.2350159
567160.0000000    0.2412984
567200.0000000    0.2502005
567240.0000000    0.2461877
567280.0000000    0.2281431
567320.0000000    0.2561885
567360.0000000    0.2616460
567400.0000000    0.2418901
567440.0000000    0.2472960
567480.0000000    0.2341261
567520.0000000    0.2525288
567560.0000000    0.2340599
567600.0000000    0.2348880
567640.0000000    0.2467557
567680.0000000    0.2560998
567720.0000000    0.2592660
567760.0000000    0.2536674
567800.0000000    0.2354220
567840.0000000    0.2362477
567880.0000000    0.2236954
567920.0000000    0.2418296
567960.0000000    0.2406479
568000.0000000    0.2515651
568040.0000000    0.2446684
568080.0000000    0.2423574
568120.0000000    0.2396157
568160.0000000    0.2566923
568200.0000000    0.2488873
568240.0000000    0.2329718
568280.0000000    0.2187191
568320.0000000    0.2375911
568360.0000000    0.2279398
568400.0000000    0.2511218
568440.0000000    0.2433424
568480.0000000    0.2423159
568520.0000000    0.2414692
568560.0000000    0.2428306
568600.0000000    0.2593931
568640.0000000    0.2109306
568680.0000000    0.2341157
568720.0000000    0.2441628
568760.0000000    0.2364673
568800.0000000    0.2404498
568840.0000000    0.2391396
568880.0000000    0.2384161
568920.0000000    0.2399267
568960.0000000    0.2598654
569000.0000000    0.2422727
569040.0000000    0.2372415
569080.0000000    0.2503215
569120.0000000    0.2331358
569160.0000000    0.2560359
569200.0000000    0.2333326
569240.0000000    0.2330242
569280.0000000    0.2398640
569320.0000000    0.2265882
569360.0000000    0.2351270
569400.0000000    0.2554287
569440.0000000    0.2530480
569480.0000000    0.2430556
569520.0000000    0.2332025
569560.0000000    0.2522652
569600.0000000    0.2302050
569640.0000000    0.2569847
569680.0000000    0.2456015
569720.0000000    0.2521068
569760.0000000    0.2531495
569800.0000000    0.2468202
569840.0000000    0.2534699
569880.0000000    0.2484711
569920.0000000    0.2426155
569960.0000000    0.2156653
570000.0000000    0.2302369
570040.0000000    0.2178821
570080.0000000    0.2376708
570120.0000000    0.2229845
570160.0000000    0.2116140
570200.0000000    0.2111246
570240.0000000    0.2161595
570280.0000000    0.2072390
570320.0000000    0.1987121
570360.0000000    0.2115670
570400.0000000    0.2191191
570440.0000000    0.2287491
570480.0000000    0.2114388
570520.0000000    0.2194340
570560.0000000    0.1995282
570600.0000000    0.1944661
570640.0000000    0.2139371
570680.0000000    0.2076206
570720.0000000    0.2055906
570760.0000000    0.2137318
570800.0000000    0.2271730
570840.0000000    0.2389864
570880.0000000    0.2730024
570920.0000000    0.2876138
570960.0000000    0.2718560
571000.0000000    0.2665838
571040.0000000    0.2651958
571080.0000000    0.2622225
571120.0000000    0.2570164
571160.0000000    0.2547201
571200.0000000    0.2885101
571240.0000000    0.2602642
571280.0000000    0.2811988
571320.0000000    0.2903304
571360.0000000    0.2979179
571400.0000000    0.2673992
571440.0000000    0.2600189
571480.0000000    0.2660927
571520.0000000    0.2531831
571560.0000000    0.2492744
571600.0000000    0.2629771
571640.0000000    0.2544815
571680.0000000    0.2525145
571720.0000000    0.2529555
571760.0000000    0.2354673
571800.0000000    0.2532136
571840.0000000    0.2330539
571880.0000000    0.2447125
571920.0000000    0.2546355
571960.0000000    0.2457271
572000.0000000    0.2573998
572040.0000000    0.2520664
572080.0000000    0.2525098
572120.0000000    0.2724525
572160.0000000    0.2692013
572200.0000000    0.2638914
572240.0000000    0.2913159
572280.0000000    0.2847322
572320.0000000    0.2591124
572360.0000000    0.2470198
572400.0000000    0.2771627
572440.0000000    0.2759946
572480.0000000    0.2623212
572520.0000000    0.2707711
572560.0000000    0.2778838
572600.0000000    0.2655493
572640.0000000    0.2744439
572680.0000000    0.2707770
572720.0000000    0.2582114
572760.0000000    0.2437197
572800.0000000    0.2374334
572840.0000000    0.2410124
572880.0000000    0.2386915
572920.0000000    0.2430322
572960.0000000    0.2433706
573000.0000000    0.2281025
573040.0000000    0.2591856
573080.0000000    0.2570960
573120.0000000    0.2652199
573160.0000000    0.2563509
573200.0000000    0.2611804
573240.0000000    0.2537064
573280.0000000    0.2752326
573320.0000000    0.2529902
573360.0000000    0.2618499
573400.0000000    0.2661801
573440.0000000    0.2701647
573480.0000000    0.2782997
573520.0000000    0.2776771
573560.0000000    0.2822948
573600.0000000    0.2766353
573640.0000000    0.2695459
573680.0000000    0.2655656
573720.0000000    0.2638491
573760.0000000    0.2607896
573800.0000000    0.2581334
573840.0000000    0.2777877
573880.0000000    0.2625983
573920.0000000    0.2604902
573960.0000000    0.2458877
574000.0000000    0.2344460
574040.0000000    0.2508510
574080.0000000    0.2606407
574120.0000000    0.2563725
574160.0000000    0.2426649
574200.0000000    0.2548944
574240.0000000    0.2534332
574280.0000000    0.2543326
574320.0000000    0.2473852
574360.0000000    0.2632918
[truncated: 297,950 more chars]
