# Supplementary material for: Comment on 'Valid molecular dynamics simulations of human hemoglobin require a surprisingly large box size'
Source: eLife. 2019 Jun 20;8:e44718. doi: 10.7554/eLife.44718 (PMC6586461; doi:10.7554/eLife.44718)
Supplement: Figure 1—source data 1. — The zip archive contains a README file describing which source files correspond to the different panels. [file elife-44718-fig1-data1.zip › figure1/panels_AB/150A/9/rmsd_2dn2.xvg]

# This file was created Sun Jan 27 20:58:28 2019
# Created by:
#             :-) GROMACS - gmx rms, 2018.6-dev-20190123-eb3e487 (-:
# 
# Executable:   /usr/local/gromacs/2018/2018.5-impi2017-fftw337-gcc640-cuda91/bin/gmx
# Data prefix:  /usr/local/gromacs/2018/2018.5-impi2017-fftw337-gcc640-cuda91
# Working dir:  /home/degroot/hb/2dn2/Meuwly/150a-elife/9
# Command line:
#   gmx rms -s ../topol.tpr -f x.xtc -nice 0 -o rmsd_2dn2.xvg
# gmx rms is part of G R O M A C S:
#
# Giant Rising Ordinary Mutants for A Clerical Setup
#
@    title "RMSD"
@    xaxis  label "Time (ps)"
@    yaxis  label "RMSD (nm)"
@TYPE xy
@ subtitle "Backbone after lsq fit to Backbone"
   0.0000000    0.0004973
  40.0000000    0.0792124
  80.0000000    0.0812172
 120.0000000    0.0836760
 160.0000000    0.0911130
 200.0000000    0.0891086
 240.0000000    0.0848135
 280.0000000    0.0862027
 320.0000000    0.0903554
 360.0000000    0.1020243
 400.0000000    0.0910126
 440.0000000    0.0953792
 480.0000000    0.0874072
 520.0000000    0.0996387
 560.0000000    0.1001598
 600.0000000    0.1023912
 640.0000000    0.1020129
 680.0000000    0.1089587
 720.0000000    0.1107418
 760.0000000    0.1049865
 800.0000000    0.1058603
 840.0000000    0.1063240
 880.0000000    0.1134543
 920.0000000    0.1191921
 960.0000000    0.1122347
1000.0000000    0.1267571
1040.0000000    0.1127113
1080.0000000    0.1044824
1120.0000000    0.1050524
1160.0000000    0.1033824
1200.0000000    0.1032547
1240.0000000    0.0974780
1280.0000000    0.0955003
1320.0000000    0.1013804
1360.0000000    0.0941185
1400.0000000    0.0899655
1440.0000000    0.0913101
1480.0000000    0.0961523
1520.0000000    0.0864271
1560.0000000    0.0919499
1600.0000000    0.0920666
1640.0000000    0.0874609
1680.0000000    0.0950431
1720.0000000    0.0905293
1760.0000000    0.0900997
1800.0000000    0.1010262
1840.0000000    0.1010099
1880.0000000    0.1019330
1920.0000000    0.1032692
1960.0000000    0.0932922
2000.0000000    0.0890447
2040.0000000    0.1023109
2080.0000000    0.0933611
2120.0000000    0.1003408
2160.0000000    0.1025284
2200.0000000    0.0902223
2240.0000000    0.0853941
2280.0000000    0.0898962
2320.0000000    0.0864310
2360.0000000    0.0912815
2400.0000000    0.0891883
2440.0000000    0.0892979
2480.0000000    0.0907510
2520.0000000    0.0864653
2560.0000000    0.0817437
2600.0000000    0.0927272
2640.0000000    0.0890872
2680.0000000    0.1017858
2720.0000000    0.0949260
2760.0000000    0.0958941
2800.0000000    0.1038782
2840.0000000    0.0971840
2880.0000000    0.0945294
2920.0000000    0.1020502
2960.0000000    0.1022863
3000.0000000    0.0984344
3040.0000000    0.0930524
3080.0000000    0.0943609
3120.0000000    0.0952420
3160.0000000    0.1001777
3200.0000000    0.0972721
3240.0000000    0.1004933
3280.0000000    0.1049541
3320.0000000    0.1059790
3360.0000000    0.1104601
3400.0000000    0.0990851
3440.0000000    0.1026143
3480.0000000    0.1005556
3520.0000000    0.0967240
3560.0000000    0.0900483
3600.0000000    0.0916827
3640.0000000    0.0931886
3680.0000000    0.0939449
3720.0000000    0.1014926
3760.0000000    0.0912707
3800.0000000    0.0988288
3840.0000000    0.0844875
3880.0000000    0.0924351
3920.0000000    0.0858029
3960.0000000    0.0825471
4000.0000000    0.0849271
4040.0000000    0.0851535
4080.0000000    0.0822984
4120.0000000    0.0941718
4160.0000000    0.0823453
4200.0000000    0.0907049
4240.0000000    0.0852794
4280.0000000    0.0869502
4320.0000000    0.0927714
4360.0000000    0.0805189
4400.0000000    0.0811477
4440.0000000    0.0993816
4480.0000000    0.0847653
4520.0000000    0.0980188
4560.0000000    0.0892312
4600.0000000    0.0904475
4640.0000000    0.0889779
4680.0000000    0.0904559
4720.0000000    0.0899248
4760.0000000    0.0797626
4800.0000000    0.0913897
4840.0000000    0.0849054
4880.0000000    0.0851429
4920.0000000    0.0919604
4960.0000000    0.0866478
5000.0000000    0.0987775
5040.0000000    0.1073368
5080.0000000    0.1061071
5120.0000000    0.1201992
5160.0000000    0.0947691
5200.0000000    0.1080041
5240.0000000    0.0967342
5280.0000000    0.0885440
5320.0000000    0.0961114
5360.0000000    0.0965534
5400.0000000    0.0882852
5440.0000000    0.0945677
5480.0000000    0.0820608
5520.0000000    0.0976584
5560.0000000    0.0993976
5600.0000000    0.1026127
5640.0000000    0.0861438
5680.0000000    0.0872077
5720.0000000    0.0831556
5760.0000000    0.1016759
5800.0000000    0.1018673
5840.0000000    0.0896984
5880.0000000    0.0904824
5920.0000000    0.0996908
5960.0000000    0.1090454
6000.0000000    0.1035828
6040.0000000    0.1021216
6080.0000000    0.0891914
6120.0000000    0.0902655
6160.0000000    0.1023774
6200.0000000    0.0960897
6240.0000000    0.1042798
6280.0000000    0.0889496
6320.0000000    0.0854296
6360.0000000    0.0844818
6400.0000000    0.0935773
6440.0000000    0.0857888
6480.0000000    0.1078212
6520.0000000    0.0994088
6560.0000000    0.0910379
6600.0000000    0.0911596
6640.0000000    0.0904097
6680.0000000    0.0792654
6720.0000000    0.0855173
6760.0000000    0.0867262
6800.0000000    0.1044892
6840.0000000    0.1002418
6880.0000000    0.0932466
6920.0000000    0.1008390
6960.0000000    0.0871188
7000.0000000    0.0851913
7040.0000000    0.0965398
7080.0000000    0.0879536
7120.0000000    0.0929224
7160.0000000    0.0924089
7200.0000000    0.1005266
7240.0000000    0.0852001
7280.0000000    0.0986008
7320.0000000    0.0945209
7360.0000000    0.0854264
7400.0000000    0.0967186
7440.0000000    0.0946444
7480.0000000    0.0909797
7520.0000000    0.1011091
7560.0000000    0.0956656
7600.0000000    0.0963786
7640.0000000    0.1158069
7680.0000000    0.0988762
7720.0000000    0.0929399
7760.0000000    0.0978480
7800.0000000    0.0980174
7840.0000000    0.0967503
7880.0000000    0.0928323
7920.0000000    0.0942041
7960.0000000    0.0959727
8000.0000000    0.0914629
8040.0000000    0.0801507
8080.0000000    0.0929305
8120.0000000    0.0875675
8160.0000000    0.0850015
8200.0000000    0.0928326
8240.0000000    0.0952331
8280.0000000    0.0921169
8320.0000000    0.0909569
8360.0000000    0.0906555
8400.0000000    0.0832944
8440.0000000    0.0913511
8480.0000000    0.0865303
8520.0000000    0.1056242
8560.0000000    0.0981483
8600.0000000    0.1060675
8640.0000000    0.1022418
8680.0000000    0.0862444
8720.0000000    0.0913600
8760.0000000    0.0994451
8800.0000000    0.0970254
8840.0000000    0.0873546
8880.0000000    0.1051716
8920.0000000    0.0931651
8960.0000000    0.1000208
9000.0000000    0.0917688
9040.0000000    0.0950008
9080.0000000    0.1019170
9120.0000000    0.0958608
9160.0000000    0.1009187
9200.0000000    0.1010456
9240.0000000    0.0977230
9280.0000000    0.0954121
9320.0000000    0.0940537
9360.0000000    0.0889535
9400.0000000    0.0923262
9440.0000000    0.0887301
9480.0000000    0.0961241
9520.0000000    0.0916798
9560.0000000    0.0940732
9600.0000000    0.0976331
9640.0000000    0.1018287
9680.0000000    0.0967832
9720.0000000    0.0996523
9760.0000000    0.0984335
9800.0000000    0.0938730
9840.0000000    0.0927185
9880.0000000    0.1061833
9920.0000000    0.0999453
9960.0000000    0.0954856
10000.0000000    0.0911512
10040.0000000    0.0942980
10080.0000000    0.0909396
10120.0000000    0.0961933
10160.0000000    0.0926286
10200.0000000    0.1008142
10240.0000000    0.0958004
10280.0000000    0.0964042
10320.0000000    0.0902262
10360.0000000    0.0965650
10400.0000000    0.0942862
10440.0000000    0.1026354
10480.0000000    0.0979748
10520.0000000    0.1055952
10560.0000000    0.0962078
10600.0000000    0.0968343
10640.0000000    0.1003285
10680.0000000    0.0972396
10720.0000000    0.0970094
10760.0000000    0.0932085
10800.0000000    0.1066446
10840.0000000    0.0965182
10880.0000000    0.0987475
10920.0000000    0.0904902
10960.0000000    0.0996652
11000.0000000    0.0960305
11040.0000000    0.1026115
11080.0000000    0.0857608
11120.0000000    0.1060063
11160.0000000    0.1074062
11200.0000000    0.0916744
11240.0000000    0.0927972
11280.0000000    0.0898671
11320.0000000    0.0899849
11360.0000000    0.0888556
11400.0000000    0.0847021
11440.0000000    0.0826181
11480.0000000    0.0905493
11520.0000000    0.0851465
11560.0000000    0.0894046
11600.0000000    0.0895955
11640.0000000    0.0995969
11680.0000000    0.0955402
11720.0000000    0.0885045
11760.0000000    0.0918639
11800.0000000    0.0955396
11840.0000000    0.0959252
11880.0000000    0.0901846
11920.0000000    0.0932463
11960.0000000    0.0889884
12000.0000000    0.0902439
12040.0000000    0.0924572
12080.0000000    0.0855512
12120.0000000    0.0956519
12160.0000000    0.0907206
12200.0000000    0.0890016
12240.0000000    0.0848386
12280.0000000    0.0901165
12320.0000000    0.0928538
12360.0000000    0.0885278
12400.0000000    0.0969787
12440.0000000    0.0961487
12480.0000000    0.0911727
12520.0000000    0.1012561
12560.0000000    0.1019196
12600.0000000    0.1037325
12640.0000000    0.1012657
12680.0000000    0.0984065
12720.0000000    0.0915561
12760.0000000    0.1031997
12800.0000000    0.0859766
12840.0000000    0.0952071
12880.0000000    0.0993959
12920.0000000    0.1014272
12960.0000000    0.1009390
13000.0000000    0.1079560
13040.0000000    0.1022553
13080.0000000    0.0914287
13120.0000000    0.0945134
13160.0000000    0.1071283
13200.0000000    0.0956610
13240.0000000    0.1025489
13280.0000000    0.1067742
13320.0000000    0.0905542
13360.0000000    0.0944442
13400.0000000    0.0944200
13440.0000000    0.0999326
13480.0000000    0.1046512
13520.0000000    0.1041789
13560.0000000    0.1038299
13600.0000000    0.1007839
13640.0000000    0.1046481
13680.0000000    0.1044370
13720.0000000    0.0985109
13760.0000000    0.1032688
13800.0000000    0.0916051
13840.0000000    0.0970705
13880.0000000    0.0918516
13920.0000000    0.0983893
13960.0000000    0.0972171
14000.0000000    0.0930476
14040.0000000    0.0927336
14080.0000000    0.0966170
14120.0000000    0.1103736
14160.0000000    0.1003529
14200.0000000    0.1029237
14240.0000000    0.0978932
14280.0000000    0.1079923
14320.0000000    0.1054639
14360.0000000    0.1049250
14400.0000000    0.0914665
14440.0000000    0.1047761
14480.0000000    0.1045079
14520.0000000    0.0988308
14560.0000000    0.0917507
14600.0000000    0.1011957
14640.0000000    0.1066897
14680.0000000    0.1021407
14720.0000000    0.1088227
14760.0000000    0.1073245
14800.0000000    0.0928896
14840.0000000    0.0898275
14880.0000000    0.1032700
14920.0000000    0.0916432
14960.0000000    0.0934442
15000.0000000    0.1023898
15040.0000000    0.0973341
15080.0000000    0.0979417
15120.0000000    0.1009630
15160.0000000    0.0935942
15200.0000000    0.1047381
15240.0000000    0.1031853
15280.0000000    0.0932028
15320.0000000    0.0960151
15360.0000000    0.0924592
15400.0000000    0.1007332
15440.0000000    0.0974625
15480.0000000    0.0941251
15520.0000000    0.0941100
15560.0000000    0.0842393
15600.0000000    0.1001832
15640.0000000    0.0963042
15680.0000000    0.0931669
15720.0000000    0.0889942
15760.0000000    0.0961857
15800.0000000    0.0937680
15840.0000000    0.0864206
15880.0000000    0.0900666
15920.0000000    0.0944937
15960.0000000    0.0934455
16000.0000000    0.0957438
16040.0000000    0.1009081
16080.0000000    0.1101324
16120.0000000    0.0992481
16160.0000000    0.1008640
16200.0000000    0.1049002
16240.0000000    0.1090252
16280.0000000    0.1112191
16320.0000000    0.0948172
16360.0000000    0.1103118
16400.0000000    0.1157821
16440.0000000    0.0990798
16480.0000000    0.1021146
16520.0000000    0.1145436
16560.0000000    0.1052812
16600.0000000    0.1078827
16640.0000000    0.1082654
16680.0000000    0.1029634
16720.0000000    0.1063385
16760.0000000    0.1023390
16800.0000000    0.0992693
16840.0000000    0.0913246
16880.0000000    0.0924263
16920.0000000    0.0925829
16960.0000000    0.0952462
17000.0000000    0.0976973
17040.0000000    0.1076585
17080.0000000    0.1018169
17120.0000000    0.0968543
17160.0000000    0.0987217
17200.0000000    0.1073289
17240.0000000    0.1015793
17280.0000000    0.0974675
17320.0000000    0.1012340
17360.0000000    0.0925534
17400.0000000    0.0920765
17440.0000000    0.0952800
17480.0000000    0.0954493
17520.0000000    0.0998809
17560.0000000    0.0959002
17600.0000000    0.0920032
17640.0000000    0.1028908
17680.0000000    0.0862801
17720.0000000    0.0930845
17760.0000000    0.0926804
17800.0000000    0.0882855
17840.0000000    0.0959397
17880.0000000    0.1009429
17920.0000000    0.0988849
17960.0000000    0.1019399
18000.0000000    0.0974885
18040.0000000    0.0916903
18080.0000000    0.0956567
18120.0000000    0.0933694
18160.0000000    0.0916863
18200.0000000    0.0903302
18240.0000000    0.0968900
18280.0000000    0.0927759
18320.0000000    0.0932651
18360.0000000    0.0927534
18400.0000000    0.0948633
18440.0000000    0.0971792
18480.0000000    0.0964386
18520.0000000    0.0938725
18560.0000000    0.0936863
18600.0000000    0.0949539
18640.0000000    0.1018723
18680.0000000    0.0974298
18720.0000000    0.0947367
18760.0000000    0.0954214
18800.0000000    0.0953374
18840.0000000    0.0932787
18880.0000000    0.0934928
18920.0000000    0.0986049
18960.0000000    0.1033324
19000.0000000    0.0958774
19040.0000000    0.1016850
19080.0000000    0.1009774
19120.0000000    0.1023969
19160.0000000    0.1076229
19200.0000000    0.1081415
19240.0000000    0.1015229
19280.0000000    0.1008457
19320.0000000    0.1016671
19360.0000000    0.0988562
19400.0000000    0.0992070
19440.0000000    0.1065233
19480.0000000    0.1047407
19520.0000000    0.1009753
19560.0000000    0.1005833
19600.0000000    0.1012321
19640.0000000    0.1031172
19680.0000000    0.1137897
19720.0000000    0.1055720
19760.0000000    0.1133575
19800.0000000    0.1020278
19840.0000000    0.1064581
19880.0000000    0.1072113
19920.0000000    0.0958323
19960.0000000    0.1089042
20000.0000000    0.1091182
20040.0000000    0.1095932
20080.0000000    0.1101249
20120.0000000    0.0977920
20160.0000000    0.1006352
20200.0000000    0.1126152
20240.0000000    0.1026270
20280.0000000    0.1086499
20320.0000000    0.1086170
20360.0000000    0.1113068
20400.0000000    0.1092013
20440.0000000    0.1048329
20480.0000000    0.1133633
20520.0000000    0.1067063
20560.0000000    0.1175161
20600.0000000    0.1070202
20640.0000000    0.1031926
20680.0000000    0.1072989
20720.0000000    0.0996439
20760.0000000    0.0927603
20800.0000000    0.0962201
20840.0000000    0.1021636
20880.0000000    0.0987261
20920.0000000    0.0991132
20960.0000000    0.0961175
21000.0000000    0.0931839
21040.0000000    0.0994379
21080.0000000    0.0842012
21120.0000000    0.0954532
21160.0000000    0.0992917
21200.0000000    0.0942044
21240.0000000    0.0867442
21280.0000000    0.0844654
21320.0000000    0.0887226
21360.0000000    0.1060705
21400.0000000    0.1022577
21440.0000000    0.0995711
21480.0000000    0.1045803
21520.0000000    0.1149573
21560.0000000    0.1002429
21600.0000000    0.1011313
21640.0000000    0.0933851
21680.0000000    0.0936939
21720.0000000    0.0959702
21760.0000000    0.0983699
21800.0000000    0.1035895
21840.0000000    0.0927048
21880.0000000    0.1009394
21920.0000000    0.1007197
21960.0000000    0.0925903
22000.0000000    0.0992231
22040.0000000    0.0992025
22080.0000000    0.1012368
22120.0000000    0.0894753
22160.0000000    0.0922171
22200.0000000    0.0925709
22240.0000000    0.0851265
22280.0000000    0.0946656
22320.0000000    0.0919276
22360.0000000    0.0977080
22400.0000000    0.1001607
22440.0000000    0.0967244
22480.0000000    0.0960178
22520.0000000    0.0876139
22560.0000000    0.0901021
22600.0000000    0.0916600
22640.0000000    0.0936855
22680.0000000    0.0976869
22720.0000000    0.1006419
22760.0000000    0.1092096
22800.0000000    0.1090313
22840.0000000    0.0960538
22880.0000000    0.0896216
22920.0000000    0.0975071
22960.0000000    0.1001992
23000.0000000    0.1058861
23040.0000000    0.1028979
23080.0000000    0.1016808
23120.0000000    0.1170204
23160.0000000    0.0908982
23200.0000000    0.0919725
23240.0000000    0.0947922
23280.0000000    0.0933945
23320.0000000    0.1073582
23360.0000000    0.1061348
23400.0000000    0.0990879
23440.0000000    0.1025819
23480.0000000    0.1084317
23520.0000000    0.1106762
23560.0000000    0.0952148
23600.0000000    0.0974804
23640.0000000    0.1072614
23680.0000000    0.1030647
23720.0000000    0.1012814
23760.0000000    0.1131855
23800.0000000    0.1049622
23840.0000000    0.1038190
23880.0000000    0.1088997
23920.0000000    0.1003705
23960.0000000    0.0999741
24000.0000000    0.1038013
24040.0000000    0.1052537
24080.0000000    0.1065532
24120.0000000    0.0978372
24160.0000000    0.1062557
24200.0000000    0.1235315
24240.0000000    0.1190485
24280.0000000    0.1172258
24320.0000000    0.1166663
24360.0000000    0.1157336
24400.0000000    0.1240252
24440.0000000    0.1144350
24480.0000000    0.1044696
24520.0000000    0.1083414
24560.0000000    0.1093007
24600.0000000    0.1219918
24640.0000000    0.1040465
24680.0000000    0.1018535
24720.0000000    0.1004257
24760.0000000    0.1075201
24800.0000000    0.1080076
24840.0000000    0.1002479
24880.0000000    0.1137256
24920.0000000    0.0976728
24960.0000000    0.1006270
25000.0000000    0.0963803
25040.0000000    0.0944956
25080.0000000    0.0982864
25120.0000000    0.0954587
25160.0000000    0.0982684
25200.0000000    0.0944308
25240.0000000    0.1028212
25280.0000000    0.0978002
25320.0000000    0.1014446
25360.0000000    0.0911478
25400.0000000    0.0946758
25440.0000000    0.0932727
25480.0000000    0.0917564
25520.0000000    0.0897123
25560.0000000    0.0921094
25600.0000000    0.0954106
25640.0000000    0.0937260
25680.0000000    0.1027288
25720.0000000    0.1050298
25760.0000000    0.0959641
25800.0000000    0.0999135
25840.0000000    0.0939374
25880.0000000    0.0961457
25920.0000000    0.0993577
25960.0000000    0.1257273
26000.0000000    0.1009847
26040.0000000    0.0903648
26080.0000000    0.1008704
26120.0000000    0.0960325
26160.0000000    0.0969927
26200.0000000    0.0919426
26240.0000000    0.0878378
26280.0000000    0.0865000
26320.0000000    0.0968553
26360.0000000    0.0933663
26400.0000000    0.1010931
26440.0000000    0.0864141
26480.0000000    0.0959014
26520.0000000    0.1017205
26560.0000000    0.0986537
26600.0000000    0.0903775
26640.0000000    0.0926622
26680.0000000    0.0964959
26720.0000000    0.0900791
26760.0000000    0.0969770
26800.0000000    0.0975321
26840.0000000    0.1001901
26880.0000000    0.0865951
26920.0000000    0.1004132
26960.0000000    0.0957613
27000.0000000    0.0970025
27040.0000000    0.0832726
27080.0000000    0.0908615
27120.0000000    0.0887179
27160.0000000    0.0943009
27200.0000000    0.0930617
27240.0000000    0.0907653
27280.0000000    0.0941170
27320.0000000    0.0829932
27360.0000000    0.0860706
27400.0000000    0.0812846
27440.0000000    0.0957090
27480.0000000    0.0938457
27520.0000000    0.0854002
27560.0000000    0.1004161
27600.0000000    0.1006705
27640.0000000    0.0934845
27680.0000000    0.0927292
27720.0000000    0.0942415
27760.0000000    0.0866566
27800.0000000    0.0985565
27840.0000000    0.1065050
27880.0000000    0.0986689
27920.0000000    0.0966626
27960.0000000    0.1058840
28000.0000000    0.0972561
28040.0000000    0.1075412
28080.0000000    0.1004964
28120.0000000    0.0987558
28160.0000000    0.1056796
28200.0000000    0.0936991
28240.0000000    0.0966367
28280.0000000    0.0928947
28320.0000000    0.1008036
28360.0000000    0.1064862
28400.0000000    0.1022106
28440.0000000    0.0994509
28480.0000000    0.1021715
28520.0000000    0.0974071
28560.0000000    0.0962238
28600.0000000    0.0955575
28640.0000000    0.0912866
28680.0000000    0.0970868
28720.0000000    0.0909337
28760.0000000    0.0972393
28800.0000000    0.0992444
28840.0000000    0.0865350
28880.0000000    0.0818732
28920.0000000    0.0974062
28960.0000000    0.0919585
29000.0000000    0.0976151
29040.0000000    0.1033925
29080.0000000    0.1020088
29120.0000000    0.0987700
29160.0000000    0.0876997
29200.0000000    0.0942079
29240.0000000    0.1075093
29280.0000000    0.1004786
29320.0000000    0.1066737
29360.0000000    0.1165055
29400.0000000    0.0951841
29440.0000000    0.1004952
29480.0000000    0.1008031
29520.0000000    0.1003348
29560.0000000    0.0917898
29600.0000000    0.0959266
29640.0000000    0.1047209
29680.0000000    0.0940808
29720.0000000    0.0972848
29760.0000000    0.1024533
29800.0000000    0.0872256
29840.0000000    0.0968455
29880.0000000    0.0912156
29920.0000000    0.0916098
29960.0000000    0.0983677
30000.0000000    0.0844691
30040.0000000    0.0938301
30080.0000000    0.1007035
30120.0000000    0.0927613
30160.0000000    0.0927063
30200.0000000    0.0956224
30240.0000000    0.0990482
30280.0000000    0.1053233
30320.0000000    0.0950189
30360.0000000    0.1031956
30400.0000000    0.1110103
30440.0000000    0.1008545
30480.0000000    0.0995368
30520.0000000    0.1045676
30560.0000000    0.1039644
30600.0000000    0.1007413
30640.0000000    0.1005026
30680.0000000    0.0978861
30720.0000000    0.0953970
30760.0000000    0.0928384
30800.0000000    0.0923885
30840.0000000    0.0879870
30880.0000000    0.0977570
30920.0000000    0.0898908
30960.0000000    0.0865087
31000.0000000    0.0900564
31040.0000000    0.0924814
31080.0000000    0.0927559
31120.0000000    0.0878501
31160.0000000    0.0916146
31200.0000000    0.0978527
31240.0000000    0.0923191
31280.0000000    0.0947520
31320.0000000    0.0979179
31360.0000000    0.0951407
31400.0000000    0.1065108
31440.0000000    0.1021474
31480.0000000    0.1092044
31520.0000000    0.1041591
31560.0000000    0.1001749
31600.0000000    0.0997765
31640.0000000    0.0930077
31680.0000000    0.0994495
31720.0000000    0.0966654
31760.0000000    0.0989722
31800.0000000    0.0903268
31840.0000000    0.0971603
31880.0000000    0.0963540
31920.0000000    0.0846852
31960.0000000    0.0876777
32000.0000000    0.0886764
32040.0000000    0.0919857
32080.0000000    0.0930540
32120.0000000    0.1012554
32160.0000000    0.0925849
32200.0000000    0.0909545
32240.0000000    0.0902193
32280.0000000    0.1029741
32320.0000000    0.0985045
32360.0000000    0.0925828
32400.0000000    0.1040310
32440.0000000    0.1023371
32480.0000000    0.0962011
32520.0000000    0.0914811
32560.0000000    0.1054361
32600.0000000    0.1003682
32640.0000000    0.1004702
32680.0000000    0.0905916
32720.0000000    0.0786138
32760.0000000    0.0986756
32800.0000000    0.0971431
32840.0000000    0.1001144
32880.0000000    0.0911383
32920.0000000    0.0949891
32960.0000000    0.0907195
33000.0000000    0.1003857
33040.0000000    0.1071229
33080.0000000    0.1080789
33120.0000000    0.0998521
33160.0000000    0.0959954
33200.0000000    0.0920219
33240.0000000    0.0920915
33280.0000000    0.0940551
33320.0000000    0.0940190
33360.0000000    0.1007866
33400.0000000    0.1097713
33440.0000000    0.0879164
33480.0000000    0.0933243
33520.0000000    0.0916628
33560.0000000    0.0962023
33600.0000000    0.0961950
33640.0000000    0.1018577
33680.0000000    0.1051642
33720.0000000    0.0946229
33760.0000000    0.1022067
33800.0000000    0.0986935
33840.0000000    0.0875279
33880.0000000    0.0910186
33920.0000000    0.0853859
33960.0000000    0.0958930
34000.0000000    0.0985565
34040.0000000    0.0928210
34080.0000000    0.1000497
34120.0000000    0.0942940
34160.0000000    0.0946154
34200.0000000    0.0981962
34240.0000000    0.0996610
34280.0000000    0.0946013
34320.0000000    0.0969088
34360.0000000    0.0935227
34400.0000000    0.0862907
34440.0000000    0.1036591
34480.0000000    0.0982266
34520.0000000    0.0912759
34560.0000000    0.0861016
34600.0000000    0.0952061
34640.0000000    0.0889362
34680.0000000    0.0928179
34720.0000000    0.0976424
34760.0000000    0.0956281
34800.0000000    0.0860939
34840.0000000    0.0926114
34880.0000000    0.0973266
34920.0000000    0.0914962
34960.0000000    0.0870490
35000.0000000    0.0870098
35040.0000000    0.0850685
35080.0000000    0.0814968
35120.0000000    0.0884172
35160.0000000    0.0868883
35200.0000000    0.0828881
35240.0000000    0.0940698
35280.0000000    0.0916209
35320.0000000    0.0899682
35360.0000000    0.0906146
35400.0000000    0.0859844
35440.0000000    0.0844977
35480.0000000    0.0879288
35520.0000000    0.0903667
35560.0000000    0.0867193
35600.0000000    0.0831777
35640.0000000    0.0965143
35680.0000000    0.0954786
35720.0000000    0.0930938
35760.0000000    0.0851012
35800.0000000    0.0786495
35840.0000000    0.0844415
35880.0000000    0.0884306
35920.0000000    0.0859564
35960.0000000    0.0900666
36000.0000000    0.0908063
36040.0000000    0.0939490
36080.0000000    0.0896997
36120.0000000    0.1005311
36160.0000000    0.0887277
36200.0000000    0.0912706
36240.0000000    0.0865249
36280.0000000    0.0764129
36320.0000000    0.0809836
36360.0000000    0.0906564
36400.0000000    0.1028278
36440.0000000    0.1084414
36480.0000000    0.0877121
36520.0000000    0.0957717
36560.0000000    0.0993641
36600.0000000    0.0929330
36640.0000000    0.0960993
36680.0000000    0.0929937
36720.0000000    0.0912336
36760.0000000    0.0992225
36800.0000000    0.0928393
36840.0000000    0.0946718
36880.0000000    0.1082471
36920.0000000    0.1083145
36960.0000000    0.1066843
37000.0000000    0.1016134
37040.0000000    0.1025084
37080.0000000    0.1030172
37120.0000000    0.1030755
37160.0000000    0.0913885
37200.0000000    0.1004794
37240.0000000    0.1017693
37280.0000000    0.1054729
37320.0000000    0.1036590
37360.0000000    0.0985877
37400.0000000    0.0938393
37440.0000000    0.1013810
37480.0000000    0.0942934
37520.0000000    0.0991326
37560.0000000    0.0961179
37600.0000000    0.1018923
37640.0000000    0.1015632
37680.0000000    0.1047816
37720.0000000    0.0978709
37760.0000000    0.0949139
37800.0000000    0.0982550
37840.0000000    0.0963168
37880.0000000    0.0983073
37920.0000000    0.1056782
37960.0000000    0.1037561
38000.0000000    0.0923432
38040.0000000    0.0915437
38080.0000000    0.0898944
38120.0000000    0.0911812
38160.0000000    0.0828055
38200.0000000    0.0934387
38240.0000000    0.0972123
38280.0000000    0.0853409
38320.0000000    0.0892973
38360.0000000    0.0992998
38400.0000000    0.0925154
38440.0000000    0.0966526
38480.0000000    0.0943736
38520.0000000    0.0938931
38560.0000000    0.1004321
38600.0000000    0.0970297
38640.0000000    0.1059970
38680.0000000    0.0955909
38720.0000000    0.0891629
38760.0000000    0.0874295
38800.0000000    0.0884003
38840.0000000    0.0887310
38880.0000000    0.0941216
38920.0000000    0.0823566
38960.0000000    0.0890739
39000.0000000    0.0884544
39040.0000000    0.0838806
39080.0000000    0.0918929
39120.0000000    0.0902542
39160.0000000    0.0962172
39200.0000000    0.0855310
39240.0000000    0.0930901
39280.0000000    0.1110894
39320.0000000    0.0982157
39360.0000000    0.0992382
39400.0000000    0.0942794
39440.0000000    0.1007217
39480.0000000    0.0891612
39520.0000000    0.1018339
39560.0000000    0.0935510
39600.0000000    0.0983563
39640.0000000    0.0941193
39680.0000000    0.1015792
39720.0000000    0.1093108
39760.0000000    0.1036036
39800.0000000    0.0975753
39840.0000000    0.1014341
39880.0000000    0.0926289
39920.0000000    0.0990170
39960.0000000    0.1011692
40000.0000000    0.0974504
40040.0000000    0.1046699
40080.0000000    0.1054364
40120.0000000    0.0999072
40160.0000000    0.0883293
40200.0000000    0.0975940
40240.0000000    0.0969264
40280.0000000    0.1031105
40320.0000000    0.1048235
40360.0000000    0.1027638
40400.0000000    0.0910456
40440.0000000    0.0898332
40480.0000000    0.0932485
40520.0000000    0.0941184
40560.0000000    0.0956594
40600.0000000    0.0986422
40640.0000000    0.0992306
40680.0000000    0.0953098
40720.0000000    0.1100737
40760.0000000    0.0994988
40800.0000000    0.1077824
40840.0000000    0.0956774
40880.0000000    0.1136703
40920.0000000    0.1020342
40960.0000000    0.1173534
41000.0000000    0.1156222
41040.0000000    0.1090771
41080.0000000    0.1177605
41120.0000000    0.1168885
41160.0000000    0.1076977
41200.0000000    0.1210790
41240.0000000    0.1163084
41280.0000000    0.1119557
41320.0000000    0.1148946
41360.0000000    0.1213306
41400.0000000    0.1083272
41440.0000000    0.1083898
41480.0000000    0.1140983
41520.0000000    0.1132962
41560.0000000    0.1178220
41600.0000000    0.1092670
41640.0000000    0.1030229
41680.0000000    0.1139292
41720.0000000    0.1045196
41760.0000000    0.1005258
41800.0000000    0.1011518
41840.0000000    0.1040420
41880.0000000    0.1039910
41920.0000000    0.1028453
41960.0000000    0.1009901
42000.0000000    0.1026609
42040.0000000    0.1028902
42080.0000000    0.0971848
42120.0000000    0.1058410
42160.0000000    0.1080711
42200.0000000    0.1084235
42240.0000000    0.1045893
42280.0000000    0.1195909
42320.0000000    0.1130280
42360.0000000    0.1222165
42400.0000000    0.1103135
42440.0000000    0.1132638
42480.0000000    0.1140506
42520.0000000    0.1243336
42560.0000000    0.1119662
42600.0000000    0.1166783
42640.0000000    0.1118684
42680.0000000    0.1126657
42720.0000000    0.1087052
42760.0000000    0.1101481
42800.0000000    0.1110156
42840.0000000    0.1195983
42880.0000000    0.1121368
42920.0000000    0.1004976
42960.0000000    0.1029030
43000.0000000    0.1031005
43040.0000000    0.1025843
43080.0000000    0.1043611
43120.0000000    0.1158406
43160.0000000    0.1109997
43200.0000000    0.1056887
43240.0000000    0.1089167
43280.0000000    0.1088239
43320.0000000    0.1020797
43360.0000000    0.0995040
43400.0000000    0.1035009
43440.0000000    0.0917799
43480.0000000    0.1017863
43520.0000000    0.1077039
43560.0000000    0.0978954
43600.0000000    0.0991788
43640.0000000    0.1147731
43680.0000000    0.0992130
43720.0000000    0.1027507
43760.0000000    0.1009610
43800.0000000    0.1056702
43840.0000000    0.1009657
43880.0000000    0.1042648
43920.0000000    0.0966177
43960.0000000    0.1002106
44000.0000000    0.0982344
44040.0000000    0.0927667
44080.0000000    0.1038563
44120.0000000    0.0973331
44160.0000000    0.1102941
44200.0000000    0.1031715
44240.0000000    0.1158853
44280.0000000    0.1059615
44320.0000000    0.1029001
44360.0000000    0.0925740
44400.0000000    0.0984812
44440.0000000    0.0965152
44480.0000000    0.0968206
44520.0000000    0.0973827
44560.0000000    0.1027648
44600.0000000    0.1076530
44640.0000000    0.0947571
44680.0000000    0.1035541
44720.0000000    0.1016692
44760.0000000    0.1070254
44800.0000000    0.0998330
44840.0000000    0.1004068
44880.0000000    0.0968932
44920.0000000    0.0963358
44960.0000000    0.1039162
45000.0000000    0.0940456
45040.0000000    0.0957361
45080.0000000    0.0975379
45120.0000000    0.1066280
45160.0000000    0.0991954
45200.0000000    0.1058539
45240.0000000    0.0990607
45280.0000000    0.1015201
45320.0000000    0.1050381
45360.0000000    0.0960841
45400.0000000    0.1015086
45440.0000000    0.1033968
45480.0000000    0.1039026
45520.0000000    0.0977160
45560.0000000    0.1005150
45600.0000000    0.0952197
45640.0000000    0.1005008
45680.0000000    0.1111240
45720.0000000    0.1037276
45760.0000000    0.1029201
45800.0000000    0.1015308
45840.0000000    0.1023724
45880.0000000    0.1070172
45920.0000000    0.1016420
45960.0000000    0.0938168
46000.0000000    0.1031498
46040.0000000    0.0993830
46080.0000000    0.1033745
46120.0000000    0.1085014
46160.0000000    0.1074503
46200.0000000    0.1078451
46240.0000000    0.1038281
46280.0000000    0.0986619
46320.0000000    0.1123889
46360.0000000    0.1032093
46400.0000000    0.0943290
46440.0000000    0.1000666
46480.0000000    0.1007053
46520.0000000    0.0995251
46560.0000000    0.1037611
46600.0000000    0.1015194
46640.0000000    0.1030464
46680.0000000    0.1017691
46720.0000000    0.1003240
46760.0000000    0.0987947
46800.0000000    0.0972974
46840.0000000    0.0967042
46880.0000000    0.1006136
46920.0000000    0.1021824
46960.0000000    0.1028192
47000.0000000    0.1065024
47040.0000000    0.1038598
47080.0000000    0.1100171
47120.0000000    0.1034685
47160.0000000    0.1106564
47200.0000000    0.0935232
47240.0000000    0.0973950
47280.0000000    0.0951642
47320.0000000    0.0970837
47360.0000000    0.1060821
47400.0000000    0.1108348
47440.0000000    0.1123566
47480.0000000    0.1136512
47520.0000000    0.0989684
47560.0000000    0.1018426
47600.0000000    0.1001604
47640.0000000    0.1020220
47680.0000000    0.1049103
47720.0000000    0.0980005
47760.0000000    0.1033414
47800.0000000    0.1071063
47840.0000000    0.1011203
47880.0000000    0.1042698
47920.0000000    0.1144840
47960.0000000    0.1032619
48000.0000000    0.1010028
48040.0000000    0.1006271
48080.0000000    0.1046307
48120.0000000    0.1083860
48160.0000000    0.1145149
48200.0000000    0.1065513
48240.0000000    0.1045533
48280.0000000    0.1009713
48320.0000000    0.1165184
48360.0000000    0.1049681
48400.0000000    0.1056610
48440.0000000    0.1031234
48480.0000000    0.1016652
48520.0000000    0.1004719
48560.0000000    0.1059726
48600.0000000    0.1147482
48640.0000000    0.0999290
48680.0000000    0.1075804
48720.0000000    0.1042800
48760.0000000    0.1074985
48800.0000000    0.1001476
48840.0000000    0.1084939
48880.0000000    0.1203621
48920.0000000    0.1113454
48960.0000000    0.1186098
49000.0000000    0.0997611
49040.0000000    0.1069678
49080.0000000    0.1082566
49120.0000000    0.1069335
49160.0000000    0.1088309
49200.0000000    0.1142045
49240.0000000    0.1098304
49280.0000000    0.1036595
49320.0000000    0.1092333
49360.0000000    0.1024885
49400.0000000    0.1113612
49440.0000000    0.1040559
49480.0000000    0.1040308
49520.0000000    0.1057959
49560.0000000    0.1083744
49600.0000000    0.1015178
49640.0000000    0.1104411
49680.0000000    0.1163232
49720.0000000    0.1055334
49760.0000000    0.1020295
49800.0000000    0.1079447
49840.0000000    0.1027077
49880.0000000    0.1081994
49920.0000000    0.1004954
49960.0000000    0.1071951
50000.0000000    0.1075975
50040.0000000    0.1036766
50080.0000000    0.1169872
50120.0000000    0.1132549
50160.0000000    0.1065877
50200.0000000    0.1061019
50240.0000000    0.1073937
50280.0000000    0.1096080
50320.0000000    0.1016888
50360.0000000    0.1131829
50400.0000000    0.1119209
50440.0000000    0.1192324
50480.0000000    0.1067937
50520.0000000    0.1151947
50560.0000000    0.1170179
50600.0000000    0.1077722
50640.0000000    0.1057856
50680.0000000    0.0976291
50720.0000000    0.1119125
50760.0000000    0.0996079
50800.0000000    0.1187750
50840.0000000    0.1122509
50880.0000000    0.1269222
50920.0000000    0.1128554
50960.0000000    0.1083992
51000.0000000    0.1166480
51040.0000000    0.1117542
51080.0000000    0.1167182
51120.0000000    0.1129654
51160.0000000    0.1215015
51200.0000000    0.1152625
51240.0000000    0.1064107
51280.0000000    0.1118091
51320.0000000    0.1199074
51360.0000000    0.1172867
51400.0000000    0.1150111
51440.0000000    0.1101557
51480.0000000    0.1088905
51520.0000000    0.1154397
51560.0000000    0.1054387
51600.0000000    0.1058651
51640.0000000    0.1134140
51680.0000000    0.1194951
51720.0000000    0.1204107
51760.0000000    0.1054242
51800.0000000    0.1104104
51840.0000000    0.1063543
51880.0000000    0.1023257
51920.0000000    0.1065859
51960.0000000    0.1019433
52000.0000000    0.1066508
52040.0000000    0.1067534
52080.0000000    0.1009166
52120.0000000    0.1117711
52160.0000000    0.1113740
52200.0000000    0.1090864
52240.0000000    0.1146433
52280.0000000    0.1174131
52320.0000000    0.1178352
52360.0000000    0.1165398
52400.0000000    0.1245205
52440.0000000    0.1135234
52480.0000000    0.1233795
52520.0000000    0.1144613
52560.0000000    0.1071347
52600.0000000    0.1070251
52640.0000000    0.1201994
52680.0000000    0.1026746
52720.0000000    0.1199074
52760.0000000    0.1025851
52800.0000000    0.0959621
52840.0000000    0.1035720
52880.0000000    0.1048671
52920.0000000    0.1018016
52960.0000000    0.1109527
53000.0000000    0.0978992
53040.0000000    0.1034242
53080.0000000    0.0857748
53120.0000000    0.1013773
53160.0000000    0.1081808
53200.0000000    0.1116701
53240.0000000    0.1181575
53280.0000000    0.1127281
53320.0000000    0.1090575
53360.0000000    0.1058404
53400.0000000    0.1186784
53440.0000000    0.1064029
53480.0000000    0.1201587
53520.0000000    0.1107088
53560.0000000    0.1101475
53600.0000000    0.1099995
53640.0000000    0.1166970
53680.0000000    0.1113394
53720.0000000    0.1158638
53760.0000000    0.1088675
53800.0000000    0.1128823
53840.0000000    0.1064369
53880.0000000    0.1055348
53920.0000000    0.1115477
53960.0000000    0.1021594
54000.0000000    0.1010291
54040.0000000    0.1035391
54080.0000000    0.0956942
54120.0000000    0.0969683
54160.0000000    0.1059696
54200.0000000    0.1031952
54240.0000000    0.0979310
54280.0000000    0.1112737
54320.0000000    0.1132183
54360.0000000    0.1110649
54400.0000000    0.1103977
54440.0000000    0.1125372
54480.0000000    0.1193311
54520.0000000    0.1094156
54560.0000000    0.1043030
54600.0000000    0.0974059
54640.0000000    0.1044363
54680.0000000    0.1082969
54720.0000000    0.1063104
54760.0000000    0.1046724
54800.0000000    0.1081711
54840.0000000    0.1142816
54880.0000000    0.1088319
54920.0000000    0.1137186
54960.0000000    0.1139267
55000.0000000    0.1100493
55040.0000000    0.1204992
55080.0000000    0.1078475
55120.0000000    0.1087234
55160.0000000    0.1130227
55200.0000000    0.1140974
55240.0000000    0.1233697
55280.0000000    0.1102553
55320.0000000    0.1052691
55360.0000000    0.1088593
55400.0000000    0.1041844
55440.0000000    0.1081881
55480.0000000    0.1088492
55520.0000000    0.1148111
55560.0000000    0.1091200
55600.0000000    0.1116960
55640.0000000    0.1153171
55680.0000000    0.1212440
55720.0000000    0.1030267
55760.0000000    0.0980774
55800.0000000    0.1049777
55840.0000000    0.1061812
55880.0000000    0.1120083
55920.0000000    0.1086512
55960.0000000    0.1053257
56000.0000000    0.1061445
56040.0000000    0.1027527
56080.0000000    0.1018740
56120.0000000    0.1109322
56160.0000000    0.1014148
56200.0000000    0.1003882
56240.0000000    0.1027414
56280.0000000    0.1016219
56320.0000000    0.1009798
56360.0000000    0.0951887
56400.0000000    0.0899567
56440.0000000    0.0985193
56480.0000000    0.0976870
56520.0000000    0.0984035
56560.0000000    0.0997003
56600.0000000    0.1020926
56640.0000000    0.0981027
56680.0000000    0.1023773
56720.0000000    0.0984612
56760.0000000    0.1034257
56800.0000000    0.1024645
56840.0000000    0.1046260
56880.0000000    0.0999617
56920.0000000    0.1028783
56960.0000000    0.1005431
57000.0000000    0.1019938
57040.0000000    0.0979698
57080.0000000    0.1088963
57120.0000000    0.1056442
57160.0000000    0.0976950
57200.0000000    0.0968857
57240.0000000    0.1058694
57280.0000000    0.1068056
57320.0000000    0.1040247
57360.0000000    0.1106962
57400.0000000    0.1062701
57440.0000000    0.1077329
57480.0000000    0.1083216
57520.0000000    0.1091699
57560.0000000    0.1150274
57600.0000000    0.1024536
57640.0000000    0.1016729
57680.0000000    0.1075464
57720.0000000    0.1069717
57760.0000000    0.1145686
57800.0000000    0.1124296
57840.0000000    0.1039657
57880.0000000    0.0997126
57920.0000000    0.1019256
57960.0000000    0.0983682
58000.0000000    0.0979913
58040.0000000    0.1043035
58080.0000000    0.1076677
58120.0000000    0.1046444
58160.0000000    0.0987139
58200.0000000    0.0972600
58240.0000000    0.1050015
58280.0000000    0.1027506
58320.0000000    0.0875701
58360.0000000    0.0976811
58400.0000000    0.0974635
58440.0000000    0.1015981
58480.0000000    0.0851581
58520.0000000    0.0942927
58560.0000000    0.0876066
58600.0000000    0.0999097
58640.0000000    0.0977425
58680.0000000    0.0957559
58720.0000000    0.0910837
58760.0000000    0.0918448
58800.0000000    0.0912346
58840.0000000    0.0991226
58880.0000000    0.0921335
58920.0000000    0.0968843
58960.0000000    0.0959752
59000.0000000    0.1051305
59040.0000000    0.0977850
59080.0000000    0.0924288
59120.0000000    0.1172485
59160.0000000    0.1011329
59200.0000000    0.1060370
59240.0000000    0.1068080
59280.0000000    0.1005535
59320.0000000    0.1016083
59360.0000000    0.0966655
59400.0000000    0.0982974
59440.0000000    0.0969336
59480.0000000    0.0989718
59520.0000000    0.1012125
59560.0000000    0.0995386
59600.0000000    0.0975732
59640.0000000    0.1096046
59680.0000000    0.1057869
59720.0000000    0.0990524
59760.0000000    0.1010665
59800.0000000    0.1003607
59840.0000000    0.1088900
59880.0000000    0.1142354
59920.0000000    0.1179059
59960.0000000    0.1027650
60000.0000000    0.0997940
60040.0000000    0.1108276
60080.0000000    0.0991412
60120.0000000    0.1066575
60160.0000000    0.1018539
60200.0000000    0.1072713
60240.0000000    0.1081908
60280.0000000    0.1041889
60320.0000000    0.1022282
60360.0000000    0.1018503
60400.0000000    0.1040761
60440.0000000    0.1050948
60480.0000000    0.1083179
60520.0000000    0.1013226
60560.0000000    0.1084648
60600.0000000    0.1066909
60640.0000000    0.1031141
60680.0000000    0.1052606
60720.0000000    0.1060289
60760.0000000    0.1031695
60800.0000000    0.1056271
60840.0000000    0.1103091
60880.0000000    0.1098307
60920.0000000    0.1121837
60960.0000000    0.1147220
61000.0000000    0.1109560
61040.0000000    0.1048324
61080.0000000    0.1110950
61120.0000000    0.1039573
61160.0000000    0.1039016
61200.0000000    0.1032014
61240.0000000    0.1121565
61280.0000000    0.1121929
61320.0000000    0.1049566
61360.0000000    0.0988487
61400.0000000    0.1031336
61440.0000000    0.1087018
61480.0000000    0.1108504
61520.0000000    0.1050732
61560.0000000    0.1097327
61600.0000000    0.1127726
61640.0000000    0.1076399
61680.0000000    0.0994032
61720.0000000    0.1018048
61760.0000000    0.1055494
61800.0000000    0.1022080
61840.0000000    0.1011107
61880.0000000    0.0994750
61920.0000000    0.1052500
61960.0000000    0.1024658
62000.0000000    0.1094984
62040.0000000    0.0911041
62080.0000000    0.0990664
62120.0000000    0.1035432
62160.0000000    0.1086840
62200.0000000    0.1019835
62240.0000000    0.1049565
62280.0000000    0.1057832
62320.0000000    0.1168169
62360.0000000    0.1010537
62400.0000000    0.1019101
62440.0000000    0.1097396
62480.0000000    0.1073384
62520.0000000    0.0937561
62560.0000000    0.1093386
62600.0000000    0.1068788
62640.0000000    0.1012275
62680.0000000    0.1061392
62720.0000000    0.1109264
62760.0000000    0.1059944
62800.0000000    0.1075437
62840.0000000    0.0996053
62880.0000000    0.1074383
62920.0000000    0.1132145
62960.0000000    0.1011640
63000.0000000    0.1122138
63040.0000000    0.1077333
63080.0000000    0.1054826
63120.0000000    0.1141307
63160.0000000    0.1055096
63200.0000000    0.1038943
63240.0000000    0.1094673
63280.0000000    0.1134281
63320.0000000    0.1052922
63360.0000000    0.1053482
63400.0000000    0.1070817
63440.0000000    0.1068225
63480.0000000    0.1086296
63520.0000000    0.1004248
63560.0000000    0.1017190
63600.0000000    0.1050747
63640.0000000    0.1102588
63680.0000000    0.1070762
63720.0000000    0.1014404
63760.0000000    0.0993912
63800.0000000    0.1018118
63840.0000000    0.1039439
63880.0000000    0.0970569
63920.0000000    0.1095997
63960.0000000    0.1027393
64000.0000000    0.1014688
64040.0000000    0.1061827
64080.0000000    0.0982161
64120.0000000    0.0907895
64160.0000000    0.1021822
64200.0000000    0.0936507
64240.0000000    0.0944360
64280.0000000    0.1029766
64320.0000000    0.1068439
64360.0000000    0.1041658
64400.0000000    0.0970728
64440.0000000    0.0997686
64480.0000000    0.1053946
64520.0000000    0.0983011
64560.0000000    0.0987491
64600.0000000    0.1064762
64640.0000000    0.0879406
64680.0000000    0.1008332
64720.0000000    0.0930409
64760.0000000    0.1004778
64800.0000000    0.1093008
64840.0000000    0.1078493
64880.0000000    0.1022590
64920.0000000    0.1061894
64960.0000000    0.1020101
65000.0000000    0.1014464
65040.0000000    0.1118249
65080.0000000    0.0992293
65120.0000000    0.1031548
65160.0000000    0.1125862
65200.0000000    0.1081506
65240.0000000    0.1016054
65280.0000000    0.0984234
65320.0000000    0.0953671
65360.0000000    0.0961584
65400.0000000    0.1028382
65440.0000000    0.0963695
65480.0000000    0.0969169
65520.0000000    0.1042156
65560.0000000    0.0964029
65600.0000000    0.0983124
65640.0000000    0.0986407
65680.0000000    0.0968772
65720.0000000    0.0975403
65760.0000000    0.1011119
65800.0000000    0.0991392
65840.0000000    0.1063407
65880.0000000    0.0955463
65920.0000000    0.0983584
65960.0000000    0.0888136
66000.0000000    0.0996158
66040.0000000    0.0990879
66080.0000000    0.1024335
66120.0000000    0.1073544
66160.0000000    0.0974917
66200.0000000    0.1043320
66240.0000000    0.1019233
66280.0000000    0.0999210
66320.0000000    0.0985075
66360.0000000    0.1011684
66400.0000000    0.1108177
66440.0000000    0.1142761
66480.0000000    0.1100060
66520.0000000    0.1246826
66560.0000000    0.1121998
66600.0000000    0.1040612
66640.0000000    0.0943255
66680.0000000    0.1111043
66720.0000000    0.0954601
66760.0000000    0.0984187
66800.0000000    0.0949078
66840.0000000    0.1080129
66880.0000000    0.1019447
66920.0000000    0.1044463
66960.0000000    0.1117984
67000.0000000    0.1078783
67040.0000000    0.1080594
67080.0000000    0.0972447
67120.0000000    0.1047594
67160.0000000    0.0991013
67200.0000000    0.0963437
67240.0000000    0.1094880
67280.0000000    0.1002979
67320.0000000    0.1118267
67360.0000000    0.1022255
67400.0000000    0.1104373
67440.0000000    0.1064433
67480.0000000    0.1081785
67520.0000000    0.1015974
67560.0000000    0.1036529
67600.0000000    0.1062313
67640.0000000    0.1021236
67680.0000000    0.1042049
67720.0000000    0.0925800
67760.0000000    0.1164368
67800.0000000    0.1155678
67840.0000000    0.1131716
67880.0000000    0.1029461
67920.0000000    0.0983215
67960.0000000    0.0967800
68000.0000000    0.1043940
68040.0000000    0.1014364
68080.0000000    0.0988407
68120.0000000    0.0935071
68160.0000000    0.0949910
68200.0000000    0.1014498
68240.0000000    0.1111630
68280.0000000    0.1042500
68320.0000000    0.1070280
68360.0000000    0.1079754
68400.0000000    0.1075901
68440.0000000    0.1079671
68480.0000000    0.1069134
68520.0000000    0.1033736
68560.0000000    0.0991051
68600.0000000    0.0915579
68640.0000000    0.0923585
68680.0000000    0.0993751
68720.0000000    0.1163322
68760.0000000    0.0987752
68800.0000000    0.0937018
68840.0000000    0.0983960
68880.0000000    0.1043308
68920.0000000    0.1030950
68960.0000000    0.1025413
69000.0000000    0.1024548
69040.0000000    0.1003524
69080.0000000    0.1039066
69120.0000000    0.1077878
69160.0000000    0.1165885
69200.0000000    0.1067427
69240.0000000    0.1047192
69280.0000000    0.1120238
69320.0000000    0.1050710
69360.0000000    0.1026841
69400.0000000    0.1066196
69440.0000000    0.1039223
69480.0000000    0.1067812
69520.0000000    0.1054390
69560.0000000    0.1019512
69600.0000000    0.1074861
69640.0000000    0.0969333
69680.0000000    0.1066884
69720.0000000    0.1046619
69760.0000000    0.1028507
69800.0000000    0.1020996
69840.0000000    0.1091846
69880.0000000    0.1086638
69920.0000000    0.1031635
69960.0000000    0.1035980
70000.0000000    0.1148797
70040.0000000    0.1094490
70080.0000000    0.1208636
70120.0000000    0.1075509
70160.0000000    0.1051446
70200.0000000    0.1004108
70240.0000000    0.0995490
70280.0000000    0.1152678
70320.0000000    0.1088615
70360.0000000    0.1088993
70400.0000000    0.1060791
70440.0000000    0.1113495
70480.0000000    0.1021949
70520.0000000    0.1120479
70560.0000000    0.1164621
70600.0000000    0.1093929
70640.0000000    0.1088244
70680.0000000    0.1067603
70720.0000000    0.1135906
70760.0000000    0.1229053
70800.0000000    0.1185362
70840.0000000    0.1155748
70880.0000000    0.1096151
70920.0000000    0.1148076
70960.0000000    0.1114397
71000.0000000    0.1013984
71040.0000000    0.1189290
71080.0000000    0.1156719
71120.0000000    0.1042144
71160.0000000    0.1111744
71200.0000000    0.1059521
71240.0000000    0.1157285
71280.0000000    0.1139012
71320.0000000    0.1077882
71360.0000000    0.1147904
71400.0000000    0.1196299
71440.0000000    0.1037984
71480.0000000    0.1074997
71520.0000000    0.1140244
71560.0000000    0.1119077
71600.0000000    0.1070946
71640.0000000    0.1059373
71680.0000000    0.1036084
71720.0000000    0.0995496
71760.0000000    0.1076683
71800.0000000    0.1083314
71840.0000000    0.1040093
71880.0000000    0.1036871
71920.0000000    0.1107397
71960.0000000    0.1087556
72000.0000000    0.1220526
72040.0000000    0.1074484
72080.0000000    0.1032605
72120.0000000    0.1058230
72160.0000000    0.1036543
72200.0000000    0.1034004
72240.0000000    0.1067531
72280.0000000    0.1035172
72320.0000000    0.1086202
72360.0000000    0.1152857
72400.0000000    0.1076499
72440.0000000    0.0997215
72480.0000000    0.1067096
72520.0000000    0.1090867
72560.0000000    0.1229720
72600.0000000    0.1077260
72640.0000000    0.1045901
72680.0000000    0.1032473
72720.0000000    0.1096464
72760.0000000    0.1085204
72800.0000000    0.1015729
72840.0000000    0.1015107
72880.0000000    0.1089232
72920.0000000    0.1058831
72960.0000000    0.1017666
73000.0000000    0.1097731
73040.0000000    0.1123774
73080.0000000    0.1035352
73120.0000000    0.1071856
73160.0000000    0.1034760
73200.0000000    0.1122676
73240.0000000    0.1125086
73280.0000000    0.1133573
73320.0000000    0.1139783
73360.0000000    0.1195541
73400.0000000    0.1119053
73440.0000000    0.1095129
73480.0000000    0.0950044
73520.0000000    0.1080141
73560.0000000    0.1141301
73600.0000000    0.0994238
73640.0000000    0.1160007
73680.0000000    0.1076045
73720.0000000    0.1049998
73760.0000000    0.1133333
73800.0000000    0.1138971
73840.0000000    0.1047341
73880.0000000    0.1079645
73920.0000000    0.1163208
73960.0000000    0.1104471
74000.0000000    0.1169258
74040.0000000    0.1160784
74080.0000000    0.1102143
74120.0000000    0.1152850
74160.0000000    0.1113513
74200.0000000    0.1168516
74240.0000000    0.1199128
74280.0000000    0.1063563
74320.0000000    0.1068849
74360.0000000    0.1063656
74400.0000000    0.1073100
74440.0000000    0.1020363
74480.0000000    0.1073187
74520.0000000    0.0973094
74560.0000000    0.1040844
74600.0000000    0.1064048
74640.0000000    0.1058242
74680.0000000    0.1138745
74720.0000000    0.0983478
74760.0000000    0.1051716
74800.0000000    0.1045422
74840.0000000    0.1056336
74880.0000000    0.1196455
74920.0000000    0.1106211
74960.0000000    0.1095465
75000.0000000    0.1084284
75040.0000000    0.1052350
75080.0000000    0.1000535
75120.0000000    0.1100273
75160.0000000    0.1108646
75200.0000000    0.1085397
75240.0000000    0.1085912
75280.0000000    0.1044869
75320.0000000    0.0971853
75360.0000000    0.0993410
75400.0000000    0.0998863
75440.0000000    0.1049163
75480.0000000    0.1114413
75520.0000000    0.1037357
75560.0000000    0.1002602
75600.0000000    0.0984093
75640.0000000    0.0949640
75680.0000000    0.1063131
75720.0000000    0.0896077
75760.0000000    0.0997591
75800.0000000    0.0947864
75840.0000000    0.0995468
75880.0000000    0.1119022
75920.0000000    0.1106873
75960.0000000    0.1061989
76000.0000000    0.1047829
76040.0000000    0.1116342
76080.0000000    0.1057432
76120.0000000    0.1033010
76160.0000000    0.0918420
76200.0000000    0.0943496
76240.0000000    0.1003073
76280.0000000    0.0965646
76320.0000000    0.1034544
76360.0000000    0.1058450
76400.0000000    0.1043540
76440.0000000    0.0977547
76480.0000000    0.0991851
76520.0000000    0.0991151
76560.0000000    0.0988000
76600.0000000    0.1012025
76640.0000000    0.1042556
76680.0000000    0.1080130
76720.0000000    0.1120371
76760.0000000    0.0954794
76800.0000000    0.1124901
76840.0000000    0.1020015
76880.0000000    0.0911440
76920.0000000    0.0991017
76960.0000000    0.0967603
77000.0000000    0.0948430
77040.0000000    0.1010056
77080.0000000    0.0994694
77120.0000000    0.0936723
77160.0000000    0.1025730
77200.0000000    0.1060637
77240.0000000    0.0972441
77280.0000000    0.1019358
77320.0000000    0.0975121
77360.0000000    0.1007894
77400.0000000    0.0972496
77440.0000000    0.1069986
77480.0000000    0.1161502
77520.0000000    0.1103000
77560.0000000    0.1043549
77600.0000000    0.1005475
77640.0000000    0.1059185
77680.0000000    0.1125919
77720.0000000    0.1010893
77760.0000000    0.1050183
77800.0000000    0.1027954
77840.0000000    0.0993502
77880.0000000    0.1055178
77920.0000000    0.1003874
77960.0000000    0.1051261
78000.0000000    0.1178826
78040.0000000    0.1053654
78080.0000000    0.1001088
78120.0000000    0.1052628
78160.0000000    0.1144753
78200.0000000    0.1029331
78240.0000000    0.1098690
78280.0000000    0.1167090
78320.0000000    0.1114462
78360.0000000    0.1119781
78400.0000000    0.1042987
78440.0000000    0.1032926
78480.0000000    0.1053041
78520.0000000    0.1044286
78560.0000000    0.0997345
78600.0000000    0.0993738
78640.0000000    0.0920270
78680.0000000    0.1083726
78720.0000000    0.1027362
78760.0000000    0.1047403
78800.0000000    0.1031785
78840.0000000    0.1033199
78880.0000000    0.1119901
78920.0000000    0.1028431
78960.0000000    0.1065167
79000.0000000    0.1142847
79040.0000000    0.0987863
79080.0000000    0.1159495
79120.0000000    0.1113497
79160.0000000    0.1046660
79200.0000000    0.1063127
79240.0000000    0.1106372
79280.0000000    0.1053222
79320.0000000    0.1044396
79360.0000000    0.0924851
79400.0000000    0.1056809
79440.0000000    0.1134486
79480.0000000    0.1149865
79520.0000000    0.1111154
79560.0000000    0.1126909
79600.0000000    0.1083388
79640.0000000    0.1082521
79680.0000000    0.1001365
79720.0000000    0.1064679
79760.0000000    0.1068961
79800.0000000    0.1027571
79840.0000000    0.1098107
79880.0000000    0.1143883
79920.0000000    0.1136966
79960.0000000    0.1007271
80000.0000000    0.1004427
80040.0000000    0.1098410
80080.0000000    0.0985944
80120.0000000    0.1108014
80160.0000000    0.0952593
80200.0000000    0.0971241
80240.0000000    0.1039329
80280.0000000    0.0996557
80320.0000000    0.1103607
80360.0000000    0.0999372
80400.0000000    0.1063687
80440.0000000    0.0998473
80480.0000000    0.1030407
80520.0000000    0.1030237
80560.0000000    0.0924310
80600.0000000    0.1131944
80640.0000000    0.1001467
80680.0000000    0.1072282
80720.0000000    0.0988086
80760.0000000    0.1027032
80800.0000000    0.0921108
80840.0000000    0.1164913
80880.0000000    0.1141832
80920.0000000    0.0973564
80960.0000000    0.1014368
81000.0000000    0.0977347
81040.0000000    0.1029673
81080.0000000    0.0982371
81120.0000000    0.1012178
81160.0000000    0.0970730
81200.0000000    0.0939996
81240.0000000    0.1009976
81280.0000000    0.1012238
81320.0000000    0.0991590
81360.0000000    0.0998242
81400.0000000    0.0991772
81440.0000000    0.1042974
81480.0000000    0.0923410
81520.0000000    0.1003868
81560.0000000    0.0972419
81600.0000000    0.0973900
81640.0000000    0.0987486
81680.0000000    0.0994357
81720.0000000    0.0970919
81760.0000000    0.0988616
81800.0000000    0.1030094
81840.0000000    0.1041567
81880.0000000    0.0960091
81920.0000000    0.0987615
81960.0000000    0.1022349
82000.0000000    0.1047954
82040.0000000    0.0975820
82080.0000000    0.0987456
82120.0000000    0.0998129
82160.0000000    0.1013253
82200.0000000    0.0972895
82240.0000000    0.0932842
82280.0000000    0.0932286
82320.0000000    0.0924713
82360.0000000    0.0993827
82400.0000000    0.0903458
82440.0000000    0.1071087
82480.0000000    0.0960380
82520.0000000    0.0937426
82560.0000000    0.0995085
82600.0000000    0.0942456
82640.0000000    0.1081003
82680.0000000    0.1042466
82720.0000000    0.0934925
82760.0000000    0.0988335
82800.0000000    0.1019406
82840.0000000    0.1031621
82880.0000000    0.0991438
82920.0000000    0.1053802
82960.0000000    0.1073230
83000.0000000    0.1033047
83040.0000000    0.1191846
83080.0000000    0.1121099
83120.0000000    0.1203061
83160.0000000    0.1162331
83200.0000000    0.1135179
83240.0000000    0.1087279
83280.0000000    0.1235335
83320.0000000    0.1158802
83360.0000000    0.1134929
83400.0000000    0.1127510
83440.0000000    0.1107467
83480.0000000    0.1068661
83520.0000000    0.0983923
83560.0000000    0.1077781
83600.0000000    0.1030039
83640.0000000    0.1021119
83680.0000000    0.1072216
83720.0000000    0.1118661
83760.0000000    0.1081322
83800.0000000    0.1026755
83840.0000000    0.0988876
83880.0000000    0.1028093
83920.0000000    0.0938917
83960.0000000    0.0980302
84000.0000000    0.1021567
84040.0000000    0.1042264
84080.0000000    0.1080622
84120.0000000    0.1064077
84160.0000000    0.1057183
84200.0000000    0.0910328
84240.0000000    0.0987765
84280.0000000    0.1032011
84320.0000000    0.1178487
84360.0000000    0.1128823
84400.0000000    0.1071375
84440.0000000    0.0997657
84480.0000000    0.1182288
84520.0000000    0.1060431
84560.0000000    0.1147882
84600.0000000    0.0968305
84640.0000000    0.0869155
84680.0000000    0.0995077
84720.0000000    0.1031454
84760.0000000    0.0979629
84800.0000000    0.0928812
84840.0000000    0.1005873
84880.0000000    0.1102690
84920.0000000    0.0914257
84960.0000000    0.1043409
85000.0000000    0.0943088
85040.0000000    0.0929542
85080.0000000    0.1008585
85120.0000000    0.0948345
85160.0000000    0.0938820
85200.0000000    0.0966248
85240.0000000    0.0918607
85280.0000000    0.1022243
85320.0000000    0.1014676
85360.0000000    0.0990609
85400.0000000    0.0955651
85440.0000000    0.0924395
85480.0000000    0.1016665
85520.0000000    0.1055485
85560.0000000    0.0965227
85600.0000000    0.0935270
85640.0000000    0.1082650
85680.0000000    0.1022328
85720.0000000    0.0941015
85760.0000000    0.0882351
85800.0000000    0.1017645
85840.0000000    0.0928370
85880.0000000    0.0932149
85920.0000000    0.0927526
85960.0000000    0.0832687
86000.0000000    0.0953806
86040.0000000    0.0971215
86080.0000000    0.0989544
86120.0000000    0.0938970
86160.0000000    0.0879004
86200.0000000    0.0975354
86240.0000000    0.0976469
86280.0000000    0.0923779
86320.0000000    0.0906652
86360.0000000    0.0993435
86400.0000000    0.0882514
86440.0000000    0.0880322
86480.0000000    0.1000220
86520.0000000    0.0902595
86560.0000000    0.0922043
86600.0000000    0.0924011
86640.0000000    0.0965812
86680.0000000    0.0945663
86720.0000000    0.1000603
86760.0000000    0.0890329
86800.0000000    0.0896092
86840.0000000    0.1016528
86880.0000000    0.0964910
86920.0000000    0.1018557
86960.0000000    0.1000008
87000.0000000    0.1011382
87040.0000000    0.1006243
87080.0000000    0.0994718
87120.0000000    0.1084985
87160.0000000    0.1150252
87200.0000000    0.0998163
87240.0000000    0.1020435
87280.0000000    0.1090035
87320.0000000    0.0947415
87360.0000000    0.0996080
87400.0000000    0.1029740
87440.0000000    0.0929345
87480.0000000    0.0970013
87520.0000000    0.0907978
87560.0000000    0.0886139
87600.0000000    0.0995640
87640.0000000    0.0951966
87680.0000000    0.0926587
87720.0000000    0.1000766
87760.0000000    0.1047294
87800.0000000    0.1023960
87840.0000000    0.1093360
87880.0000000    0.1202471
87920.0000000    0.1036283
87960.0000000    0.0983037
88000.0000000    0.0924706
88040.0000000    0.0999198
88080.0000000    0.1137478
88120.0000000    0.0943298
88160.0000000    0.1032066
88200.0000000    0.1136737
88240.0000000    0.1079654
88280.0000000    0.0970210
88320.0000000    0.1003631
88360.0000000    0.1046434
88400.0000000    0.1144412
88440.0000000    0.1038396
88480.0000000    0.1075380
88520.0000000    0.0950357
88560.0000000    0.1023372
88600.0000000    0.0978971
88640.0000000    0.1117590
88680.0000000    0.1119070
88720.0000000    0.1016106
88760.0000000    0.1115398
88800.0000000    0.1024487
88840.0000000    0.1184701
88880.0000000    0.1135702
88920.0000000    0.1099921
88960.0000000    0.1039330
89000.0000000    0.0989194
89040.0000000    0.1014710
89080.0000000    0.1054263
89120.0000000    0.1051714
89160.0000000    0.1023311
89200.0000000    0.0999186
89240.0000000    0.1054856
89280.0000000    0.0997742
89320.0000000    0.0991300
89360.0000000    0.0970351
89400.0000000    0.0917964
89440.0000000    0.1062155
89480.0000000    0.1115488
89520.0000000    0.1034176
89560.0000000    0.0967136
89600.0000000    0.0941207
89640.0000000    0.0904080
89680.0000000    0.0966608
89720.0000000    0.1019074
89760.0000000    0.0993967
89800.0000000    0.1023777
89840.0000000    0.0884973
89880.0000000    0.0961517
89920.0000000    0.0970713
89960.0000000    0.1004333
90000.0000000    0.1034561
90040.0000000    0.0903811
90080.0000000    0.1019057
90120.0000000    0.0911744
90160.0000000    0.0835413
90200.0000000    0.0889498
90240.0000000    0.1000790
90280.0000000    0.1052815
90320.0000000    0.0920164
90360.0000000    0.0905975
90400.0000000    0.0995949
90440.0000000    0.1029107
90480.0000000    0.1048130
90520.0000000    0.1053667
90560.0000000    0.0937601
90600.0000000    0.0928310
90640.0000000    0.0977928
90680.0000000    0.0968878
90720.0000000    0.1016354
90760.0000000    0.0989496
90800.0000000    0.0941001
90840.0000000    0.0947103
90880.0000000    0.0915870
90920.0000000    0.1005065
90960.0000000    0.1004143
91000.0000000    0.0981544
91040.0000000    0.0968100
91080.0000000    0.0902954
91120.0000000    0.0994531
91160.0000000    0.0983197
91200.0000000    0.0921165
91240.0000000    0.0993367
91280.0000000    0.0981671
91320.0000000    0.0982426
91360.0000000    0.0995933
91400.0000000    0.0992989
91440.0000000    0.1139392
91480.0000000    0.1067829
91520.0000000    0.1099880
91560.0000000    0.1095159
91600.0000000    0.1041014
91640.0000000    0.1048418
91680.0000000    0.0916990
91720.0000000    0.1018380
91760.0000000    0.1065401
91800.0000000    0.0961538
91840.0000000    0.1043141
91880.0000000    0.0862108
91920.0000000    0.0952170
91960.0000000    0.0899907
92000.0000000    0.1009486
92040.0000000    0.0929060
92080.0000000    0.0981970
92120.0000000    0.1103337
92160.0000000    0.0978075
92200.0000000    0.1000732
92240.0000000    0.0927557
92280.0000000    0.0990833
92320.0000000    0.0916506
92360.0000000    0.0932597
92400.0000000    0.0962306
92440.0000000    0.0987941
92480.0000000    0.0936835
92520.0000000    0.0962557
92560.0000000    0.0983425
92600.0000000    0.0910151
92640.0000000    0.1091672
92680.0000000    0.0996595
92720.0000000    0.0928750
92760.0000000    0.0966397
92800.0000000    0.0987752
92840.0000000    0.0965409
92880.0000000    0.0959422
92920.0000000    0.0932586
92960.0000000    0.1027026
93000.0000000    0.1039500
93040.0000000    0.0984172
93080.0000000    0.1019022
93120.0000000    0.0894247
93160.0000000    0.0926538
93200.0000000    0.0936901
93240.0000000    0.0931807
93280.0000000    0.1038410
93320.0000000    0.0918945
93360.0000000    0.1033140
93400.0000000    0.1047883
93440.0000000    0.0959033
93480.0000000    0.1094394
93520.0000000    0.1126616
93560.0000000    0.0990635
93600.0000000    0.0964076
93640.0000000    0.1077265
93680.0000000    0.1044030
93720.0000000    0.0993419
93760.0000000    0.0934637
93800.0000000    0.0949700
93840.0000000    0.0989497
93880.0000000    0.1072698
93920.0000000    0.0983709
93960.0000000    0.0984604
94000.0000000    0.1025720
94040.0000000    0.0993334
94080.0000000    0.1011826
94120.0000000    0.1045016
94160.0000000    0.0977233
94200.0000000    0.1008615
94240.0000000    0.0939217
94280.0000000    0.1012524
94320.0000000    0.1001065
94360.0000000    0.1077529
94400.0000000    0.0988386
94440.0000000    0.1085972
94480.0000000    0.0977598
94520.0000000    0.0915682
94560.0000000    0.0983067
94600.0000000    0.0943801
94640.0000000    0.1040465
94680.0000000    0.1007742
94720.0000000    0.0949433
94760.0000000    0.1110775
94800.0000000    0.1193655
94840.0000000    0.1071199
94880.0000000    0.1063249
94920.0000000    0.1101313
94960.0000000    0.1060026
95000.0000000    0.1006285
95040.0000000    0.1116747
95080.0000000    0.1122254
95120.0000000    0.1068465
95160.0000000    0.1034839
95200.0000000    0.1150683
95240.0000000    0.1098343
95280.0000000    0.1127172
95320.0000000    0.1045731
95360.0000000    0.1019812
95400.0000000    0.1081985
95440.0000000    0.1161190
95480.0000000    0.1028334
95520.0000000    0.1095357
95560.0000000    0.1046029
95600.0000000    0.1044795
95640.0000000    0.1139361
95680.0000000    0.1106768
95720.0000000    0.1139828
95760.0000000    0.1134311
95800.0000000    0.1143528
95840.0000000    0.1217400
95880.0000000    0.1184005
95920.0000000    0.1102888
95960.0000000    0.1094607
96000.0000000    0.1132175
96040.0000000    0.1073077
96080.0000000    0.1064683
96120.0000000    0.1128909
96160.0000000    0.1137002
96200.0000000    0.1079386
96240.0000000    0.1100340
96280.0000000    0.1129520
96320.0000000    0.1114450
96360.0000000    0.0997179
96400.0000000    0.1031944
96440.0000000    0.0945651
96480.0000000    0.0970214
96520.0000000    0.1075516
96560.0000000    0.0994631
96600.0000000    0.1025306
96640.0000000    0.1056920
96680.0000000    0.1029499
96720.0000000    0.0984849
96760.0000000    0.0967208
96800.0000000    0.1002343
96840.0000000    0.0942871
96880.0000000    0.0922649
96920.0000000    0.1011226
96960.0000000    0.1088443
97000.0000000    0.1140412
97040.0000000    0.1008487
97080.0000000    0.1027040
97120.0000000    0.0991337
97160.0000000    0.0972550
97200.0000000    0.1004701
97240.0000000    0.1127324
97280.0000000    0.1004156
97320.0000000    0.0976886
97360.0000000    0.0955375
97400.0000000    0.1008519
97440.0000000    0.0984022
97480.0000000    0.1040914
97520.0000000    0.1127294
97560.0000000    0.1168607
97600.0000000    0.1090046
97640.0000000    0.1029224
97680.0000000    0.0999126
97720.0000000    0.1129113
97760.0000000    0.1127475
97800.0000000    0.1089204
97840.0000000    0.1109733
97880.0000000    0.1035591
97920.0000000    0.1037515
97960.0000000    0.1077798
98000.0000000    0.1069390
98040.0000000    0.0994701
98080.0000000    0.1066170
98120.0000000    0.0937684
98160.0000000    0.0968874
98200.0000000    0.1004329
98240.0000000    0.1041868
98280.0000000    0.1111404
98320.0000000    0.1060705
98360.0000000    0.1064454
98400.0000000    0.1033471
98440.0000000    0.1024134
98480.0000000    0.1138771
98520.0000000    0.0958234
98560.0000000    0.1035369
98600.0000000    0.1101199
98640.0000000    0.1164003
98680.0000000    0.1182753
98720.0000000    0.1158462
98760.0000000    0.1086552
98800.0000000    0.1146337
98840.0000000    0.1130231
98880.0000000    0.1062280
98920.0000000    0.1191692
98960.0000000    0.1017806
99000.0000000    0.1034270
99040.0000000    0.1019231
99080.0000000    0.1054426
99120.0000000    0.1031601
99160.0000000    0.1074232
99200.0000000    0.1156635
99240.0000000    0.1001982
99280.0000000    0.1101566
99320.0000000    0.1057313
99360.0000000    0.1023529
99400.0000000    0.1148972
99440.0000000    0.1150470
99480.0000000    0.1070229
99520.0000000    0.1054004
99560.0000000    0.1165168
99600.0000000    0.1125119
99640.0000000    0.1092720
99680.0000000    0.1120176
99720.0000000    0.1098113
99760.0000000    0.1039210
99800.0000000    0.1068996
99840.0000000    0.1076514
99880.0000000    0.1050622
99920.0000000    0.1045826
99960.0000000    0.1192241
100000.0000000    0.1070550
100040.0000000    0.1090485
100080.0000000    0.1224985
100120.0000000    0.1149602
100160.0000000    0.1126847
100200.0000000    0.1063148
100240.0000000    0.1056149
100280.0000000    0.1052103
100320.0000000    0.1119667
100360.0000000    0.1067792
100400.0000000    0.1024440
100440.0000000    0.1128676
100480.0000000    0.1045176
100520.0000000    0.1044353
100560.0000000    0.1156170
100600.0000000    0.1168296
100640.0000000    0.1076886
100680.0000000    0.1008972
100720.0000000    0.1087484
100760.0000000    0.1049380
100800.0000000    0.1033907
100840.0000000    0.1113159
100880.0000000    0.1051809
100920.0000000    0.1122945
100960.0000000    0.1115231
101000.0000000    0.1038842
101040.0000000    0.1215482
101080.0000000    0.1119633
101120.0000000    0.0991165
101160.0000000    0.1067791
101200.0000000    0.1207065
101240.0000000    0.1067208
101280.0000000    0.1075109
101320.0000000    0.1095440
101360.0000000    0.1165489
101400.0000000    0.1012192
101440.0000000    0.1056312
101480.0000000    0.1128199
101520.0000000    0.1061185
101560.0000000    0.1123398
101600.0000000    0.1133378
101640.0000000    0.1106240
101680.0000000    0.1077704
101720.0000000    0.1150846
101760.0000000    0.1011522
101800.0000000    0.1051684
101840.0000000    0.1133001
101880.0000000    0.1083192
101920.0000000    0.1097204
101960.0000000    0.1171895
102000.0000000    0.1158701
102040.0000000    0.1173403
102080.0000000    0.1149415
102120.0000000    0.1152352
102160.0000000    0.1144037
102200.0000000    0.1224608
102240.0000000    0.1124168
102280.0000000    0.1140664
102320.0000000    0.1068566
102360.0000000    0.1071297
102400.0000000    0.1185629
102440.0000000    0.1160980
102480.0000000    0.1124267
102520.0000000    0.1139344
102560.0000000    0.1028245
102600.0000000    0.1150148
102640.0000000    0.1140029
102680.0000000    0.1125403
102720.0000000    0.1101778
102760.0000000    0.1112506
102800.0000000    0.1087753
102840.0000000    0.1103535
102880.0000000    0.1141151
102920.0000000    0.1018108
102960.0000000    0.1128099
103000.0000000    0.1212996
103040.0000000    0.1074546
103080.0000000    0.1067869
103120.0000000    0.1185198
103160.0000000    0.1137646
103200.0000000    0.1189425
103240.0000000    0.1122633
103280.0000000    0.1087004
103320.0000000    0.1110448
103360.0000000    0.1108174
103400.0000000    0.1047956
103440.0000000    0.1078328
103480.0000000    0.1129137
103520.0000000    0.1122603
103560.0000000    0.1114673
103600.0000000    0.1121973
103640.0000000    0.1045116
103680.0000000    0.1084546
103720.0000000    0.1087245
103760.0000000    0.1118422
103800.0000000    0.1082687
103840.0000000    0.1104048
103880.0000000    0.1188102
103920.0000000    0.1098526
103960.0000000    0.1096988
104000.0000000    0.1080931
104040.0000000    0.1096715
104080.0000000    0.1127411
104120.0000000    0.1006787
104160.0000000    0.1103959
104200.0000000    0.1081985
104240.0000000    0.1085224
104280.0000000    0.1008788
104320.0000000    0.1076087
104360.0000000    0.1100113
104400.0000000    0.1021218
104440.0000000    0.1106929
104480.0000000    0.1150951
104520.0000000    0.1078517
104560.0000000    0.1141428
104600.0000000    0.1107446
104640.0000000    0.1109818
104680.0000000    0.1105103
104720.0000000    0.1172652
104760.0000000    0.1060912
104800.0000000    0.1070861
104840.0000000    0.1081626
104880.0000000    0.1089481
104920.0000000    0.1044212
104960.0000000    0.1178216
105000.0000000    0.1115957
105040.0000000    0.1089246
105080.0000000    0.1074866
105120.0000000    0.1120363
105160.0000000    0.1128066
105200.0000000    0.1100726
105240.0000000    0.1067843
105280.0000000    0.1077220
105320.0000000    0.1117975
105360.0000000    0.1106783
105400.0000000    0.1019909
105440.0000000    0.1115302
105480.0000000    0.1147922
105520.0000000    0.1099931
105560.0000000    0.1109658
105600.0000000    0.1080234
105640.0000000    0.1006782
105680.0000000    0.1082763
105720.0000000    0.1017769
105760.0000000    0.1095227
105800.0000000    0.1039772
105840.0000000    0.1067186
105880.0000000    0.1097349
105920.0000000    0.1060107
105960.0000000    0.1121636
106000.0000000    0.1232822
106040.0000000    0.1116349
106080.0000000    0.1119291
106120.0000000    0.1148442
106160.0000000    0.1192238
106200.0000000    0.1132286
106240.0000000    0.1085840
106280.0000000    0.1101061
106320.0000000    0.1131590
106360.0000000    0.1126928
106400.0000000    0.1099810
106440.0000000    0.1158536
106480.0000000    0.1160727
106520.0000000    0.1153715
106560.0000000    0.1097962
106600.0000000    0.1135717
106640.0000000    0.1099044
106680.0000000    0.1106338
106720.0000000    0.1112842
106760.0000000    0.1075013
106800.0000000    0.1072947
106840.0000000    0.1145655
106880.0000000    0.1181166
106920.0000000    0.1186270
106960.0000000    0.1198494
107000.0000000    0.1158927
107040.0000000    0.1051656
107080.0000000    0.1183642
107120.0000000    0.1062639
107160.0000000    0.1195781
107200.0000000    0.1134806
107240.0000000    0.1120039
107280.0000000    0.1086075
107320.0000000    0.1053834
107360.0000000    0.1127177
107400.0000000    0.1123604
107440.0000000    0.1159687
107480.0000000    0.1095386
107520.0000000    0.1185602
107560.0000000    0.1097793
107600.0000000    0.1190945
107640.0000000    0.1101643
107680.0000000    0.1162628
107720.0000000    0.1132803
107760.0000000    0.1200416
107800.0000000    0.1222107
107840.0000000    0.1208542
107880.0000000    0.1208556
107920.0000000    0.1193158
107960.0000000    0.1192736
108000.0000000    0.1210476
108040.0000000    0.1132783
108080.0000000    0.1201848
108120.0000000    0.1214186
108160.0000000    0.1166308
108200.0000000    0.1107309
108240.0000000    0.1105769
108280.0000000    0.1063478
108320.0000000    0.1067298
108360.0000000    0.1118982
108400.0000000    0.1072911
108440.0000000    0.1168619
108480.0000000    0.1205388
108520.0000000    0.1019202
108560.0000000    0.1114521
108600.0000000    0.1126836
108640.0000000    0.1099159
108680.0000000    0.1066421
108720.0000000    0.1074072
108760.0000000    0.1067367
108800.0000000    0.1081761
108840.0000000    0.1112531
108880.0000000    0.1113276
108920.0000000    0.1162420
108960.0000000    0.1055151
109000.0000000    0.0985759
109040.0000000    0.1061060
109080.0000000    0.1152989
109120.0000000    0.1090566
109160.0000000    0.1082412
109200.0000000    0.1046447
109240.0000000    0.1158599
109280.0000000    0.1070016
109320.0000000    0.1089265
109360.0000000    0.1055891
109400.0000000    0.1177697
109440.0000000    0.1069213
109480.0000000    0.1101963
109520.0000000    0.1110212
109560.0000000    0.1153844
109600.0000000    0.1120991
109640.0000000    0.1189712
109680.0000000    0.1124858
109720.0000000    0.1078689
109760.0000000    0.1052099
109800.0000000    0.1048297
109840.0000000    0.1081999
109880.0000000    0.1060958
109920.0000000    0.1074316
109960.0000000    0.1101106
110000.0000000    0.1004594
110040.0000000    0.1056944
110080.0000000    0.1109307
110120.0000000    0.1142101
110160.0000000    0.1066559
110200.0000000    0.1043071
110240.0000000    0.1006014
110280.0000000    0.1099367
110320.0000000    0.1059499
110360.0000000    0.1064431
110400.0000000    0.1013165
110440.0000000    0.0958320
110480.0000000    0.1106453
110520.0000000    0.1039561
110560.0000000    0.1042313
110600.0000000    0.1238629
110640.0000000    0.1130845
110680.0000000    0.1024287
110720.0000000    0.1056725
110760.0000000    0.1190568
110800.0000000    0.1067698
110840.0000000    0.1086314
110880.0000000    0.0980086
110920.0000000    0.1010449
110960.0000000    0.1091550
111000.0000000    0.1067099
111040.0000000    0.1043778
111080.0000000    0.1003920
111120.0000000    0.1037230
111160.0000000    0.1056521
111200.0000000    0.1109234
111240.0000000    0.1131337
111280.0000000    0.1097222
111320.0000000    0.1031530
111360.0000000    0.1074536
111400.0000000    0.1049728
111440.0000000    0.1055141
111480.0000000    0.1084857
111520.0000000    0.1116548
111560.0000000    0.1127606
111600.0000000    0.1079415
111640.0000000    0.1084286
111680.0000000    0.1176441
111720.0000000    0.1153218
111760.0000000    0.1161268
111800.0000000    0.1113042
111840.0000000    0.1063894
111880.0000000    0.1150045
111920.0000000    0.1167868
111960.0000000    0.1166952
112000.0000000    0.1195139
112040.0000000    0.1205800
112080.0000000    0.1087111
112120.0000000    0.1108652
112160.0000000    0.1109909
112200.0000000    0.1086941
112240.0000000    0.1082428
112280.0000000    0.1087379
112320.0000000    0.1145062
112360.0000000    0.1128244
112400.0000000    0.1152751
112440.0000000    0.1086773
112480.0000000    0.1056310
112520.0000000    0.1116737
112560.0000000    0.1014215
112600.0000000    0.1038891
112640.0000000    0.1026887
112680.0000000    0.1065622
112720.0000000    0.1004551
112760.0000000    0.0988304
112800.0000000    0.0972388
112840.0000000    0.1080148
112880.0000000    0.1021391
112920.0000000    0.1100139
112960.0000000    0.1077013
113000.0000000    0.1038822
113040.0000000    0.0954509
113080.0000000    0.1119721
113120.0000000    0.1052980
113160.0000000    0.1097535
113200.0000000    0.1060427
113240.0000000    0.1016734
113280.0000000    0.1079706
113320.0000000    0.1068018
113360.0000000    0.1056362
113400.0000000    0.1058641
113440.0000000    0.0996837
113480.0000000    0.1008064
113520.0000000    0.1096239
113560.0000000    0.1108322
113600.0000000    0.1109940
113640.0000000    0.1038983
113680.0000000    0.0976715
113720.0000000    0.0998199
113760.0000000    0.0921837
113800.0000000    0.1050032
113840.0000000    0.1012286
113880.0000000    0.0991564
113920.0000000    0.0900385
113960.0000000    0.0910438
114000.0000000    0.0914015
114040.0000000    0.0916912
114080.0000000    0.1028271
114120.0000000    0.1030814
114160.0000000    0.1033526
114200.0000000    0.0975052
114240.0000000    0.1072850
114280.0000000    0.1036488
114320.0000000    0.0960004
114360.0000000    0.1071057
114400.0000000    0.1051929
114440.0000000    0.1089041
114480.0000000    0.1116403
114520.0000000    0.1052500
114560.0000000    0.1028158
114600.0000000    0.1026091
114640.0000000    0.1077090
114680.0000000    0.1047844
114720.0000000    0.1061098
114760.0000000    0.0989795
114800.0000000    0.1090115
114840.0000000    0.1045596
114880.0000000    0.1044779
114920.0000000    0.1108404
114960.0000000    0.1080387
115000.0000000    0.1001111
115040.0000000    0.1052528
115080.0000000    0.1053893
115120.0000000    0.1045347
115160.0000000    0.1087358
115200.0000000    0.1103805
115240.0000000    0.1035961
115280.0000000    0.1061021
115320.0000000    0.1097400
115360.0000000    0.1008249
115400.0000000    0.1074786
115440.0000000    0.0994620
115480.0000000    0.1005996
115520.0000000    0.1003773
115560.0000000    0.0979910
115600.0000000    0.0981407
115640.0000000    0.0962844
115680.0000000    0.0943020
115720.0000000    0.0984420
115760.0000000    0.0955218
115800.0000000    0.0924180
115840.0000000    0.1008201
115880.0000000    0.0938046
115920.0000000    0.0991426
115960.0000000    0.0996395
116000.0000000    0.0974462
116040.0000000    0.0996464
116080.0000000    0.0964088
116120.0000000    0.0975542
116160.0000000    0.0996515
116200.0000000    0.0912315
116240.0000000    0.0996165
116280.0000000    0.1011146
116320.0000000    0.1040940
116360.0000000    0.0947415
116400.0000000    0.1002411
116440.0000000    0.1074204
116480.0000000    0.1074087
116520.0000000    0.1066650
116560.0000000    0.1104053
116600.0000000    0.1004906
116640.0000000    0.1099160
116680.0000000    0.1053073
116720.0000000    0.1066898
116760.0000000    0.1042797
116800.0000000    0.1042222
116840.0000000    0.1074310
116880.0000000    0.1054651
116920.0000000    0.1085072
116960.0000000    0.0944186
117000.0000000    0.0962158
117040.0000000    0.0982810
117080.0000000    0.1124071
117120.0000000    0.1067011
117160.0000000    0.1110582
117200.0000000    0.1097227
117240.0000000    0.0993027
117280.0000000    0.1071362
117320.0000000    0.1110047
117360.0000000    0.1066417
117400.0000000    0.1101724
117440.0000000    0.1038556
117480.0000000    0.0998902
117520.0000000    0.1116329
117560.0000000    0.1156499
117600.0000000    0.1115719
117640.0000000    0.1047462
117680.0000000    0.1088312
117720.0000000    0.1082145
117760.0000000    0.1152575
117800.0000000    0.1079889
117840.0000000    0.1099305
117880.0000000    0.1157077
117920.0000000    0.1115869
117960.0000000    0.1138161
118000.0000000    0.1155230
118040.0000000    0.1092402
118080.0000000    0.1111507
118120.0000000    0.1162032
118160.0000000    0.1171043
118200.0000000    0.1196622
118240.0000000    0.1163957
118280.0000000    0.1105786
118320.0000000    0.1228155
118360.0000000    0.1180328
118400.0000000    0.1095354
118440.0000000    0.1206806
118480.0000000    0.1250546
118520.0000000    0.1235461
118560.0000000    0.1195861
118600.0000000    0.1186212
118640.0000000    0.1115590
118680.0000000    0.1174808
118720.0000000    0.1205591
118760.0000000    0.1311190
118800.0000000    0.1203155
118840.0000000    0.1102014
118880.0000000    0.1261597
118920.0000000    0.1155531
118960.0000000    0.1189758
119000.0000000    0.1134402
119040.0000000    0.1124156
119080.0000000    0.1160858
119120.0000000    0.1240182
119160.0000000    0.1216423
119200.0000000    0.1146724
119240.0000000    0.1180299
119280.0000000    0.1166569
119320.0000000    0.1151325
119360.0000000    0.1136499
119400.0000000    0.1129203
119440.0000000    0.1212922
119480.0000000    0.1125707
119520.0000000    0.1038306
119560.0000000    0.1140837
119600.0000000    0.1072179
119640.0000000    0.1087507
119680.0000000    0.1045700
119720.0000000    0.1150769
119760.0000000    0.1096303
119800.0000000    0.1016463
119840.0000000    0.1077937
119880.0000000    0.1086408
119920.0000000    0.1071332
119960.0000000    0.1035336
120000.0000000    0.1044118
120040.0000000    0.1081452
120080.0000000    0.1060067
120120.0000000    0.1058015
120160.0000000    0.1078657
120200.0000000    0.1131118
120240.0000000    0.1223026
120280.0000000    0.1086146
120320.0000000    0.1148634
120360.0000000    0.1115284
120400.0000000    0.1158707
120440.0000000    0.1098172
120480.0000000    0.1164581
120520.0000000    0.1239536
120560.0000000    0.1197412
120600.0000000    0.1222212
120640.0000000    0.1192001
120680.0000000    0.1299009
120720.0000000    0.1230349
120760.0000000    0.1203749
120800.0000000    0.1117536
120840.0000000    0.1105232
120880.0000000    0.1100819
120920.0000000    0.1017932
120960.0000000    0.1119721
121000.0000000    0.1060996
121040.0000000    0.1159946
121080.0000000    0.1138932
121120.0000000    0.1115282
121160.0000000    0.1072048
121200.0000000    0.1075556
121240.0000000    0.1024952
121280.0000000    0.1004121
121320.0000000    0.1022831
121360.0000000    0.1072081
121400.0000000    0.1084008
121440.0000000    0.1160006
121480.0000000    0.1142143
121520.0000000    0.1074574
121560.0000000    0.1214505
121600.0000000    0.1096376
121640.0000000    0.1115285
121680.0000000    0.1103426
121720.0000000    0.1015181
121760.0000000    0.1029682
121800.0000000    0.1018292
121840.0000000    0.1065494
121880.0000000    0.1092551
121920.0000000    0.1027518
121960.0000000    0.1100672
122000.0000000    0.1149577
122040.0000000    0.1005729
122080.0000000    0.1037466
122120.0000000    0.1077141
122160.0000000    0.1001533
122200.0000000    0.1038734
122240.0000000    0.0985390
122280.0000000    0.1078980
122320.0000000    0.1105578
122360.0000000    0.0999111
122400.0000000    0.1010896
122440.0000000    0.1000129
122480.0000000    0.1009258
122520.0000000    0.1095045
122560.0000000    0.0966166
122600.0000000    0.1021424
122640.0000000    0.0953203
122680.0000000    0.1009808
122720.0000000    0.1065150
122760.0000000    0.0920257
122800.0000000    0.0941936
122840.0000000    0.1003427
122880.0000000    0.0914260
122920.0000000    0.0969714
122960.0000000    0.0922452
123000.0000000    0.0980746
123040.0000000    0.1067724
123080.0000000    0.0939529
123120.0000000    0.1028491
123160.0000000    0.1037645
123200.0000000    0.1051851
123240.0000000    0.1058604
123280.0000000    0.1029356
123320.0000000    0.1025733
123360.0000000    0.1058641
123400.0000000    0.1141542
123440.0000000    0.1044203
123480.0000000    0.1053999
123520.0000000    0.1005140
123560.0000000    0.1087531
123600.0000000    0.1015822
123640.0000000    0.1054062
123680.0000000    0.0944531
123720.0000000    0.1040810
123760.0000000    0.0977464
123800.0000000    0.1013295
123840.0000000    0.1101662
123880.0000000    0.1028495
123920.0000000    0.1119326
123960.0000000    0.1096620
124000.0000000    0.1040706
124040.0000000    0.1018585
124080.0000000    0.1082607
124120.0000000    0.1069193
124160.0000000    0.1071178
124200.0000000    0.1070555
124240.0000000    0.1021686
124280.0000000    0.1118254
124320.0000000    0.0965481
124360.0000000    0.1006469
124400.0000000    0.1018481
124440.0000000    0.1012045
124480.0000000    0.1005564
124520.0000000    0.1011230
124560.0000000    0.0965910
124600.0000000    0.0920914
124640.0000000    0.0973360
124680.0000000    0.0983884
124720.0000000    0.1032531
124760.0000000    0.1035276
124800.0000000    0.0991972
124840.0000000    0.1139496
124880.0000000    0.1023813
124920.0000000    0.1060352
124960.0000000    0.1093056
125000.0000000    0.1165614
125040.0000000    0.1054331
125080.0000000    0.1023846
125120.0000000    0.1020071
125160.0000000    0.1071186
125200.0000000    0.1033650
125240.0000000    0.1052532
125280.0000000    0.1156367
125320.0000000    0.1026630
125360.0000000    0.1116257
125400.0000000    0.0984512
125440.0000000    0.1027273
125480.0000000    0.0999227
125520.0000000    0.1130885
125560.0000000    0.1004665
125600.0000000    0.1095923
125640.0000000    0.1111297
125680.0000000    0.1008339
125720.0000000    0.1114784
125760.0000000    0.1099762
125800.0000000    0.1130740
125840.0000000    0.1114899
125880.0000000    0.1012285
125920.0000000    0.1061358
125960.0000000    0.1220404
126000.0000000    0.1098188
126040.0000000    0.1076449
126080.0000000    0.1083274
126120.0000000    0.1064670
126160.0000000    0.1120031
126200.0000000    0.1059844
126240.0000000    0.1058674
126280.0000000    0.1169767
126320.0000000    0.1047891
126360.0000000    0.1073215
126400.0000000    0.1149166
126440.0000000    0.1025342
126480.0000000    0.1053579
126520.0000000    0.1005197
126560.0000000    0.1177134
126600.0000000    0.0958737
126640.0000000    0.1032766
126680.0000000    0.1010600
126720.0000000    0.1066006
126760.0000000    0.1085166
126800.0000000    0.1144715
126840.0000000    0.1025606
126880.0000000    0.1102021
126920.0000000    0.1106124
126960.0000000    0.1090451
127000.0000000    0.1102195
127040.0000000    0.1083942
127080.0000000    0.1071348
127120.0000000    0.1062237
127160.0000000    0.1066168
127200.0000000    0.1043447
127240.0000000    0.1176154
127280.0000000    0.1053085
127320.0000000    0.1107182
127360.0000000    0.1167818
127400.0000000    0.1156970
127440.0000000    0.1135255
127480.0000000    0.1154221
127520.0000000    0.1091429
127560.0000000    0.1185196
127600.0000000    0.1163684
127640.0000000    0.1073523
127680.0000000    0.1054005
127720.0000000    0.1151059
127760.0000000    0.1133417
127800.0000000    0.1069644
127840.0000000    0.1072133
127880.0000000    0.1104589
127920.0000000    0.1035609
127960.0000000    0.1054987
128000.0000000    0.1011589
128040.0000000    0.1060909
128080.0000000    0.0981221
128120.0000000    0.1170892
128160.0000000    0.1002989
128200.0000000    0.1007041
128240.0000000    0.1088177
128280.0000000    0.1083772
128320.0000000    0.1063119
128360.0000000    0.1156466
128400.0000000    0.1059562
128440.0000000    0.1115477
128480.0000000    0.1072191
128520.0000000    0.1183493
128560.0000000    0.1030466
128600.0000000    0.1144353
128640.0000000    0.1169943
128680.0000000    0.1065174
128720.0000000    0.1102531
128760.0000000    0.1114535
128800.0000000    0.1047959
128840.0000000    0.1073383
128880.0000000    0.1021654
128920.0000000    0.0999216
128960.0000000    0.1093606
129000.0000000    0.1066018
129040.0000000    0.1132327
129080.0000000    0.1195040
129120.0000000    0.1073630
129160.0000000    0.1052066
129200.0000000    0.1139402
129240.0000000    0.1091903
129280.0000000    0.1039643
129320.0000000    0.1191550
129360.0000000    0.1072421
129400.0000000    0.1121414
129440.0000000    0.1139152
129480.0000000    0.1114959
129520.0000000    0.1102639
129560.0000000    0.1139226
129600.0000000    0.1129130
129640.0000000    0.1121664
129680.0000000    0.1132198
129720.0000000    0.1116944
129760.0000000    0.1127487
129800.0000000    0.1175586
129840.0000000    0.1061769
129880.0000000    0.0999681
129920.0000000    0.1141793
129960.0000000    0.1093730
130000.0000000    0.1060576
130040.0000000    0.1015765
130080.0000000    0.1103381
130120.0000000    0.1006565
130160.0000000    0.1071173
130200.0000000    0.1077249
130240.0000000    0.1035568
130280.0000000    0.1062630
130320.0000000    0.1079199
130360.0000000    0.1024259
130400.0000000    0.1033829
130440.0000000    0.1058744
130480.0000000    0.1012637
130520.0000000    0.1068600
130560.0000000    0.1081908
130600.0000000    0.0999482
130640.0000000    0.1003142
130680.0000000    0.1027440
130720.0000000    0.1024730
130760.0000000    0.1050609
130800.0000000    0.1018693
130840.0000000    0.1032013
130880.0000000    0.1069476
130920.0000000    0.0977836
130960.0000000    0.0902192
131000.0000000    0.0905088
131040.0000000    0.0977872
131080.0000000    0.0933181
131120.0000000    0.0975071
131160.0000000    0.0978094
131200.0000000    0.0946963
131240.0000000    0.1022856
131280.0000000    0.0901476
131320.0000000    0.0981830
131360.0000000    0.0979362
131400.0000000    0.0969087
131440.0000000    0.0936892
131480.0000000    0.0873537
131520.0000000    0.0963848
131560.0000000    0.0997025
131600.0000000    0.0983726
131640.0000000    0.0988514
131680.0000000    0.0934508
131720.0000000    0.0910588
131760.0000000    0.0903384
131800.0000000    0.0980129
131840.0000000    0.0964241
131880.0000000    0.0966964
131920.0000000    0.0932148
131960.0000000    0.0972319
132000.0000000    0.0986157
132040.0000000    0.0932002
132080.0000000    0.0971036
132120.0000000    0.0962831
132160.0000000    0.1006594
132200.0000000    0.1024728
132240.0000000    0.1019371
132280.0000000    0.0900035
132320.0000000    0.1018001
132360.0000000    0.0985917
132400.0000000    0.1039856
132440.0000000    0.0914189
132480.0000000    0.0921267
132520.0000000    0.1020334
132560.0000000    0.1048499
132600.0000000    0.0897905
132640.0000000    0.1027255
132680.0000000    0.0938416
132720.0000000    0.0914986
132760.0000000    0.0979407
132800.0000000    0.0924056
132840.0000000    0.0951065
132880.0000000    0.0916286
132920.0000000    0.0989525
132960.0000000    0.1012391
133000.0000000    0.1071213
133040.0000000    0.1013758
133080.0000000    0.1087886
133120.0000000    0.0984291
133160.0000000    0.0966653
133200.0000000    0.1007532
133240.0000000    0.0919351
133280.0000000    0.0930625
133320.0000000    0.1008417
133360.0000000    0.1027208
133400.0000000    0.1039295
133440.0000000    0.1056303
133480.0000000    0.1060844
133520.0000000    0.1076343
133560.0000000    0.0983336
133600.0000000    0.1025393
133640.0000000    0.1077691
133680.0000000    0.1042815
133720.0000000    0.1084594
133760.0000000    0.1118014
133800.0000000    0.1002904
133840.0000000    0.1070042
133880.0000000    0.1115392
133920.0000000    0.1149856
133960.0000000    0.1102945
134000.0000000    0.1114693
134040.0000000    0.1052571
134080.0000000    0.1048298
134120.0000000    0.1024259
134160.0000000    0.1087904
134200.0000000    0.1019395
134240.0000000    0.1059940
134280.0000000    0.0968067
134320.0000000    0.1011116
134360.0000000    0.1051607
134400.0000000    0.1118272
134440.0000000    0.1113497
134480.0000000    0.0971258
134520.0000000    0.1059962
134560.0000000    0.1080401
134600.0000000    0.1002544
134640.0000000    0.0998177
134680.0000000    0.1018517
134720.0000000    0.1016802
134760.0000000    0.1043589
134800.0000000    0.1005847
134840.0000000    0.1064305
134880.0000000    0.1062041
134920.0000000    0.1066221
134960.0000000    0.1079182
135000.0000000    0.1073925
135040.0000000    0.1043080
135080.0000000    0.1045498
135120.0000000    0.0972922
135160.0000000    0.1142683
135200.0000000    0.1068530
135240.0000000    0.1068771
135280.0000000    0.1101258
135320.0000000    0.1066389
135360.0000000    0.1050732
135400.0000000    0.1057494
135440.0000000    0.1080802
135480.0000000    0.1195445
135520.0000000    0.1153211
135560.0000000    0.1237738
135600.0000000    0.1219782
135640.0000000    0.1267504
135680.0000000    0.1106689
135720.0000000    0.1117547
135760.0000000    0.1147448
135800.0000000    0.1169422
135840.0000000    0.1054359
135880.0000000    0.1118052
135920.0000000    0.1045137
135960.0000000    0.1062596
136000.0000000    0.1080986
136040.0000000    0.1032399
136080.0000000    0.1023920
136120.0000000    0.1092688
136160.0000000    0.1027061
136200.0000000    0.1048412
136240.0000000    0.1116059
136280.0000000    0.1095681
136320.0000000    0.1093360
136360.0000000    0.1190197
136400.0000000    0.1205488
136440.0000000    0.1253055
136480.0000000    0.1106681
136520.0000000    0.1248129
136560.0000000    0.1242217
136600.0000000    0.1262835
136640.0000000    0.1161820
136680.0000000    0.1179372
136720.0000000    0.1120682
136760.0000000    0.1058117
136800.0000000    0.0997986
136840.0000000    0.1085102
136880.0000000    0.1113112
136920.0000000    0.1176416
136960.0000000    0.1045485
137000.0000000    0.1085148
137040.0000000    0.1164058
137080.0000000    0.1282412
137120.0000000    0.1039040
137160.0000000    0.1155290
137200.0000000    0.0986173
137240.0000000    0.1016292
137280.0000000    0.0993987
137320.0000000    0.1129372
137360.0000000    0.1153285
137400.0000000    0.1148818
137440.0000000    0.1071002
137480.0000000    0.0988948
137520.0000000    0.1068290
137560.0000000    0.1054218
137600.0000000    0.1021094
137640.0000000    0.1076592
137680.0000000    0.0994838
137720.0000000    0.1026700
137760.0000000    0.0967458
137800.0000000    0.1102552
137840.0000000    0.1125591
137880.0000000    0.1107152
137920.0000000    0.1073309
137960.0000000    0.1122612
138000.0000000    0.1093613
138040.0000000    0.1063674
138080.0000000    0.1249672
138120.0000000    0.1221924
138160.0000000    0.1093509
138200.0000000    0.1171069
138240.0000000    0.1041415
138280.0000000    0.1124414
138320.0000000    0.1133137
138360.0000000    0.1016880
138400.0000000    0.1089592
138440.0000000    0.0972947
138480.0000000    0.1037202
138520.0000000    0.1044474
138560.0000000    0.1093314
138600.0000000    0.1040321
138640.0000000    0.1053729
138680.0000000    0.1075510
138720.0000000    0.1123006
138760.0000000    0.1096384
138800.0000000    0.1064485
138840.0000000    0.1090738
138880.0000000    0.1053145
138920.0000000    0.1048400
138960.0000000    0.1147367
139000.0000000    0.1066709
139040.0000000    0.1055110
139080.0000000    0.1062536
139120.0000000    0.1057652
139160.0000000    0.1118176
139200.0000000    0.1088421
139240.0000000    0.1039780
139280.0000000    0.1010853
139320.0000000    0.1053087
139360.0000000    0.0991542
139400.0000000    0.0988426
139440.0000000    0.1056338
139480.0000000    0.1140687
139520.0000000    0.1101843
139560.0000000    0.1220641
139600.0000000    0.1138850
139640.0000000    0.1185984
139680.0000000    0.1189661
139720.0000000    0.1089430
139760.0000000    0.1183745
139800.0000000    0.1133975
139840.0000000    0.1156182
139880.0000000    0.1221956
139920.0000000    0.1287393
139960.0000000    0.1315239
140000.0000000    0.1194326
140040.0000000    0.1227154
140080.0000000    0.1160736
140120.0000000    0.1204642
140160.0000000    0.1289846
140200.0000000    0.1225895
140240.0000000    0.1144650
140280.0000000    0.1120582
140320.0000000    0.1125919
140360.0000000    0.1149834
140400.0000000    0.1161121
140440.0000000    0.1045976
140480.0000000    0.1162421
140520.0000000    0.1088265
140560.0000000    0.1073740
140600.0000000    0.1072605
140640.0000000    0.1275353
140680.0000000    0.1075622
140720.0000000    0.1132964
140760.0000000    0.1076355
140800.0000000    0.1138263
140840.0000000    0.1135269
140880.0000000    0.1191541
140920.0000000    0.1257719
140960.0000000    0.1189858
141000.0000000    0.1224864
141040.0000000    0.1182750
141080.0000000    0.1147265
141120.0000000    0.1152584
141160.0000000    0.1162313
141200.0000000    0.1134279
141240.0000000    0.1161401
141280.0000000    0.1154130
141320.0000000    0.1143997
141360.0000000    0.1142870
141400.0000000    0.1223116
141440.0000000    0.1118551
141480.0000000    0.1113837
141520.0000000    0.1120541
141560.0000000    0.1150278
141600.0000000    0.1141703
141640.0000000    0.1169990
141680.0000000    0.1166022
141720.0000000    0.1204321
141760.0000000    0.1194870
141800.0000000    0.1183164
141840.0000000    0.1165810
141880.0000000    0.1182709
141920.0000000    0.1208734
141960.0000000    0.1260519
142000.0000000    0.1114600
142040.0000000    0.1171089
142080.0000000    0.1206720
142120.0000000    0.1131456
142160.0000000    0.1116438
142200.0000000    0.1120219
142240.0000000    0.1180624
142280.0000000    0.1270246
142320.0000000    0.1111081
142360.0000000    0.1184660
142400.0000000    0.1156282
142440.0000000    0.1216444
142480.0000000    0.1168147
142520.0000000    0.1138087
142560.0000000    0.1236421
142600.0000000    0.1148468
142640.0000000    0.1205849
142680.0000000    0.1141430
142720.0000000    0.1124605
142760.0000000    0.1080782
142800.0000000    0.1112494
142840.0000000    0.1213539
142880.0000000    0.1086321
142920.0000000    0.1069069
142960.0000000    0.1052157
143000.0000000    0.1143649
143040.0000000    0.1112671
143080.0000000    0.1176062
143120.0000000    0.1264028
143160.0000000    0.1159563
143200.0000000    0.1212987
143240.0000000    0.1227521
143280.0000000    0.1072728
143320.0000000    0.1249548
143360.0000000    0.1122879
143400.0000000    0.1068923
143440.0000000    0.1112807
143480.0000000    0.1040106
143520.0000000    0.1029746
143560.0000000    0.1091946
143600.0000000    0.1052352
143640.0000000    0.1119764
143680.0000000    0.1148075
143720.0000000    0.1071811
143760.0000000    0.1116442
143800.0000000    0.1152306
143840.0000000    0.1070169
143880.0000000    0.1028830
143920.0000000    0.0996681
143960.0000000    0.1040971
144000.0000000    0.0963217
144040.0000000    0.0950946
144080.0000000    0.0998230
144120.0000000    0.1059742
144160.0000000    0.1004121
144200.0000000    0.1033563
144240.0000000    0.0916676
144280.0000000    0.1122872
144320.0000000    0.1149535
144360.0000000    0.1153519
144400.0000000    0.1034939
144440.0000000    0.1092821
144480.0000000    0.1035679
144520.0000000    0.1012625
144560.0000000    0.1175521
144600.0000000    0.0990415
144640.0000000    0.1016613
144680.0000000    0.1189375
144720.0000000    0.1079212
144760.0000000    0.1020103
144800.0000000    0.1068993
144840.0000000    0.1076464
144880.0000000    0.1053758
144920.0000000    0.1039229
144960.0000000    0.1055634
145000.0000000    0.1041892
145040.0000000    0.0985786
145080.0000000    0.1039794
145120.0000000    0.1112671
145160.0000000    0.0976642
145200.0000000    0.1056393
145240.0000000    0.1090510
145280.0000000    0.1026529
145320.0000000    0.1113759
145360.0000000    0.1077119
145400.0000000    0.1060093
145440.0000000    0.1115868
145480.0000000    0.1137351
145520.0000000    0.1162584
145560.0000000    0.1105984
145600.0000000    0.1060311
145640.0000000    0.1040668
145680.0000000    0.1070668
145720.0000000    0.1113917
145760.0000000    0.1117283
145800.0000000    0.1125418
145840.0000000    0.1037354
145880.0000000    0.1087252
145920.0000000    0.1042581
145960.0000000    0.1158384
146000.0000000    0.1118060
146040.0000000    0.1111300
146080.0000000    0.1092590
146120.0000000    0.1118402
146160.0000000    0.1040051
146200.0000000    0.1118321
146240.0000000    0.1125433
146280.0000000    0.1095844
146320.0000000    0.1100000
146360.0000000    0.1126589
146400.0000000    0.1123950
146440.0000000    0.1211623
146480.0000000    0.1149581
146520.0000000    0.1138977
146560.0000000    0.1219458
146600.0000000    0.1115558
146640.0000000    0.1090868
146680.0000000    0.1060479
146720.0000000    0.1077660
146760.0000000    0.1209125
146800.0000000    0.1070118
146840.0000000    0.1104548
146880.0000000    0.1043689
146920.0000000    0.1118236
146960.0000000    0.1164976
147000.0000000    0.1106551
147040.0000000    0.1187869
147080.0000000    0.1097421
147120.0000000    0.1213529
147160.0000000    0.1091132
147200.0000000    0.1197295
147240.0000000    0.1089537
147280.0000000    0.1174045
147320.0000000    0.1187401
147360.0000000    0.1210616
147400.0000000    0.1232540
147440.0000000    0.1201310
147480.0000000    0.1271228
147520.0000000    0.1158848
147560.0000000    0.1124181
147600.0000000    0.1231745
147640.0000000    0.1194273
147680.0000000    0.1208385
147720.0000000    0.1344999
147760.0000000    0.1233022
147800.0000000    0.1326190
147840.0000000    0.1259659
147880.0000000    0.1362935
147920.0000000    0.1174053
147960.0000000    0.1204839
148000.0000000    0.1171943
148040.0000000    0.1163881
148080.0000000    0.1171227
148120.0000000    0.1091393
148160.0000000    0.1138897
148200.0000000    0.1136056
148240.0000000    0.1144606
148280.0000000    0.1131038
148320.0000000    0.1051084
148360.0000000    0.1134770
148400.0000000    0.1142548
148440.0000000    0.1185918
148480.0000000    0.1154259
148520.0000000    0.1147139
148560.0000000    0.1113775
148600.0000000    0.1167070
148640.0000000    0.1073370
148680.0000000    0.1173035
148720.0000000    0.1074187
148760.0000000    0.1202996
148800.0000000    0.1166526
148840.0000000    0.1126370
148880.0000000    0.1104090
148920.0000000    0.1191469
148960.0000000    0.1128172
149000.0000000    0.1151743
149040.0000000    0.1061125
149080.0000000    0.1043070
149120.0000000    0.1190817
149160.0000000    0.1181518
149200.0000000    0.1124135
149240.0000000    0.1181720
149280.0000000    0.1151134
149320.0000000    0.1130618
149360.0000000    0.1101739
149400.0000000    0.1090916
149440.0000000    0.1062784
149480.0000000    0.1145590
149520.0000000    0.1099470
149560.0000000    0.1129346
149600.0000000    0.1031585
149640.0000000    0.1149728
149680.0000000    0.1096424
149720.0000000    0.1130022
149760.0000000    0.1095781
149800.0000000    0.1000145
149840.0000000    0.1124780
149880.0000000    0.1008725
149920.0000000    0.1057250
149960.0000000    0.1103916
150000.0000000    0.1053473
150040.0000000    0.0985947
150080.0000000    0.1075541
150120.0000000    0.1097725
150160.0000000    0.1164898
150200.0000000    0.1087419
150240.0000000    0.1137560
150280.0000000    0.1158589
150320.0000000    0.1191626
150360.0000000    0.1201020
150400.0000000    0.1071489
150440.0000000    0.1148356
150480.0000000    0.1134502
150520.0000000    0.1210485
150560.0000000    0.1105214
150600.0000000    0.1130034
150640.0000000    0.1166530
150680.0000000    0.1249234
150720.0000000    0.1251436
150760.0000000    0.1030383
150800.0000000    0.1177525
150840.0000000    0.1119277
150880.0000000    0.1149913
150920.0000000    0.1156100
150960.0000000    0.1234779
151000.0000000    0.1142882
151040.0000000    0.1214487
151080.0000000    0.1237555
151120.0000000    0.1222233
151160.0000000    0.1207838
151200.0000000    0.1200235
151240.0000000    0.1126647
151280.0000000    0.1207918
151320.0000000    0.1159125
151360.0000000    0.1124783
151400.0000000    0.1173742
151440.0000000    0.1212960
151480.0000000    0.1153142
151520.0000000    0.1164015
151560.0000000    0.1231280
151600.0000000    0.1157178
151640.0000000    0.1165777
151680.0000000    0.1382567
151720.0000000    0.1252928
151760.0000000    0.1195045
151800.0000000    0.1197412
151840.0000000    0.1217474
151880.0000000    0.1178805
151920.0000000    0.1187741
151960.0000000    0.1371091
152000.0000000    0.1305745
152040.0000000    0.1255399
152080.0000000    0.1244326
152120.0000000    0.1148638
152160.0000000    0.1168460
152200.0000000    0.1113907
152240.0000000    0.1243679
152280.0000000    0.1146733
152320.0000000    0.1191343
152360.0000000    0.1127340
152400.0000000    0.1234844
152440.0000000    0.1186519
152480.0000000    0.1147686
152520.0000000    0.1153757
152560.0000000    0.1215323
152600.0000000    0.1166437
152640.0000000    0.1167972
152680.0000000    0.1143780
152720.0000000    0.1118468
152760.0000000    0.1202581
152800.0000000    0.1159890
152840.0000000    0.1201095
152880.0000000    0.1210003
152920.0000000    0.1206438
152960.0000000    0.1126605
153000.0000000    0.1169972
153040.0000000    0.1116105
153080.0000000    0.1174955
153120.0000000    0.1129142
153160.0000000    0.1230688
153200.0000000    0.1195305
153240.0000000    0.1170793
153280.0000000    0.1044271
153320.0000000    0.1102205
153360.0000000    0.1120611
153400.0000000    0.1283534
153440.0000000    0.1165882
153480.0000000    0.1136642
153520.0000000    0.1160830
153560.0000000    0.1071440
153600.0000000    0.1221311
153640.0000000    0.1199163
153680.0000000    0.0992132
153720.0000000    0.1137087
153760.0000000    0.1181180
153800.0000000    0.1063656
153840.0000000    0.1195545
153880.0000000    0.1219020
153920.0000000    0.1255758
153960.0000000    0.1189556
154000.0000000    0.1146590
154040.0000000    0.1138485
154080.0000000    0.1183714
154120.0000000    0.1225865
154160.0000000    0.1164989
154200.0000000    0.1305933
154240.0000000    0.1281539
154280.0000000    0.1302901
154320.0000000    0.1267462
154360.0000000    0.1302627
154400.0000000    0.1264828
154440.0000000    0.1104386
154480.0000000    0.1108842
154520.0000000    0.1236619
154560.0000000    0.1144998
154600.0000000    0.1142869
154640.0000000    0.1100674
154680.0000000    0.1175051
154720.0000000    0.1122925
154760.0000000    0.1088138
154800.0000000    0.1142403
154840.0000000    0.1093868
154880.0000000    0.1122010
154920.0000000    0.1121011
154960.0000000    0.1144862
155000.0000000    0.1087203
155040.0000000    0.1131616
155080.0000000    0.1180231
155120.0000000    0.1232385
155160.0000000    0.1101051
155200.0000000    0.1169106
155240.0000000    0.1208054
155280.0000000    0.1173709
155320.0000000    0.1115469
155360.0000000    0.1186277
155400.0000000    0.1160364
155440.0000000    0.1125108
155480.0000000    0.1097198
155520.0000000    0.1160559
155560.0000000    0.1084776
155600.0000000    0.1126092
155640.0000000    0.1166768
155680.0000000    0.1273447
155720.0000000    0.1298444
155760.0000000    0.1186131
155800.0000000    0.1142816
155840.0000000    0.1192969
155880.0000000    0.1136257
155920.0000000    0.1070683
155960.0000000    0.1166171
156000.0000000    0.1125628
156040.0000000    0.1211760
156080.0000000    0.1161256
156120.0000000    0.1267650
156160.0000000    0.1240386
156200.0000000    0.1240946
156240.0000000    0.1254454
156280.0000000    0.1232134
156320.0000000    0.1156133
156360.0000000    0.1178423
156400.0000000    0.1197647
156440.0000000    0.1211402
156480.0000000    0.1198617
156520.0000000    0.1217385
156560.0000000    0.1226773
156600.0000000    0.1130231
156640.0000000    0.1243830
156680.0000000    0.1203253
156720.0000000    0.1246760
156760.0000000    0.1219350
156800.0000000    0.1291080
156840.0000000    0.1247490
156880.0000000    0.1230553
156920.0000000    0.1219716
156960.0000000    0.1214182
157000.0000000    0.1143179
157040.0000000    0.1182496
157080.0000000    0.1187370
157120.0000000    0.1204655
157160.0000000    0.1234018
157200.0000000    0.1211739
157240.0000000    0.1256464
157280.0000000    0.1296880
157320.0000000    0.1224668
157360.0000000    0.1235304
157400.0000000    0.1238289
157440.0000000    0.1137114
157480.0000000    0.1183384
157520.0000000    0.1320492
157560.0000000    0.1229774
157600.0000000    0.1172736
157640.0000000    0.1271168
157680.0000000    0.1150275
157720.0000000    0.1278116
157760.0000000    0.1204625
157800.0000000    0.1218111
157840.0000000    0.1226560
157880.0000000    0.1246810
157920.0000000    0.1274592
157960.0000000    0.1216652
158000.0000000    0.1139110
158040.0000000    0.1184317
158080.0000000    0.1246503
158120.0000000    0.1137425
158160.0000000    0.1231103
158200.0000000    0.1206272
158240.0000000    0.1170939
158280.0000000    0.1272367
158320.0000000    0.1364759
158360.0000000    0.1301093
158400.0000000    0.1254632
158440.0000000    0.1207030
158480.0000000    0.1202676
158520.0000000    0.1197297
158560.0000000    0.1132993
158600.0000000    0.1215184
158640.0000000    0.1202238
158680.0000000    0.1117601
158720.0000000    0.1227298
158760.0000000    0.1249565
158800.0000000    0.1200461
158840.0000000    0.1188478
158880.0000000    0.1193615
158920.0000000    0.1216621
158960.0000000    0.1232502
159000.0000000    0.1074992
159040.0000000    0.1230978
159080.0000000    0.1110686
159120.0000000    0.1387979
159160.0000000    0.1201293
159200.0000000    0.1413200
159240.0000000    0.1286815
159280.0000000    0.1349981
159320.0000000    0.1303803
159360.0000000    0.1266510
159400.0000000    0.1188175
159440.0000000    0.1217586
159480.0000000    0.1143236
159520.0000000    0.1150120
159560.0000000    0.1215833
159600.0000000    0.1266607
159640.0000000    0.1215940
159680.0000000    0.1182189
159720.0000000    0.1137103
159760.0000000    0.1169573
159800.0000000    0.1184465
159840.0000000    0.1231043
159880.0000000    0.1125683
159920.0000000    0.1199061
159960.0000000    0.1164409
160000.0000000    0.1177195
160040.0000000    0.1209423
160080.0000000    0.1147306
160120.0000000    0.1083531
160160.0000000    0.1162213
160200.0000000    0.1105517
160240.0000000    0.1050211
160280.0000000    0.1177952
160320.0000000    0.1101573
160360.0000000    0.1217606
160400.0000000    0.1287136
160440.0000000    0.1206287
160480.0000000    0.1152193
160520.0000000    0.1142537
160560.0000000    0.1197227
160600.0000000    0.1113787
160640.0000000    0.1241871
160680.0000000    0.1091854
160720.0000000    0.1099905
160760.0000000    0.1114035
160800.0000000    0.1234125
160840.0000000    0.1228482
160880.0000000    0.1231790
160920.0000000    0.1074144
160960.0000000    0.1207805
161000.0000000    0.1192079
161040.0000000    0.1109044
161080.0000000    0.1068584
161120.0000000    0.1167608
161160.0000000    0.1124736
161200.0000000    0.1254117
161240.0000000    0.1226342
161280.0000000    0.1188650
161320.0000000    0.1190056
161360.0000000    0.1294907
161400.0000000    0.1147588
161440.0000000    0.1374779
161480.0000000    0.1002540
161520.0000000    0.1183124
161560.0000000    0.1132648
161600.0000000    0.1100617
161640.0000000    0.1139698
161680.0000000    0.1111160
161720.0000000    0.1134391
161760.0000000    0.1065773
161800.0000000    0.1093561
161840.0000000    0.1037300
161880.0000000    0.1122493
161920.0000000    0.1264958
161960.0000000    0.1164280
162000.0000000    0.1152824
162040.0000000    0.1108067
162080.0000000    0.1067185
162120.0000000    0.1018245
162160.0000000    0.1110943
162200.0000000    0.1145456
162240.0000000    0.1136233
162280.0000000    0.1086559
162320.0000000    0.1005710
162360.0000000    0.1104671
162400.0000000    0.1038515
162440.0000000    0.1040153
162480.0000000    0.1066701
162520.0000000    0.1206271
162560.0000000    0.1182396
162600.0000000    0.1014478
162640.0000000    0.1089252
162680.0000000    0.1088942
162720.0000000    0.1139921
162760.0000000    0.1079468
162800.0000000    0.1017183
162840.0000000    0.1188315
162880.0000000    0.1091954
162920.0000000    0.1079543
162960.0000000    0.1105490
163000.0000000    0.1084089
163040.0000000    0.0979335
163080.0000000    0.1030239
163120.0000000    0.1071514
163160.0000000    0.1082754
163200.0000000    0.1164649
163240.0000000    0.1110585
163280.0000000    0.0984377
163320.0000000    0.1157829
163360.0000000    0.1010256
163400.0000000    0.1095160
163440.0000000    0.0980782
163480.0000000    0.1189236
163520.0000000    0.1051898
163560.0000000    0.1077009
163600.0000000    0.1052044
163640.0000000    0.1055323
163680.0000000    0.0995874
163720.0000000    0.1033120
163760.0000000    0.1144345
163800.0000000    0.1038987
163840.0000000    0.1065660
163880.0000000    0.1157402
163920.0000000    0.1128026
163960.0000000    0.1172107
164000.0000000    0.1164908
164040.0000000    0.1169630
164080.0000000    0.1111333
164120.0000000    0.1223880
164160.0000000    0.1212977
164200.0000000    0.1082556
164240.0000000    0.1162426
164280.0000000    0.1089148
164320.0000000    0.1276150
164360.0000000    0.1257618
164400.0000000    0.1399622
164440.0000000    0.1222885
164480.0000000    0.1182747
164520.0000000    0.1138531
164560.0000000    0.1109814
164600.0000000    0.1080533
164640.0000000    0.1146551
164680.0000000    0.1102398
164720.0000000    0.1108076
164760.0000000    0.1260048
164800.0000000    0.1226472
164840.0000000    0.1249606
164880.0000000    0.1201638
164920.0000000    0.1141633
164960.0000000    0.1199165
165000.0000000    0.1192269
165040.0000000    0.1252467
165080.0000000    0.1123044
165120.0000000    0.1134657
165160.0000000    0.1109630
165200.0000000    0.1086750
165240.0000000    0.1095486
165280.0000000    0.1083729
165320.0000000    0.1190851
165360.0000000    0.1097805
165400.0000000    0.1246883
165440.0000000    0.1124205
165480.0000000    0.1227181
165520.0000000    0.1214922
165560.0000000    0.1264875
165600.0000000    0.1312064
165640.0000000    0.1220525
165680.0000000    0.1184997
165720.0000000    0.1049985
165760.0000000    0.1178084
165800.0000000    0.1230551
165840.0000000    0.1092252
165880.0000000    0.1139887
165920.0000000    0.1117615
165960.0000000    0.1266496
166000.0000000    0.1217584
166040.0000000    0.1224976
166080.0000000    0.1130817
166120.0000000    0.1249331
166160.0000000    0.1172135
166200.0000000    0.1124010
166240.0000000    0.1200598
166280.0000000    0.1251083
166320.0000000    0.1338311
166360.0000000    0.1229853
166400.0000000    0.1261270
166440.0000000    0.1163648
166480.0000000    0.1175486
166520.0000000    0.1253517
166560.0000000    0.1287575
166600.0000000    0.1266516
166640.0000000    0.1274497
166680.0000000    0.1293298
166720.0000000    0.1288101
166760.0000000    0.1284356
166800.0000000    0.1303352
166840.0000000    0.1259973
166880.0000000    0.1300429
166920.0000000    0.1243500
166960.0000000    0.1229721
167000.0000000    0.1307438
167040.0000000    0.1302931
167080.0000000    0.1317653
167120.0000000    0.1184615
167160.0000000    0.1315406
167200.0000000    0.1384779
167240.0000000    0.1326022
167280.0000000    0.1319682
167320.0000000    0.1296224
167360.0000000    0.1263458
167400.0000000    0.1368228
167440.0000000    0.1272001
167480.0000000    0.1254167
167520.0000000    0.1351561
167560.0000000    0.1424067
167600.0000000    0.1328004
167640.0000000    0.1405398
167680.0000000    0.1434505
167720.0000000    0.1339090
167760.0000000    0.1386032
167800.0000000    0.1416050
167840.0000000    0.1301870
167880.0000000    0.1448784
167920.0000000    0.1545105
167960.0000000    0.1591545
168000.0000000    0.1621392
168040.0000000    0.1596454
168080.0000000    0.1409545
168120.0000000    0.1515720
168160.0000000    0.1590012
168200.0000000    0.1438555
168240.0000000    0.1543374
168280.0000000    0.1388845
168320.0000000    0.1454351
168360.0000000    0.1398862
168400.0000000    0.1541338
168440.0000000    0.1340369
168480.0000000    0.1531743
168520.0000000    0.1590004
168560.0000000    0.1464445
168600.0000000    0.1485729
168640.0000000    0.1511278
168680.0000000    0.1308232
168720.0000000    0.1345115
168760.0000000    0.1579710
168800.0000000    0.1392456
168840.0000000    0.1552967
168880.0000000    0.1532111
168920.0000000    0.1500100
168960.0000000    0.1544957
169000.0000000    0.1543976
169040.0000000    0.1573158
169080.0000000    0.1585622
169120.0000000    0.1506230
169160.0000000    0.1461912
169200.0000000    0.1363984
169240.0000000    0.1295829
169280.0000000    0.1515938
169320.0000000    0.1339355
169360.0000000    0.1413228
169400.0000000    0.1413264
169440.0000000    0.1497648
169480.0000000    0.1522425
169520.0000000    0.1436008
169560.0000000    0.1504185
169600.0000000    0.1401661
169640.0000000    0.1550201
169680.0000000    0.1672204
169720.0000000    0.1572586
169760.0000000    0.1607551
169800.0000000    0.1522282
169840.0000000    0.1620007
169880.0000000    0.1726190
169920.0000000    0.1565681
169960.0000000    0.1763536
170000.0000000    0.1639661
170040.0000000    0.1695290
170080.0000000    0.1642921
170120.0000000    0.1778150
170160.0000000    0.1499967
170200.0000000    0.1561931
170240.0000000    0.1512761
170280.0000000    0.1504142
170320.0000000    0.1539138
170360.0000000    0.1444352
170400.0000000    0.1531049
170440.0000000    0.1632806
170480.0000000    0.1650454
170520.0000000    0.1665097
170560.0000000    0.1591201
170600.0000000    0.1577379
170640.0000000    0.1504871
170680.0000000    0.1514929
170720.0000000    0.1661821
170760.0000000    0.1706505
170800.0000000    0.1707443
170840.0000000    0.1511949
170880.0000000    0.1732436
170920.0000000    0.1660324
170960.0000000    0.1685488
171000.0000000    0.1609659
171040.0000000    0.1511554
171080.0000000    0.1656222
171120.0000000    0.1487145
171160.0000000    0.1574746
171200.0000000    0.1462517
171240.0000000    0.1415274
171280.0000000    0.1403430
171320.0000000    0.1382390
171360.0000000    0.1436148
171400.0000000    0.1377310
171440.0000000    0.1536259
171480.0000000    0.1449667
171520.0000000    0.1427986
171560.0000000    0.1468724
171600.0000000    0.1468562
171640.0000000    0.1657374
171680.0000000    0.1797704
171720.0000000    0.1668017
171760.0000000    0.1766445
171800.0000000    0.1590352
171840.0000000    0.1567852
171880.0000000    0.1666573
171920.0000000    0.1503952
171960.0000000    0.1508459
172000.0000000    0.1596934
172040.0000000    0.1546382
172080.0000000    0.1568897
172120.0000000    0.1620753
172160.0000000    0.1590360
172200.0000000    0.1622227
172240.0000000    0.1538865
172280.0000000    0.1629666
172320.0000000    0.1514264
172360.0000000    0.1545692
172400.0000000    0.1601114
172440.0000000    0.1617241
172480.0000000    0.1534208
172520.0000000    0.1635393
172560.0000000    0.1503965
172600.0000000    0.1765921
172640.0000000    0.1782946
172680.0000000    0.1793176
172720.0000000    0.1503933
172760.0000000    0.1442646
172800.0000000    0.1440778
172840.0000000    0.1426300
172880.0000000    0.1542778
172920.0000000    0.1539595
172960.0000000    0.1527016
173000.0000000    0.1498342
173040.0000000    0.1607883
173080.0000000    0.1469844
173120.0000000    0.1485525
173160.0000000    0.1443875
173200.0000000    0.1511797
173240.0000000    0.1472047
173280.0000000    0.1559677
173320.0000000    0.1513266
173360.0000000    0.1451929
173400.0000000    0.1455383
173440.0000000    0.1422978
173480.0000000    0.1622583
173520.0000000    0.1626429
173560.0000000    0.1494493
173600.0000000    0.1658915
173640.0000000    0.1607065
173680.0000000    0.1429112
173720.0000000    0.1589676
173760.0000000    0.1475297
173800.0000000    0.1597523
173840.0000000    0.1538216
173880.0000000    0.1601423
173920.0000000    0.1581579
173960.0000000    0.1614890
174000.0000000    0.1566495
174040.0000000    0.1579992
174080.0000000    0.1604284
174120.0000000    0.1719537
174160.0000000    0.1526930
174200.0000000    0.1584797
174240.0000000    0.1602104
174280.0000000    0.1656305
174320.0000000    0.1607327
174360.0000000    0.1518415
174400.0000000    0.1555894
174440.0000000    0.1654543
174480.0000000    0.1608566
174520.0000000    0.1601007
174560.0000000    0.1491065
174600.0000000    0.1559179
174640.0000000    0.1621158
174680.0000000    0.1590907
174720.0000000    0.1742360
174760.0000000    0.1460634
174800.0000000    0.1658701
174840.0000000    0.1638616
174880.0000000    0.1546696
174920.0000000    0.1699407
174960.0000000    0.1483707
175000.0000000    0.1564852
175040.0000000    0.1564707
175080.0000000    0.1649950
175120.0000000    0.1692934
175160.0000000    0.1508800
175200.0000000    0.1531982
175240.0000000    0.1520550
175280.0000000    0.1564739
175320.0000000    0.1717474
175360.0000000    0.1753104
175400.0000000    0.1791717
175440.0000000    0.1841888
175480.0000000    0.1653979
175520.0000000    0.1681891
175560.0000000    0.1646165
175600.0000000    0.1529313
175640.0000000    0.1574183
175680.0000000    0.1546484
175720.0000000    0.1590982
175760.0000000    0.1564635
175800.0000000    0.1626884
175840.0000000    0.1628259
175880.0000000    0.1526072
175920.0000000    0.1620604
175960.0000000    0.1666594
176000.0000000    0.1753253
176040.0000000    0.1677528
176080.0000000    0.1712320
176120.0000000    0.1732979
176160.0000000    0.1819193
176200.0000000    0.1995893
176240.0000000    0.1797859
176280.0000000    0.1827268
176320.0000000    0.1754687
176360.0000000    0.1700176
176400.0000000    0.1643852
176440.0000000    0.1680047
176480.0000000    0.1607190
176520.0000000    0.1675220
176560.0000000    0.1674971
176600.0000000    0.1628841
176640.0000000    0.1607708
176680.0000000    0.1713992
176720.0000000    0.1769700
176760.0000000    0.1803312
176800.0000000    0.1706329
176840.0000000    0.1674925
176880.0000000    0.1817077
176920.0000000    0.1856866
176960.0000000    0.1800698
177000.0000000    0.1830861
177040.0000000    0.1831952
177080.0000000    0.1790692
177120.0000000    0.1930087
177160.0000000    0.1927844
177200.0000000    0.1827979
177240.0000000    0.1731448
177280.0000000    0.1698500
177320.0000000    0.1775593
177360.0000000    0.1910192
177400.0000000    0.1845789
177440.0000000    0.1868939
177480.0000000    0.1673198
177520.0000000    0.1867522
177560.0000000    0.2016527
177600.0000000    0.1851796
177640.0000000    0.1818186
177680.0000000    0.1773848
177720.0000000    0.1820463
177760.0000000    0.1895792
177800.0000000    0.1943019
177840.0000000    0.1826240
177880.0000000    0.1964097
177920.0000000    0.2037302
177960.0000000    0.1974927
178000.0000000    0.2020529
178040.0000000    0.1995850
178080.0000000    0.2038208
178120.0000000    0.1993123
178160.0000000    0.1964787
178200.0000000    0.2073559
178240.0000000    0.1977999
178280.0000000    0.2034557
178320.0000000    0.2105860
178360.0000000    0.2011245
178400.0000000    0.1978790
178440.0000000    0.1981658
178480.0000000    0.1984387
178520.0000000    0.1988538
178560.0000000    0.1901682
178600.0000000    0.1977763
178640.0000000    0.1874552
178680.0000000    0.1999103
178720.0000000    0.2007567
178760.0000000    0.2152093
178800.0000000    0.1931155
178840.0000000    0.2052023
178880.0000000    0.2330637
178920.0000000    0.2213457
178960.0000000    0.2142477
179000.0000000    0.2066498
179040.0000000    0.1884105
179080.0000000    0.1969555
179120.0000000    0.2005078
179160.0000000    0.1998959
179200.0000000    0.2049178
179240.0000000    0.1900578
179280.0000000    0.2016479
179320.0000000    0.1954474
179360.0000000    0.2176797
179400.0000000    0.2003594
179440.0000000    0.2089284
179480.0000000    0.2088034
179520.0000000    0.2169482
179560.0000000    0.2238289
179600.0000000    0.2252977
179640.0000000    0.2284939
179680.0000000    0.2133091
179720.0000000    0.2254726
179760.0000000    0.2260781
179800.0000000    0.2351796
179840.0000000    0.2238044
179880.0000000    0.2388328
179920.0000000    0.2131893
179960.0000000    0.2373798
180000.0000000    0.2267478
180040.0000000    0.2319544
180080.0000000    0.2328351
180120.0000000    0.2253220
180160.0000000    0.2256987
180200.0000000    0.2187667
180240.0000000    0.2349913
180280.0000000    0.2198488
180320.0000000    0.2171965
180360.0000000    0.2002601
180400.0000000    0.2121748
180440.0000000    0.2246364
180480.0000000    0.2183244
180520.0000000    0.2235412
180560.0000000    0.2024753
180600.0000000    0.2143018
180640.0000000    0.2073202
180680.0000000    0.2149473
180720.0000000    0.2129771
180760.0000000    0.2355603
180800.0000000    0.2157508
180840.0000000    0.2186418
180880.0000000    0.2237051
180920.0000000    0.2252997
180960.0000000    0.2148216
181000.0000000    0.2206476
181040.0000000    0.2285518
181080.0000000    0.2255087
181120.0000000    0.2185242
181160.0000000    0.2194094
181200.0000000    0.2266300
181240.0000000    0.2228503
181280.0000000    0.2044449
181320.0000000    0.2057693
181360.0000000    0.2170791
181400.0000000    0.2212102
181440.0000000    0.2138443
181480.0000000    0.2218757
181520.0000000    0.2020697
181560.0000000    0.2105973
181600.0000000    0.2111689
181640.0000000    0.1895059
181680.0000000    0.1965793
181720.0000000    0.2145528
181760.0000000    0.2107780
181800.0000000    0.2026576
181840.0000000    0.2154884
181880.0000000    0.2096125
181920.0000000    0.2203239
181960.0000000    0.2035738
182000.0000000    0.1966881
182040.0000000    0.2040114
182080.0000000    0.2034490
182120.0000000    0.1981221
182160.0000000    0.2106138
182200.0000000    0.2034567
182240.0000000    0.1978545
182280.0000000    0.1977725
182320.0000000    0.2157415
182360.0000000    0.1914028
182400.0000000    0.2077352
182440.0000000    0.1995358
182480.0000000    0.1931405
182520.0000000    0.1907028
182560.0000000    0.1971021
182600.0000000    0.1883714
182640.0000000    0.1981650
182680.0000000    0.2042440
182720.0000000    0.2096764
182760.0000000    0.1935672
182800.0000000    0.1922171
182840.0000000    0.1926848
182880.0000000    0.2085244
182920.0000000    0.1992416
182960.0000000    0.2107579
183000.0000000    0.2000107
183040.0000000    0.2092007
183080.0000000    0.2123616
183120.0000000    0.1940019
183160.0000000    0.2024186
183200.0000000    0.2045648
183240.0000000    0.2047449
183280.0000000    0.1959993
183320.0000000    0.1996797
183360.0000000    0.2049304
183400.0000000    0.2067927
183440.0000000    0.1924545
183480.0000000    0.1940121
183520.0000000    0.2005179
183560.0000000    0.1952269
183600.0000000    0.2037778
183640.0000000    0.2066408
183680.0000000    0.2031989
183720.0000000    0.2060904
183760.0000000    0.2081211
183800.0000000    0.2088712
183840.0000000    0.1961659
183880.0000000    0.1868791
183920.0000000    0.2073196
183960.0000000    0.2074278
184000.0000000    0.2117065
184040.0000000    0.2061280
184080.0000000    0.2258341
184120.0000000    0.2149404
184160.0000000    0.2146495
184200.0000000    0.2004586
184240.0000000    0.2009479
184280.0000000    0.1933366
184320.0000000    0.2023492
184360.0000000    0.2010722
184400.0000000    0.1981609
184440.0000000    0.1835174
184480.0000000    0.1819416
184520.0000000    0.1832165
184560.0000000    0.1808341
184600.0000000    0.1821445
184640.0000000    0.1985735
184680.0000000    0.1974321
184720.0000000    0.2096493
184760.0000000    0.1865672
184800.0000000    0.1920003
184840.0000000    0.2015988
184880.0000000    0.1993252
184920.0000000    0.1894996
184960.0000000    0.1962907
185000.0000000    0.1987069
185040.0000000    0.2003563
185080.0000000    0.1925924
185120.0000000    0.2066719
185160.0000000    0.1981680
185200.0000000    0.2090848
185240.0000000    0.2126756
185280.0000000    0.2049578
185320.0000000    0.2172090
185360.0000000    0.1974427
185400.0000000    0.1990932
185440.0000000    0.2053605
185480.0000000    0.2082960
185520.0000000    0.2007091
185560.0000000    0.1939340
185600.0000000    0.2070126
185640.0000000    0.1867349
185680.0000000    0.1871301
185720.0000000    0.1927256
185760.0000000    0.1860697
185800.0000000    0.1937425
185840.0000000    0.1972775
185880.0000000    0.1933552
185920.0000000    0.1937543
185960.0000000    0.1874125
186000.0000000    0.2006423
186040.0000000    0.1820338
186080.0000000    0.1915878
186120.0000000    0.2051988
186160.0000000    0.2105585
186200.0000000    0.2044489
186240.0000000    0.2149218
186280.0000000    0.2003377
186320.0000000    0.2093204
186360.0000000    0.2191020
186400.0000000    0.2237538
186440.0000000    0.2234667
186480.0000000    0.2131005
186520.0000000    0.2145039
186560.0000000    0.2301570
186600.0000000    0.2118419
186640.0000000    0.2175574
186680.0000000    0.2183055
186720.0000000    0.2240307
186760.0000000    0.2406748
186800.0000000    0.2523077
186840.0000000    0.2174375
186880.0000000    0.2293953
186920.0000000    0.2181765
186960.0000000    0.2145421
187000.0000000    0.2186420
187040.0000000    0.2269308
187080.0000000    0.2118353
187120.0000000    0.2151823
187160.0000000    0.2184030
187200.0000000    0.2091207
187240.0000000    0.2091204
187280.0000000    0.1985897
187320.0000000    0.2067709
187360.0000000    0.2147665
187400.0000000    0.2193789
187440.0000000    0.2244942
187480.0000000    0.2143994
187520.0000000    0.2252080
187560.0000000    0.2208285
187600.0000000    0.2288578
187640.0000000    0.2152396
187680.0000000    0.2501706
187720.0000000    0.2243180
187760.0000000    0.2279704
187800.0000000    0.2394886
187840.0000000    0.2332504
187880.0000000    0.2382925
187920.0000000    0.2434739
187960.0000000    0.2171649
188000.0000000    0.2129594
188040.0000000    0.2327022
188080.0000000    0.2358257
188120.0000000    0.2160413
188160.0000000    0.2121464
188200.0000000    0.2316378
188240.0000000    0.2299411
188280.0000000    0.1999983
188320.0000000    0.2270697
188360.0000000    0.2191071
188400.0000000    0.2389097
188440.0000000    0.2283183
188480.0000000    0.2270301
188520.0000000    0.2396357
188560.0000000    0.2380012
188600.0000000    0.2254104
188640.0000000    0.2425923
188680.0000000    0.2475596
188720.0000000    0.2428580
188760.0000000    0.2350841
188800.0000000    0.2360095
188840.0000000    0.2346951
188880.0000000    0.2350654
188920.0000000    0.2521560
188960.0000000    0.2317186
189000.0000000    0.2359354
189040.0000000    0.2371747
189080.0000000    0.2461794
189120.0000000    0.2227871
189160.0000000    0.2372066
189200.0000000    0.2427328
189240.0000000    0.2458837
189280.0000000    0.2256995
189320.0000000    0.2485029
189360.0000000    0.2347607
189400.0000000    0.2337521
189440.0000000    0.2282002
189480.0000000    0.2337800
189520.0000000    0.2320353
189560.0000000    0.2211177
189600.0000000    0.2423970
189640.0000000    0.2188764
189680.0000000    0.2318966
189720.0000000    0.2399499
189760.0000000    0.2405185
189800.0000000    0.2270096
189840.0000000    0.2336458
189880.0000000    0.2442406
189920.0000000    0.2330399
189960.0000000    0.2332789
190000.0000000    0.2225436
190040.0000000    0.2330508
190080.0000000    0.2203459
190120.0000000    0.2328562
190160.0000000    0.2341602
190200.0000000    0.2220911
190240.0000000    0.2202487
190280.0000000    0.2260754
190320.0000000    0.2346279
190360.0000000    0.2421412
190400.0000000    0.2243229
190440.0000000    0.2363454
190480.0000000    0.2287644
190520.0000000    0.2244512
190560.0000000    0.2206146
190600.0000000    0.2157204
190640.0000000    0.2183659
190680.0000000    0.2249797
190720.0000000    0.2281509
190760.0000000    0.2424278
190800.0000000    0.2385713
190840.0000000    0.2344888
190880.0000000    0.2308498
190920.0000000    0.2327865
190960.0000000    0.2311436
191000.0000000    0.2216281
191040.0000000    0.2309601
191080.0000000    0.2354390
191120.0000000    0.2299477
191160.0000000    0.2411807
191200.0000000    0.2317210
191240.0000000    0.2227447
191280.0000000    0.2275689
191320.0000000    0.2118103
191360.0000000    0.2244704
191400.0000000    0.2194463
191440.0000000    0.2135273
191480.0000000    0.2153051
191520.0000000    0.2246154
191560.0000000    0.2188397
191600.0000000    0.2384179
191640.0000000    0.2372124
191680.0000000    0.2353457
191720.0000000    0.2377463
191760.0000000    0.2502633
191800.0000000    0.2396580
191840.0000000    0.2243966
191880.0000000    0.2397475
191920.0000000    0.2160521
191960.0000000    0.2205903
192000.0000000    0.2401856
192040.0000000    0.2335253
192080.0000000    0.2347982
192120.0000000    0.2363981
192160.0000000    0.2502534
192200.0000000    0.2305383
192240.0000000    0.2402974
192280.0000000    0.2397657
192320.0000000    0.2346403
192360.0000000    0.2361189
192400.0000000    0.2326907
192440.0000000    0.2335172
192480.0000000    0.2312721
192520.0000000    0.2304892
192560.0000000    0.2397339
192600.0000000    0.2307042
192640.0000000    0.2358399
192680.0000000    0.2219842
192720.0000000    0.2214532
192760.0000000    0.2128620
192800.0000000    0.2082952
192840.0000000    0.2259647
192880.0000000    0.2203001
192920.0000000    0.2151899
192960.0000000    0.2064703
193000.0000000    0.2090928
193040.0000000    0.2278844
193080.0000000    0.2077692
193120.0000000    0.2149642
193160.0000000    0.2223153
193200.0000000    0.2178895
193240.0000000    0.2202909
193280.0000000    0.2383465
193320.0000000    0.2277021
193360.0000000    0.2319087
193400.0000000    0.2210452
193440.0000000    0.2232318
193480.0000000    0.2228690
193520.0000000    0.2405011
193560.0000000    0.2430030
193600.0000000    0.2514669
193640.0000000    0.2370134
193680.0000000    0.2331204
193720.0000000    0.2348083
193760.0000000    0.2351214
193800.0000000    0.2332699
193840.0000000    0.2394259
193880.0000000    0.2322461
193920.0000000    0.2398763
193960.0000000    0.2379534
194000.0000000    0.2390388
194040.0000000    0.2304265
194080.0000000    0.2298210
194120.0000000    0.2418708
194160.0000000    0.2320823
194200.0000000    0.2336358
194240.0000000    0.2383376
194280.0000000    0.2288005
194320.0000000    0.2346456
194360.0000000    0.2248271
194400.0000000    0.2290032
194440.0000000    0.2380829
194480.0000000    0.2321361
194520.0000000    0.2414873
194560.0000000    0.2373890
194600.0000000    0.2463103
194640.0000000    0.2460146
194680.0000000    0.2425243
194720.0000000    0.2455122
194760.0000000    0.2374581
194800.0000000    0.2524555
194840.0000000    0.2391730
194880.0000000    0.2287187
194920.0000000    0.2274289
194960.0000000    0.2227735
195000.0000000    0.2345562
195040.0000000    0.2354584
195080.0000000    0.2347100
195120.0000000    0.2305342
195160.0000000    0.2373962
195200.0000000    0.2316749
195240.0000000    0.2316334
195280.0000000    0.2272997
195320.0000000    0.2387394
195360.0000000    0.2400814
195400.0000000    0.2213926
195440.0000000    0.2285411
195480.0000000    0.2105230
195520.0000000    0.2249360
195560.0000000    0.2282399
195600.0000000    0.2235514
195640.0000000    0.2248675
195680.0000000    0.2240377
195720.0000000    0.2145135
195760.0000000    0.2252749
195800.0000000    0.2143284
195840.0000000    0.2213360
195880.0000000    0.1990330
195920.0000000    0.2121841
195960.0000000    0.2203245
196000.0000000    0.2322465
196040.0000000    0.2258501
196080.0000000    0.2307304
196120.0000000    0.2290896
196160.0000000    0.2307174
196200.0000000    0.2316070
196240.0000000    0.2306700
196280.0000000    0.2393978
196320.0000000    0.2296673
196360.0000000    0.2239852
196400.0000000    0.2308218
196440.0000000    0.2437953
196480.0000000    0.2389223
196520.0000000    0.2382144
196560.0000000    0.2371349
196600.0000000    0.2368833
196640.0000000    0.2382438
196680.0000000    0.2445863
196720.0000000    0.2328558
196760.0000000    0.2278516
196800.0000000    0.2475031
196840.0000000    0.2337088
196880.0000000    0.2259391
196920.0000000    0.2312594
196960.0000000    0.2524231
197000.0000000    0.2308126
197040.0000000    0.2259807
197080.0000000    0.2347976
197120.0000000    0.2293913
197160.0000000    0.2292943
197200.0000000    0.2199487
197240.0000000    0.2329557
197280.0000000    0.2326464
197320.0000000    0.2263725
197360.0000000    0.2397227
197400.0000000    0.2207288
197440.0000000    0.2396402
197480.0000000    0.2332484
197520.0000000    0.2098780
197560.0000000    0.2361100
197600.0000000    0.2286520
197640.0000000    0.2215793
197680.0000000    0.2209502
197720.0000000    0.2237463
197760.0000000    0.2155099
197800.0000000    0.2315242
197840.0000000    0.2248553
197880.0000000    0.2176090
197920.0000000    0.2211873
197960.0000000    0.2351221
198000.0000000    0.2220142
198040.0000000    0.2223905
198080.0000000    0.2363071
198120.0000000    0.2327677
198160.0000000    0.2133963
198200.0000000    0.2203084
198240.0000000    0.2173405
198280.0000000    0.2182892
198320.0000000    0.2216820
198360.0000000    0.2269886
198400.0000000    0.2530584
198440.0000000    0.2426320
198480.0000000    0.2357758
198520.0000000    0.2374105
198560.0000000    0.2442509
198600.0000000    0.2280493
198640.0000000    0.2355572
198680.0000000    0.2305254
198720.0000000    0.2427755
198760.0000000    0.2416407
198800.0000000    0.2296150
198840.0000000    0.2416097
198880.0000000    0.2254328
198920.0000000    0.2316269
198960.0000000    0.2335060
199000.0000000    0.2321964
199040.0000000    0.2142022
199080.0000000    0.2275359
199120.0000000    0.2221992
199160.0000000    0.2236675
199200.0000000    0.2223740
199240.0000000    0.2125815
199280.0000000    0.2235359
199320.0000000    0.2287813
199360.0000000    0.2069044
199400.0000000    0.2301197
199440.0000000    0.2279638
199480.0000000    0.2167333
199520.0000000    0.2237145
199560.0000000    0.2160020
199600.0000000    0.2317194
199640.0000000    0.2137256
199680.0000000    0.2182328
199720.0000000    0.2339385
199760.0000000    0.2226025
199800.0000000    0.2172339
199840.0000000    0.2085353
199880.0000000    0.2135276
199920.0000000    0.2099707
199960.0000000    0.2218736
200000.0000000    0.2256498
200040.0000000    0.2176712
200080.0000000    0.2250920
200120.0000000    0.2315308
200160.0000000    0.2049035
200200.0000000    0.2198371
200240.0000000    0.2103075
200280.0000000    0.2223673
200320.0000000    0.2197027
200360.0000000    0.2174290
200400.0000000    0.2240206
200440.0000000    0.2297534
200480.0000000    0.2218152
200520.0000000    0.2139986
200560.0000000    0.2233093
200600.0000000    0.2142185
200640.0000000    0.2315407
200680.0000000    0.2287348
200720.0000000    0.2156347
200760.0000000    0.2165937
200800.0000000    0.2197902
200840.0000000    0.2087548
200880.0000000    0.2242309
200920.0000000    0.2417038
200960.0000000    0.2319633
201000.0000000    0.2365185
201040.0000000    0.2373419
201080.0000000    0.2415636
201120.0000000    0.2476053
201160.0000000    0.2329898
201200.0000000    0.2445585
201240.0000000    0.2371027
201280.0000000    0.2508613
201320.0000000    0.2430382
201360.0000000    0.2316682
201400.0000000    0.2453933
201440.0000000    0.2412791
201480.0000000    0.2421490
201520.0000000    0.2354302
201560.0000000    0.2410339
201600.0000000    0.2271847
201640.0000000    0.2436585
201680.0000000    0.2376336
201720.0000000    0.2490510
201760.0000000    0.2362327
201800.0000000    0.2272110
201840.0000000    0.2317130
201880.0000000    0.2264655
201920.0000000    0.2227268
201960.0000000    0.2369368
202000.0000000    0.2363852
202040.0000000    0.2197734
202080.0000000    0.2173824
202120.0000000    0.2189142
202160.0000000    0.2354979
202200.0000000    0.2389109
202240.0000000    0.2313959
202280.0000000    0.2356422
202320.0000000    0.2494867
202360.0000000    0.2410754
202400.0000000    0.2546207
202440.0000000    0.2502021
202480.0000000    0.2275862
202520.0000000    0.2336040
202560.0000000    0.2165111
202600.0000000    0.2294573
202640.0000000    0.2218772
202680.0000000    0.2234571
202720.0000000    0.2356231
202760.0000000    0.2198150
202800.0000000    0.2207330
202840.0000000    0.2223671
202880.0000000    0.2264488
202920.0000000    0.2386224
202960.0000000    0.2372373
203000.0000000    0.2421984
203040.0000000    0.2458082
203080.0000000    0.2326130
203120.0000000    0.2316205
203160.0000000    0.2326021
203200.0000000    0.2308636
203240.0000000    0.2409315
203280.0000000    0.2431095
203320.0000000    0.2314201
203360.0000000    0.2325137
203400.0000000    0.2299263
203440.0000000    0.2405951
203480.0000000    0.2383294
203520.0000000    0.2436261
203560.0000000    0.2473411
203600.0000000    0.2473362
203640.0000000    0.2497342
203680.0000000    0.2466646
203720.0000000    0.2380566
203760.0000000    0.2313469
203800.0000000    0.2356372
203840.0000000    0.2371616
203880.0000000    0.2501675
203920.0000000    0.2484609
203960.0000000    0.2444854
204000.0000000    0.2602381
204040.0000000    0.2329098
204080.0000000    0.2329762
204120.0000000    0.2550354
204160.0000000    0.2396223
204200.0000000    0.2462648
204240.0000000    0.2295250
204280.0000000    0.2385227
204320.0000000    0.2340105
204360.0000000    0.2310858
204400.0000000    0.2309191
204440.0000000    0.2384282
204480.0000000    0.2411661
204520.0000000    0.2289747
204560.0000000    0.2370619
204600.0000000    0.2357939
204640.0000000    0.2260496
204680.0000000    0.2201676
204720.0000000    0.2291287
204760.0000000    0.2331098
204800.0000000    0.2276005
204840.0000000    0.2152832
204880.0000000    0.2269750
204920.0000000    0.2227082
204960.0000000    0.2228577
205000.0000000    0.2300927
205040.0000000    0.2330293
205080.0000000    0.2273370
205120.0000000    0.2285307
205160.0000000    0.2405005
205200.0000000    0.2320453
205240.0000000    0.2338362
205280.0000000    0.2375984
205320.0000000    0.2283703
205360.0000000    0.2498414
205400.0000000    0.2354167
205440.0000000    0.2377625
205480.0000000    0.2517436
205520.0000000    0.2250806
205560.0000000    0.2202377
205600.0000000    0.2357663
205640.0000000    0.2413550
205680.0000000    0.2342191
205720.0000000    0.2387731
205760.0000000    0.2280235
205800.0000000    0.2247232
205840.0000000    0.2323462
205880.0000000    0.2323942
205920.0000000    0.2204981
205960.0000000    0.2373936
206000.0000000    0.2391758
206040.0000000    0.2203005
206080.0000000    0.2252851
206120.0000000    0.2265077
206160.0000000    0.2345065
206200.0000000    0.2302714
206240.0000000    0.2295532
206280.0000000    0.2152576
206320.0000000    0.2395779
206360.0000000    0.2197230
206400.0000000    0.2258301
206440.0000000    0.2275215
206480.0000000    0.2180804
206520.0000000    0.2353537
206560.0000000    0.2164164
206600.0000000    0.2118948
206640.0000000    0.2390153
206680.0000000    0.2467714
206720.0000000    0.2431891
206760.0000000    0.2401276
206800.0000000    0.2299084
206840.0000000    0.2310518
206880.0000000    0.2391424
206920.0000000    0.2546222
206960.0000000    0.2536823
207000.0000000    0.2437261
207040.0000000    0.2239837
207080.0000000    0.2396705
207120.0000000    0.2460997
207160.0000000    0.2514214
207200.0000000    0.2565179
207240.0000000    0.2314806
207280.0000000    0.2328144
207320.0000000    0.2416579
207360.0000000    0.2255164
207400.0000000    0.2341948
207440.0000000    0.2399651
207480.0000000    0.2405479
207520.0000000    0.2408374
207560.0000000    0.2394787
207600.0000000    0.2231684
207640.0000000    0.2351816
207680.0000000    0.2349782
207720.0000000    0.2409917
207760.0000000    0.2326785
207800.0000000    0.2339481
207840.0000000    0.2449114
207880.0000000    0.2328869
207920.0000000    0.2367374
207960.0000000    0.2478295
208000.0000000    0.2380200
208040.0000000    0.2276074
208080.0000000    0.2289056
208120.0000000    0.2345445
208160.0000000    0.2421885
208200.0000000    0.2366852
208240.0000000    0.2493757
208280.0000000    0.2460532
208320.0000000    0.2247488
208360.0000000    0.2248993
208400.0000000    0.2223183
208440.0000000    0.2332841
208480.0000000    0.2159932
208520.0000000    0.2357954
208560.0000000    0.2364068
208600.0000000    0.2480385
208640.0000000    0.2495751
208680.0000000    0.2355340
208720.0000000    0.2398873
208760.0000000    0.2363838
208800.0000000    0.2562456
208840.0000000    0.2324827
208880.0000000    0.2336853
208920.0000000    0.2407223
208960.0000000    0.2326050
209000.0000000    0.2321371
209040.0000000    0.2436108
209080.0000000    0.2244966
209120.0000000    0.2301889
209160.0000000    0.2424997
209200.0000000    0.2333295
209240.0000000    0.2384408
209280.0000000    0.2356208
209320.0000000    0.2260443
209360.0000000    0.2338998
209400.0000000    0.2369500
209440.0000000    0.2437557
209480.0000000    0.2329552
209520.0000000    0.2302459
209560.0000000    0.2393406
209600.0000000    0.2407630
209640.0000000    0.2523769
209680.0000000    0.2318162
209720.0000000    0.2102874
209760.0000000    0.2356681
209800.0000000    0.2299068
209840.0000000    0.2374281
209880.0000000    0.2205330
209920.0000000    0.2422725
209960.0000000    0.2306209
210000.0000000    0.2273732
210040.0000000    0.2312741
210080.0000000    0.2348265
210120.0000000    0.2373312
210160.0000000    0.2371047
210200.0000000    0.2307525
210240.0000000    0.2251094
210280.0000000    0.2535076
210320.0000000    0.2500624
210360.0000000    0.2355566
210400.0000000    0.2417092
210440.0000000    0.2282352
210480.0000000    0.2487194
210520.0000000    0.2384938
210560.0000000    0.2330205
210600.0000000    0.2196162
210640.0000000    0.2268915
210680.0000000    0.2356630
210720.0000000    0.2325900
210760.0000000    0.2410019
210800.0000000    0.2383412
210840.0000000    0.2214004
210880.0000000    0.2281629
210920.0000000    0.2339443
210960.0000000    0.2338695
211000.0000000    0.2153402
211040.0000000    0.2342470
211080.0000000    0.2287350
211120.0000000    0.2183821
211160.0000000    0.2137822
211200.0000000    0.2342895
211240.0000000    0.2386164
211280.0000000    0.2264552
211320.0000000    0.2242116
211360.0000000    0.2225399
211400.0000000    0.2248036
211440.0000000    0.2335092
211480.0000000    0.2262752
211520.0000000    0.2412385
211560.0000000    0.2435988
211600.0000000    0.2242685
211640.0000000    0.2352014
211680.0000000    0.2440876
211720.0000000    0.2336643
211760.0000000    0.2380196
211800.0000000    0.2249576
211840.0000000    0.2240840
211880.0000000    0.2251390
211920.0000000    0.2100234
211960.0000000    0.2185913
212000.0000000    0.2266574
212040.0000000    0.2375698
212080.0000000    0.2307960
212120.0000000    0.2255060
212160.0000000    0.2419209
212200.0000000    0.2434199
212240.0000000    0.2524432
212280.0000000    0.2532114
212320.0000000    0.2499338
212360.0000000    0.2423721
212400.0000000    0.2345089
212440.0000000    0.2475086
212480.0000000    0.2377016
212520.0000000    0.2509811
212560.0000000    0.2332764
212600.0000000    0.2263078
212640.0000000    0.2300135
212680.0000000    0.2355365
212720.0000000    0.2390132
212760.0000000    0.2305385
212800.0000000    0.2268942
212840.0000000    0.2203272
212880.0000000    0.2386602
212920.0000000    0.2340205
212960.0000000    0.2385715
213000.0000000    0.2260763
213040.0000000    0.2320475
213080.0000000    0.2365351
213120.0000000    0.2430912
213160.0000000    0.2429671
213200.0000000    0.2470635
213240.0000000    0.2295706
213280.0000000    0.2305521
213320.0000000    0.2373473
213360.0000000    0.2311743
213400.0000000    0.2297416
213440.0000000    0.2229367
213480.0000000    0.2238858
213520.0000000    0.2187437
213560.0000000    0.2205117
213600.0000000    0.2429692
213640.0000000    0.2248838
213680.0000000    0.2106387
213720.0000000    0.2407328
213760.0000000    0.2408620
213800.0000000    0.2296618
213840.0000000    0.2298132
213880.0000000    0.2278291
213920.0000000    0.2194213
213960.0000000    0.2279965
214000.0000000    0.2444460
214040.0000000    0.2371599
214080.0000000    0.2272868
214120.0000000    0.2201269
214160.0000000    0.2321103
214200.0000000    0.2322631
214240.0000000    0.2237305
214280.0000000    0.2397261
214320.0000000    0.2312759
214360.0000000    0.2245031
214400.0000000    0.2164944
214440.0000000    0.2394659
214480.0000000    0.2208143
214520.0000000    0.2281506
214560.0000000    0.2261341
214600.0000000    0.2269619
214640.0000000    0.2331353
214680.0000000    0.2483243
214720.0000000    0.2361168
214760.0000000    0.2362431
214800.0000000    0.2212391
214840.0000000    0.2382728
214880.0000000    0.2427742
214920.0000000    0.2461673
214960.0000000    0.2395621
215000.0000000    0.2299065
215040.0000000    0.2427719
215080.0000000    0.2362779
215120.0000000    0.2435443
215160.0000000    0.2387221
215200.0000000    0.2438772
215240.0000000    0.2429610
215280.0000000    0.2145312
215320.0000000    0.2268219
215360.0000000    0.2324370
215400.0000000    0.2375090
215440.0000000    0.2323310
215480.0000000    0.2341910
215520.0000000    0.2178072
215560.0000000    0.2330322
215600.0000000    0.2367619
215640.0000000    0.2407657
215680.0000000    0.2358238
215720.0000000    0.2375238
215760.0000000    0.2466809
215800.0000000    0.2400692
215840.0000000    0.2460905
215880.0000000    0.2285586
215920.0000000    0.2426795
215960.0000000    0.2490440
216000.0000000    0.2385484
216040.0000000    0.2358711
216080.0000000    0.2324242
216120.0000000    0.2275476
216160.0000000    0.2370523
216200.0000000    0.2274419
216240.0000000    0.2423653
216280.0000000    0.2219819
216320.0000000    0.2348856
216360.0000000    0.2366599
216400.0000000    0.2402496
216440.0000000    0.2307707
216480.0000000    0.2472089
216520.0000000    0.2411093
216560.0000000    0.2267403
216600.0000000    0.2272177
216640.0000000    0.2329254
216680.0000000    0.2276947
216720.0000000    0.2224994
216760.0000000    0.2259309
216800.0000000    0.2308220
216840.0000000    0.2345511
216880.0000000    0.2375136
216920.0000000    0.2222028
216960.0000000    0.2388582
217000.0000000    0.2159549
217040.0000000    0.2164185
217080.0000000    0.2148247
217120.0000000    0.2360618
217160.0000000    0.2288843
217200.0000000    0.2202927
217240.0000000    0.2235784
217280.0000000    0.2268359
217320.0000000    0.2331698
217360.0000000    0.2281633
217400.0000000    0.2464464
217440.0000000    0.2365364
217480.0000000    0.2430721
217520.0000000    0.2367996
217560.0000000    0.2405463
217600.0000000    0.2283857
217640.0000000    0.2127386
217680.0000000    0.2115135
217720.0000000    0.2391704
217760.0000000    0.2252349
217800.0000000    0.2131975
217840.0000000    0.2272788
217880.0000000    0.2086738
217920.0000000    0.2192527
217960.0000000    0.2182305
218000.0000000    0.2229701
218040.0000000    0.2321076
218080.0000000    0.2314239
218120.0000000    0.2129363
218160.0000000    0.2182982
218200.0000000    0.2196232
218240.0000000    0.2240825
218280.0000000    0.2292421
218320.0000000    0.2424220
218360.0000000    0.2351364
218400.0000000    0.2365844
218440.0000000    0.2362227
218480.0000000    0.2382378
218520.0000000    0.2302279
218560.0000000    0.2376750
218600.0000000    0.2391568
218640.0000000    0.2322858
218680.0000000    0.2514802
218720.0000000    0.2473648
218760.0000000    0.2296605
218800.0000000    0.2348504
218840.0000000    0.2347646
218880.0000000    0.2269771
218920.0000000    0.2447895
218960.0000000    0.2281147
219000.0000000    0.2289849
219040.0000000    0.2351927
219080.0000000    0.2429225
219120.0000000    0.2434165
219160.0000000    0.2421592
219200.0000000    0.2419232
219240.0000000    0.2290609
219280.0000000    0.2335109
219320.0000000    0.2450559
219360.0000000    0.2376058
219400.0000000    0.2349511
219440.0000000    0.2222661
219480.0000000    0.2184750
219520.0000000    0.2343517
219560.0000000    0.2299754
219600.0000000    0.2286619
219640.0000000    0.2461529
219680.0000000    0.2416196
219720.0000000    0.2319772
219760.0000000    0.2312533
219800.0000000    0.2344907
219840.0000000    0.2282096
219880.0000000    0.2342237
219920.0000000    0.2355845
219960.0000000    0.2252571
220000.0000000    0.2200804
220040.0000000    0.2310221
220080.0000000    0.2362793
220120.0000000    0.2374262
220160.0000000    0.2186415
220200.0000000    0.2365597
220240.0000000    0.2274058
220280.0000000    0.2236909
220320.0000000    0.2274356
220360.0000000    0.2278737
220400.0000000    0.2385336
220440.0000000    0.2329091
220480.0000000    0.2438706
220520.0000000    0.2315850
220560.0000000    0.2248339
220600.0000000    0.2384152
220640.0000000    0.2200639
220680.0000000    0.2160563
220720.0000000    0.2259860
220760.0000000    0.2316853
220800.0000000    0.2117992
220840.0000000    0.2125753
220880.0000000    0.2169056
220920.0000000    0.2232421
220960.0000000    0.2271105
221000.0000000    0.2271382
221040.0000000    0.2302743
221080.0000000    0.2191952
221120.0000000    0.2165242
221160.0000000    0.2213257
221200.0000000    0.2469592
221240.0000000    0.2115083
221280.0000000    0.2173530
221320.0000000    0.2126434
221360.0000000    0.2270201
221400.0000000    0.2276809
221440.0000000    0.2068612
221480.0000000    0.2146674
221520.0000000    0.2125342
221560.0000000    0.2077838
221600.0000000    0.2164348
221640.0000000    0.2206658
221680.0000000    0.2165023
221720.0000000    0.2237901
221760.0000000    0.2145708
221800.0000000    0.2095257
221840.0000000    0.2267397
221880.0000000    0.2298405
221920.0000000    0.2236666
221960.0000000    0.2196266
222000.0000000    0.2228224
222040.0000000    0.2324338
222080.0000000    0.2142179
222120.0000000    0.2179328
222160.0000000    0.2393880
222200.0000000    0.2181641
222240.0000000    0.2319400
222280.0000000    0.2270748
222320.0000000    0.2187015
222360.0000000    0.2216377
222400.0000000    0.2196668
222440.0000000    0.2276523
222480.0000000    0.2244459
222520.0000000    0.2320770
222560.0000000    0.2259371
222600.0000000    0.2289897
222640.0000000    0.2270983
222680.0000000    0.2252049
222720.0000000    0.2273116
222760.0000000    0.2164967
222800.0000000    0.2268649
222840.0000000    0.2255210
222880.0000000    0.2222828
222920.0000000    0.2289630
222960.0000000    0.2398489
223000.0000000    0.2409462
223040.0000000    0.2430730
223080.0000000    0.2356183
223120.0000000    0.2360326
223160.0000000    0.2238102
223200.0000000    0.2390794
223240.0000000    0.2254417
223280.0000000    0.2326556
223320.0000000    0.2219303
223360.0000000    0.2199244
223400.0000000    0.2298115
223440.0000000    0.2263146
223480.0000000    0.2201581
223520.0000000    0.2239448
223560.0000000    0.2233696
223600.0000000    0.2401218
223640.0000000    0.2270975
223680.0000000    0.2333972
223720.0000000    0.2346593
223760.0000000    0.2459940
223800.0000000    0.2145573
223840.0000000    0.2233977
223880.0000000    0.2228090
223920.0000000    0.2208918
223960.0000000    0.2363509
224000.0000000    0.2075959
224040.0000000    0.2202553
224080.0000000    0.2183576
224120.0000000    0.2361416
224160.0000000    0.2372257
224200.0000000    0.2346980
224240.0000000    0.2314031
224280.0000000    0.2336521
224320.0000000    0.2284400
224360.0000000    0.2281627
224400.0000000    0.2181845
224440.0000000    0.2250290
224480.0000000    0.2270383
224520.0000000    0.2212853
224560.0000000    0.2404394
224600.0000000    0.2424746
224640.0000000    0.2300559
224680.0000000    0.2387959
224720.0000000    0.2233534
224760.0000000    0.2198879
224800.0000000    0.2439536
224840.0000000    0.2250499
224880.0000000    0.2312071
224920.0000000    0.2266489
224960.0000000    0.2452894
225000.0000000    0.2359272
225040.0000000    0.2390758
225080.0000000    0.2225681
225120.0000000    0.2189025
225160.0000000    0.2392707
225200.0000000    0.2300155
225240.0000000    0.2226526
225280.0000000    0.2287885
225320.0000000    0.2275012
225360.0000000    0.2421638
225400.0000000    0.2321719
225440.0000000    0.2219899
225480.0000000    0.2313162
225520.0000000    0.2286104
225560.0000000    0.2220232
225600.0000000    0.2372777
225640.0000000    0.2239438
225680.0000000    0.2157557
225720.0000000    0.2345125
225760.0000000    0.2308672
225800.0000000    0.2246117
225840.0000000    0.2310261
225880.0000000    0.2359360
225920.0000000    0.2343849
225960.0000000    0.2345227
226000.0000000    0.2118253
226040.0000000    0.2320499
226080.0000000    0.2348455
226120.0000000    0.2488384
226160.0000000    0.2325173
226200.0000000    0.2259001
226240.0000000    0.2230275
226280.0000000    0.2310162
226320.0000000    0.2237812
226360.0000000    0.2286657
226400.0000000    0.2107811
226440.0000000    0.2374990
226480.0000000    0.2242333
226520.0000000    0.2255097
226560.0000000    0.2208531
226600.0000000    0.2274139
226640.0000000    0.2230362
226680.0000000    0.2162965
226720.0000000    0.2135445
226760.0000000    0.2232164
226800.0000000    0.2153491
226840.0000000    0.2117836
226880.0000000    0.2335654
226920.0000000    0.2357529
226960.0000000    0.2048710
227000.0000000    0.2281651
227040.0000000    0.2257260
227080.0000000    0.2318512
227120.0000000    0.2198848
227160.0000000    0.2313663
227200.0000000    0.2194537
227240.0000000    0.2287733
227280.0000000    0.2293228
227320.0000000    0.2406189
227360.0000000    0.2304390
227400.0000000    0.2118023
227440.0000000    0.2241988
227480.0000000    0.2159622
227520.0000000    0.2332750
227560.0000000    0.2316222
227600.0000000    0.2399666
227640.0000000    0.2185771
227680.0000000    0.2141460
227720.0000000    0.2265572
227760.0000000    0.2214505
227800.0000000    0.2063401
227840.0000000    0.2266526
227880.0000000    0.2052944
227920.0000000    0.2129213
227960.0000000    0.2189912
228000.0000000    0.2144036
228040.0000000    0.2178353
228080.0000000    0.2201325
228120.0000000    0.2324231
228160.0000000    0.2283973
228200.0000000    0.2240799
228240.0000000    0.2254291
228280.0000000    0.2195223
228320.0000000    0.2249024
228360.0000000    0.2349641
228400.0000000    0.2340793
228440.0000000    0.2278529
228480.0000000    0.2362222
228520.0000000    0.2264468
228560.0000000    0.2233963
228600.0000000    0.2278771
228640.0000000    0.2328685
228680.0000000    0.2349699
228720.0000000    0.2228682
228760.0000000    0.2299644
228800.0000000    0.2296579
228840.0000000    0.2267649
228880.0000000    0.2179254
228920.0000000    0.2166619
228960.0000000    0.2216399
229000.0000000    0.2077156
229040.0000000    0.2127264
229080.0000000    0.2276993
229120.0000000    0.2242464
229160.0000000    0.2134081
229200.0000000    0.2210460
229240.0000000    0.2097192
229280.0000000    0.2269102
229320.0000000    0.2251315
229360.0000000    0.2220072
229400.0000000    0.2155441
229440.0000000    0.2097938
229480.0000000    0.2217010
229520.0000000    0.2199963
229560.0000000    0.2242407
229600.0000000    0.2193644
229640.0000000    0.2112720
229680.0000000    0.2177649
229720.0000000    0.2150111
229760.0000000    0.2166923
229800.0000000    0.2055735
229840.0000000    0.2203348
229880.0000000    0.2146776
229920.0000000    0.2046885
229960.0000000    0.2028326
230000.0000000    0.1985895
230040.0000000    0.2010474
230080.0000000    0.2143682
230120.0000000    0.2235192
230160.0000000    0.2177901
230200.0000000    0.2333204
230240.0000000    0.2141475
230280.0000000    0.2100323
230320.0000000    0.2212195
230360.0000000    0.2069077
230400.0000000    0.2290552
230440.0000000    0.2015184
230480.0000000    0.2052597
230520.0000000    0.2181702
230560.0000000    0.2179837
230600.0000000    0.2287374
230640.0000000    0.2097978
230680.0000000    0.2084313
230720.0000000    0.2226807
230760.0000000    0.2270360
230800.0000000    0.2164757
230840.0000000    0.2293048
230880.0000000    0.2166297
230920.0000000    0.2205022
230960.0000000    0.2203659
231000.0000000    0.2174446
231040.0000000    0.2116012
231080.0000000    0.2120859
231120.0000000    0.2171014
231160.0000000    0.2205870
231200.0000000    0.2025939
231240.0000000    0.2019676
231280.0000000    0.1936582
231320.0000000    0.2135491
231360.0000000    0.2051989
231400.0000000    0.2003351
231440.0000000    0.1967557
231480.0000000    0.1904851
231520.0000000    0.1997722
231560.0000000    0.1946451
231600.0000000    0.1895124
231640.0000000    0.2085366
231680.0000000    0.2357155
231720.0000000    0.2222559
231760.0000000    0.2100696
231800.0000000    0.2041896
231840.0000000    0.2252233
231880.0000000    0.2240028
231920.0000000    0.2208284
231960.0000000    0.2015897
232000.0000000    0.2070214
232040.0000000    0.2033938
232080.0000000    0.2137940
232120.0000000    0.2044307
232160.0000000    0.2135854
232200.0000000    0.1969253
232240.0000000    0.1905235
232280.0000000    0.2181074
232320.0000000    0.2157152
232360.0000000    0.2056977
232400.0000000    0.2055497
232440.0000000    0.2033335
232480.0000000    0.2101371
232520.0000000    0.2149145
232560.0000000    0.2258376
232600.0000000    0.2025137
232640.0000000    0.2214939
232680.0000000    0.2044412
232720.0000000    0.2002165
232760.0000000    0.2127032
232800.0000000    0.2231292
232840.0000000    0.2201583
232880.0000000    0.2215556
232920.0000000    0.2129384
232960.0000000    0.2087184
233000.0000000    0.2117331
233040.0000000    0.2118926
233080.0000000    0.2079473
233120.0000000    0.2090325
233160.0000000    0.2141281
233200.0000000    0.2185294
233240.0000000    0.2229506
233280.0000000    0.2373294
233320.0000000    0.2036235
233360.0000000    0.2216596
233400.0000000    0.2187801
233440.0000000    0.2148996
233480.0000000    0.2157716
233520.0000000    0.2202243
233560.0000000    0.2156111
233600.0000000    0.2123047
233640.0000000    0.2134458
233680.0000000    0.2067910
233720.0000000    0.2088547
233760.0000000    0.2122411
233800.0000000    0.2214078
233840.0000000    0.2272698
233880.0000000    0.2259700
233920.0000000    0.2245723
233960.0000000    0.2180004
234000.0000000    0.2248144
234040.0000000    0.2107145
234080.0000000    0.2140272
234120.0000000    0.2005529
234160.0000000    0.2080294
234200.0000000    0.2113306
234240.0000000    0.1988854
234280.0000000    0.2097504
234320.0000000    0.2032100
234360.0000000    0.2107779
234400.0000000    0.2119861
234440.0000000    0.2022154
234480.0000000    0.2097274
234520.0000000    0.2293722
234560.0000000    0.2397718
234600.0000000    0.2282676
234640.0000000    0.2259554
234680.0000000    0.2288907
234720.0000000    0.2143421
234760.0000000    0.1965014
234800.0000000    0.2155460
234840.0000000    0.2224967
234880.0000000    0.2229420
234920.0000000    0.2282162
234960.0000000    0.2134909
235000.0000000    0.2094822
235040.0000000    0.2165192
235080.0000000    0.2142817
235120.0000000    0.2030305
235160.0000000    0.2132429
235200.0000000    0.2171779
235240.0000000    0.2137656
235280.0000000    0.2054767
235320.0000000    0.2195849
235360.0000000    0.2362253
235400.0000000    0.2274255
235440.0000000    0.2179388
235480.0000000    0.2344876
235520.0000000    0.2183159
235560.0000000    0.2210556
235600.0000000    0.2192032
235640.0000000    0.2073290
235680.0000000    0.1963396
235720.0000000    0.2146830
235760.0000000    0.2079767
235800.0000000    0.2220821
235840.0000000    0.2192853
235880.0000000    0.2172682
235920.0000000    0.2016091
235960.0000000    0.2118195
236000.0000000    0.2095069
236040.0000000    0.2012671
236080.0000000    0.2184803
236120.0000000    0.2111894
236160.0000000    0.2097658
236200.0000000    0.2203543
236240.0000000    0.1970914
236280.0000000    0.1911552
236320.0000000    0.2006658
236360.0000000    0.2070054
236400.0000000    0.2023527
236440.0000000    0.2047286
236480.0000000    0.2038056
236520.0000000    0.2186837
236560.0000000    0.2125208
236600.0000000    0.2114362
236640.0000000    0.2085000
236680.0000000    0.2027889
236720.0000000    0.1995978
236760.0000000    0.2113488
236800.0000000    0.2064465
236840.0000000    0.2282066
236880.0000000    0.2178773
236920.0000000    0.2033632
236960.0000000    0.2181313
237000.0000000    0.2105327
237040.0000000    0.2079931
237080.0000000    0.2000221
237120.0000000    0.1950221
237160.0000000    0.2080367
237200.0000000    0.2241619
237240.0000000    0.2248322
237280.0000000    0.2091582
237320.0000000    0.2293816
237360.0000000    0.2138831
237400.0000000    0.2184415
237440.0000000    0.2128786
237480.0000000    0.2186376
237520.0000000    0.2149680
237560.0000000    0.2093990
237600.0000000    0.2155511
237640.0000000    0.2335636
237680.0000000    0.2307817
237720.0000000    0.2305782
237760.0000000    0.2331331
237800.0000000    0.2292749
237840.0000000    0.2250107
237880.0000000    0.2106606
237920.0000000    0.2362614
237960.0000000    0.2308178
238000.0000000    0.2200273
238040.0000000    0.2367399
238080.0000000    0.2225137
238120.0000000    0.2209779
238160.0000000    0.2199723
238200.0000000    0.2129295
238240.0000000    0.2204087
238280.0000000    0.2247600
238320.0000000    0.2187556
238360.0000000    0.2161618
238400.0000000    0.2298572
238440.0000000    0.2239934
238480.0000000    0.2279961
238520.0000000    0.2134513
238560.0000000    0.2211170
238600.0000000    0.1986246
238640.0000000    0.1980629
238680.0000000    0.2214168
238720.0000000    0.2317351
238760.0000000    0.2261700
238800.0000000    0.2223907
238840.0000000    0.2260198
238880.0000000    0.2246966
238920.0000000    0.2351433
238960.0000000    0.2247622
239000.0000000    0.2248154
239040.0000000    0.2313925
239080.0000000    0.2247661
239120.0000000    0.2199284
239160.0000000    0.2078425
239200.0000000    0.2079534
239240.0000000    0.2078554
239280.0000000    0.2094181
239320.0000000    0.2006439
239360.0000000    0.2123201
239400.0000000    0.2265882
239440.0000000    0.2209524
239480.0000000    0.2205992
239520.0000000    0.2225714
239560.0000000    0.1976026
239600.0000000    0.2213048
239640.0000000    0.2200784
239680.0000000    0.2157025
239720.0000000    0.1981925
239760.0000000    0.2034442
239800.0000000    0.1970172
239840.0000000    0.2083630
239880.0000000    0.2124791
239920.0000000    0.2230866
239960.0000000    0.2167666
240000.0000000    0.2055069
240040.0000000    0.1926598
240080.0000000    0.2256541
240120.0000000    0.2301884
240160.0000000    0.2142691
240200.0000000    0.2233506
240240.0000000    0.2374027
240280.0000000    0.2201115
240320.0000000    0.2245331
240360.0000000    0.2197471
240400.0000000    0.2251027
240440.0000000    0.2237523
240480.0000000    0.2208390
240520.0000000    0.2291298
240560.0000000    0.2243888
240600.0000000    0.2260502
240640.0000000    0.2150567
240680.0000000    0.2116894
240720.0000000    0.2235639
240760.0000000    0.2205183
240800.0000000    0.2387577
240840.0000000    0.2004378
240880.0000000    0.2076534
240920.0000000    0.2208765
240960.0000000    0.2127834
241000.0000000    0.2176340
241040.0000000    0.2073525
241080.0000000    0.2017996
241120.0000000    0.2061577
241160.0000000    0.2133957
241200.0000000    0.2184762
241240.0000000    0.2093528
241280.0000000    0.1978029
241320.0000000    0.2013537
241360.0000000    0.1901798
241400.0000000    0.2167495
241440.0000000    0.2064211
241480.0000000    0.2102452
241520.0000000    0.1991631
241560.0000000    0.2080839
241600.0000000    0.2286506
241640.0000000    0.2054253
241680.0000000    0.1988044
241720.0000000    0.1994184
241760.0000000    0.2141110
241800.0000000    0.2222873
241840.0000000    0.2122055
241880.0000000    0.2252371
241920.0000000    0.2125574
241960.0000000    0.2220599
242000.0000000    0.1998279
242040.0000000    0.2018737
242080.0000000    0.2076951
242120.0000000    0.1911328
242160.0000000    0.2100506
242200.0000000    0.2005443
242240.0000000    0.1854702
242280.0000000    0.1841501
242320.0000000    0.2153466
242360.0000000    0.2102251
242400.0000000    0.1862486
242440.0000000    0.2000621
242480.0000000    0.2018530
242520.0000000    0.2002355
242560.0000000    0.1944808
242600.0000000    0.2013479
242640.0000000    0.2001199
242680.0000000    0.2015694
242720.0000000    0.1918183
242760.0000000    0.2058974
242800.0000000    0.2131012
242840.0000000    0.2096812
242880.0000000    0.2162706
242920.0000000    0.1999696
242960.0000000    0.1993506
243000.0000000    0.1905415
243040.0000000    0.2086149
243080.0000000    0.1973879
243120.0000000    0.1942249
243160.0000000    0.2150972
243200.0000000    0.2057742
243240.0000000    0.2064143
243280.0000000    0.2247861
243320.0000000    0.2029412
243360.0000000    0.2039403
243400.0000000    0.1897423
243440.0000000    0.2021728
243480.0000000    0.2120336
243520.0000000    0.2094056
243560.0000000    0.2133594
243600.0000000    0.1994549
243640.0000000    0.1940406
243680.0000000    0.1971697
243720.0000000    0.2031584
243760.0000000    0.1848023
243800.0000000    0.1857905
243840.0000000    0.2020327
243880.0000000    0.1789604
243920.0000000    0.1770041
243960.0000000    0.1754205
244000.0000000    0.1793378
244040.0000000    0.1960714
244080.0000000    0.1912435
244120.0000000    0.2073439
244160.0000000    0.2074225
244200.0000000    0.1979714
244240.0000000    0.1984056
244280.0000000    0.2134528
244320.0000000    0.2015196
244360.0000000    0.2050013
244400.0000000    0.1842891
244440.0000000    0.1942248
244480.0000000    0.1943142
244520.0000000    0.1788841
244560.0000000    0.1930793
244600.0000000    0.1787767
244640.0000000    0.1870547
244680.0000000    0.1882418
244720.0000000    0.1869287
244760.0000000    0.1813961
244800.0000000    0.1817122
244840.0000000    0.1803686
244880.0000000    0.1835088
244920.0000000    0.1929849
244960.0000000    0.1815635
245000.0000000    0.1730704
245040.0000000    0.1776053
245080.0000000    0.2026314
245120.0000000    0.2062378
245160.0000000    0.1855283
245200.0000000    0.1813640
245240.0000000    0.1850860
245280.0000000    0.1853818
245320.0000000    0.1739547
245360.0000000    0.1751870
245400.0000000    0.1812330
245440.0000000    0.1727202
245480.0000000    0.1847329
245520.0000000    0.1897667
245560.0000000    0.1974967
245600.0000000    0.1797964
245640.0000000    0.1735584
245680.0000000    0.1859519
245720.0000000    0.1778130
245760.0000000    0.1863165
245800.0000000    0.2016081
245840.0000000    0.1961382
245880.0000000    0.1787251
245920.0000000    0.1716581
245960.0000000    0.1785425
246000.0000000    0.1739903
246040.0000000    0.1657904
246080.0000000    0.1687049
246120.0000000    0.1626365
246160.0000000    0.1668457
246200.0000000    0.1693477
246240.0000000    0.1573210
246280.0000000    0.1737662
246320.0000000    0.1732717
246360.0000000    0.1904139
246400.0000000    0.1890255
246440.0000000    0.1951843
246480.0000000    0.1881471
246520.0000000    0.1948467
246560.0000000    0.1821159
246600.0000000    0.1827170
246640.0000000    0.1744239
246680.0000000    0.1810988
246720.0000000    0.1937485
246760.0000000    0.1920404
246800.0000000    0.1793334
246840.0000000    0.1948853
246880.0000000    0.2000666
246920.0000000    0.2045009
246960.0000000    0.1962451
247000.0000000    0.1917737
247040.0000000    0.2031522
247080.0000000    0.1907286
247120.0000000    0.1878129
247160.0000000    0.1873917
247200.0000000    0.1954150
247240.0000000    0.1947284
247280.0000000    0.1953863
247320.0000000    0.2087951
247360.0000000    0.2066070
247400.0000000    0.2076758
247440.0000000    0.2005007
247480.0000000    0.2062556
247520.0000000    0.2071187
247560.0000000    0.2045095
247600.0000000    0.1946915
247640.0000000    0.2017397
247680.0000000    0.1925685
247720.0000000    0.1980027
247760.0000000    0.2124068
247800.0000000    0.1926324
247840.0000000    0.1765820
247880.0000000    0.1891125
247920.0000000    0.1822833
247960.0000000    0.1843487
248000.0000000    0.1839387
248040.0000000    0.1891587
248080.0000000    0.1820854
248120.0000000    0.1673506
248160.0000000    0.1834241
248200.0000000    0.1834698
248240.0000000    0.1819192
248280.0000000    0.1758784
248320.0000000    0.1933635
248360.0000000    0.1887431
248400.0000000    0.1914593
248440.0000000    0.1867582
248480.0000000    0.1797970
248520.0000000    0.1968204
248560.0000000    0.1991865
248600.0000000    0.1920562
248640.0000000    0.1834514
248680.0000000    0.1752736
248720.0000000    0.1826634
248760.0000000    0.1794858
248800.0000000    0.2122169
248840.0000000    0.1806032
248880.0000000    0.1884492
248920.0000000    0.1839889
248960.0000000    0.1944369
249000.0000000    0.2085715
249040.0000000    0.2040055
249080.0000000    0.1977868
249120.0000000    0.2039369
249160.0000000    0.1975527
249200.0000000    0.1898325
249240.0000000    0.1912749
249280.0000000    0.1909308
249320.0000000    0.2101469
249360.0000000    0.2069228
249400.0000000    0.1930450
249440.0000000    0.1878528
249480.0000000    0.1964788
249520.0000000    0.2123165
249560.0000000    0.1890247
249600.0000000    0.1912320
249640.0000000    0.1911707
249680.0000000    0.2048676
249720.0000000    0.1989325
249760.0000000    0.1847843
249800.0000000    0.1931454
249840.0000000    0.1894673
249880.0000000    0.1894911
249920.0000000    0.1976278
249960.0000000    0.1881130
250000.0000000    0.1827143
250040.0000000    0.1977192
250080.0000000    0.1741247
250120.0000000    0.1864719
250160.0000000    0.1805499
250200.0000000    0.1912262
250240.0000000    0.1761216
250280.0000000    0.1983124
250320.0000000    0.1851093
250360.0000000    0.1913609
250400.0000000    0.1897811
250440.0000000    0.1731748
250480.0000000    0.1693970
250520.0000000    0.1774398
250560.0000000    0.1843306
250600.0000000    0.1773072
250640.0000000    0.1764596
250680.0000000    0.1754385
250720.0000000    0.1845987
250760.0000000    0.1789321
250800.0000000    0.1736445
250840.0000000    0.1737250
250880.0000000    0.1821650
250920.0000000    0.1808610
250960.0000000    0.1839824
251000.0000000    0.1848549
251040.0000000    0.1805456
251080.0000000    0.1822635
251120.0000000    0.1955568
251160.0000000    0.2063975
251200.0000000    0.2014888
251240.0000000    0.1983105
251280.0000000    0.1954181
251320.0000000    0.2103319
251360.0000000    0.1987244
251400.0000000    0.1979602
251440.0000000    0.1945790
251480.0000000    0.1890595
251520.0000000    0.1847126
251560.0000000    0.1885754
251600.0000000    0.1777566
251640.0000000    0.1757821
251680.0000000    0.1883635
251720.0000000    0.1793077
251760.0000000    0.1736447
251800.0000000    0.1835354
251840.0000000    0.1835348
251880.0000000    0.1836151
251920.0000000    0.1924490
251960.0000000    0.1936800
252000.0000000    0.1868959
252040.0000000    0.1979395
252080.0000000    0.1885652
252120.0000000    0.1884043
252160.0000000    0.1891456
252200.0000000    0.1978750
252240.0000000    0.2009299
252280.0000000    0.1934297
252320.0000000    0.1881675
252360.0000000    0.2133694
252400.0000000    0.1995647
252440.0000000    0.2080892
252480.0000000    0.1970890
252520.0000000    0.1889566
252560.0000000    0.1797546
252600.0000000    0.1878103
252640.0000000    0.2113711
252680.0000000    0.2035774
252720.0000000    0.1849064
252760.0000000    0.2042658
252800.0000000    0.1952241
252840.0000000    0.1912425
252880.0000000    0.1968078
252920.0000000    0.1861113
252960.0000000    0.1853142
253000.0000000    0.1898541
253040.0000000    0.1802073
253080.0000000    0.1856638
253120.0000000    0.1859120
253160.0000000    0.1905482
253200.0000000    0.1856415
253240.0000000    0.1916122
253280.0000000    0.1750258
253320.0000000    0.1901574
253360.0000000    0.1908567
253400.0000000    0.1883078
253440.0000000    0.1755886
253480.0000000    0.1857317
253520.0000000    0.1955322
253560.0000000    0.1989976
253600.0000000    0.1855402
253640.0000000    0.1885551
253680.0000000    0.1911936
253720.0000000    0.1819064
253760.0000000    0.1701659
253800.0000000    0.2071575
253840.0000000    0.2043793
253880.0000000    0.1885609
253920.0000000    0.2103759
253960.0000000    0.2126666
254000.0000000    0.2015618
254040.0000000    0.1902264
254080.0000000    0.2147446
254120.0000000    0.1991192
254160.0000000    0.1850562
254200.0000000    0.2061377
254240.0000000    0.1899101
254280.0000000    0.1986810
254320.0000000    0.1822078
254360.0000000    0.2011264
254400.0000000    0.1878748
254440.0000000    0.1850491
254480.0000000    0.1907915
254520.0000000    0.1874131
254560.0000000    0.1669502
254600.0000000    0.1785784
254640.0000000    0.1765922
254680.0000000    0.1889627
254720.0000000    0.1768447
254760.0000000    0.1848278
254800.0000000    0.1701460
254840.0000000    0.1657550
254880.0000000    0.1648472
254920.0000000    0.1684876
254960.0000000    0.1818901
255000.0000000    0.1682144
255040.0000000    0.1707871
255080.0000000    0.1813222
255120.0000000    0.1826606
255160.0000000    0.1980732
255200.0000000    0.1798381
255240.0000000    0.1851534
255280.0000000    0.1718409
255320.0000000    0.1807877
255360.0000000    0.1693169
255400.0000000    0.1806330
255440.0000000    0.1934558
255480.0000000    0.1814460
255520.0000000    0.1752862
255560.0000000    0.1798325
255600.0000000    0.1873199
255640.0000000    0.1959514
255680.0000000    0.1825121
255720.0000000    0.1830191
255760.0000000    0.1852507
255800.0000000    0.1781588
255840.0000000    0.1990912
255880.0000000    0.1932007
255920.0000000    0.1741490
255960.0000000    0.1768632
256000.0000000    0.2004425
256040.0000000    0.1695598
256080.0000000    0.1979561
256120.0000000    0.1858355
256160.0000000    0.1853778
256200.0000000    0.1862303
256240.0000000    0.1889206
256280.0000000    0.1790896
256320.0000000    0.1952264
256360.0000000    0.1911899
256400.0000000    0.1839044
256440.0000000    0.1841279
256480.0000000    0.1916750
256520.0000000    0.1794157
256560.0000000    0.1937965
256600.0000000    0.2211325
256640.0000000    0.1974209
256680.0000000    0.1957519
256720.0000000    0.2037677
256760.0000000    0.1957386
256800.0000000    0.1964080
256840.0000000    0.1767059
256880.0000000    0.1922255
256920.0000000    0.1836421
256960.0000000    0.1865105
257000.0000000    0.1806570
257040.0000000    0.1813945
257080.0000000    0.1780107
257120.0000000    0.1941562
257160.0000000    0.1867140
257200.0000000    0.1908187
257240.0000000    0.1914156
257280.0000000    0.1805847
257320.0000000    0.1830550
257360.0000000    0.1981385
257400.0000000    0.1885841
257440.0000000    0.1849075
257480.0000000    0.2078971
257520.0000000    0.1876963
257560.0000000    0.1938772
257600.0000000    0.1865185
257640.0000000    0.1944090
257680.0000000    0.1739872
257720.0000000    0.1649513
257760.0000000    0.1683743
257800.0000000    0.1622243
257840.0000000    0.1670069
257880.0000000    0.1638927
257920.0000000    0.1776858
257960.0000000    0.1647211
258000.0000000    0.1903009
258040.0000000    0.1871929
258080.0000000    0.1887836
258120.0000000    0.1759957
258160.0000000    0.1726989
258200.0000000    0.1797968
258240.0000000    0.1773856
258280.0000000    0.1823678
258320.0000000    0.1820938
258360.0000000    0.1505604
258400.0000000    0.1687347
258440.0000000    0.1559553
258480.0000000    0.1795433
258520.0000000    0.1824975
258560.0000000    0.1746580
258600.0000000    0.1682659
258640.0000000    0.1618800
258680.0000000    0.1518854
258720.0000000    0.1651371
258760.0000000    0.1779825
258800.0000000    0.1906633
258840.0000000    0.1819534
258880.0000000    0.1792271
258920.0000000    0.1725176
258960.0000000    0.1702254
259000.0000000    0.1700060
259040.0000000    0.1849935
259080.0000000    0.1776578
259120.0000000    0.1841991
259160.0000000    0.1891501
259200.0000000    0.1910174
259240.0000000    0.1846978
259280.0000000    0.1924272
259320.0000000    0.1884698
259360.0000000    0.2115867
259400.0000000    0.1781441
259440.0000000    0.1917644
259480.0000000    0.1964943
259520.0000000    0.1757228
259560.0000000    0.1685114
259600.0000000    0.1812493
259640.0000000    0.1743250
259680.0000000    0.1855866
259720.0000000    0.1788044
259760.0000000    0.1757871
259800.0000000    0.1902139
259840.0000000    0.1742538
259880.0000000    0.1829877
259920.0000000    0.1691605
259960.0000000    0.1717717
260000.0000000    0.1605948
260040.0000000    0.1638689
260080.0000000    0.1786890
260120.0000000    0.1625814
260160.0000000    0.1702384
260200.0000000    0.1886860
260240.0000000    0.1871524
260280.0000000    0.1795635
260320.0000000    0.1847182
260360.0000000    0.1779019
260400.0000000    0.1792381
260440.0000000    0.1799178
260480.0000000    0.1683644
260520.0000000    0.1770620
260560.0000000    0.1786828
260600.0000000    0.1718923
260640.0000000    0.1659010
260680.0000000    0.1740032
260720.0000000    0.1776963
260760.0000000    0.1790075
260800.0000000    0.1851025
260840.0000000    0.1817786
260880.0000000    0.1738175
260920.0000000    0.1862606
260960.0000000    0.1883051
261000.0000000    0.1675107
261040.0000000    0.1829049
261080.0000000    0.1866291
261120.0000000    0.1783268
261160.0000000    0.1749707
261200.0000000    0.1760966
261240.0000000    0.1725461
261280.0000000    0.1828810
261320.0000000    0.1880168
261360.0000000    0.1819489
261400.0000000    0.1693191
261440.0000000    0.1726512
261480.0000000    0.1771662
261520.0000000    0.1829994
261560.0000000    0.1755283
261600.0000000    0.1884173
261640.0000000    0.1717452
261680.0000000    0.1754612
261720.0000000    0.1662029
261760.0000000    0.1936328
261800.0000000    0.1912997
261840.0000000    0.1904236
261880.0000000    0.1760041
261920.0000000    0.1883340
261960.0000000    0.1791982
262000.0000000    0.1793629
262040.0000000    0.1771171
262080.0000000    0.1853432
262120.0000000    0.1924591
262160.0000000    0.1971597
262200.0000000    0.1984296
262240.0000000    0.2007465
262280.0000000    0.1877995
262320.0000000    0.1904200
262360.0000000    0.2021402
262400.0000000    0.1949187
262440.0000000    0.1984903
262480.0000000    0.1920859
262520.0000000    0.2091976
262560.0000000    0.2045758
262600.0000000    0.2000347
262640.0000000    0.1939232
262680.0000000    0.1994341
262720.0000000    0.2088227
262760.0000000    0.1988015
262800.0000000    0.2015769
262840.0000000    0.1927853
262880.0000000    0.1825337
262920.0000000    0.1934023
262960.0000000    0.1959401
263000.0000000    0.1926168
263040.0000000    0.1998905
263080.0000000    0.1949407
263120.0000000    0.2017067
263160.0000000    0.1950748
263200.0000000    0.1995322
263240.0000000    0.1913360
263280.0000000    0.1757793
263320.0000000    0.2040382
263360.0000000    0.1914049
263400.0000000    0.1918336
263440.0000000    0.1943758
263480.0000000    0.2085809
263520.0000000    0.1875528
263560.0000000    0.1981246
263600.0000000    0.1930501
263640.0000000    0.1713525
263680.0000000    0.1650235
263720.0000000    0.1724188
263760.0000000    0.1679762
263800.0000000    0.1957021
263840.0000000    0.2001282
263880.0000000    0.1806643
263920.0000000    0.1682300
263960.0000000    0.1911052
264000.0000000    0.1806684
264040.0000000    0.1764680
264080.0000000    0.1855392
264120.0000000    0.1774888
264160.0000000    0.1879491
264200.0000000    0.1833131
264240.0000000    0.1861332
264280.0000000    0.1760592
264320.0000000    0.1786532
264360.0000000    0.1688422
264400.0000000    0.1758333
264440.0000000    0.1810917
264480.0000000    0.1812423
264520.0000000    0.1717366
264560.0000000    0.1675397
264600.0000000    0.1765539
264640.0000000    0.1531503
264680.0000000    0.1632996
264720.0000000    0.1611129
264760.0000000    0.1869704
264800.0000000    0.1700980
264840.0000000    0.1672310
264880.0000000    0.1623350
264920.0000000    0.1741891
264960.0000000    0.1772734
265000.0000000    0.1745592
265040.0000000    0.1668724
265080.0000000    0.1622113
265120.0000000    0.1688778
265160.0000000    0.1748796
265200.0000000    0.1740590
265240.0000000    0.1612277
265280.0000000    0.1618687
265320.0000000    0.1773052
265360.0000000    0.1639129
265400.0000000    0.1662322
265440.0000000    0.1706657
265480.0000000    0.1625266
265520.0000000    0.1819592
265560.0000000    0.1796074
265600.0000000    0.1631370
265640.0000000    0.1531813
265680.0000000    0.1623317
265720.0000000    0.1649278
265760.0000000    0.1671070
265800.0000000    0.1859290
265840.0000000    0.1674631
265880.0000000    0.1615263
265920.0000000    0.1610603
265960.0000000    0.1770204
266000.0000000    0.1657775
266040.0000000    0.1560126
266080.0000000    0.1625700
266120.0000000    0.1682116
266160.0000000    0.1711450
266200.0000000    0.1771251
266240.0000000    0.1582403
266280.0000000    0.1699604
266320.0000000    0.1818516
266360.0000000    0.1705437
266400.0000000    0.1583022
266440.0000000    0.1613394
266480.0000000    0.1715021
266520.0000000    0.1592164
266560.0000000    0.1733675
266600.0000000    0.1622750
266640.0000000    0.1781784
266680.0000000    0.1691972
266720.0000000    0.1748009
266760.0000000    0.1770779
266800.0000000    0.1663460
266840.0000000    0.1812179
266880.0000000    0.1682364
266920.0000000    0.1729975
266960.0000000    0.1692855
267000.0000000    0.1777131
267040.0000000    0.1794257
267080.0000000    0.1782579
267120.0000000    0.1770910
267160.0000000    0.1784261
267200.0000000    0.1803164
267240.0000000    0.1721184
267280.0000000    0.1745172
267320.0000000    0.1707092
267360.0000000    0.1786510
267400.0000000    0.1692129
267440.0000000    0.1752566
267480.0000000    0.1793905
267520.0000000    0.1829643
267560.0000000    0.1802624
267600.0000000    0.1847186
267640.0000000    0.1801529
267680.0000000    0.1769613
267720.0000000    0.1858872
267760.0000000    0.1900816
267800.0000000    0.1793718
267840.0000000    0.1934832
267880.0000000    0.1852675
267920.0000000    0.1972114
267960.0000000    0.2256982
268000.0000000    0.2135938
268040.0000000    0.1893565
268080.0000000    0.2016232
268120.0000000    0.1937751
268160.0000000    0.1847223
268200.0000000    0.1844306
268240.0000000    0.1886796
268280.0000000    0.1916933
268320.0000000    0.1855662
268360.0000000    0.1724625
268400.0000000    0.1769002
268440.0000000    0.1788559
268480.0000000    0.1958683
268520.0000000    0.2124557
268560.0000000    0.1936812
268600.0000000    0.1855222
268640.0000000    0.1884283
268680.0000000    0.2043005
268720.0000000    0.2035553
268760.0000000    0.1851599
268800.0000000    0.1974848
268840.0000000    0.1894851
268880.0000000    0.1971635
268920.0000000    0.2005574
268960.0000000    0.1974707
269000.0000000    0.1904279
269040.0000000    0.1805922
269080.0000000    0.2022173
269120.0000000    0.1959683
269160.0000000    0.1842266
269200.0000000    0.2031756
269240.0000000    0.2004831
269280.0000000    0.1891987
269320.0000000    0.2105701
269360.0000000    0.2035654
269400.0000000    0.1997635
269440.0000000    0.1926486
269480.0000000    0.1939607
269520.0000000    0.1665104
269560.0000000    0.1918035
269600.0000000    0.1814949
269640.0000000    0.1901867
269680.0000000    0.1733118
269720.0000000    0.1821269
269760.0000000    0.1878303
269800.0000000    0.1681415
269840.0000000    0.1804578
269880.0000000    0.1773735
269920.0000000    0.1742859
269960.0000000    0.1825601
270000.0000000    0.1930176
270040.0000000    0.1891258
270080.0000000    0.1964000
270120.0000000    0.1930534
270160.0000000    0.1982222
270200.0000000    0.2009007
270240.0000000    0.2147957
270280.0000000    0.1812310
270320.0000000    0.1896676
270360.0000000    0.1901438
270400.0000000    0.1802255
270440.0000000    0.1960433
270480.0000000    0.1745158
270520.0000000    0.1957338
270560.0000000    0.2165371
270600.0000000    0.2116403
270640.0000000    0.2229414
270680.0000000    0.2161437
270720.0000000    0.2197701
270760.0000000    0.1884937
270800.0000000    0.1996510
270840.0000000    0.1771779
270880.0000000    0.1937557
270920.0000000    0.1908996
270960.0000000    0.1864615
271000.0000000    0.1827041
271040.0000000    0.1681755
271080.0000000    0.1773950
271120.0000000    0.1754216
271160.0000000    0.1935005
271200.0000000    0.1862041
271240.0000000    0.1776768
271280.0000000    0.1818043
271320.0000000    0.1807634
271360.0000000    0.1858124
271400.0000000    0.1859232
271440.0000000    0.1754167
271480.0000000    0.1819680
271520.0000000    0.1734641
271560.0000000    0.1735137
271600.0000000    0.1629375
271640.0000000    0.1691831
271680.0000000    0.1659665
271720.0000000    0.1665450
271760.0000000    0.1696216
271800.0000000    0.1738200
271840.0000000    0.1766516
271880.0000000    0.1740401
271920.0000000    0.1774534
271960.0000000    0.1777146
272000.0000000    0.1787645
272040.0000000    0.1768201
272080.0000000    0.1639540
272120.0000000    0.1784115
272160.0000000    0.1802316
272200.0000000    0.1820432
272240.0000000    0.1590877
272280.0000000    0.1700095
272320.0000000    0.1680910
272360.0000000    0.1701543
272400.0000000    0.1712806
272440.0000000    0.1647859
272480.0000000    0.1668131
272520.0000000    0.1646860
272560.0000000    0.1651848
272600.0000000    0.1668785
272640.0000000    0.1749427
272680.0000000    0.1699606
272720.0000000    0.1805919
272760.0000000    0.1821875
272800.0000000    0.1738230
272840.0000000    0.1651471
272880.0000000    0.1636806
272920.0000000    0.1697737
272960.0000000    0.1806624
273000.0000000    0.1789030
273040.0000000    0.1616061
273080.0000000    0.1846535
273120.0000000    0.1662976
273160.0000000    0.1692916
273200.0000000    0.1714007
273240.0000000    0.1713337
273280.0000000    0.1775791
273320.0000000    0.1774804
273360.0000000    0.2017138
273400.0000000    0.1786672
273440.0000000    0.1732159
273480.0000000    0.1677563
273520.0000000    0.1810116
273560.0000000    0.1753555
273600.0000000    0.1714912
273640.0000000    0.1787386
273680.0000000    0.1698053
273720.0000000    0.1724674
273760.0000000    0.1750843
273800.0000000    0.1751680
273840.0000000    0.1802198
273880.0000000    0.1857594
273920.0000000    0.1818304
273960.0000000    0.1730879
274000.0000000    0.1737911
274040.0000000    0.1615263
274080.0000000    0.1774856
274120.0000000    0.1911328
274160.0000000    0.1749088
274200.0000000    0.1855555
274240.0000000    0.1770860
274280.0000000    0.1824182
274320.0000000    0.1807566
274360.0000000    0.1821937
274400.0000000    0.1966412
274440.0000000    0.1831062
274480.0000000    0.1953139
274520.0000000    0.1834952
274560.0000000    0.1897553
274600.0000000    0.1811924
274640.0000000    0.1821693
274680.0000000    0.1932719
274720.0000000    0.1794491
274760.0000000    0.1699230
274800.0000000    0.1843008
274840.0000000    0.1895460
274880.0000000    0.1833637
274920.0000000    0.1889384
274960.0000000    0.1816115
275000.0000000    0.1766036
275040.0000000    0.1835937
275080.0000000    0.1865065
275120.0000000    0.1908734
275160.0000000    0.1837787
275200.0000000    0.1733838
275240.0000000    0.1825424
275280.0000000    0.1759148
275320.0000000    0.1621115
275360.0000000    0.1690702
275400.0000000    0.1796795
275440.0000000    0.1941839
275480.0000000    0.1960339
275520.0000000    0.1818339
275560.0000000    0.2143653
275600.0000000    0.1797635
275640.0000000    0.2088298
275680.0000000    0.1738906
275720.0000000    0.2032391
275760.0000000    0.1780377
275800.0000000    0.1956461
275840.0000000    0.1939302
275880.0000000    0.1935606
275920.0000000    0.1934219
275960.0000000    0.1978996
276000.0000000    0.2044633
276040.0000000    0.1993735
276080.0000000    0.2034628
276120.0000000    0.1921872
276160.0000000    0.1841380
276200.0000000    0.1886632
276240.0000000    0.1942667
276280.0000000    0.2019441
276320.0000000    0.2085918
276360.0000000    0.2014034
276400.0000000    0.1924970
276440.0000000    0.1924005
276480.0000000    0.1851439
276520.0000000    0.1962916
276560.0000000    0.1805837
276600.0000000    0.1871202
276640.0000000    0.1968634
276680.0000000    0.1803668
276720.0000000    0.2039129
276760.0000000    0.1956570
276800.0000000    0.2035654
276840.0000000    0.1989691
276880.0000000    0.1851327
276920.0000000    0.1937630
276960.0000000    0.1913188
277000.0000000    0.2035345
277040.0000000    0.1929943
277080.0000000    0.2059317
277120.0000000    0.2119219
277160.0000000    0.1999231
277200.0000000    0.2085710
277240.0000000    0.2068026
277280.0000000    0.2066940
277320.0000000    0.2142272
277360.0000000    0.2226506
277400.0000000    0.2042857
277440.0000000    0.1984350
277480.0000000    0.2200336
277520.0000000    0.2168465
277560.0000000    0.2284128
277600.0000000    0.2273055
277640.0000000    0.2117696
277680.0000000    0.2153922
277720.0000000    0.2149720
277760.0000000    0.2042335
277800.0000000    0.1941915
277840.0000000    0.2110038
277880.0000000    0.2131350
277920.0000000    0.2051762
277960.0000000    0.1994857
278000.0000000    0.2031241
278040.0000000    0.2054093
278080.0000000    0.2055048
278120.0000000    0.2023930
278160.0000000    0.1872164
278200.0000000    0.2131408
278240.0000000    0.2070942
278280.0000000    0.2263535
278320.0000000    0.2317257
278360.0000000    0.2287144
278400.0000000    0.2272677
278440.0000000    0.2145812
278480.0000000    0.2108020
278520.0000000    0.2039151
278560.0000000    0.2180614
278600.0000000    0.2114905
278640.0000000    0.2060785
278680.0000000    0.2102782
278720.0000000    0.1984087
278760.0000000    0.2139590
278800.0000000    0.1917711
278840.0000000    0.2157817
278880.0000000    0.2291976
278920.0000000    0.2045263
278960.0000000    0.2087283
279000.0000000    0.2033518
279040.0000000    0.1994367
279080.0000000    0.1990923
279120.0000000    0.1867543
279160.0000000    0.1836408
279200.0000000    0.1961398
279240.0000000    0.2015389
279280.0000000    0.2104866
279320.0000000    0.2202573
279360.0000000    0.2193284
279400.0000000    0.2097603
279440.0000000    0.2197926
279480.0000000    0.2152298
279520.0000000    0.2106398
279560.0000000    0.2090533
279600.0000000    0.2073498
279640.0000000    0.2111718
279680.0000000    0.2117156
279720.0000000    0.1947982
279760.0000000    0.2048062
279800.0000000    0.2060291
279840.0000000    0.1950776
279880.0000000    0.2101739
279920.0000000    0.2077003
279960.0000000    0.2093757
280000.0000000    0.2102409
280040.0000000    0.2174106
280080.0000000    0.1952552
280120.0000000    0.2001195
280160.0000000    0.2102435
280200.0000000    0.2122070
280240.0000000    0.2121216
280280.0000000    0.2094433
280320.0000000    0.2033062
280360.0000000    0.1924728
280400.0000000    0.1951733
280440.0000000    0.1834464
280480.0000000    0.1961652
280520.0000000    0.2045079
280560.0000000    0.1991398
280600.0000000    0.1790615
280640.0000000    0.1902685
280680.0000000    0.1904658
280720.0000000    0.1875429
280760.0000000    0.1864636
280800.0000000    0.1787310
280840.0000000    0.1702943
280880.0000000    0.1688033
280920.0000000    0.1916417
280960.0000000    0.1915145
281000.0000000    0.1676500
281040.0000000    0.1854109
281080.0000000    0.1732318
281120.0000000    0.1863712
281160.0000000    0.1791608
281200.0000000    0.1660478
281240.0000000    0.1636355
281280.0000000    0.1915048
281320.0000000    0.1856497
281360.0000000    0.1771350
281400.0000000    0.1673810
281440.0000000    0.1620778
281480.0000000    0.1930837
281520.0000000    0.1751159
281560.0000000    0.1844289
281600.0000000    0.1814258
281640.0000000    0.1651384
281680.0000000    0.1772889
281720.0000000    0.1775027
281760.0000000    0.1653867
281800.0000000    0.1832115
281840.0000000    0.1826651
281880.0000000    0.1831322
281920.0000000    0.1699278
281960.0000000    0.1769702
282000.0000000    0.1678243
282040.0000000    0.1739092
282080.0000000    0.1704251
282120.0000000    0.1708771
282160.0000000    0.1775612
282200.0000000    0.1670278
282240.0000000    0.1606807
282280.0000000    0.1608085
282320.0000000    0.1793039
282360.0000000    0.1623952
282400.0000000    0.1895575
282440.0000000    0.1852401
282480.0000000    0.1697581
282520.0000000    0.1716954
282560.0000000    0.1751394
282600.0000000    0.1585107
282640.0000000    0.1768964
282680.0000000    0.1675299
282720.0000000    0.1655753
282760.0000000    0.1709703
282800.0000000    0.1753816
282840.0000000    0.1653862
282880.0000000    0.1619511
282920.0000000    0.1807933
282960.0000000    0.1629621
283000.0000000    0.1810852
283040.0000000    0.1735600
283080.0000000    0.1826673
283120.0000000    0.1965833
283160.0000000    0.1906332
283200.0000000    0.1917447
283240.0000000    0.1874442
283280.0000000    0.1730654
283320.0000000    0.1834481
283360.0000000    0.1897797
283400.0000000    0.1875092
283440.0000000    0.2046150
283480.0000000    0.1915446
283520.0000000    0.1770908
283560.0000000    0.1995972
283600.0000000    0.1769063
283640.0000000    0.1672737
283680.0000000    0.1774079
283720.0000000    0.1629004
283760.0000000    0.1747675
283800.0000000    0.1827032
283840.0000000    0.1890571
283880.0000000    0.1765257
283920.0000000    0.1851008
283960.0000000    0.1870924
284000.0000000    0.1811301
284040.0000000    0.1923445
284080.0000000    0.1945857
284120.0000000    0.1802814
284160.0000000    0.1873867
284200.0000000    0.1840516
284240.0000000    0.1752905
284280.0000000    0.1781264
284320.0000000    0.1772947
284360.0000000    0.1715939
284400.0000000    0.1786670
284440.0000000    0.1816958
284480.0000000    0.1759709
284520.0000000    0.1951909
284560.0000000    0.1973415
284600.0000000    0.1761969
284640.0000000    0.1823115
284680.0000000    0.1758835
284720.0000000    0.1821699
284760.0000000    0.1807984
284800.0000000    0.1877665
284840.0000000    0.1919167
284880.0000000    0.1904943
284920.0000000    0.1681247
284960.0000000    0.1741417
285000.0000000    0.1728063
285040.0000000    0.1605027
285080.0000000    0.1686450
285120.0000000    0.1699993
285160.0000000    0.1567024
285200.0000000    0.1662501
285240.0000000    0.1610968
285280.0000000    0.1670847
285320.0000000    0.1919207
285360.0000000    0.1689944
285400.0000000    0.1744663
285440.0000000    0.1797029
285480.0000000    0.1933168
285520.0000000    0.1945020
285560.0000000    0.2008405
285600.0000000    0.1938287
285640.0000000    0.1752454
285680.0000000    0.1767208
285720.0000000    0.1780123
285760.0000000    0.1818369
285800.0000000    0.1853333
285840.0000000    0.1868419
285880.0000000    0.1938006
285920.0000000    0.1747642
285960.0000000    0.1776254
286000.0000000    0.1800639
286040.0000000    0.1655025
286080.0000000    0.1722949
286120.0000000    0.1698574
286160.0000000    0.1617668
286200.0000000    0.1688316
286240.0000000    0.1715949
286280.0000000    0.1628583
286320.0000000    0.1842535
286360.0000000    0.1801907
286400.0000000    0.1920225
286440.0000000    0.1842826
286480.0000000    0.1760083
286520.0000000    0.1786411
286560.0000000    0.1813649
286600.0000000    0.1810236
286640.0000000    0.1632367
286680.0000000    0.1713218
286720.0000000    0.1668211
286760.0000000    0.1485495
286800.0000000    0.1557132
286840.0000000    0.1596644
286880.0000000    0.1712159
286920.0000000    0.1632847
286960.0000000    0.1580244
287000.0000000    0.1583821
287040.0000000    0.1588003
287080.0000000    0.1575834
287120.0000000    0.1529931
287160.0000000    0.1582257
287200.0000000    0.1586271
287240.0000000    0.1523287
287280.0000000    0.1663239
287320.0000000    0.1716301
287360.0000000    0.1693713
287400.0000000    0.1722134
287440.0000000    0.1597573
287480.0000000    0.1715733
287520.0000000    0.1614940
287560.0000000    0.1661576
287600.0000000    0.1580391
287640.0000000    0.1761629
287680.0000000    0.1678932
287720.0000000    0.1726870
287760.0000000    0.1725491
287800.0000000    0.1672808
287840.0000000    0.1600542
287880.0000000    0.1718468
287920.0000000    0.1604694
287960.0000000    0.1713222
288000.0000000    0.1642279
288040.0000000    0.1733835
288080.0000000    0.1677096
288120.0000000    0.1700038
288160.0000000    0.1791455
288200.0000000    0.1678110
288240.0000000    0.1617309
288280.0000000    0.1586504
288320.0000000    0.1554907
288360.0000000    0.1521148
288400.0000000    0.1603376
288440.0000000    0.1635860
288480.0000000    0.1629482
288520.0000000    0.1769532
288560.0000000    0.1742887
288600.0000000    0.1735651
288640.0000000    0.1673567
288680.0000000    0.1632719
288720.0000000    0.1573819
288760.0000000    0.1659675
288800.0000000    0.1679909
288840.0000000    0.1580397
288880.0000000    0.1555475
288920.0000000    0.1512986
288960.0000000    0.1579875
289000.0000000    0.1517656
289040.0000000    0.1548864
289080.0000000    0.1682920
289120.0000000    0.1560846
289160.0000000    0.1696912
289200.0000000    0.1658190
289240.0000000    0.1767745
289280.0000000    0.1648105
289320.0000000    0.1666948
289360.0000000    0.1798518
289400.0000000    0.1746799
289440.0000000    0.1768323
289480.0000000    0.1690330
289520.0000000    0.1834162
289560.0000000    0.1732473
289600.0000000    0.1806617
289640.0000000    0.1726279
289680.0000000    0.1757132
289720.0000000    0.1682456
289760.0000000    0.1653083
289800.0000000    0.1705904
289840.0000000    0.1748833
289880.0000000    0.1776383
289920.0000000    0.1568507
289960.0000000    0.1672967
290000.0000000    0.1563278
290040.0000000    0.1686866
290080.0000000    0.1761674
290120.0000000    0.1596776
290160.0000000    0.1472042
290200.0000000    0.1595981
290240.0000000    0.1623948
290280.0000000    0.1688414
290320.0000000    0.1675079
290360.0000000    0.1688388
290400.0000000    0.1682309
290440.0000000    0.1732245
290480.0000000    0.1589208
290520.0000000    0.1719326
290560.0000000    0.1672939
290600.0000000    0.1648847
290640.0000000    0.1597295
290680.0000000    0.1814264
290720.0000000    0.1640894
290760.0000000    0.1599219
290800.0000000    0.1659993
290840.0000000    0.1587352
290880.0000000    0.1599779
290920.0000000    0.1514872
290960.0000000    0.1535900
291000.0000000    0.1672540
291040.0000000    0.1626166
291080.0000000    0.1552955
291120.0000000    0.1820281
291160.0000000    0.1754182
291200.0000000    0.1840019
291240.0000000    0.1760061
291280.0000000    0.1838396
291320.0000000    0.1840224
291360.0000000    0.1825974
291400.0000000    0.1846113
291440.0000000    0.1814694
291480.0000000    0.1992908
291520.0000000    0.1933895
291560.0000000    0.1756058
291600.0000000    0.2011985
291640.0000000    0.1927617
291680.0000000    0.1966312
291720.0000000    0.1921532
291760.0000000    0.2042335
291800.0000000    0.2120961
291840.0000000    0.1864313
291880.0000000    0.1673346
291920.0000000    0.1828253
291960.0000000    0.1716364
292000.0000000    0.1854654
292040.0000000    0.1872703
292080.0000000    0.1951830
292120.0000000    0.2046749
292160.0000000    0.1794883
292200.0000000    0.1803725
292240.0000000    0.1789362
292280.0000000    0.1720701
292320.0000000    0.1743517
292360.0000000    0.1883702
292400.0000000    0.1731923
292440.0000000    0.1586927
292480.0000000    0.1688467
292520.0000000    0.1693381
292560.0000000    0.1804065
292600.0000000    0.1943592
292640.0000000    0.1764341
292680.0000000    0.1706478
292720.0000000    0.1840727
292760.0000000    0.1569746
292800.0000000    0.1528082
292840.0000000    0.1561635
292880.0000000    0.1580731
292920.0000000    0.1572329
292960.0000000    0.1623384
293000.0000000    0.1512871
293040.0000000    0.1578246
293080.0000000    0.1720249
293120.0000000    0.1655895
293160.0000000    0.1618961
293200.0000000    0.1586852
293240.0000000    0.1554083
293280.0000000    0.1562132
293320.0000000    0.1586494
293360.0000000    0.1615230
293400.0000000    0.1605256
293440.0000000    0.1612619
293480.0000000    0.1535281
293520.0000000    0.1555795
293560.0000000    0.1564730
293600.0000000    0.1666382
293640.0000000    0.1721742
293680.0000000    0.1640271
293720.0000000    0.1602591
293760.0000000    0.1569965
293800.0000000    0.1638842
293840.0000000    0.1681294
293880.0000000    0.1564216
293920.0000000    0.1607446
293960.0000000    0.1740107
294000.0000000    0.1667889
294040.0000000    0.1613542
294080.0000000    0.1622456
294120.0000000    0.1588147
294160.0000000    0.1531118
294200.0000000    0.1598718
294240.0000000    0.1618317
294280.0000000    0.1531206
294320.0000000    0.1541399
294360.0000000    0.1546672
294400.0000000    0.1640823
294440.0000000    0.1537114
294480.0000000    0.1674899
294520.0000000    0.1676889
294560.0000000    0.1585531
294600.0000000    0.1565113
294640.0000000    0.1581894
294680.0000000    0.1600124
294720.0000000    0.1645363
294760.0000000    0.1704134
294800.0000000    0.1520516
294840.0000000    0.1638741
294880.0000000    0.1582216
294920.0000000    0.1573634
294960.0000000    0.1692068
295000.0000000    0.1599044
295040.0000000    0.1679691
295080.0000000    0.1659620
295120.0000000    0.1620815
295160.0000000    0.1652618
295200.0000000    0.1702977
295240.0000000    0.1781471
295280.0000000    0.1656750
295320.0000000    0.1746651
295360.0000000    0.1717053
295400.0000000    0.1649932
295440.0000000    0.1646707
295480.0000000    0.1452723
295520.0000000    0.1417008
295560.0000000    0.1536988
295600.0000000    0.1620280
295640.0000000    0.1516385
295680.0000000    0.1566729
295720.0000000    0.1599343
295760.0000000    0.1626560
295800.0000000    0.1651980
295840.0000000    0.1748696
295880.0000000    0.1607585
295920.0000000    0.1638793
295960.0000000    0.1548244
296000.0000000    0.1573536
296040.0000000    0.1495268
296080.0000000    0.1573909
296120.0000000    0.1632361
296160.0000000    0.1622736
296200.0000000    0.1601632
296240.0000000    0.1661370
296280.0000000    0.1775181
296320.0000000    0.1780316
296360.0000000    0.1636099
296400.0000000    0.1772959
296440.0000000    0.1604789
296480.0000000    0.1594317
296520.0000000    0.1605685
296560.0000000    0.1661226
296600.0000000    0.1626184
296640.0000000    0.1685557
296680.0000000    0.1658460
296720.0000000    0.1701487
296760.0000000    0.1711944
296800.0000000    0.1608404
296840.0000000    0.1582941
296880.0000000    0.1711556
296920.0000000    0.1572035
296960.0000000    0.1520720
297000.0000000    0.1577942
297040.0000000    0.1693995
297080.0000000    0.1663900
297120.0000000    0.1686599
297160.0000000    0.1536693
297200.0000000    0.1655998
297240.0000000    0.1556061
297280.0000000    0.1596737
297320.0000000    0.1541122
297360.0000000    0.1593802
297400.0000000    0.1620871
297440.0000000    0.1565185
297480.0000000    0.1556541
297520.0000000    0.1651649
297560.0000000    0.1711163
297600.0000000    0.1657037
297640.0000000    0.1565984
297680.0000000    0.1516831
297720.0000000    0.1484589
297760.0000000    0.1610353
297800.0000000    0.1622629
297840.0000000    0.1611415
297880.0000000    0.1727097
297920.0000000    0.1653021
297960.0000000    0.1541759
298000.0000000    0.1633482
298040.0000000    0.1663483
298080.0000000    0.1735622
298120.0000000    0.1584957
298160.0000000    0.1482053
298200.0000000    0.1784445
298240.0000000    0.1742240
298280.0000000    0.1618680
298320.0000000    0.1613836
298360.0000000    0.1831099
298400.0000000    0.1704953
298440.0000000    0.1704956
298480.0000000    0.1720181
298520.0000000    0.1822391
298560.0000000    0.1757512
298600.0000000    0.1886780
298640.0000000    0.1745544
298680.0000000    0.1785112
298720.0000000    0.1862923
298760.0000000    0.1943233
298800.0000000    0.1811032
298840.0000000    0.1768122
298880.0000000    0.1862947
298920.0000000    0.1877928
298960.0000000    0.1610238
299000.0000000    0.1767984
299040.0000000    0.1839436
299080.0000000    0.1750939
299120.0000000    0.1782078
299160.0000000    0.1672992
299200.0000000    0.1771055
299240.0000000    0.1629941
299280.0000000    0.1743217
299320.0000000    0.1786617
299360.0000000    0.1929312
299400.0000000    0.1889688
299440.0000000    0.1806892
299480.0000000    0.1905371
299520.0000000    0.1925778
299560.0000000    0.1634761
299600.0000000    0.1778224
299640.0000000    0.1802110
299680.0000000    0.1744153
299720.0000000    0.1658880
299760.0000000    0.1880884
299800.0000000    0.1777488
299840.0000000    0.2053022
299880.0000000    0.1945729
299920.0000000    0.2006849
299960.0000000    0.1995926
300000.0000000    0.2134816
300040.0000000    0.2032023
300080.0000000    0.1938462
300120.0000000    0.2046661
300160.0000000    0.1745296
300200.0000000    0.1960111
300240.0000000    0.2108297
300280.0000000    0.1895292
300320.0000000    0.1948171
300360.0000000    0.2138515
300400.0000000    0.2180197
300440.0000000    0.2044194
300480.0000000    0.1951726
300520.0000000    0.1958816
300560.0000000    0.1903816
300600.0000000    0.2111344
300640.0000000    0.2008099
300680.0000000    0.2042584
300720.0000000    0.1882217
300760.0000000    0.1945150
300800.0000000    0.2001414
300840.0000000    0.2076373
300880.0000000    0.1978274
300920.0000000    0.2110220
300960.0000000    0.1925389
301000.0000000    0.1894556
301040.0000000    0.1891818
301080.0000000    0.1966620
301120.0000000    0.2055135
301160.0000000    0.2038642
301200.0000000    0.1991445
301240.0000000    0.1898653
301280.0000000    0.1949899
301320.0000000    0.1917382
301360.0000000    0.1959197
301400.0000000    0.1897516
301440.0000000    0.1863534
301480.0000000    0.1742559
301520.0000000    0.1750627
301560.0000000    0.1742587
301600.0000000    0.1859901
301640.0000000    0.1812265
301680.0000000    0.1908999
301720.0000000    0.1780011
301760.0000000    0.1863541
301800.0000000    0.2062671
301840.0000000    0.2039200
301880.0000000    0.2067975
301920.0000000    0.1945485
301960.0000000    0.1919001
302000.0000000    0.1979896
302040.0000000    0.1874458
302080.0000000    0.1955910
302120.0000000    0.1966189
302160.0000000    0.1972838
302200.0000000    0.1907375
302240.0000000    0.1866962
302280.0000000    0.1786874
302320.0000000    0.1815183
302360.0000000    0.1792798
302400.0000000    0.1867456
302440.0000000    0.1838079
302480.0000000    0.1810109
302520.0000000    0.1665735
302560.0000000    0.1727060
302600.0000000    0.1621051
302640.0000000    0.1683927
302680.0000000    0.1548719
302720.0000000    0.1573243
302760.0000000    0.1619716
302800.0000000    0.1571108
302840.0000000    0.1771953
302880.0000000    0.1658205
302920.0000000    0.1718520
302960.0000000    0.1647723
303000.0000000    0.1653202
303040.0000000    0.1838184
303080.0000000    0.1618986
303120.0000000    0.1525365
303160.0000000    0.1645882
303200.0000000    0.1646356
303240.0000000    0.1722745
303280.0000000    0.1693072
303320.0000000    0.1681917
303360.0000000    0.1599277
303400.0000000    0.1655365
303440.0000000    0.1708048
303480.0000000    0.1496602
303520.0000000    0.1492005
303560.0000000    0.1574590
303600.0000000    0.1588136
303640.0000000    0.1633798
303680.0000000    0.1579581
303720.0000000    0.1661384
303760.0000000    0.1604391
303800.0000000    0.1541109
303840.0000000    0.1780431
303880.0000000    0.1613308
303920.0000000    0.1662162
303960.0000000    0.1565974
304000.0000000    0.1618129
304040.0000000    0.1634908
304080.0000000    0.1663311
304120.0000000    0.1711557
304160.0000000    0.1657366
304200.0000000    0.1709738
304240.0000000    0.1813576
304280.0000000    0.1743246
304320.0000000    0.1816654
304360.0000000    0.1840907
304400.0000000    0.1814204
304440.0000000    0.1803560
304480.0000000    0.1801876
304520.0000000    0.1875886
304560.0000000    0.1757028
304600.0000000    0.1838541
304640.0000000    0.1892578
304680.0000000    0.1936086
304720.0000000    0.1951330
304760.0000000    0.2000604
304800.0000000    0.2100581
304840.0000000    0.1960048
304880.0000000    0.2031844
304920.0000000    0.1894047
304960.0000000    0.2011363
305000.0000000    0.2097380
305040.0000000    0.1932622
305080.0000000    0.1999003
305120.0000000    0.1970534
305160.0000000    0.2043445
305200.0000000    0.2101372
305240.0000000    0.2000860
305280.0000000    0.1977370
305320.0000000    0.1846775
305360.0000000    0.1790468
305400.0000000    0.1968519
305440.0000000    0.1894470
305480.0000000    0.1913549
305520.0000000    0.1920167
305560.0000000    0.1985716
305600.0000000    0.1918171
305640.0000000    0.2098766
305680.0000000    0.1839523
305720.0000000    0.1893893
305760.0000000    0.1746027
305800.0000000    0.1795571
305840.0000000    0.1777476
305880.0000000    0.1708968
305920.0000000    0.1861138
305960.0000000    0.1660227
306000.0000000    0.1752342
306040.0000000    0.1701327
306080.0000000    0.1781685
306120.0000000    0.1799949
306160.0000000    0.1692089
306200.0000000    0.1654653
306240.0000000    0.1765118
306280.0000000    0.1885632
306320.0000000    0.1827025
306360.0000000    0.1837838
306400.0000000    0.1805381
306440.0000000    0.1813818
306480.0000000    0.1749266
306520.0000000    0.1848503
306560.0000000    0.1526302
306600.0000000    0.1713860
306640.0000000    0.1727908
306680.0000000    0.1841651
306720.0000000    0.1999986
306760.0000000    0.2055149
306800.0000000    0.2046003
306840.0000000    0.1858447
306880.0000000    0.1900537
306920.0000000    0.1837667
306960.0000000    0.1902409
307000.0000000    0.1699831
307040.0000000    0.1719553
307080.0000000    0.1657062
307120.0000000    0.1650840
307160.0000000    0.1647052
307200.0000000    0.1716172
307240.0000000    0.1866853
307280.0000000    0.1697709
307320.0000000    0.1715268
307360.0000000    0.1615835
307400.0000000    0.1699466
307440.0000000    0.1659518
307480.0000000    0.1680297
307520.0000000    0.1712697
307560.0000000    0.1728773
307600.0000000    0.1837598
307640.0000000    0.1712492
307680.0000000    0.1723825
307720.0000000    0.1661303
307760.0000000    0.1820398
307800.0000000    0.1738665
307840.0000000    0.1633566
307880.0000000    0.1596477
307920.0000000    0.1824001
307960.0000000    0.1586336
308000.0000000    0.1714098
308040.0000000    0.1570437
308080.0000000    0.1581409
308120.0000000    0.1624797
308160.0000000    0.1672547
308200.0000000    0.1614102
308240.0000000    0.1727109
308280.0000000    0.1666708
308320.0000000    0.1590623
308360.0000000    0.1700060
308400.0000000    0.1809254
308440.0000000    0.1652657
308480.0000000    0.1705367
308520.0000000    0.1818531
308560.0000000    0.1855992
308600.0000000    0.1723780
308640.0000000    0.1685743
308680.0000000    0.1739725
308720.0000000    0.1721029
308760.0000000    0.1720935
308800.0000000    0.1593193
308840.0000000    0.1723864
308880.0000000    0.1568467
308920.0000000    0.1601888
308960.0000000    0.1616925
309000.0000000    0.1694437
309040.0000000    0.1671994
309080.0000000    0.1648615
309120.0000000    0.1602824
309160.0000000    0.1614328
309200.0000000    0.1758894
309240.0000000    0.1787535
309280.0000000    0.1778800
309320.0000000    0.1837870
309360.0000000    0.1902452
309400.0000000    0.1858174
309440.0000000    0.1829268
309480.0000000    0.2019617
309520.0000000    0.2054563
309560.0000000    0.1975428
309600.0000000    0.1895138
309640.0000000    0.2033110
309680.0000000    0.1887437
309720.0000000    0.1959853
309760.0000000    0.1898769
309800.0000000    0.1772908
309840.0000000    0.1926775
309880.0000000    0.1908584
309920.0000000    0.2011459
309960.0000000    0.1925530
310000.0000000    0.2061160
310040.0000000    0.1904087
310080.0000000    0.1992179
310120.0000000    0.2054612
310160.0000000    0.2040962
310200.0000000    0.2075629
310240.0000000    0.1926194
310280.0000000    0.2131742
310320.0000000    0.2179257
310360.0000000    0.1935045
310400.0000000    0.2233274
310440.0000000    0.1978319
310480.0000000    0.2176211
310520.0000000    0.2013609
310560.0000000    0.2123118
310600.0000000    0.1929449
310640.0000000    0.1996938
310680.0000000    0.1990259
310720.0000000    0.1978319
310760.0000000    0.2178629
310800.0000000    0.1949951
310840.0000000    0.1962843
310880.0000000    0.1848154
310920.0000000    0.1968752
310960.0000000    0.2144978
311000.0000000    0.2032816
311040.0000000    0.2108976
311080.0000000    0.1900943
311120.0000000    0.1958630
311160.0000000    0.1895067
311200.0000000    0.1956967
311240.0000000    0.1967004
311280.0000000    0.1878008
311320.0000000    0.1844928
311360.0000000    0.1907214
311400.0000000    0.1999771
311440.0000000    0.1968633
311480.0000000    0.1986270
311520.0000000    0.1924738
311560.0000000    0.2059326
311600.0000000    0.2101313
311640.0000000    0.2053715
311680.0000000    0.2058102
311720.0000000    0.2037746
311760.0000000    0.2124895
311800.0000000    0.2249255
311840.0000000    0.2075651
311880.0000000    0.2068465
311920.0000000    0.1892536
311960.0000000    0.2012729
312000.0000000    0.1908592
312040.0000000    0.2159304
312080.0000000    0.2093885
312120.0000000    0.2037715
312160.0000000    0.1927872
312200.0000000    0.2092438
312240.0000000    0.1979884
312280.0000000    0.1899037
312320.0000000    0.1858341
312360.0000000    0.1834482
312400.0000000    0.1869011
312440.0000000    0.1974636
312480.0000000    0.1918453
312520.0000000    0.1770233
312560.0000000    0.1880895
312600.0000000    0.1890902
312640.0000000    0.1954563
312680.0000000    0.1880136
312720.0000000    0.1969535
312760.0000000    0.1887134
312800.0000000    0.1976135
312840.0000000    0.1920358
312880.0000000    0.2085711
312920.0000000    0.2058492
312960.0000000    0.2003676
313000.0000000    0.1941470
313040.0000000    0.2057431
313080.0000000    0.1854558
313120.0000000    0.1962100
313160.0000000    0.1827581
313200.0000000    0.2028279
313240.0000000    0.1960115
313280.0000000    0.1945639
313320.0000000    0.2031687
313360.0000000    0.1952530
313400.0000000    0.1902523
313440.0000000    0.2023853
313480.0000000    0.2057611
313520.0000000    0.2029811
313560.0000000    0.2006564
313600.0000000    0.2044672
313640.0000000    0.2020283
313680.0000000    0.2058409
313720.0000000    0.2066805
313760.0000000    0.2063557
313800.0000000    0.2246035
313840.0000000    0.2030405
313880.0000000    0.1990466
313920.0000000    0.1997444
313960.0000000    0.1979789
314000.0000000    0.2111626
314040.0000000    0.1973868
314080.0000000    0.1961595
314120.0000000    0.2021295
314160.0000000    0.1850446
314200.0000000    0.2060269
314240.0000000    0.2048603
314280.0000000    0.2000088
314320.0000000    0.2006027
314360.0000000    0.2131702
314400.0000000    0.1918584
314440.0000000    0.1855844
314480.0000000    0.1997137
314520.0000000    0.1977514
314560.0000000    0.1953197
314600.0000000    0.1812507
314640.0000000    0.1719970
314680.0000000    0.1946763
314720.0000000    0.2011881
314760.0000000    0.2037187
314800.0000000    0.1885820
314840.0000000    0.2243760
314880.0000000    0.2053215
314920.0000000    0.1945241
314960.0000000    0.2012817
315000.0000000    0.2079484
315040.0000000    0.2088874
315080.0000000    0.2226872
315120.0000000    0.2119079
315160.0000000    0.2067913
315200.0000000    0.2161255
315240.0000000    0.2069934
315280.0000000    0.2171474
315320.0000000    0.2126788
315360.0000000    0.1989512
315400.0000000    0.2106025
315440.0000000    0.2135021
315480.0000000    0.2143124
315520.0000000    0.2212568
315560.0000000    0.2206300
315600.0000000    0.2199350
315640.0000000    0.2079532
315680.0000000    0.2106086
315720.0000000    0.2114521
315760.0000000    0.2153549
315800.0000000    0.2138031
315840.0000000    0.2020532
315880.0000000    0.2148984
315920.0000000    0.2131452
315960.0000000    0.2205337
316000.0000000    0.2169451
316040.0000000    0.2260005
316080.0000000    0.2146848
316120.0000000    0.2237460
316160.0000000    0.2309111
316200.0000000    0.2233317
316240.0000000    0.2136013
316280.0000000    0.2194132
316320.0000000    0.2284427
316360.0000000    0.2269654
316400.0000000    0.2232927
316440.0000000    0.2354583
316480.0000000    0.2070613
316520.0000000    0.2192530
316560.0000000    0.2098061
316600.0000000    0.2022802
316640.0000000    0.2289681
316680.0000000    0.2198960
316720.0000000    0.2162128
316760.0000000    0.2269095
316800.0000000    0.2264254
316840.0000000    0.2141474
316880.0000000    0.2127944
316920.0000000    0.2261423
316960.0000000    0.2302253
317000.0000000    0.2256825
317040.0000000    0.2183064
317080.0000000    0.2247348
317120.0000000    0.2194556
317160.0000000    0.2058251
317200.0000000    0.2094681
317240.0000000    0.1998023
317280.0000000    0.2091076
317320.0000000    0.1970788
317360.0000000    0.1974282
317400.0000000    0.1874466
317440.0000000    0.2001815
317480.0000000    0.2027555
317520.0000000    0.2102236
317560.0000000    0.2096857
317600.0000000    0.1965594
317640.0000000    0.1969428
317680.0000000    0.2121551
317720.0000000    0.2216744
317760.0000000    0.2074393
317800.0000000    0.1988220
317840.0000000    0.2047849
317880.0000000    0.2185406
317920.0000000    0.2073161
317960.0000000    0.1984972
318000.0000000    0.2007667
318040.0000000    0.2012539
318080.0000000    0.1946298
318120.0000000    0.2081298
318160.0000000    0.2077649
318200.0000000    0.2062100
318240.0000000    0.2084187
318280.0000000    0.2022443
318320.0000000    0.2051581
318360.0000000    0.2134056
318400.0000000    0.2205852
318440.0000000    0.2009591
318480.0000000    0.2029819
318520.0000000    0.2099893
318560.0000000    0.2220338
318600.0000000    0.2036198
318640.0000000    0.2208535
318680.0000000    0.2164563
318720.0000000    0.2199489
318760.0000000    0.2329437
318800.0000000    0.2283781
318840.0000000    0.2143232
318880.0000000    0.2114011
318920.0000000    0.2273619
318960.0000000    0.2177143
319000.0000000    0.2036601
319040.0000000    0.2190723
319080.0000000    0.2175457
319120.0000000    0.1986225
319160.0000000    0.2168077
319200.0000000    0.2131471
319240.0000000    0.2115362
319280.0000000    0.2050372
319320.0000000    0.2055732
319360.0000000    0.2003871
319400.0000000    0.2061979
319440.0000000    0.2164442
319480.0000000    0.2375789
319520.0000000    0.2387020
319560.0000000    0.2382045
319600.0000000    0.2262192
319640.0000000    0.2274536
319680.0000000    0.2398894
319720.0000000    0.2183568
319760.0000000    0.2341046
319800.0000000    0.2345680
319840.0000000    0.2390235
319880.0000000    0.2205876
319920.0000000    0.2265677
319960.0000000    0.2199711
320000.0000000    0.2255728
320040.0000000    0.2242621
320080.0000000    0.2223655
320120.0000000    0.2174635
320160.0000000    0.2178112
320200.0000000    0.2106953
320240.0000000    0.2187197
320280.0000000    0.2118958
320320.0000000    0.2133755
320360.0000000    0.2199561
320400.0000000    0.2404483
320440.0000000    0.2130220
320480.0000000    0.2291906
320520.0000000    0.2050883
320560.0000000    0.2132367
320600.0000000    0.2117419
320640.0000000    0.2276945
320680.0000000    0.2361232
320720.0000000    0.2276618
320760.0000000    0.2198683
320800.0000000    0.2359154
320840.0000000    0.2317966
320880.0000000    0.2247715
320920.0000000    0.2161938
320960.0000000    0.2107721
321000.0000000    0.2223169
321040.0000000    0.2333741
321080.0000000    0.2255910
321120.0000000    0.2491445
321160.0000000    0.2471364
321200.0000000    0.2251222
321240.0000000    0.2381189
321280.0000000    0.2310317
321320.0000000    0.2302174
321360.0000000    0.2326924
321400.0000000    0.2214093
321440.0000000    0.2286599
321480.0000000    0.2201812
321520.0000000    0.2280211
321560.0000000    0.2231384
321600.0000000    0.2278961
321640.0000000    0.2261452
321680.0000000    0.2374568
321720.0000000    0.2216306
321760.0000000    0.2271571
321800.0000000    0.2356745
321840.0000000    0.2415492
321880.0000000    0.2255923
321920.0000000    0.2245950
321960.0000000    0.2343648
322000.0000000    0.2399909
322040.0000000    0.2207756
322080.0000000    0.2431461
322120.0000000    0.2321224
322160.0000000    0.2283991
322200.0000000    0.2263449
322240.0000000    0.2123207
322280.0000000    0.2159468
322320.0000000    0.2086965
322360.0000000    0.2180240
322400.0000000    0.2160833
322440.0000000    0.2225716
322480.0000000    0.2260101
322520.0000000    0.2287934
322560.0000000    0.2314103
322600.0000000    0.2330930
322640.0000000    0.2192589
322680.0000000    0.2344795
322720.0000000    0.2145927
322760.0000000    0.2225725
322800.0000000    0.2243399
322840.0000000    0.2375935
322880.0000000    0.2271820
322920.0000000    0.2369947
322960.0000000    0.2272274
323000.0000000    0.2234279
323040.0000000    0.2358970
323080.0000000    0.2287755
323120.0000000    0.2255886
323160.0000000    0.2392465
323200.0000000    0.2443800
323240.0000000    0.2308505
323280.0000000    0.2271265
323320.0000000    0.2460723
323360.0000000    0.2326844
323400.0000000    0.2265156
323440.0000000    0.2366213
323480.0000000    0.2141263
323520.0000000    0.2295986
323560.0000000    0.2206025
323600.0000000    0.2133437
323640.0000000    0.2185575
323680.0000000    0.2216836
323720.0000000    0.2083705
323760.0000000    0.2182862
323800.0000000    0.2171408
323840.0000000    0.2219643
323880.0000000    0.2079365
323920.0000000    0.2062149
323960.0000000    0.2122011
324000.0000000    0.2239395
324040.0000000    0.2289970
324080.0000000    0.2299981
324120.0000000    0.2109565
324160.0000000    0.2355220
324200.0000000    0.2144944
324240.0000000    0.2231034
324280.0000000    0.2319087
324320.0000000    0.2217799
324360.0000000    0.2379302
324400.0000000    0.2160498
324440.0000000    0.2258059
324480.0000000    0.2181403
324520.0000000    0.2194705
324560.0000000    0.2106424
324600.0000000    0.2225883
324640.0000000    0.2126078
324680.0000000    0.2100726
324720.0000000    0.2038971
324760.0000000    0.2205276
324800.0000000    0.2234927
324840.0000000    0.2395316
324880.0000000    0.2152399
324920.0000000    0.2251889
324960.0000000    0.2173219
325000.0000000    0.2134369
325040.0000000    0.2196303
325080.0000000    0.2185507
325120.0000000    0.2217278
325160.0000000    0.2209047
325200.0000000    0.2275257
325240.0000000    0.2238878
325280.0000000    0.2370502
325320.0000000    0.2198356
325360.0000000    0.2244074
325400.0000000    0.2431108
325440.0000000    0.2407570
325480.0000000    0.2275204
325520.0000000    0.2205923
325560.0000000    0.2284449
325600.0000000    0.2351215
325640.0000000    0.2295931
325680.0000000    0.2267111
325720.0000000    0.2251890
325760.0000000    0.2183372
325800.0000000    0.2297708
325840.0000000    0.2281897
325880.0000000    0.2201183
325920.0000000    0.2237661
325960.0000000    0.2195932
326000.0000000    0.2287915
326040.0000000    0.2305462
326080.0000000    0.2270458
326120.0000000    0.2276732
326160.0000000    0.2253104
326200.0000000    0.2218184
326240.0000000    0.2254516
326280.0000000    0.2144105
326320.0000000    0.2217015
326360.0000000    0.2363129
326400.0000000    0.2185803
326440.0000000    0.2106254
326480.0000000    0.2103952
326520.0000000    0.2226987
326560.0000000    0.2199756
326600.0000000    0.2262530
326640.0000000    0.2306936
326680.0000000    0.2322102
326720.0000000    0.2119748
326760.0000000    0.2172536
326800.0000000    0.1879059
326840.0000000    0.2057494
326880.0000000    0.2152001
326920.0000000    0.2079967
326960.0000000    0.1902186
327000.0000000    0.2008834
327040.0000000    0.2164278
327080.0000000    0.2170914
327120.0000000    0.2125313
327160.0000000    0.2132767
327200.0000000    0.2109450
327240.0000000    0.2189451
327280.0000000    0.2183966
327320.0000000    0.2240652
327360.0000000    0.2113768
327400.0000000    0.1996261
327440.0000000    0.1996652
327480.0000000    0.1991161
327520.0000000    0.2145203
327560.0000000    0.1958608
327600.0000000    0.2009012
327640.0000000    0.2102069
327680.0000000    0.2131968
327720.0000000    0.2041567
327760.0000000    0.2117281
327800.0000000    0.2219730
327840.0000000    0.2064852
327880.0000000    0.2050671
327920.0000000    0.2069493
327960.0000000    0.2190617
328000.0000000    0.2082339
328040.0000000    0.2111772
328080.0000000    0.2238955
328120.0000000    0.2102817
328160.0000000    0.2032700
328200.0000000    0.2198120
328240.0000000    0.2194366
328280.0000000    0.2200960
328320.0000000    0.2231544
328360.0000000    0.2276476
328400.0000000    0.2295764
328440.0000000    0.2208298
328480.0000000    0.2316040
328520.0000000    0.2192167
328560.0000000    0.2295467
328600.0000000    0.2250026
328640.0000000    0.2301416
328680.0000000    0.2199774
328720.0000000    0.2135131
328760.0000000    0.2227125
328800.0000000    0.2229500
328840.0000000    0.2121302
328880.0000000    0.2171599
328920.0000000    0.2025684
328960.0000000    0.2154235
329000.0000000    0.2017377
329040.0000000    0.2064867
329080.0000000    0.2110061
329120.0000000    0.2033228
329160.0000000    0.1972536
329200.0000000    0.2005942
329240.0000000    0.2023522
329280.0000000    0.1980728
329320.0000000    0.1867259
329360.0000000    0.1906394
329400.0000000    0.2037845
329440.0000000    0.2210074
329480.0000000    0.2042953
329520.0000000    0.2115555
329560.0000000    0.2073010
329600.0000000    0.2158239
329640.0000000    0.2226156
329680.0000000    0.2160458
329720.0000000    0.2077610
329760.0000000    0.2075239
329800.0000000    0.2178444
329840.0000000    0.2180848
329880.0000000    0.2174861
329920.0000000    0.2091907
329960.0000000    0.2251024
330000.0000000    0.2308199
330040.0000000    0.2225431
330080.0000000    0.2233370
330120.0000000    0.2178367
330160.0000000    0.2214279
330200.0000000    0.2070147
330240.0000000    0.2177348
330280.0000000    0.2213273
330320.0000000    0.2253538
330360.0000000    0.2243506
330400.0000000    0.2249772
330440.0000000    0.2304771
330480.0000000    0.2179193
330520.0000000    0.2263510
330560.0000000    0.2194837
330600.0000000    0.2117132
330640.0000000    0.2324093
330680.0000000    0.2170478
330720.0000000    0.2317033
330760.0000000    0.2285026
330800.0000000    0.2140890
330840.0000000    0.2187544
330880.0000000    0.2185432
330920.0000000    0.2433815
330960.0000000    0.2289073
331000.0000000    0.2414048
331040.0000000    0.2222919
331080.0000000    0.2304174
331120.0000000    0.2314965
331160.0000000    0.2328995
331200.0000000    0.2272293
331240.0000000    0.2239241
331280.0000000    0.2257759
331320.0000000    0.2305828
331360.0000000    0.2385021
331400.0000000    0.2207360
331440.0000000    0.2272139
331480.0000000    0.2315501
331520.0000000    0.2260544
331560.0000000    0.2300816
331600.0000000    0.2271767
331640.0000000    0.2225851
331680.0000000    0.2197946
331720.0000000    0.2162445
331760.0000000    0.2268705
331800.0000000    0.2302782
331840.0000000    0.2227948
331880.0000000    0.2189962
331920.0000000    0.2272439
331960.0000000    0.2313954
332000.0000000    0.2213276
332040.0000000    0.2206729
332080.0000000    0.2170731
332120.0000000    0.2216169
332160.0000000    0.2221200
332200.0000000    0.2274035
332240.0000000    0.2007359
332280.0000000    0.2186901
332320.0000000    0.1964711
332360.0000000    0.1967901
332400.0000000    0.2138682
332440.0000000    0.2175769
332480.0000000    0.2303289
332520.0000000    0.2212786
332560.0000000    0.2165800
332600.0000000    0.2202024
332640.0000000    0.2215386
332680.0000000    0.2131740
332720.0000000    0.2157443
332760.0000000    0.2158584
332800.0000000    0.2082831
332840.0000000    0.2150465
332880.0000000    0.2265635
332920.0000000    0.2243709
332960.0000000    0.2218046
333000.0000000    0.2198885
333040.0000000    0.2135183
333080.0000000    0.2052234
333120.0000000    0.2177367
333160.0000000    0.2184082
333200.0000000    0.2117636
333240.0000000    0.2040328
333280.0000000    0.2096238
333320.0000000    0.1979347
333360.0000000    0.2048284
333400.0000000    0.2066016
333440.0000000    0.2125520
333480.0000000    0.1958130
333520.0000000    0.1964235
333560.0000000    0.1954999
333600.0000000    0.2087013
333640.0000000    0.2183220
333680.0000000    0.2120696
333720.0000000    0.2037683
333760.0000000    0.1991883
333800.0000000    0.2055513
333840.0000000    0.2149996
333880.0000000    0.1977410
333920.0000000    0.2085277
333960.0000000    0.2120066
334000.0000000    0.2052394
334040.0000000    0.2061441
334080.0000000    0.2051528
334120.0000000    0.2082823
334160.0000000    0.2141359
334200.0000000    0.2062978
334240.0000000    0.2032966
334280.0000000    0.1967041
334320.0000000    0.2164521
334360.0000000    0.2147513
334400.0000000    0.2084019
334440.0000000    0.2230868
334480.0000000    0.2275432
334520.0000000    0.2189233
334560.0000000    0.2073826
334600.0000000    0.2274043
334640.0000000    0.2288367
334680.0000000    0.2264646
334720.0000000    0.2218450
334760.0000000    0.2104806
334800.0000000    0.2258044
334840.0000000    0.2163716
334880.0000000    0.2188064
334920.0000000    0.2081300
334960.0000000    0.2163139
335000.0000000    0.2130975
335040.0000000    0.2330643
335080.0000000    0.2357666
335120.0000000    0.2234104
335160.0000000    0.2160252
335200.0000000    0.2197659
335240.0000000    0.2382008
335280.0000000    0.2274058
335320.0000000    0.2278798
335360.0000000    0.2293290
335400.0000000    0.2296659
335440.0000000    0.2289600
335480.0000000    0.2219154
335520.0000000    0.2146004
335560.0000000    0.2210376
335600.0000000    0.2075159
335640.0000000    0.2142655
335680.0000000    0.1975283
335720.0000000    0.2223252
335760.0000000    0.2170026
335800.0000000    0.2107438
335840.0000000    0.2125777
335880.0000000    0.2291047
335920.0000000    0.2101785
335960.0000000    0.2071995
336000.0000000    0.2094302
336040.0000000    0.2151388
336080.0000000    0.2148971
336120.0000000    0.2275115
336160.0000000    0.2246977
336200.0000000    0.2196179
336240.0000000    0.2258972
336280.0000000    0.2159021
336320.0000000    0.2243014
336360.0000000    0.2202353
336400.0000000    0.2075952
336440.0000000    0.2168428
336480.0000000    0.2242393
336520.0000000    0.2153296
336560.0000000    0.2258680
336600.0000000    0.2211869
336640.0000000    0.2394942
336680.0000000    0.2062760
336720.0000000    0.2163541
336760.0000000    0.2109717
336800.0000000    0.2152852
336840.0000000    0.2237954
336880.0000000    0.2028711
336920.0000000    0.1975508
336960.0000000    0.2032013
337000.0000000    0.1921125
337040.0000000    0.2105816
337080.0000000    0.2112361
337120.0000000    0.2167184
337160.0000000    0.1995858
337200.0000000    0.2104123
337240.0000000    0.2203051
337280.0000000    0.2085326
337320.0000000    0.2173875
337360.0000000    0.2206517
337400.0000000    0.2143884
337440.0000000    0.2350414
337480.0000000    0.2370570
337520.0000000    0.2206918
337560.0000000    0.2268777
337600.0000000    0.2293341
337640.0000000    0.2125751
337680.0000000    0.2269674
337720.0000000    0.2383802
337760.0000000    0.2351565
337800.0000000    0.2240680
337840.0000000    0.2040361
337880.0000000    0.2268863
337920.0000000    0.2274023
337960.0000000    0.2337821
338000.0000000    0.2301379
338040.0000000    0.2453512
338080.0000000    0.2326102
338120.0000000    0.2238995
338160.0000000    0.2449844
338200.0000000    0.2075010
338240.0000000    0.2260953
338280.0000000    0.2191202
338320.0000000    0.2303350
338360.0000000    0.2175076
338400.0000000    0.2369601
338440.0000000    0.2264486
338480.0000000    0.2166123
338520.0000000    0.2170380
338560.0000000    0.2134207
338600.0000000    0.2188658
338640.0000000    0.2253259
338680.0000000    0.2226193
338720.0000000    0.2250719
338760.0000000    0.2410939
338800.0000000    0.2244660
338840.0000000    0.2327661
338880.0000000    0.2371067
338920.0000000    0.2312273
338960.0000000    0.2263363
339000.0000000    0.2050858
339040.0000000    0.2162665
339080.0000000    0.2125765
339120.0000000    0.2017873
339160.0000000    0.2081025
339200.0000000    0.2277356
339240.0000000    0.2215388
339280.0000000    0.2185029
339320.0000000    0.2273134
339360.0000000    0.2294994
339400.0000000    0.2264232
339440.0000000    0.2338628
339480.0000000    0.2320197
339520.0000000    0.2246666
339560.0000000    0.2160160
339600.0000000    0.2101404
339640.0000000    0.2148080
339680.0000000    0.2207881
339720.0000000    0.2251192
339760.0000000    0.2390911
339800.0000000    0.2541639
339840.0000000    0.2429692
339880.0000000    0.2386145
339920.0000000    0.2210853
339960.0000000    0.2301228
340000.0000000    0.2100938
340040.0000000    0.2227868
340080.0000000    0.2356571
340120.0000000    0.2203489
340160.0000000    0.2244803
340200.0000000    0.2253886
340240.0000000    0.2274982
340280.0000000    0.2203063
340320.0000000    0.2282737
340360.0000000    0.2234252
340400.0000000    0.2200467
340440.0000000    0.2287351
340480.0000000    0.2409498
340520.0000000    0.2119516
340560.0000000    0.2225743
340600.0000000    0.2274521
340640.0000000    0.2279734
340680.0000000    0.2106241
340720.0000000    0.2225937
340760.0000000    0.2266200
340800.0000000    0.2226486
340840.0000000    0.2314150
340880.0000000    0.2224688
340920.0000000    0.2194314
340960.0000000    0.2300390
341000.0000000    0.2189047
341040.0000000    0.2237539
341080.0000000    0.2185377
341120.0000000    0.2211209
341160.0000000    0.2206045
341200.0000000    0.2236260
341240.0000000    0.2276776
341280.0000000    0.2278892
341320.0000000    0.2175179
341360.0000000    0.2176258
341400.0000000    0.2291493
341440.0000000    0.2210266
341480.0000000    0.2249368
341520.0000000    0.2159211
341560.0000000    0.2340156
341600.0000000    0.2254333
341640.0000000    0.2237001
341680.0000000    0.2165269
341720.0000000    0.2130538
341760.0000000    0.2109696
341800.0000000    0.2260652
341840.0000000    0.2347109
341880.0000000    0.2315001
341920.0000000    0.2123463
341960.0000000    0.2048540
342000.0000000    0.2167286
342040.0000000    0.2231637
342080.0000000    0.2156664
342120.0000000    0.2096001
342160.0000000    0.2260087
342200.0000000    0.2229559
342240.0000000    0.2076421
342280.0000000    0.2219392
342320.0000000    0.2300634
342360.0000000    0.2224187
342400.0000000    0.2247161
342440.0000000    0.2279287
342480.0000000    0.2200268
342520.0000000    0.2338654
342560.0000000    0.2154004
342600.0000000    0.2097642
342640.0000000    0.2021078
342680.0000000    0.2101115
342720.0000000    0.2244473
342760.0000000    0.2202059
342800.0000000    0.2230181
342840.0000000    0.2179313
342880.0000000    0.2218748
342920.0000000    0.2133332
342960.0000000    0.2083500
343000.0000000    0.2303995
343040.0000000    0.2195236
343080.0000000    0.2172675
343120.0000000    0.2209565
343160.0000000    0.2159738
343200.0000000    0.2149385
343240.0000000    0.2229064
343280.0000000    0.2135820
343320.0000000    0.2300904
343360.0000000    0.2197938
343400.0000000    0.2169632
343440.0000000    0.2339161
343480.0000000    0.2291496
343520.0000000    0.2390790
343560.0000000    0.2209856
343600.0000000    0.2204768
343640.0000000    0.2351902
343680.0000000    0.2084310
343720.0000000    0.2227934
343760.0000000    0.2179593
343800.0000000    0.2027711
343840.0000000    0.2241691
343880.0000000    0.2303081
343920.0000000    0.2233923
343960.0000000    0.2155862
344000.0000000    0.2219118
344040.0000000    0.2076254
344080.0000000    0.2003684
344120.0000000    0.2291325
344160.0000000    0.2341447
344200.0000000    0.2347088
344240.0000000    0.2370847
344280.0000000    0.2140060
344320.0000000    0.2109727
344360.0000000    0.2013415
344400.0000000    0.2063891
344440.0000000    0.2134935
344480.0000000    0.2135964
344520.0000000    0.2209619
344560.0000000    0.2241596
344600.0000000    0.2066091
344640.0000000    0.2111568
344680.0000000    0.2150595
344720.0000000    0.2378751
344760.0000000    0.2186345
344800.0000000    0.2326479
344840.0000000    0.2393488
344880.0000000    0.2054015
344920.0000000    0.2110706
344960.0000000    0.2260163
345000.0000000    0.2145857
345040.0000000    0.2235091
345080.0000000    0.2122073
345120.0000000    0.2324308
345160.0000000    0.2345032
345200.0000000    0.2298305
345240.0000000    0.2197810
345280.0000000    0.2171628
345320.0000000    0.2269213
345360.0000000    0.2265234
345400.0000000    0.2260107
345440.0000000    0.2238024
345480.0000000    0.2273588
345520.0000000    0.2240935
345560.0000000    0.2402587
345600.0000000    0.2336578
345640.0000000    0.2378078
345680.0000000    0.2271298
345720.0000000    0.2323330
345760.0000000    0.2402981
345800.0000000    0.2336811
345840.0000000    0.2494540
345880.0000000    0.2263879
345920.0000000    0.2439675
345960.0000000    0.2477248
346000.0000000    0.2501124
346040.0000000    0.2312321
346080.0000000    0.2530668
346120.0000000    0.2377775
346160.0000000    0.2218905
346200.0000000    0.2296689
346240.0000000    0.2247526
346280.0000000    0.2315392
346320.0000000    0.2185360
346360.0000000    0.2252111
346400.0000000    0.2371085
346440.0000000    0.2093634
346480.0000000    0.2197447
346520.0000000    0.2234468
346560.0000000    0.2287748
346600.0000000    0.2365223
346640.0000000    0.2269197
346680.0000000    0.2240068
346720.0000000    0.2385221
346760.0000000    0.2158595
346800.0000000    0.2226713
346840.0000000    0.2286673
346880.0000000    0.2356397
346920.0000000    0.2278304
346960.0000000    0.2099199
347000.0000000    0.2214477
347040.0000000    0.2196018
347080.0000000    0.2379705
347120.0000000    0.2308220
347160.0000000    0.2241700
347200.0000000    0.2387826
347240.0000000    0.2234694
347280.0000000    0.2238732
347320.0000000    0.2300319
347360.0000000    0.2380719
347400.0000000    0.2238322
347440.0000000    0.2356682
347480.0000000    0.2429148
347520.0000000    0.2144278
347560.0000000    0.2261283
347600.0000000    0.2381424
347640.0000000    0.2396014
347680.0000000    0.2408370
347720.0000000    0.2281110
347760.0000000    0.2386447
347800.0000000    0.2260170
347840.0000000    0.2251823
347880.0000000    0.2295192
347920.0000000    0.2258792
347960.0000000    0.2377010
348000.0000000    0.2392767
348040.0000000    0.2251629
348080.0000000    0.2138977
348120.0000000    0.2395132
348160.0000000    0.2433770
348200.0000000    0.2217499
348240.0000000    0.2317724
348280.0000000    0.2482522
348320.0000000    0.2566544
348360.0000000    0.2568121
348400.0000000    0.2319392
348440.0000000    0.2374933
348480.0000000    0.2585848
348520.0000000    0.2476919
348560.0000000    0.2448100
348600.0000000    0.2403848
348640.0000000    0.2466193
348680.0000000    0.2332799
348720.0000000    0.2367261
348760.0000000    0.2184716
348800.0000000    0.2503731
348840.0000000    0.2580111
348880.0000000    0.2444122
348920.0000000    0.2509350
348960.0000000    0.2415939
349000.0000000    0.2494761
349040.0000000    0.2538416
349080.0000000    0.2566741
349120.0000000    0.2521435
349160.0000000    0.2540154
349200.0000000    0.2457977
349240.0000000    0.2340746
349280.0000000    0.2329229
349320.0000000    0.2348935
349360.0000000    0.2445942
349400.0000000    0.2479526
349440.0000000    0.2502929
349480.0000000    0.2451596
349520.0000000    0.2362432
349560.0000000    0.2261706
349600.0000000    0.2394645
349640.0000000    0.2162200
349680.0000000    0.2266051
349720.0000000    0.2477086
349760.0000000    0.2415429
349800.0000000    0.2323036
349840.0000000    0.2315415
349880.0000000    0.2286261
349920.0000000    0.2323842
349960.0000000    0.2455456
350000.0000000    0.2466252
350040.0000000    0.2426972
350080.0000000    0.2395461
350120.0000000    0.2237276
350160.0000000    0.2457693
350200.0000000    0.2446228
350240.0000000    0.2496334
350280.0000000    0.2459781
350320.0000000    0.2578374
350360.0000000    0.2339304
350400.0000000    0.2286338
350440.0000000    0.2382789
350480.0000000    0.2381185
350520.0000000    0.2439972
350560.0000000    0.2510801
350600.0000000    0.2402937
350640.0000000    0.2386918
350680.0000000    0.2434960
350720.0000000    0.2368229
350760.0000000    0.2435768
350800.0000000    0.2347423
350840.0000000    0.2267154
350880.0000000    0.2276853
350920.0000000    0.2352346
350960.0000000    0.2420944
351000.0000000    0.2312076
351040.0000000    0.2508657
351080.0000000    0.2503613
351120.0000000    0.2545889
351160.0000000    0.2559203
351200.0000000    0.2468203
351240.0000000    0.2472476
351280.0000000    0.2369117
351320.0000000    0.2483313
351360.0000000    0.2521032
351400.0000000    0.2562946
351440.0000000    0.2351881
351480.0000000    0.2260994
351520.0000000    0.2143658
351560.0000000    0.2269010
351600.0000000    0.2272546
351640.0000000    0.2454345
351680.0000000    0.2314946
351720.0000000    0.2362649
351760.0000000    0.2218939
351800.0000000    0.2292096
351840.0000000    0.2291676
351880.0000000    0.2371455
351920.0000000    0.2553650
351960.0000000    0.2506415
352000.0000000    0.2373126
352040.0000000    0.2283386
352080.0000000    0.2390776
352120.0000000    0.2492141
352160.0000000    0.2478904
352200.0000000    0.2455272
352240.0000000    0.2429163
352280.0000000    0.2451594
352320.0000000    0.2443106
352360.0000000    0.2330536
352400.0000000    0.2491813
352440.0000000    0.2533792
352480.0000000    0.2640183
352520.0000000    0.2343044
352560.0000000    0.2396506
352600.0000000    0.2258026
352640.0000000    0.2254914
352680.0000000    0.2298948
352720.0000000    0.2348490
352760.0000000    0.2460818
352800.0000000    0.2402023
352840.0000000    0.2343165
352880.0000000    0.2435041
352920.0000000    0.2342673
352960.0000000    0.2343937
353000.0000000    0.2457538
353040.0000000    0.2367234
353080.0000000    0.2456488
353120.0000000    0.2249813
353160.0000000    0.2612539
353200.0000000    0.2354702
353240.0000000    0.2367642
353280.0000000    0.2498588
353320.0000000    0.2562546
353360.0000000    0.2419084
353400.0000000    0.2541904
353440.0000000    0.2337986
353480.0000000    0.2497402
353520.0000000    0.2299348
353560.0000000    0.2140867
353600.0000000    0.2402902
353640.0000000    0.2185370
353680.0000000    0.2342709
353720.0000000    0.2280713
353760.0000000    0.2229315
353800.0000000    0.2315579
353840.0000000    0.2592376
353880.0000000    0.2498714
353920.0000000    0.2609072
353960.0000000    0.2542001
354000.0000000    0.2292940
354040.0000000    0.2253643
354080.0000000    0.2174803
354120.0000000    0.2432510
354160.0000000    0.2340053
354200.0000000    0.2385207
354240.0000000    0.2545486
354280.0000000    0.2464654
354320.0000000    0.2481167
354360.0000000    0.2343377
354400.0000000    0.2338449
354440.0000000    0.2362045
354480.0000000    0.2559467
354520.0000000    0.2750863
354560.0000000    0.2824301
354600.0000000    0.2490911
354640.0000000    0.2470938
354680.0000000    0.2464148
354720.0000000    0.2382618
354760.0000000    0.2419869
354800.0000000    0.2389617
354840.0000000    0.2355057
354880.0000000    0.2488769
354920.0000000    0.2274870
354960.0000000    0.2359842
355000.0000000    0.2545922
355040.0000000    0.2458982
355080.0000000    0.2374614
355120.0000000    0.2331876
355160.0000000    0.2412085
355200.0000000    0.2286099
355240.0000000    0.2246096
355280.0000000    0.2304388
355320.0000000    0.2342677
355360.0000000    0.2358002
355400.0000000    0.2266224
355440.0000000    0.2174431
355480.0000000    0.2246077
355520.0000000    0.2467957
355560.0000000    0.2238389
355600.0000000    0.2280865
355640.0000000    0.2297215
355680.0000000    0.2312429
355720.0000000    0.2250663
355760.0000000    0.2061926
355800.0000000    0.2217716
355840.0000000    0.2260735
355880.0000000    0.2288987
355920.0000000    0.2140443
355960.0000000    0.2197774
356000.0000000    0.2061448
356040.0000000    0.2074709
356080.0000000    0.2169149
356120.0000000    0.2161356
356160.0000000    0.2137968
356200.0000000    0.2284638
356240.0000000    0.2134575
356280.0000000    0.2244129
356320.0000000    0.2210135
356360.0000000    0.2255623
356400.0000000    0.2217299
356440.0000000    0.2173554
356480.0000000    0.2154387
356520.0000000    0.1995870
356560.0000000    0.2180667
356600.0000000    0.2062710
356640.0000000    0.2227549
356680.0000000    0.2196613
356720.0000000    0.2157638
356760.0000000    0.2205072
356800.0000000    0.2120545
356840.0000000    0.2381892
356880.0000000    0.2411918
356920.0000000    0.2183236
356960.0000000    0.2063507
357000.0000000    0.2205036
357040.0000000    0.2106082
357080.0000000    0.2288438
357120.0000000    0.2152447
357160.0000000    0.2275775
357200.0000000    0.2321473
357240.0000000    0.2376964
357280.0000000    0.2310746
357320.0000000    0.2509907
357360.0000000    0.2344572
357400.0000000    0.2391188
357440.0000000    0.2564650
357480.0000000    0.2398986
357520.0000000    0.2214595
357560.0000000    0.2343912
357600.0000000    0.2476816
357640.0000000    0.2620102
357680.0000000    0.2426950
357720.0000000    0.2363225
357760.0000000    0.2404360
357800.0000000    0.2376826
357840.0000000    0.2365496
357880.0000000    0.2487919
357920.0000000    0.2384989
357960.0000000    0.2215738
358000.0000000    0.2368759
358040.0000000    0.2599392
358080.0000000    0.2534041
358120.0000000    0.2257146
358160.0000000    0.2252129
358200.0000000    0.2467114
358240.0000000    0.2441592
358280.0000000    0.2491921
358320.0000000    0.2661962
358360.0000000    0.2426287
358400.0000000    0.2364187
358440.0000000    0.2459258
358480.0000000    0.2285481
358520.0000000    0.2384720
358560.0000000    0.2496773
358600.0000000    0.2622941
358640.0000000    0.2730399
358680.0000000    0.2366568
358720.0000000    0.2488121
358760.0000000    0.2516558
358800.0000000    0.2482502
358840.0000000    0.2307591
358880.0000000    0.2425620
358920.0000000    0.2446916
358960.0000000    0.2257452
359000.0000000    0.2235853
359040.0000000    0.2158303
359080.0000000    0.2435497
359120.0000000    0.2107942
359160.0000000    0.1968830
359200.0000000    0.2251235
359240.0000000    0.2206781
359280.0000000    0.2293621
359320.0000000    0.2243419
359360.0000000    0.2172879
359400.0000000    0.2309045
359440.0000000    0.2423660
359480.0000000    0.2146524
359520.0000000    0.1931819
359560.0000000    0.2071374
359600.0000000    0.2046256
359640.0000000    0.1886711
359680.0000000    0.2144539
359720.0000000    0.2129720
359760.0000000    0.1929795
359800.0000000    0.2141709
359840.0000000    0.1975007
359880.0000000    0.2081552
359920.0000000    0.2399288
359960.0000000    0.2187813
360000.0000000    0.2131396
360040.0000000    0.2195717
360080.0000000    0.2038404
360120.0000000    0.2171716
360160.0000000    0.2298511
360200.0000000    0.2237889
360240.0000000    0.2089092
360280.0000000    0.2393761
360320.0000000    0.2564812
360360.0000000    0.2532865
360400.0000000    0.2306004
360440.0000000    0.2300458
360480.0000000    0.2351466
360520.0000000    0.2368269
360560.0000000    0.2528043
360600.0000000    0.2352639
360640.0000000    0.2516845
360680.0000000    0.2322723
360720.0000000    0.2283124
360760.0000000    0.2363543
360800.0000000    0.2311222
360840.0000000    0.2494202
360880.0000000    0.2457707
360920.0000000    0.2493071
360960.0000000    0.2462448
361000.0000000    0.2231663
361040.0000000    0.2345892
361080.0000000    0.2400689
361120.0000000    0.2602031
361160.0000000    0.2612682
361200.0000000    0.2506243
361240.0000000    0.2545429
361280.0000000    0.2412874
361320.0000000    0.2491928
361360.0000000    0.2547361
361400.0000000    0.2573610
361440.0000000    0.2424276
361480.0000000    0.2362227
361520.0000000    0.2182636
361560.0000000    0.2466821
361600.0000000    0.2282580
361640.0000000    0.2472127
361680.0000000    0.2327434
361720.0000000    0.2400206
361760.0000000    0.2383828
361800.0000000    0.2210754
361840.0000000    0.2415534
361880.0000000    0.2404394
361920.0000000    0.2465695
361960.0000000    0.2394349
362000.0000000    0.2338717
362040.0000000    0.2437741
362080.0000000    0.2378437
362120.0000000    0.2364027
362160.0000000    0.2315120
362200.0000000    0.2678443
362240.0000000    0.2799185
362280.0000000    0.2447807
362320.0000000    0.2398217
362360.0000000    0.2401422
362400.0000000    0.2058126
362440.0000000    0.2148969
362480.0000000    0.2142299
362520.0000000    0.2346541
362560.0000000    0.2339741
362600.0000000    0.2391095
362640.0000000    0.2370356
362680.0000000    0.2259526
362720.0000000    0.2091669
362760.0000000    0.2248356
362800.0000000    0.2263152
362840.0000000    0.2425700
362880.0000000    0.2381864
362920.0000000    0.2252665
362960.0000000    0.2344446
363000.0000000    0.2359748
363040.0000000    0.2236063
363080.0000000    0.2329175
363120.0000000    0.2217270
363160.0000000    0.2309364
363200.0000000    0.2241160
363240.0000000    0.2148481
363280.0000000    0.2386342
363320.0000000    0.2055275
363360.0000000    0.1987220
363400.0000000    0.2083591
363440.0000000    0.2051614
363480.0000000    0.2020654
363520.0000000    0.2012409
363560.0000000    0.2036919
363600.0000000    0.2114211
363640.0000000    0.2097459
363680.0000000    0.1941446
363720.0000000    0.1916220
363760.0000000    0.1884142
363800.0000000    0.1982419
363840.0000000    0.1864525
363880.0000000    0.1780869
363920.0000000    0.1978805
363960.0000000    0.1894378
364000.0000000    0.2062903
364040.0000000    0.1987615
364080.0000000    0.2188693
364120.0000000    0.2102742
364160.0000000    0.2047614
364200.0000000    0.2188326
364240.0000000    0.1999734
364280.0000000    0.2038693
364320.0000000    0.1787840
364360.0000000    0.1985869
364400.0000000    0.1823243
364440.0000000    0.1941842
364480.0000000    0.1651464
364520.0000000    0.1675007
364560.0000000    0.1649827
364600.0000000    0.1705423
364640.0000000    0.1742369
364680.0000000    0.1744985
364720.0000000    0.1699268
364760.0000000    0.1928784
364800.0000000    0.1940024
364840.0000000    0.2026011
364880.0000000    0.1941084
364920.0000000    0.1878961
364960.0000000    0.1728219
365000.0000000    0.1814731
365040.0000000    0.2062856
365080.0000000    0.2064579
365120.0000000    0.2233146
365160.0000000    0.2041536
365200.0000000    0.2009055
365240.0000000    0.1969491
365280.0000000    0.2062822
365320.0000000    0.1905360
365360.0000000    0.2031255
365400.0000000    0.1933122
365440.0000000    0.1866507
365480.0000000    0.1901318
365520.0000000    0.2086928
365560.0000000    0.1951232
365600.0000000    0.1867421
365640.0000000    0.1970798
365680.0000000    0.1921752
365720.0000000    0.1899563
365760.0000000    0.2022325
365800.0000000    0.2079040
365840.0000000    0.1940864
365880.0000000    0.1998371
365920.0000000    0.1958633
365960.0000000    0.1891271
366000.0000000    0.1869718
366040.0000000    0.1985154
366080.0000000    0.1866401
366120.0000000    0.1957949
366160.0000000    0.1984566
366200.0000000    0.1904858
366240.0000000    0.1976150
366280.0000000    0.1924593
366320.0000000    0.1866924
366360.0000000    0.1975559
366400.0000000    0.1813354
366440.0000000    0.2019480
366480.0000000    0.1959102
366520.0000000    0.2079200
366560.0000000    0.2014411
366600.0000000    0.1961716
366640.0000000    0.2041573
366680.0000000    0.2065425
366720.0000000    0.2122628
366760.0000000    0.2261437
366800.0000000    0.2170526
366840.0000000    0.2223546
366880.0000000    0.2272280
366920.0000000    0.2082428
366960.0000000    0.2166453
367000.0000000    0.2155723
367040.0000000    0.2090179
367080.0000000    0.2220819
367120.0000000    0.2316055
367160.0000000    0.2054179
367200.0000000    0.2136470
367240.0000000    0.2212403
367280.0000000    0.2260164
367320.0000000    0.2273313
367360.0000000    0.2141946
367400.0000000    0.2182070
367440.0000000    0.2183641
367480.0000000    0.2182060
367520.0000000    0.2218639
367560.0000000    0.2316061
367600.0000000    0.2185231
367640.0000000    0.2193742
367680.0000000    0.2468453
367720.0000000    0.2370716
367760.0000000    0.2434594
367800.0000000    0.2410510
367840.0000000    0.2166576
367880.0000000    0.2399602
367920.0000000    0.2435916
367960.0000000    0.2315809
368000.0000000    0.2303749
368040.0000000    0.2109497
368080.0000000    0.2003855
368120.0000000    0.2149386
368160.0000000    0.2183664
368200.0000000    0.2212512
368240.0000000    0.2144392
368280.0000000    0.2231804
368320.0000000    0.2151337
368360.0000000    0.2132499
368400.0000000    0.2180795
368440.0000000    0.2273965
368480.0000000    0.2133958
368520.0000000    0.2006672
368560.0000000    0.2096786
368600.0000000    0.2129656
368640.0000000    0.2128820
368680.0000000    0.2221505
368720.0000000    0.2183184
368760.0000000    0.2397130
368800.0000000    0.2161066
368840.0000000    0.2310420
368880.0000000    0.2275484
368920.0000000    0.2203610
368960.0000000    0.2247297
369000.0000000    0.2436285
369040.0000000    0.2291373
369080.0000000    0.2401729
369120.0000000    0.2302186
369160.0000000    0.2448174
369200.0000000    0.2241255
369240.0000000    0.2428388
369280.0000000    0.2354415
369320.0000000    0.2294508
369360.0000000    0.2141568
369400.0000000    0.2081086
369440.0000000    0.2264242
369480.0000000    0.2030288
369520.0000000    0.2262596
369560.0000000    0.1904398
369600.0000000    0.2173215
369640.0000000    0.2483207
369680.0000000    0.2363254
369720.0000000    0.2597840
369760.0000000    0.2242144
369800.0000000    0.2197475
369840.0000000    0.2221826
369880.0000000    0.2207160
369920.0000000    0.2360577
369960.0000000    0.2345477
370000.0000000    0.2368229
370040.0000000    0.2319222
370080.0000000    0.2339022
370120.0000000    0.2398245
370160.0000000    0.2396922
370200.0000000    0.2468700
370240.0000000    0.2358098
370280.0000000    0.2381564
370320.0000000    0.2469261
370360.0000000    0.2369925
370400.0000000    0.2251559
370440.0000000    0.2396786
370480.0000000    0.2492504
370520.0000000    0.2469957
370560.0000000    0.2349114
370600.0000000    0.2420354
370640.0000000    0.2341096
370680.0000000    0.2464243
370720.0000000    0.2331149
370760.0000000    0.2442940
370800.0000000    0.2536933
370840.0000000    0.2397465
370880.0000000    0.2475700
370920.0000000    0.2601682
370960.0000000    0.2658031
371000.0000000    0.2463598
371040.0000000    0.2588498
371080.0000000    0.2492426
371120.0000000    0.2442916
371160.0000000    0.2437227
371200.0000000    0.2457149
371240.0000000    0.2456801
371280.0000000    0.2496674
371320.0000000    0.2447855
371360.0000000    0.2337260
371400.0000000    0.2419434
371440.0000000    0.2402340
371480.0000000    0.2248146
371520.0000000    0.2430288
371560.0000000    0.2309300
371600.0000000    0.2263860
371640.0000000    0.2259023
371680.0000000    0.2341588
371720.0000000    0.2315133
371760.0000000    0.2184932
371800.0000000    0.2359543
371840.0000000    0.2399875
371880.0000000    0.2440088
371920.0000000    0.2428838
371960.0000000    0.2471563
372000.0000000    0.2295697
372040.0000000    0.2123820
372080.0000000    0.2319147
372120.0000000    0.2469374
372160.0000000    0.2380701
372200.0000000    0.2335914
372240.0000000    0.2332651
372280.0000000    0.2364957
372320.0000000    0.2288957
372360.0000000    0.2441587
372400.0000000    0.2398147
372440.0000000    0.2356457
372480.0000000    0.2243191
372520.0000000    0.2307200
372560.0000000    0.2324793
372600.0000000    0.2448834
372640.0000000    0.2469132
372680.0000000    0.2541337
372720.0000000    0.2424759
372760.0000000    0.2508011
372800.0000000    0.2563144
372840.0000000    0.2453416
372880.0000000    0.2504260
372920.0000000    0.2634409
372960.0000000    0.2404865
373000.0000000    0.2506651
373040.0000000    0.2504540
373080.0000000    0.2583103
373120.0000000    0.2528636
373160.0000000    0.2469183
373200.0000000    0.2595010
373240.0000000    0.2589934
373280.0000000    0.2447016
373320.0000000    0.2357712
373360.0000000    0.2544235
373400.0000000    0.2512861
373440.0000000    0.2582794
373480.0000000    0.2386844
373520.0000000    0.2239722
373560.0000000    0.2297488
373600.0000000    0.2388182
373640.0000000    0.2401164
373680.0000000    0.2177105
373720.0000000    0.2326416
373760.0000000    0.2326669
373800.0000000    0.2322879
373840.0000000    0.2281005
373880.0000000    0.2326289
373920.0000000    0.2244586
373960.0000000    0.2258499
374000.0000000    0.2334306
374040.0000000    0.2320470
374080.0000000    0.2417618
374120.0000000    0.2223915
374160.0000000    0.2293741
374200.0000000    0.2175225
374240.0000000    0.2238457
374280.0000000    0.2210462
374320.0000000    0.2309254
374360.0000000    0.2391529
374400.0000000    0.2461561
374440.0000000    0.2359362
374480.0000000    0.2516301
374520.0000000    0.2670730
374560.0000000    0.2524162
374600.0000000    0.2499830
374640.0000000    0.2209398
374680.0000000    0.2407608
374720.0000000    0.2431358
374760.0000000    0.2302573
374800.0000000    0.2323076
374840.0000000    0.2148937
374880.0000000    0.2210574
374920.0000000    0.1997758
374960.0000000    0.2136045
375000.0000000    0.2134613
375040.0000000    0.2104406
375080.0000000    0.2210344
375120.0000000    0.2174496
375160.0000000    0.2175884
375200.0000000    0.2115955
375240.0000000    0.2344110
375280.0000000    0.2315080
375320.0000000    0.2118011
375360.0000000    0.2079725
375400.0000000    0.2158398
375440.0000000    0.2265011
375480.0000000    0.2479516
375520.0000000    0.2388876
375560.0000000    0.2377697
375600.0000000    0.2101603
375640.0000000    0.2278383
375680.0000000    0.2129005
375720.0000000    0.2033870
375760.0000000    0.2096715
375800.0000000    0.2216807
375840.0000000    0.2261047
375880.0000000    0.2362546
375920.0000000    0.2118829
375960.0000000    0.2125220
376000.0000000    0.2297781
376040.0000000    0.2311628
376080.0000000    0.2562222
376120.0000000    0.2397970
376160.0000000    0.2164685
376200.0000000    0.2286153
376240.0000000    0.2435658
376280.0000000    0.2282281
376320.0000000    0.2414417
376360.0000000    0.2515287
376400.0000000    0.2503584
376440.0000000    0.2488171
376480.0000000    0.2541095
376520.0000000    0.2456973
376560.0000000    0.2495733
376600.0000000    0.2362328
376640.0000000    0.2433225
376680.0000000    0.2595168
376720.0000000    0.2562027
376760.0000000    0.2552147
376800.0000000    0.2461432
376840.0000000    0.2497750
376880.0000000    0.2424683
376920.0000000    0.2320886
376960.0000000    0.2480429
377000.0000000    0.2427902
377040.0000000    0.2522074
377080.0000000    0.2497576
377120.0000000    0.2512068
377160.0000000    0.2474128
377200.0000000    0.2382589
377240.0000000    0.2512830
377280.0000000    0.2359874
377320.0000000    0.2530738
377360.0000000    0.2236749
377400.0000000    0.2490673
377440.0000000    0.2429488
377480.0000000    0.2362973
377520.0000000    0.2669280
377560.0000000    0.2519355
377600.0000000    0.2537243
377640.0000000    0.2506020
377680.0000000    0.2563035
377720.0000000    0.2799655
377760.0000000    0.2411612
377800.0000000    0.2566704
377840.0000000    0.2578971
377880.0000000    0.2673209
377920.0000000    0.2690418
377960.0000000    0.2612093
378000.0000000    0.2568967
378040.0000000    0.2508858
378080.0000000    0.2523739
378120.0000000    0.2556338
378160.0000000    0.2596304
378200.0000000    0.2566279
378240.0000000    0.2593289
378280.0000000    0.2649204
378320.0000000    0.2614747
378360.0000000    0.2707182
378400.0000000    0.2833520
378440.0000000    0.2653712
378480.0000000    0.2603794
378520.0000000    0.2577115
378560.0000000    0.2498136
378600.0000000    0.2617701
378640.0000000    0.2813798
378680.0000000    0.2561623
378720.0000000    0.2650678
378760.0000000    0.2717545
378800.0000000    0.2714799
378840.0000000    0.2688267
378880.0000000    0.2497501
378920.0000000    0.2527506
378960.0000000    0.2611228
379000.0000000    0.2525091
379040.0000000    0.2607920
379080.0000000    0.2494061
379120.0000000    0.2522003
379160.0000000    0.2477537
379200.0000000    0.2582275
379240.0000000    0.2489490
379280.0000000    0.2408135
379320.0000000    0.2415639
379360.0000000    0.2559037
379400.0000000    0.2608193
379440.0000000    0.2462605
379480.0000000    0.2532587
379520.0000000    0.2568319
379560.0000000    0.2490738
379600.0000000    0.2536595
379640.0000000    0.2615480
379680.0000000    0.2499901
379720.0000000    0.2438452
379760.0000000    0.2620177
379800.0000000    0.2575913
379840.0000000    0.2642295
379880.0000000    0.2796483
379920.0000000    0.2736852
379960.0000000    0.2467181
380000.0000000    0.2567369
380040.0000000    0.2378846
380080.0000000    0.2550147
380120.0000000    0.2578674
380160.0000000    0.2552473
380200.0000000    0.2641439
380240.0000000    0.2560904
380280.0000000    0.2488880
380320.0000000    0.2467498
380360.0000000    0.2671741
380400.0000000    0.2461449
380440.0000000    0.2579756
380480.0000000    0.2689886
380520.0000000    0.2508740
380560.0000000    0.2670321
380600.0000000    0.2491989
380640.0000000    0.2452409
380680.0000000    0.2533863
380720.0000000    0.2432296
380760.0000000    0.2495380
380800.0000000    0.2615467
380840.0000000    0.2341270
380880.0000000    0.2438483
380920.0000000    0.2460779
380960.0000000    0.2385281
381000.0000000    0.2433743
381040.0000000    0.2466304
381080.0000000    0.2450691
381120.0000000    0.2557305
381160.0000000    0.2257910
381200.0000000    0.2130215
381240.0000000    0.2467645
381280.0000000    0.2340085
381320.0000000    0.2270882
381360.0000000    0.2322785
381400.0000000    0.2421243
381440.0000000    0.2321152
381480.0000000    0.2468832
381520.0000000    0.2428817
381560.0000000    0.2442923
381600.0000000    0.2182807
381640.0000000    0.2406520
381680.0000000    0.2379489
381720.0000000    0.2170746
381760.0000000    0.2280810
381800.0000000    0.2381841
381840.0000000    0.2423956
381880.0000000    0.2528339
381920.0000000    0.2427848
381960.0000000    0.2540207
382000.0000000    0.2544695
382040.0000000    0.2662309
382080.0000000    0.2501642
382120.0000000    0.2383594
382160.0000000    0.2439524
382200.0000000    0.2418080
382240.0000000    0.2394876
382280.0000000    0.2328425
382320.0000000    0.2478020
382360.0000000    0.2381249
382400.0000000    0.2365828
382440.0000000    0.2340068
382480.0000000    0.2455583
382520.0000000    0.2431627
382560.0000000    0.2457268
382600.0000000    0.2366545
382640.0000000    0.2262858
382680.0000000    0.2376851
382720.0000000    0.2459459
382760.0000000    0.2334903
382800.0000000    0.2487795
382840.0000000    0.2525734
382880.0000000    0.2459995
382920.0000000    0.2399492
382960.0000000    0.2409018
383000.0000000    0.2471528
383040.0000000    0.2432012
383080.0000000    0.2596903
383120.0000000    0.2480655
383160.0000000    0.2480203
383200.0000000    0.2392099
383240.0000000    0.2312632
383280.0000000    0.2421855
383320.0000000    0.2336871
383360.0000000    0.2445719
383400.0000000    0.2318906
383440.0000000    0.2251942
383480.0000000    0.2285051
383520.0000000    0.2368189
383560.0000000    0.2373828
383600.0000000    0.2398915
383640.0000000    0.2412697
383680.0000000    0.2451086
383720.0000000    0.2447899
383760.0000000    0.2320439
383800.0000000    0.2128829
383840.0000000    0.2166457
383880.0000000    0.2179962
383920.0000000    0.2157922
383960.0000000    0.2333903
384000.0000000    0.2446932
384040.0000000    0.2334399
384080.0000000    0.2066260
384120.0000000    0.2161784
384160.0000000    0.2153297
384200.0000000    0.2325580
384240.0000000    0.2211969
384280.0000000    0.2295378
384320.0000000    0.2265166
384360.0000000    0.2399251
384400.0000000    0.2263342
384440.0000000    0.2277369
384480.0000000    0.2297752
384520.0000000    0.2223395
384560.0000000    0.2388799
384600.0000000    0.2252765
384640.0000000    0.2310226
384680.0000000    0.2183093
384720.0000000    0.2261915
384760.0000000    0.2318944
384800.0000000    0.2081941
384840.0000000    0.2007530
384880.0000000    0.2226579
384920.0000000    0.2372154
384960.0000000    0.2197452
385000.0000000    0.2229652
385040.0000000    0.2264867
385080.0000000    0.2420212
385120.0000000    0.2365311
385160.0000000    0.2201338
385200.0000000    0.2197578
385240.0000000    0.2311364
385280.0000000    0.2150952
385320.0000000    0.2256415
385360.0000000    0.2287593
385400.0000000    0.2111156
385440.0000000    0.2311960
385480.0000000    0.2362439
385520.0000000    0.2343741
385560.0000000    0.2321900
385600.0000000    0.2259598
385640.0000000    0.2350067
385680.0000000    0.2351976
385720.0000000    0.2233738
385760.0000000    0.2138613
385800.0000000    0.2266572
385840.0000000    0.2293855
385880.0000000    0.2222409
385920.0000000    0.2233234
385960.0000000    0.2358153
386000.0000000    0.2332791
386040.0000000    0.2499020
386080.0000000    0.2383262
386120.0000000    0.2377375
386160.0000000    0.2385332
386200.0000000    0.2254573
386240.0000000    0.2378441
386280.0000000    0.2375062
386320.0000000    0.2373133
386360.0000000    0.2368811
386400.0000000    0.2366423
386440.0000000    0.2316682
386480.0000000    0.2442692
386520.0000000    0.2585007
386560.0000000    0.2299928
386600.0000000    0.2388887
386640.0000000    0.2195532
386680.0000000    0.2276843
386720.0000000    0.2334735
386760.0000000    0.2241840
386800.0000000    0.2345042
386840.0000000    0.2422443
386880.0000000    0.2387971
386920.0000000    0.2340391
386960.0000000    0.2346062
387000.0000000    0.2265885
387040.0000000    0.2261939
387080.0000000    0.2246593
387120.0000000    0.2390099
387160.0000000    0.2205666
387200.0000000    0.2398169
387240.0000000    0.2303579
387280.0000000    0.2354349
387320.0000000    0.2391708
387360.0000000    0.2251219
387400.0000000    0.2403563
387440.0000000    0.2208177
387480.0000000    0.2398624
387520.0000000    0.2423014
387560.0000000    0.2379324
387600.0000000    0.2306161
387640.0000000    0.2269992
387680.0000000    0.2283506
387720.0000000    0.2562804
387760.0000000    0.2295562
387800.0000000    0.2448985
387840.0000000    0.2538465
387880.0000000    0.2472939
387920.0000000    0.2416781
387960.0000000    0.2440908
388000.0000000    0.2407789
388040.0000000    0.2294212
388080.0000000    0.2396501
388120.0000000    0.2187069
388160.0000000    0.2204885
388200.0000000    0.2327177
388240.0000000    0.2331258
388280.0000000    0.2274192
388320.0000000    0.2358879
388360.0000000    0.2250682
388400.0000000    0.2285584
388440.0000000    0.2266964
388480.0000000    0.2300490
388520.0000000    0.2312601
388560.0000000    0.2177576
388600.0000000    0.2275152
388640.0000000    0.2114739
388680.0000000    0.2207411
388720.0000000    0.2251083
388760.0000000    0.2239302
388800.0000000    0.2032272
388840.0000000    0.2172305
388880.0000000    0.2317398
388920.0000000    0.2251635
388960.0000000    0.2091069
389000.0000000    0.2307092
389040.0000000    0.2337448
389080.0000000    0.2218288
389120.0000000    0.2299605
389160.0000000    0.2243034
389200.0000000    0.2240187
389240.0000000    0.2316036
389280.0000000    0.2610546
389320.0000000    0.2424829
389360.0000000    0.2363790
389400.0000000    0.2270385
389440.0000000    0.2385451
389480.0000000    0.2306271
389520.0000000    0.2275904
389560.0000000    0.2193803
389600.0000000    0.2298720
389640.0000000    0.2286143
389680.0000000    0.2335075
389720.0000000    0.2425436
389760.0000000    0.2364302
389800.0000000    0.2402693
389840.0000000    0.2450845
389880.0000000    0.2295311
389920.0000000    0.2327850
389960.0000000    0.2429322
390000.0000000    0.2380112
390040.0000000    0.2371065
390080.0000000    0.2419848
390120.0000000    0.2390603
390160.0000000    0.2277239
390200.0000000    0.2325462
390240.0000000    0.2312337
390280.0000000    0.2321168
390320.0000000    0.2212560
390360.0000000    0.2278175
390400.0000000    0.2025288
390440.0000000    0.2133720
390480.0000000    0.1903012
390520.0000000    0.1929448
390560.0000000    0.1952686
390600.0000000    0.2099234
390640.0000000    0.1996164
390680.0000000    0.2082027
390720.0000000    0.1924455
390760.0000000    0.1936676
390800.0000000    0.2104070
390840.0000000    0.2016713
390880.0000000    0.1976866
390920.0000000    0.1995068
390960.0000000    0.2145263
391000.0000000    0.2119013
391040.0000000    0.2193683
391080.0000000    0.1860797
391120.0000000    0.1958023
391160.0000000    0.1930376
391200.0000000    0.1945012
391240.0000000    0.2054575
391280.0000000    0.1979557
391320.0000000    0.1825790
391360.0000000    0.2003507
391400.0000000    0.1959988
391440.0000000    0.1826675
391480.0000000    0.2123289
391520.0000000    0.1931431
391560.0000000    0.1841775
391600.0000000    0.1962423
391640.0000000    0.1707503
391680.0000000    0.2121132
391720.0000000    0.1956133
391760.0000000    0.1746122
391800.0000000    0.1723978
391840.0000000    0.1934087
391880.0000000    0.1783219
391920.0000000    0.1909395
391960.0000000    0.2040186
392000.0000000    0.2067063
392040.0000000    0.1971805
392080.0000000    0.1800251
392120.0000000    0.1683443
392160.0000000    0.1814895
392200.0000000    0.1837824
392240.0000000    0.1919066
392280.0000000    0.1932407
392320.0000000    0.1878653
392360.0000000    0.1865645
392400.0000000    0.2044884
392440.0000000    0.2183971
392480.0000000    0.1971917
392520.0000000    0.2129039
392560.0000000    0.1992710
392600.0000000    0.2092778
392640.0000000    0.2086430
392680.0000000    0.1990381
392720.0000000    0.1918555
392760.0000000    0.1932428
392800.0000000    0.1901045
392840.0000000    0.1899155
392880.0000000    0.1905295
392920.0000000    0.1849398
392960.0000000    0.1923169
393000.0000000    0.1930783
393040.0000000    0.2060603
393080.0000000    0.2162022
393120.0000000    0.2018003
393160.0000000    0.1927446
393200.0000000    0.1927516
393240.0000000    0.1931638
393280.0000000    0.1924674
393320.0000000    0.1907719
393360.0000000    0.1934080
393400.0000000    0.1970539
393440.0000000    0.1928251
393480.0000000    0.2177076
393520.0000000    0.2143618
393560.0000000    0.2106849
393600.0000000    0.1976710
393640.0000000    0.2141899
393680.0000000    0.1955820
393720.0000000    0.2187269
393760.0000000    0.2349896
393800.0000000    0.1863582
393840.0000000    0.1959083
393880.0000000    0.1833016
393920.0000000    0.1871472
393960.0000000    0.2086307
394000.0000000    0.2121335
394040.0000000    0.1985475
394080.0000000    0.2091525
394120.0000000    0.1833972
394160.0000000    0.2034073
394200.0000000    0.2048484
394240.0000000    0.2099127
394280.0000000    0.2138942
394320.0000000    0.2123496
394360.0000000    0.2052585
394400.0000000    0.2081223
394440.0000000    0.2148279
394480.0000000    0.2322412
394520.0000000    0.2101697
394560.0000000    0.2222197
394600.0000000    0.2367188
394640.0000000    0.2356974
394680.0000000    0.2457849
394720.0000000    0.2502134
394760.0000000    0.2247628
394800.0000000    0.2387634
394840.0000000    0.2589634
394880.0000000    0.2353744
394920.0000000    0.2401008
394960.0000000    0.2613925
395000.0000000    0.2430848
395040.0000000    0.2450006
395080.0000000    0.2265915
395120.0000000    0.2093403
395160.0000000    0.2547956
395200.0000000    0.2252306
395240.0000000    0.2266236
395280.0000000    0.2373083
395320.0000000    0.2295733
395360.0000000    0.1840927
395400.0000000    0.2111501
395440.0000000    0.2023555
395480.0000000    0.1924488
395520.0000000    0.2098261
395560.0000000    0.2072356
395600.0000000    0.2373706
395640.0000000    0.2285764
395680.0000000    0.2307496
395720.0000000    0.2145636
395760.0000000    0.2098000
395800.0000000    0.1988690
395840.0000000    0.1846398
395880.0000000    0.2095570
395920.0000000    0.1944246
395960.0000000    0.2066773
396000.0000000    0.2370231
396040.0000000    0.2235043
396080.0000000    0.2312432
396120.0000000    0.2315014
396160.0000000    0.2197293
396200.0000000    0.2033049
396240.0000000    0.2183036
396280.0000000    0.2164570
396320.0000000    0.2169522
396360.0000000    0.2075769
396400.0000000    0.2001707
396440.0000000    0.1933686
396480.0000000    0.1974029
396520.0000000    0.2002176
396560.0000000    0.2032704
396600.0000000    0.1877361
396640.0000000    0.2059767
396680.0000000    0.1714887
396720.0000000    0.1899017
396760.0000000    0.1934451
396800.0000000    0.1813454
396840.0000000    0.1917146
396880.0000000    0.2042587
396920.0000000    0.1976394
396960.0000000    0.1921397
397000.0000000    0.1920782
397040.0000000    0.2178833
397080.0000000    0.1981253
397120.0000000    0.2027981
397160.0000000    0.2104876
397200.0000000    0.2426914
397240.0000000    0.2183909
397280.0000000    0.2298738
397320.0000000    0.2175988
397360.0000000    0.2162356
397400.0000000    0.2028614
397440.0000000    0.2163897
397480.0000000    0.2199282
397520.0000000    0.2194369
397560.0000000    0.2133144
397600.0000000    0.2250692
397640.0000000    0.1963353
397680.0000000    0.2040547
397720.0000000    0.2103117
397760.0000000    0.2198959
397800.0000000    0.2138455
397840.0000000    0.1978197
397880.0000000    0.2230228
397920.0000000    0.2060929
397960.0000000    0.2133164
398000.0000000    0.2071264
398040.0000000    0.2010750
398080.0000000    0.2050135
398120.0000000    0.1969900
398160.0000000    0.1974621
398200.0000000    0.1918186
398240.0000000    0.2158742
398280.0000000    0.2040446
398320.0000000    0.2077187
398360.0000000    0.1955066
398400.0000000    0.1891207
398440.0000000    0.1949276
398480.0000000    0.2047275
398520.0000000    0.1844540
398560.0000000    0.1852367
398600.0000000    0.1888597
398640.0000000    0.1953408
398680.0000000    0.2121009
398720.0000000    0.2112794
398760.0000000    0.2200478
398800.0000000    0.2225793
398840.0000000    0.2203071
398880.0000000    0.2040401
398920.0000000    0.2359013
398960.0000000    0.2370122
399000.0000000    0.2336166
399040.0000000    0.2024035
399080.0000000    0.2124567
399120.0000000    0.2092015
399160.0000000    0.2051166
399200.0000000    0.2196103
399240.0000000    0.2215304
399280.0000000    0.2082201
399320.0000000    0.2016634
399360.0000000    0.2170240
399400.0000000    0.2142217
399440.0000000    0.2374239
399480.0000000    0.2306149
399520.0000000    0.2277906
399560.0000000    0.2088235
399600.0000000    0.2219919
399640.0000000    0.2099274
399680.0000000    0.2237111
399720.0000000    0.2054414
399760.0000000    0.2052626
399800.0000000    0.1821283
399840.0000000    0.1951827
399880.0000000    0.2027335
399920.0000000    0.1963919
399960.0000000    0.2042002
400000.0000000    0.2001341
400040.0000000    0.2059958
400080.0000000    0.2063026
400120.0000000    0.2163660
400160.0000000    0.1933734
400200.0000000    0.2120590
400240.0000000    0.2036022
400280.0000000    0.2146351
400320.0000000    0.1967349
400360.0000000    0.2077785
400400.0000000    0.2288448
400440.0000000    0.1899109
400480.0000000    0.2094011
400520.0000000    0.1889944
400560.0000000    0.2006210
400600.0000000    0.1965407
400640.0000000    0.1982243
400680.0000000    0.1987206
400720.0000000    0.2098533
400760.0000000    0.1935434
400800.0000000    0.1946474
400840.0000000    0.2073271
400880.0000000    0.2054078
400920.0000000    0.2078234
400960.0000000    0.2084680
401000.0000000    0.2063437
401040.0000000    0.2124594
401080.0000000    0.1992077
401120.0000000    0.1881917
401160.0000000    0.2013401
401200.0000000    0.2134317
401240.0000000    0.2009297
401280.0000000    0.2359167
401320.0000000    0.2333827
401360.0000000    0.2129820
401400.0000000    0.2210620
401440.0000000    0.2245557
401480.0000000    0.2182951
401520.0000000    0.1978443
401560.0000000    0.2008808
401600.0000000    0.2091898
401640.0000000    0.2356145
401680.0000000    0.2248893
401720.0000000    0.2315225
401760.0000000    0.2482797
401800.0000000    0.2426163
401840.0000000    0.2356960
401880.0000000    0.2379051
401920.0000000    0.2303745
401960.0000000    0.2306026
402000.0000000    0.2198724
402040.0000000    0.2203656
402080.0000000    0.2150956
402120.0000000    0.1974640
402160.0000000    0.2042717
402200.0000000    0.2096560
402240.0000000    0.2202904
402280.0000000    0.2136837
402320.0000000    0.2130999
402360.0000000    0.2199827
402400.0000000    0.2118582
402440.0000000    0.2139646
402480.0000000    0.1960475
402520.0000000    0.1970365
402560.0000000    0.1862121
402600.0000000    0.1865434
402640.0000000    0.1920378
402680.0000000    0.1970010
402720.0000000    0.2184762
402760.0000000    0.2055118
402800.0000000    0.1918563
402840.0000000    0.1986368
402880.0000000    0.1802530
402920.0000000    0.1847849
402960.0000000    0.1913321
403000.0000000    0.1864857
403040.0000000    0.1980652
403080.0000000    0.1884613
403120.0000000    0.1957857
403160.0000000    0.1916145
403200.0000000    0.2002095
403240.0000000    0.1941612
403280.0000000    0.2018883
403320.0000000    0.2082563
403360.0000000    0.1918321
403400.0000000    0.1872686
403440.0000000    0.1785696
403480.0000000    0.1852900
403520.0000000    0.1770544
403560.0000000    0.1866794
403600.0000000    0.1767718
403640.0000000    0.1949315
403680.0000000    0.1938146
403720.0000000    0.1849156
403760.0000000    0.1785539
403800.0000000    0.1815091
403840.0000000    0.1941468
403880.0000000    0.1899349
403920.0000000    0.1845682
403960.0000000    0.1873767
404000.0000000    0.1872381
404040.0000000    0.1720951
404080.0000000    0.1868990
404120.0000000    0.1925379
404160.0000000    0.1872295
404200.0000000    0.1919399
404240.0000000    0.2175448
404280.0000000    0.1988017
404320.0000000    0.2010630
404360.0000000    0.1976568
404400.0000000    0.2032297
404440.0000000    0.1895730
404480.0000000    0.2107970
404520.0000000    0.2041556
404560.0000000    0.2118084
404600.0000000    0.2057205
404640.0000000    0.2251392
404680.0000000    0.2176743
404720.0000000    0.2325417
404760.0000000    0.2136421
404800.0000000    0.2355117
404840.0000000    0.2249452
404880.0000000    0.2205131
404920.0000000    0.2355865
404960.0000000    0.2205397
405000.0000000    0.2181336
405040.0000000    0.2270979
405080.0000000    0.2311631
405120.0000000    0.2306253
405160.0000000    0.2280236
405200.0000000    0.2290584
405240.0000000    0.2324744
405280.0000000    0.2285865
405320.0000000    0.2271822
405360.0000000    0.2369875
405400.0000000    0.2174689
405440.0000000    0.2254763
405480.0000000    0.2163878
405520.0000000    0.2364619
405560.0000000    0.2220118
405600.0000000    0.2280957
405640.0000000    0.2448427
405680.0000000    0.2444124
405720.0000000    0.2352016
405760.0000000    0.2436425
405800.0000000    0.2253203
405840.0000000    0.2263100
405880.0000000    0.2122835
405920.0000000    0.2267165
405960.0000000    0.2201388
406000.0000000    0.2216175
406040.0000000    0.2192986
406080.0000000    0.2344683
406120.0000000    0.2390346
406160.0000000    0.2320638
406200.0000000    0.2382337
406240.0000000    0.2375168
406280.0000000    0.2421184
406320.0000000    0.2287338
406360.0000000    0.2344792
406400.0000000    0.2349205
406440.0000000    0.2440207
406480.0000000    0.2393400
406520.0000000    0.2337297
406560.0000000    0.2348328
406600.0000000    0.2421761
406640.0000000    0.2359421
406680.0000000    0.2309238
406720.0000000    0.2447335
406760.0000000    0.2192848
406800.0000000    0.2241769
406840.0000000    0.2051467
406880.0000000    0.2138421
406920.0000000    0.2212046
406960.0000000    0.2190727
407000.0000000    0.2408939
407040.0000000    0.2266024
407080.0000000    0.2371713
407120.0000000    0.2358846
407160.0000000    0.2371209
407200.0000000    0.2218559
407240.0000000    0.2192235
407280.0000000    0.2223565
407320.0000000    0.2151617
407360.0000000    0.2056405
407400.0000000    0.2087294
407440.0000000    0.2117392
407480.0000000    0.2105687
407520.0000000    0.2000894
407560.0000000    0.1945793
407600.0000000    0.2020583
407640.0000000    0.2056124
407680.0000000    0.2031418
407720.0000000    0.2023853
407760.0000000    0.2255380
407800.0000000    0.2027804
407840.0000000    0.2026665
407880.0000000    0.2120663
407920.0000000    0.2082194
407960.0000000    0.2048645
408000.0000000    0.2042561
408040.0000000    0.2081793
408080.0000000    0.1994029
408120.0000000    0.1945414
408160.0000000    0.1913722
408200.0000000    0.1929785
408240.0000000    0.2045425
408280.0000000    0.1776484
408320.0000000    0.1909146
408360.0000000    0.1758105
408400.0000000    0.1843986
408440.0000000    0.2053149
408480.0000000    0.2018481
408520.0000000    0.2074427
408560.0000000    0.2185536
408600.0000000    0.2057985
408640.0000000    0.2047900
408680.0000000    0.1935688
408720.0000000    0.1997104
408760.0000000    0.1966220
408800.0000000    0.2086277
408840.0000000    0.1902135
408880.0000000    0.1889727
408920.0000000    0.2063814
408960.0000000    0.2025058
409000.0000000    0.1973203
409040.0000000    0.1882212
409080.0000000    0.1912812
409120.0000000    0.1864638
409160.0000000    0.2060332
409200.0000000    0.1960861
409240.0000000    0.1858005
409280.0000000    0.1968235
409320.0000000    0.2160234
409360.0000000    0.1927608
409400.0000000    0.2141811
409440.0000000    0.2372313
409480.0000000    0.2184257
409520.0000000    0.2123084
409560.0000000    0.2058490
409600.0000000    0.2203433
409640.0000000    0.2077693
409680.0000000    0.1984359
409720.0000000    0.2172564
409760.0000000    0.2048801
409800.0000000    0.2088625
409840.0000000    0.2209313
409880.0000000    0.2069615
409920.0000000    0.2233640
409960.0000000    0.2164654
410000.0000000    0.2099309
410040.0000000    0.2222273
410080.0000000    0.2101913
410120.0000000    0.1990328
410160.0000000    0.2193066
410200.0000000    0.2088137
410240.0000000    0.2151970
410280.0000000    0.2019906
410320.0000000    0.2060899
410360.0000000    0.2039725
410400.0000000    0.2145098
410440.0000000    0.2240325
410480.0000000    0.2154936
410520.0000000    0.2322842
410560.0000000    0.2121867
410600.0000000    0.2219473
410640.0000000    0.2126700
410680.0000000    0.2351910
410720.0000000    0.2317042
410760.0000000    0.2364240
410800.0000000    0.2172422
410840.0000000    0.2322595
410880.0000000    0.2054025
410920.0000000    0.2147424
410960.0000000    0.2139809
411000.0000000    0.2216333
411040.0000000    0.2193640
411080.0000000    0.2088569
411120.0000000    0.2158139
411160.0000000    0.2264026
411200.0000000    0.2153577
411240.0000000    0.2202877
411280.0000000    0.2112903
411320.0000000    0.2140385
411360.0000000    0.2001518
411400.0000000    0.2006970
411440.0000000    0.1941832
411480.0000000    0.2139604
411520.0000000    0.2182722
411560.0000000    0.2305945
411600.0000000    0.1942658
411640.0000000    0.1948724
411680.0000000    0.2088618
411720.0000000    0.2003365
411760.0000000    0.2062361
411800.0000000    0.2125676
411840.0000000    0.2170957
411880.0000000    0.2268972
411920.0000000    0.2310926
411960.0000000    0.2143080
412000.0000000    0.2067383
412040.0000000    0.2190939
412080.0000000    0.1894401
412120.0000000    0.1936529
412160.0000000    0.2024711
412200.0000000    0.2059720
412240.0000000    0.2046082
412280.0000000    0.2023842
412320.0000000    0.2196346
412360.0000000    0.2071584
412400.0000000    0.2138952
412440.0000000    0.2065654
412480.0000000    0.2010630
412520.0000000    0.2176616
412560.0000000    0.2071190
412600.0000000    0.1912490
412640.0000000    0.2069679
412680.0000000    0.1982587
412720.0000000    0.1740182
412760.0000000    0.1961539
412800.0000000    0.1878450
412840.0000000    0.1878442
412880.0000000    0.1934740
412920.0000000    0.1890534
412960.0000000    0.1812052
413000.0000000    0.1695312
413040.0000000    0.1858733
413080.0000000    0.1887758
413120.0000000    0.1785888
413160.0000000    0.1886575
413200.0000000    0.1784965
413240.0000000    0.1885707
413280.0000000    0.1758633
413320.0000000    0.1876170
413360.0000000    0.1690122
413400.0000000    0.1777349
413440.0000000    0.1924710
413480.0000000    0.1940259
413520.0000000    0.1915247
413560.0000000    0.1899207
413600.0000000    0.1938761
413640.0000000    0.2145103
413680.0000000    0.2030706
413720.0000000    0.2065326
413760.0000000    0.2007352
413800.0000000    0.2005343
413840.0000000    0.2120989
413880.0000000    0.1976863
413920.0000000    0.1809413
413960.0000000    0.1874318
414000.0000000    0.1964930
414040.0000000    0.2059728
414080.0000000    0.1858955
414120.0000000    0.2050763
414160.0000000    0.1984067
414200.0000000    0.2030526
414240.0000000    0.1869498
414280.0000000    0.1793424
414320.0000000    0.1881290
414360.0000000    0.1869046
414400.0000000    0.1796559
414440.0000000    0.1863675
414480.0000000    0.1803846
414520.0000000    0.1753859
414560.0000000    0.1863310
414600.0000000    0.1911678
414640.0000000    0.1823368
414680.0000000    0.1826698
414720.0000000    0.1709754
414760.0000000    0.1776052
414800.0000000    0.1817238
414840.0000000    0.1891278
414880.0000000    0.1814487
414920.0000000    0.1746765
414960.0000000    0.1816990
415000.0000000    0.1863489
415040.0000000    0.1749909
415080.0000000    0.1634117
415120.0000000    0.1616102
415160.0000000    0.1827786
415200.0000000    0.1734080
415240.0000000    0.1768701
415280.0000000    0.1965327
415320.0000000    0.1818249
415360.0000000    0.1760088
415400.0000000    0.1747247
415440.0000000    0.1688114
415480.0000000    0.1903100
415520.0000000    0.1875332
415560.0000000    0.1833524
415600.0000000    0.1858693
415640.0000000    0.1891160
415680.0000000    0.1811606
415720.0000000    0.1860615
415760.0000000    0.1976620
415800.0000000    0.1850838
415840.0000000    0.1933162
415880.0000000    0.1984468
415920.0000000    0.1964829
415960.0000000    0.1885278
416000.0000000    0.1904551
416040.0000000    0.1926429
416080.0000000    0.2095416
416120.0000000    0.1842821
416160.0000000    0.1884827
416200.0000000    0.2010020
416240.0000000    0.2041701
416280.0000000    0.2058236
416320.0000000    0.1883194
416360.0000000    0.1871864
416400.0000000    0.1984989
416440.0000000    0.2002996
416480.0000000    0.1840094
416520.0000000    0.1829886
416560.0000000    0.1891218
416600.0000000    0.1894548
416640.0000000    0.2001283
416680.0000000    0.1901985
416720.0000000    0.2022169
416760.0000000    0.1798993
416800.0000000    0.1938045
416840.0000000    0.2039894
416880.0000000    0.2213857
416920.0000000    0.1964491
416960.0000000    0.2129028
417000.0000000    0.2139947
417040.0000000    0.2155165
417080.0000000    0.2104186
417120.0000000    0.2120238
417160.0000000    0.2112799
417200.0000000    0.2176982
417240.0000000    0.2321569
417280.0000000    0.2146836
417320.0000000    0.2313241
417360.0000000    0.1996647
417400.0000000    0.2023222
417440.0000000    0.2109225
417480.0000000    0.2069690
417520.0000000    0.2091592
417560.0000000    0.2176337
417600.0000000    0.2133784
417640.0000000    0.2020413
417680.0000000    0.2124041
417720.0000000    0.2005296
417760.0000000    0.2127661
417800.0000000    0.2014700
417840.0000000    0.2202123
417880.0000000    0.2034704
417920.0000000    0.2004587
417960.0000000    0.1952876
418000.0000000    0.1966471
418040.0000000    0.1992899
418080.0000000    0.1801547
418120.0000000    0.1831199
418160.0000000    0.1908301
418200.0000000    0.1763235
418240.0000000    0.1859317
418280.0000000    0.1898796
418320.0000000    0.1929874
418360.0000000    0.2050631
418400.0000000    0.1903875
418440.0000000    0.1738407
418480.0000000    0.1840067
418520.0000000    0.2103865
418560.0000000    0.2005271
418600.0000000    0.1976066
418640.0000000    0.1880655
418680.0000000    0.1819712
418720.0000000    0.1987986
418760.0000000    0.1857952
418800.0000000    0.1972023
418840.0000000    0.1897775
418880.0000000    0.1937640
418920.0000000    0.1902640
418960.0000000    0.1710929
419000.0000000    0.1892518
419040.0000000    0.1921846
419080.0000000    0.1867096
419120.0000000    0.2001534
419160.0000000    0.1944881
419200.0000000    0.2006519
419240.0000000    0.1883760
419280.0000000    0.1921804
419320.0000000    0.1909731
419360.0000000    0.1911445
419400.0000000    0.1742206
419440.0000000    0.1776024
419480.0000000    0.1788060
419520.0000000    0.2023274
419560.0000000    0.1873679
419600.0000000    0.1810463
419640.0000000    0.1829931
419680.0000000    0.1929025
419720.0000000    0.2164709
419760.0000000    0.2066516
419800.0000000    0.1999243
419840.0000000    0.1917073
419880.0000000    0.2095866
419920.0000000    0.1976888
419960.0000000    0.1847187
420000.0000000    0.1958981
420040.0000000    0.1827706
420080.0000000    0.1856985
420120.0000000    0.1899120
420160.0000000    0.1928585
420200.0000000    0.1887731
420240.0000000    0.1794707
420280.0000000    0.1880071
420320.0000000    0.2041880
420360.0000000    0.1801828
420400.0000000    0.1969357
420440.0000000    0.1931800
420480.0000000    0.1864005
420520.0000000    0.1799333
420560.0000000    0.1837126
420600.0000000    0.1912457
420640.0000000    0.1848045
420680.0000000    0.1828225
420720.0000000    0.1798664
420760.0000000    0.1836696
420800.0000000    0.1848209
420840.0000000    0.1723859
420880.0000000    0.1778345
420920.0000000    0.1993538
420960.0000000    0.1822061
421000.0000000    0.1769600
421040.0000000    0.1829688
421080.0000000    0.1824042
421120.0000000    0.1917064
421160.0000000    0.2025148
421200.0000000    0.1976025
421240.0000000    0.1871691
421280.0000000    0.1931384
421320.0000000    0.1848579
421360.0000000    0.1895286
421400.0000000    0.1721494
421440.0000000    0.1682609
421480.0000000    0.1798836
421520.0000000    0.1798878
421560.0000000    0.1778399
421600.0000000    0.1790704
421640.0000000    0.1824276
421680.0000000    0.1922865
421720.0000000    0.1820084
421760.0000000    0.1805413
421800.0000000    0.1841391
421840.0000000    0.1912578
421880.0000000    0.2081034
421920.0000000    0.1788803
421960.0000000    0.2038100
422000.0000000    0.2016624
422040.0000000    0.2078077
422080.0000000    0.1990713
422120.0000000    0.1903425
422160.0000000    0.2022652
422200.0000000    0.1869627
422240.0000000    0.1953691
422280.0000000    0.1869259
422320.0000000    0.1829452
422360.0000000    0.1803436
422400.0000000    0.1855846
422440.0000000    0.1804479
422480.0000000    0.1831665
422520.0000000    0.1926817
422560.0000000    0.1884043
422600.0000000    0.1801525
422640.0000000    0.1894864
422680.0000000    0.2020123
422720.0000000    0.2053353
422760.0000000    0.1993348
422800.0000000    0.2238440
422840.0000000    0.1937121
422880.0000000    0.1931305
422920.0000000    0.1822379
422960.0000000    0.1843661
423000.0000000    0.1833774
423040.0000000    0.1869961
423080.0000000    0.1862038
423120.0000000    0.1806020
423160.0000000    0.1768732
423200.0000000    0.1861899
423240.0000000    0.1795211
423280.0000000    0.1862052
423320.0000000    0.1843092
423360.0000000    0.2161079
423400.0000000    0.2031736
423440.0000000    0.2019586
423480.0000000    0.2085187
423520.0000000    0.2013067
423560.0000000    0.2089513
423600.0000000    0.1962963
423640.0000000    0.1872044
423680.0000000    0.1877017
423720.0000000    0.1828074
423760.0000000    0.1711733
423800.0000000    0.1972999
423840.0000000    0.1772385
423880.0000000    0.1778007
423920.0000000    0.1867388
423960.0000000    0.2031153
424000.0000000    0.1925982
424040.0000000    0.1769746
424080.0000000    0.1831871
424120.0000000    0.1651013
424160.0000000    0.1886691
424200.0000000    0.1868339
424240.0000000    0.2020115
424280.0000000    0.1967098
424320.0000000    0.1957953
424360.0000000    0.1774091
424400.0000000    0.1750733
424440.0000000    0.1741622
424480.0000000    0.1947855
424520.0000000    0.1964221
424560.0000000    0.1922035
424600.0000000    0.1854374
424640.0000000    0.2056018
424680.0000000    0.1755562
424720.0000000    0.1935489
424760.0000000    0.1897269
424800.0000000    0.1934288
424840.0000000    0.1811477
424880.0000000    0.1868999
424920.0000000    0.1877837
424960.0000000    0.1804248
425000.0000000    0.1811645
425040.0000000    0.1784199
425080.0000000    0.1955417
425120.0000000    0.1873064
425160.0000000    0.1832916
425200.0000000    0.1896740
425240.0000000    0.1801227
425280.0000000    0.1671084
425320.0000000    0.1840139
425360.0000000    0.1869099
425400.0000000    0.1806459
425440.0000000    0.1932092
425480.0000000    0.1836524
425520.0000000    0.1999943
425560.0000000    0.2013168
425600.0000000    0.1774989
425640.0000000    0.1747325
425680.0000000    0.1918513
425720.0000000    0.1976502
425760.0000000    0.1861542
425800.0000000    0.1992268
425840.0000000    0.1977443
425880.0000000    0.1920947
425920.0000000    0.1960221
425960.0000000    0.1930713
426000.0000000    0.1865435
426040.0000000    0.1871826
426080.0000000    0.1888851
426120.0000000    0.1873884
426160.0000000    0.1853120
426200.0000000    0.1837924
426240.0000000    0.1816154
426280.0000000    0.1847110
426320.0000000    0.1921124
426360.0000000    0.1721648
426400.0000000    0.1782716
426440.0000000    0.1892764
426480.0000000    0.1867961
426520.0000000    0.1971670
426560.0000000    0.1864416
426600.0000000    0.1854002
426640.0000000    0.1773534
426680.0000000    0.1883997
426720.0000000    0.1891379
426760.0000000    0.1847935
426800.0000000    0.1907688
426840.0000000    0.1835892
426880.0000000    0.1871120
426920.0000000    0.2080462
426960.0000000    0.1876035
427000.0000000    0.1976576
427040.0000000    0.1862867
427080.0000000    0.1967270
427120.0000000    0.1966219
427160.0000000    0.1858346
427200.0000000    0.1900436
427240.0000000    0.1903396
427280.0000000    0.1932214
427320.0000000    0.1853726
427360.0000000    0.2024547
427400.0000000    0.2017901
427440.0000000    0.1924057
427480.0000000    0.1905788
427520.0000000    0.1941420
427560.0000000    0.1818166
427600.0000000    0.1942793
427640.0000000    0.2006659
427680.0000000    0.2095114
427720.0000000    0.1940392
427760.0000000    0.1846469
427800.0000000    0.1885738
427840.0000000    0.1709375
427880.0000000    0.2039175
427920.0000000    0.1963106
427960.0000000    0.1894567
428000.0000000    0.1923477
428040.0000000    0.1825942
428080.0000000    0.1876691
428120.0000000    0.1856156
428160.0000000    0.1881026
428200.0000000    0.1940808
428240.0000000    0.2037475
428280.0000000    0.2089831
428320.0000000    0.2063448
428360.0000000    0.1891109
428400.0000000    0.2078427
428440.0000000    0.1890225
428480.0000000    0.1928793
428520.0000000    0.1925295
428560.0000000    0.1999622
428600.0000000    0.2021932
428640.0000000    0.1957500
428680.0000000    0.2115969
428720.0000000    0.2147886
428760.0000000    0.2025331
428800.0000000    0.1985213
428840.0000000    0.1890025
428880.0000000    0.1965821
428920.0000000    0.1999284
428960.0000000    0.1937757
429000.0000000    0.2026237
429040.0000000    0.1944689
429080.0000000    0.2204382
429120.0000000    0.2122069
429160.0000000    0.2077816
429200.0000000    0.1962981
429240.0000000    0.2157428
429280.0000000    0.2059529
429320.0000000    0.1910067
429360.0000000    0.1976827
429400.0000000    0.2055907
429440.0000000    0.1877660
429480.0000000    0.1885622
429520.0000000    0.1861458
429560.0000000    0.1870218
429600.0000000    0.1996821
429640.0000000    0.2048116
429680.0000000    0.1933983
429720.0000000    0.1890750
429760.0000000    0.1872855
429800.0000000    0.1848251
429840.0000000    0.1778542
429880.0000000    0.1990899
429920.0000000    0.1992223
429960.0000000    0.2037877
430000.0000000    0.1967104
430040.0000000    0.2077847
430080.0000000    0.2123996
430120.0000000    0.1862759
430160.0000000    0.1878258
430200.0000000    0.1863504
430240.0000000    0.1949953
430280.0000000    0.1958821
430320.0000000    0.1697859
430360.0000000    0.1942253
430400.0000000    0.1955438
430440.0000000    0.1891372
430480.0000000    0.1941343
430520.0000000    0.2034091
430560.0000000    0.2003608
430600.0000000    0.1847657
430640.0000000    0.1818779
430680.0000000    0.1992870
430720.0000000    0.1897160
430760.0000000    0.1803105
430800.0000000    0.1720322
430840.0000000    0.1910973
430880.0000000    0.1898654
430920.0000000    0.2005527
430960.0000000    0.1970971
431000.0000000    0.2110539
431040.0000000    0.1842132
431080.0000000    0.1742071
431120.0000000    0.1820585
431160.0000000    0.1867847
431200.0000000    0.1824834
431240.0000000    0.1857213
431280.0000000    0.1862626
431320.0000000    0.1834643
431360.0000000    0.1679077
431400.0000000    0.1826321
431440.0000000    0.1881732
431480.0000000    0.1873719
431520.0000000    0.1789611
431560.0000000    0.1752058
431600.0000000    0.1942860
431640.0000000    0.1843037
431680.0000000    0.1726093
431720.0000000    0.1918276
431760.0000000    0.1853521
431800.0000000    0.1862229
431840.0000000    0.1885052
431880.0000000    0.1864825
431920.0000000    0.1993177
431960.0000000    0.2013991
432000.0000000    0.1935107
432040.0000000    0.1917466
432080.0000000    0.1831104
432120.0000000    0.1971781
432160.0000000    0.1922832
432200.0000000    0.2055490
432240.0000000    0.1973418
432280.0000000    0.1752686
432320.0000000    0.1830124
432360.0000000    0.1923425
432400.0000000    0.1881178
432440.0000000    0.2085475
432480.0000000    0.1977193
432520.0000000    0.1896760
432560.0000000    0.1944683
432600.0000000    0.1987613
432640.0000000    0.1911280
432680.0000000    0.1864523
432720.0000000    0.1782729
432760.0000000    0.1933707
432800.0000000    0.2065576
432840.0000000    0.1926101
432880.0000000    0.1970885
432920.0000000    0.1944109
432960.0000000    0.1983342
433000.0000000    0.2140973
433040.0000000    0.2065127
433080.0000000    0.2309564
433120.0000000    0.2197569
433160.0000000    0.2058838
433200.0000000    0.2002247
433240.0000000    0.2096100
433280.0000000    0.1898669
433320.0000000    0.2128467
433360.0000000    0.1981694
433400.0000000    0.2039200
433440.0000000    0.2217430
433480.0000000    0.2016169
433520.0000000    0.2107336
433560.0000000    0.2148711
433600.0000000    0.2317193
433640.0000000    0.2265920
433680.0000000    0.2318918
433720.0000000    0.2271277
433760.0000000    0.2162037
433800.0000000    0.2153326
433840.0000000    0.2266736
433880.0000000    0.2138953
433920.0000000    0.2304770
433960.0000000    0.2350782
434000.0000000    0.2206445
434040.0000000    0.2121613
434080.0000000    0.2155033
434120.0000000    0.2143257
434160.0000000    0.2129014
434200.0000000    0.2004890
434240.0000000    0.2227598
434280.0000000    0.2318011
434320.0000000    0.2221916
434360.0000000    0.2265309
434400.0000000    0.2212855
434440.0000000    0.2277586
434480.0000000    0.2335113
434520.0000000    0.2238063
434560.0000000    0.2436017
434600.0000000    0.2391063
434640.0000000    0.2342987
434680.0000000    0.2254908
434720.0000000    0.2199171
434760.0000000    0.2244199
434800.0000000    0.2313211
434840.0000000    0.2142025
434880.0000000    0.2217870
434920.0000000    0.2111152
434960.0000000    0.2088725
435000.0000000    0.2127520
435040.0000000    0.2115133
435080.0000000    0.2310496
435120.0000000    0.2423407
435160.0000000    0.2207640
435200.0000000    0.2219001
435240.0000000    0.2212930
435280.0000000    0.2094580
435320.0000000    0.2099622
435360.0000000    0.2102590
435400.0000000    0.2109419
435440.0000000    0.2013171
435480.0000000    0.2130209
435520.0000000    0.1969967
435560.0000000    0.1990909
435600.0000000    0.2129333
435640.0000000    0.2155105
435680.0000000    0.2145152
435720.0000000    0.2256253
435760.0000000    0.2131107
435800.0000000    0.2136152
435840.0000000    0.2193530
435880.0000000    0.2143867
435920.0000000    0.2319436
435960.0000000    0.2202263
436000.0000000    0.2124260
436040.0000000    0.2035770
436080.0000000    0.2188439
436120.0000000    0.2288098
436160.0000000    0.2348879
436200.0000000    0.2166657
436240.0000000    0.2099458
436280.0000000    0.2196545
436320.0000000    0.2026441
436360.0000000    0.1978859
436400.0000000    0.2018029
436440.0000000    0.2101335
436480.0000000    0.2042755
436520.0000000    0.2078551
436560.0000000    0.2133437
436600.0000000    0.2098930
436640.0000000    0.2096283
436680.0000000    0.2168716
436720.0000000    0.2076645
436760.0000000    0.2149770
436800.0000000    0.2126566
436840.0000000    0.2178135
436880.0000000    0.2097339
436920.0000000    0.2075349
436960.0000000    0.2118253
437000.0000000    0.2157611
437040.0000000    0.2184315
437080.0000000    0.2074391
437120.0000000    0.2152382
437160.0000000    0.2079700
437200.0000000    0.2107239
437240.0000000    0.1947023
437280.0000000    0.2013583
437320.0000000    0.2045170
437360.0000000    0.2108580
437400.0000000    0.2133454
437440.0000000    0.2140764
437480.0000000    0.2106657
437520.0000000    0.2095959
437560.0000000    0.2152631
437600.0000000    0.2140313
437640.0000000    0.2031699
437680.0000000    0.2147789
437720.0000000    0.2099003
437760.0000000    0.2019122
437800.0000000    0.2112255
437840.0000000    0.2068124
437880.0000000    0.2059762
437920.0000000    0.2032792
437960.0000000    0.1944954
438000.0000000    0.2129194
438040.0000000    0.1979634
438080.0000000    0.1946101
438120.0000000    0.2055569
438160.0000000    0.2035589
438200.0000000    0.1991787
438240.0000000    0.1921508
438280.0000000    0.1972614
438320.0000000    0.1897247
438360.0000000    0.1888261
438400.0000000    0.1914320
438440.0000000    0.1999807
438480.0000000    0.1958875
438520.0000000    0.2104494
438560.0000000    0.2031526
438600.0000000    0.1922472
438640.0000000    0.2025617
438680.0000000    0.1958766
438720.0000000    0.2054495
438760.0000000    0.2206133
438800.0000000    0.1928875
438840.0000000    0.1937647
438880.0000000    0.1973405
438920.0000000    0.2020609
438960.0000000    0.2096562
439000.0000000    0.1999770
439040.0000000    0.1992429
439080.0000000    0.1897082
439120.0000000    0.1896197
439160.0000000    0.2006031
439200.0000000    0.2212687
439240.0000000    0.1911722
439280.0000000    0.1990669
439320.0000000    0.1945397
439360.0000000    0.2020016
439400.0000000    0.2101697
439440.0000000    0.2086038
439480.0000000    0.2191030
439520.0000000    0.2142401
439560.0000000    0.1961664
439600.0000000    0.1954107
439640.0000000    0.2001068
439680.0000000    0.2067101
439720.0000000    0.1910836
439760.0000000    0.1882788
439800.0000000    0.1937418
439840.0000000    0.1949606
439880.0000000    0.1957849
439920.0000000    0.2038978
439960.0000000    0.2184475
440000.0000000    0.2202574
440040.0000000    0.1928134
440080.0000000    0.2003835
440120.0000000    0.2010960
440160.0000000    0.1885610
440200.0000000    0.1911495
440240.0000000    0.2084366
440280.0000000    0.1926983
440320.0000000    0.2225251
440360.0000000    0.1959451
440400.0000000    0.2064827
440440.0000000    0.1990016
440480.0000000    0.1966423
440520.0000000    0.2097784
440560.0000000    0.1976664
440600.0000000    0.2284811
440640.0000000    0.2156227
440680.0000000    0.2237964
440720.0000000    0.1993687
440760.0000000    0.2103696
440800.0000000    0.2019459
440840.0000000    0.2020165
440880.0000000    0.2135760
440920.0000000    0.2068267
440960.0000000    0.2049734
441000.0000000    0.2079532
441040.0000000    0.2151732
441080.0000000    0.2129980
441120.0000000    0.1930352
441160.0000000    0.2007882
441200.0000000    0.1939263
441240.0000000    0.1991095
441280.0000000    0.2019254
441320.0000000    0.1936519
441360.0000000    0.1941706
441400.0000000    0.1906037
441440.0000000    0.1836217
441480.0000000    0.1913677
441520.0000000    0.1798164
441560.0000000    0.1763939
441600.0000000    0.1894254
441640.0000000    0.2007785
441680.0000000    0.1979991
441720.0000000    0.1954133
441760.0000000    0.1960268
441800.0000000    0.2105380
441840.0000000    0.2015429
441880.0000000    0.1963547
441920.0000000    0.1923790
441960.0000000    0.2002039
442000.0000000    0.2007504
442040.0000000    0.2047233
442080.0000000    0.1889308
442120.0000000    0.1943233
442160.0000000    0.2137493
442200.0000000    0.2096510
442240.0000000    0.1888901
442280.0000000    0.1947707
442320.0000000    0.2083618
442360.0000000    0.2083227
442400.0000000    0.2184240
442440.0000000    0.2079392
442480.0000000    0.2061516
442520.0000000    0.2192050
442560.0000000    0.2215065
442600.0000000    0.2142144
442640.0000000    0.2155361
442680.0000000    0.2412833
442720.0000000    0.2270095
442760.0000000    0.2210309
442800.0000000    0.2021196
442840.0000000    0.2123063
442880.0000000    0.2142460
442920.0000000    0.2015534
442960.0000000    0.2009816
443000.0000000    0.2155821
443040.0000000    0.2165626
443080.0000000    0.2118147
443120.0000000    0.2037116
443160.0000000    0.2008548
443200.0000000    0.1900002
443240.0000000    0.2280554
443280.0000000    0.2116815
443320.0000000    0.2098863
443360.0000000    0.2127602
443400.0000000    0.2047590
443440.0000000    0.1944563
443480.0000000    0.1968859
443520.0000000    0.2034447
443560.0000000    0.2175115
443600.0000000    0.2165547
443640.0000000    0.2073432
443680.0000000    0.2139620
443720.0000000    0.2291544
443760.0000000    0.2127991
443800.0000000    0.2129292
443840.0000000    0.2126037
443880.0000000    0.2216600
443920.0000000    0.2053975
443960.0000000    0.2017529
444000.0000000    0.1907953
444040.0000000    0.2025332
444080.0000000    0.2058841
444120.0000000    0.2049402
444160.0000000    0.2140881
444200.0000000    0.2068296
444240.0000000    0.2152853
444280.0000000    0.2180107
444320.0000000    0.2087284
444360.0000000    0.2185667
444400.0000000    0.2158860
444440.0000000    0.2011673
444480.0000000    0.2057614
444520.0000000    0.1998320
444560.0000000    0.2144254
444600.0000000    0.2090923
444640.0000000    0.1931508
444680.0000000    0.2040434
444720.0000000    0.1988200
444760.0000000    0.1995197
444800.0000000    0.2062180
444840.0000000    0.2002892
444880.0000000    0.1938756
444920.0000000    0.2048957
444960.0000000    0.2028349
445000.0000000    0.2038669
445040.0000000    0.2031449
445080.0000000    0.2196866
445120.0000000    0.2123838
445160.0000000    0.2254592
445200.0000000    0.2196343
445240.0000000    0.1999995
445280.0000000    0.1920674
445320.0000000    0.1937074
445360.0000000    0.2071613
445400.0000000    0.1835142
445440.0000000    0.1888941
445480.0000000    0.1956840
445520.0000000    0.1956248
445560.0000000    0.1945748
445600.0000000    0.1862064
445640.0000000    0.2074383
445680.0000000    0.2025836
445720.0000000    0.2158587
445760.0000000    0.2237910
445800.0000000    0.2108491
445840.0000000    0.2042997
445880.0000000    0.2102477
445920.0000000    0.1965085
445960.0000000    0.2077683
446000.0000000    0.2118145
446040.0000000    0.2014266
446080.0000000    0.1973282
446120.0000000    0.1961773
446160.0000000    0.2014154
446200.0000000    0.1997203
446240.0000000    0.2082386
446280.0000000    0.1984871
446320.0000000    0.2056364
446360.0000000    0.1942298
446400.0000000    0.2235083
446440.0000000    0.2186340
446480.0000000    0.2176550
446520.0000000    0.2133811
446560.0000000    0.1991259
446600.0000000    0.2080560
446640.0000000    0.1956972
446680.0000000    0.2053331
446720.0000000    0.1939248
446760.0000000    0.1977406
446800.0000000    0.2082275
446840.0000000    0.2041867
446880.0000000    0.2100846
446920.0000000    0.1929905
446960.0000000    0.2059607
447000.0000000    0.2044533
447040.0000000    0.1980555
447080.0000000    0.2106535
447120.0000000    0.2063105
447160.0000000    0.2106782
447200.0000000    0.1922023
447240.0000000    0.2226731
447280.0000000    0.2207106
447320.0000000    0.2177919
447360.0000000    0.2225069
447400.0000000    0.2148186
447440.0000000    0.2203073
447480.0000000    0.2243206
447520.0000000    0.2331412
447560.0000000    0.2256181
447600.0000000    0.2043424
447640.0000000    0.2015066
447680.0000000    0.2030780
447720.0000000    0.2077779
447760.0000000    0.2087765
447800.0000000    0.2025679
447840.0000000    0.2151100
447880.0000000    0.2123979
447920.0000000    0.2132526
447960.0000000    0.2125938
448000.0000000    0.2280708
448040.0000000    0.2037304
448080.0000000    0.1948724
448120.0000000    0.1998141
448160.0000000    0.2191856
448200.0000000    0.2050810
448240.0000000    0.2295398
448280.0000000    0.2068913
448320.0000000    0.2196628
448360.0000000    0.1973487
448400.0000000    0.2072408
448440.0000000    0.2098873
448480.0000000    0.2032520
448520.0000000    0.2107941
448560.0000000    0.2082479
448600.0000000    0.2096297
448640.0000000    0.2104063
448680.0000000    0.1958145
448720.0000000    0.2075447
448760.0000000    0.2220242
448800.0000000    0.2028582
448840.0000000    0.2118909
448880.0000000    0.1917791
448920.0000000    0.2121823
448960.0000000    0.2215606
449000.0000000    0.2160100
449040.0000000    0.2237139
449080.0000000    0.2120551
449120.0000000    0.2084590
449160.0000000    0.2155775
449200.0000000    0.2345420
449240.0000000    0.2155289
449280.0000000    0.2263373
449320.0000000    0.2177928
449360.0000000    0.2276359
449400.0000000    0.2361311
449440.0000000    0.2419043
449480.0000000    0.2319616
449520.0000000    0.2165116
449560.0000000    0.2060834
449600.0000000    0.2069222
449640.0000000    0.2088002
449680.0000000    0.2142454
449720.0000000    0.2160860
449760.0000000    0.2202191
449800.0000000    0.2033201
449840.0000000    0.2219628
449880.0000000    0.2119315
449920.0000000    0.2083132
449960.0000000    0.2006099
450000.0000000    0.2058360
450040.0000000    0.2160907
450080.0000000    0.2057449
450120.0000000    0.2022157
450160.0000000    0.1924723
450200.0000000    0.2115685
450240.0000000    0.2093777
450280.0000000    0.1992081
450320.0000000    0.2144590
450360.0000000    0.2238088
450400.0000000    0.2158894
450440.0000000    0.2241950
450480.0000000    0.2060749
450520.0000000    0.2063918
450560.0000000    0.1910062
450600.0000000    0.2103224
450640.0000000    0.2163528
450680.0000000    0.2054449
450720.0000000    0.2160700
450760.0000000    0.2047044
450800.0000000    0.2073455
450840.0000000    0.2100694
450880.0000000    0.2050330
450920.0000000    0.2101774
450960.0000000    0.2175871
451000.0000000    0.2215736
451040.0000000    0.2018828
451080.0000000    0.2088125
451120.0000000    0.2106661
451160.0000000    0.2144901
451200.0000000    0.2047563
451240.0000000    0.2097894
451280.0000000    0.2084415
451320.0000000    0.2161882
451360.0000000    0.2133880
451400.0000000    0.1927142
451440.0000000    0.2230161
451480.0000000    0.2281512
451520.0000000    0.2101293
451560.0000000    0.2075541
451600.0000000    0.2059199
451640.0000000    0.2082302
451680.0000000    0.2247315
451720.0000000    0.2340358
451760.0000000    0.1997077
451800.0000000    0.2063302
451840.0000000    0.2111475
451880.0000000    0.1989769
451920.0000000    0.2183029
451960.0000000    0.2197262
452000.0000000    0.2131579
452040.0000000    0.2096806
452080.0000000    0.2220336
452120.0000000    0.2200411
452160.0000000    0.2129729
452200.0000000    0.2066128
452240.0000000    0.2113298
452280.0000000    0.2128890
452320.0000000    0.1991400
452360.0000000    0.2241415
452400.0000000    0.2103326
452440.0000000    0.2235049
452480.0000000    0.2154218
452520.0000000    0.2106385
452560.0000000    0.2202422
452600.0000000    0.2149035
452640.0000000    0.2106467
452680.0000000    0.1899944
452720.0000000    0.1995285
452760.0000000    0.2175935
452800.0000000    0.2061457
452840.0000000    0.2151561
452880.0000000    0.2166767
452920.0000000    0.2171444
452960.0000000    0.2056128
453000.0000000    0.1948708
453040.0000000    0.2085177
453080.0000000    0.2216831
453120.0000000    0.2100174
453160.0000000    0.2112579
453200.0000000    0.2236619
453240.0000000    0.2194016
453280.0000000    0.2319612
453320.0000000    0.2248752
453360.0000000    0.2232441
453400.0000000    0.2138401
453440.0000000    0.2278362
453480.0000000    0.2255047
453520.0000000    0.2403719
453560.0000000    0.2402204
453600.0000000    0.2111929
453640.0000000    0.2290440
453680.0000000    0.2108494
453720.0000000    0.1955750
453760.0000000    0.2195508
453800.0000000    0.2103638
453840.0000000    0.2072708
453880.0000000    0.2194325
453920.0000000    0.2241693
453960.0000000    0.2138624
454000.0000000    0.2056009
454040.0000000    0.2136534
454080.0000000    0.1977856
454120.0000000    0.2017338
454160.0000000    0.2096892
454200.0000000    0.1854130
454240.0000000    0.2130223
454280.0000000    0.2058175
454320.0000000    0.2034260
454360.0000000    0.1959334
454400.0000000    0.2104394
454440.0000000    0.2057026
454480.0000000    0.2034093
454520.0000000    0.1986559
454560.0000000    0.1953648
454600.0000000    0.2142258
454640.0000000    0.2096972
454680.0000000    0.2099177
454720.0000000    0.2050092
454760.0000000    0.2159062
454800.0000000    0.2113392
454840.0000000    0.2138994
454880.0000000    0.1888971
454920.0000000    0.1987243
454960.0000000    0.1944748
455000.0000000    0.1873413
455040.0000000    0.2000486
455080.0000000    0.1789784
455120.0000000    0.1801098
455160.0000000    0.1798385
455200.0000000    0.1984734
455240.0000000    0.2087285
455280.0000000    0.1896974
455320.0000000    0.1962042
455360.0000000    0.1978202
455400.0000000    0.2078837
455440.0000000    0.1984439
455480.0000000    0.1948521
455520.0000000    0.1946187
455560.0000000    0.1950452
455600.0000000    0.1871839
455640.0000000    0.2025975
455680.0000000    0.1942875
455720.0000000    0.1883509
455760.0000000    0.1984847
455800.0000000    0.1859442
455840.0000000    0.1918074
455880.0000000    0.1732478
455920.0000000    0.1964245
455960.0000000    0.2027915
456000.0000000    0.1972335
456040.0000000    0.1921007
456080.0000000    0.1868773
456120.0000000    0.1997561
456160.0000000    0.2018149
456200.0000000    0.2113822
456240.0000000    0.1851588
456280.0000000    0.1897135
456320.0000000    0.1961161
456360.0000000    0.1949381
456400.0000000    0.2048130
456440.0000000    0.2040787
456480.0000000    0.2045387
456520.0000000    0.2032579
456560.0000000    0.1864878
456600.0000000    0.1974478
456640.0000000    0.1916665
456680.0000000    0.1908852
456720.0000000    0.2122264
456760.0000000    0.1940348
456800.0000000    0.1858870
456840.0000000    0.2141634
456880.0000000    0.1946378
456920.0000000    0.2230414
456960.0000000    0.2062604
457000.0000000    0.2083375
457040.0000000    0.2141375
457080.0000000    0.2005536
457120.0000000    0.2086086
457160.0000000    0.2071703
457200.0000000    0.2233127
457240.0000000    0.2087827
457280.0000000    0.2028410
457320.0000000    0.2149900
457360.0000000    0.2334411
457400.0000000    0.2240245
457440.0000000    0.2287462
457480.0000000    0.2310292
457520.0000000    0.2125542
457560.0000000    0.2248966
457600.0000000    0.2342227
457640.0000000    0.2492698
457680.0000000    0.2523615
457720.0000000    0.2248369
457760.0000000    0.2312713
457800.0000000    0.2305345
457840.0000000    0.2115699
457880.0000000    0.2170883
457920.0000000    0.2160883
457960.0000000    0.2028922
458000.0000000    0.2099021
458040.0000000    0.2178526
458080.0000000    0.2342299
458120.0000000    0.2305692
458160.0000000    0.2340471
458200.0000000    0.2189496
458240.0000000    0.2107296
458280.0000000    0.2192769
458320.0000000    0.2016731
458360.0000000    0.2180237
458400.0000000    0.2142577
458440.0000000    0.2204130
458480.0000000    0.2081475
458520.0000000    0.2026779
458560.0000000    0.2041613
458600.0000000    0.2227146
458640.0000000    0.1942706
458680.0000000    0.2068180
458720.0000000    0.1874016
458760.0000000    0.1970972
458800.0000000    0.2120185
458840.0000000    0.2127222
458880.0000000    0.2180399
458920.0000000    0.2113388
458960.0000000    0.2049874
459000.0000000    0.2018343
459040.0000000    0.1928312
459080.0000000    0.2077916
459120.0000000    0.2067588
459160.0000000    0.2292717
459200.0000000    0.2449407
459240.0000000    0.2203485
459280.0000000    0.2150297
459320.0000000    0.2210380
459360.0000000    0.2414706
459400.0000000    0.2385797
459440.0000000    0.2366619
459480.0000000    0.2271209
459520.0000000    0.2167993
459560.0000000    0.2098183
459600.0000000    0.2197073
459640.0000000    0.2120813
459680.0000000    0.1998109
459720.0000000    0.2118006
459760.0000000    0.2133218
459800.0000000    0.2232209
459840.0000000    0.2107418
459880.0000000    0.2406621
459920.0000000    0.2222147
459960.0000000    0.2218524
460000.0000000    0.2285281
460040.0000000    0.2283587
460080.0000000    0.2357905
460120.0000000    0.2168014
460160.0000000    0.2228374
460200.0000000    0.2405825
460240.0000000    0.2481710
460280.0000000    0.2397702
460320.0000000    0.2312446
460360.0000000    0.2341526
460400.0000000    0.2225491
460440.0000000    0.2233701
460480.0000000    0.2312634
460520.0000000    0.2352420
460560.0000000    0.2473471
460600.0000000    0.2697229
460640.0000000    0.2358435
460680.0000000    0.2194900
460720.0000000    0.2213552
460760.0000000    0.2328033
460800.0000000    0.2550679
460840.0000000    0.2562723
460880.0000000    0.2450280
460920.0000000    0.2557424
460960.0000000    0.2656128
461000.0000000    0.2827640
461040.0000000    0.2641855
461080.0000000    0.2230105
461120.0000000    0.2485695
461160.0000000    0.2565305
461200.0000000    0.2384928
461240.0000000    0.2369020
461280.0000000    0.2351365
461320.0000000    0.2216903
461360.0000000    0.2467753
461400.0000000    0.2511543
461440.0000000    0.2420881
461480.0000000    0.2810339
461520.0000000    0.2566939
461560.0000000    0.2658783
461600.0000000    0.2744775
461640.0000000    0.2681047
461680.0000000    0.2663442
461720.0000000    0.2861279
461760.0000000    0.2577728
461800.0000000    0.2737657
461840.0000000    0.2676254
461880.0000000    0.2532884
461920.0000000    0.2809141
461960.0000000    0.2629808
462000.0000000    0.2518418
462040.0000000    0.2565618
462080.0000000    0.2547030
462120.0000000    0.2351165
462160.0000000    0.2442638
462200.0000000    0.2549057
462240.0000000    0.2467421
462280.0000000    0.2494833
462320.0000000    0.2424661
462360.0000000    0.2265265
462400.0000000    0.2270051
462440.0000000    0.2116592
462480.0000000    0.2378425
462520.0000000    0.2429350
462560.0000000    0.2332325
462600.0000000    0.2349607
462640.0000000    0.2408023
462680.0000000    0.2572492
462720.0000000    0.2286100
462760.0000000    0.2421890
462800.0000000    0.2402243
462840.0000000    0.2362369
462880.0000000    0.2413653
462920.0000000    0.2373195
462960.0000000    0.2367465
463000.0000000    0.2111952
463040.0000000    0.2011665
463080.0000000    0.2281678
463120.0000000    0.2151527
463160.0000000    0.2167291
463200.0000000    0.2228039
463240.0000000    0.2008855
463280.0000000    0.2268315
463320.0000000    0.2370962
463360.0000000    0.2316370
463400.0000000    0.2589049
463440.0000000    0.2556532
463480.0000000    0.2419793
463520.0000000    0.2503486
463560.0000000    0.2439824
463600.0000000    0.2451516
463640.0000000    0.2670031
463680.0000000    0.2385150
463720.0000000    0.2552960
463760.0000000    0.2745235
463800.0000000    0.2605628
463840.0000000    0.2585360
463880.0000000    0.2632154
463920.0000000    0.2715505
463960.0000000    0.2747429
464000.0000000    0.2950363
464040.0000000    0.2828045
464080.0000000    0.2648957
464120.0000000    0.2582963
464160.0000000    0.2792560
464200.0000000    0.2610395
464240.0000000    0.2776315
464280.0000000    0.2760965
464320.0000000    0.2669771
464360.0000000    0.2413503
464400.0000000    0.2790501
464440.0000000    0.2447470
464480.0000000    0.2470037
464520.0000000    0.2412491
464560.0000000    0.2497631
464600.0000000    0.2661861
464640.0000000    0.2428073
464680.0000000    0.2231769
464720.0000000    0.2319403
464760.0000000    0.2292334
464800.0000000    0.2296033
464840.0000000    0.2384176
464880.0000000    0.2389675
464920.0000000    0.2448616
464960.0000000    0.2379051
465000.0000000    0.2320952
465040.0000000    0.2293082
465080.0000000    0.2327112
465120.0000000    0.2243869
465160.0000000    0.2324930
465200.0000000    0.2198678
465240.0000000    0.2177155
465280.0000000    0.2455973
465320.0000000    0.2296733
465360.0000000    0.2413468
465400.0000000    0.2393713
465440.0000000    0.2315062
465480.0000000    0.2297603
465520.0000000    0.2212196
465560.0000000    0.2357277
465600.0000000    0.2340492
465640.0000000    0.2281700
465680.0000000    0.2212739
465720.0000000    0.2123022
465760.0000000    0.2149163
465800.0000000    0.2024876
465840.0000000    0.2147894
465880.0000000    0.2145506
465920.0000000    0.2346836
465960.0000000    0.2175882
466000.0000000    0.2284959
466040.0000000    0.2275066
466080.0000000    0.2303844
466120.0000000    0.2229265
466160.0000000    0.2406552
466200.0000000    0.2355235
466240.0000000    0.2402258
466280.0000000    0.2563075
466320.0000000    0.2434314
466360.0000000    0.2255087
466400.0000000    0.2311520
466440.0000000    0.2300976
466480.0000000    0.2257175
466520.0000000    0.2458154
466560.0000000    0.2258221
466600.0000000    0.2446155
466640.0000000    0.2383458
466680.0000000    0.2339741
466720.0000000    0.2552719
466760.0000000    0.2559422
466800.0000000    0.2412671
466840.0000000    0.2238800
466880.0000000    0.2342646
466920.0000000    0.2322692
466960.0000000    0.2294133
467000.0000000    0.2182015
467040.0000000    0.2260112
467080.0000000    0.2167376
467120.0000000    0.2357856
467160.0000000    0.2396653
467200.0000000    0.2210308
467240.0000000    0.2212013
467280.0000000    0.2243093
467320.0000000    0.2254466
467360.0000000    0.2361791
467400.0000000    0.2090152
467440.0000000    0.2280698
467480.0000000    0.2597060
467520.0000000    0.2516048
467560.0000000    0.2345565
467600.0000000    0.2310619
467640.0000000    0.2387208
467680.0000000    0.2258299
467720.0000000    0.2333159
467760.0000000    0.2523582
467800.0000000    0.2566261
467840.0000000    0.2559038
467880.0000000    0.2451393
467920.0000000    0.2720766
467960.0000000    0.2695697
468000.0000000    0.2745448
468040.0000000    0.2604995
468080.0000000    0.2662164
468120.0000000    0.2881353
468160.0000000    0.2776425
468200.0000000    0.2703484
468240.0000000    0.2718883
468280.0000000    0.2760220
468320.0000000    0.2485981
468360.0000000    0.2473953
468400.0000000    0.2462626
468440.0000000    0.2291987
468480.0000000    0.2356522
468520.0000000    0.2343540
468560.0000000    0.2253752
468600.0000000    0.2734931
468640.0000000    0.2790547
468680.0000000    0.2599344
468720.0000000    0.2442099
468760.0000000    0.2292283
468800.0000000    0.2448809
468840.0000000    0.2460487
468880.0000000    0.2518495
468920.0000000    0.2726521
468960.0000000    0.2806858
469000.0000000    0.2806891
469040.0000000    0.2833694
469080.0000000    0.2874704
469120.0000000    0.2720539
469160.0000000    0.2746845
469200.0000000    0.2946303
469240.0000000    0.2855510
469280.0000000    0.2774225
469320.0000000    0.2842367
469360.0000000    0.2762161
469400.0000000    0.2859973
469440.0000000    0.2947249
469480.0000000    0.2990178
469520.0000000    0.2989723
469560.0000000    0.2909445
469600.0000000    0.2722490
469640.0000000    0.2596306
469680.0000000    0.2633879
469720.0000000    0.2493057
469760.0000000    0.2609116
469800.0000000    0.2626386
469840.0000000    0.2611164
469880.0000000    0.2545870
469920.0000000    0.2665417
469960.0000000    0.2743485
470000.0000000    0.2509322
470040.0000000    0.2359582
470080.0000000    0.2636929
470120.0000000    0.2775384
470160.0000000    0.2464328
470200.0000000    0.2554578
470240.0000000    0.2806479
470280.0000000    0.2636311
470320.0000000    0.2824324
470360.0000000    0.3012687
470400.0000000    0.3100849
470440.0000000    0.3190283
470480.0000000    0.3213938
470520.0000000    0.3218654
470560.0000000    0.2724309
470600.0000000    0.2863377
470640.0000000    0.3116567
470680.0000000    0.3076764
470720.0000000    0.2768813
470760.0000000    0.3081271
470800.0000000    0.2985019
470840.0000000    0.3021148
470880.0000000    0.2729386
470920.0000000    0.2968909
470960.0000000    0.2822632
471000.0000000    0.2693035
471040.0000000    0.2864429
471080.0000000    0.2808749
471120.0000000    0.2658508
471160.0000000    0.2834125
471200.0000000    0.2691236
471240.0000000    0.2699983
471280.0000000    0.2804354
471320.0000000    0.2899952
471360.0000000    0.2845918
471400.0000000    0.2746432
471440.0000000    0.2723799
471480.0000000    0.2709278
471520.0000000    0.2918429
471560.0000000    0.2757634
471600.0000000    0.2890170
471640.0000000    0.2983541
471680.0000000    0.2867015
471720.0000000    0.2849710
471760.0000000    0.2796499
471800.0000000    0.2683515
471840.0000000    0.2791424
471880.0000000    0.2870214
471920.0000000    0.2775527
471960.0000000    0.2730431
472000.0000000    0.2851764
472040.0000000    0.2578296
472080.0000000    0.2713075
472120.0000000    0.2543299
472160.0000000    0.2917637
472200.0000000    0.2614310
472240.0000000    0.2313997
472280.0000000    0.2528611
472320.0000000    0.2523682
472360.0000000    0.2504555
472400.0000000    0.2687228
472440.0000000    0.2616356
472480.0000000    0.2604204
472520.0000000    0.2748283
472560.0000000    0.2939305
472600.0000000    0.2824513
472640.0000000    0.2835382
472680.0000000    0.2863839
472720.0000000    0.2936519
472760.0000000    0.2870369
472800.0000000    0.2713149
472840.0000000    0.2846697
472880.0000000    0.2838749
472920.0000000    0.2595851
472960.0000000    0.2636631
473000.0000000    0.2594429
473040.0000000    0.2555692
473080.0000000    0.2606129
473120.0000000    0.2528521
473160.0000000    0.2693484
473200.0000000    0.2516729
473240.0000000    0.2627171
473280.0000000    0.2820165
473320.0000000    0.2720106
473360.0000000    0.2596946
473400.0000000    0.2744987
473440.0000000    0.2763629
473480.0000000    0.2555515
473520.0000000    0.2517125
473560.0000000    0.2571020
473600.0000000    0.2429845
473640.0000000    0.2517452
473680.0000000    0.2386169
473720.0000000    0.2442962
473760.0000000    0.2375581
473800.0000000    0.2375062
473840.0000000    0.2458621
473880.0000000    0.2496217
473920.0000000    0.2641501
473960.0000000    0.2684382
474000.0000000    0.2813694
474040.0000000    0.2695030
474080.0000000    0.2643090
474120.0000000    0.2560876
474160.0000000    0.2800399
474200.0000000    0.2570633
474240.0000000    0.2499156
474280.0000000    0.2637816
474320.0000000    0.2332176
474360.0000000    0.2488360
474400.0000000    0.2750433
474440.0000000    0.2664585
474480.0000000    0.2853538
474520.0000000    0.2634473
474560.0000000    0.2843793
474600.0000000    0.2684267
474640.0000000    0.2863984
474680.0000000    0.2753246
474720.0000000    0.2901715
474760.0000000    0.2768689
474800.0000000    0.2762809
474840.0000000    0.2881073
474880.0000000    0.2810832
474920.0000000    0.2689588
474960.0000000    0.2720773
475000.0000000    0.2483043
475040.0000000    0.2386129
475080.0000000    0.2478333
475120.0000000    0.2369479
475160.0000000    0.2585272
475200.0000000    0.2855242
475240.0000000    0.2511271
475280.0000000    0.2595716
475320.0000000    0.2803756
475360.0000000    0.2654651
475400.0000000    0.2497184
475440.0000000    0.2422246
475480.0000000    0.2292990
475520.0000000    0.2376067
475560.0000000    0.2649038
475600.0000000    0.2634122
475640.0000000    0.2563939
475680.0000000    0.2432214
475720.0000000    0.2588707
475760.0000000    0.2536500
475800.0000000    0.2487558
475840.0000000    0.2938270
475880.0000000    0.2750532
475920.0000000    0.2553490
475960.0000000    0.2611345
476000.0000000    0.2838795
476040.0000000    0.2468732
476080.0000000    0.2499329
476120.0000000    0.2330558
476160.0000000    0.2574413
476200.0000000    0.2756926
476240.0000000    0.2620773
476280.0000000    0.2372345
476320.0000000    0.2439308
476360.0000000    0.2330263
476400.0000000    0.2498907
476440.0000000    0.2548396
476480.0000000    0.2617320
476520.0000000    0.2680232
476560.0000000    0.2745746
476600.0000000    0.2743064
476640.0000000    0.2619592
476680.0000000    0.2737682
476720.0000000    0.2446118
476760.0000000    0.2660656
476800.0000000    0.2631010
476840.0000000    0.2616106
476880.0000000    0.2659101
476920.0000000    0.2842226
476960.0000000    0.2961909
477000.0000000    0.2831300
477040.0000000    0.3082836
477080.0000000    0.2880560
477120.0000000    0.2737168
477160.0000000    0.2614545
477200.0000000    0.2489879
477240.0000000    0.2487184
477280.0000000    0.2347314
477320.0000000    0.2346160
477360.0000000    0.2428448
477400.0000000    0.2653733
477440.0000000    0.2607250
477480.0000000    0.2423236
477520.0000000    0.2599635
477560.0000000    0.2715057
477600.0000000    0.2546190
477640.0000000    0.2680698
477680.0000000    0.2638582
477720.0000000    0.2619404
477760.0000000    0.2740197
477800.0000000    0.2811798
477840.0000000    0.2729804
477880.0000000    0.2632695
477920.0000000    0.2612181
477960.0000000    0.2688145
478000.0000000    0.2482024
478040.0000000    0.2503959
478080.0000000    0.2444812
478120.0000000    0.2680111
478160.0000000    0.2622082
478200.0000000    0.2629790
478240.0000000    0.2797318
478280.0000000    0.2684366
478320.0000000    0.2432908
478360.0000000    0.2503621
478400.0000000    0.2524826
478440.0000000    0.2581463
478480.0000000    0.2587774
478520.0000000    0.2679950
478560.0000000    0.2698652
478600.0000000    0.2625440
478640.0000000    0.2627557
478680.0000000    0.2360524
478720.0000000    0.2453852
478760.0000000    0.2457236
478800.0000000    0.2532191
478840.0000000    0.2607877
478880.0000000    0.2768761
478920.0000000    0.2822654
478960.0000000    0.2592691
479000.0000000    0.2508473
479040.0000000    0.2578461
479080.0000000    0.2591201
479120.0000000    0.2616636
479160.0000000    0.2506745
479200.0000000    0.2482049
479240.0000000    0.2419830
479280.0000000    0.2691989
479320.0000000    0.2706340
479360.0000000    0.2310405
479400.0000000    0.2524598
479440.0000000    0.2469251
479480.0000000    0.2456196
479520.0000000    0.2381186
479560.0000000    0.2445429
479600.0000000    0.2206621
479640.0000000    0.2423718
479680.0000000    0.2264806
479720.0000000    0.2350007
479760.0000000    0.2309263
479800.0000000    0.2451947
479840.0000000    0.2434203
479880.0000000    0.2176919
479920.0000000    0.2384673
479960.0000000    0.2391252
480000.0000000    0.2412792
480040.0000000    0.2408815
480080.0000000    0.2590533
480120.0000000    0.2269098
480160.0000000    0.2129958
480200.0000000    0.2437331
480240.0000000    0.2060709
480280.0000000    0.2137089
480320.0000000    0.2282679
480360.0000000    0.2166910
480400.0000000    0.2378229
480440.0000000    0.2451133
480480.0000000    0.2288478
480520.0000000    0.2322911
480560.0000000    0.2453696
480600.0000000    0.2374527
480640.0000000    0.2337312
480680.0000000    0.2288484
480720.0000000    0.2277756
480760.0000000    0.2165668
480800.0000000    0.2241833
480840.0000000    0.2293129
480880.0000000    0.2338277
480920.0000000    0.2262330
480960.0000000    0.2256799
481000.0000000    0.2397073
481040.0000000    0.2389426
481080.0000000    0.2387766
481120.0000000    0.2370169
481160.0000000    0.2342904
481200.0000000    0.2384110
481240.0000000    0.2223528
481280.0000000    0.2349038
481320.0000000    0.2298470
481360.0000000    0.2463537
481400.0000000    0.2295867
481440.0000000    0.2387810
481480.0000000    0.2357572
481520.0000000    0.2428217
481560.0000000    0.2638175
481600.0000000    0.2888715
481640.0000000    0.2617123
481680.0000000    0.2617167
481720.0000000    0.2482324
481760.0000000    0.2406776
481800.0000000    0.2429127
481840.0000000    0.2527731
481880.0000000    0.2539468
481920.0000000    0.2628515
481960.0000000    0.2635179
482000.0000000    0.2621347
482040.0000000    0.2477481
482080.0000000    0.2500651
482120.0000000    0.2536353
482160.0000000    0.2509704
482200.0000000    0.2601784
482240.0000000    0.2617220
482280.0000000    0.2679038
482320.0000000    0.2652322
482360.0000000    0.2620718
482400.0000000    0.2639209
482440.0000000    0.2646802
482480.0000000    0.2665490
482520.0000000    0.2678153
482560.0000000    0.2725955
482600.0000000    0.2832152
482640.0000000    0.2964806
482680.0000000    0.2852241
482720.0000000    0.2816056
482760.0000000    0.2812572
482800.0000000    0.2801184
482840.0000000    0.2633038
482880.0000000    0.2550306
482920.0000000    0.2818309
482960.0000000    0.2758178
483000.0000000    0.2756806
483040.0000000    0.2748597
483080.0000000    0.2763464
483120.0000000    0.2521168
483160.0000000    0.2386843
483200.0000000    0.2362437
483240.0000000    0.2335954
483280.0000000    0.2305988
483320.0000000    0.2306109
483360.0000000    0.2330580
483400.0000000    0.2478939
483440.0000000    0.2357389
483480.0000000    0.2394628
483520.0000000    0.2419095
483560.0000000    0.2424268
483600.0000000    0.2285149
483640.0000000    0.2494338
483680.0000000    0.2659245
483720.0000000    0.2707878
483760.0000000    0.2556348
483800.0000000    0.2463166
483840.0000000    0.2348137
483880.0000000    0.2389638
483920.0000000    0.2370801
483960.0000000    0.2473832
484000.0000000    0.2362603
484040.0000000    0.2354703
484080.0000000    0.2109942
484120.0000000    0.2393556
484160.0000000    0.2273524
484200.0000000    0.2374719
484240.0000000    0.2258221
484280.0000000    0.2348783
484320.0000000    0.2362577
484360.0000000    0.2461024
484400.0000000    0.2365079
484440.0000000    0.2417242
484480.0000000    0.2613453
484520.0000000    0.2470548
484560.0000000    0.2236215
484600.0000000    0.2447375
484640.0000000    0.2449600
484680.0000000    0.2410215
484720.0000000    0.2474238
484760.0000000    0.2380344
484800.0000000    0.2417638
484840.0000000    0.2507583
484880.0000000    0.2457882
484920.0000000    0.2436539
484960.0000000    0.2562889
485000.0000000    0.2526511
485040.0000000    0.2381140
485080.0000000    0.2431924
485120.0000000    0.2594340
485160.0000000    0.2607928
485200.0000000    0.2465934
485240.0000000    0.2441578
485280.0000000    0.2361317
485320.0000000    0.2429628
485360.0000000    0.2428865
485400.0000000    0.2664527
485440.0000000    0.2544104
485480.0000000    0.2380361
485520.0000000    0.2367356
485560.0000000    0.2449977
485600.0000000    0.2497892
485640.0000000    0.2506911
485680.0000000    0.2485914
485720.0000000    0.2582292
485760.0000000    0.2393296
485800.0000000    0.2623798
485840.0000000    0.2436496
485880.0000000    0.2464641
485920.0000000    0.2495936
485960.0000000    0.2597464
486000.0000000    0.2580561
486040.0000000    0.2454543
486080.0000000    0.2498903
486120.0000000    0.2356339
486160.0000000    0.2517736
486200.0000000    0.2421311
486240.0000000    0.2421497
486280.0000000    0.2420216
486320.0000000    0.2477512
486360.0000000    0.2480994
486400.0000000    0.2438769
486440.0000000    0.2305041
486480.0000000    0.2191943
486520.0000000    0.2235803
486560.0000000    0.2269840
486600.0000000    0.2282021
486640.0000000    0.2103899
486680.0000000    0.2092513
486720.0000000    0.2063832
486760.0000000    0.2131684
486800.0000000    0.2503994
486840.0000000    0.2439184
486880.0000000    0.2458688
486920.0000000    0.2841870
486960.0000000    0.2636074
487000.0000000    0.2760137
487040.0000000    0.2735014
487080.0000000    0.2580792
487120.0000000    0.2384736
487160.0000000    0.2652695
487200.0000000    0.2703281
487240.0000000    0.2819945
487280.0000000    0.2830076
487320.0000000    0.2355759
487360.0000000    0.2508307
487400.0000000    0.2405822
487440.0000000    0.2470442
487480.0000000    0.2471045
487520.0000000    0.2290195
487560.0000000    0.2690441
487600.0000000    0.2659931
487640.0000000    0.2517484
487680.0000000    0.2220586
487720.0000000    0.2662493
487760.0000000    0.2601986
487800.0000000    0.2495807
487840.0000000    0.2627492
487880.0000000    0.2592846
487920.0000000    0.2518304
487960.0000000    0.2490719
488000.0000000    0.2590132
488040.0000000    0.2635752
488080.0000000    0.2517198
488120.0000000    0.2360652
488160.0000000    0.2507898
488200.0000000    0.2274961
488240.0000000    0.2173753
488280.0000000    0.2216066
488320.0000000    0.2195222
488360.0000000    0.2301512
488400.0000000    0.2356823
488440.0000000    0.2554580
488480.0000000    0.2400187
488520.0000000    0.2532417
488560.0000000    0.2422983
488600.0000000    0.2500404
488640.0000000    0.2453526
488680.0000000    0.2332326
488720.0000000    0.2352257
488760.0000000    0.2515250
488800.0000000    0.2212258
488840.0000000    0.2315583
488880.0000000    0.2086217
488920.0000000    0.2232492
488960.0000000    0.2239545
489000.0000000    0.2389649
489040.0000000    0.2499113
489080.0000000    0.2348596
489120.0000000    0.2441546
489160.0000000    0.2587844
489200.0000000    0.2479679
489240.0000000    0.2503790
489280.0000000    0.2164568
489320.0000000    0.2464931
489360.0000000    0.2234201
489400.0000000    0.2432221
489440.0000000    0.2542199
489480.0000000    0.2381471
489520.0000000    0.2459927
489560.0000000    0.2277116
489600.0000000    0.2490476
489640.0000000    0.2226371
489680.0000000    0.2201277
489720.0000000    0.2327850
489760.0000000    0.2360088
489800.0000000    0.2443013
489840.0000000    0.2465658
489880.0000000    0.2439772
489920.0000000    0.2099012
489960.0000000    0.2190980
490000.0000000    0.2299696
490040.0000000    0.2351378
490080.0000000    0.2454471
490120.0000000    0.2476760
490160.0000000    0.2456690
490200.0000000    0.2377382
490240.0000000    0.2279292
490280.0000000    0.2394848
490320.0000000    0.2431205
490360.0000000    0.2450285
490400.0000000    0.2432626
490440.0000000    0.2299434
490480.0000000    0.2294188
490520.0000000    0.2396947
490560.0000000    0.2257670
490600.0000000    0.2395387
490640.0000000    0.2404769
490680.0000000    0.2258195
490720.0000000    0.2528360
490760.0000000    0.2511744
490800.0000000    0.2406033
490840.0000000    0.2516577
490880.0000000    0.2362486
490920.0000000    0.2381310
490960.0000000    0.2349536
491000.0000000    0.2276405
491040.0000000    0.2053120
491080.0000000    0.2013198
491120.0000000    0.2065037
491160.0000000    0.2112596
491200.0000000    0.2122634
491240.0000000    0.2116044
491280.0000000    0.2088344
491320.0000000    0.2042080
491360.0000000    0.2403364
491400.0000000    0.2217647
491440.0000000    0.2304074
491480.0000000    0.2378688
491520.0000000    0.2346343
491560.0000000    0.2412864
491600.0000000    0.2176580
491640.0000000    0.2207420
491680.0000000    0.2244768
491720.0000000    0.2100252
491760.0000000    0.2317546
491800.0000000    0.2289607
491840.0000000    0.2262533
491880.0000000    0.2348158
491920.0000000    0.2018035
491960.0000000    0.1989111
492000.0000000    0.2078325
492040.0000000    0.2055089
492080.0000000    0.2036281
492120.0000000    0.2041141
492160.0000000    0.2000608
492200.0000000    0.2103535
492240.0000000    0.2096520
492280.0000000    0.2035939
492320.0000000    0.2084942
492360.0000000    0.2029531
492400.0000000    0.2101374
492440.0000000    0.1938746
492480.0000000    0.1964892
492520.0000000    0.2176472
492560.0000000    0.2007094
492600.0000000    0.1919380
492640.0000000    0.2118009
492680.0000000    0.2075597
492720.0000000    0.2027013
492760.0000000    0.2016161
492800.0000000    0.2159459
492840.0000000    0.2261551
492880.0000000    0.2209771
492920.0000000    0.1996962
492960.0000000    0.1977797
493000.0000000    0.2051541
493040.0000000    0.1971052
493080.0000000    0.2020757
493120.0000000    0.1936606
493160.0000000    0.2119038
493200.0000000    0.2101906
493240.0000000    0.1938703
493280.0000000    0.2007911
493320.0000000    0.2107004
493360.0000000    0.1923257
493400.0000000    0.2054118
493440.0000000    0.1942366
493480.0000000    0.2145520
493520.0000000    0.2088457
493560.0000000    0.2145868
493600.0000000    0.1978043
493640.0000000    0.2063324
493680.0000000    0.2085253
493720.0000000    0.2042823
493760.0000000    0.1983666
493800.0000000    0.1926491
493840.0000000    0.1970212
493880.0000000    0.2043674
493920.0000000    0.2073614
493960.0000000    0.2067184
494000.0000000    0.2073736
494040.0000000    0.2040024
494080.0000000    0.2119712
494120.0000000    0.2199079
494160.0000000    0.2528389
494200.0000000    0.2130808
494240.0000000    0.2038759
494280.0000000    0.2038987
494320.0000000    0.1989062
494360.0000000    0.1942823
494400.0000000    0.1944606
494440.0000000    0.2031052
494480.0000000    0.2054023
494520.0000000    0.2073929
494560.0000000    0.2039243
494600.0000000    0.2104108
494640.0000000    0.2114421
494680.0000000    0.1982875
494720.0000000    0.2130077
494760.0000000    0.2139806
494800.0000000    0.2053443
494840.0000000    0.1921572
494880.0000000    0.1962631
494920.0000000    0.2054228
494960.0000000    0.2020358
495000.0000000    0.2162302
495040.0000000    0.1979760
495080.0000000    0.2167953
495120.0000000    0.2016037
495160.0000000    0.1977713
495200.0000000    0.1910087
495240.0000000    0.1977665
495280.0000000    0.1956317
495320.0000000    0.1998768
495360.0000000    0.1924210
495400.0000000    0.1943282
495440.0000000    0.1907347
495480.0000000    0.1920600
495520.0000000    0.2077926
495560.0000000    0.2084905
495600.0000000    0.2102525
495640.0000000    0.1978295
495680.0000000    0.2053723
495720.0000000    0.2061982
495760.0000000    0.1879043
495800.0000000    0.2012499
495840.0000000    0.2004751
495880.0000000    0.2019607
495920.0000000    0.1988542
495960.0000000    0.1865005
496000.0000000    0.1953301
496040.0000000    0.1856173
496080.0000000    0.2046394
496120.0000000    0.2074474
496160.0000000    0.2202852
496200.0000000    0.2065093
496240.0000000    0.2066727
496280.0000000    0.2049075
496320.0000000    0.2076861
496360.0000000    0.2115001
496400.0000000    0.2167939
496440.0000000    0.1910538
496480.0000000    0.1876480
496520.0000000    0.1960013
496560.0000000    0.1940535
496600.0000000    0.1953692
496640.0000000    0.2020622
496680.0000000    0.1927569
496720.0000000    0.2036323
496760.0000000    0.1931467
496800.0000000    0.1952215
496840.0000000    0.1777755
496880.0000000    0.1781887
496920.0000000    0.1892402
496960.0000000    0.1934734
497000.0000000    0.1939034
497040.0000000    0.1851313
497080.0000000    0.2194148
497120.0000000    0.2058041
497160.0000000    0.2046587
497200.0000000    0.1979537
497240.0000000    0.1931221
497280.0000000    0.2038365
497320.0000000    0.1955570
497360.0000000    0.2042455
497400.0000000    0.2038550
497440.0000000    0.2012906
497480.0000000    0.2061678
497520.0000000    0.1945338
497560.0000000    0.2014529
497600.0000000    0.1968811
497640.0000000    0.2072570
497680.0000000    0.1901395
497720.0000000    0.1979291
497760.0000000    0.1939220
497800.0000000    0.1975350
497840.0000000    0.1845769
497880.0000000    0.2034319
497920.0000000    0.2052103
497960.0000000    0.2061970
498000.0000000    0.2059611
498040.0000000    0.2214764
498080.0000000    0.2163330
498120.0000000    0.2126523
498160.0000000    0.2128255
498200.0000000    0.1968296
498240.0000000    0.2055685
498280.0000000    0.1926397
498320.0000000    0.1976109
498360.0000000    0.1963863
498400.0000000    0.1995772
498440.0000000    0.2043508
498480.0000000    0.1927216
498520.0000000    0.2002836
498560.0000000    0.1941846
498600.0000000    0.1933175
498640.0000000    0.1934370
498680.0000000    0.1898638
498720.0000000    0.1994268
498760.0000000    0.2091623
498800.0000000    0.1925577
498840.0000000    0.2073566
498880.0000000    0.2097621
498920.0000000    0.2017529
498960.0000000    0.1968171
499000.0000000    0.2001473
499040.0000000    0.2000452
499080.0000000    0.2233844
499120.0000000    0.2089428
499160.0000000    0.2190331
499200.0000000    0.1890699
499240.0000000    0.2090006
499280.0000000    0.1902718
499320.0000000    0.1952182
499360.0000000    0.2090157
499400.0000000    0.2133273
499440.0000000    0.2095009
499480.0000000    0.2275588
499520.0000000    0.2116148
499560.0000000    0.1929388
499600.0000000    0.1909241
499640.0000000    0.2078180
499680.0000000    0.2016862
499720.0000000    0.2139148
499760.0000000    0.2130713
499800.0000000    0.2103253
499840.0000000    0.2004090
499880.0000000    0.2157992
499920.0000000    0.2095639
499960.0000000    0.1990416
500000.0000000    0.2028786
500040.0000000    0.1906406
500080.0000000    0.1844608
500120.0000000    0.1884431
500160.0000000    0.1946269
500200.0000000    0.2081996
500240.0000000    0.1907937
500280.0000000    0.2166712
500320.0000000    0.2016714
500360.0000000    0.2037158
500400.0000000    0.2207012
500440.0000000    0.2051461
500480.0000000    0.2175946
500520.0000000    0.2295069
500560.0000000    0.2147245
500600.0000000    0.2167953
500640.0000000    0.2098635
500680.0000000    0.2182170
500720.0000000    0.2220849
500760.0000000    0.2036894
500800.0000000    0.2194463
500840.0000000    0.2070426
500880.0000000    0.2264481
500920.0000000    0.2280932
500960.0000000    0.2282365
501000.0000000    0.2152920
501040.0000000    0.2071120
501080.0000000    0.2101394
501120.0000000    0.2072529
501160.0000000    0.2107793
501200.0000000    0.2187211
501240.0000000    0.2274331
501280.0000000    0.2149278
501320.0000000    0.2252811
501360.0000000    0.2180996
501400.0000000    0.2071954
501440.0000000    0.2162920
501480.0000000    0.2231627
501520.0000000    0.2129422
501560.0000000    0.2071838
501600.0000000    0.2121841
501640.0000000    0.2192905
501680.0000000    0.2395831
501720.0000000    0.2369193
501760.0000000    0.2342674
501800.0000000    0.2390469
501840.0000000    0.2502525
501880.0000000    0.2411963
501920.0000000    0.2370886
501960.0000000    0.2265007
502000.0000000    0.2249156
502040.0000000    0.2152632
502080.0000000    0.2066066
502120.0000000    0.1995891
502160.0000000    0.2059529
502200.0000000    0.2147016
502240.0000000    0.2023419
502280.0000000    0.2194647
502320.0000000    0.2167858
502360.0000000    0.2149685
502400.0000000    0.2129519
502440.0000000    0.2075403
502480.0000000    0.2263121
502520.0000000    0.2217294
502560.0000000    0.2131453
502600.0000000    0.2184207
502640.0000000    0.2174942
502680.0000000    0.2313232
502720.0000000    0.2163519
502760.0000000    0.2148760
502800.0000000    0.2050757
502840.0000000    0.2104206
502880.0000000    0.2279298
502920.0000000    0.2135374
502960.0000000    0.2217413
503000.0000000    0.2213206
503040.0000000    0.2158072
503080.0000000    0.2254435
503120.0000000    0.2108341
503160.0000000    0.2113750
503200.0000000    0.2147992
503240.0000000    0.2247836
503280.0000000    0.2139910
503320.0000000    0.2295648
503360.0000000    0.2103460
503400.0000000    0.2063982
503440.0000000    0.2217650
503480.0000000    0.2133310
503520.0000000    0.2191579
503560.0000000    0.2191062
503600.0000000    0.2392287
503640.0000000    0.2304940
503680.0000000    0.2284320
503720.0000000    0.2118835
503760.0000000    0.2174968
503800.0000000    0.2286314
503840.0000000    0.2156433
503880.0000000    0.2120228
503920.0000000    0.2044553
503960.0000000    0.2116877
504000.0000000    0.2320556
504040.0000000    0.2158891
504080.0000000    0.2178162
504120.0000000    0.2269230
504160.0000000    0.2378316
504200.0000000    0.2238065
504240.0000000    0.2217547
504280.0000000    0.2223412
504320.0000000    0.2158929
504360.0000000    0.2067200
504400.0000000    0.2215435
504440.0000000    0.2224325
504480.0000000    0.2052456
504520.0000000    0.2116915
504560.0000000    0.2335977
504600.0000000    0.2265139
504640.0000000    0.2326433
504680.0000000    0.2262990
504720.0000000    0.2302532
504760.0000000    0.2199907
504800.0000000    0.2368094
504840.0000000    0.2231970
504880.0000000    0.2330327
504920.0000000    0.2336203
504960.0000000    0.2421571
505000.0000000    0.2455478
505040.0000000    0.2393902
505080.0000000    0.2270081
505120.0000000    0.2322178
505160.0000000    0.2218050
505200.0000000    0.2271032
505240.0000000    0.2374444
505280.0000000    0.2357221
505320.0000000    0.2310108
505360.0000000    0.2229511
505400.0000000    0.2280239
505440.0000000    0.2229904
505480.0000000    0.2181398
505520.0000000    0.2422496
505560.0000000    0.2417570
505600.0000000    0.2264776
505640.0000000    0.2527115
505680.0000000    0.2416888
505720.0000000    0.2337797
505760.0000000    0.2419478
505800.0000000    0.2185760
505840.0000000    0.2101767
505880.0000000    0.2270682
505920.0000000    0.2297819
505960.0000000    0.2321003
506000.0000000    0.2359131
506040.0000000    0.2577909
506080.0000000    0.2346430
506120.0000000    0.2281571
506160.0000000    0.2320198
506200.0000000    0.2268272
506240.0000000    0.2119622
506280.0000000    0.2233265
506320.0000000    0.2147179
506360.0000000    0.2039592
506400.0000000    0.2132276
506440.0000000    0.2155464
506480.0000000    0.2187960
506520.0000000    0.2105015
506560.0000000    0.2000123
506600.0000000    0.2179459
506640.0000000    0.2245774
506680.0000000    0.2283202
506720.0000000    0.2363603
506760.0000000    0.2416008
506800.0000000    0.2267611
506840.0000000    0.2405867
506880.0000000    0.2229070
506920.0000000    0.2368260
506960.0000000    0.2203258
507000.0000000    0.2328556
507040.0000000    0.2328679
507080.0000000    0.2426999
507120.0000000    0.2408634
507160.0000000    0.2293286
507200.0000000    0.2360281
507240.0000000    0.2384488
507280.0000000    0.2399119
507320.0000000    0.2079107
507360.0000000    0.2103823
507400.0000000    0.2160716
507440.0000000    0.2326269
507480.0000000    0.2182220
507520.0000000    0.2226796
507560.0000000    0.2205944
507600.0000000    0.2395474
507640.0000000    0.2266767
507680.0000000    0.2145131
507720.0000000    0.2222971
507760.0000000    0.2152438
507800.0000000    0.2126161
507840.0000000    0.2290107
507880.0000000    0.2291516
507920.0000000    0.2350257
507960.0000000    0.2213442
508000.0000000    0.2244687
508040.0000000    0.2135331
508080.0000000    0.2156501
508120.0000000    0.2122175
508160.0000000    0.2281159
508200.0000000    0.2264880
508240.0000000    0.2167008
508280.0000000    0.2191861
508320.0000000    0.2271579
508360.0000000    0.2015078
508400.0000000    0.2216920
508440.0000000    0.2197114
508480.0000000    0.2147741
508520.0000000    0.2222699
508560.0000000    0.2349633
508600.0000000    0.2172219
508640.0000000    0.2285161
508680.0000000    0.2225588
508720.0000000    0.2241867
508760.0000000    0.2089612
508800.0000000    0.2376084
508840.0000000    0.2327283
508880.0000000    0.2401836
508920.0000000    0.2424501
508960.0000000    0.2432520
509000.0000000    0.2444437
509040.0000000    0.2369747
509080.0000000    0.2325571
509120.0000000    0.2417074
509160.0000000    0.2461661
509200.0000000    0.2388542
509240.0000000    0.2444818
509280.0000000    0.2356299
509320.0000000    0.2415285
509360.0000000    0.2262158
509400.0000000    0.2578722
509440.0000000    0.2588789
509480.0000000    0.2441060
509520.0000000    0.2512023
509560.0000000    0.2420674
509600.0000000    0.2291673
509640.0000000    0.2325932
509680.0000000    0.2228666
509720.0000000    0.2221645
509760.0000000    0.2138729
509800.0000000    0.2128370
509840.0000000    0.2143931
509880.0000000    0.2004792
509920.0000000    0.2059995
509960.0000000    0.2194103
510000.0000000    0.2077839
510040.0000000    0.2211328
510080.0000000    0.2134212
510120.0000000    0.2115331
510160.0000000    0.2119798
510200.0000000    0.2102977
510240.0000000    0.1914693
510280.0000000    0.2075069
510320.0000000    0.2168721
510360.0000000    0.2059378
510400.0000000    0.2108257
510440.0000000    0.2191384
510480.0000000    0.2282680
510520.0000000    0.2103859
510560.0000000    0.2138199
510600.0000000    0.2283949
510640.0000000    0.2136177
510680.0000000    0.2260845
510720.0000000    0.2270702
510760.0000000    0.2319491
510800.0000000    0.2313948
510840.0000000    0.2302929
510880.0000000    0.2407867
510920.0000000    0.2331821
510960.0000000    0.2183674
511000.0000000    0.2247884
511040.0000000    0.2234190
511080.0000000    0.2156817
511120.0000000    0.2141210
511160.0000000    0.2186842
511200.0000000    0.2318503
511240.0000000    0.2183174
511280.0000000    0.2458699
511320.0000000    0.2372276
511360.0000000    0.2323830
511400.0000000    0.2430583
511440.0000000    0.2211280
511480.0000000    0.2283560
511520.0000000    0.2333431
511560.0000000    0.2211812
511600.0000000    0.2109927
511640.0000000    0.2149320
511680.0000000    0.2039322
511720.0000000    0.2027567
511760.0000000    0.2225306
511800.0000000    0.2128901
511840.0000000    0.2117105
511880.0000000    0.2175056
511920.0000000    0.2229632
511960.0000000    0.2314057
512000.0000000    0.2246334
512040.0000000    0.2303462
512080.0000000    0.2124465
512120.0000000    0.2105371
512160.0000000    0.2227356
512200.0000000    0.2326885
512240.0000000    0.2068913
512280.0000000    0.2015336
512320.0000000    0.2127890
512360.0000000    0.2026808
512400.0000000    0.2147709
512440.0000000    0.2254408
512480.0000000    0.2107610
512520.0000000    0.2153282
512560.0000000    0.2106675
512600.0000000    0.2014073
512640.0000000    0.2021734
512680.0000000    0.2101520
512720.0000000    0.2170469
512760.0000000    0.2105911
512800.0000000    0.2214158
512840.0000000    0.2061022
512880.0000000    0.2070094
512920.0000000    0.2052324
512960.0000000    0.2074444
513000.0000000    0.2167305
513040.0000000    0.2064500
513080.0000000    0.2171204
513120.0000000    0.2121830
513160.0000000    0.2177227
513200.0000000    0.2034483
513240.0000000    0.2088432
513280.0000000    0.2159109
513320.0000000    0.2106918
513360.0000000    0.2032061
513400.0000000    0.2064927
513440.0000000    0.2275940
513480.0000000    0.2270607
513520.0000000    0.2218070
513560.0000000    0.2263035
513600.0000000    0.2014162
513640.0000000    0.2198566
513680.0000000    0.2135126
513720.0000000    0.2240954
513760.0000000    0.2222849
513800.0000000    0.2052845
513840.0000000    0.2082979
513880.0000000    0.2069736
513920.0000000    0.2070287
513960.0000000    0.1882177
514000.0000000    0.1879499
514040.0000000    0.2230559
514080.0000000    0.1996418
514120.0000000    0.2001196
514160.0000000    0.1976453
514200.0000000    0.2266331
514240.0000000    0.2106580
514280.0000000    0.2198066
514320.0000000    0.2014061
514360.0000000    0.2127838
514400.0000000    0.2196079
514440.0000000    0.2057422
514480.0000000    0.2011924
514520.0000000    0.2043847
514560.0000000    0.2207479
514600.0000000    0.2187669
514640.0000000    0.2032285
514680.0000000    0.2101823
514720.0000000    0.2139378
514760.0000000    0.2171960
514800.0000000    0.2021533
514840.0000000    0.1929104
514880.0000000    0.2225514
514920.0000000    0.2188370
514960.0000000    0.2101578
515000.0000000    0.2183518
515040.0000000    0.2107099
515080.0000000    0.2133350
515120.0000000    0.2158277
515160.0000000    0.2356686
515200.0000000    0.2366560
515240.0000000    0.2158834
515280.0000000    0.2104878
515320.0000000    0.2178958
515360.0000000    0.2148442
515400.0000000    0.2281335
515440.0000000    0.2096276
515480.0000000    0.1971845
515520.0000000    0.2115962
515560.0000000    0.2184782
515600.0000000    0.2022363
515640.0000000    0.2117938
515680.0000000    0.2065139
515720.0000000    0.2205342
515760.0000000    0.2221902
515800.0000000    0.2353284
515840.0000000    0.2164924
515880.0000000    0.2169793
515920.0000000    0.2243753
515960.0000000    0.2269277
516000.0000000    0.2029105
516040.0000000    0.2109169
516080.0000000    0.2179027
516120.0000000    0.2151697
516160.0000000    0.2151715
516200.0000000    0.2077656
516240.0000000    0.1984889
516280.0000000    0.2281500
516320.0000000    0.2035173
516360.0000000    0.2174829
516400.0000000    0.1904538
516440.0000000    0.2258792
516480.0000000    0.2230844
516520.0000000    0.2188130
516560.0000000    0.2141624
516600.0000000    0.2154697
516640.0000000    0.2159832
516680.0000000    0.2327878
516720.0000000    0.2165556
516760.0000000    0.2330304
516800.0000000    0.2255161
516840.0000000    0.2098684
516880.0000000    0.2130173
516920.0000000    0.2285478
516960.0000000    0.2159242
517000.0000000    0.2134416
517040.0000000    0.2209171
517080.0000000    0.2263265
517120.0000000    0.1985980
517160.0000000    0.2144732
517200.0000000    0.2086263
517240.0000000    0.2163042
517280.0000000    0.2018528
517320.0000000    0.2072136
517360.0000000    0.2008992
517400.0000000    0.2052484
517440.0000000    0.1971233
517480.0000000    0.2099517
517520.0000000    0.2055523
517560.0000000    0.1992375
517600.0000000    0.2064270
517640.0000000    0.2150689
517680.0000000    0.2109407
517720.0000000    0.2151723
517760.0000000    0.2134148
517800.0000000    0.2230674
517840.0000000    0.2156363
517880.0000000    0.1920428
517920.0000000    0.2013227
517960.0000000    0.2141613
518000.0000000    0.2201838
518040.0000000    0.2168816
518080.0000000    0.2110515
518120.0000000    0.2107752
518160.0000000    0.2178846
518200.0000000    0.2140961
518240.0000000    0.2209797
518280.0000000    0.2162573
518320.0000000    0.2168424
518360.0000000    0.2101371
518400.0000000    0.2086469
518440.0000000    0.2049024
518480.0000000    0.2266605
518520.0000000    0.2097304
518560.0000000    0.2144654
518600.0000000    0.2146786
518640.0000000    0.2108830
518680.0000000    0.2151648
518720.0000000    0.2402031
518760.0000000    0.2093941
518800.0000000    0.2141746
518840.0000000    0.2066751
518880.0000000    0.2258942
518920.0000000    0.2218354
518960.0000000    0.2177897
519000.0000000    0.2019746
519040.0000000    0.2093862
519080.0000000    0.2180537
519120.0000000    0.2223586
519160.0000000    0.2341037
519200.0000000    0.2223301
519240.0000000    0.2085112
519280.0000000    0.2068734
519320.0000000    0.2089280
519360.0000000    0.2111336
519400.0000000    0.2225030
519440.0000000    0.2270126
519480.0000000    0.2122317
519520.0000000    0.2246558
519560.0000000    0.2206232
519600.0000000    0.2167879
519640.0000000    0.2215552
519680.0000000    0.2064698
519720.0000000    0.2061627
519760.0000000    0.2196540
519800.0000000    0.2241015
519840.0000000    0.2125399
519880.0000000    0.2291375
519920.0000000    0.2194894
519960.0000000    0.2294655
520000.0000000    0.2258932
520040.0000000    0.2213331
520080.0000000    0.2154187
520120.0000000    0.2175690
520160.0000000    0.2167240
520200.0000000    0.2249746
520240.0000000    0.2211221
520280.0000000    0.2363768
520320.0000000    0.2279087
520360.0000000    0.2136746
520400.0000000    0.2394044
520440.0000000    0.2323746
520480.0000000    0.2171966
520520.0000000    0.2194398
520560.0000000    0.2294916
520600.0000000    0.2243147
520640.0000000    0.2279126
520680.0000000    0.2241228
520720.0000000    0.2161531
520760.0000000    0.2046793
520800.0000000    0.2275888
520840.0000000    0.2213161
520880.0000000    0.2342043
520920.0000000    0.2304345
520960.0000000    0.2178418
521000.0000000    0.2209785
521040.0000000    0.2101373
521080.0000000    0.2153517
521120.0000000    0.2157720
521160.0000000    0.2238352
521200.0000000    0.2137773
521240.0000000    0.2145936
521280.0000000    0.2099483
521320.0000000    0.2141051
521360.0000000    0.2360305
521400.0000000    0.2368934
521440.0000000    0.2244915
521480.0000000    0.2427918
521520.0000000    0.2416382
521560.0000000    0.2401887
521600.0000000    0.2441082
521640.0000000    0.2617378
521680.0000000    0.2350121
521720.0000000    0.2204894
521760.0000000    0.2303385
521800.0000000    0.2352334
521840.0000000    0.2395544
521880.0000000    0.2166852
521920.0000000    0.2213822
521960.0000000    0.2201481
522000.0000000    0.2176664
522040.0000000    0.2334645
522080.0000000    0.2167207
522120.0000000    0.2143708
522160.0000000    0.2240220
522200.0000000    0.2220845
522240.0000000    0.2188986
522280.0000000    0.2170646
522320.0000000    0.2031613
522360.0000000    0.2073786
522400.0000000    0.2129472
522440.0000000    0.2038594
522480.0000000    0.2038304
522520.0000000    0.2148570
522560.0000000    0.2170120
522600.0000000    0.2262998
522640.0000000    0.2094727
522680.0000000    0.2190661
522720.0000000    0.2084329
522760.0000000    0.2142056
522800.0000000    0.2152362
522840.0000000    0.2155961
522880.0000000    0.2132033
522920.0000000    0.2277719
522960.0000000    0.2192570
523000.0000000    0.2152168
523040.0000000    0.2161337
523080.0000000    0.2353706
523120.0000000    0.2262374
523160.0000000    0.2342129
523200.0000000    0.2243160
523240.0000000    0.2031425
523280.0000000    0.2143914
523320.0000000    0.2315059
523360.0000000    0.2242842
523400.0000000    0.1960595
523440.0000000    0.2119918
523480.0000000    0.1886423
523520.0000000    0.2094757
523560.0000000    0.2077697
523600.0000000    0.2178598
523640.0000000    0.2229401
523680.0000000    0.2179506
523720.0000000    0.2014291
523760.0000000    0.2239254
523800.0000000    0.2223516
523840.0000000    0.2039471
523880.0000000    0.2050954
523920.0000000    0.2226133
523960.0000000    0.2244634
524000.0000000    0.2088701
524040.0000000    0.2218871
524080.0000000    0.2244388
524120.0000000    0.2014437
524160.0000000    0.2140753
524200.0000000    0.2149953
524240.0000000    0.2026201
524280.0000000    0.2337991
524320.0000000    0.2300552
524360.0000000    0.2103678
524400.0000000    0.2225457
524440.0000000    0.2276450
524480.0000000    0.2256204
524520.0000000    0.2188256
524560.0000000    0.2123244
524600.0000000    0.2251003
524640.0000000    0.2200232
524680.0000000    0.2133820
524720.0000000    0.2100844
524760.0000000    0.2112526
524800.0000000    0.2066892
524840.0000000    0.2125408
524880.0000000    0.2228144
524920.0000000    0.2183661
524960.0000000    0.2173394
525000.0000000    0.2280405
525040.0000000    0.2227995
525080.0000000    0.2142429
525120.0000000    0.1969006
525160.0000000    0.2040277
525200.0000000    0.2057545
525240.0000000    0.2069246
525280.0000000    0.2103497
525320.0000000    0.2114246
525360.0000000    0.2082253
525400.0000000    0.2323176
525440.0000000    0.2297053
525480.0000000    0.2120509
525520.0000000    0.2277258
525560.0000000    0.2290745
525600.0000000    0.2335216
525640.0000000    0.2201377
525680.0000000    0.2114486
525720.0000000    0.2146107
525760.0000000    0.2244931
525800.0000000    0.2096021
525840.0000000    0.2147257
525880.0000000    0.2159753
525920.0000000    0.2153648
525960.0000000    0.2273448
526000.0000000    0.2372412
526040.0000000    0.2290701
526080.0000000    0.2278828
526120.0000000    0.2353260
526160.0000000    0.2268048
526200.0000000    0.2295256
526240.0000000    0.2320579
526280.0000000    0.2233186
526320.0000000    0.2215955
526360.0000000    0.2164985
526400.0000000    0.2316309
526440.0000000    0.2315243
526480.0000000    0.2381727
526520.0000000    0.2409160
526560.0000000    0.2629398
526600.0000000    0.2311367
526640.0000000    0.2340629
526680.0000000    0.2265635
526720.0000000    0.2408404
526760.0000000    0.2327642
526800.0000000    0.2306251
526840.0000000    0.2180080
526880.0000000    0.2294788
526920.0000000    0.2177743
526960.0000000    0.2347589
527000.0000000    0.2214274
527040.0000000    0.2254711
527080.0000000    0.2260018
527120.0000000    0.2095963
527160.0000000    0.2297896
527200.0000000    0.2205427
527240.0000000    0.2225174
527280.0000000    0.2174099
527320.0000000    0.2301414
527360.0000000    0.2288621
527400.0000000    0.2211202
527440.0000000    0.2293611
527480.0000000    0.2207923
527520.0000000    0.2314143
527560.0000000    0.2301659
527600.0000000    0.2386388
527640.0000000    0.2341668
527680.0000000    0.2265929
527720.0000000    0.2278559
527760.0000000    0.2224382
527800.0000000    0.2249082
527840.0000000    0.2321851
527880.0000000    0.2318353
527920.0000000    0.2413761
527960.0000000    0.2327581
528000.0000000    0.2390673
528040.0000000    0.2384927
528080.0000000    0.2355025
528120.0000000    0.2391782
528160.0000000    0.2357709
528200.0000000    0.2291574
528240.0000000    0.2317395
528280.0000000    0.2338935
528320.0000000    0.2366578
528360.0000000    0.2435120
528400.0000000    0.2328190
528440.0000000    0.2279618
528480.0000000    0.2245101
528520.0000000    0.2339502
528560.0000000    0.2387007
528600.0000000    0.2349857
528640.0000000    0.2270753
528680.0000000    0.2240674
528720.0000000    0.2339845
528760.0000000    0.2330295
528800.0000000    0.2374100
528840.0000000    0.2301860
528880.0000000    0.2379508
528920.0000000    0.2318532
528960.0000000    0.2328943
529000.0000000    0.2344233
529040.0000000    0.2336648
529080.0000000    0.2383703
529120.0000000    0.2320518
529160.0000000    0.2486986
529200.0000000    0.2392800
529240.0000000    0.2436024
529280.0000000    0.2465099
529320.0000000    0.2486921
529360.0000000    0.2391942
529400.0000000    0.2377749
529440.0000000    0.2417144
529480.0000000    0.2496030
529520.0000000    0.2396338
529560.0000000    0.2456317
529600.0000000    0.2598951
529640.0000000    0.2491055
529680.0000000    0.2466209
529720.0000000    0.2618858
529760.0000000    0.2535515
529800.0000000    0.2419319
529840.0000000    0.2408391
529880.0000000    0.2455620
529920.0000000    0.2599712
529960.0000000    0.2520118
530000.0000000    0.2441007
530040.0000000    0.2463535
530080.0000000    0.2486279
530120.0000000    0.2386064
530160.0000000    0.2332789
530200.0000000    0.2266444
530240.0000000    0.2225008
530280.0000000    0.2439314
530320.0000000    0.2464537
530360.0000000    0.2313502
530400.0000000    0.2187194
530440.0000000    0.2134452
530480.0000000    0.2151314
530520.0000000    0.2117168
530560.0000000    0.2369628
530600.0000000    0.2007339
530640.0000000    0.2145053
530680.0000000    0.2221404
530720.0000000    0.2198986
530760.0000000    0.2182110
530800.0000000    0.2187411
530840.0000000    0.2168692
530880.0000000    0.2479500
530920.0000000    0.2281041
530960.0000000    0.2244063
531000.0000000    0.2173835
531040.0000000    0.2238964
531080.0000000    0.2255210
531120.0000000    0.2124348
531160.0000000    0.2158057
531200.0000000    0.2244767
531240.0000000    0.2251219
531280.0000000    0.2329804
531320.0000000    0.2185607
531360.0000000    0.2327878
531400.0000000    0.2324075
531440.0000000    0.2326692
531480.0000000    0.2265378
531520.0000000    0.2317237
531560.0000000    0.2202760
531600.0000000    0.2190764
531640.0000000    0.2162704
531680.0000000    0.2301558
531720.0000000    0.2423575
531760.0000000    0.2269008
531800.0000000    0.2363825
531840.0000000    0.2320247
531880.0000000    0.2138757
531920.0000000    0.2289034
531960.0000000    0.2142798
532000.0000000    0.2238208
532040.0000000    0.2008351
532080.0000000    0.2083111
532120.0000000    0.2054769
532160.0000000    0.2118561
532200.0000000    0.2118137
532240.0000000    0.2331851
532280.0000000    0.2319851
532320.0000000    0.2155701
532360.0000000    0.2200363
532400.0000000    0.2156189
532440.0000000    0.2100235
532480.0000000    0.2198789
532520.0000000    0.2356627
532560.0000000    0.2229453
532600.0000000    0.2098156
532640.0000000    0.2245527
532680.0000000    0.2202709
532720.0000000    0.2344407
532760.0000000    0.2229458
532800.0000000    0.1991083
532840.0000000    0.2047365
532880.0000000    0.2077697
532920.0000000    0.2260165
532960.0000000    0.2279514
533000.0000000    0.2183528
533040.0000000    0.2266498
533080.0000000    0.2368056
533120.0000000    0.2487729
533160.0000000    0.2301326
533200.0000000    0.2379142
533240.0000000    0.2386811
533280.0000000    0.2388375
533320.0000000    0.2342845
533360.0000000    0.2340123
533400.0000000    0.2517802
533440.0000000    0.2482418
533480.0000000    0.2563612
533520.0000000    0.2660366
533560.0000000    0.2556264
533600.0000000    0.2418464
533640.0000000    0.2129343
533680.0000000    0.2235582
533720.0000000    0.2425648
533760.0000000    0.2329311
533800.0000000    0.2400196
533840.0000000    0.2355656
533880.0000000    0.2448885
533920.0000000    0.2427364
533960.0000000    0.2392552
534000.0000000    0.2262453
534040.0000000    0.2495665
534080.0000000    0.2442713
534120.0000000    0.2208541
534160.0000000    0.2549723
534200.0000000    0.2368172
534240.0000000    0.2641033
534280.0000000    0.2572079
534320.0000000    0.2739174
534360.0000000    0.2472528
534400.0000000    0.2454626
534440.0000000    0.2389624
534480.0000000    0.2655806
534520.0000000    0.2564307
534560.0000000    0.2520224
534600.0000000    0.2785568
534640.0000000    0.2497516
534680.0000000    0.2833182
534720.0000000    0.2560943
534760.0000000    0.2556541
534800.0000000    0.2446627
534840.0000000    0.2506555
534880.0000000    0.2423744
534920.0000000    0.2351581
534960.0000000    0.2217535
535000.0000000    0.2364422
535040.0000000    0.2451528
535080.0000000    0.2285666
535120.0000000    0.2348090
535160.0000000    0.2608775
535200.0000000    0.2416497
535240.0000000    0.2536854
535280.0000000    0.2302397
535320.0000000    0.2331079
535360.0000000    0.2347467
535400.0000000    0.2474910
535440.0000000    0.2418827
535480.0000000    0.2438432
535520.0000000    0.2380151
535560.0000000    0.2290975
535600.0000000    0.2417986
535640.0000000    0.2488553
535680.0000000    0.2307666
535720.0000000    0.2312937
535760.0000000    0.2137586
535800.0000000    0.2112399
535840.0000000    0.2311062
535880.0000000    0.2075643
535920.0000000    0.2215571
535960.0000000    0.2217305
536000.0000000    0.2271466
536040.0000000    0.2309768
536080.0000000    0.2206096
536120.0000000    0.2400556
536160.0000000    0.2462921
536200.0000000    0.2150024
536240.0000000    0.2171387
536280.0000000    0.2243080
536320.0000000    0.2130597
536360.0000000    0.2142736
536400.0000000    0.2154831
536440.0000000    0.2028012
536480.0000000    0.2191707
536520.0000000    0.2149564
536560.0000000    0.2050240
536600.0000000    0.1903509
536640.0000000    0.2133902
536680.0000000    0.2129473
536720.0000000    0.2243330
536760.0000000    0.2188972
536800.0000000    0.2367532
536840.0000000    0.2446625
536880.0000000    0.2421066
536920.0000000    0.2242486
536960.0000000    0.2256019
537000.0000000    0.2316663
537040.0000000    0.2253059
537080.0000000    0.2202294
537120.0000000    0.2368541
537160.0000000    0.2318165
537200.0000000    0.2413013
537240.0000000    0.2339776
537280.0000000    0.2249827
537320.0000000    0.2197127
537360.0000000    0.2255392
537400.0000000    0.2135931
537440.0000000    0.2174296
537480.0000000    0.2113788
537520.0000000    0.2166821
537560.0000000    0.2181147
537600.0000000    0.2220831
537640.0000000    0.2194229
537680.0000000    0.2149377
537720.0000000    0.2151641
537760.0000000    0.2098431
537800.0000000    0.2176877
537840.0000000    0.2205633
537880.0000000    0.2089540
537920.0000000    0.2339526
537960.0000000    0.2144507
538000.0000000    0.2279486
538040.0000000    0.2248305
538080.0000000    0.2254747
538120.0000000    0.2216705
538160.0000000    0.2320282
538200.0000000    0.2229059
538240.0000000    0.2239113
538280.0000000    0.2227643
538320.0000000    0.2331915
538360.0000000    0.2277343
538400.0000000    0.2104086
538440.0000000    0.2328221
538480.0000000    0.2188530
538520.0000000    0.2205026
538560.0000000    0.2278423
538600.0000000    0.2090938
538640.0000000    0.2280433
538680.0000000    0.2248151
538720.0000000    0.2236786
538760.0000000    0.2220979
538800.0000000    0.2195288
538840.0000000    0.2322742
538880.0000000    0.2228127
538920.0000000    0.2136783
538960.0000000    0.2190441
539000.0000000    0.2176012
539040.0000000    0.2272359
539080.0000000    0.2227765
539120.0000000    0.2235723
539160.0000000    0.2357307
539200.0000000    0.2293396
539240.0000000    0.2143227
539280.0000000    0.2180641
539320.0000000    0.2213551
539360.0000000    0.2159959
539400.0000000    0.2183232
539440.0000000    0.2400292
539480.0000000    0.2418851
539520.0000000    0.2302817
539560.0000000    0.2313889
539600.0000000    0.2312497
539640.0000000    0.2375200
539680.0000000    0.2266867
539720.0000000    0.2228418
539760.0000000    0.2118690
539800.0000000    0.2157934
539840.0000000    0.2149303
539880.0000000    0.2195300
539920.0000000    0.2200841
539960.0000000    0.2281500
540000.0000000    0.2197030
540040.0000000    0.2204043
540080.0000000    0.2197940
540120.0000000    0.2230902
540160.0000000    0.2293227
540200.0000000    0.2225873
540240.0000000    0.2164419
540280.0000000    0.2178444
540320.0000000    0.2115924
540360.0000000    0.2166876
540400.0000000    0.2183665
540440.0000000    0.2367454
540480.0000000    0.2188163
540520.0000000    0.2078148
540560.0000000    0.2254437
540600.0000000    0.2216144
540640.0000000    0.2209515
540680.0000000    0.2332273
540720.0000000    0.2162705
540760.0000000    0.2310150
540800.0000000    0.2346721
540840.0000000    0.2218094
540880.0000000    0.2237309
540920.0000000    0.2163706
540960.0000000    0.2193215
541000.0000000    0.2235101
541040.0000000    0.2163192
541080.0000000    0.2193537
541120.0000000    0.2178515
541160.0000000    0.2260911
541200.0000000    0.2164094
541240.0000000    0.2207583
541280.0000000    0.2284046
541320.0000000    0.2401651
541360.0000000    0.2343229
541400.0000000    0.2111384
541440.0000000    0.2200675
541480.0000000    0.2183655
541520.0000000    0.2324894
541560.0000000    0.2191551
541600.0000000    0.2312846
541640.0000000    0.2298641
541680.0000000    0.2289136
541720.0000000    0.2141027
541760.0000000    0.2233545
541800.0000000    0.2244009
541840.0000000    0.2205338
541880.0000000    0.2184565
541920.0000000    0.2066313
541960.0000000    0.2255885
542000.0000000    0.2182030
542040.0000000    0.2147027
542080.0000000    0.2154386
542120.0000000    0.2049455
542160.0000000    0.2073814
542200.0000000    0.2184036
542240.0000000    0.2204711
542280.0000000    0.2312008
542320.0000000    0.2192838
542360.0000000    0.2286802
542400.0000000    0.2360152
542440.0000000    0.2368546
542480.0000000    0.2244967
542520.0000000    0.2263298
542560.0000000    0.2427832
542600.0000000    0.2418516
542640.0000000    0.2320867
542680.0000000    0.2212211
542720.0000000    0.2312696
542760.0000000    0.2221906
542800.0000000    0.2235404
542840.0000000    0.2231341
542880.0000000    0.2373023
542920.0000000    0.2348910
542960.0000000    0.2142325
543000.0000000    0.2112487
543040.0000000    0.2059587
543080.0000000    0.2182894
543120.0000000    0.2193863
543160.0000000    0.2293680
543200.0000000    0.2176139
543240.0000000    0.2099102
543280.0000000    0.2291030
543320.0000000    0.2117437
543360.0000000    0.2066870
543400.0000000    0.2149235
543440.0000000    0.2026031
543480.0000000    0.2068523
543520.0000000    0.2193532
543560.0000000    0.2045428
543600.0000000    0.2087449
543640.0000000    0.2081619
543680.0000000    0.2159908
543720.0000000    0.2056049
543760.0000000    0.2026117
543800.0000000    0.2286091
543840.0000000    0.2043266
543880.0000000    0.2242343
543920.0000000    0.2258734
543960.0000000    0.2187919
544000.0000000    0.2144771
544040.0000000    0.2195867
544080.0000000    0.2029090
544120.0000000    0.2205338
544160.0000000    0.2030528
544200.0000000    0.2064940
544240.0000000    0.2030068
544280.0000000    0.2139162
544320.0000000    0.2181301
544360.0000000    0.2170870
544400.0000000    0.2061631
544440.0000000    0.2203199
544480.0000000    0.2035745
544520.0000000    0.2185909
544560.0000000    0.2179800
544600.0000000    0.2029510
544640.0000000    0.2102332
544680.0000000    0.1983932
544720.0000000    0.2070012
544760.0000000    0.2223091
544800.0000000    0.2156768
544840.0000000    0.2197514
544880.0000000    0.2211721
544920.0000000    0.2392075
544960.0000000    0.2246834
545000.0000000    0.2353088
545040.0000000    0.2408338
545080.0000000    0.2344907
545120.0000000    0.2210525
545160.0000000    0.2247047
545200.0000000    0.2303991
545240.0000000    0.2104980
545280.0000000    0.2157917
545320.0000000    0.2188938
545360.0000000    0.2095774
545400.0000000    0.2167354
545440.0000000    0.2177793
545480.0000000    0.2338970
545520.0000000    0.2228325
545560.0000000    0.2199234
545600.0000000    0.2139349
545640.0000000    0.2195970
545680.0000000    0.2149114
545720.0000000    0.2164880
545760.0000000    0.2060115
545800.0000000    0.2062823
545840.0000000    0.2212632
545880.0000000    0.2039877
545920.0000000    0.2060567
545960.0000000    0.2020770
546000.0000000    0.2177317
546040.0000000    0.2123850
546080.0000000    0.2140709
546120.0000000    0.2179175
546160.0000000    0.2204192
546200.0000000    0.2041751
546240.0000000    0.2104495
546280.0000000    0.2209114
546320.0000000    0.2103766
546360.0000000    0.2265268
546400.0000000    0.2208536
546440.0000000    0.2173391
546480.0000000    0.2060479
546520.0000000    0.2081325
546560.0000000    0.2137773
546600.0000000    0.2244934
546640.0000000    0.2199975
546680.0000000    0.1988111
546720.0000000    0.2236871
546760.0000000    0.2222997
546800.0000000    0.2293258
546840.0000000    0.2208680
546880.0000000    0.2104817
546920.0000000    0.2033443
546960.0000000    0.2084028
547000.0000000    0.2039216
547040.0000000    0.2152488
547080.0000000    0.2183793
547120.0000000    0.2241669
547160.0000000    0.2273693
547200.0000000    0.2168487
547240.0000000    0.2210538
547280.0000000    0.2186547
547320.0000000    0.2177370
547360.0000000    0.2200056
547400.0000000    0.2177398
547440.0000000    0.2121764
547480.0000000    0.2167573
547520.0000000    0.2180614
547560.0000000    0.2231809
547600.0000000    0.2211822
547640.0000000    0.2135736
547680.0000000    0.2124354
547720.0000000    0.2120837
547760.0000000    0.2054713
547800.0000000    0.2144463
547840.0000000    0.2028261
547880.0000000    0.2065057
547920.0000000    0.2024476
547960.0000000    0.2227688
548000.0000000    0.2227370
548040.0000000    0.2211860
548080.0000000    0.2101235
548120.0000000    0.2201089
548160.0000000    0.2249512
548200.0000000    0.2149728
548240.0000000    0.2327965
548280.0000000    0.2211199
548320.0000000    0.2273275
548360.0000000    0.2068400
548400.0000000    0.2164834
548440.0000000    0.2056466
548480.0000000    0.2311261
548520.0000000    0.2237027
548560.0000000    0.2251282
548600.0000000    0.2148014
548640.0000000    0.2185172
548680.0000000    0.2048088
548720.0000000    0.1987111
548760.0000000    0.2080128
548800.0000000    0.1984857
548840.0000000    0.1994677
548880.0000000    0.2108231
548920.0000000    0.2138325
548960.0000000    0.2137419
549000.0000000    0.2072217
549040.0000000    0.2099161
549080.0000000    0.2046562
549120.0000000    0.1992551
549160.0000000    0.2038018
549200.0000000    0.1939147
549240.0000000    0.1935114
549280.0000000    0.1944901
549320.0000000    0.2012892
549360.0000000    0.1988828
549400.0000000    0.2177625
549440.0000000    0.2218810
549480.0000000    0.2359756
549520.0000000    0.2267467
549560.0000000    0.2137949
549600.0000000    0.2194337
549640.0000000    0.2108050
549680.0000000    0.2159985
549720.0000000    0.2067384
549760.0000000    0.2278838
549800.0000000    0.2311365
549840.0000000    0.2222314
549880.0000000    0.2224117
549920.0000000    0.2142242
549960.0000000    0.2104511
550000.0000000    0.2205648
550040.0000000    0.2171400
550080.0000000    0.2108413
550120.0000000    0.2183414
550160.0000000    0.2240950
550200.0000000    0.2107355
550240.0000000    0.2216081
550280.0000000    0.2213604
550320.0000000    0.2163524
550360.0000000    0.2194860
550400.0000000    0.2271713
550440.0000000    0.2229615
550480.0000000    0.2199781
550520.0000000    0.2250551
550560.0000000    0.2000480
550600.0000000    0.2058909
550640.0000000    0.1896636
550680.0000000    0.1940881
550720.0000000    0.1978795
550760.0000000    0.1931131
550800.0000000    0.2121765
550840.0000000    0.2113639
550880.0000000    0.2243142
550920.0000000    0.2018352
550960.0000000    0.2069483
551000.0000000    0.2090850
551040.0000000    0.2089503
551080.0000000    0.2061763
551120.0000000    0.2069516
551160.0000000    0.1963044
551200.0000000    0.2052569
551240.0000000    0.1986989
551280.0000000    0.2128176
551320.0000000    0.2141930
551360.0000000    0.2049177
551400.0000000    0.2024578
551440.0000000    0.2217410
551480.0000000    0.2092690
551520.0000000    0.2170580
551560.0000000    0.2145824
551600.0000000    0.2173825
551640.0000000    0.2340741
551680.0000000    0.2314181
551720.0000000    0.2092096
551760.0000000    0.2113154
551800.0000000    0.1979101
551840.0000000    0.2066829
551880.0000000    0.2126903
551920.0000000    0.2020539
551960.0000000    0.2160972
552000.0000000    0.2114826
552040.0000000    0.2198407
552080.0000000    0.2232616
552120.0000000    0.2138558
552160.0000000    0.2106219
552200.0000000    0.2099202
552240.0000000    0.2062823
552280.0000000    0.2167262
552320.0000000    0.2117006
552360.0000000    0.2150238
552400.0000000    0.2077402
552440.0000000    0.2173024
552480.0000000    0.2244648
552520.0000000    0.2020346
552560.0000000    0.2147917
552600.0000000    0.2124203
552640.0000000    0.2162024
552680.0000000    0.2086549
552720.0000000    0.2049990
552760.0000000    0.1977746
552800.0000000    0.2179851
552840.0000000    0.2074254
552880.0000000    0.2083336
552920.0000000    0.2043976
552960.0000000    0.1998028
553000.0000000    0.1944414
553040.0000000    0.1945976
553080.0000000    0.1883434
553120.0000000    0.2011760
553160.0000000    0.2149557
553200.0000000    0.2001921
553240.0000000    0.2030836
553280.0000000    0.1912975
553320.0000000    0.1942366
553360.0000000    0.2100558
553400.0000000    0.1871226
553440.0000000    0.1964565
553480.0000000    0.1952138
553520.0000000    0.2064655
553560.0000000    0.2021988
553600.0000000    0.1892565
553640.0000000    0.1901642
553680.0000000    0.1982797
553720.0000000    0.2045176
553760.0000000    0.1958174
553800.0000000    0.2031455
553840.0000000    0.1947747
553880.0000000    0.2025329
553920.0000000    0.1931635
553960.0000000    0.1939724
554000.0000000    0.1972801
554040.0000000    0.1781803
554080.0000000    0.1993284
554120.0000000    0.1885976
554160.0000000    0.1963188
554200.0000000    0.1924271
554240.0000000    0.1975064
554280.0000000    0.2079475
554320.0000000    0.2080050
554360.0000000    0.1916399
554400.0000000    0.1833247
554440.0000000    0.1974323
554480.0000000    0.1967664
554520.0000000    0.1900050
554560.0000000    0.2094713
554600.0000000    0.2139292
554640.0000000    0.2185140
554680.0000000    0.1928636
554720.0000000    0.1997533
554760.0000000    0.2085554
554800.0000000    0.2090846
554840.0000000    0.2067699
554880.0000000    0.2138893
554920.0000000    0.2056954
554960.0000000    0.2051453
555000.0000000    0.2062586
555040.0000000    0.2135914
555080.0000000    0.2112371
555120.0000000    0.2106020
555160.0000000    0.2071429
555200.0000000    0.2090402
555240.0000000    0.2153967
555280.0000000    0.2216891
555320.0000000    0.2147706
555360.0000000    0.2104360
555400.0000000    0.2165161
555440.0000000    0.2132310
555480.0000000    0.2016480
555520.0000000    0.2078224
555560.0000000    0.2155718
555600.0000000    0.2099635
555640.0000000    0.2150718
555680.0000000    0.2192138
555720.0000000    0.2049527
555760.0000000    0.2107076
555800.0000000    0.2192507
555840.0000000    0.2022680
555880.0000000    0.1928980
555920.0000000    0.1986953
555960.0000000    0.2141965
556000.0000000    0.2113993
556040.0000000    0.1958725
556080.0000000    0.1972260
556120.0000000    0.2030684
556160.0000000    0.2206075
556200.0000000    0.2110205
556240.0000000    0.2200483
556280.0000000    0.2082746
556320.0000000    0.2166085
556360.0000000    0.2240769
556400.0000000    0.2116041
556440.0000000    0.2079967
556480.0000000    0.2229359
556520.0000000    0.2249920
556560.0000000    0.2149449
556600.0000000    0.2101917
556640.0000000    0.2111555
556680.0000000    0.2175018
556720.0000000    0.2165679
556760.0000000    0.2194533
556800.0000000    0.2174156
556840.0000000    0.2138100
556880.0000000    0.1977138
556920.0000000    0.2043352
556960.0000000    0.2057043
557000.0000000    0.2079902
557040.0000000    0.2125421
557080.0000000    0.2081498
557120.0000000    0.2160445
557160.0000000    0.2071648
557200.0000000    0.2090860
557240.0000000    0.2214889
557280.0000000    0.2197285
557320.0000000    0.2041745
557360.0000000    0.2180458
557400.0000000    0.1996289
557440.0000000    0.1922522
557480.0000000    0.2066278
557520.0000000    0.2105326
557560.0000000    0.2112311
557600.0000000    0.2165791
557640.0000000    0.2083715
557680.0000000    0.2185707
557720.0000000    0.2157304
557760.0000000    0.2119592
557800.0000000    0.2068562
557840.0000000    0.2097458
557880.0000000    0.2276292
557920.0000000    0.2055873
557960.0000000    0.2219198
558000.0000000    0.2136741
558040.0000000    0.2224566
558080.0000000    0.2120842
558120.0000000    0.2025863
558160.0000000    0.2106103
558200.0000000    0.2374964
558240.0000000    0.2261026
558280.0000000    0.2114068
558320.0000000    0.2117328
558360.0000000    0.2029754
558400.0000000    0.2047948
558440.0000000    0.2116253
558480.0000000    0.2099121
558520.0000000    0.2082434
558560.0000000    0.2110966
558600.0000000    0.2051759
558640.0000000    0.2081062
558680.0000000    0.2016751
558720.0000000    0.2072025
558760.0000000    0.2042101
558800.0000000    0.2140779
558840.0000000    0.2152335
558880.0000000    0.2164297
558920.0000000    0.2041006
558960.0000000    0.1993305
559000.0000000    0.2206232
559040.0000000    0.2160587
559080.0000000    0.2175692
559120.0000000    0.2113474
559160.0000000    0.2066957
559200.0000000    0.2006693
559240.0000000    0.2152264
559280.0000000    0.2088458
559320.0000000    0.1960596
559360.0000000    0.2043234
559400.0000000    0.2162768
559440.0000000    0.2156883
559480.0000000    0.2249974
559520.0000000    0.2305737
559560.0000000    0.2220410
559600.0000000    0.2116937
559640.0000000    0.2162784
559680.0000000    0.2251033
559720.0000000    0.2340063
559760.0000000    0.2167666
559800.0000000    0.2123140
559840.0000000    0.2239304
559880.0000000    0.2206379
559920.0000000    0.2223470
559960.0000000    0.2258372
560000.0000000    0.2268991
560040.0000000    0.2144668
560080.0000000    0.2191429
560120.0000000    0.2095798
560160.0000000    0.2200200
560200.0000000    0.2259558
560240.0000000    0.2052224
560280.0000000    0.2203527
560320.0000000    0.2144705
560360.0000000    0.2169904
560400.0000000    0.2287558
560440.0000000    0.2154760
560480.0000000    0.2239429
560520.0000000    0.2265134
560560.0000000    0.2200494
560600.0000000    0.2269966
560640.0000000    0.2267693
560680.0000000    0.2215356
560720.0000000    0.2256501
560760.0000000    0.2250191
560800.0000000    0.2198906
560840.0000000    0.2101316
560880.0000000    0.2194478
560920.0000000    0.2205893
560960.0000000    0.2107376
561000.0000000    0.2330376
561040.0000000    0.2098520
561080.0000000    0.2160088
561120.0000000    0.2250969
561160.0000000    0.2129322
561200.0000000    0.2095961
561240.0000000    0.2279517
561280.0000000    0.2134422
561320.0000000    0.2247295
561360.0000000    0.2119828
561400.0000000    0.2185090
561440.0000000    0.2070636
561480.0000000    0.2213064
561520.0000000    0.2291571
561560.0000000    0.2188564
561600.0000000    0.2154021
561640.0000000    0.2030688
561680.0000000    0.2060941
561720.0000000    0.2187925
561760.0000000    0.2172553
561800.0000000    0.2314231
561840.0000000    0.2299041
561880.0000000    0.2254805
561920.0000000    0.2142812
561960.0000000    0.2135717
562000.0000000    0.2194323
562040.0000000    0.2290605
562080.0000000    0.2275965
562120.0000000    0.2298904
562160.0000000    0.2236048
562200.0000000    0.2321043
562240.0000000    0.2457160
562280.0000000    0.2380057
562320.0000000    0.2311012
562360.0000000    0.2345875
562400.0000000    0.2319003
562440.0000000    0.2323183
562480.0000000    0.2457093
562520.0000000    0.2183557
562560.0000000    0.2409318
562600.0000000    0.2202933
562640.0000000    0.2394852
562680.0000000    0.2344236
562720.0000000    0.2353996
562760.0000000    0.2316628
562800.0000000    0.2493449
562840.0000000    0.2359366
562880.0000000    0.2341533
562920.0000000    0.2436755
562960.0000000    0.2269777
563000.0000000    0.2432498
563040.0000000    0.2470907
563080.0000000    0.2376250
563120.0000000    0.2404628
563160.0000000    0.2335152
563200.0000000    0.2445078
563240.0000000    0.2303477
563280.0000000    0.2393316
563320.0000000    0.2489779
563360.0000000    0.2461374
563400.0000000    0.2469725
563440.0000000    0.2296515
563480.0000000    0.2286391
563520.0000000    0.2339106
563560.0000000    0.2279085
563600.0000000    0.2372502
563640.0000000    0.2378996
563680.0000000    0.2164411
563720.0000000    0.2312641
563760.0000000    0.2221698
563800.0000000    0.2186157
563840.0000000    0.2120780
563880.0000000    0.2220108
563920.0000000    0.2348936
563960.0000000    0.2208114
564000.0000000    0.2274487
564040.0000000    0.2136710
564080.0000000    0.2238125
564120.0000000    0.2107727
564160.0000000    0.2152292
564200.0000000    0.2115116
564240.0000000    0.2261155
564280.0000000    0.2221058
564320.0000000    0.2264904
564360.0000000    0.2317685
564400.0000000    0.2290875
564440.0000000    0.2213203
564480.0000000    0.2368653
564520.0000000    0.2173080
564560.0000000    0.2230293
564600.0000000    0.2286240
564640.0000000    0.2288814
564680.0000000    0.2259266
564720.0000000    0.2272891
564760.0000000    0.2234724
564800.0000000    0.2278038
564840.0000000    0.2208699
564880.0000000    0.2293334
564920.0000000    0.2134016
564960.0000000    0.2252670
565000.0000000    0.2323806
565040.0000000    0.2240886
565080.0000000    0.2248787
565120.0000000    0.2382662
565160.0000000    0.2378256
565200.0000000    0.2382394
565240.0000000    0.2345324
565280.0000000    0.2375559
565320.0000000    0.2370368
565360.0000000    0.2450394
565400.0000000    0.2420492
565440.0000000    0.2369765
565480.0000000    0.2181583
565520.0000000    0.2359824
565560.0000000    0.2341486
565600.0000000    0.2412956
565640.0000000    0.2427986
565680.0000000    0.2465505
565720.0000000    0.2104698
565760.0000000    0.2106271
565800.0000000    0.2305683
565840.0000000    0.2314000
565880.0000000    0.2227420
565920.0000000    0.2250628
565960.0000000    0.2227718
566000.0000000    0.2185804
566040.0000000    0.2378323
566080.0000000    0.2336837
566120.0000000    0.2292352
566160.0000000    0.2329709
566200.0000000    0.2218279
566240.0000000    0.2390845
566280.0000000    0.2287702
566320.0000000    0.2390740
566360.0000000    0.2302112
566400.0000000    0.2364437
566440.0000000    0.2403769
566480.0000000    0.2276110
566520.0000000    0.2202586
566560.0000000    0.2183812
566600.0000000    0.2472573
566640.0000000    0.2477384
566680.0000000    0.2341933
566720.0000000    0.2209590
566760.0000000    0.2078768
566800.0000000    0.2265338
566840.0000000    0.2161129
566880.0000000    0.2189957
566920.0000000    0.2054126
566960.0000000    0.2204882
567000.0000000    0.2081148
567040.0000000    0.2115687
567080.0000000    0.2150834
567120.0000000    0.2318067
567160.0000000    0.2239456
567200.0000000    0.2185792
567240.0000000    0.2236006
567280.0000000    0.2471192
567320.0000000    0.2391177
567360.0000000    0.2401574
567400.0000000    0.2417775
567440.0000000    0.2373495
567480.0000000    0.2273118
567520.0000000    0.2343704
567560.0000000    0.2018828
567600.0000000    0.2274418
567640.0000000    0.2284195
567680.0000000    0.2232779
567720.0000000    0.2240586
567760.0000000    0.2406323
567800.0000000    0.2174495
567840.0000000    0.2149269
567880.0000000    0.2261083
567920.0000000    0.2193391
567960.0000000    0.2142243
568000.0000000    0.2153706
568040.0000000    0.2139202
568080.0000000    0.2243520
568120.0000000    0.2200478
568160.0000000    0.2216915
568200.0000000    0.2215976
568240.0000000    0.2123397
568280.0000000    0.2325725
568320.0000000    0.2400255
568360.0000000    0.2329045
568400.0000000    0.2391403
568440.0000000    0.2327296
568480.0000000    0.2343356
568520.0000000    0.2432136
568560.0000000    0.2360117
568600.0000000    0.2297565
568640.0000000    0.2311236
568680.0000000    0.2249930
568720.0000000    0.2361750
568760.0000000    0.2406312
568800.0000000    0.2268551
568840.0000000    0.2318783
568880.0000000    0.2470658
568920.0000000    0.2288248
568960.0000000    0.2272172
569000.0000000    0.2126062
569040.0000000    0.2315426
569080.0000000    0.2255343
569120.0000000    0.2411472
569160.0000000    0.2355788
569200.0000000    0.2383070
569240.0000000    0.2263376
569280.0000000    0.2221849
569320.0000000    0.2397189
569360.0000000    0.2414012
569400.0000000    0.2391230
569440.0000000    0.2345520
569480.0000000    0.2216121
569520.0000000    0.2252989
569560.0000000    0.2215197
569600.0000000    0.2348366
569640.0000000    0.2194177
569680.0000000    0.2184167
569720.0000000    0.2260353
569760.0000000    0.2146467
569800.0000000    0.2325295
569840.0000000    0.2206908
569880.0000000    0.2288253
569920.0000000    0.2110597
569960.0000000    0.2243797
570000.0000000    0.2194315
570040.0000000    0.2171747
570080.0000000    0.2330530
570120.0000000    0.2292000
570160.0000000    0.2363029
570200.0000000    0.2453163
570240.0000000    0.2238940
570280.0000000    0.2359523
570320.0000000    0.2343009
570360.0000000    0.2196669
570400.0000000    0.2233756
570440.0000000    0.2194340
570480.0000000    0.2370274
570520.0000000    0.2291369
570560.0000000    0.2389530
570600.0000000    0.2242905
570640.0000000    0.2312427
570680.0000000    0.2331842
570720.0000000    0.2308819
570760.0000000    0.2289210
570800.0000000    0.2235482
570840.0000000    0.2256359
570880.0000000    0.2167106
570920.0000000    0.2377906
570960.0000000    0.2426063
571000.0000000    0.2433850
571040.0000000    0.2251200
571080.0000000    0.2343475
571120.0000000    0.2283381
571160.0000000    0.2238526
571200.0000000    0.2107534
571240.0000000    0.2122831
571280.0000000    0.2232814
571320.0000000    0.2251805
571360.0000000    0.2096355
571400.0000000    0.2048396
571440.0000000    0.2127426
571480.0000000    0.2206525
571520.0000000    0.2059203
571560.0000000    0.2105032
571600.0000000    0.2131272
571640.0000000    0.2035865
571680.0000000    0.2102250
571720.0000000    0.2198161
571760.0000000    0.2001598
571800.0000000    0.2237795
571840.0000000    0.2130772
571880.0000000    0.2142409
571920.0000000    0.2209651
571960.0000000    0.2327335
572000.0000000    0.2437324
572040.0000000    0.2271337
572080.0000000    0.2275612
572120.0000000    0.2206884
572160.0000000    0.2229748
572200.0000000    0.2189463
572240.0000000    0.2163973
572280.0000000    0.2202193
572320.0000000    0.2051182
572360.0000000    0.2093716
572400.0000000    0.2090828
572440.0000000    0.2070565
572480.0000000    0.2144688
572520.0000000    0.2169314
572560.0000000    0.2280203
572600.0000000    0.2185237
572640.0000000    0.2154679
572680.0000000    0.2371534
572720.0000000    0.2339535
572760.0000000    0.2187477
572800.0000000    0.2327048
572840.0000000    0.2156820
572880.0000000    0.2048305
572920.0000000    0.2166224
572960.0000000    0.2024640
573000.0000000    0.2083670
573040.0000000    0.2023480
573080.0000000    0.2121506
573120.0000000    0.2102433
573160.0000000    0.2190372
573200.0000000    0.2274243
573240.0000000    0.2146193
573280.0000000    0.2310122
573320.0000000    0.2068692
573360.0000000    0.2051459
573400.0000000    0.2198390
573440.0000000    0.2311304
573480.0000000    0.2142244
573520.0000000    0.2172293
573560.0000000    0.2266373
573600.0000000    0.2177834
573640.0000000    0.2309123
573680.0000000    0.2221043
573720.0000000    0.2086787
573760.0000000    0.2023522
573800.0000000    0.1927641
573840.0000000    0.2038983
573880.0000000    0.2018364
573920.0000000    0.2024399
573960.0000000    0.2116053
574000.0000000    0.2159327
574040.0000000    0.2197162
574080.0000000    0.2015729
574120.0000000    0.2091396
574160.0000000    0.2107457
574200.0000000    0.2079773
574240.0000000    0.2108562
574280.0000000    0.2140232
574320.0000000    0.2150858
574360.0000000    0.2074614
[truncated: 297,950 more chars]
