# Supplementary material for: Comment on 'Valid molecular dynamics simulations of human hemoglobin require a surprisingly large box size'
Source: eLife. 2019 Jun 20;8:e44718. doi: 10.7554/eLife.44718 (PMC6586461; doi:10.7554/eLife.44718)
Supplement: Figure 1—source data 1. — The zip archive contains a README file describing which source files correspond to the different panels. [file elife-44718-fig1-data1.zip › figure1/panels_AB/150A/9/rmsd_2dn3.xvg]

# This file was created Sun Jan 27 20:58:03 2019
# Created by:
#             :-) GROMACS - gmx rms, 2018.6-dev-20190123-eb3e487 (-:
# 
# Executable:   /usr/local/gromacs/2018/2018.5-impi2017-fftw337-gcc640-cuda91/bin/gmx
# Data prefix:  /usr/local/gromacs/2018/2018.5-impi2017-fftw337-gcc640-cuda91
# Working dir:  /home/degroot/hb/2dn2/Meuwly/150a-elife/9
# Command line:
#   gmx rms -s ../../../2dn3/conf.pdb -f xx.xtc -o rmsd_2dn3.xvg -nice 0
# gmx rms is part of G R O M A C S:
#
# GROningen MAchine for Chemical Simulation
#
@    title "RMSD"
@    xaxis  label "Time (ps)"
@    yaxis  label "RMSD (nm)"
@TYPE xy
@ subtitle "Backbone after lsq fit to Backbone"
   0.0000000    0.2454058
  40.0000000    0.2605039
  80.0000000    0.2670907
 120.0000000    0.2705869
 160.0000000    0.2829098
 200.0000000    0.2623774
 240.0000000    0.2543620
 280.0000000    0.2738965
 320.0000000    0.2493725
 360.0000000    0.2602005
 400.0000000    0.2518421
 440.0000000    0.2731076
 480.0000000    0.2660947
 520.0000000    0.2678754
 560.0000000    0.2561218
 600.0000000    0.2580886
 640.0000000    0.2338672
 680.0000000    0.2558014
 720.0000000    0.2606782
 760.0000000    0.2545091
 800.0000000    0.2597006
 840.0000000    0.2554099
 880.0000000    0.2758363
 920.0000000    0.2696561
 960.0000000    0.2781340
1000.0000000    0.2624191
1040.0000000    0.2609527
1080.0000000    0.2802494
1120.0000000    0.2596476
1160.0000000    0.2839663
1200.0000000    0.2557512
1240.0000000    0.2832363
1280.0000000    0.2726155
1320.0000000    0.2781701
1360.0000000    0.2718904
1400.0000000    0.2747298
1440.0000000    0.2708746
1480.0000000    0.2800902
1520.0000000    0.2535378
1560.0000000    0.2667683
1600.0000000    0.2668268
1640.0000000    0.2546396
1680.0000000    0.2839965
1720.0000000    0.2768244
1760.0000000    0.2666804
1800.0000000    0.2821749
1840.0000000    0.2430528
1880.0000000    0.2859888
1920.0000000    0.2721712
1960.0000000    0.2769456
2000.0000000    0.2712527
2040.0000000    0.2707256
2080.0000000    0.2518716
2120.0000000    0.2776732
2160.0000000    0.2818379
2200.0000000    0.2620600
2240.0000000    0.2574416
2280.0000000    0.2718658
2320.0000000    0.2674944
2360.0000000    0.2635750
2400.0000000    0.2670080
2440.0000000    0.2719032
2480.0000000    0.2688258
2520.0000000    0.2652917
2560.0000000    0.2569376
2600.0000000    0.2626877
2640.0000000    0.2589610
2680.0000000    0.2669458
2720.0000000    0.2527639
2760.0000000    0.2732597
2800.0000000    0.2814927
2840.0000000    0.2763872
2880.0000000    0.2577737
2920.0000000    0.2607574
2960.0000000    0.2768621
3000.0000000    0.2737412
3040.0000000    0.2720959
3080.0000000    0.2665141
3120.0000000    0.2602051
3160.0000000    0.2621494
3200.0000000    0.2592733
3240.0000000    0.2705082
3280.0000000    0.2782949
3320.0000000    0.2788382
3360.0000000    0.2910353
3400.0000000    0.2610453
3440.0000000    0.2590585
3480.0000000    0.2616614
3520.0000000    0.2720242
3560.0000000    0.2650189
3600.0000000    0.2717274
3640.0000000    0.2681908
3680.0000000    0.2660859
3720.0000000    0.2537721
3760.0000000    0.2571931
3800.0000000    0.2517347
3840.0000000    0.2505352
3880.0000000    0.2541106
3920.0000000    0.2456999
3960.0000000    0.2528507
4000.0000000    0.2509153
4040.0000000    0.2575425
4080.0000000    0.2590057
4120.0000000    0.2820447
4160.0000000    0.2565661
4200.0000000    0.2688107
4240.0000000    0.2717194
4280.0000000    0.2631299
4320.0000000    0.2859341
4360.0000000    0.2681482
4400.0000000    0.2591794
4440.0000000    0.2760087
4480.0000000    0.2629305
4520.0000000    0.2670260
4560.0000000    0.2579652
4600.0000000    0.2638749
4640.0000000    0.2580684
4680.0000000    0.2620107
4720.0000000    0.2635564
4760.0000000    0.2577274
4800.0000000    0.2624843
4840.0000000    0.2609303
4880.0000000    0.2665782
4920.0000000    0.2724304
4960.0000000    0.2571741
5000.0000000    0.3033440
5040.0000000    0.3115608
5080.0000000    0.2982477
5120.0000000    0.3112764
5160.0000000    0.2846200
5200.0000000    0.3065709
5240.0000000    0.2842772
5280.0000000    0.2785830
5320.0000000    0.2866734
5360.0000000    0.2805528
5400.0000000    0.2767199
5440.0000000    0.2816632
5480.0000000    0.2699262
5520.0000000    0.2771515
5560.0000000    0.2804004
5600.0000000    0.3061773
5640.0000000    0.2780159
5680.0000000    0.2812864
5720.0000000    0.2813884
5760.0000000    0.2960631
5800.0000000    0.3011967
5840.0000000    0.2874224
5880.0000000    0.2761990
5920.0000000    0.2922763
5960.0000000    0.2956029
6000.0000000    0.2914476
6040.0000000    0.2935571
6080.0000000    0.2569790
6120.0000000    0.2634605
6160.0000000    0.2859942
6200.0000000    0.2840886
6240.0000000    0.2872313
6280.0000000    0.2822074
6320.0000000    0.2643099
6360.0000000    0.2808978
6400.0000000    0.2864681
6440.0000000    0.2843383
6480.0000000    0.2947695
6520.0000000    0.2904807
6560.0000000    0.2745157
6600.0000000    0.2818497
6640.0000000    0.2719776
6680.0000000    0.2661261
6720.0000000    0.2697859
6760.0000000    0.2703859
6800.0000000    0.2920349
6840.0000000    0.2729304
6880.0000000    0.2470269
6920.0000000    0.2506520
6960.0000000    0.2651744
7000.0000000    0.2510908
7040.0000000    0.2901172
7080.0000000    0.2703587
7120.0000000    0.2870770
7160.0000000    0.2917237
7200.0000000    0.2848819
7240.0000000    0.2813578
7280.0000000    0.2983212
7320.0000000    0.2764114
7360.0000000    0.2754803
7400.0000000    0.2668970
7440.0000000    0.2690999
7480.0000000    0.2629808
7520.0000000    0.2827044
7560.0000000    0.2800319
7600.0000000    0.2530601
7640.0000000    0.2952427
7680.0000000    0.3036949
7720.0000000    0.2791611
7760.0000000    0.2956522
7800.0000000    0.2852288
7840.0000000    0.2898496
7880.0000000    0.2901923
7920.0000000    0.2842387
7960.0000000    0.2957568
8000.0000000    0.2920085
8040.0000000    0.2641681
8080.0000000    0.2706939
8120.0000000    0.2787849
8160.0000000    0.2794888
8200.0000000    0.2816844
8240.0000000    0.2838038
8280.0000000    0.2619138
8320.0000000    0.2666988
8360.0000000    0.2697225
8400.0000000    0.2684898
8440.0000000    0.2736109
8480.0000000    0.2766664
8520.0000000    0.2999973
8560.0000000    0.2808616
8600.0000000    0.3046511
8640.0000000    0.2978768
8680.0000000    0.2662013
8720.0000000    0.2729081
8760.0000000    0.2775553
8800.0000000    0.2760631
8840.0000000    0.2702277
8880.0000000    0.2569062
8920.0000000    0.2727251
8960.0000000    0.2712216
9000.0000000    0.2781812
9040.0000000    0.2768845
9080.0000000    0.2942175
9120.0000000    0.2774633
9160.0000000    0.2837411
9200.0000000    0.2745906
9240.0000000    0.2571096
9280.0000000    0.2680143
9320.0000000    0.2606666
9360.0000000    0.2390832
9400.0000000    0.2497114
9440.0000000    0.2525770
9480.0000000    0.2796653
9520.0000000    0.2564992
9560.0000000    0.2664603
9600.0000000    0.2440133
9640.0000000    0.2623860
9680.0000000    0.2643402
9720.0000000    0.2621633
9760.0000000    0.2596439
9800.0000000    0.2619199
9840.0000000    0.2710912
9880.0000000    0.2652490
9920.0000000    0.2575856
9960.0000000    0.2571171
10000.0000000    0.2670648
10040.0000000    0.2603794
10080.0000000    0.2625901
10120.0000000    0.2669685
10160.0000000    0.2707175
10200.0000000    0.2829288
10240.0000000    0.2622275
10280.0000000    0.2690004
10320.0000000    0.2485063
10360.0000000    0.2647800
10400.0000000    0.2476216
10440.0000000    0.2592303
10480.0000000    0.2710927
10520.0000000    0.2635520
10560.0000000    0.2653754
10600.0000000    0.2778078
10640.0000000    0.2650626
10680.0000000    0.2515011
10720.0000000    0.2623224
10760.0000000    0.2724050
10800.0000000    0.2650398
10840.0000000    0.2839751
10880.0000000    0.2692716
10920.0000000    0.2637318
10960.0000000    0.2719369
11000.0000000    0.2551642
11040.0000000    0.2506728
11080.0000000    0.2468820
11120.0000000    0.3008862
11160.0000000    0.2982102
11200.0000000    0.2668243
11240.0000000    0.2797212
11280.0000000    0.2845144
11320.0000000    0.2780249
11360.0000000    0.2901550
11400.0000000    0.2569270
11440.0000000    0.2478818
11480.0000000    0.2627760
11520.0000000    0.2499730
11560.0000000    0.2556852
11600.0000000    0.2673167
11640.0000000    0.2778590
11680.0000000    0.2806020
11720.0000000    0.2634742
11760.0000000    0.2805229
11800.0000000    0.2763663
11840.0000000    0.2811426
11880.0000000    0.2719441
11920.0000000    0.2731473
11960.0000000    0.2758797
12000.0000000    0.2899714
12040.0000000    0.2820232
12080.0000000    0.2770964
12120.0000000    0.2898080
12160.0000000    0.2881910
12200.0000000    0.2641145
12240.0000000    0.2481510
12280.0000000    0.2629644
12320.0000000    0.2796235
12360.0000000    0.2756014
12400.0000000    0.2823817
12440.0000000    0.2827967
12480.0000000    0.2820723
12520.0000000    0.3013002
12560.0000000    0.2969758
12600.0000000    0.2725303
12640.0000000    0.2817096
12680.0000000    0.2930607
12720.0000000    0.2808856
12760.0000000    0.3027431
12800.0000000    0.2708808
12840.0000000    0.2753620
12880.0000000    0.2621878
12920.0000000    0.2885422
12960.0000000    0.2950364
13000.0000000    0.2951191
13040.0000000    0.2944202
13080.0000000    0.2748817
13120.0000000    0.2863732
13160.0000000    0.3018176
13200.0000000    0.2851844
13240.0000000    0.2882971
13280.0000000    0.2972857
13320.0000000    0.2583120
13360.0000000    0.2703913
13400.0000000    0.2666600
13440.0000000    0.2799442
13480.0000000    0.2820616
13520.0000000    0.2704264
13560.0000000    0.2833256
13600.0000000    0.2829348
13640.0000000    0.2904700
13680.0000000    0.2842198
13720.0000000    0.2974758
13760.0000000    0.2983726
13800.0000000    0.2851298
13840.0000000    0.2794730
13880.0000000    0.2730555
13920.0000000    0.2743702
13960.0000000    0.2720361
14000.0000000    0.2658771
14040.0000000    0.2689325
14080.0000000    0.2763596
14120.0000000    0.2897988
14160.0000000    0.2658796
14200.0000000    0.2717004
14240.0000000    0.2641609
14280.0000000    0.2839061
14320.0000000    0.2851380
14360.0000000    0.2777507
14400.0000000    0.2610583
14440.0000000    0.2767544
14480.0000000    0.2904035
14520.0000000    0.2689351
14560.0000000    0.2576464
14600.0000000    0.2682632
14640.0000000    0.3010850
14680.0000000    0.2858898
14720.0000000    0.2974910
14760.0000000    0.2927389
14800.0000000    0.2705005
14840.0000000    0.2592717
14880.0000000    0.2729672
14920.0000000    0.2624601
14960.0000000    0.2691310
15000.0000000    0.2828744
15040.0000000    0.2508013
15080.0000000    0.2742294
15120.0000000    0.2760044
15160.0000000    0.2690345
15200.0000000    0.2752991
15240.0000000    0.2756008
15280.0000000    0.2621253
15320.0000000    0.2540198
15360.0000000    0.2580607
15400.0000000    0.2735049
15440.0000000    0.2738317
15480.0000000    0.2545388
15520.0000000    0.2636984
15560.0000000    0.2628455
15600.0000000    0.2590776
15640.0000000    0.2665142
15680.0000000    0.2714376
15720.0000000    0.2530775
15760.0000000    0.2587875
15800.0000000    0.2670790
15840.0000000    0.2492819
15880.0000000    0.2576019
15920.0000000    0.2631299
15960.0000000    0.2648736
16000.0000000    0.2525086
16040.0000000    0.2812974
16080.0000000    0.2874452
16120.0000000    0.2798385
16160.0000000    0.2625032
16200.0000000    0.2728696
16240.0000000    0.2849635
16280.0000000    0.2967071
16320.0000000    0.2694069
16360.0000000    0.2943122
16400.0000000    0.2888203
16440.0000000    0.2836601
16480.0000000    0.2846331
16520.0000000    0.3009768
16560.0000000    0.2669584
16600.0000000    0.2717203
16640.0000000    0.2862045
16680.0000000    0.2725939
16720.0000000    0.2790812
16760.0000000    0.2554633
16800.0000000    0.2697442
16840.0000000    0.2575943
16880.0000000    0.2724405
16920.0000000    0.2603145
16960.0000000    0.2474078
17000.0000000    0.2679709
17040.0000000    0.2808115
17080.0000000    0.2837897
17120.0000000    0.2704020
17160.0000000    0.2574801
17200.0000000    0.2808422
17240.0000000    0.2709177
17280.0000000    0.2753586
17320.0000000    0.2601442
17360.0000000    0.2773849
17400.0000000    0.2771095
17440.0000000    0.2772733
17480.0000000    0.2535380
17520.0000000    0.2774951
17560.0000000    0.2380060
17600.0000000    0.2464958
17640.0000000    0.2629150
17680.0000000    0.2514393
17720.0000000    0.2654887
17760.0000000    0.2471728
17800.0000000    0.2722538
17840.0000000    0.2521032
17880.0000000    0.2824329
17920.0000000    0.2715186
17960.0000000    0.2653153
18000.0000000    0.2680309
18040.0000000    0.2667288
18080.0000000    0.2518414
18120.0000000    0.2687602
18160.0000000    0.2686890
18200.0000000    0.2697054
18240.0000000    0.2757728
18280.0000000    0.2640892
18320.0000000    0.2585230
18360.0000000    0.2433547
18400.0000000    0.2650562
18440.0000000    0.2521920
18480.0000000    0.2573579
18520.0000000    0.2623364
18560.0000000    0.2448607
18600.0000000    0.2379193
18640.0000000    0.2421759
18680.0000000    0.2575500
18720.0000000    0.2586494
18760.0000000    0.2499732
18800.0000000    0.2665614
18840.0000000    0.2418885
18880.0000000    0.2479318
18920.0000000    0.2423024
18960.0000000    0.2499145
19000.0000000    0.2612341
19040.0000000    0.2665213
19080.0000000    0.2598337
19120.0000000    0.2422893
19160.0000000    0.2614211
19200.0000000    0.2530420
19240.0000000    0.2582961
19280.0000000    0.2610448
19320.0000000    0.2737296
19360.0000000    0.2679657
19400.0000000    0.2603154
19440.0000000    0.2716488
19480.0000000    0.2666013
19520.0000000    0.2565248
19560.0000000    0.2612254
19600.0000000    0.2624308
19640.0000000    0.2636457
19680.0000000    0.2511171
19720.0000000    0.2597708
19760.0000000    0.2547477
19800.0000000    0.2572333
19840.0000000    0.2586904
19880.0000000    0.2525775
19920.0000000    0.2441283
19960.0000000    0.2749685
20000.0000000    0.2737205
20040.0000000    0.2791258
20080.0000000    0.2793855
20120.0000000    0.2484720
20160.0000000    0.2484701
20200.0000000    0.2788914
20240.0000000    0.2640449
20280.0000000    0.2734610
20320.0000000    0.2665040
20360.0000000    0.2789018
20400.0000000    0.2748664
20440.0000000    0.2566116
20480.0000000    0.2711759
20520.0000000    0.2555993
20560.0000000    0.2547792
20600.0000000    0.2802198
20640.0000000    0.2703170
20680.0000000    0.2790279
20720.0000000    0.2585766
20760.0000000    0.2568662
20800.0000000    0.2739305
20840.0000000    0.2757229
20880.0000000    0.2674929
20920.0000000    0.2603680
20960.0000000    0.2677208
21000.0000000    0.2656307
21040.0000000    0.2659538
21080.0000000    0.2591634
21120.0000000    0.2858494
21160.0000000    0.2874117
21200.0000000    0.2867400
21240.0000000    0.2519589
21280.0000000    0.2687078
21320.0000000    0.2739615
21360.0000000    0.2936670
21400.0000000    0.2893972
21440.0000000    0.2781144
21480.0000000    0.2897456
21520.0000000    0.3124012
21560.0000000    0.2715880
21600.0000000    0.2773590
21640.0000000    0.2621765
21680.0000000    0.2631754
21720.0000000    0.2695581
21760.0000000    0.2742970
21800.0000000    0.2798899
21840.0000000    0.2760516
21880.0000000    0.2779604
21920.0000000    0.2752040
21960.0000000    0.2665477
22000.0000000    0.2787515
22040.0000000    0.2569101
22080.0000000    0.2925578
22120.0000000    0.2682979
22160.0000000    0.2734743
22200.0000000    0.2628247
22240.0000000    0.2497666
22280.0000000    0.2571633
22320.0000000    0.2560036
22360.0000000    0.2704374
22400.0000000    0.2584802
22440.0000000    0.2795880
22480.0000000    0.2792675
22520.0000000    0.2563887
22560.0000000    0.2719440
22600.0000000    0.2752205
22640.0000000    0.2847725
22680.0000000    0.2791959
22720.0000000    0.2893121
22760.0000000    0.2893444
22800.0000000    0.3045155
22840.0000000    0.2806718
22880.0000000    0.2604386
22920.0000000    0.2762558
22960.0000000    0.2765644
23000.0000000    0.2755547
23040.0000000    0.2692230
23080.0000000    0.2608191
23120.0000000    0.2732500
23160.0000000    0.2720988
23200.0000000    0.2639813
23240.0000000    0.2748460
23280.0000000    0.2670914
23320.0000000    0.2819672
23360.0000000    0.2964384
23400.0000000    0.2814144
23440.0000000    0.2810760
23480.0000000    0.2889031
23520.0000000    0.2865761
23560.0000000    0.2526593
23600.0000000    0.2697659
23640.0000000    0.2637339
23680.0000000    0.2757600
23720.0000000    0.2644261
23760.0000000    0.2814440
23800.0000000    0.2750247
23840.0000000    0.2592596
23880.0000000    0.2687138
23920.0000000    0.2659166
23960.0000000    0.2731888
24000.0000000    0.2611346
24040.0000000    0.2741026
24080.0000000    0.2552264
24120.0000000    0.2646409
24160.0000000    0.2617401
24200.0000000    0.2624909
24240.0000000    0.2648543
24280.0000000    0.2777271
24320.0000000    0.2815917
24360.0000000    0.2609903
24400.0000000    0.2833286
24440.0000000    0.2793958
24480.0000000    0.2815865
24520.0000000    0.2759163
24560.0000000    0.2651127
24600.0000000    0.2504128
24640.0000000    0.2469305
24680.0000000    0.2647796
24720.0000000    0.2500969
24760.0000000    0.2701567
24800.0000000    0.2676186
24840.0000000    0.2631668
24880.0000000    0.2841083
24920.0000000    0.2624515
24960.0000000    0.2681032
25000.0000000    0.2496779
25040.0000000    0.2700219
25080.0000000    0.2829432
25120.0000000    0.2669290
25160.0000000    0.2772954
25200.0000000    0.2706014
25240.0000000    0.2770709
25280.0000000    0.2825380
25320.0000000    0.2808791
25360.0000000    0.2798347
25400.0000000    0.2764074
25440.0000000    0.2773953
25480.0000000    0.2744459
25520.0000000    0.2750127
25560.0000000    0.2879591
25600.0000000    0.2871312
25640.0000000    0.2734234
25680.0000000    0.2933317
25720.0000000    0.2845180
25760.0000000    0.2641496
25800.0000000    0.2815223
25840.0000000    0.2733147
25880.0000000    0.2467520
25920.0000000    0.2748055
25960.0000000    0.3088670
26000.0000000    0.2704282
26040.0000000    0.2778440
26080.0000000    0.2808148
26120.0000000    0.2661994
26160.0000000    0.2609650
26200.0000000    0.2521793
26240.0000000    0.2577847
26280.0000000    0.2721962
26320.0000000    0.2892529
26360.0000000    0.2792174
26400.0000000    0.2539434
26440.0000000    0.2475281
26480.0000000    0.2659889
26520.0000000    0.2509069
26560.0000000    0.2566053
26600.0000000    0.2574706
26640.0000000    0.2727200
26680.0000000    0.2603124
26720.0000000    0.2521757
26760.0000000    0.2641665
26800.0000000    0.2761156
26840.0000000    0.2815455
26880.0000000    0.2600596
26920.0000000    0.2825271
26960.0000000    0.2888024
27000.0000000    0.2804269
27040.0000000    0.2600306
27080.0000000    0.2604237
27120.0000000    0.2739364
27160.0000000    0.2575676
27200.0000000    0.2587134
27240.0000000    0.2764148
27280.0000000    0.2648217
27320.0000000    0.2737703
27360.0000000    0.2777905
27400.0000000    0.2585482
27440.0000000    0.2840488
27480.0000000    0.2677768
27520.0000000    0.2517426
27560.0000000    0.2817090
27600.0000000    0.2573667
27640.0000000    0.2618053
27680.0000000    0.2675035
27720.0000000    0.2711027
27760.0000000    0.2505350
27800.0000000    0.2674131
27840.0000000    0.2593022
27880.0000000    0.2543107
27920.0000000    0.2542658
27960.0000000    0.2642863
28000.0000000    0.2606863
28040.0000000    0.2681797
28080.0000000    0.2640770
28120.0000000    0.2538108
28160.0000000    0.2517074
28200.0000000    0.2711197
28240.0000000    0.2552666
28280.0000000    0.2663014
28320.0000000    0.2780537
28360.0000000    0.2629666
28400.0000000    0.2614488
28440.0000000    0.2695002
28480.0000000    0.2551889
28520.0000000    0.2706624
28560.0000000    0.2666684
28600.0000000    0.2604779
28640.0000000    0.2469958
28680.0000000    0.2587845
28720.0000000    0.2680629
28760.0000000    0.2613998
28800.0000000    0.2755790
28840.0000000    0.2799194
28880.0000000    0.2652880
28920.0000000    0.2697042
28960.0000000    0.2687047
29000.0000000    0.2849208
29040.0000000    0.2927489
29080.0000000    0.2916768
29120.0000000    0.2893562
29160.0000000    0.2672741
29200.0000000    0.2759236
29240.0000000    0.3068985
29280.0000000    0.2909550
29320.0000000    0.3037108
29360.0000000    0.3189867
29400.0000000    0.2789696
29440.0000000    0.2930523
29480.0000000    0.2961587
29520.0000000    0.2891441
29560.0000000    0.2854276
29600.0000000    0.2734857
29640.0000000    0.2852887
29680.0000000    0.2694485
29720.0000000    0.2781268
29760.0000000    0.2829459
29800.0000000    0.2752626
29840.0000000    0.2912406
29880.0000000    0.2879350
29920.0000000    0.2742915
29960.0000000    0.2912536
30000.0000000    0.2732316
30040.0000000    0.2702821
30080.0000000    0.2727686
30120.0000000    0.2620293
30160.0000000    0.2697004
30200.0000000    0.2840332
30240.0000000    0.2917091
30280.0000000    0.2969268
30320.0000000    0.2893754
30360.0000000    0.2987806
30400.0000000    0.3002083
30440.0000000    0.2707468
30480.0000000    0.2648317
30520.0000000    0.2763358
30560.0000000    0.2869852
30600.0000000    0.2782402
30640.0000000    0.2735857
30680.0000000    0.2858450
30720.0000000    0.2781754
30760.0000000    0.2508833
30800.0000000    0.2599813
30840.0000000    0.2570407
30880.0000000    0.2645004
30920.0000000    0.2517065
30960.0000000    0.2629983
31000.0000000    0.2723296
31040.0000000    0.2574745
31080.0000000    0.2825218
31120.0000000    0.2653776
31160.0000000    0.2488414
31200.0000000    0.2775880
31240.0000000    0.2654874
31280.0000000    0.2646776
31320.0000000    0.2671466
31360.0000000    0.2580903
31400.0000000    0.2560349
31440.0000000    0.2477086
31480.0000000    0.2567513
31520.0000000    0.2582316
31560.0000000    0.2460180
31600.0000000    0.2610955
31640.0000000    0.2570263
31680.0000000    0.2731768
31720.0000000    0.2645380
31760.0000000    0.2789620
31800.0000000    0.2780002
31840.0000000    0.2816182
31880.0000000    0.2821067
31920.0000000    0.2735570
31960.0000000    0.2684352
32000.0000000    0.2640020
32040.0000000    0.2648492
32080.0000000    0.2624492
32120.0000000    0.2720437
32160.0000000    0.2689424
32200.0000000    0.2665815
32240.0000000    0.2627680
32280.0000000    0.2842038
32320.0000000    0.2692471
32360.0000000    0.2690635
32400.0000000    0.2763314
32440.0000000    0.2819559
32480.0000000    0.2856696
32520.0000000    0.2708297
32560.0000000    0.2770775
32600.0000000    0.2808105
32640.0000000    0.2885235
32680.0000000    0.2771654
32720.0000000    0.2618114
32760.0000000    0.2878498
32800.0000000    0.2872336
32840.0000000    0.2807320
32880.0000000    0.2696219
32920.0000000    0.2757461
32960.0000000    0.2640102
33000.0000000    0.2787651
33040.0000000    0.2770646
33080.0000000    0.2899848
33120.0000000    0.2869560
33160.0000000    0.2691298
33200.0000000    0.2643020
33240.0000000    0.2690945
33280.0000000    0.2737161
33320.0000000    0.2839368
33360.0000000    0.2859336
33400.0000000    0.2982426
33440.0000000    0.2676388
33480.0000000    0.2665329
33520.0000000    0.2739327
33560.0000000    0.2681900
33600.0000000    0.2541442
33640.0000000    0.2736346
33680.0000000    0.2845800
33720.0000000    0.2727777
33760.0000000    0.2748498
33800.0000000    0.2545170
33840.0000000    0.2529008
33880.0000000    0.2562292
33920.0000000    0.2618034
33960.0000000    0.2898922
34000.0000000    0.2935463
34040.0000000    0.2714585
34080.0000000    0.2759227
34120.0000000    0.2621361
34160.0000000    0.2753319
34200.0000000    0.2585173
34240.0000000    0.2503751
34280.0000000    0.2632973
34320.0000000    0.2630462
34360.0000000    0.2694147
34400.0000000    0.2677897
34440.0000000    0.2895116
34480.0000000    0.2680013
34520.0000000    0.2720111
34560.0000000    0.2457796
34600.0000000    0.2417897
34640.0000000    0.2578677
34680.0000000    0.2795958
34720.0000000    0.2624561
34760.0000000    0.2783661
34800.0000000    0.2707952
34840.0000000    0.2556043
34880.0000000    0.2755213
34920.0000000    0.2670774
34960.0000000    0.2547754
35000.0000000    0.2505074
35040.0000000    0.2640340
35080.0000000    0.2523971
35120.0000000    0.2625161
35160.0000000    0.2659353
35200.0000000    0.2633719
35240.0000000    0.2809771
35280.0000000    0.2682188
35320.0000000    0.2640147
35360.0000000    0.2750429
35400.0000000    0.2720872
35440.0000000    0.2510200
35480.0000000    0.2489781
35520.0000000    0.2532124
35560.0000000    0.2485476
35600.0000000    0.2582719
35640.0000000    0.2719330
35680.0000000    0.2633518
35720.0000000    0.2755620
35760.0000000    0.2382198
35800.0000000    0.2624297
35840.0000000    0.2450465
35880.0000000    0.2604021
35920.0000000    0.2700199
35960.0000000    0.2593497
36000.0000000    0.2617384
36040.0000000    0.2737685
36080.0000000    0.2402944
36120.0000000    0.2724282
36160.0000000    0.2657613
36200.0000000    0.2673635
36240.0000000    0.2769597
36280.0000000    0.2585271
36320.0000000    0.2556767
36360.0000000    0.2733564
36400.0000000    0.2926798
36440.0000000    0.3076638
36480.0000000    0.2706507
36520.0000000    0.2810123
36560.0000000    0.3009767
36600.0000000    0.2696144
36640.0000000    0.2852086
36680.0000000    0.2831905
36720.0000000    0.2751878
36760.0000000    0.2875406
36800.0000000    0.2815907
36840.0000000    0.2557026
36880.0000000    0.2583139
36920.0000000    0.2929547
36960.0000000    0.2767588
37000.0000000    0.2569368
37040.0000000    0.2686942
37080.0000000    0.2849684
37120.0000000    0.2674910
37160.0000000    0.2686343
37200.0000000    0.2705351
37240.0000000    0.2890686
37280.0000000    0.2843843
37320.0000000    0.2713014
37360.0000000    0.2812949
37400.0000000    0.2596917
37440.0000000    0.2672087
37480.0000000    0.2752922
37520.0000000    0.2633759
37560.0000000    0.2712860
37600.0000000    0.2624395
37640.0000000    0.2658524
37680.0000000    0.2857597
37720.0000000    0.2598317
37760.0000000    0.2510470
37800.0000000    0.2673098
37840.0000000    0.2717245
37880.0000000    0.2675606
37920.0000000    0.2909084
37960.0000000    0.2724939
38000.0000000    0.2767532
38040.0000000    0.2618481
38080.0000000    0.2537740
38120.0000000    0.2852987
38160.0000000    0.2626771
38200.0000000    0.2804728
38240.0000000    0.2679129
38280.0000000    0.2552754
38320.0000000    0.2699322
38360.0000000    0.2676826
38400.0000000    0.2776037
38440.0000000    0.2880872
38480.0000000    0.2714221
38520.0000000    0.2734727
38560.0000000    0.2874599
38600.0000000    0.2959265
38640.0000000    0.2954136
38680.0000000    0.2763810
38720.0000000    0.2565701
38760.0000000    0.2725754
38800.0000000    0.2490905
38840.0000000    0.2613599
38880.0000000    0.2630692
38920.0000000    0.2568374
38960.0000000    0.2490098
39000.0000000    0.2539005
39040.0000000    0.2669512
39080.0000000    0.2725463
39120.0000000    0.2537432
39160.0000000    0.2881924
39200.0000000    0.2611812
39240.0000000    0.2814720
39280.0000000    0.2999812
39320.0000000    0.2779491
39360.0000000    0.2832528
39400.0000000    0.2706404
39440.0000000    0.2830500
39480.0000000    0.2670642
39520.0000000    0.2791343
39560.0000000    0.2532614
39600.0000000    0.2549167
39640.0000000    0.2694922
39680.0000000    0.2992065
39720.0000000    0.2947790
39760.0000000    0.2807046
39800.0000000    0.2769548
39840.0000000    0.3012396
39880.0000000    0.2843860
39920.0000000    0.2841352
39960.0000000    0.2724622
40000.0000000    0.2832559
40040.0000000    0.2873394
40080.0000000    0.2953469
40120.0000000    0.2825116
40160.0000000    0.2720290
40200.0000000    0.2622882
40240.0000000    0.2670926
40280.0000000    0.2701018
40320.0000000    0.2589310
40360.0000000    0.2847589
40400.0000000    0.2762816
40440.0000000    0.2662127
40480.0000000    0.2653412
40520.0000000    0.2555865
40560.0000000    0.2523036
40600.0000000    0.2824111
40640.0000000    0.2703229
40680.0000000    0.2641095
40720.0000000    0.2940100
40760.0000000    0.2789497
40800.0000000    0.2764818
40840.0000000    0.2676201
40880.0000000    0.2750992
40920.0000000    0.2683738
40960.0000000    0.2882201
41000.0000000    0.2949263
41040.0000000    0.2862429
41080.0000000    0.2863392
41120.0000000    0.2989722
41160.0000000    0.2687044
41200.0000000    0.2890882
41240.0000000    0.3013899
41280.0000000    0.2859472
41320.0000000    0.2764837
41360.0000000    0.2930228
41400.0000000    0.2756289
41440.0000000    0.2840390
41480.0000000    0.2942234
41520.0000000    0.2909380
41560.0000000    0.2941261
41600.0000000    0.2714324
41640.0000000    0.2722622
41680.0000000    0.2812834
41720.0000000    0.2554697
41760.0000000    0.2632993
41800.0000000    0.2758370
41840.0000000    0.2473640
41880.0000000    0.2589814
41920.0000000    0.2656829
41960.0000000    0.2525106
42000.0000000    0.2761731
42040.0000000    0.2469483
42080.0000000    0.2624280
42120.0000000    0.2838755
42160.0000000    0.2622147
42200.0000000    0.2669626
42240.0000000    0.2734181
42280.0000000    0.2974232
42320.0000000    0.2823479
42360.0000000    0.2849701
42400.0000000    0.2788294
42440.0000000    0.2666226
42480.0000000    0.2681054
42520.0000000    0.2939079
42560.0000000    0.2808481
42600.0000000    0.2945074
42640.0000000    0.2870404
42680.0000000    0.2837613
42720.0000000    0.2912069
42760.0000000    0.2744226
42800.0000000    0.2899377
42840.0000000    0.2701285
42880.0000000    0.2811363
42920.0000000    0.2823746
42960.0000000    0.2565484
43000.0000000    0.2573667
43040.0000000    0.2697083
43080.0000000    0.2585624
43120.0000000    0.2625300
43160.0000000    0.2844858
43200.0000000    0.2903135
43240.0000000    0.2758224
43280.0000000    0.2800167
43320.0000000    0.2593918
43360.0000000    0.2745197
43400.0000000    0.2828925
43440.0000000    0.2712093
43480.0000000    0.2544167
43520.0000000    0.2665792
43560.0000000    0.2666113
43600.0000000    0.2553744
43640.0000000    0.2923062
43680.0000000    0.2664707
43720.0000000    0.2852942
43760.0000000    0.2557742
43800.0000000    0.2604044
43840.0000000    0.2803786
43880.0000000    0.2884752
43920.0000000    0.2543201
43960.0000000    0.2768305
44000.0000000    0.2792120
44040.0000000    0.2626164
44080.0000000    0.2870885
44120.0000000    0.2723217
44160.0000000    0.2864083
44200.0000000    0.2782958
44240.0000000    0.3152014
44280.0000000    0.2711722
44320.0000000    0.2527138
44360.0000000    0.2771058
44400.0000000    0.2802195
44440.0000000    0.2863863
44480.0000000    0.2645953
44520.0000000    0.2679702
44560.0000000    0.2599578
44600.0000000    0.2922244
44640.0000000    0.2632510
44680.0000000    0.2768039
44720.0000000    0.2760330
44760.0000000    0.2836884
44800.0000000    0.2620799
44840.0000000    0.2644681
44880.0000000    0.2761942
44920.0000000    0.2471677
44960.0000000    0.2527682
45000.0000000    0.2632767
45040.0000000    0.2638105
45080.0000000    0.2646306
45120.0000000    0.2806232
45160.0000000    0.2873132
45200.0000000    0.2717004
45240.0000000    0.2642517
45280.0000000    0.2605208
45320.0000000    0.2737662
45360.0000000    0.2457110
45400.0000000    0.2444169
45440.0000000    0.2714985
45480.0000000    0.2849174
45520.0000000    0.2746427
45560.0000000    0.2593895
45600.0000000    0.2780489
45640.0000000    0.2594214
45680.0000000    0.2894848
45720.0000000    0.2768017
45760.0000000    0.2780194
45800.0000000    0.2694194
45840.0000000    0.2795462
45880.0000000    0.2624284
45920.0000000    0.2453336
45960.0000000    0.2451271
46000.0000000    0.2662631
46040.0000000    0.2470802
46080.0000000    0.2619506
46120.0000000    0.2577242
46160.0000000    0.2620099
46200.0000000    0.2563155
46240.0000000    0.2550302
46280.0000000    0.2516803
46320.0000000    0.2403581
46360.0000000    0.2372826
46400.0000000    0.2564045
46440.0000000    0.2658669
46480.0000000    0.2644946
46520.0000000    0.2536659
46560.0000000    0.2657862
46600.0000000    0.2670653
46640.0000000    0.2649314
46680.0000000    0.2668373
46720.0000000    0.2848282
46760.0000000    0.2759433
46800.0000000    0.2601495
46840.0000000    0.2705860
46880.0000000    0.2913175
46920.0000000    0.2866273
46960.0000000    0.2731405
47000.0000000    0.2707788
47040.0000000    0.2752247
47080.0000000    0.2794518
47120.0000000    0.2850598
47160.0000000    0.2960321
47200.0000000    0.2567607
47240.0000000    0.2617834
47280.0000000    0.2644697
47320.0000000    0.2603256
47360.0000000    0.2823862
47400.0000000    0.2768177
47440.0000000    0.3024243
47480.0000000    0.2960723
47520.0000000    0.2858755
47560.0000000    0.2829733
47600.0000000    0.2665495
47640.0000000    0.2685650
47680.0000000    0.2669868
47720.0000000    0.2692446
47760.0000000    0.2731974
47800.0000000    0.2634612
47840.0000000    0.2586261
47880.0000000    0.2741238
47920.0000000    0.2870798
47960.0000000    0.2812589
48000.0000000    0.2707746
48040.0000000    0.2677880
48080.0000000    0.2766176
48120.0000000    0.2588942
48160.0000000    0.2986340
48200.0000000    0.2790280
48240.0000000    0.2726410
48280.0000000    0.2587174
48320.0000000    0.2970904
48360.0000000    0.2755861
48400.0000000    0.2880028
48440.0000000    0.2894073
48480.0000000    0.2692547
48520.0000000    0.2562776
48560.0000000    0.2613376
48600.0000000    0.2708835
48640.0000000    0.2473066
48680.0000000    0.2603351
48720.0000000    0.2678686
48760.0000000    0.2807756
48800.0000000    0.2814296
48840.0000000    0.2821275
48880.0000000    0.3013085
48920.0000000    0.2841348
48960.0000000    0.3016326
49000.0000000    0.2683408
49040.0000000    0.2707113
49080.0000000    0.2612982
49120.0000000    0.2782305
49160.0000000    0.2783915
49200.0000000    0.2771654
49240.0000000    0.2712047
49280.0000000    0.2702911
49320.0000000    0.2817118
49360.0000000    0.2700563
49400.0000000    0.2689384
49440.0000000    0.2572651
49480.0000000    0.2752103
49520.0000000    0.2704357
49560.0000000    0.2881361
49600.0000000    0.2787471
49640.0000000    0.2781287
49680.0000000    0.2897706
49720.0000000    0.2704820
49760.0000000    0.2476446
49800.0000000    0.2721021
49840.0000000    0.2542463
49880.0000000    0.2706094
49920.0000000    0.2577011
49960.0000000    0.2567023
50000.0000000    0.2601857
50040.0000000    0.2649213
50080.0000000    0.2657961
50120.0000000    0.3005211
50160.0000000    0.2739877
50200.0000000    0.2827932
50240.0000000    0.2555137
50280.0000000    0.2805016
50320.0000000    0.2759901
50360.0000000    0.2805476
50400.0000000    0.2783266
50440.0000000    0.2703190
50480.0000000    0.2699372
50520.0000000    0.2758401
50560.0000000    0.2640704
50600.0000000    0.2689167
50640.0000000    0.2735580
50680.0000000    0.2718869
50720.0000000    0.2878476
50760.0000000    0.2531343
50800.0000000    0.2605442
50840.0000000    0.2552124
50880.0000000    0.2641991
50920.0000000    0.2464769
50960.0000000    0.2577968
51000.0000000    0.2838439
51040.0000000    0.2788255
51080.0000000    0.2679673
51120.0000000    0.2607486
51160.0000000    0.2798357
51200.0000000    0.2602530
51240.0000000    0.2683764
51280.0000000    0.2932638
51320.0000000    0.2700598
51360.0000000    0.2562398
51400.0000000    0.2653678
51440.0000000    0.2704221
51480.0000000    0.2737789
51520.0000000    0.2645183
51560.0000000    0.2490733
51600.0000000    0.2599356
51640.0000000    0.2731619
51680.0000000    0.2970484
51720.0000000    0.2910546
51760.0000000    0.2736131
51800.0000000    0.2722922
51840.0000000    0.2834165
51880.0000000    0.2696356
51920.0000000    0.2758269
51960.0000000    0.2754487
52000.0000000    0.2564300
52040.0000000    0.2594999
52080.0000000    0.2544050
52120.0000000    0.2743956
52160.0000000    0.2465869
52200.0000000    0.2494239
52240.0000000    0.2598382
52280.0000000    0.2613977
52320.0000000    0.2769437
52360.0000000    0.2733520
52400.0000000    0.2459205
52440.0000000    0.2590805
52480.0000000    0.2555913
52520.0000000    0.2823029
52560.0000000    0.2579428
52600.0000000    0.2759585
52640.0000000    0.2691578
52680.0000000    0.2774826
52720.0000000    0.2803745
52760.0000000    0.2669302
52800.0000000    0.2688579
52840.0000000    0.2538936
52880.0000000    0.2325236
52920.0000000    0.2556102
52960.0000000    0.2526383
53000.0000000    0.2697093
53040.0000000    0.2664520
53080.0000000    0.2564979
53120.0000000    0.2507135
53160.0000000    0.2446387
53200.0000000    0.2570157
53240.0000000    0.2475986
53280.0000000    0.2777971
53320.0000000    0.2607893
53360.0000000    0.2585649
53400.0000000    0.2768912
53440.0000000    0.2761986
53480.0000000    0.2798997
53520.0000000    0.2793247
53560.0000000    0.2763682
53600.0000000    0.2462824
53640.0000000    0.2851634
53680.0000000    0.2729260
53720.0000000    0.2687624
53760.0000000    0.2808070
53800.0000000    0.2504185
53840.0000000    0.2628875
53880.0000000    0.2488621
53920.0000000    0.2657608
53960.0000000    0.2650476
54000.0000000    0.2742151
54040.0000000    0.2649661
54080.0000000    0.2540348
54120.0000000    0.2585262
54160.0000000    0.2873968
54200.0000000    0.2702313
54240.0000000    0.2625844
54280.0000000    0.2494730
54320.0000000    0.2527413
54360.0000000    0.2775960
54400.0000000    0.2738331
54440.0000000    0.2583250
54480.0000000    0.2580681
54520.0000000    0.2789356
54560.0000000    0.2452029
54600.0000000    0.2566918
54640.0000000    0.2530319
54680.0000000    0.2751468
54720.0000000    0.2591492
54760.0000000    0.2617992
54800.0000000    0.2766470
54840.0000000    0.2587537
54880.0000000    0.2443738
54920.0000000    0.2669890
54960.0000000    0.2810489
55000.0000000    0.2773211
55040.0000000    0.2595865
55080.0000000    0.2493973
55120.0000000    0.2438196
55160.0000000    0.2569982
55200.0000000    0.2443249
55240.0000000    0.2536756
55280.0000000    0.2439513
55320.0000000    0.2498271
55360.0000000    0.2474895
55400.0000000    0.2504697
55440.0000000    0.2550966
55480.0000000    0.2646106
55520.0000000    0.2619511
55560.0000000    0.2743585
55600.0000000    0.2694420
55640.0000000    0.2688799
55680.0000000    0.2609541
55720.0000000    0.2604085
55760.0000000    0.2505371
55800.0000000    0.2677063
55840.0000000    0.2923135
55880.0000000    0.2923560
55920.0000000    0.3100421
55960.0000000    0.2950636
56000.0000000    0.2864592
56040.0000000    0.2863552
56080.0000000    0.2652841
56120.0000000    0.2782973
56160.0000000    0.2777851
56200.0000000    0.2645988
56240.0000000    0.2839448
56280.0000000    0.2734963
56320.0000000    0.2507274
56360.0000000    0.2583620
56400.0000000    0.2757592
56440.0000000    0.2609864
56480.0000000    0.2596723
56520.0000000    0.2575746
56560.0000000    0.2621207
56600.0000000    0.2498263
56640.0000000    0.2790435
56680.0000000    0.2602969
56720.0000000    0.2803208
56760.0000000    0.2594352
56800.0000000    0.2630794
56840.0000000    0.2499306
56880.0000000    0.2631259
56920.0000000    0.2824410
56960.0000000    0.2568813
57000.0000000    0.2614442
57040.0000000    0.2739435
57080.0000000    0.2902859
57120.0000000    0.2805684
57160.0000000    0.2670159
57200.0000000    0.2709201
57240.0000000    0.2637504
57280.0000000    0.2741911
57320.0000000    0.2600116
57360.0000000    0.2485044
57400.0000000    0.2500164
57440.0000000    0.2721260
57480.0000000    0.2662251
57520.0000000    0.2729418
57560.0000000    0.2730555
57600.0000000    0.2589399
57640.0000000    0.2489739
57680.0000000    0.2733747
57720.0000000    0.2818403
57760.0000000    0.2807785
57800.0000000    0.2551842
57840.0000000    0.2620078
57880.0000000    0.2659366
57920.0000000    0.2522385
57960.0000000    0.2530920
58000.0000000    0.2690373
58040.0000000    0.2882890
58080.0000000    0.2916837
58120.0000000    0.2912519
58160.0000000    0.2733702
58200.0000000    0.2597652
58240.0000000    0.2942697
58280.0000000    0.2807255
58320.0000000    0.2661375
58360.0000000    0.2738973
58400.0000000    0.2641688
58440.0000000    0.2481384
58480.0000000    0.2570968
58520.0000000    0.2442561
58560.0000000    0.2578127
58600.0000000    0.2701176
58640.0000000    0.2602386
58680.0000000    0.2724904
58720.0000000    0.2698961
58760.0000000    0.2642162
58800.0000000    0.2595972
58840.0000000    0.2776221
58880.0000000    0.2667132
58920.0000000    0.2709832
58960.0000000    0.2696210
59000.0000000    0.3011461
59040.0000000    0.2764351
59080.0000000    0.2532579
59120.0000000    0.2825624
59160.0000000    0.2728400
59200.0000000    0.2730767
59240.0000000    0.2746390
59280.0000000    0.2743832
59320.0000000    0.2665614
59360.0000000    0.2512763
59400.0000000    0.2701141
59440.0000000    0.2628493
59480.0000000    0.2700362
59520.0000000    0.2726852
59560.0000000    0.2837361
59600.0000000    0.2677957
59640.0000000    0.2796015
59680.0000000    0.2550862
59720.0000000    0.2600439
59760.0000000    0.2652104
59800.0000000    0.2651339
59840.0000000    0.2788383
59880.0000000    0.2860744
59920.0000000    0.2856227
59960.0000000    0.2697478
60000.0000000    0.2783828
60040.0000000    0.2883680
60080.0000000    0.2649858
60120.0000000    0.2664699
60160.0000000    0.2742926
60200.0000000    0.2881767
60240.0000000    0.2736783
60280.0000000    0.2836974
60320.0000000    0.2830181
60360.0000000    0.2823377
60400.0000000    0.2710634
60440.0000000    0.2664775
60480.0000000    0.2731382
60520.0000000    0.2856044
60560.0000000    0.2780516
60600.0000000    0.2763173
60640.0000000    0.2668378
60680.0000000    0.2865725
60720.0000000    0.2643607
60760.0000000    0.2659645
60800.0000000    0.2661435
60840.0000000    0.2552774
60880.0000000    0.2747859
60920.0000000    0.2667156
60960.0000000    0.2776607
61000.0000000    0.2820663
61040.0000000    0.2758491
61080.0000000    0.2937091
61120.0000000    0.2599121
61160.0000000    0.2439711
61200.0000000    0.2450965
61240.0000000    0.2423227
61280.0000000    0.2638423
61320.0000000    0.2584487
61360.0000000    0.2619441
61400.0000000    0.2626052
61440.0000000    0.2669941
61480.0000000    0.2791030
61520.0000000    0.2805075
61560.0000000    0.2793724
61600.0000000    0.2805589
61640.0000000    0.2753969
61680.0000000    0.2614218
61720.0000000    0.2639211
61760.0000000    0.2832522
61800.0000000    0.2907912
61840.0000000    0.2751629
61880.0000000    0.2696219
61920.0000000    0.2834029
61960.0000000    0.2778145
62000.0000000    0.2717966
62040.0000000    0.2740208
62080.0000000    0.2600097
62120.0000000    0.2676674
62160.0000000    0.2631054
62200.0000000    0.2535854
62240.0000000    0.2640370
62280.0000000    0.2587737
62320.0000000    0.2818379
62360.0000000    0.2533255
62400.0000000    0.2755715
62440.0000000    0.2497938
62480.0000000    0.2609603
62520.0000000    0.2595342
62560.0000000    0.2853708
62600.0000000    0.2549245
62640.0000000    0.2693906
62680.0000000    0.2781151
62720.0000000    0.2539145
62760.0000000    0.2655495
62800.0000000    0.2633240
62840.0000000    0.2696711
62880.0000000    0.2605327
62920.0000000    0.2359867
62960.0000000    0.2545366
63000.0000000    0.2898066
63040.0000000    0.2494035
63080.0000000    0.2628964
63120.0000000    0.2811184
63160.0000000    0.2776013
63200.0000000    0.2686476
63240.0000000    0.2986180
63280.0000000    0.2805703
63320.0000000    0.2778536
63360.0000000    0.2590897
63400.0000000    0.2693662
63440.0000000    0.2472697
63480.0000000    0.2649573
63520.0000000    0.2652131
63560.0000000    0.2519738
63600.0000000    0.2661408
63640.0000000    0.2538779
63680.0000000    0.2573834
63720.0000000    0.2668400
63760.0000000    0.2607512
63800.0000000    0.2837111
63840.0000000    0.2670144
63880.0000000    0.2713704
63920.0000000    0.2847955
63960.0000000    0.2542126
64000.0000000    0.2614885
64040.0000000    0.2614318
64080.0000000    0.2688340
64120.0000000    0.2502646
64160.0000000    0.2640208
64200.0000000    0.2543326
64240.0000000    0.2646663
64280.0000000    0.2625943
64320.0000000    0.2807474
64360.0000000    0.2576576
64400.0000000    0.2619643
64440.0000000    0.2602635
64480.0000000    0.2459049
64520.0000000    0.2747703
64560.0000000    0.2625706
64600.0000000    0.2712509
64640.0000000    0.2613266
64680.0000000    0.2675156
64720.0000000    0.2662430
64760.0000000    0.2716109
64800.0000000    0.2994438
64840.0000000    0.2704992
64880.0000000    0.2588540
64920.0000000    0.2555329
64960.0000000    0.2546811
65000.0000000    0.2489719
65040.0000000    0.2651052
65080.0000000    0.2548856
65120.0000000    0.2582596
65160.0000000    0.2656741
65200.0000000    0.2764356
65240.0000000    0.2747480
65280.0000000    0.2651647
65320.0000000    0.2656619
65360.0000000    0.2720755
65400.0000000    0.2698894
65440.0000000    0.2785619
65480.0000000    0.2646967
65520.0000000    0.2861525
65560.0000000    0.2771978
65600.0000000    0.2686830
65640.0000000    0.2709906
65680.0000000    0.2627088
65720.0000000    0.2544249
65760.0000000    0.2832654
65800.0000000    0.2673151
65840.0000000    0.2496474
65880.0000000    0.2611278
65920.0000000    0.2639500
65960.0000000    0.2592113
66000.0000000    0.2555204
66040.0000000    0.2491136
66080.0000000    0.2651243
66120.0000000    0.2688452
66160.0000000    0.2604239
66200.0000000    0.2764796
66240.0000000    0.2783000
66280.0000000    0.2577258
66320.0000000    0.2503876
66360.0000000    0.2314607
66400.0000000    0.2587642
66440.0000000    0.2595203
66480.0000000    0.2569315
66520.0000000    0.2280174
66560.0000000    0.2523181
66600.0000000    0.2534251
66640.0000000    0.2669176
66680.0000000    0.2325478
66720.0000000    0.2440022
66760.0000000    0.2376208
66800.0000000    0.2589762
66840.0000000    0.2729774
66880.0000000    0.2713223
66920.0000000    0.2571677
66960.0000000    0.2426132
67000.0000000    0.2623124
67040.0000000    0.2333855
67080.0000000    0.2631682
67120.0000000    0.2886477
67160.0000000    0.2561704
67200.0000000    0.2555206
67240.0000000    0.2805870
67280.0000000    0.2638644
67320.0000000    0.2548704
67360.0000000    0.2788065
67400.0000000    0.2658746
67440.0000000    0.2506877
67480.0000000    0.2534854
67520.0000000    0.2437797
67560.0000000    0.2555451
67600.0000000    0.2403010
67640.0000000    0.2577537
67680.0000000    0.2562204
67720.0000000    0.2677609
67760.0000000    0.2595697
67800.0000000    0.2500257
67840.0000000    0.2585482
67880.0000000    0.2500831
67920.0000000    0.2504266
67960.0000000    0.2562592
68000.0000000    0.2863504
68040.0000000    0.2825869
68080.0000000    0.2699124
68120.0000000    0.2560232
68160.0000000    0.2617760
68200.0000000    0.2719059
68240.0000000    0.2807787
68280.0000000    0.2933442
68320.0000000    0.2782605
68360.0000000    0.2614284
68400.0000000    0.2692896
68440.0000000    0.2750866
68480.0000000    0.2764336
68520.0000000    0.2524296
68560.0000000    0.2452876
68600.0000000    0.2486408
68640.0000000    0.2481520
68680.0000000    0.2738397
68720.0000000    0.2949745
68760.0000000    0.2677031
68800.0000000    0.2584233
68840.0000000    0.2702695
68880.0000000    0.2457988
68920.0000000    0.2453984
68960.0000000    0.2580534
69000.0000000    0.2539878
69040.0000000    0.2471158
69080.0000000    0.2562039
69120.0000000    0.2424117
69160.0000000    0.2642060
69200.0000000    0.2584475
69240.0000000    0.2450388
69280.0000000    0.2649305
69320.0000000    0.2613901
69360.0000000    0.2552227
69400.0000000    0.2596145
69440.0000000    0.2473945
69480.0000000    0.2517842
69520.0000000    0.2492346
69560.0000000    0.2752519
69600.0000000    0.2665970
69640.0000000    0.2597204
69680.0000000    0.2725210
69720.0000000    0.2723242
69760.0000000    0.2758113
69800.0000000    0.2582314
69840.0000000    0.2563467
69880.0000000    0.2461675
69920.0000000    0.2512401
69960.0000000    0.2534062
70000.0000000    0.2421318
70040.0000000    0.2333256
70080.0000000    0.2176796
70120.0000000    0.2730832
70160.0000000    0.2494084
70200.0000000    0.2487575
70240.0000000    0.2486940
70280.0000000    0.2411375
70320.0000000    0.2535726
70360.0000000    0.2488529
70400.0000000    0.2314822
70440.0000000    0.2364060
70480.0000000    0.2581339
70520.0000000    0.2598887
70560.0000000    0.2334440
70600.0000000    0.2534451
70640.0000000    0.2370858
70680.0000000    0.2574178
70720.0000000    0.2530189
70760.0000000    0.2464856
70800.0000000    0.2455231
70840.0000000    0.2528055
70880.0000000    0.2731764
70920.0000000    0.2444300
70960.0000000    0.2443070
71000.0000000    0.2445024
71040.0000000    0.2184224
71080.0000000    0.2459968
71120.0000000    0.2561899
71160.0000000    0.2306009
71200.0000000    0.2518398
71240.0000000    0.2448292
71280.0000000    0.2423243
71320.0000000    0.2389650
71360.0000000    0.2407957
71400.0000000    0.2440773
71440.0000000    0.2517852
71480.0000000    0.2617790
71520.0000000    0.2682873
71560.0000000    0.2624750
71600.0000000    0.2616196
71640.0000000    0.2614287
71680.0000000    0.2646631
71720.0000000    0.2546955
71760.0000000    0.2377804
71800.0000000    0.2628364
71840.0000000    0.2601690
71880.0000000    0.2586887
71920.0000000    0.2535277
71960.0000000    0.2606049
72000.0000000    0.2489141
72040.0000000    0.2460951
72080.0000000    0.2609704
72120.0000000    0.2614958
72160.0000000    0.2677809
72200.0000000    0.2681002
72240.0000000    0.2488677
72280.0000000    0.2565471
72320.0000000    0.2746437
72360.0000000    0.2718231
72400.0000000    0.2759917
72440.0000000    0.2664135
72480.0000000    0.2822589
72520.0000000    0.2628586
72560.0000000    0.2988185
72600.0000000    0.2676502
72640.0000000    0.2801385
72680.0000000    0.2581385
72720.0000000    0.2745484
72760.0000000    0.2679399
72800.0000000    0.2719254
72840.0000000    0.2776868
72880.0000000    0.2910457
72920.0000000    0.2856395
72960.0000000    0.2734594
73000.0000000    0.2873867
73040.0000000    0.2933041
73080.0000000    0.2807429
73120.0000000    0.2752741
73160.0000000    0.2797218
73200.0000000    0.2880964
73240.0000000    0.2762090
73280.0000000    0.2883057
73320.0000000    0.2950344
73360.0000000    0.2797472
73400.0000000    0.2832629
73440.0000000    0.2572837
73480.0000000    0.2604388
73520.0000000    0.2640450
73560.0000000    0.2588583
73600.0000000    0.2787731
73640.0000000    0.2736134
73680.0000000    0.2795377
73720.0000000    0.2751736
73760.0000000    0.2649039
73800.0000000    0.2770142
73840.0000000    0.2708263
73880.0000000    0.2750901
73920.0000000    0.2579020
73960.0000000    0.2786071
74000.0000000    0.2976734
74040.0000000    0.2532580
74080.0000000    0.2666605
74120.0000000    0.2549737
74160.0000000    0.2764238
74200.0000000    0.2626880
74240.0000000    0.2395832
74280.0000000    0.2497680
74320.0000000    0.2784782
74360.0000000    0.2689041
74400.0000000    0.2810463
74440.0000000    0.2761256
74480.0000000    0.2570637
74520.0000000    0.2610242
74560.0000000    0.2544456
74600.0000000    0.2815754
74640.0000000    0.2621121
74680.0000000    0.2512420
74720.0000000    0.2551552
74760.0000000    0.2541865
74800.0000000    0.2620842
74840.0000000    0.2722311
74880.0000000    0.2807744
74920.0000000    0.2831055
74960.0000000    0.2751874
75000.0000000    0.2721201
75040.0000000    0.2717676
75080.0000000    0.2596525
75120.0000000    0.2644304
75160.0000000    0.2896191
75200.0000000    0.2595060
75240.0000000    0.2524710
75280.0000000    0.2579915
75320.0000000    0.2554699
75360.0000000    0.2760692
75400.0000000    0.2612131
75440.0000000    0.2609059
75480.0000000    0.2526177
75520.0000000    0.2874294
75560.0000000    0.2655216
75600.0000000    0.2677799
75640.0000000    0.2609876
75680.0000000    0.2496415
75720.0000000    0.2671773
75760.0000000    0.2596212
75800.0000000    0.2609869
75840.0000000    0.2665640
75880.0000000    0.2795781
75920.0000000    0.2678784
75960.0000000    0.2747727
76000.0000000    0.2711974
76040.0000000    0.2938839
76080.0000000    0.2513375
76120.0000000    0.2686181
76160.0000000    0.2638803
76200.0000000    0.2540715
76240.0000000    0.2534148
76280.0000000    0.2580229
76320.0000000    0.2599902
76360.0000000    0.2702072
76400.0000000    0.2735167
76440.0000000    0.2722968
76480.0000000    0.2556387
76520.0000000    0.2601134
76560.0000000    0.2715285
76600.0000000    0.2800311
76640.0000000    0.2813704
76680.0000000    0.2859733
76720.0000000    0.2670271
76760.0000000    0.2729913
76800.0000000    0.2982274
76840.0000000    0.2762569
76880.0000000    0.2705886
76920.0000000    0.2745702
76960.0000000    0.2776412
77000.0000000    0.2802980
77040.0000000    0.2674728
77080.0000000    0.2748425
77120.0000000    0.2634588
77160.0000000    0.2634100
77200.0000000    0.2781051
77240.0000000    0.2594409
77280.0000000    0.2601518
77320.0000000    0.2545824
77360.0000000    0.2539366
77400.0000000    0.2650636
77440.0000000    0.2832197
77480.0000000    0.2576838
77520.0000000    0.2700872
77560.0000000    0.2845341
77600.0000000    0.2568097
77640.0000000    0.2705434
77680.0000000    0.2813080
77720.0000000    0.2677676
77760.0000000    0.2654836
77800.0000000    0.2790719
77840.0000000    0.2571027
77880.0000000    0.2732233
77920.0000000    0.2601427
77960.0000000    0.2823833
78000.0000000    0.2758517
78040.0000000    0.2654910
78080.0000000    0.2713034
78120.0000000    0.2723728
78160.0000000    0.2884544
78200.0000000    0.2589677
78240.0000000    0.2730674
78280.0000000    0.2890794
78320.0000000    0.2788293
78360.0000000    0.2681891
78400.0000000    0.2693466
78440.0000000    0.2629551
78480.0000000    0.2935740
78520.0000000    0.2823852
78560.0000000    0.2921427
78600.0000000    0.2824498
78640.0000000    0.2735093
78680.0000000    0.2744149
78720.0000000    0.2722715
78760.0000000    0.2860358
78800.0000000    0.2805629
78840.0000000    0.2790236
78880.0000000    0.2785196
78920.0000000    0.2725563
78960.0000000    0.2837676
79000.0000000    0.2625082
79040.0000000    0.2473257
79080.0000000    0.2705142
79120.0000000    0.2520238
79160.0000000    0.2707602
79200.0000000    0.2706372
79240.0000000    0.2736224
79280.0000000    0.2725582
79320.0000000    0.2632186
79360.0000000    0.2613505
79400.0000000    0.2690981
79440.0000000    0.2673970
79480.0000000    0.2724344
79520.0000000    0.2442192
79560.0000000    0.2553549
79600.0000000    0.2738064
79640.0000000    0.2504053
79680.0000000    0.2506320
79720.0000000    0.2665860
79760.0000000    0.2814172
79800.0000000    0.2497001
79840.0000000    0.2623909
79880.0000000    0.2570518
79920.0000000    0.2371265
79960.0000000    0.2480256
80000.0000000    0.2622623
80040.0000000    0.2701823
80080.0000000    0.2678612
80120.0000000    0.2920468
80160.0000000    0.2649596
80200.0000000    0.2578976
80240.0000000    0.2881626
80280.0000000    0.2893346
80320.0000000    0.2905290
80360.0000000    0.2694861
80400.0000000    0.2999529
80440.0000000    0.2698550
80480.0000000    0.2783116
80520.0000000    0.2735751
80560.0000000    0.2706709
80600.0000000    0.3032053
80640.0000000    0.2895100
80680.0000000    0.2607341
80720.0000000    0.2589413
80760.0000000    0.2645932
80800.0000000    0.2662658
80840.0000000    0.2947390
80880.0000000    0.2802078
80920.0000000    0.2739460
80960.0000000    0.2717319
81000.0000000    0.2491105
81040.0000000    0.2552192
81080.0000000    0.2754304
81120.0000000    0.2733757
81160.0000000    0.2620319
81200.0000000    0.2595637
81240.0000000    0.2810439
81280.0000000    0.2728285
81320.0000000    0.2646286
81360.0000000    0.2886316
81400.0000000    0.2737568
81440.0000000    0.2724618
81480.0000000    0.2806221
81520.0000000    0.2807850
81560.0000000    0.2695117
81600.0000000    0.2564505
81640.0000000    0.2815955
81680.0000000    0.2661386
81720.0000000    0.2717657
81760.0000000    0.2736759
81800.0000000    0.2810398
81840.0000000    0.2681186
81880.0000000    0.2663240
81920.0000000    0.2800081
81960.0000000    0.2784147
82000.0000000    0.2439484
82040.0000000    0.2507148
82080.0000000    0.2514206
82120.0000000    0.2527033
82160.0000000    0.2689765
82200.0000000    0.2544858
82240.0000000    0.2627876
82280.0000000    0.2682998
82320.0000000    0.2764105
82360.0000000    0.2772549
82400.0000000    0.2695379
82440.0000000    0.2993821
82480.0000000    0.2694234
82520.0000000    0.2688445
82560.0000000    0.2643738
82600.0000000    0.2570669
82640.0000000    0.2711205
82680.0000000    0.2626759
82720.0000000    0.2607205
82760.0000000    0.2511007
82800.0000000    0.2591594
82840.0000000    0.2616512
82880.0000000    0.2667669
82920.0000000    0.2833983
82960.0000000    0.2764856
83000.0000000    0.2702647
83040.0000000    0.2794486
83080.0000000    0.2631404
83120.0000000    0.2686584
83160.0000000    0.2594583
83200.0000000    0.2488579
83240.0000000    0.2594549
83280.0000000    0.2701201
83320.0000000    0.2706078
83360.0000000    0.2612022
83400.0000000    0.2606064
83440.0000000    0.2759386
83480.0000000    0.2771372
83520.0000000    0.2657989
83560.0000000    0.2652141
83600.0000000    0.2546891
83640.0000000    0.2699014
83680.0000000    0.2735581
83720.0000000    0.2875337
83760.0000000    0.2789505
83800.0000000    0.2739986
83840.0000000    0.2592442
83880.0000000    0.2579067
83920.0000000    0.2547582
83960.0000000    0.2746571
84000.0000000    0.2826430
84040.0000000    0.2714716
84080.0000000    0.2597838
84120.0000000    0.2767895
84160.0000000    0.2897294
84200.0000000    0.2635230
84240.0000000    0.2549403
84280.0000000    0.2817517
84320.0000000    0.3047984
84360.0000000    0.2898555
84400.0000000    0.2932948
84440.0000000    0.2775158
84480.0000000    0.3024849
84520.0000000    0.2726887
84560.0000000    0.2956521
84600.0000000    0.2684500
84640.0000000    0.2653602
84680.0000000    0.2744328
84720.0000000    0.2708766
84760.0000000    0.2450779
84800.0000000    0.2670510
84840.0000000    0.2735421
84880.0000000    0.2786061
84920.0000000    0.2626551
84960.0000000    0.2582680
85000.0000000    0.2655817
85040.0000000    0.2590213
85080.0000000    0.2820568
85120.0000000    0.2721258
85160.0000000    0.2475655
85200.0000000    0.2534786
85240.0000000    0.2458055
85280.0000000    0.2641803
85320.0000000    0.2495051
85360.0000000    0.2485432
85400.0000000    0.2498528
85440.0000000    0.2565523
85480.0000000    0.2492222
85520.0000000    0.2484634
85560.0000000    0.2611860
85600.0000000    0.2521549
85640.0000000    0.2614172
85680.0000000    0.2602330
85720.0000000    0.2712069
85760.0000000    0.2741362
85800.0000000    0.2794847
85840.0000000    0.2655534
85880.0000000    0.2747894
85920.0000000    0.2713862
85960.0000000    0.2587134
86000.0000000    0.2784526
86040.0000000    0.2810072
86080.0000000    0.2766662
86120.0000000    0.2634463
86160.0000000    0.2544342
86200.0000000    0.2729794
86240.0000000    0.2749978
86280.0000000    0.2609205
86320.0000000    0.2828848
86360.0000000    0.2918598
86400.0000000    0.2591089
86440.0000000    0.2616377
86480.0000000    0.2502720
86520.0000000    0.2796610
86560.0000000    0.2586064
86600.0000000    0.2684616
86640.0000000    0.2678289
86680.0000000    0.2498119
86720.0000000    0.2619737
86760.0000000    0.2514455
86800.0000000    0.2620042
86840.0000000    0.2506425
86880.0000000    0.2663476
86920.0000000    0.2499373
86960.0000000    0.2602761
87000.0000000    0.2761366
87040.0000000    0.2465055
87080.0000000    0.2521292
87120.0000000    0.2567212
87160.0000000    0.2892824
87200.0000000    0.2752727
87240.0000000    0.2752772
87280.0000000    0.2686577
87320.0000000    0.2526051
87360.0000000    0.2480855
87400.0000000    0.2796265
87440.0000000    0.2501606
87480.0000000    0.2629467
87520.0000000    0.2534756
87560.0000000    0.2644919
87600.0000000    0.2758838
87640.0000000    0.2560481
87680.0000000    0.2615341
87720.0000000    0.2722413
87760.0000000    0.2495705
87800.0000000    0.2513818
87840.0000000    0.2598107
87880.0000000    0.2541480
87920.0000000    0.2606037
87960.0000000    0.2687286
88000.0000000    0.2536385
88040.0000000    0.2473616
88080.0000000    0.2357669
88120.0000000    0.2265860
88160.0000000    0.2625387
88200.0000000    0.2328233
88240.0000000    0.2637045
88280.0000000    0.2589585
88320.0000000    0.2575922
88360.0000000    0.2580982
88400.0000000    0.2576467
88440.0000000    0.2541256
88480.0000000    0.2534100
88520.0000000    0.2625523
88560.0000000    0.2490891
88600.0000000    0.2511068
88640.0000000    0.2525493
88680.0000000    0.2352020
88720.0000000    0.2475177
88760.0000000    0.2665445
88800.0000000    0.2475675
88840.0000000    0.2554527
88880.0000000    0.2613329
88920.0000000    0.2452217
88960.0000000    0.2635736
89000.0000000    0.2539923
89040.0000000    0.2648162
89080.0000000    0.2620976
89120.0000000    0.2528453
89160.0000000    0.2490204
89200.0000000    0.2612732
89240.0000000    0.2519641
89280.0000000    0.2755870
89320.0000000    0.2460700
89360.0000000    0.2608617
89400.0000000    0.2560622
89440.0000000    0.2901360
89480.0000000    0.2843922
89520.0000000    0.2840918
89560.0000000    0.2585315
89600.0000000    0.2563956
89640.0000000    0.2631981
89680.0000000    0.2654737
89720.0000000    0.2788476
89760.0000000    0.2681700
89800.0000000    0.2610428
89840.0000000    0.2753735
89880.0000000    0.2731802
89920.0000000    0.2507830
89960.0000000    0.2597892
90000.0000000    0.2421290
90040.0000000    0.2502436
90080.0000000    0.2847576
90120.0000000    0.2570137
90160.0000000    0.2598231
90200.0000000    0.2466902
90240.0000000    0.2649409
90280.0000000    0.2871855
90320.0000000    0.2417044
90360.0000000    0.2414666
90400.0000000    0.2657268
90440.0000000    0.2585665
90480.0000000    0.2567027
90520.0000000    0.2791786
90560.0000000    0.2778708
90600.0000000    0.2549578
90640.0000000    0.2602466
90680.0000000    0.2690456
90720.0000000    0.2764389
90760.0000000    0.2735646
90800.0000000    0.2823261
90840.0000000    0.2680831
90880.0000000    0.2572405
90920.0000000    0.2845114
90960.0000000    0.2789176
91000.0000000    0.2871958
91040.0000000    0.2447753
91080.0000000    0.2751879
91120.0000000    0.2581228
91160.0000000    0.2593194
91200.0000000    0.2657285
91240.0000000    0.2746895
91280.0000000    0.2624962
91320.0000000    0.2637012
91360.0000000    0.2773614
91400.0000000    0.2848918
91440.0000000    0.2988222
91480.0000000    0.2887124
91520.0000000    0.2800453
91560.0000000    0.2600032
91600.0000000    0.2472122
91640.0000000    0.2442982
91680.0000000    0.2636072
91720.0000000    0.2636055
91760.0000000    0.2615032
91800.0000000    0.2499496
91840.0000000    0.2711663
91880.0000000    0.2639234
91920.0000000    0.2676257
91960.0000000    0.2697477
92000.0000000    0.2664514
92040.0000000    0.2514358
92080.0000000    0.2432891
92120.0000000    0.2428304
92160.0000000    0.2384882
92200.0000000    0.2601187
92240.0000000    0.2640179
92280.0000000    0.2847702
92320.0000000    0.2797084
92360.0000000    0.2741984
92400.0000000    0.2606572
92440.0000000    0.2686782
92480.0000000    0.2465900
92520.0000000    0.2569635
92560.0000000    0.2574426
92600.0000000    0.2666309
92640.0000000    0.2992983
92680.0000000    0.2519393
92720.0000000    0.2699522
92760.0000000    0.2798831
92800.0000000    0.2794890
92840.0000000    0.2502334
92880.0000000    0.2647441
92920.0000000    0.2672069
92960.0000000    0.2907383
93000.0000000    0.2594847
93040.0000000    0.2600207
93080.0000000    0.2457813
93120.0000000    0.2528662
93160.0000000    0.2399144
93200.0000000    0.2622976
93240.0000000    0.2518493
93280.0000000    0.2548794
93320.0000000    0.2609930
93360.0000000    0.2761629
93400.0000000    0.2644255
93440.0000000    0.2498043
93480.0000000    0.2831315
93520.0000000    0.2737529
93560.0000000    0.2723266
93600.0000000    0.2612617
93640.0000000    0.2901138
93680.0000000    0.2869365
93720.0000000    0.2805093
93760.0000000    0.2715082
93800.0000000    0.2765422
93840.0000000    0.2781320
93880.0000000    0.2604161
93920.0000000    0.2644069
93960.0000000    0.2716663
94000.0000000    0.2753050
94040.0000000    0.2769901
94080.0000000    0.2856036
94120.0000000    0.2699566
94160.0000000    0.2672973
94200.0000000    0.2703713
94240.0000000    0.2810519
94280.0000000    0.2791662
94320.0000000    0.2784108
94360.0000000    0.2884636
94400.0000000    0.2740618
94440.0000000    0.2546569
94480.0000000    0.2522246
94520.0000000    0.2621093
94560.0000000    0.2742149
94600.0000000    0.2661317
94640.0000000    0.2704269
94680.0000000    0.2593544
94720.0000000    0.2710862
94760.0000000    0.3053595
94800.0000000    0.2871663
94840.0000000    0.2865470
94880.0000000    0.2928727
94920.0000000    0.2794919
94960.0000000    0.2842363
95000.0000000    0.2714695
95040.0000000    0.2926997
95080.0000000    0.2807376
95120.0000000    0.2790468
95160.0000000    0.2762536
95200.0000000    0.2841213
95240.0000000    0.2847485
95280.0000000    0.2948210
95320.0000000    0.2897635
95360.0000000    0.2845590
95400.0000000    0.2960595
95440.0000000    0.2846731
95480.0000000    0.2767522
95520.0000000    0.2761467
95560.0000000    0.2669791
95600.0000000    0.2698348
95640.0000000    0.2915434
95680.0000000    0.2770167
95720.0000000    0.2785158
95760.0000000    0.2717541
95800.0000000    0.2794482
95840.0000000    0.2786851
95880.0000000    0.2817218
95920.0000000    0.2855574
95960.0000000    0.2817095
96000.0000000    0.2890968
96040.0000000    0.2861809
96080.0000000    0.2803694
96120.0000000    0.3011031
96160.0000000    0.2879144
96200.0000000    0.2667624
96240.0000000    0.2669374
96280.0000000    0.2713954
96320.0000000    0.2594484
96360.0000000    0.2725008
96400.0000000    0.2805469
96440.0000000    0.2628458
96480.0000000    0.2728107
96520.0000000    0.2671075
96560.0000000    0.2696927
96600.0000000    0.2599479
96640.0000000    0.2486912
96680.0000000    0.2611632
96720.0000000    0.2733001
96760.0000000    0.2621510
96800.0000000    0.2783233
96840.0000000    0.2471645
96880.0000000    0.2663371
96920.0000000    0.2709800
96960.0000000    0.2906878
97000.0000000    0.2888520
97040.0000000    0.2734984
97080.0000000    0.2720912
97120.0000000    0.2807182
97160.0000000    0.2705728
97200.0000000    0.2793939
97240.0000000    0.2919224
97280.0000000    0.2744935
97320.0000000    0.2604061
97360.0000000    0.2734660
97400.0000000    0.2696089
97440.0000000    0.2814517
97480.0000000    0.2813161
97520.0000000    0.2925754
97560.0000000    0.3034715
97600.0000000    0.2740313
97640.0000000    0.2629753
97680.0000000    0.2680284
97720.0000000    0.2518800
97760.0000000    0.2951950
97800.0000000    0.2720088
97840.0000000    0.2996836
97880.0000000    0.2765720
97920.0000000    0.2819979
97960.0000000    0.2923198
98000.0000000    0.2876733
98040.0000000    0.2737580
98080.0000000    0.2953203
98120.0000000    0.2663681
98160.0000000    0.2743003
98200.0000000    0.2660675
98240.0000000    0.2792736
98280.0000000    0.3041061
98320.0000000    0.2791066
98360.0000000    0.2590931
98400.0000000    0.2655734
98440.0000000    0.2758178
98480.0000000    0.2461267
98520.0000000    0.2530474
98560.0000000    0.2584431
98600.0000000    0.2659351
98640.0000000    0.2656202
98680.0000000    0.2632445
98720.0000000    0.2716596
98760.0000000    0.2690091
98800.0000000    0.2652722
98840.0000000    0.2763426
98880.0000000    0.2629074
98920.0000000    0.2676474
98960.0000000    0.2623132
99000.0000000    0.2646450
99040.0000000    0.2704739
99080.0000000    0.2746573
99120.0000000    0.2485476
99160.0000000    0.2812353
99200.0000000    0.2735589
99240.0000000    0.2527148
99280.0000000    0.2702961
99320.0000000    0.2793261
99360.0000000    0.2782468
99400.0000000    0.2767186
99440.0000000    0.2804371
99480.0000000    0.2720447
99520.0000000    0.2787270
99560.0000000    0.2790191
99600.0000000    0.2741720
99640.0000000    0.2629761
99680.0000000    0.2550499
99720.0000000    0.2693368
99760.0000000    0.2775014
99800.0000000    0.2681943
99840.0000000    0.2696551
99880.0000000    0.2882296
99920.0000000    0.2707819
99960.0000000    0.2656596
100000.0000000    0.2777264
100040.0000000    0.2676843
100080.0000000    0.3025863
100120.0000000    0.2945154
100160.0000000    0.2569499
100200.0000000    0.2832770
100240.0000000    0.2839297
100280.0000000    0.2704778
100320.0000000    0.2911602
100360.0000000    0.2669136
100400.0000000    0.2660873
100440.0000000    0.2851670
100480.0000000    0.2829873
100520.0000000    0.2794208
100560.0000000    0.2928484
100600.0000000    0.2773584
100640.0000000    0.2905858
100680.0000000    0.2604716
100720.0000000    0.2521511
100760.0000000    0.2786404
100800.0000000    0.2772052
100840.0000000    0.2916788
100880.0000000    0.2730112
100920.0000000    0.2991127
100960.0000000    0.2819960
101000.0000000    0.2846350
101040.0000000    0.2856350
101080.0000000    0.2750954
101120.0000000    0.2712806
101160.0000000    0.2612777
101200.0000000    0.2782809
101240.0000000    0.2508077
101280.0000000    0.2529967
101320.0000000    0.2411254
101360.0000000    0.2551982
101400.0000000    0.2790870
101440.0000000    0.2728837
101480.0000000    0.2859981
101520.0000000    0.2713221
101560.0000000    0.2733569
101600.0000000    0.2942091
101640.0000000    0.2858998
101680.0000000    0.2851030
101720.0000000    0.3001184
101760.0000000    0.2769000
101800.0000000    0.2799712
101840.0000000    0.2719131
101880.0000000    0.2698475
101920.0000000    0.2834437
101960.0000000    0.2723499
102000.0000000    0.2755998
102040.0000000    0.2573729
102080.0000000    0.2611994
102120.0000000    0.2902792
102160.0000000    0.2607369
102200.0000000    0.2708536
102240.0000000    0.2657946
102280.0000000    0.2592036
102320.0000000    0.2586093
102360.0000000    0.2645508
102400.0000000    0.2608944
102440.0000000    0.2768144
102480.0000000    0.2901973
102520.0000000    0.2754192
102560.0000000    0.2664646
102600.0000000    0.2739938
102640.0000000    0.2839451
102680.0000000    0.2660364
102720.0000000    0.2652619
102760.0000000    0.2758119
102800.0000000    0.2775976
102840.0000000    0.2781881
102880.0000000    0.2546284
102920.0000000    0.2593723
102960.0000000    0.2621143
103000.0000000    0.2756625
103040.0000000    0.2649889
103080.0000000    0.2608906
103120.0000000    0.2855676
103160.0000000    0.2497665
103200.0000000    0.2849505
103240.0000000    0.2842473
103280.0000000    0.2706707
103320.0000000    0.2825996
103360.0000000    0.2726902
103400.0000000    0.2747108
103440.0000000    0.2872040
103480.0000000    0.2819289
103520.0000000    0.2880500
103560.0000000    0.2797438
103600.0000000    0.2807451
103640.0000000    0.2563660
103680.0000000    0.2765714
103720.0000000    0.2579641
103760.0000000    0.2718385
103800.0000000    0.2574019
103840.0000000    0.2584903
103880.0000000    0.2902008
103920.0000000    0.2696793
103960.0000000    0.2677996
104000.0000000    0.2740792
104040.0000000    0.2728460
104080.0000000    0.2898068
104120.0000000    0.2682086
104160.0000000    0.2696566
104200.0000000    0.2767956
104240.0000000    0.2589863
104280.0000000    0.2568280
104320.0000000    0.2790426
104360.0000000    0.2823246
104400.0000000    0.2767062
104440.0000000    0.2796595
104480.0000000    0.2901507
104520.0000000    0.2739308
104560.0000000    0.2794563
104600.0000000    0.2720977
104640.0000000    0.2730616
104680.0000000    0.2412522
104720.0000000    0.2486121
104760.0000000    0.2712231
104800.0000000    0.2780426
104840.0000000    0.2778074
104880.0000000    0.2708347
104920.0000000    0.2748273
104960.0000000    0.2992022
105000.0000000    0.2893264
105040.0000000    0.2761319
105080.0000000    0.2843838
105120.0000000    0.2817951
105160.0000000    0.2876805
105200.0000000    0.2868279
105240.0000000    0.2826001
105280.0000000    0.2816627
105320.0000000    0.2924024
105360.0000000    0.2883156
105400.0000000    0.2696556
105440.0000000    0.2824740
105480.0000000    0.2935077
105520.0000000    0.2909991
105560.0000000    0.2855389
105600.0000000    0.2863685
105640.0000000    0.2805539
105680.0000000    0.2926908
105720.0000000    0.2824268
105760.0000000    0.2863018
105800.0000000    0.2810950
105840.0000000    0.2804052
105880.0000000    0.2835657
105920.0000000    0.2749448
105960.0000000    0.2905251
106000.0000000    0.3000913
106040.0000000    0.2651306
106080.0000000    0.2761188
106120.0000000    0.2858602
106160.0000000    0.2589173
106200.0000000    0.2567740
106240.0000000    0.2733095
106280.0000000    0.2801989
106320.0000000    0.2567515
106360.0000000    0.2623410
106400.0000000    0.2653361
106440.0000000    0.2795933
106480.0000000    0.2663051
106520.0000000    0.2810783
106560.0000000    0.2648520
106600.0000000    0.2759777
106640.0000000    0.2737205
106680.0000000    0.2736589
106720.0000000    0.2630825
106760.0000000    0.2703975
106800.0000000    0.2630283
106840.0000000    0.2641661
106880.0000000    0.2909002
106920.0000000    0.3027579
106960.0000000    0.3009322
107000.0000000    0.2885152
107040.0000000    0.2778073
107080.0000000    0.2785532
107120.0000000    0.2758679
107160.0000000    0.2908885
107200.0000000    0.2748236
107240.0000000    0.2861221
107280.0000000    0.2681173
107320.0000000    0.2733169
107360.0000000    0.2738766
107400.0000000    0.2791522
107440.0000000    0.2748566
107480.0000000    0.2646234
107520.0000000    0.2867196
107560.0000000    0.2704141
107600.0000000    0.2951601
107640.0000000    0.2831042
107680.0000000    0.2689964
107720.0000000    0.2707295
107760.0000000    0.2664962
107800.0000000    0.2883328
107840.0000000    0.2658937
107880.0000000    0.2615123
107920.0000000    0.2780900
107960.0000000    0.2751271
108000.0000000    0.2813626
108040.0000000    0.2747080
108080.0000000    0.2911627
108120.0000000    0.2908627
108160.0000000    0.2853841
108200.0000000    0.2927936
108240.0000000    0.2784580
108280.0000000    0.2663997
108320.0000000    0.2699033
108360.0000000    0.2825026
108400.0000000    0.2743867
108440.0000000    0.2871164
108480.0000000    0.3059976
108520.0000000    0.2860790
108560.0000000    0.2887707
108600.0000000    0.2632941
108640.0000000    0.2621925
108680.0000000    0.2690541
108720.0000000    0.2577252
108760.0000000    0.2670703
108800.0000000    0.2491928
108840.0000000    0.2739698
108880.0000000    0.2772486
108920.0000000    0.2713625
108960.0000000    0.2568130
109000.0000000    0.2463929
109040.0000000    0.2518499
109080.0000000    0.2614130
109120.0000000    0.2633815
109160.0000000    0.2627955
109200.0000000    0.2750780
109240.0000000    0.2676362
109280.0000000    0.2591417
109320.0000000    0.2733553
109360.0000000    0.2544174
109400.0000000    0.2595122
109440.0000000    0.2605770
109480.0000000    0.2747953
109520.0000000    0.2673341
109560.0000000    0.2559615
109600.0000000    0.2673199
109640.0000000    0.2651818
109680.0000000    0.2575954
109720.0000000    0.2594396
109760.0000000    0.2715311
109800.0000000    0.2736690
109840.0000000    0.2724106
109880.0000000    0.2733300
109920.0000000    0.2649553
109960.0000000    0.2816936
110000.0000000    0.2617618
110040.0000000    0.2653850
110080.0000000    0.2777237
110120.0000000    0.2921584
110160.0000000    0.2544278
110200.0000000    0.2669643
110240.0000000    0.2782748
110280.0000000    0.2580684
110320.0000000    0.2676076
110360.0000000    0.2736720
110400.0000000    0.2789704
110440.0000000    0.2675563
110480.0000000    0.2670671
110520.0000000    0.2559893
110560.0000000    0.2545951
110600.0000000    0.2626489
110640.0000000    0.2609149
110680.0000000    0.2529366
110720.0000000    0.2662844
110760.0000000    0.2739492
110800.0000000    0.2826682
110840.0000000    0.2775320
110880.0000000    0.2724182
110920.0000000    0.2855413
110960.0000000    0.2615788
111000.0000000    0.2658434
111040.0000000    0.2711365
111080.0000000    0.2691080
111120.0000000    0.2676721
111160.0000000    0.2690392
111200.0000000    0.2735425
111240.0000000    0.2790187
111280.0000000    0.2813314
111320.0000000    0.2794626
111360.0000000    0.2778180
111400.0000000    0.2669926
111440.0000000    0.2725507
111480.0000000    0.2616330
111520.0000000    0.2704208
111560.0000000    0.2640240
111600.0000000    0.2657854
111640.0000000    0.2690266
111680.0000000    0.2911937
111720.0000000    0.2792290
111760.0000000    0.2680695
111800.0000000    0.2439668
111840.0000000    0.2764923
111880.0000000    0.2604434
111920.0000000    0.2841595
111960.0000000    0.2908394
112000.0000000    0.2607106
112040.0000000    0.2919457
112080.0000000    0.2781367
112120.0000000    0.2736179
112160.0000000    0.2821903
112200.0000000    0.2749780
112240.0000000    0.2731104
112280.0000000    0.2776817
112320.0000000    0.2849364
112360.0000000    0.2739761
112400.0000000    0.2793445
112440.0000000    0.2853583
112480.0000000    0.2616785
112520.0000000    0.2729788
112560.0000000    0.2647282
112600.0000000    0.2708398
112640.0000000    0.2787473
112680.0000000    0.2692396
112720.0000000    0.2743887
112760.0000000    0.2754466
112800.0000000    0.2591915
112840.0000000    0.2742392
112880.0000000    0.2618421
112920.0000000    0.2923265
112960.0000000    0.2750006
113000.0000000    0.2623171
113040.0000000    0.2673202
113080.0000000    0.2803535
113120.0000000    0.2789639
113160.0000000    0.2872538
113200.0000000    0.2519199
113240.0000000    0.2665822
113280.0000000    0.2702240
113320.0000000    0.2602826
113360.0000000    0.2631737
113400.0000000    0.2784462
113440.0000000    0.2697400
113480.0000000    0.2568396
113520.0000000    0.2884110
113560.0000000    0.2913323
113600.0000000    0.2623878
113640.0000000    0.2768920
113680.0000000    0.2589233
113720.0000000    0.2638823
113760.0000000    0.2647064
113800.0000000    0.2689664
113840.0000000    0.2825161
113880.0000000    0.2678984
113920.0000000    0.2545851
113960.0000000    0.2639299
114000.0000000    0.2710654
114040.0000000    0.2657979
114080.0000000    0.2647651
114120.0000000    0.2686050
114160.0000000    0.2809247
114200.0000000    0.2704630
114240.0000000    0.2790006
114280.0000000    0.2740089
114320.0000000    0.2683494
114360.0000000    0.2592531
114400.0000000    0.2583528
114440.0000000    0.2446672
114480.0000000    0.2474198
114520.0000000    0.2669605
114560.0000000    0.2717194
114600.0000000    0.2629428
114640.0000000    0.2655132
114680.0000000    0.2550971
114720.0000000    0.2509117
114760.0000000    0.2601584
114800.0000000    0.2872320
114840.0000000    0.2749231
114880.0000000    0.2756428
114920.0000000    0.2919743
114960.0000000    0.2657463
115000.0000000    0.2730506
115040.0000000    0.2614273
115080.0000000    0.2747037
115120.0000000    0.2684441
115160.0000000    0.2615950
115200.0000000    0.2520840
115240.0000000    0.2642243
115280.0000000    0.2812762
115320.0000000    0.2824936
115360.0000000    0.2747654
115400.0000000    0.2905534
115440.0000000    0.2751458
115480.0000000    0.2763219
115520.0000000    0.2590755
115560.0000000    0.2495496
115600.0000000    0.2684419
115640.0000000    0.2470272
115680.0000000    0.2711571
115720.0000000    0.2671361
115760.0000000    0.2443172
115800.0000000    0.2511242
115840.0000000    0.2740450
115880.0000000    0.2624307
115920.0000000    0.2455729
115960.0000000    0.2768691
116000.0000000    0.2640133
116040.0000000    0.2708341
116080.0000000    0.2519335
116120.0000000    0.2601019
116160.0000000    0.2686674
116200.0000000    0.2584179
116240.0000000    0.2693650
116280.0000000    0.2764608
116320.0000000    0.2558468
116360.0000000    0.2640140
116400.0000000    0.2552363
116440.0000000    0.2569562
116480.0000000    0.2665751
116520.0000000    0.2721430
116560.0000000    0.2725885
116600.0000000    0.2549094
116640.0000000    0.2650857
116680.0000000    0.2502325
116720.0000000    0.2448313
116760.0000000    0.2413417
116800.0000000    0.2535092
116840.0000000    0.2600802
116880.0000000    0.2543625
116920.0000000    0.2633791
116960.0000000    0.2510523
117000.0000000    0.2580270
117040.0000000    0.2548037
117080.0000000    0.2451248
117120.0000000    0.2484104
117160.0000000    0.2396100
117200.0000000    0.2446014
117240.0000000    0.2482539
117280.0000000    0.2601084
117320.0000000    0.2478327
117360.0000000    0.2554519
117400.0000000    0.2391329
117440.0000000    0.2592584
117480.0000000    0.2533093
117520.0000000    0.2561547
117560.0000000    0.2461640
117600.0000000    0.2685382
117640.0000000    0.2654977
117680.0000000    0.2606511
117720.0000000    0.2789803
117760.0000000    0.2622637
117800.0000000    0.2682024
117840.0000000    0.2647362
117880.0000000    0.2668301
117920.0000000    0.2783064
117960.0000000    0.2558256
118000.0000000    0.2572321
118040.0000000    0.2623353
118080.0000000    0.2679772
118120.0000000    0.2548441
118160.0000000    0.2583275
118200.0000000    0.2779919
118240.0000000    0.2732610
118280.0000000    0.2514344
118320.0000000    0.2580573
118360.0000000    0.2570361
118400.0000000    0.2597315
118440.0000000    0.2765783
118480.0000000    0.2624906
118520.0000000    0.2779987
118560.0000000    0.2766313
118600.0000000    0.2564313
118640.0000000    0.2847574
118680.0000000    0.2793982
118720.0000000    0.2715774
118760.0000000    0.2912818
118800.0000000    0.2738972
118840.0000000    0.2610824
118880.0000000    0.2906120
118920.0000000    0.2755836
118960.0000000    0.2813121
119000.0000000    0.2667082
119040.0000000    0.2677994
119080.0000000    0.2477097
119120.0000000    0.2470230
119160.0000000    0.2472756
119200.0000000    0.2574533
119240.0000000    0.2704447
119280.0000000    0.2493819
119320.0000000    0.2528280
119360.0000000    0.2625228
119400.0000000    0.2534669
119440.0000000    0.2504278
119480.0000000    0.2509468
119520.0000000    0.2525078
119560.0000000    0.2580256
119600.0000000    0.2682934
119640.0000000    0.2504773
119680.0000000    0.2497755
119720.0000000    0.2475571
119760.0000000    0.2425353
119800.0000000    0.2541550
119840.0000000    0.2623636
119880.0000000    0.2499349
119920.0000000    0.2497439
119960.0000000    0.2608353
120000.0000000    0.2631398
120040.0000000    0.2632755
120080.0000000    0.2573214
120120.0000000    0.2672873
120160.0000000    0.2672703
120200.0000000    0.2745669
120240.0000000    0.2588992
120280.0000000    0.2762700
120320.0000000    0.2677150
120360.0000000    0.2610949
120400.0000000    0.2543568
120440.0000000    0.2530738
120480.0000000    0.2466483
120520.0000000    0.2565895
120560.0000000    0.2564843
120600.0000000    0.2602130
120640.0000000    0.2602487
120680.0000000    0.2554378
120720.0000000    0.2326484
120760.0000000    0.2641156
120800.0000000    0.2676449
120840.0000000    0.2696164
120880.0000000    0.2788263
120920.0000000    0.2732351
120960.0000000    0.2663993
121000.0000000    0.2714274
121040.0000000    0.2607502
121080.0000000    0.2625390
121120.0000000    0.2502541
121160.0000000    0.2458527
121200.0000000    0.2490012
121240.0000000    0.2518523
121280.0000000    0.2633618
121320.0000000    0.2570718
121360.0000000    0.2641724
121400.0000000    0.2647231
121440.0000000    0.2625794
121480.0000000    0.2651778
121520.0000000    0.2554162
121560.0000000    0.2658489
121600.0000000    0.2511525
121640.0000000    0.2507928
121680.0000000    0.2460936
121720.0000000    0.2675714
121760.0000000    0.2612377
121800.0000000    0.2594106
121840.0000000    0.2475677
121880.0000000    0.2553648
121920.0000000    0.2612680
121960.0000000    0.2418012
122000.0000000    0.2393305
122040.0000000    0.2449906
122080.0000000    0.2407301
122120.0000000    0.2617679
122160.0000000    0.2618095
122200.0000000    0.2630729
122240.0000000    0.2558949
122280.0000000    0.2848707
122320.0000000    0.2794659
122360.0000000    0.2772980
122400.0000000    0.2575094
122440.0000000    0.2665452
122480.0000000    0.2617546
122520.0000000    0.2867928
122560.0000000    0.2695833
122600.0000000    0.2654735
122640.0000000    0.2706724
122680.0000000    0.2442820
122720.0000000    0.2379968
122760.0000000    0.2683565
122800.0000000    0.2471788
122840.0000000    0.2511204
122880.0000000    0.2665439
122920.0000000    0.2707914
122960.0000000    0.2595156
123000.0000000    0.2676725
123040.0000000    0.2647952
123080.0000000    0.2615487
123120.0000000    0.2516770
123160.0000000    0.2655406
123200.0000000    0.2774491
123240.0000000    0.2911583
123280.0000000    0.2567828
123320.0000000    0.2672483
123360.0000000    0.2854012
123400.0000000    0.2703905
123440.0000000    0.2776130
123480.0000000    0.2869898
123520.0000000    0.2757097
123560.0000000    0.2717301
123600.0000000    0.2662257
123640.0000000    0.2928962
123680.0000000    0.2673656
123720.0000000    0.2451023
123760.0000000    0.2612003
123800.0000000    0.2698052
123840.0000000    0.2668746
123880.0000000    0.2581038
123920.0000000    0.2653675
123960.0000000    0.2636567
124000.0000000    0.2617846
124040.0000000    0.2657413
124080.0000000    0.2528001
124120.0000000    0.2599526
124160.0000000    0.2563994
124200.0000000    0.2608990
124240.0000000    0.2482915
124280.0000000    0.2387796
124320.0000000    0.2449913
124360.0000000    0.2622601
124400.0000000    0.2633091
124440.0000000    0.2803750
124480.0000000    0.2754840
124520.0000000    0.2544450
124560.0000000    0.2537231
124600.0000000    0.2640387
124640.0000000    0.2631036
124680.0000000    0.2612177
124720.0000000    0.2770652
124760.0000000    0.2858644
124800.0000000    0.2611108
124840.0000000    0.2949814
124880.0000000    0.2655108
124920.0000000    0.2779544
124960.0000000    0.2670319
125000.0000000    0.2834321
125040.0000000    0.2705772
125080.0000000    0.2491052
125120.0000000    0.2606392
125160.0000000    0.2540454
125200.0000000    0.2785444
125240.0000000    0.2621087
125280.0000000    0.2700541
125320.0000000    0.2397035
125360.0000000    0.2560628
125400.0000000    0.2626576
125440.0000000    0.2656853
125480.0000000    0.2515649
125520.0000000    0.2612606
125560.0000000    0.2545459
125600.0000000    0.2540234
125640.0000000    0.2507394
125680.0000000    0.2543286
125720.0000000    0.2474555
125760.0000000    0.2770509
125800.0000000    0.2554471
125840.0000000    0.2614118
125880.0000000    0.2632294
125920.0000000    0.2569472
125960.0000000    0.2747768
126000.0000000    0.2570588
126040.0000000    0.2401164
126080.0000000    0.2486297
126120.0000000    0.2418504
126160.0000000    0.2595640
126200.0000000    0.2595441
126240.0000000    0.2879973
126280.0000000    0.2746004
126320.0000000    0.2837201
126360.0000000    0.2599638
126400.0000000    0.2572429
126440.0000000    0.2514056
126480.0000000    0.2578359
126520.0000000    0.2570075
126560.0000000    0.2866243
126600.0000000    0.2566970
126640.0000000    0.2755852
126680.0000000    0.2643747
126720.0000000    0.2641017
126760.0000000    0.2688568
126800.0000000    0.2687079
126840.0000000    0.2733225
126880.0000000    0.2726283
126920.0000000    0.2756376
126960.0000000    0.2861780
127000.0000000    0.2809106
127040.0000000    0.2814267
127080.0000000    0.2672938
127120.0000000    0.2697356
127160.0000000    0.2666387
127200.0000000    0.2680288
127240.0000000    0.2836241
127280.0000000    0.2636947
127320.0000000    0.2579000
127360.0000000    0.2453576
127400.0000000    0.2402340
127440.0000000    0.2563106
127480.0000000    0.2579845
127520.0000000    0.2570488
127560.0000000    0.2396829
127600.0000000    0.2419724
127640.0000000    0.2682065
127680.0000000    0.2588085
127720.0000000    0.2628447
127760.0000000    0.2498338
127800.0000000    0.2552416
127840.0000000    0.2614566
127880.0000000    0.2773602
127920.0000000    0.2709670
127960.0000000    0.2741644
128000.0000000    0.2532611
128040.0000000    0.2527305
128080.0000000    0.2593727
128120.0000000    0.2559215
128160.0000000    0.2339959
128200.0000000    0.2658596
128240.0000000    0.2682453
128280.0000000    0.2876704
128320.0000000    0.2730809
128360.0000000    0.2715522
128400.0000000    0.2596138
128440.0000000    0.2652757
128480.0000000    0.2758552
128520.0000000    0.2747904
128560.0000000    0.2739033
128600.0000000    0.2535360
128640.0000000    0.2739656
128680.0000000    0.2637746
128720.0000000    0.2683836
128760.0000000    0.2799110
128800.0000000    0.2622992
128840.0000000    0.2557692
128880.0000000    0.2518645
128920.0000000    0.2574129
128960.0000000    0.2576404
129000.0000000    0.2645799
129040.0000000    0.2608074
129080.0000000    0.2551753
129120.0000000    0.2656479
129160.0000000    0.2647543
129200.0000000    0.2520303
129240.0000000    0.2853283
129280.0000000    0.2547464
129320.0000000    0.2621260
129360.0000000    0.2619902
129400.0000000    0.2737836
129440.0000000    0.2599258
129480.0000000    0.2809067
129520.0000000    0.2679282
129560.0000000    0.2758881
129600.0000000    0.2696168
129640.0000000    0.2592371
129680.0000000    0.2796379
129720.0000000    0.2508140
129760.0000000    0.2681991
129800.0000000    0.2596211
129840.0000000    0.2503405
129880.0000000    0.2426012
129920.0000000    0.2511840
129960.0000000    0.2427456
130000.0000000    0.2697829
130040.0000000    0.2668023
130080.0000000    0.2642393
130120.0000000    0.2574838
130160.0000000    0.2485269
130200.0000000    0.2577089
130240.0000000    0.2598392
130280.0000000    0.2737870
130320.0000000    0.2923412
130360.0000000    0.2585769
130400.0000000    0.2579800
130440.0000000    0.2612838
130480.0000000    0.2732204
130520.0000000    0.2344776
130560.0000000    0.2527050
130600.0000000    0.2631235
130640.0000000    0.2592892
130680.0000000    0.2811306
130720.0000000    0.2459265
130760.0000000    0.2528610
130800.0000000    0.2598536
130840.0000000    0.2355397
130880.0000000    0.2496651
130920.0000000    0.2489652
130960.0000000    0.2637458
131000.0000000    0.2646034
131040.0000000    0.2659019
131080.0000000    0.2541634
131120.0000000    0.2766171
131160.0000000    0.2663288
131200.0000000    0.2689952
131240.0000000    0.2865258
131280.0000000    0.2614954
131320.0000000    0.2639324
131360.0000000    0.2507407
131400.0000000    0.2343881
131440.0000000    0.2402618
131480.0000000    0.2604783
131520.0000000    0.2780535
131560.0000000    0.2661187
131600.0000000    0.2670350
131640.0000000    0.2733720
131680.0000000    0.2633953
131720.0000000    0.2563167
131760.0000000    0.2562672
131800.0000000    0.2604100
131840.0000000    0.2710191
131880.0000000    0.2581870
131920.0000000    0.2466512
131960.0000000    0.2936855
132000.0000000    0.2739127
132040.0000000    0.2639370
132080.0000000    0.2509822
132120.0000000    0.2694198
132160.0000000    0.2865491
132200.0000000    0.2731645
132240.0000000    0.2883914
132280.0000000    0.2504323
132320.0000000    0.2530959
132360.0000000    0.2568093
132400.0000000    0.2747483
132440.0000000    0.2596878
132480.0000000    0.2697335
132520.0000000    0.2776475
132560.0000000    0.2818927
132600.0000000    0.2717903
132640.0000000    0.2920192
132680.0000000    0.2836508
132720.0000000    0.2655165
132760.0000000    0.2643109
132800.0000000    0.2582900
132840.0000000    0.2552191
132880.0000000    0.2699056
132920.0000000    0.2767012
132960.0000000    0.2841268
133000.0000000    0.2729885
133040.0000000    0.2630605
133080.0000000    0.2719219
133120.0000000    0.2587724
133160.0000000    0.2703275
133200.0000000    0.2474634
133240.0000000    0.2532770
133280.0000000    0.2659739
133320.0000000    0.2715637
133360.0000000    0.2665821
133400.0000000    0.2693887
133440.0000000    0.2752774
133480.0000000    0.2910812
133520.0000000    0.2678508
133560.0000000    0.2794768
133600.0000000    0.2784874
133640.0000000    0.2688548
133680.0000000    0.2634655
133720.0000000    0.2817979
133760.0000000    0.2661278
133800.0000000    0.2706040
133840.0000000    0.2760279
133880.0000000    0.2532651
133920.0000000    0.2800631
133960.0000000    0.2851913
134000.0000000    0.2634369
134040.0000000    0.2472250
134080.0000000    0.2728302
134120.0000000    0.2733460
134160.0000000    0.2764973
134200.0000000    0.2689359
134240.0000000    0.2866344
134280.0000000    0.2775238
134320.0000000    0.2744733
134360.0000000    0.2900835
134400.0000000    0.2849124
134440.0000000    0.2690976
134480.0000000    0.2621977
134520.0000000    0.2938353
134560.0000000    0.2837346
134600.0000000    0.2775839
134640.0000000    0.2662504
134680.0000000    0.2832668
134720.0000000    0.2769626
134760.0000000    0.2700677
134800.0000000    0.2822008
134840.0000000    0.2450096
134880.0000000    0.2804547
134920.0000000    0.2714728
134960.0000000    0.2808025
135000.0000000    0.2783385
135040.0000000    0.2683769
135080.0000000    0.2466905
135120.0000000    0.2582916
135160.0000000    0.2563624
135200.0000000    0.2316175
135240.0000000    0.2464863
135280.0000000    0.2586805
135320.0000000    0.2781287
135360.0000000    0.2648633
135400.0000000    0.2926392
135440.0000000    0.2739779
135480.0000000    0.2744480
135520.0000000    0.2676928
135560.0000000    0.2819788
135600.0000000    0.2794402
135640.0000000    0.2774775
135680.0000000    0.2639907
135720.0000000    0.2715108
135760.0000000    0.2773282
135800.0000000    0.2866833
135840.0000000    0.2652486
135880.0000000    0.2643659
135920.0000000    0.2808652
135960.0000000    0.2792534
136000.0000000    0.2657502
136040.0000000    0.2662996
136080.0000000    0.2652100
136120.0000000    0.2642294
136160.0000000    0.2683873
136200.0000000    0.2534150
136240.0000000    0.2820317
136280.0000000    0.2811511
136320.0000000    0.2737823
136360.0000000    0.2816326
136400.0000000    0.2725913
136440.0000000    0.2669613
136480.0000000    0.2598398
136520.0000000    0.2909808
136560.0000000    0.2754992
136600.0000000    0.2871288
136640.0000000    0.2819117
136680.0000000    0.2805999
136720.0000000    0.2939060
136760.0000000    0.2829954
136800.0000000    0.2698404
136840.0000000    0.2906229
136880.0000000    0.2705485
136920.0000000    0.2859972
136960.0000000    0.2678310
137000.0000000    0.2654109
137040.0000000    0.2550780
137080.0000000    0.2656645
137120.0000000    0.2593635
137160.0000000    0.2827179
137200.0000000    0.2568338
137240.0000000    0.2762662
137280.0000000    0.2606003
137320.0000000    0.2623713
137360.0000000    0.2743484
137400.0000000    0.2739683
137440.0000000    0.2871839
137480.0000000    0.2673638
137520.0000000    0.2679481
137560.0000000    0.2639211
137600.0000000    0.2695193
137640.0000000    0.2690185
137680.0000000    0.2601447
137720.0000000    0.2775215
137760.0000000    0.2770543
137800.0000000    0.2870197
137840.0000000    0.2768201
137880.0000000    0.2693004
137920.0000000    0.2682852
137960.0000000    0.2884872
138000.0000000    0.2843352
138040.0000000    0.2793672
138080.0000000    0.2869537
138120.0000000    0.2918581
138160.0000000    0.2970631
138200.0000000    0.2965169
138240.0000000    0.2704168
138280.0000000    0.2814008
138320.0000000    0.2824659
138360.0000000    0.2684652
138400.0000000    0.2717376
138440.0000000    0.2720812
138480.0000000    0.2570778
138520.0000000    0.2582590
138560.0000000    0.2914802
138600.0000000    0.2774337
138640.0000000    0.2719336
138680.0000000    0.2661312
138720.0000000    0.2690306
138760.0000000    0.2781895
138800.0000000    0.2628068
138840.0000000    0.2653317
138880.0000000    0.2833083
138920.0000000    0.2823267
138960.0000000    0.2411658
139000.0000000    0.2642336
139040.0000000    0.2852628
139080.0000000    0.2691855
139120.0000000    0.2833463
139160.0000000    0.2899477
139200.0000000    0.2894934
139240.0000000    0.2640439
139280.0000000    0.2842228
139320.0000000    0.2840045
139360.0000000    0.2597667
139400.0000000    0.2651427
139440.0000000    0.2795710
139480.0000000    0.2840499
139520.0000000    0.2822675
139560.0000000    0.2777812
139600.0000000    0.2648307
139640.0000000    0.2584271
139680.0000000    0.2633885
139720.0000000    0.2603679
139760.0000000    0.2567706
139800.0000000    0.2887760
139840.0000000    0.2701507
139880.0000000    0.2984622
139920.0000000    0.2992000
139960.0000000    0.2852994
140000.0000000    0.2965246
140040.0000000    0.2822680
140080.0000000    0.2850218
140120.0000000    0.2905204
140160.0000000    0.2878461
140200.0000000    0.2866252
140240.0000000    0.2690675
140280.0000000    0.2689860
140320.0000000    0.2968365
140360.0000000    0.2710036
140400.0000000    0.2813300
140440.0000000    0.2516001
140480.0000000    0.2702578
140520.0000000    0.2768496
140560.0000000    0.2739752
140600.0000000    0.2748780
140640.0000000    0.2851228
140680.0000000    0.2733268
140720.0000000    0.2847480
140760.0000000    0.2614413
140800.0000000    0.2714217
140840.0000000    0.2903384
140880.0000000    0.2839056
140920.0000000    0.2907696
140960.0000000    0.2677082
141000.0000000    0.2790394
141040.0000000    0.2833772
141080.0000000    0.2629388
141120.0000000    0.2727456
141160.0000000    0.2772328
141200.0000000    0.2672381
141240.0000000    0.2742397
141280.0000000    0.2544279
141320.0000000    0.2648307
141360.0000000    0.2504320
141400.0000000    0.2898079
141440.0000000    0.2796749
141480.0000000    0.2540085
141520.0000000    0.2559750
141560.0000000    0.2468704
141600.0000000    0.2702554
141640.0000000    0.2710092
141680.0000000    0.2550974
141720.0000000    0.2316123
141760.0000000    0.2689185
141800.0000000    0.2688932
141840.0000000    0.2644498
141880.0000000    0.2671493
141920.0000000    0.2637592
141960.0000000    0.2788279
142000.0000000    0.2632381
142040.0000000    0.2712644
142080.0000000    0.2599432
142120.0000000    0.2661789
142160.0000000    0.2689331
142200.0000000    0.2666308
142240.0000000    0.2681238
142280.0000000    0.2719346
142320.0000000    0.2568344
142360.0000000    0.2532692
142400.0000000    0.2554369
142440.0000000    0.2704895
142480.0000000    0.2725226
142520.0000000    0.2717337
142560.0000000    0.2597929
142600.0000000    0.2651281
142640.0000000    0.2549816
142680.0000000    0.2797224
142720.0000000    0.2646273
142760.0000000    0.2563493
142800.0000000    0.2594537
142840.0000000    0.2556155
142880.0000000    0.2621590
142920.0000000    0.2762322
142960.0000000    0.2654086
143000.0000000    0.2973063
143040.0000000    0.2813667
143080.0000000    0.2664419
143120.0000000    0.2698614
143160.0000000    0.2744119
143200.0000000    0.2980073
143240.0000000    0.2912773
143280.0000000    0.2698292
143320.0000000    0.2968880
143360.0000000    0.2704675
143400.0000000    0.2623516
143440.0000000    0.2582155
143480.0000000    0.2524265
143520.0000000    0.2636539
143560.0000000    0.2447301
143600.0000000    0.2447051
143640.0000000    0.2516590
143680.0000000    0.2639420
143720.0000000    0.2382040
143760.0000000    0.2373348
143800.0000000    0.2323397
143840.0000000    0.2369395
143880.0000000    0.2410860
143920.0000000    0.2507073
143960.0000000    0.2541622
144000.0000000    0.2540383
144040.0000000    0.2623321
144080.0000000    0.2623969
144120.0000000    0.2939745
144160.0000000    0.2699817
144200.0000000    0.2730160
144240.0000000    0.2655420
144280.0000000    0.2803646
144320.0000000    0.2432191
144360.0000000    0.2634475
144400.0000000    0.2651468
144440.0000000    0.2724631
144480.0000000    0.2714965
144520.0000000    0.2683089
144560.0000000    0.2883075
144600.0000000    0.2520507
144640.0000000    0.2572533
144680.0000000    0.2353496
144720.0000000    0.2692214
144760.0000000    0.2561914
144800.0000000    0.2735090
144840.0000000    0.2947392
144880.0000000    0.2795763
144920.0000000    0.2609631
144960.0000000    0.2813229
145000.0000000    0.2715798
145040.0000000    0.2664546
145080.0000000    0.2846374
145120.0000000    0.2756827
145160.0000000    0.2602209
145200.0000000    0.2834433
145240.0000000    0.2766627
145280.0000000    0.2764886
145320.0000000    0.2662784
145360.0000000    0.2643974
145400.0000000    0.2500914
145440.0000000    0.2844575
145480.0000000    0.3031219
145520.0000000    0.2757595
145560.0000000    0.2722525
145600.0000000    0.2737017
145640.0000000    0.2628599
145680.0000000    0.2669959
145720.0000000    0.2640772
145760.0000000    0.2443563
145800.0000000    0.2348363
145840.0000000    0.2525028
145880.0000000    0.2467524
145920.0000000    0.2468905
145960.0000000    0.2617076
146000.0000000    0.2643312
146040.0000000    0.2733803
146080.0000000    0.2630156
146120.0000000    0.2638142
146160.0000000    0.2541412
146200.0000000    0.2896043
146240.0000000    0.2543619
146280.0000000    0.2623434
146320.0000000    0.2713097
146360.0000000    0.2835419
146400.0000000    0.2745881
146440.0000000    0.2785247
146480.0000000    0.2740749
146520.0000000    0.2924262
146560.0000000    0.2811915
146600.0000000    0.2833304
146640.0000000    0.2755042
146680.0000000    0.2632734
146720.0000000    0.2730031
146760.0000000    0.2808274
146800.0000000    0.2606321
146840.0000000    0.2869726
146880.0000000    0.2771873
146920.0000000    0.2702601
146960.0000000    0.2721012
147000.0000000    0.2623492
147040.0000000    0.2619708
147080.0000000    0.2660040
147120.0000000    0.2645878
147160.0000000    0.2560345
147200.0000000    0.2712839
147240.0000000    0.2501364
147280.0000000    0.2489971
147320.0000000    0.2745987
147360.0000000    0.2710014
147400.0000000    0.2630442
147440.0000000    0.2802642
147480.0000000    0.2639714
147520.0000000    0.2588838
147560.0000000    0.2484768
147600.0000000    0.2704550
147640.0000000    0.2880826
147680.0000000    0.2706580
147720.0000000    0.2751184
147760.0000000    0.2662884
147800.0000000    0.2722335
147840.0000000    0.2566824
147880.0000000    0.2685338
147920.0000000    0.2622677
147960.0000000    0.2560687
148000.0000000    0.2603749
148040.0000000    0.2533948
148080.0000000    0.2734207
148120.0000000    0.2504207
148160.0000000    0.2729105
148200.0000000    0.2679287
148240.0000000    0.2428978
148280.0000000    0.2692560
148320.0000000    0.2569418
148360.0000000    0.2475196
148400.0000000    0.2514888
148440.0000000    0.2784492
148480.0000000    0.2771433
148520.0000000    0.2595657
148560.0000000    0.2533720
148600.0000000    0.2526771
148640.0000000    0.2493767
148680.0000000    0.2669642
148720.0000000    0.2692157
148760.0000000    0.2810429
148800.0000000    0.2886857
148840.0000000    0.2742235
148880.0000000    0.2879764
148920.0000000    0.2965796
148960.0000000    0.2667533
149000.0000000    0.2822549
149040.0000000    0.2628353
149080.0000000    0.2833444
149120.0000000    0.2404388
149160.0000000    0.2430550
149200.0000000    0.2443042
149240.0000000    0.2330453
149280.0000000    0.2575186
149320.0000000    0.2542121
149360.0000000    0.2670654
149400.0000000    0.2553963
149440.0000000    0.2345750
149480.0000000    0.2693046
149520.0000000    0.2676455
149560.0000000    0.2422057
149600.0000000    0.2410655
149640.0000000    0.2599285
149680.0000000    0.2646036
149720.0000000    0.2790064
149760.0000000    0.2625182
149800.0000000    0.2808677
149840.0000000    0.2654838
149880.0000000    0.2576088
149920.0000000    0.2607452
149960.0000000    0.2705230
150000.0000000    0.2660330
150040.0000000    0.2548514
150080.0000000    0.2775379
150120.0000000    0.2569368
150160.0000000    0.2483903
150200.0000000    0.2454949
150240.0000000    0.2626762
150280.0000000    0.2428666
150320.0000000    0.2566514
150360.0000000    0.2563417
150400.0000000    0.2590030
150440.0000000    0.2726310
150480.0000000    0.2597507
150520.0000000    0.2733063
150560.0000000    0.2522123
150600.0000000    0.2666811
150640.0000000    0.2553006
150680.0000000    0.2546316
150720.0000000    0.2723357
150760.0000000    0.2530834
150800.0000000    0.2715825
150840.0000000    0.2648899
150880.0000000    0.2569139
150920.0000000    0.2697255
150960.0000000    0.2472748
151000.0000000    0.2427062
151040.0000000    0.2482841
151080.0000000    0.2681046
151120.0000000    0.2413005
151160.0000000    0.2581351
151200.0000000    0.2508650
151240.0000000    0.2537605
151280.0000000    0.2418473
151320.0000000    0.2373893
151360.0000000    0.2652464
151400.0000000    0.2561677
151440.0000000    0.2484121
151480.0000000    0.2482764
151520.0000000    0.2499633
151560.0000000    0.2513580
151600.0000000    0.2465149
151640.0000000    0.2474213
151680.0000000    0.2818014
151720.0000000    0.2763057
151760.0000000    0.2573663
151800.0000000    0.2460209
151840.0000000    0.2563130
151880.0000000    0.2457445
151920.0000000    0.2478037
151960.0000000    0.2630390
152000.0000000    0.2455825
152040.0000000    0.2418074
152080.0000000    0.2468079
152120.0000000    0.2412178
152160.0000000    0.2489408
152200.0000000    0.2543119
152240.0000000    0.2451314
152280.0000000    0.2734579
152320.0000000    0.2643368
152360.0000000    0.2558798
152400.0000000    0.2511437
152440.0000000    0.2592330
152480.0000000    0.2532933
152520.0000000    0.2620392
152560.0000000    0.2593556
152600.0000000    0.2361883
152640.0000000    0.2447779
152680.0000000    0.2545791
152720.0000000    0.2627364
152760.0000000    0.2542230
152800.0000000    0.2658900
152840.0000000    0.2832253
152880.0000000    0.2799324
152920.0000000    0.2620833
152960.0000000    0.2565035
153000.0000000    0.2690514
153040.0000000    0.2694031
153080.0000000    0.2613323
153120.0000000    0.2476547
153160.0000000    0.2633646
153200.0000000    0.2630945
153240.0000000    0.2499907
153280.0000000    0.2608531
153320.0000000    0.2609698
153360.0000000    0.2625218
153400.0000000    0.2406677
153440.0000000    0.2373190
153480.0000000    0.2601344
153520.0000000    0.2322119
153560.0000000    0.2462384
153600.0000000    0.2438743
153640.0000000    0.2570960
153680.0000000    0.2488443
153720.0000000    0.2459678
153760.0000000    0.2331735
153800.0000000    0.2570001
153840.0000000    0.2448098
153880.0000000    0.2426064
153920.0000000    0.2725707
153960.0000000    0.2530556
154000.0000000    0.2530421
154040.0000000    0.2583250
154080.0000000    0.2717809
154120.0000000    0.2590809
154160.0000000    0.2595587
154200.0000000    0.2881818
154240.0000000    0.2825828
154280.0000000    0.2614515
154320.0000000    0.2560841
154360.0000000    0.2490830
154400.0000000    0.2440528
154440.0000000    0.2462286
154480.0000000    0.2695291
154520.0000000    0.2803003
154560.0000000    0.2586414
154600.0000000    0.2746600
154640.0000000    0.2614937
154680.0000000    0.2694662
154720.0000000    0.2499976
154760.0000000    0.2744520
154800.0000000    0.2558812
154840.0000000    0.2518277
154880.0000000    0.2537518
154920.0000000    0.2602564
154960.0000000    0.2462910
155000.0000000    0.2632312
155040.0000000    0.2627835
155080.0000000    0.2600881
155120.0000000    0.2762460
155160.0000000    0.2685457
155200.0000000    0.2544716
155240.0000000    0.2670726
155280.0000000    0.2552313
155320.0000000    0.2675611
155360.0000000    0.2519701
155400.0000000    0.2649234
155440.0000000    0.2592811
155480.0000000    0.2569958
155520.0000000    0.2526973
155560.0000000    0.2579762
155600.0000000    0.2610355
155640.0000000    0.2481794
155680.0000000    0.2454339
155720.0000000    0.2316942
155760.0000000    0.2344105
155800.0000000    0.2665937
155840.0000000    0.2675727
155880.0000000    0.2579071
155920.0000000    0.2559409
155960.0000000    0.2622506
156000.0000000    0.2681862
156040.0000000    0.2351210
156080.0000000    0.2646457
156120.0000000    0.2721323
156160.0000000    0.2571832
156200.0000000    0.2378805
156240.0000000    0.2549306
156280.0000000    0.2511990
156320.0000000    0.2617736
156360.0000000    0.2689763
156400.0000000    0.2566633
156440.0000000    0.2625229
156480.0000000    0.2816495
156520.0000000    0.2627995
156560.0000000    0.2630895
156600.0000000    0.2795808
156640.0000000    0.2812669
156680.0000000    0.2623627
156720.0000000    0.2668180
156760.0000000    0.2611138
156800.0000000    0.2675047
156840.0000000    0.2408655
156880.0000000    0.2647680
156920.0000000    0.2602644
156960.0000000    0.2632549
157000.0000000    0.2539219
157040.0000000    0.2733387
157080.0000000    0.2498947
157120.0000000    0.2580354
157160.0000000    0.2576015
157200.0000000    0.2879533
157240.0000000    0.3027515
157280.0000000    0.2940627
157320.0000000    0.2677030
157360.0000000    0.2539923
157400.0000000    0.2624643
157440.0000000    0.2758532
157480.0000000    0.2562749
157520.0000000    0.2794128
157560.0000000    0.2746911
157600.0000000    0.2732797
157640.0000000    0.2729569
157680.0000000    0.2586255
157720.0000000    0.2730962
157760.0000000    0.2706018
157800.0000000    0.2632354
157840.0000000    0.2542921
157880.0000000    0.2629352
157920.0000000    0.2827313
157960.0000000    0.2614131
158000.0000000    0.2599012
158040.0000000    0.2695346
158080.0000000    0.2597718
158120.0000000    0.2608185
158160.0000000    0.2671937
158200.0000000    0.2776786
158240.0000000    0.2647720
158280.0000000    0.2731861
158320.0000000    0.2845991
158360.0000000    0.2803907
158400.0000000    0.2729322
158440.0000000    0.2654728
158480.0000000    0.2650824
158520.0000000    0.2581866
158560.0000000    0.2592138
158600.0000000    0.2677229
158640.0000000    0.2493648
158680.0000000    0.2491837
158720.0000000    0.2593625
158760.0000000    0.2512136
158800.0000000    0.2633506
158840.0000000    0.2681357
158880.0000000    0.2658972
158920.0000000    0.2550936
158960.0000000    0.2638866
159000.0000000    0.2541555
159040.0000000    0.2636757
159080.0000000    0.2470577
159120.0000000    0.2629729
159160.0000000    0.2426501
159200.0000000    0.2375980
159240.0000000    0.2521055
159280.0000000    0.2590362
159320.0000000    0.2485646
159360.0000000    0.2744309
159400.0000000    0.2712359
159440.0000000    0.2763505
159480.0000000    0.2648063
159520.0000000    0.2523069
159560.0000000    0.2654286
159600.0000000    0.2590136
159640.0000000    0.2583918
159680.0000000    0.2585314
159720.0000000    0.2718218
159760.0000000    0.2742655
159800.0000000    0.2830398
159840.0000000    0.2820238
159880.0000000    0.2782024
159920.0000000    0.2860003
159960.0000000    0.2658966
160000.0000000    0.2903007
160040.0000000    0.2658134
160080.0000000    0.2515815
160120.0000000    0.2561009
160160.0000000    0.2621842
160200.0000000    0.2575111
160240.0000000    0.2600748
160280.0000000    0.2708597
160320.0000000    0.2598745
160360.0000000    0.2524936
160400.0000000    0.2556596
160440.0000000    0.2578648
160480.0000000    0.2728531
160520.0000000    0.2750120
160560.0000000    0.2623292
160600.0000000    0.2598841
160640.0000000    0.2667215
160680.0000000    0.2758851
160720.0000000    0.2533625
160760.0000000    0.2561605
160800.0000000    0.2575143
160840.0000000    0.2716410
160880.0000000    0.2531883
160920.0000000    0.2485831
160960.0000000    0.2626373
161000.0000000    0.2462233
161040.0000000    0.2611091
161080.0000000    0.2586131
161120.0000000    0.2501560
161160.0000000    0.2786415
161200.0000000    0.2819264
161240.0000000    0.2604672
161280.0000000    0.2639023
161320.0000000    0.2696154
161360.0000000    0.2736692
161400.0000000    0.2614678
161440.0000000    0.2799196
161480.0000000    0.2639132
161520.0000000    0.2898997
161560.0000000    0.2798122
161600.0000000    0.2633384
161640.0000000    0.2527617
161680.0000000    0.2730604
161720.0000000    0.2809494
161760.0000000    0.2578852
161800.0000000    0.2499079
161840.0000000    0.2508285
161880.0000000    0.2575701
161920.0000000    0.2630749
161960.0000000    0.2737604
162000.0000000    0.2538592
162040.0000000    0.2699543
162080.0000000    0.2761028
162120.0000000    0.2649181
162160.0000000    0.2976859
162200.0000000    0.3002442
162240.0000000    0.2944385
162280.0000000    0.2862109
162320.0000000    0.2715414
162360.0000000    0.2720681
162400.0000000    0.2595596
162440.0000000    0.2450992
162480.0000000    0.2599429
162520.0000000    0.2671021
162560.0000000    0.2739093
162600.0000000    0.2602738
162640.0000000    0.2657408
162680.0000000    0.2900707
162720.0000000    0.2697559
162760.0000000    0.2748707
162800.0000000    0.2586967
162840.0000000    0.2586152
162880.0000000    0.2588874
162920.0000000    0.2632982
162960.0000000    0.2482441
163000.0000000    0.2816934
163040.0000000    0.2683772
163080.0000000    0.2577801
163120.0000000    0.2721096
163160.0000000    0.2593988
163200.0000000    0.2628484
163240.0000000    0.2389962
163280.0000000    0.2679311
163320.0000000    0.2660833
163360.0000000    0.2789523
163400.0000000    0.2759703
163440.0000000    0.2733062
163480.0000000    0.2859032
163520.0000000    0.2556237
163560.0000000    0.2560762
163600.0000000    0.2593195
163640.0000000    0.2606706
163680.0000000    0.2554103
163720.0000000    0.2530554
163760.0000000    0.2749979
163800.0000000    0.2823483
163840.0000000    0.2802332
163880.0000000    0.2822648
163920.0000000    0.2656849
163960.0000000    0.2624766
164000.0000000    0.2708285
164040.0000000    0.2482897
164080.0000000    0.2641118
164120.0000000    0.2556556
164160.0000000    0.2869405
164200.0000000    0.2786982
164240.0000000    0.2910160
164280.0000000    0.2653583
164320.0000000    0.2551137
164360.0000000    0.2793680
164400.0000000    0.2854081
164440.0000000    0.2732740
164480.0000000    0.2874713
164520.0000000    0.2670530
164560.0000000    0.2727825
164600.0000000    0.2750058
164640.0000000    0.2594303
164680.0000000    0.2738745
164720.0000000    0.2632610
164760.0000000    0.2708004
164800.0000000    0.2598991
164840.0000000    0.2534636
164880.0000000    0.2570195
164920.0000000    0.2546491
164960.0000000    0.2370473
165000.0000000    0.2525968
165040.0000000    0.2286649
165080.0000000    0.2534774
165120.0000000    0.2497999
165160.0000000    0.2647651
165200.0000000    0.2551408
165240.0000000    0.2777089
165280.0000000    0.2666317
165320.0000000    0.2344613
165360.0000000    0.2628356
165400.0000000    0.2766549
165440.0000000    0.2538120
165480.0000000    0.2546846
165520.0000000    0.2525710
165560.0000000    0.2551410
165600.0000000    0.2618029
165640.0000000    0.2331854
165680.0000000    0.2698901
165720.0000000    0.2571896
165760.0000000    0.2519636
165800.0000000    0.2745742
165840.0000000    0.2374323
165880.0000000    0.2351570
165920.0000000    0.2370942
165960.0000000    0.2438059
166000.0000000    0.2388498
166040.0000000    0.2485996
166080.0000000    0.2567836
166120.0000000    0.2592233
166160.0000000    0.2512288
166200.0000000    0.2494728
166240.0000000    0.2394590
166280.0000000    0.2367832
166320.0000000    0.2280136
166360.0000000    0.2366415
166400.0000000    0.2229905
166440.0000000    0.2384179
166480.0000000    0.2375434
166520.0000000    0.2436309
166560.0000000    0.2389752
166600.0000000    0.2365932
166640.0000000    0.2430354
166680.0000000    0.2306769
166720.0000000    0.2362322
166760.0000000    0.2288830
166800.0000000    0.2422063
166840.0000000    0.2221432
166880.0000000    0.2370944
166920.0000000    0.2330365
166960.0000000    0.2314928
167000.0000000    0.2234384
167040.0000000    0.2237941
167080.0000000    0.2376671
167120.0000000    0.2377903
167160.0000000    0.2253420
167200.0000000    0.2073308
167240.0000000    0.2214785
167280.0000000    0.2175618
167320.0000000    0.2306315
167360.0000000    0.2199180
167400.0000000    0.2141274
167440.0000000    0.2379306
167480.0000000    0.2238431
167520.0000000    0.2269208
167560.0000000    0.2178293
167600.0000000    0.2223968
167640.0000000    0.2126021
167680.0000000    0.2252904
167720.0000000    0.2132950
167760.0000000    0.2059764
167800.0000000    0.2107123
167840.0000000    0.2068671
167880.0000000    0.1931784
167920.0000000    0.1963194
167960.0000000    0.1852277
168000.0000000    0.1832700
168040.0000000    0.1862182
168080.0000000    0.1941025
168120.0000000    0.1978055
168160.0000000    0.1788294
168200.0000000    0.1981158
168240.0000000    0.1859545
168280.0000000    0.2185847
168320.0000000    0.1910839
168360.0000000    0.1992883
168400.0000000    0.1883566
168440.0000000    0.2031590
168480.0000000    0.1902171
168520.0000000    0.1897292
168560.0000000    0.2143576
168600.0000000    0.2107021
168640.0000000    0.2041942
168680.0000000    0.2091724
168720.0000000    0.2191401
168760.0000000    0.1919380
168800.0000000    0.2090197
168840.0000000    0.1902909
168880.0000000    0.1997558
168920.0000000    0.1942157
168960.0000000    0.1999407
169000.0000000    0.1968588
169040.0000000    0.2034082
169080.0000000    0.1950273
169120.0000000    0.1960768
169160.0000000    0.2237732
169200.0000000    0.2183426
169240.0000000    0.2307728
169280.0000000    0.2001503
169320.0000000    0.2256929
169360.0000000    0.1935178
169400.0000000    0.2041782
169440.0000000    0.1959428
169480.0000000    0.1952476
169520.0000000    0.2198420
169560.0000000    0.1990753
169600.0000000    0.2031741
169640.0000000    0.1940283
169680.0000000    0.2034533
169720.0000000    0.2166969
169760.0000000    0.2056967
169800.0000000    0.2027736
169840.0000000    0.1965872
169880.0000000    0.1775162
169920.0000000    0.1983581
169960.0000000    0.1812663
170000.0000000    0.1851012
170040.0000000    0.1905678
170080.0000000    0.1760738
170120.0000000    0.1842639
170160.0000000    0.1921404
170200.0000000    0.1999989
170240.0000000    0.1992098
170280.0000000    0.2034058
170320.0000000    0.1898387
170360.0000000    0.1967940
170400.0000000    0.1917678
170440.0000000    0.1840132
170480.0000000    0.1787746
170520.0000000    0.1942274
170560.0000000    0.1965546
170600.0000000    0.1929976
170640.0000000    0.1928160
170680.0000000    0.1917464
170720.0000000    0.1767470
170760.0000000    0.1970171
170800.0000000    0.1837710
170840.0000000    0.1919477
170880.0000000    0.1894021
170920.0000000    0.1839638
170960.0000000    0.1864820
171000.0000000    0.1941296
171040.0000000    0.1932524
171080.0000000    0.1849350
171120.0000000    0.1960553
171160.0000000    0.2034952
171200.0000000    0.1924687
171240.0000000    0.1966038
171280.0000000    0.1957887
171320.0000000    0.2087146
171360.0000000    0.1914586
171400.0000000    0.2011427
171440.0000000    0.1975858
171480.0000000    0.2105403
171520.0000000    0.2158301
171560.0000000    0.2004473
171600.0000000    0.1931025
171640.0000000    0.1847126
171680.0000000    0.1876270
171720.0000000    0.1922941
171760.0000000    0.1806316
171800.0000000    0.2146123
171840.0000000    0.2084235
171880.0000000    0.2034724
171920.0000000    0.2035319
171960.0000000    0.2188043
172000.0000000    0.2028553
172040.0000000    0.2013584
172080.0000000    0.2083261
172120.0000000    0.2080431
172160.0000000    0.2071271
172200.0000000    0.2071759
172240.0000000    0.2058336
172280.0000000    0.1875059
172320.0000000    0.2050864
172360.0000000    0.2147164
172400.0000000    0.2009051
172440.0000000    0.1953250
172480.0000000    0.2150174
172520.0000000    0.1943354
172560.0000000    0.1979267
172600.0000000    0.1892761
172640.0000000    0.1823919
172680.0000000    0.1898567
172720.0000000    0.2011510
172760.0000000    0.2192798
172800.0000000    0.2300221
172840.0000000    0.2177747
172880.0000000    0.2101915
172920.0000000    0.2147680
172960.0000000    0.2066005
173000.0000000    0.2069395
173040.0000000    0.1982156
173080.0000000    0.2077603
173120.0000000    0.2314265
173160.0000000    0.2044046
173200.0000000    0.2141469
173240.0000000    0.2423896
173280.0000000    0.2193142
173320.0000000    0.2110272
173360.0000000    0.2175108
173400.0000000    0.2273846
173440.0000000    0.2224579
173480.0000000    0.2216838
173520.0000000    0.2129422
173560.0000000    0.2324309
173600.0000000    0.2440106
173640.0000000    0.2238763
173680.0000000    0.2399641
173720.0000000    0.2062022
173760.0000000    0.2284077
173800.0000000    0.2143893
173840.0000000    0.2218454
173880.0000000    0.2182213
173920.0000000    0.2036244
173960.0000000    0.2047872
174000.0000000    0.2053024
174040.0000000    0.1992193
174080.0000000    0.1952396
174120.0000000    0.1850148
174160.0000000    0.2106750
174200.0000000    0.1905803
174240.0000000    0.1975628
174280.0000000    0.1954413
174320.0000000    0.2056549
174360.0000000    0.2041593
174400.0000000    0.2049845
174440.0000000    0.1796612
174480.0000000    0.2014955
174520.0000000    0.1801362
174560.0000000    0.2020952
174600.0000000    0.1967573
174640.0000000    0.1885947
174680.0000000    0.2004587
174720.0000000    0.1773421
174760.0000000    0.2071950
174800.0000000    0.1902384
174840.0000000    0.1909782
174880.0000000    0.1972892
174920.0000000    0.1828354
174960.0000000    0.2091295
175000.0000000    0.1926624
175040.0000000    0.2051184
175080.0000000    0.1886818
175120.0000000    0.1836890
175160.0000000    0.2219885
175200.0000000    0.2019834
175240.0000000    0.2149040
175280.0000000    0.1927110
175320.0000000    0.1928172
175360.0000000    0.1783530
175400.0000000    0.1748601
175440.0000000    0.1756344
175480.0000000    0.1855014
175520.0000000    0.2025152
175560.0000000    0.1944541
175600.0000000    0.2094779
175640.0000000    0.2108670
175680.0000000    0.2126569
175720.0000000    0.1907064
175760.0000000    0.2044124
175800.0000000    0.1913722
175840.0000000    0.2005595
175880.0000000    0.2232371
175920.0000000    0.1914209
175960.0000000    0.2009558
176000.0000000    0.1921762
176040.0000000    0.2020830
176080.0000000    0.2114962
176120.0000000    0.2048453
176160.0000000    0.2097382
176200.0000000    0.1942983
176240.0000000    0.2091294
176280.0000000    0.1823743
176320.0000000    0.2005213
176360.0000000    0.1884082
176400.0000000    0.2096361
176440.0000000    0.2067565
176480.0000000    0.2272314
176520.0000000    0.2289825
176560.0000000    0.2171734
176600.0000000    0.2190780
176640.0000000    0.2147447
176680.0000000    0.2019610
176720.0000000    0.2102584
176760.0000000    0.1923726
176800.0000000    0.2113511
176840.0000000    0.2071828
176880.0000000    0.2156034
176920.0000000    0.1851258
176960.0000000    0.2003528
177000.0000000    0.1877285
177040.0000000    0.1981961
177080.0000000    0.2003649
177120.0000000    0.1885173
177160.0000000    0.2139066
177200.0000000    0.2043276
177240.0000000    0.2107474
177280.0000000    0.1895828
177320.0000000    0.2031802
177360.0000000    0.1997304
177400.0000000    0.2017293
177440.0000000    0.1983953
177480.0000000    0.2086267
177520.0000000    0.2052965
177560.0000000    0.1865996
177600.0000000    0.1965264
177640.0000000    0.2042422
177680.0000000    0.1899849
177720.0000000    0.1906390
177760.0000000    0.1897760
177800.0000000    0.1875600
177840.0000000    0.1918406
177880.0000000    0.1975933
177920.0000000    0.1975198
177960.0000000    0.1845477
178000.0000000    0.1906889
178040.0000000    0.1849816
178080.0000000    0.1890801
178120.0000000    0.1934795
178160.0000000    0.1910675
178200.0000000    0.1884169
178240.0000000    0.1891342
178280.0000000    0.1985690
178320.0000000    0.1834890
178360.0000000    0.1738326
178400.0000000    0.1973935
178440.0000000    0.2037796
178480.0000000    0.1830289
178520.0000000    0.1956196
178560.0000000    0.2056827
178600.0000000    0.1979691
178640.0000000    0.1832373
178680.0000000    0.2020427
178720.0000000    0.1929421
178760.0000000    0.1749248
178800.0000000    0.1823078
178840.0000000    0.1874233
178880.0000000    0.1820145
178920.0000000    0.1744837
178960.0000000    0.1969159
179000.0000000    0.1784805
179040.0000000    0.1902385
179080.0000000    0.1872631
179120.0000000    0.1898326
179160.0000000    0.1814711
179200.0000000    0.1828534
179240.0000000    0.1818653
179280.0000000    0.1791485
179320.0000000    0.1833169
179360.0000000    0.1777004
179400.0000000    0.1836251
179440.0000000    0.1848226
179480.0000000    0.1880072
179520.0000000    0.1848225
179560.0000000    0.1758746
179600.0000000    0.1662918
179640.0000000    0.1571160
179680.0000000    0.1669749
179720.0000000    0.1603549
179760.0000000    0.1624747
179800.0000000    0.1660888
179840.0000000    0.1721124
179880.0000000    0.1604721
179920.0000000    0.1628002
179960.0000000    0.1568961
180000.0000000    0.1605947
180040.0000000    0.1610808
180080.0000000    0.1618702
180120.0000000    0.1675454
180160.0000000    0.1621720
180200.0000000    0.1680838
180240.0000000    0.1688334
180280.0000000    0.1702319
180320.0000000    0.1626399
180360.0000000    0.1606365
180400.0000000    0.1616507
180440.0000000    0.1644727
180480.0000000    0.1690885
180520.0000000    0.1674632
180560.0000000    0.1750361
180600.0000000    0.1595886
180640.0000000    0.1668069
180680.0000000    0.1606199
180720.0000000    0.1641524
180760.0000000    0.1572844
180800.0000000    0.1728923
180840.0000000    0.1648915
180880.0000000    0.1643841
180920.0000000    0.1639332
180960.0000000    0.1722603
181000.0000000    0.1672190
181040.0000000    0.1633587
181080.0000000    0.1467790
181120.0000000    0.1743312
181160.0000000    0.1729417
181200.0000000    0.1673262
181240.0000000    0.1545316
181280.0000000    0.1582752
181320.0000000    0.1684478
181360.0000000    0.1631975
181400.0000000    0.1520145
181440.0000000    0.1552079
181480.0000000    0.1588887
181520.0000000    0.1665932
181560.0000000    0.1636874
181600.0000000    0.1589751
181640.0000000    0.1525610
181680.0000000    0.1646999
181720.0000000    0.1763401
181760.0000000    0.1711490
181800.0000000    0.1703977
181840.0000000    0.1654496
181880.0000000    0.1719120
181920.0000000    0.1676258
181960.0000000    0.1726080
182000.0000000    0.1687972
182040.0000000    0.1634281
182080.0000000    0.1566581
182120.0000000    0.1662080
182160.0000000    0.1684637
182200.0000000    0.1576712
182240.0000000    0.1632635
182280.0000000    0.1600623
182320.0000000    0.1604865
182360.0000000    0.1765158
182400.0000000    0.1648068
182440.0000000    0.1660577
182480.0000000    0.1659792
182520.0000000    0.1766097
182560.0000000    0.1713557
182600.0000000    0.1697193
182640.0000000    0.1770103
182680.0000000    0.1599586
182720.0000000    0.1747903
182760.0000000    0.1594694
182800.0000000    0.1698025
182840.0000000    0.1766658
182880.0000000    0.1654906
182920.0000000    0.1661465
182960.0000000    0.1648472
183000.0000000    0.1614508
183040.0000000    0.1750006
183080.0000000    0.1677674
183120.0000000    0.1797050
183160.0000000    0.1826538
183200.0000000    0.1838209
183240.0000000    0.1877882
183280.0000000    0.1708748
183320.0000000    0.1708999
183360.0000000    0.1691736
183400.0000000    0.1641995
183440.0000000    0.1771192
183480.0000000    0.1591901
183520.0000000    0.1620891
183560.0000000    0.1832722
183600.0000000    0.1764615
183640.0000000    0.1737834
183680.0000000    0.1650360
183720.0000000    0.1689370
183760.0000000    0.1664743
183800.0000000    0.1654606
183840.0000000    0.1579161
183880.0000000    0.1729305
183920.0000000    0.1788125
183960.0000000    0.1734220
184000.0000000    0.1697942
184040.0000000    0.1664363
184080.0000000    0.1574225
184120.0000000    0.1641283
184160.0000000    0.1581974
184200.0000000    0.1754485
184240.0000000    0.1596050
184280.0000000    0.1738198
184320.0000000    0.1652886
184360.0000000    0.1726218
184400.0000000    0.1687736
184440.0000000    0.1792501
184480.0000000    0.1781705
184520.0000000    0.1733713
184560.0000000    0.1688179
184600.0000000    0.1806440
184640.0000000    0.1697092
184680.0000000    0.1882290
184720.0000000    0.1623763
184760.0000000    0.1778016
184800.0000000    0.1685083
184840.0000000    0.1633807
184880.0000000    0.1640362
184920.0000000    0.1816344
184960.0000000    0.1715020
185000.0000000    0.1782308
185040.0000000    0.1783272
185080.0000000    0.1779562
185120.0000000    0.1701732
185160.0000000    0.1724099
185200.0000000    0.1700634
185240.0000000    0.1818702
185280.0000000    0.1904536
185320.0000000    0.1677473
185360.0000000    0.1777606
185400.0000000    0.1601844
185440.0000000    0.1668236
185480.0000000    0.1674094
185520.0000000    0.1684085
185560.0000000    0.1763750
185600.0000000    0.1696367
185640.0000000    0.1822190
185680.0000000    0.1752110
185720.0000000    0.1758252
185760.0000000    0.1725258
185800.0000000    0.1749348
185840.0000000    0.1737273
185880.0000000    0.1737431
185920.0000000    0.1757982
185960.0000000    0.1885057
186000.0000000    0.1856892
186040.0000000    0.1825327
186080.0000000    0.1846588
186120.0000000    0.1748527
186160.0000000    0.1727275
186200.0000000    0.1679148
186240.0000000    0.1753657
186280.0000000    0.1676403
186320.0000000    0.1731250
186360.0000000    0.1671633
186400.0000000    0.1650855
186440.0000000    0.1598286
186480.0000000    0.1607338
186520.0000000    0.1657244
186560.0000000    0.1572569
186600.0000000    0.1698308
186640.0000000    0.1686151
186680.0000000    0.1605910
186720.0000000    0.1611906
186760.0000000    0.1587247
186800.0000000    0.1563906
186840.0000000    0.1687438
186880.0000000    0.1606308
186920.0000000    0.1581852
186960.0000000    0.1649120
187000.0000000    0.1660732
187040.0000000    0.1568273
187080.0000000    0.1693977
187120.0000000    0.1666464
187160.0000000    0.1539273
187200.0000000    0.1646197
187240.0000000    0.1564171
187280.0000000    0.1658495
187320.0000000    0.1517657
187360.0000000    0.1523438
187400.0000000    0.1565682
187440.0000000    0.1663783
187480.0000000    0.1682505
187520.0000000    0.1507817
187560.0000000    0.1473916
187600.0000000    0.1560739
187640.0000000    0.1594118
187680.0000000    0.1741997
187720.0000000    0.1499369
187760.0000000    0.1497279
187800.0000000    0.1473911
187840.0000000    0.1479522
187880.0000000    0.1505711
187920.0000000    0.1448370
187960.0000000    0.1562282
188000.0000000    0.1568336
188040.0000000    0.1461801
188080.0000000    0.1495481
188120.0000000    0.1701946
188160.0000000    0.1497032
188200.0000000    0.1488836
188240.0000000    0.1470581
188280.0000000    0.1661863
188320.0000000    0.1517729
188360.0000000    0.1552364
188400.0000000    0.1516624
188440.0000000    0.1562237
188480.0000000    0.1562622
188520.0000000    0.1460801
188560.0000000    0.1449472
188600.0000000    0.1591129
188640.0000000    0.1451418
188680.0000000    0.1510553
188720.0000000    0.1518750
188760.0000000    0.1477505
188800.0000000    0.1444297
188840.0000000    0.1621991
188880.0000000    0.1533230
188920.0000000    0.1511272
188960.0000000    0.1491356
189000.0000000    0.1529570
189040.0000000    0.1534403
189080.0000000    0.1499741
189120.0000000    0.1668881
189160.0000000    0.1604018
189200.0000000    0.1610256
189240.0000000    0.1722141
189280.0000000    0.1588220
189320.0000000    0.1604869
189360.0000000    0.1627882
189400.0000000    0.1619548
189440.0000000    0.1615886
189480.0000000    0.1539843
189520.0000000    0.1574700
189560.0000000    0.1563274
189600.0000000    0.1616837
189640.0000000    0.1571959
189680.0000000    0.1681280
189720.0000000    0.1738567
189760.0000000    0.1687485
189800.0000000    0.1584941
189840.0000000    0.1612033
189880.0000000    0.1707796
189920.0000000    0.1716684
189960.0000000    0.1831265
190000.0000000    0.1667005
190040.0000000    0.1817705
190080.0000000    0.1826106
190120.0000000    0.1665361
190160.0000000    0.1780877
190200.0000000    0.1786518
190240.0000000    0.1774758
190280.0000000    0.1755805
190320.0000000    0.1633126
190360.0000000    0.1609387
190400.0000000    0.1602913
190440.0000000    0.1637880
190480.0000000    0.1723513
190520.0000000    0.1762817
190560.0000000    0.1847960
190600.0000000    0.1683520
190640.0000000    0.1661795
190680.0000000    0.1714138
190720.0000000    0.1731200
190760.0000000    0.1699081
190800.0000000    0.1595314
190840.0000000    0.1649273
190880.0000000    0.1646506
190920.0000000    0.1609719
190960.0000000    0.1629066
191000.0000000    0.1611723
191040.0000000    0.1620759
191080.0000000    0.1736031
191120.0000000    0.1705503
191160.0000000    0.1818826
191200.0000000    0.1759134
191240.0000000    0.1702248
191280.0000000    0.1657038
191320.0000000    0.1819116
191360.0000000    0.1711704
191400.0000000    0.1576470
191440.0000000    0.1781246
191480.0000000    0.1764784
191520.0000000    0.1772436
191560.0000000    0.1782237
191600.0000000    0.1707615
191640.0000000    0.1705879
191680.0000000    0.1677140
191720.0000000    0.1596700
191760.0000000    0.1761342
191800.0000000    0.1745774
191840.0000000    0.1724205
191880.0000000    0.1612913
191920.0000000    0.1748395
191960.0000000    0.1596539
192000.0000000    0.1615659
192040.0000000    0.1717225
192080.0000000    0.1627788
192120.0000000    0.1641154
192160.0000000    0.1639037
192200.0000000    0.1689556
192240.0000000    0.1604940
192280.0000000    0.1667776
192320.0000000    0.1728384
192360.0000000    0.1641614
192400.0000000    0.1735255
192440.0000000    0.1719784
192480.0000000    0.1753868
192520.0000000    0.1758668
192560.0000000    0.1804625
192600.0000000    0.1607826
192640.0000000    0.1640805
192680.0000000    0.1609112
192720.0000000    0.1742206
192760.0000000    0.1814393
192800.0000000    0.1804484
192840.0000000    0.1736517
192880.0000000    0.1721723
192920.0000000    0.1829275
192960.0000000    0.1820932
193000.0000000    0.1774080
193040.0000000    0.1725298
193080.0000000    0.1820526
193120.0000000    0.1912741
193160.0000000    0.1726657
193200.0000000    0.1804833
193240.0000000    0.1783960
193280.0000000    0.1720538
193320.0000000    0.1694947
193360.0000000    0.1800772
193400.0000000    0.1833463
193440.0000000    0.1896626
193480.0000000    0.1773414
193520.0000000    0.1820969
193560.0000000    0.1583026
193600.0000000    0.1747835
193640.0000000    0.1737288
193680.0000000    0.1723647
193720.0000000    0.1661574
193760.0000000    0.1801016
193800.0000000    0.1695522
193840.0000000    0.1720467
193880.0000000    0.1665395
193920.0000000    0.1724627
193960.0000000    0.1731214
194000.0000000    0.1659102
194040.0000000    0.1646213
194080.0000000    0.1658768
194120.0000000    0.1694930
194160.0000000    0.1675427
194200.0000000    0.1760861
194240.0000000    0.1659458
194280.0000000    0.1698654
194320.0000000    0.1563988
194360.0000000    0.1633915
194400.0000000    0.1843298
194440.0000000    0.1716114
194480.0000000    0.1764858
194520.0000000    0.1758686
194560.0000000    0.1589310
194600.0000000    0.1731806
194640.0000000    0.1613978
194680.0000000    0.1655457
194720.0000000    0.1706250
194760.0000000    0.1739625
194800.0000000    0.1726966
194840.0000000    0.1621058
194880.0000000    0.1723989
194920.0000000    0.1684821
194960.0000000    0.1758708
195000.0000000    0.1747459
195040.0000000    0.1687091
195080.0000000    0.1761393
195120.0000000    0.1791260
195160.0000000    0.1847275
195200.0000000    0.1594178
195240.0000000    0.1635880
195280.0000000    0.1765691
195320.0000000    0.1671097
195360.0000000    0.1729802
195400.0000000    0.1725564
195440.0000000    0.1807928
195480.0000000    0.1877008
195520.0000000    0.1799302
195560.0000000    0.1741332
195600.0000000    0.1758756
195640.0000000    0.1860790
195680.0000000    0.1794728
195720.0000000    0.1867284
195760.0000000    0.1765163
195800.0000000    0.1830134
195840.0000000    0.1695305
195880.0000000    0.1799930
195920.0000000    0.1903782
195960.0000000    0.1785546
196000.0000000    0.1769427
196040.0000000    0.1826204
196080.0000000    0.1809847
196120.0000000    0.1825486
196160.0000000    0.1754854
196200.0000000    0.1768598
196240.0000000    0.1729801
196280.0000000    0.1783380
196320.0000000    0.1750846
196360.0000000    0.1759902
196400.0000000    0.1738972
196440.0000000    0.1814588
196480.0000000    0.1730153
196520.0000000    0.1752308
196560.0000000    0.1729422
196600.0000000    0.1810055
196640.0000000    0.1684063
196680.0000000    0.1839184
196720.0000000    0.1751169
196760.0000000    0.1684289
196800.0000000    0.1805563
196840.0000000    0.1718760
196880.0000000    0.1700299
196920.0000000    0.1746331
196960.0000000    0.1687559
197000.0000000    0.1850643
197040.0000000    0.1845296
197080.0000000    0.1641622
197120.0000000    0.1677244
197160.0000000    0.1701403
197200.0000000    0.1738383
197240.0000000    0.1783524
197280.0000000    0.1795364
197320.0000000    0.1803679
197360.0000000    0.1789336
197400.0000000    0.1845573
197440.0000000    0.1608842
197480.0000000    0.1786919
197520.0000000    0.1929927
197560.0000000    0.1688240
197600.0000000    0.1751452
197640.0000000    0.1780490
197680.0000000    0.1795110
197720.0000000    0.1720264
197760.0000000    0.1822463
197800.0000000    0.1766015
197840.0000000    0.1784966
197880.0000000    0.1606706
197920.0000000    0.1844779
197960.0000000    0.1746325
198000.0000000    0.1683270
198040.0000000    0.1731731
198080.0000000    0.1721119
198120.0000000    0.1773943
198160.0000000    0.1776021
198200.0000000    0.1777947
198240.0000000    0.1767606
198280.0000000    0.1740159
198320.0000000    0.1815947
198360.0000000    0.1719149
198400.0000000    0.1847585
198440.0000000    0.1814584
198480.0000000    0.1761062
198520.0000000    0.1706273
198560.0000000    0.1754351
198600.0000000    0.1881350
198640.0000000    0.1752548
198680.0000000    0.1776070
198720.0000000    0.1734656
198760.0000000    0.1776100
198800.0000000    0.1797529
198840.0000000    0.1793223
198880.0000000    0.1855282
198920.0000000    0.1758711
198960.0000000    0.1827892
199000.0000000    0.1736312
199040.0000000    0.1932005
199080.0000000    0.1742159
199120.0000000    0.1943124
199160.0000000    0.1799822
199200.0000000    0.1810503
199240.0000000    0.1775307
199280.0000000    0.1716886
199320.0000000    0.1770960
199360.0000000    0.1822631
199400.0000000    0.1738946
199440.0000000    0.1699771
199480.0000000    0.1761362
199520.0000000    0.1710468
199560.0000000    0.1866203
199600.0000000    0.1673544
199640.0000000    0.1938666
199680.0000000    0.1712432
199720.0000000    0.1709178
199760.0000000    0.1672892
199800.0000000    0.1671037
199840.0000000    0.1650650
199880.0000000    0.1672045
199920.0000000    0.1668957
199960.0000000    0.1736672
200000.0000000    0.1733358
200040.0000000    0.1723318
200080.0000000    0.1565254
200120.0000000    0.1631373
200160.0000000    0.1735050
200200.0000000    0.1696618
200240.0000000    0.1706034
200280.0000000    0.1620831
200320.0000000    0.1710239
200360.0000000    0.1759590
200400.0000000    0.1639217
200440.0000000    0.1630552
200480.0000000    0.1690808
200520.0000000    0.1721175
200560.0000000    0.1645160
200600.0000000    0.1674043
200640.0000000    0.1749774
200680.0000000    0.1656381
200720.0000000    0.1656420
200760.0000000    0.1617220
200800.0000000    0.1785147
200840.0000000    0.1836269
200880.0000000    0.1738465
200920.0000000    0.1899208
200960.0000000    0.1724610
201000.0000000    0.1731623
201040.0000000    0.1745446
201080.0000000    0.1711999
201120.0000000    0.1605165
201160.0000000    0.1840841
201200.0000000    0.1705678
201240.0000000    0.1680618
201280.0000000    0.1663656
201320.0000000    0.1737545
201360.0000000    0.1758503
201400.0000000    0.1691727
201440.0000000    0.1670490
201480.0000000    0.1653908
201520.0000000    0.1661933
201560.0000000    0.1630361
201600.0000000    0.1710404
201640.0000000    0.1671842
201680.0000000    0.1652745
201720.0000000    0.1676526
201760.0000000    0.1637328
201800.0000000    0.1677326
201840.0000000    0.1598360
201880.0000000    0.1560622
201920.0000000    0.1694040
201960.0000000    0.1673982
202000.0000000    0.1483582
202040.0000000    0.1581706
202080.0000000    0.1643281
202120.0000000    0.1680043
202160.0000000    0.1509423
202200.0000000    0.1588040
202240.0000000    0.1624768
202280.0000000    0.1532066
202320.0000000    0.1609847
202360.0000000    0.1676767
202400.0000000    0.1608343
202440.0000000    0.1649657
202480.0000000    0.1629838
202520.0000000    0.1649711
202560.0000000    0.1744328
202600.0000000    0.1635842
202640.0000000    0.1800238
202680.0000000    0.1688731
202720.0000000    0.1743904
202760.0000000    0.1724313
202800.0000000    0.1810271
202840.0000000    0.1866474
202880.0000000    0.1656102
202920.0000000    0.1697293
202960.0000000    0.1763274
203000.0000000    0.1755134
203040.0000000    0.1686057
203080.0000000    0.1604595
203120.0000000    0.1596336
203160.0000000    0.1582934
203200.0000000    0.1517088
203240.0000000    0.1643946
203280.0000000    0.1584081
203320.0000000    0.1799624
203360.0000000    0.1532204
203400.0000000    0.1683717
203440.0000000    0.1653688
203480.0000000    0.1840289
203520.0000000    0.1731453
203560.0000000    0.1660250
203600.0000000    0.1612055
203640.0000000    0.1739647
203680.0000000    0.1724696
203720.0000000    0.1782611
203760.0000000    0.1690517
203800.0000000    0.1635561
203840.0000000    0.1614953
203880.0000000    0.1656920
203920.0000000    0.1644870
203960.0000000    0.1660291
204000.0000000    0.1562012
204040.0000000    0.1693814
204080.0000000    0.1553627
204120.0000000    0.1564481
204160.0000000    0.1671133
204200.0000000    0.1741650
204240.0000000    0.1667365
204280.0000000    0.1589297
204320.0000000    0.1565819
204360.0000000    0.1666420
204400.0000000    0.1537511
204440.0000000    0.1754375
204480.0000000    0.1592372
204520.0000000    0.1517307
204560.0000000    0.1537137
204600.0000000    0.1493648
204640.0000000    0.1655248
204680.0000000    0.1582360
204720.0000000    0.1593811
204760.0000000    0.1634121
204800.0000000    0.1619260
204840.0000000    0.1626869
204880.0000000    0.1510602
204920.0000000    0.1490202
204960.0000000    0.1646415
205000.0000000    0.1612450
205040.0000000    0.1601089
205080.0000000    0.1703294
205120.0000000    0.1626216
205160.0000000    0.1620200
205200.0000000    0.1583605
205240.0000000    0.1518121
205280.0000000    0.1527665
205320.0000000    0.1660472
205360.0000000    0.1658877
205400.0000000    0.1538779
205440.0000000    0.1597399
205480.0000000    0.1636033
205520.0000000    0.1680631
205560.0000000    0.1635452
205600.0000000    0.1694514
205640.0000000    0.1708112
205680.0000000    0.1537607
205720.0000000    0.1673748
205760.0000000    0.1610111
205800.0000000    0.1656440
205840.0000000    0.1740790
205880.0000000    0.1688176
205920.0000000    0.1748533
205960.0000000    0.1635265
206000.0000000    0.1549518
206040.0000000    0.1653451
206080.0000000    0.1613234
206120.0000000    0.1615426
206160.0000000    0.1577561
206200.0000000    0.1608385
206240.0000000    0.1694869
206280.0000000    0.1754110
206320.0000000    0.1508576
206360.0000000    0.1496013
206400.0000000    0.1575909
206440.0000000    0.1596409
206480.0000000    0.1608288
206520.0000000    0.1488383
206560.0000000    0.1581172
206600.0000000    0.1608256
206640.0000000    0.1660297
206680.0000000    0.1589750
206720.0000000    0.1552158
206760.0000000    0.1459743
206800.0000000    0.1757741
206840.0000000    0.1661892
206880.0000000    0.1482390
206920.0000000    0.1479755
206960.0000000    0.1617245
207000.0000000    0.1526941
207040.0000000    0.1544831
207080.0000000    0.1537175
207120.0000000    0.1507139
207160.0000000    0.1643143
207200.0000000    0.1631356
207240.0000000    0.1683152
207280.0000000    0.1570517
207320.0000000    0.1649890
207360.0000000    0.1642837
207400.0000000    0.1642550
207440.0000000    0.1641219
207480.0000000    0.1507035
207520.0000000    0.1525605
207560.0000000    0.1650080
207600.0000000    0.1644936
207640.0000000    0.1589558
207680.0000000    0.1582675
207720.0000000    0.1697329
207760.0000000    0.1764562
207800.0000000    0.1567849
207840.0000000    0.1603108
207880.0000000    0.1541871
207920.0000000    0.1540640
207960.0000000    0.1613506
208000.0000000    0.1651500
208040.0000000    0.1600151
208080.0000000    0.1615453
208120.0000000    0.1665420
208160.0000000    0.1591100
208200.0000000    0.1499380
208240.0000000    0.1583645
208280.0000000    0.1583094
208320.0000000    0.1763908
208360.0000000    0.1734756
208400.0000000    0.1709613
208440.0000000    0.1620842
208480.0000000    0.1699915
208520.0000000    0.1671550
208560.0000000    0.1739796
208600.0000000    0.1562760
208640.0000000    0.1669077
208680.0000000    0.1646336
208720.0000000    0.1635194
208760.0000000    0.1720054
208800.0000000    0.1750872
208840.0000000    0.1677271
208880.0000000    0.1689243
208920.0000000    0.1725494
208960.0000000    0.1780542
209000.0000000    0.1768406
209040.0000000    0.1731847
209080.0000000    0.1672380
209120.0000000    0.1708354
209160.0000000    0.1738880
209200.0000000    0.1721213
209240.0000000    0.1648962
209280.0000000    0.1665100
209320.0000000    0.1685928
209360.0000000    0.1609106
209400.0000000    0.1518802
209440.0000000    0.1591134
209480.0000000    0.1706155
209520.0000000    0.1563309
209560.0000000    0.1657356
209600.0000000    0.1726153
209640.0000000    0.1608065
209680.0000000    0.1591756
209720.0000000    0.1735843
209760.0000000    0.1605491
209800.0000000    0.1610035
209840.0000000    0.1650942
209880.0000000    0.1663947
209920.0000000    0.1637531
209960.0000000    0.1554408
210000.0000000    0.1551858
210040.0000000    0.1568778
210080.0000000    0.1502529
210120.0000000    0.1471386
210160.0000000    0.1553628
210200.0000000    0.1586188
210240.0000000    0.1610723
210280.0000000    0.1547449
210320.0000000    0.1596439
210360.0000000    0.1610318
210400.0000000    0.1591152
210440.0000000    0.1619456
210480.0000000    0.1608557
210520.0000000    0.1655575
210560.0000000    0.1610374
210600.0000000    0.1495649
210640.0000000    0.1596237
210680.0000000    0.1625551
210720.0000000    0.1663377
210760.0000000    0.1599908
210800.0000000    0.1617453
210840.0000000    0.1500853
210880.0000000    0.1549822
210920.0000000    0.1577098
210960.0000000    0.1686335
211000.0000000    0.1576446
211040.0000000    0.1470273
211080.0000000    0.1508531
211120.0000000    0.1617475
211160.0000000    0.1619820
211200.0000000    0.1554292
211240.0000000    0.1680350
211280.0000000    0.1692480
211320.0000000    0.1640869
211360.0000000    0.1665017
211400.0000000    0.1623628
211440.0000000    0.1600856
211480.0000000    0.1712911
211520.0000000    0.1700981
211560.0000000    0.1578033
211600.0000000    0.1705949
211640.0000000    0.1634674
211680.0000000    0.1647231
211720.0000000    0.1502262
211760.0000000    0.1656020
211800.0000000    0.1589623
211840.0000000    0.1573038
211880.0000000    0.1512159
211920.0000000    0.1595523
211960.0000000    0.1648992
212000.0000000    0.1655731
212040.0000000    0.1675942
212080.0000000    0.1641797
212120.0000000    0.1587390
212160.0000000    0.1661114
212200.0000000    0.1640031
212240.0000000    0.1596388
212280.0000000    0.1573351
212320.0000000    0.1583480
212360.0000000    0.1609779
212400.0000000    0.1625057
212440.0000000    0.1607703
212480.0000000    0.1520832
212520.0000000    0.1664364
212560.0000000    0.1680916
212600.0000000    0.1649160
212640.0000000    0.1676401
212680.0000000    0.1646908
212720.0000000    0.1629725
212760.0000000    0.1685266
212800.0000000    0.1655533
212840.0000000    0.1506087
212880.0000000    0.1520312
212920.0000000    0.1569271
212960.0000000    0.1568228
213000.0000000    0.1642250
213040.0000000    0.1625074
213080.0000000    0.1521157
213120.0000000    0.1603490
213160.0000000    0.1617533
213200.0000000    0.1530682
213240.0000000    0.1543305
213280.0000000    0.1672115
213320.0000000    0.1707281
213360.0000000    0.1530598
213400.0000000    0.1606597
213440.0000000    0.1524407
213480.0000000    0.1647082
213520.0000000    0.1580832
213560.0000000    0.1610642
213600.0000000    0.1597581
213640.0000000    0.1680325
213680.0000000    0.1599343
213720.0000000    0.1601384
213760.0000000    0.1617082
213800.0000000    0.1641544
213840.0000000    0.1545745
213880.0000000    0.1599483
213920.0000000    0.1671705
213960.0000000    0.1564068
214000.0000000    0.1552525
214040.0000000    0.1582483
214080.0000000    0.1622893
214120.0000000    0.1614294
214160.0000000    0.1564173
214200.0000000    0.1557031
214240.0000000    0.1484720
214280.0000000    0.1596109
214320.0000000    0.1632277
214360.0000000    0.1743705
214400.0000000    0.1687887
214440.0000000    0.1599934
214480.0000000    0.1656224
214520.0000000    0.1573189
214560.0000000    0.1578313
214600.0000000    0.1571987
214640.0000000    0.1566941
214680.0000000    0.1645069
214720.0000000    0.1515847
214760.0000000    0.1587029
214800.0000000    0.1611561
214840.0000000    0.1589804
214880.0000000    0.1633454
214920.0000000    0.1538723
214960.0000000    0.1639284
215000.0000000    0.1534900
215040.0000000    0.1647400
215080.0000000    0.1541632
215120.0000000    0.1630499
215160.0000000    0.1619320
215200.0000000    0.1674090
215240.0000000    0.1707040
215280.0000000    0.1616040
215320.0000000    0.1563199
215360.0000000    0.1601496
215400.0000000    0.1598641
215440.0000000    0.1681029
215480.0000000    0.1590247
215520.0000000    0.1694786
215560.0000000    0.1617147
215600.0000000    0.1668710
215640.0000000    0.1654729
215680.0000000    0.1643424
215720.0000000    0.1631601
215760.0000000    0.1656107
215800.0000000    0.1606942
215840.0000000    0.1640428
215880.0000000    0.1537509
215920.0000000    0.1612554
215960.0000000    0.1610167
216000.0000000    0.1576766
216040.0000000    0.1707955
216080.0000000    0.1753410
216120.0000000    0.1669288
216160.0000000    0.1709431
216200.0000000    0.1556414
216240.0000000    0.1551108
216280.0000000    0.1584157
216320.0000000    0.1598164
216360.0000000    0.1700630
216400.0000000    0.1670509
216440.0000000    0.1586966
216480.0000000    0.1708523
216520.0000000    0.1774212
216560.0000000    0.1735910
216600.0000000    0.1601728
216640.0000000    0.1643371
216680.0000000    0.1629429
216720.0000000    0.1655859
216760.0000000    0.1538005
216800.0000000    0.1597570
216840.0000000    0.1617261
216880.0000000    0.1546832
216920.0000000    0.1627895
216960.0000000    0.1647369
217000.0000000    0.1507235
217040.0000000    0.1612754
217080.0000000    0.1619231
217120.0000000    0.1597799
217160.0000000    0.1568833
217200.0000000    0.1483440
217240.0000000    0.1506902
217280.0000000    0.1523828
217320.0000000    0.1622594
217360.0000000    0.1504588
217400.0000000    0.1579525
217440.0000000    0.1673521
217480.0000000    0.1621750
217520.0000000    0.1448462
217560.0000000    0.1594132
217600.0000000    0.1562581
217640.0000000    0.1602382
217680.0000000    0.1731580
217720.0000000    0.1636848
217760.0000000    0.1641031
217800.0000000    0.1610790
217840.0000000    0.1711585
217880.0000000    0.1657903
217920.0000000    0.1662749
217960.0000000    0.1707843
218000.0000000    0.1776518
218040.0000000    0.1605219
218080.0000000    0.1539978
218120.0000000    0.1590448
218160.0000000    0.1593167
218200.0000000    0.1605340
218240.0000000    0.1643120
218280.0000000    0.1703069
218320.0000000    0.1790339
218360.0000000    0.1694744
218400.0000000    0.1599121
218440.0000000    0.1559017
218480.0000000    0.1626544
218520.0000000    0.1695450
218560.0000000    0.1667882
218600.0000000    0.1598025
218640.0000000    0.1670316
218680.0000000    0.1599573
218720.0000000    0.1670766
218760.0000000    0.1539895
218800.0000000    0.1680959
218840.0000000    0.1544766
218880.0000000    0.1580366
218920.0000000    0.1572239
218960.0000000    0.1625800
219000.0000000    0.1705815
219040.0000000    0.1640682
219080.0000000    0.1560038
219120.0000000    0.1513306
219160.0000000    0.1636076
219200.0000000    0.1605340
219240.0000000    0.1757527
219280.0000000    0.1609470
219320.0000000    0.1638802
219360.0000000    0.1674072
219400.0000000    0.1646863
219440.0000000    0.1817322
219480.0000000    0.1830885
219520.0000000    0.1613188
219560.0000000    0.1702570
219600.0000000    0.1633107
219640.0000000    0.1697783
219680.0000000    0.1685968
219720.0000000    0.1630737
219760.0000000    0.1657156
219800.0000000    0.1691183
219840.0000000    0.1670757
219880.0000000    0.1750231
219920.0000000    0.1665805
219960.0000000    0.1694681
220000.0000000    0.1722666
220040.0000000    0.1748646
220080.0000000    0.1702815
220120.0000000    0.1677933
220160.0000000    0.1616556
220200.0000000    0.1687724
220240.0000000    0.1588884
220280.0000000    0.1659721
220320.0000000    0.1644523
220360.0000000    0.1645278
220400.0000000    0.1744910
220440.0000000    0.1523705
220480.0000000    0.1607349
220520.0000000    0.1548980
220560.0000000    0.1656675
220600.0000000    0.1541450
220640.0000000    0.1621059
220680.0000000    0.1608545
220720.0000000    0.1497992
220760.0000000    0.1593522
220800.0000000    0.1533847
220840.0000000    0.1617519
220880.0000000    0.1488958
220920.0000000    0.1668113
220960.0000000    0.1549947
221000.0000000    0.1557168
221040.0000000    0.1603035
221080.0000000    0.1609915
221120.0000000    0.1686933
221160.0000000    0.1667842
221200.0000000    0.1578414
221240.0000000    0.1657678
221280.0000000    0.1620959
221320.0000000    0.1546859
221360.0000000    0.1567907
221400.0000000    0.1635311
221440.0000000    0.1617113
221480.0000000    0.1576304
221520.0000000    0.1603175
221560.0000000    0.1572168
221600.0000000    0.1572545
221640.0000000    0.1690952
221680.0000000    0.1572866
221720.0000000    0.1590716
221760.0000000    0.1624397
221800.0000000    0.1557411
221840.0000000    0.1518643
221880.0000000    0.1585342
221920.0000000    0.1529618
221960.0000000    0.1664884
222000.0000000    0.1530762
222040.0000000    0.1537535
222080.0000000    0.1595678
222120.0000000    0.1593700
222160.0000000    0.1597962
222200.0000000    0.1663533
222240.0000000    0.1599831
222280.0000000    0.1563819
222320.0000000    0.1588910
222360.0000000    0.1589671
222400.0000000    0.1640638
222440.0000000    0.1562125
222480.0000000    0.1611415
222520.0000000    0.1555465
222560.0000000    0.1632752
222600.0000000    0.1637646
222640.0000000    0.1546212
222680.0000000    0.1464083
222720.0000000    0.1532634
222760.0000000    0.1733100
222800.0000000    0.1510978
222840.0000000    0.1649780
222880.0000000    0.1627866
222920.0000000    0.1477935
222960.0000000    0.1506477
223000.0000000    0.1555520
223040.0000000    0.1564018
223080.0000000    0.1610917
223120.0000000    0.1585349
223160.0000000    0.1548965
223200.0000000    0.1572527
223240.0000000    0.1579317
223280.0000000    0.1616810
223320.0000000    0.1644861
223360.0000000    0.1647766
223400.0000000    0.1565828
223440.0000000    0.1681515
223480.0000000    0.1597648
223520.0000000    0.1528806
223560.0000000    0.1543044
223600.0000000    0.1634621
223640.0000000    0.1628074
223680.0000000    0.1539433
223720.0000000    0.1524494
223760.0000000    0.1415678
223800.0000000    0.1553388
223840.0000000    0.1569883
223880.0000000    0.1590791
223920.0000000    0.1541657
223960.0000000    0.1497822
224000.0000000    0.1559857
224040.0000000    0.1643960
224080.0000000    0.1451578
224120.0000000    0.1388784
224160.0000000    0.1538656
224200.0000000    0.1531028
224240.0000000    0.1562501
224280.0000000    0.1457802
224320.0000000    0.1577786
224360.0000000    0.1516305
224400.0000000    0.1489225
224440.0000000    0.1531650
224480.0000000    0.1726585
224520.0000000    0.1676531
224560.0000000    0.1646779
224600.0000000    0.1557343
224640.0000000    0.1543159
224680.0000000    0.1640823
224720.0000000    0.1781209
224760.0000000    0.1637076
224800.0000000    0.1719880
224840.0000000    0.1595388
224880.0000000    0.1593679
224920.0000000    0.1574566
224960.0000000    0.1654345
225000.0000000    0.1691925
225040.0000000    0.1610934
225080.0000000    0.1564688
225120.0000000    0.1507617
225160.0000000    0.1587876
225200.0000000    0.1628609
225240.0000000    0.1591986
225280.0000000    0.1609460
225320.0000000    0.1598622
225360.0000000    0.1580009
225400.0000000    0.1541771
225440.0000000    0.1558884
225480.0000000    0.1613120
225520.0000000    0.1621827
225560.0000000    0.1512599
225600.0000000    0.1546469
225640.0000000    0.1585977
225680.0000000    0.1578885
225720.0000000    0.1474070
225760.0000000    0.1477944
225800.0000000    0.1619204
225840.0000000    0.1707061
225880.0000000    0.1545113
225920.0000000    0.1590480
225960.0000000    0.1684258
226000.0000000    0.1691973
226040.0000000    0.1606636
226080.0000000    0.1697077
226120.0000000    0.1670918
226160.0000000    0.1615522
226200.0000000    0.1743626
226240.0000000    0.1652696
226280.0000000    0.1696888
226320.0000000    0.1587070
226360.0000000    0.1537867
226400.0000000    0.1698397
226440.0000000    0.1557727
226480.0000000    0.1709523
226520.0000000    0.1742240
226560.0000000    0.1579112
226600.0000000    0.1745937
226640.0000000    0.1620891
226680.0000000    0.1622937
226720.0000000    0.1648334
226760.0000000    0.1710271
226800.0000000    0.1686402
226840.0000000    0.1481875
226880.0000000    0.1568018
226920.0000000    0.1648265
226960.0000000    0.1815452
227000.0000000    0.1829612
227040.0000000    0.1735902
227080.0000000    0.1671928
227120.0000000    0.1720617
227160.0000000    0.1921242
227200.0000000    0.1689723
227240.0000000    0.1629024
227280.0000000    0.1683933
227320.0000000    0.1754673
227360.0000000    0.1694723
227400.0000000    0.1697614
227440.0000000    0.1666465
227480.0000000    0.1711944
227520.0000000    0.1677407
227560.0000000    0.1788770
227600.0000000    0.1685480
227640.0000000    0.1795111
227680.0000000    0.1821959
227720.0000000    0.1702476
227760.0000000    0.1612837
227800.0000000    0.1656518
227840.0000000    0.1793720
227880.0000000    0.1734654
227920.0000000    0.1747037
227960.0000000    0.1730713
228000.0000000    0.1767409
228040.0000000    0.1715570
228080.0000000    0.1659273
228120.0000000    0.1788844
228160.0000000    0.1744194
228200.0000000    0.1729069
228240.0000000    0.1843936
228280.0000000    0.1932778
228320.0000000    0.1738558
228360.0000000    0.1865460
228400.0000000    0.1752404
228440.0000000    0.1691304
228480.0000000    0.1705305
228520.0000000    0.1642616
228560.0000000    0.1708458
228600.0000000    0.1706145
228640.0000000    0.1726583
228680.0000000    0.1565639
228720.0000000    0.1711395
228760.0000000    0.1836647
228800.0000000    0.1669499
228840.0000000    0.1614433
228880.0000000    0.1653604
228920.0000000    0.1536448
228960.0000000    0.1566925
229000.0000000    0.1652482
229040.0000000    0.1594418
229080.0000000    0.1683269
229120.0000000    0.1595704
229160.0000000    0.1611943
229200.0000000    0.1497688
229240.0000000    0.1551714
229280.0000000    0.1368787
229320.0000000    0.1545448
229360.0000000    0.1532928
229400.0000000    0.1502619
229440.0000000    0.1633908
229480.0000000    0.1596494
229520.0000000    0.1609211
229560.0000000    0.1624867
229600.0000000    0.1663232
229640.0000000    0.1630514
229680.0000000    0.1537409
229720.0000000    0.1555926
229760.0000000    0.1753608
229800.0000000    0.1698922
229840.0000000    0.1630938
229880.0000000    0.1721425
229920.0000000    0.1807319
229960.0000000    0.1785126
230000.0000000    0.1675976
230040.0000000    0.1756327
230080.0000000    0.1791945
230120.0000000    0.1676564
230160.0000000    0.1698422
230200.0000000    0.1725220
230240.0000000    0.1728075
230280.0000000    0.1605482
230320.0000000    0.1639797
230360.0000000    0.1650116
230400.0000000    0.1653511
230440.0000000    0.1679289
230480.0000000    0.1648996
230520.0000000    0.1646796
230560.0000000    0.1663769
230600.0000000    0.1570980
230640.0000000    0.1442196
230680.0000000    0.1605803
230720.0000000    0.1500878
230760.0000000    0.1570009
230800.0000000    0.1612033
230840.0000000    0.1650659
230880.0000000    0.1653064
230920.0000000    0.1591965
230960.0000000    0.1685485
231000.0000000    0.1643436
231040.0000000    0.1693869
231080.0000000    0.1613786
231120.0000000    0.1682695
231160.0000000    0.1606175
231200.0000000    0.1704977
231240.0000000    0.1576523
231280.0000000    0.1675835
231320.0000000    0.1648530
231360.0000000    0.1568545
231400.0000000    0.1584798
231440.0000000    0.1608898
231480.0000000    0.1665434
231520.0000000    0.1491791
231560.0000000    0.1576555
231600.0000000    0.1673538
231640.0000000    0.1512884
231680.0000000    0.1391114
231720.0000000    0.1624871
231760.0000000    0.1632980
231800.0000000    0.1635197
231840.0000000    0.1488396
231880.0000000    0.1622301
231920.0000000    0.1457343
231960.0000000    0.1545338
232000.0000000    0.1577477
232040.0000000    0.1695085
232080.0000000    0.1679315
232120.0000000    0.1697244
232160.0000000    0.1638409
232200.0000000    0.1652311
232240.0000000    0.1690209
232280.0000000    0.1542162
232320.0000000    0.1558197
232360.0000000    0.1636022
232400.0000000    0.1662114
232440.0000000    0.1569919
232480.0000000    0.1508908
232520.0000000    0.1515947
232560.0000000    0.1367118
232600.0000000    0.1415780
232640.0000000    0.1456749
232680.0000000    0.1565427
232720.0000000    0.1587563
232760.0000000    0.1481827
232800.0000000    0.1436513
232840.0000000    0.1555218
232880.0000000    0.1609143
232920.0000000    0.1565196
232960.0000000    0.1665262
233000.0000000    0.1532142
233040.0000000    0.1616739
233080.0000000    0.1617752
233120.0000000    0.1549825
233160.0000000    0.1474567
233200.0000000    0.1440546
233240.0000000    0.1543547
233280.0000000    0.1534409
233320.0000000    0.1624099
233360.0000000    0.1553573
233400.0000000    0.1586612
233440.0000000    0.1639232
233480.0000000    0.1594889
233520.0000000    0.1555024
233560.0000000    0.1706948
233600.0000000    0.1615407
233640.0000000    0.1609176
233680.0000000    0.1560183
233720.0000000    0.1557814
233760.0000000    0.1659504
233800.0000000    0.1440897
233840.0000000    0.1503506
233880.0000000    0.1356802
233920.0000000    0.1505556
233960.0000000    0.1540447
234000.0000000    0.1489625
234040.0000000    0.1493527
234080.0000000    0.1534125
234120.0000000    0.1489998
234160.0000000    0.1469144
234200.0000000    0.1564958
234240.0000000    0.1434405
234280.0000000    0.1560717
234320.0000000    0.1578963
234360.0000000    0.1503062
234400.0000000    0.1681315
234440.0000000    0.1584106
234480.0000000    0.1602152
234520.0000000    0.1445177
234560.0000000    0.1465446
234600.0000000    0.1488187
234640.0000000    0.1556125
234680.0000000    0.1489111
234720.0000000    0.1596304
234760.0000000    0.1701228
234800.0000000    0.1668180
234840.0000000    0.1796001
234880.0000000    0.1712961
234920.0000000    0.1569419
234960.0000000    0.1604050
235000.0000000    0.1599763
235040.0000000    0.1498143
235080.0000000    0.1560765
235120.0000000    0.1546390
235160.0000000    0.1460960
235200.0000000    0.1376869
235240.0000000    0.1509674
235280.0000000    0.1432847
235320.0000000    0.1399793
235360.0000000    0.1413388
235400.0000000    0.1398762
235440.0000000    0.1529957
235480.0000000    0.1526359
235520.0000000    0.1443543
235560.0000000    0.1401031
235600.0000000    0.1407735
235640.0000000    0.1481581
235680.0000000    0.1623088
235720.0000000    0.1540561
235760.0000000    0.1603368
235800.0000000    0.1393377
235840.0000000    0.1441984
235880.0000000    0.1475721
235920.0000000    0.1649932
235960.0000000    0.1507049
236000.0000000    0.1525724
236040.0000000    0.1494318
236080.0000000    0.1530382
236120.0000000    0.1409297
236160.0000000    0.1486670
236200.0000000    0.1481632
236240.0000000    0.1566338
236280.0000000    0.1639851
236320.0000000    0.1514963
236360.0000000    0.1536520
236400.0000000    0.1514328
236440.0000000    0.1487397
236480.0000000    0.1610787
236520.0000000    0.1444802
236560.0000000    0.1383617
236600.0000000    0.1380716
236640.0000000    0.1386513
236680.0000000    0.1459004
236720.0000000    0.1418061
236760.0000000    0.1559503
236800.0000000    0.1435439
236840.0000000    0.1414183
236880.0000000    0.1528040
236920.0000000    0.1518325
236960.0000000    0.1444132
237000.0000000    0.1537630
237040.0000000    0.1413143
237080.0000000    0.1468390
237120.0000000    0.1659901
237160.0000000    0.1460048
237200.0000000    0.1513644
237240.0000000    0.1430801
237280.0000000    0.1520377
237320.0000000    0.1422305
237360.0000000    0.1470098
237400.0000000    0.1528473
237440.0000000    0.1493190
237480.0000000    0.1564322
237520.0000000    0.1388196
237560.0000000    0.1510120
237600.0000000    0.1382159
237640.0000000    0.1419837
237680.0000000    0.1417500
237720.0000000    0.1428741
237760.0000000    0.1452475
237800.0000000    0.1420593
237840.0000000    0.1437492
237880.0000000    0.1552537
237920.0000000    0.1417703
237960.0000000    0.1445074
238000.0000000    0.1430723
238040.0000000    0.1382309
238080.0000000    0.1558204
238120.0000000    0.1480799
238160.0000000    0.1390428
238200.0000000    0.1471656
238240.0000000    0.1437049
238280.0000000    0.1366014
238320.0000000    0.1408607
238360.0000000    0.1471395
238400.0000000    0.1341159
238440.0000000    0.1513357
238480.0000000    0.1411701
238520.0000000    0.1533988
238560.0000000    0.1426023
238600.0000000    0.1577021
238640.0000000    0.1531381
238680.0000000    0.1390164
238720.0000000    0.1397153
238760.0000000    0.1409955
238800.0000000    0.1598449
238840.0000000    0.1529912
238880.0000000    0.1501936
238920.0000000    0.1476262
238960.0000000    0.1430247
239000.0000000    0.1613487
239040.0000000    0.1501602
239080.0000000    0.1523196
239120.0000000    0.1644479
239160.0000000    0.1556712
239200.0000000    0.1547012
239240.0000000    0.1585975
239280.0000000    0.1530731
239320.0000000    0.1547621
239360.0000000    0.1566851
239400.0000000    0.1548273
239440.0000000    0.1570167
239480.0000000    0.1655777
239520.0000000    0.1482202
239560.0000000    0.1730381
239600.0000000    0.1430182
239640.0000000    0.1441033
239680.0000000    0.1464434
239720.0000000    0.1552472
239760.0000000    0.1636566
239800.0000000    0.1613960
239840.0000000    0.1686853
239880.0000000    0.1577173
239920.0000000    0.1512429
239960.0000000    0.1687849
240000.0000000    0.1578065
240040.0000000    0.1647861
240080.0000000    0.1444927
240120.0000000    0.1558312
240160.0000000    0.1355709
240200.0000000    0.1514573
240240.0000000    0.1401378
240280.0000000    0.1481063
240320.0000000    0.1634019
240360.0000000    0.1549797
240400.0000000    0.1458694
240440.0000000    0.1455992
240480.0000000    0.1504097
240520.0000000    0.1373685
240560.0000000    0.1487753
240600.0000000    0.1500973
240640.0000000    0.1431489
240680.0000000    0.1550579
240720.0000000    0.1557876
240760.0000000    0.1561247
240800.0000000    0.1623618
240840.0000000    0.1618502
240880.0000000    0.1556616
240920.0000000    0.1407841
240960.0000000    0.1574997
241000.0000000    0.1533078
241040.0000000    0.1541169
241080.0000000    0.1664888
241120.0000000    0.1714598
241160.0000000    0.1528153
241200.0000000    0.1540342
241240.0000000    0.1430511
241280.0000000    0.1563301
241320.0000000    0.1512486
241360.0000000    0.1612747
241400.0000000    0.1721332
241440.0000000    0.1740522
241480.0000000    0.1552023
241520.0000000    0.1640469
241560.0000000    0.1676428
241600.0000000    0.1503418
241640.0000000    0.1663067
241680.0000000    0.1735320
241720.0000000    0.1716697
241760.0000000    0.1619717
241800.0000000    0.1616237
241840.0000000    0.1621412
241880.0000000    0.1661642
241920.0000000    0.1563726
241960.0000000    0.1631988
242000.0000000    0.1723122
242040.0000000    0.1698656
242080.0000000    0.1528027
242120.0000000    0.1740770
242160.0000000    0.1614424
242200.0000000    0.1730522
242240.0000000    0.1794372
242280.0000000    0.1906770
242320.0000000    0.1653553
242360.0000000    0.1710822
242400.0000000    0.1720921
242440.0000000    0.1548561
242480.0000000    0.1499448
242520.0000000    0.1563697
242560.0000000    0.1686110
242600.0000000    0.1634243
242640.0000000    0.1578465
242680.0000000    0.1562353
242720.0000000    0.1656149
242760.0000000    0.1612337
242800.0000000    0.1629283
242840.0000000    0.1687593
242880.0000000    0.1646760
242920.0000000    0.1578694
242960.0000000    0.1453924
243000.0000000    0.1585018
243040.0000000    0.1532219
243080.0000000    0.1546372
243120.0000000    0.1556263
243160.0000000    0.1475142
243200.0000000    0.1380181
243240.0000000    0.1486137
243280.0000000    0.1326821
243320.0000000    0.1447441
243360.0000000    0.1458424
243400.0000000    0.1554911
243440.0000000    0.1443067
243480.0000000    0.1361495
243520.0000000    0.1392755
243560.0000000    0.1410021
243600.0000000    0.1530950
243640.0000000    0.1611588
243680.0000000    0.1581277
243720.0000000    0.1654999
243760.0000000    0.1713217
243800.0000000    0.1811775
243840.0000000    0.1698802
243880.0000000    0.1799554
243920.0000000    0.1741182
243960.0000000    0.1792001
244000.0000000    0.1732016
244040.0000000    0.1672837
244080.0000000    0.1704000
244120.0000000    0.1536653
244160.0000000    0.1587938
244200.0000000    0.1615103
244240.0000000    0.1579938
244280.0000000    0.1508106
244320.0000000    0.1568409
244360.0000000    0.1558557
244400.0000000    0.1669459
244440.0000000    0.1679427
244480.0000000    0.1673878
244520.0000000    0.1731096
244560.0000000    0.1605023
244600.0000000    0.1702362
244640.0000000    0.1771110
244680.0000000    0.1727916
244720.0000000    0.1635482
244760.0000000    0.1776031
244800.0000000    0.1793656
244840.0000000    0.1765006
244880.0000000    0.1819469
244920.0000000    0.1709145
244960.0000000    0.1664132
245000.0000000    0.1770172
245040.0000000    0.1829009
245080.0000000    0.1636469
245120.0000000    0.1655199
245160.0000000    0.1704350
245200.0000000    0.1669114
245240.0000000    0.1644853
245280.0000000    0.1656328
245320.0000000    0.1786499
245360.0000000    0.1744433
245400.0000000    0.1707062
245440.0000000    0.1846927
245480.0000000    0.1700705
245520.0000000    0.1731024
245560.0000000    0.1847210
245600.0000000    0.1772997
245640.0000000    0.1859583
245680.0000000    0.1825238
245720.0000000    0.1885908
245760.0000000    0.1670305
245800.0000000    0.1786748
245840.0000000    0.1611430
245880.0000000    0.1803218
245920.0000000    0.1958366
245960.0000000    0.1773721
246000.0000000    0.1991780
246040.0000000    0.1961364
246080.0000000    0.2006032
246120.0000000    0.1990646
246160.0000000    0.2088423
246200.0000000    0.2020252
246240.0000000    0.2122423
246280.0000000    0.2005690
246320.0000000    0.1971022
246360.0000000    0.1842475
246400.0000000    0.1842178
246440.0000000    0.1848946
246480.0000000    0.1951179
246520.0000000    0.1801354
246560.0000000    0.1938792
246600.0000000    0.1803407
246640.0000000    0.1869588
246680.0000000    0.1831773
246720.0000000    0.1735723
246760.0000000    0.1607125
246800.0000000    0.1945795
246840.0000000    0.1748917
246880.0000000    0.1663710
246920.0000000    0.1668793
246960.0000000    0.1667152
247000.0000000    0.1690460
247040.0000000    0.1631003
247080.0000000    0.1677773
247120.0000000    0.1642954
247160.0000000    0.1782531
247200.0000000    0.1581959
247240.0000000    0.1768160
247280.0000000    0.1964306
247320.0000000    0.1790311
247360.0000000    0.1830291
247400.0000000    0.1800342
247440.0000000    0.1748373
247480.0000000    0.1718628
247520.0000000    0.1815734
247560.0000000    0.1678533
247600.0000000    0.1764804
247640.0000000    0.1875145
247680.0000000    0.1875813
247720.0000000    0.1776265
247760.0000000    0.1720050
247800.0000000    0.1877999
247840.0000000    0.1848176
247880.0000000    0.1872028
247920.0000000    0.1839401
247960.0000000    0.1837994
248000.0000000    0.1985079
248040.0000000    0.1729257
248080.0000000    0.1736328
248120.0000000    0.1869850
248160.0000000    0.1840819
248200.0000000    0.1815495
248240.0000000    0.1970916
248280.0000000    0.1893901
248320.0000000    0.1763291
248360.0000000    0.1738799
248400.0000000    0.1797158
248440.0000000    0.1777662
248480.0000000    0.1804826
248520.0000000    0.1607333
248560.0000000    0.1733497
248600.0000000    0.1695347
248640.0000000    0.1848358
248680.0000000    0.1892153
248720.0000000    0.1749556
248760.0000000    0.1671188
248800.0000000    0.1584453
248840.0000000    0.1769612
248880.0000000    0.1765053
248920.0000000    0.1630911
248960.0000000    0.1663346
249000.0000000    0.1596748
249040.0000000    0.1836552
249080.0000000    0.1658304
249120.0000000    0.1633676
249160.0000000    0.1642980
249200.0000000    0.1860195
249240.0000000    0.1784197
249280.0000000    0.1671304
249320.0000000    0.1559712
249360.0000000    0.1577893
249400.0000000    0.1618757
249440.0000000    0.1755222
249480.0000000    0.1701470
249520.0000000    0.1616751
249560.0000000    0.1855907
249600.0000000    0.1797096
249640.0000000    0.1771871
249680.0000000    0.1601575
249720.0000000    0.1717014
249760.0000000    0.1778463
249800.0000000    0.1806524
249840.0000000    0.1776053
249880.0000000    0.1831765
249920.0000000    0.1875728
249960.0000000    0.1870981
250000.0000000    0.1790487
250040.0000000    0.1566381
250080.0000000    0.1692168
250120.0000000    0.1659271
250160.0000000    0.1698514
250200.0000000    0.1614044
250240.0000000    0.1672028
250280.0000000    0.1623798
250320.0000000    0.1613133
250360.0000000    0.1603831
250400.0000000    0.1642572
250440.0000000    0.1741129
250480.0000000    0.1821279
250520.0000000    0.1802478
250560.0000000    0.1529235
250600.0000000    0.1673733
250640.0000000    0.1651307
250680.0000000    0.1879541
250720.0000000    0.1671749
250760.0000000    0.1746418
250800.0000000    0.1780376
250840.0000000    0.1747344
250880.0000000    0.1558084
250920.0000000    0.1707867
250960.0000000    0.1595682
251000.0000000    0.1624061
251040.0000000    0.1741589
251080.0000000    0.1702964
251120.0000000    0.1602261
251160.0000000    0.1658150
251200.0000000    0.1549006
251240.0000000    0.1712551
251280.0000000    0.1711032
251320.0000000    0.1437815
251360.0000000    0.1580310
251400.0000000    0.1600770
251440.0000000    0.1652106
251480.0000000    0.1678293
251520.0000000    0.1802157
251560.0000000    0.1790442
251600.0000000    0.1853133
251640.0000000    0.1869703
251680.0000000    0.1774021
251720.0000000    0.1868833
251760.0000000    0.1687365
251800.0000000    0.1703517
251840.0000000    0.1821030
251880.0000000    0.1655560
251920.0000000    0.1909492
251960.0000000    0.1734826
252000.0000000    0.1871975
252040.0000000    0.1794562
252080.0000000    0.1881112
252120.0000000    0.1690913
252160.0000000    0.1726236
252200.0000000    0.1725799
252240.0000000    0.1666264
252280.0000000    0.1605081
252320.0000000    0.1685268
252360.0000000    0.1600927
252400.0000000    0.1600024
252440.0000000    0.1703742
252480.0000000    0.1562660
252520.0000000    0.1791487
252560.0000000    0.1683836
252600.0000000    0.1876448
252640.0000000    0.1624069
252680.0000000    0.1643250
252720.0000000    0.1710419
252760.0000000    0.1663134
252800.0000000    0.1709164
252840.0000000    0.1633187
252880.0000000    0.1577098
252920.0000000    0.1644105
252960.0000000    0.1680105
253000.0000000    0.1660235
253040.0000000    0.1797746
253080.0000000    0.1705205
253120.0000000    0.1783340
253160.0000000    0.1690092
253200.0000000    0.1798784
253240.0000000    0.1720857
253280.0000000    0.1831097
253320.0000000    0.1643877
253360.0000000    0.1676494
253400.0000000    0.1822304
253440.0000000    0.1733783
253480.0000000    0.1639035
253520.0000000    0.1668296
253560.0000000    0.1606227
253600.0000000    0.1701823
253640.0000000    0.1543713
253680.0000000    0.1657984
253720.0000000    0.1671737
253760.0000000    0.1843497
253800.0000000    0.1597208
253840.0000000    0.1483268
253880.0000000    0.1731736
253920.0000000    0.1677005
253960.0000000    0.1707566
254000.0000000    0.1689323
254040.0000000    0.1630535
254080.0000000    0.1634531
254120.0000000    0.1676077
254160.0000000    0.1762145
254200.0000000    0.1567706
254240.0000000    0.1712323
254280.0000000    0.1653377
254320.0000000    0.1823318
254360.0000000    0.1615803
254400.0000000    0.1620976
254440.0000000    0.1699924
254480.0000000    0.1742698
254520.0000000    0.1663667
254560.0000000    0.1766051
254600.0000000    0.1754038
254640.0000000    0.1689058
254680.0000000    0.1563510
254720.0000000    0.1746634
254760.0000000    0.1896340
254800.0000000    0.1903060
254840.0000000    0.1939587
254880.0000000    0.1798075
254920.0000000    0.1900228
254960.0000000    0.1814622
255000.0000000    0.1757979
255040.0000000    0.1740758
255080.0000000    0.1675459
255120.0000000    0.1605937
255160.0000000    0.1595667
255200.0000000    0.1624797
255240.0000000    0.1631779
255280.0000000    0.1846152
255320.0000000    0.1703938
255360.0000000    0.1791673
255400.0000000    0.1713856
255440.0000000    0.1546575
255480.0000000    0.1775056
255520.0000000    0.1606743
255560.0000000    0.1595001
255600.0000000    0.1618189
255640.0000000    0.1524259
255680.0000000    0.1689668
255720.0000000    0.1675699
255760.0000000    0.1526521
255800.0000000    0.1579953
255840.0000000    0.1524871
255880.0000000    0.1457169
255920.0000000    0.1536211
255960.0000000    0.1613294
256000.0000000    0.1435270
256040.0000000    0.1571529
256080.0000000    0.1378856
256120.0000000    0.1391982
256160.0000000    0.1378239
256200.0000000    0.1528069
256240.0000000    0.1489313
256280.0000000    0.1714354
256320.0000000    0.1503259
256360.0000000    0.1628675
256400.0000000    0.1600893
256440.0000000    0.1562000
256480.0000000    0.1493672
256520.0000000    0.1546417
256560.0000000    0.1455719
256600.0000000    0.1324907
256640.0000000    0.1426666
256680.0000000    0.1445772
256720.0000000    0.1554408
256760.0000000    0.1472495
256800.0000000    0.1578470
256840.0000000    0.1834752
256880.0000000    0.1620673
256920.0000000    0.1684825
256960.0000000    0.1683027
257000.0000000    0.1748066
257040.0000000    0.1636683
257080.0000000    0.1744718
257120.0000000    0.1517456
257160.0000000    0.1540403
257200.0000000    0.1639266
257240.0000000    0.1675008
257280.0000000    0.1741955
257320.0000000    0.1753943
257360.0000000    0.1620649
257400.0000000    0.1543470
257440.0000000    0.1623537
257480.0000000    0.1530408
257520.0000000    0.1711009
257560.0000000    0.1635413
257600.0000000    0.1602616
257640.0000000    0.1506863
257680.0000000    0.1640800
257720.0000000    0.1729645
257760.0000000    0.1713105
257800.0000000    0.1740235
257840.0000000    0.1709651
257880.0000000    0.1822484
257920.0000000    0.1710063
257960.0000000    0.1767618
258000.0000000    0.1701421
258040.0000000    0.1628646
258080.0000000    0.1593743
258120.0000000    0.1715799
258160.0000000    0.1655497
258200.0000000    0.1701397
258240.0000000    0.1745317
258280.0000000    0.1624011
258320.0000000    0.1584412
258360.0000000    0.1903141
258400.0000000    0.1706104
258440.0000000    0.1801403
258480.0000000    0.1629844
258520.0000000    0.1911098
258560.0000000    0.1648788
258600.0000000    0.1774072
258640.0000000    0.1783884
258680.0000000    0.1843139
258720.0000000    0.1826902
258760.0000000    0.1859705
258800.0000000    0.1741887
258840.0000000    0.1952213
258880.0000000    0.1838898
258920.0000000    0.1731025
258960.0000000    0.1855940
259000.0000000    0.1767509
259040.0000000    0.1776370
259080.0000000    0.1894826
259120.0000000    0.1718801
259160.0000000    0.1622969
259200.0000000    0.1766610
259240.0000000    0.1703535
259280.0000000    0.1705169
259320.0000000    0.1611044
259360.0000000    0.1533987
259400.0000000    0.1667116
259440.0000000    0.1655478
259480.0000000    0.1590556
259520.0000000    0.1685417
259560.0000000    0.1745289
259600.0000000    0.1673051
259640.0000000    0.1862322
259680.0000000    0.1699234
259720.0000000    0.1725834
259760.0000000    0.1759831
259800.0000000    0.1791472
259840.0000000    0.1830148
259880.0000000    0.1818616
259920.0000000    0.1819769
259960.0000000    0.1892087
260000.0000000    0.1978035
260040.0000000    0.1890715
260080.0000000    0.1667546
260120.0000000    0.1842194
260160.0000000    0.1960850
260200.0000000    0.1597574
260240.0000000    0.1819357
260280.0000000    0.1665501
260320.0000000    0.1646757
260360.0000000    0.1719585
260400.0000000    0.1681005
260440.0000000    0.1636197
260480.0000000    0.1699969
260520.0000000    0.1670329
260560.0000000    0.1727373
260600.0000000    0.1798063
260640.0000000    0.1844251
260680.0000000    0.1824771
260720.0000000    0.1734658
260760.0000000    0.1715040
260800.0000000    0.1870535
260840.0000000    0.1813647
260880.0000000    0.1872137
260920.0000000    0.1805188
260960.0000000    0.1784060
261000.0000000    0.1834825
261040.0000000    0.1726353
261080.0000000    0.1748418
261120.0000000    0.1721537
261160.0000000    0.1827452
261200.0000000    0.1754188
261240.0000000    0.1755326
261280.0000000    0.1829409
261320.0000000    0.1650359
261360.0000000    0.1732368
261400.0000000    0.1697729
261440.0000000    0.1710654
261480.0000000    0.1648593
261520.0000000    0.1608134
261560.0000000    0.1782390
261600.0000000    0.1683741
261640.0000000    0.1770249
261680.0000000    0.1660408
261720.0000000    0.1713833
261760.0000000    0.1716937
261800.0000000    0.1680834
261840.0000000    0.1713857
261880.0000000    0.1810551
261920.0000000    0.1584338
261960.0000000    0.1763369
262000.0000000    0.1793071
262040.0000000    0.1809708
262080.0000000    0.1750517
262120.0000000    0.1712947
262160.0000000    0.1644350
262200.0000000    0.1608474
262240.0000000    0.1689045
262280.0000000    0.1679538
262320.0000000    0.1600541
262360.0000000    0.1572994
262400.0000000    0.1626842
262440.0000000    0.1600744
262480.0000000    0.1579818
262520.0000000    0.1455922
262560.0000000    0.1505804
262600.0000000    0.1640817
262640.0000000    0.1628540
262680.0000000    0.1610175
262720.0000000    0.1592667
262760.0000000    0.1662254
262800.0000000    0.1683111
262840.0000000    0.1707595
262880.0000000    0.1717098
262920.0000000    0.1628582
262960.0000000    0.1690953
263000.0000000    0.1738440
263040.0000000    0.1794016
263080.0000000    0.1789818
263120.0000000    0.1699689
263160.0000000    0.1683844
263200.0000000    0.1546003
263240.0000000    0.1643991
263280.0000000    0.1697462
263320.0000000    0.1694286
263360.0000000    0.1663290
263400.0000000    0.1696155
263440.0000000    0.1726324
263480.0000000    0.1707496
263520.0000000    0.1699922
263560.0000000    0.1599183
263600.0000000    0.1636237
263640.0000000    0.1696464
263680.0000000    0.1814071
263720.0000000    0.1764030
263760.0000000    0.1789531
263800.0000000    0.1718921
263840.0000000    0.1688050
263880.0000000    0.1798564
263920.0000000    0.1694125
263960.0000000    0.1617895
264000.0000000    0.1627270
264040.0000000    0.1675406
264080.0000000    0.1592370
264120.0000000    0.1804335
264160.0000000    0.1750100
264200.0000000    0.1789991
264240.0000000    0.1730563
264280.0000000    0.1799222
264320.0000000    0.1712641
264360.0000000    0.1885152
264400.0000000    0.1803779
264440.0000000    0.1688935
264480.0000000    0.1626230
264520.0000000    0.1717660
264560.0000000    0.1721511
264600.0000000    0.1691015
264640.0000000    0.1994365
264680.0000000    0.1871136
264720.0000000    0.1888986
264760.0000000    0.1597394
264800.0000000    0.1616576
264840.0000000    0.1739746
264880.0000000    0.1826365
264920.0000000    0.1846832
264960.0000000    0.1841764
265000.0000000    0.1808688
265040.0000000    0.1887387
265080.0000000    0.1821691
265120.0000000    0.1744714
265160.0000000    0.1696903
265200.0000000    0.1742689
265240.0000000    0.1846801
265280.0000000    0.1918259
265320.0000000    0.1761656
265360.0000000    0.1830594
265400.0000000    0.1771471
265440.0000000    0.1753576
265480.0000000    0.1792210
265520.0000000    0.1687566
265560.0000000    0.1777249
265600.0000000    0.1779040
265640.0000000    0.1822204
265680.0000000    0.1813543
265720.0000000    0.1710247
265760.0000000    0.1681674
265800.0000000    0.1727971
265840.0000000    0.1796600
265880.0000000    0.1819197
265920.0000000    0.1817139
265960.0000000    0.1741646
266000.0000000    0.1906167
266040.0000000    0.1800712
266080.0000000    0.1935782
266120.0000000    0.1671939
266160.0000000    0.1715251
266200.0000000    0.1813538
266240.0000000    0.1801596
266280.0000000    0.1858063
266320.0000000    0.1742913
266360.0000000    0.1895584
266400.0000000    0.1821736
266440.0000000    0.1849902
266480.0000000    0.1821551
266520.0000000    0.1825440
266560.0000000    0.1872586
266600.0000000    0.1967841
266640.0000000    0.1868540
266680.0000000    0.1954331
266720.0000000    0.1817302
266760.0000000    0.1648940
266800.0000000    0.1903898
266840.0000000    0.1700900
266880.0000000    0.1831184
266920.0000000    0.1820103
266960.0000000    0.1753488
267000.0000000    0.1746935
267040.0000000    0.1836418
267080.0000000    0.1952074
267120.0000000    0.1894826
267160.0000000    0.1744319
267200.0000000    0.1763026
267240.0000000    0.1839272
267280.0000000    0.1969360
267320.0000000    0.1837282
267360.0000000    0.1919373
267400.0000000    0.2015472
267440.0000000    0.1985852
267480.0000000    0.1917650
267520.0000000    0.1856536
267560.0000000    0.2016608
267600.0000000    0.1708483
267640.0000000    0.1836657
267680.0000000    0.1795387
267720.0000000    0.1765513
267760.0000000    0.1869687
267800.0000000    0.1810778
267840.0000000    0.1813530
267880.0000000    0.1763017
267920.0000000    0.1685069
267960.0000000    0.1600859
268000.0000000    0.1604650
268040.0000000    0.1650383
268080.0000000    0.1630699
268120.0000000    0.1637252
268160.0000000    0.1729069
268200.0000000    0.1613557
268240.0000000    0.1854900
268280.0000000    0.1681410
268320.0000000    0.1818463
268360.0000000    0.1783415
268400.0000000    0.1878923
268440.0000000    0.1777150
268480.0000000    0.1791409
268520.0000000    0.1566528
268560.0000000    0.1728027
268600.0000000    0.1795723
268640.0000000    0.1623892
268680.0000000    0.1672156
268720.0000000    0.1689233
268760.0000000    0.1880342
268800.0000000    0.1682509
268840.0000000    0.1795832
268880.0000000    0.1710846
268920.0000000    0.1650088
268960.0000000    0.1707013
269000.0000000    0.1640317
269040.0000000    0.1761162
269080.0000000    0.1703987
269120.0000000    0.1756721
269160.0000000    0.1861903
269200.0000000    0.1684415
269240.0000000    0.1668684
269280.0000000    0.1679510
269320.0000000    0.1747281
269360.0000000    0.1696062
269400.0000000    0.1806304
269440.0000000    0.1843650
269480.0000000    0.1845040
269520.0000000    0.1984486
269560.0000000    0.1949046
269600.0000000    0.1838547
269640.0000000    0.1750863
269680.0000000    0.1895902
269720.0000000    0.1787607
269760.0000000    0.1756367
269800.0000000    0.2055699
269840.0000000    0.1825164
269880.0000000    0.1769757
269920.0000000    0.1789315
269960.0000000    0.1794582
270000.0000000    0.1555042
270040.0000000    0.1669827
270080.0000000    0.1663154
270120.0000000    0.1481576
270160.0000000    0.1439812
270200.0000000    0.1467383
270240.0000000    0.1452305
270280.0000000    0.1697366
270320.0000000    0.1639180
270360.0000000    0.1677270
270400.0000000    0.1583397
270440.0000000    0.1596374
270480.0000000    0.1592631
270520.0000000    0.1504082
270560.0000000    0.1396891
270600.0000000    0.1489980
270640.0000000    0.1470906
270680.0000000    0.1492011
270720.0000000    0.1513044
270760.0000000    0.1575082
270800.0000000    0.1685790
270840.0000000    0.1651880
270880.0000000    0.1492066
270920.0000000    0.1527928
270960.0000000    0.1619960
271000.0000000    0.1660531
271040.0000000    0.1799142
271080.0000000    0.1719133
271120.0000000    0.1911552
271160.0000000    0.1797505
271200.0000000    0.1675119
271240.0000000    0.1818976
271280.0000000    0.1631324
271320.0000000    0.1825484
271360.0000000    0.1778554
271400.0000000    0.1694404
271440.0000000    0.1638844
271480.0000000    0.1790380
271520.0000000    0.1838807
271560.0000000    0.1772084
271600.0000000    0.1844232
271640.0000000    0.1847517
271680.0000000    0.1985627
271720.0000000    0.1872982
271760.0000000    0.1900967
271800.0000000    0.2116487
271840.0000000    0.1855204
271880.0000000    0.2004496
271920.0000000    0.1909083
271960.0000000    0.1897234
272000.0000000    0.1935604
272040.0000000    0.2008753
272080.0000000    0.1996901
272120.0000000    0.1878070
272160.0000000    0.1856767
272200.0000000    0.1955513
272240.0000000    0.2028653
272280.0000000    0.1921725
272320.0000000    0.1897364
272360.0000000    0.2057881
272400.0000000    0.1824017
272440.0000000    0.2172095
272480.0000000    0.2201402
272520.0000000    0.2001316
272560.0000000    0.1987904
272600.0000000    0.2069499
272640.0000000    0.1967618
272680.0000000    0.1996108
272720.0000000    0.1797640
272760.0000000    0.1682600
272800.0000000    0.1831505
272840.0000000    0.1948825
272880.0000000    0.1921123
272920.0000000    0.1984456
272960.0000000    0.1648885
273000.0000000    0.1679645
273040.0000000    0.1948414
273080.0000000    0.1790798
273120.0000000    0.1968158
273160.0000000    0.1934900
273200.0000000    0.1861847
273240.0000000    0.1807869
273280.0000000    0.1833688
273320.0000000    0.1823380
273360.0000000    0.1646038
273400.0000000    0.1803165
273440.0000000    0.1867056
273480.0000000    0.1808549
273520.0000000    0.1862042
273560.0000000    0.1783004
273600.0000000    0.1843808
273640.0000000    0.1794435
273680.0000000    0.1764864
273720.0000000    0.1734769
273760.0000000    0.1709252
273800.0000000    0.1760957
273840.0000000    0.1674485
273880.0000000    0.1517079
273920.0000000    0.1619994
273960.0000000    0.1710421
274000.0000000    0.1699938
274040.0000000    0.1799134
274080.0000000    0.1629006
274120.0000000    0.1563907
274160.0000000    0.1691273
274200.0000000    0.1621545
274240.0000000    0.1677441
274280.0000000    0.1781207
274320.0000000    0.1852008
274360.0000000    0.1794999
274400.0000000    0.1460311
274440.0000000    0.1676457
274480.0000000    0.1611273
274520.0000000    0.1679221
274560.0000000    0.1599439
274600.0000000    0.1694396
274640.0000000    0.1654668
274680.0000000    0.1676110
274720.0000000    0.1809287
274760.0000000    0.1813963
274800.0000000    0.1693699
274840.0000000    0.1760049
274880.0000000    0.1713973
274920.0000000    0.1830035
274960.0000000    0.1747488
275000.0000000    0.1742283
275040.0000000    0.1804266
275080.0000000    0.1741426
275120.0000000    0.1812368
275160.0000000    0.1745693
275200.0000000    0.1754162
275240.0000000    0.1662636
275280.0000000    0.1743765
275320.0000000    0.1922948
275360.0000000    0.2024602
275400.0000000    0.1878754
275440.0000000    0.1819176
275480.0000000    0.1824688
275520.0000000    0.1724990
275560.0000000    0.1611479
275600.0000000    0.1736373
275640.0000000    0.1533996
275680.0000000    0.1723543
275720.0000000    0.1483437
275760.0000000    0.1776199
275800.0000000    0.1679241
275840.0000000    0.1805758
275880.0000000    0.1650676
275920.0000000    0.1710745
275960.0000000    0.1659458
276000.0000000    0.1675387
276040.0000000    0.1698188
276080.0000000    0.1701501
276120.0000000    0.1747243
276160.0000000    0.1699107
276200.0000000    0.1849253
276240.0000000    0.1761404
276280.0000000    0.1623452
276320.0000000    0.1610487
276360.0000000    0.1790651
276400.0000000    0.1718636
276440.0000000    0.1773367
276480.0000000    0.1699332
276520.0000000    0.1646639
276560.0000000    0.1724906
276600.0000000    0.1586917
276640.0000000    0.1618405
276680.0000000    0.1694418
276720.0000000    0.1647394
276760.0000000    0.1644943
276800.0000000    0.1560203
276840.0000000    0.1549886
276880.0000000    0.1658974
276920.0000000    0.1720959
276960.0000000    0.1553079
277000.0000000    0.1639604
277040.0000000    0.1660794
277080.0000000    0.1655907
277120.0000000    0.1709767
277160.0000000    0.1672746
277200.0000000    0.1648349
277240.0000000    0.1798234
277280.0000000    0.1808133
277320.0000000    0.1764654
277360.0000000    0.1556892
277400.0000000    0.1679249
277440.0000000    0.1841893
277480.0000000    0.1682784
277520.0000000    0.1660207
277560.0000000    0.1674574
277600.0000000    0.1594610
277640.0000000    0.1763142
277680.0000000    0.1760376
277720.0000000    0.1887935
277760.0000000    0.1810400
277800.0000000    0.1876246
277840.0000000    0.1806518
277880.0000000    0.1636310
277920.0000000    0.1720354
277960.0000000    0.1622279
278000.0000000    0.1758620
278040.0000000    0.1656492
278080.0000000    0.1769500
278120.0000000    0.1739766
278160.0000000    0.1733826
278200.0000000    0.1724246
278240.0000000    0.1637060
278280.0000000    0.1709040
278320.0000000    0.1641642
278360.0000000    0.1569894
278400.0000000    0.1639309
278440.0000000    0.1717694
278480.0000000    0.1589938
278520.0000000    0.1653741
278560.0000000    0.1648323
278600.0000000    0.1594211
278640.0000000    0.1678723
278680.0000000    0.1633579
278720.0000000    0.1641734
278760.0000000    0.1707279
278800.0000000    0.1683645
278840.0000000    0.1571517
278880.0000000    0.1570899
278920.0000000    0.1652378
278960.0000000    0.1769139
279000.0000000    0.1713994
279040.0000000    0.1576452
279080.0000000    0.1660724
279120.0000000    0.1692958
279160.0000000    0.1710917
279200.0000000    0.1727051
279240.0000000    0.1531738
279280.0000000    0.1565138
279320.0000000    0.1623532
279360.0000000    0.1552932
279400.0000000    0.1603721
279440.0000000    0.1598207
279480.0000000    0.1601083
279520.0000000    0.1601154
279560.0000000    0.1557597
279600.0000000    0.1687582
279640.0000000    0.1570695
279680.0000000    0.1675469
279720.0000000    0.1761645
279760.0000000    0.1648297
279800.0000000    0.1641435
279840.0000000    0.1666313
279880.0000000    0.1643132
279920.0000000    0.1749499
279960.0000000    0.1707223
280000.0000000    0.1618623
280040.0000000    0.1598576
280080.0000000    0.1678976
280120.0000000    0.1755478
280160.0000000    0.1595766
280200.0000000    0.1662330
280240.0000000    0.1489709
280280.0000000    0.1637503
280320.0000000    0.1588209
280360.0000000    0.1712923
280400.0000000    0.1748157
280440.0000000    0.1787761
280480.0000000    0.1659348
280520.0000000    0.1606207
280560.0000000    0.1787063
280600.0000000    0.1722122
280640.0000000    0.1679729
280680.0000000    0.1642421
280720.0000000    0.1694842
280760.0000000    0.1806560
280800.0000000    0.1823263
280840.0000000    0.1748198
280880.0000000    0.1899028
280920.0000000    0.1861102
280960.0000000    0.1780817
281000.0000000    0.1884090
281040.0000000    0.1868725
281080.0000000    0.1940303
281120.0000000    0.1889739
281160.0000000    0.1773104
281200.0000000    0.1988816
281240.0000000    0.1982979
281280.0000000    0.1734000
281320.0000000    0.1768953
281360.0000000    0.1829804
281400.0000000    0.1976949
281440.0000000    0.1915396
281480.0000000    0.1796823
281520.0000000    0.1780143
281560.0000000    0.1807891
281600.0000000    0.1803410
281640.0000000    0.1917628
281680.0000000    0.1843063
281720.0000000    0.1868866
281760.0000000    0.2083077
281800.0000000    0.1877495
281840.0000000    0.1869403
281880.0000000    0.1852493
281920.0000000    0.1925611
281960.0000000    0.1865082
282000.0000000    0.1893267
282040.0000000    0.1939266
282080.0000000    0.1921048
282120.0000000    0.1956139
282160.0000000    0.1841442
282200.0000000    0.2029687
282240.0000000    0.2121765
282280.0000000    0.2058396
282320.0000000    0.1841213
282360.0000000    0.1776790
282400.0000000    0.1775403
282440.0000000    0.1833358
282480.0000000    0.1926655
282520.0000000    0.1807716
282560.0000000    0.1730137
282600.0000000    0.1968092
282640.0000000    0.1875545
282680.0000000    0.1901176
282720.0000000    0.2016084
282760.0000000    0.1939352
282800.0000000    0.2048867
282840.0000000    0.2005846
282880.0000000    0.1917130
282920.0000000    0.1744751
282960.0000000    0.1970308
283000.0000000    0.1807517
283040.0000000    0.1878443
283080.0000000    0.1820775
283120.0000000    0.1550052
283160.0000000    0.1658100
283200.0000000    0.1723413
283240.0000000    0.1769950
283280.0000000    0.1850382
283320.0000000    0.1805177
283360.0000000    0.1608215
283400.0000000    0.1588391
283440.0000000    0.1542708
283480.0000000    0.1671228
283520.0000000    0.1609872
283560.0000000    0.1575005
283600.0000000    0.1700670
283640.0000000    0.1694155
283680.0000000    0.1638857
283720.0000000    0.1807915
283760.0000000    0.1774710
283800.0000000    0.1743016
283840.0000000    0.1774275
283880.0000000    0.1770265
283920.0000000    0.1708481
283960.0000000    0.1739873
284000.0000000    0.1694365
284040.0000000    0.1755916
284080.0000000    0.1633556
284120.0000000    0.1736506
284160.0000000    0.1760542
284200.0000000    0.1785992
284240.0000000    0.1897232
284280.0000000    0.1763936
284320.0000000    0.1886975
284360.0000000    0.2028442
284400.0000000    0.1792313
284440.0000000    0.1728179
284480.0000000    0.1841461
284520.0000000    0.1690167
284560.0000000    0.1759928
284600.0000000    0.1774644
284640.0000000    0.1734671
284680.0000000    0.1810472
284720.0000000    0.1829217
284760.0000000    0.1857693
284800.0000000    0.1876612
284840.0000000    0.1937921
284880.0000000    0.1649472
284920.0000000    0.1768609
284960.0000000    0.1787674
285000.0000000    0.1799937
285040.0000000    0.1953210
285080.0000000    0.1864325
285120.0000000    0.1852673
285160.0000000    0.1977115
285200.0000000    0.1842853
285240.0000000    0.1816745
285280.0000000    0.1763861
285320.0000000    0.1712753
285360.0000000    0.1780747
285400.0000000    0.1886040
285440.0000000    0.1767443
285480.0000000    0.1600558
285520.0000000    0.1707284
285560.0000000    0.1796505
285600.0000000    0.1740454
285640.0000000    0.1908364
285680.0000000    0.1791262
285720.0000000    0.1809378
285760.0000000    0.1930050
285800.0000000    0.1726158
285840.0000000    0.1786706
285880.0000000    0.1786774
285920.0000000    0.1854613
285960.0000000    0.1918266
286000.0000000    0.2110850
286040.0000000    0.2043813
286080.0000000    0.2089403
286120.0000000    0.2203119
286160.0000000    0.2232816
286200.0000000    0.2233333
286240.0000000    0.2068620
286280.0000000    0.2029469
286320.0000000    0.1964453
286360.0000000    0.1861580
286400.0000000    0.2203677
286440.0000000    0.2074600
286480.0000000    0.2018137
286520.0000000    0.2102451
286560.0000000    0.1963877
286600.0000000    0.1930699
286640.0000000    0.1958903
286680.0000000    0.2073298
286720.0000000    0.2082338
286760.0000000    0.2293157
286800.0000000    0.2095077
286840.0000000    0.2141283
286880.0000000    0.1976562
286920.0000000    0.2032648
286960.0000000    0.2098296
287000.0000000    0.2080530
287040.0000000    0.2046199
287080.0000000    0.1967861
287120.0000000    0.2051837
287160.0000000    0.2033793
287200.0000000    0.2062946
287240.0000000    0.2316975
287280.0000000    0.1980138
287320.0000000    0.2053763
287360.0000000    0.1904881
287400.0000000    0.1998202
287440.0000000    0.2030647
287480.0000000    0.1954681
287520.0000000    0.2061107
287560.0000000    0.1924584
287600.0000000    0.2034539
287640.0000000    0.1791845
287680.0000000    0.1853816
287720.0000000    0.1973768
287760.0000000    0.1992070
287800.0000000    0.2218981
287840.0000000    0.2004526
287880.0000000    0.2091138
287920.0000000    0.2001465
287960.0000000    0.2002069
288000.0000000    0.2076436
288040.0000000    0.2029299
288080.0000000    0.2134129
288120.0000000    0.2093128
288160.0000000    0.2114778
288200.0000000    0.2136685
288240.0000000    0.2076244
288280.0000000    0.2338768
288320.0000000    0.2273905
288360.0000000    0.2321182
288400.0000000    0.2028995
288440.0000000    0.2155826
288480.0000000    0.2073598
288520.0000000    0.2125227
288560.0000000    0.2049866
288600.0000000    0.2160713
288640.0000000    0.2115414
288680.0000000    0.2238116
288720.0000000    0.2313077
288760.0000000    0.2060648
288800.0000000    0.2142716
288840.0000000    0.2143646
288880.0000000    0.2088975
288920.0000000    0.2236724
288960.0000000    0.2211856
289000.0000000    0.2358031
289040.0000000    0.2040135
289080.0000000    0.1952793
289120.0000000    0.2009704
289160.0000000    0.2129781
289200.0000000    0.1953835
289240.0000000    0.1877871
289280.0000000    0.2106368
289320.0000000    0.2003733
289360.0000000    0.2041743
289400.0000000    0.2107441
289440.0000000    0.2079910
289480.0000000    0.2093984
289520.0000000    0.1926572
289560.0000000    0.2094670
289600.0000000    0.2031988
289640.0000000    0.2113834
289680.0000000    0.2040510
289720.0000000    0.2112097
289760.0000000    0.2012586
289800.0000000    0.1929899
289840.0000000    0.2019616
289880.0000000    0.1779156
289920.0000000    0.2007705
289960.0000000    0.2052575
290000.0000000    0.2159020
290040.0000000    0.2127825
290080.0000000    0.2026889
290120.0000000    0.1981865
290160.0000000    0.2224204
290200.0000000    0.2077043
290240.0000000    0.2110603
290280.0000000    0.1939301
290320.0000000    0.2061471
290360.0000000    0.1871192
290400.0000000    0.1901845
290440.0000000    0.1906089
290480.0000000    0.2220750
290520.0000000    0.1980296
290560.0000000    0.2084188
290600.0000000    0.2026677
290640.0000000    0.2097884
290680.0000000    0.1902627
290720.0000000    0.2056089
290760.0000000    0.2007931
290800.0000000    0.2044282
290840.0000000    0.2046737
290880.0000000    0.2087884
290920.0000000    0.2274040
290960.0000000    0.2115057
291000.0000000    0.2038608
291040.0000000    0.2066968
291080.0000000    0.1998894
291120.0000000    0.1868737
291160.0000000    0.1765569
291200.0000000    0.1747956
291240.0000000    0.1825661
291280.0000000    0.1653583
291320.0000000    0.1802173
291360.0000000    0.1775810
291400.0000000    0.1626473
291440.0000000    0.1718243
291480.0000000    0.1598786
291520.0000000    0.1821868
291560.0000000    0.1795963
291600.0000000    0.1683102
291640.0000000    0.1776436
291680.0000000    0.1768237
291720.0000000    0.1713426
291760.0000000    0.1714451
291800.0000000    0.1642585
291840.0000000    0.1818187
291880.0000000    0.1909076
291920.0000000    0.1735208
291960.0000000    0.1696343
292000.0000000    0.1620495
292040.0000000    0.1645803
292080.0000000    0.1665049
292120.0000000    0.1703502
292160.0000000    0.1855080
292200.0000000    0.1968562
292240.0000000    0.2049717
292280.0000000    0.1989699
292320.0000000    0.2085520
292360.0000000    0.1866632
292400.0000000    0.2165715
292440.0000000    0.2193061
292480.0000000    0.2077474
292520.0000000    0.1903453
292560.0000000    0.1876036
292600.0000000    0.1922523
292640.0000000    0.2015354
292680.0000000    0.1986579
292720.0000000    0.1833233
292760.0000000    0.2147596
292800.0000000    0.2081637
292840.0000000    0.2247905
292880.0000000    0.2161140
292920.0000000    0.2240832
292960.0000000    0.2166046
293000.0000000    0.2325257
293040.0000000    0.2323014
293080.0000000    0.2089397
293120.0000000    0.2278377
293160.0000000    0.2328636
293200.0000000    0.2153104
293240.0000000    0.2166568
293280.0000000    0.2296355
293320.0000000    0.2291741
293360.0000000    0.2227046
293400.0000000    0.2074639
293440.0000000    0.2222152
293480.0000000    0.2104595
293520.0000000    0.2178913
293560.0000000    0.2119862
293600.0000000    0.2152715
293640.0000000    0.2066080
293680.0000000    0.2170819
293720.0000000    0.2098832
293760.0000000    0.2199747
293800.0000000    0.2166291
293840.0000000    0.2182670
293880.0000000    0.2184729
293920.0000000    0.2111627
293960.0000000    0.2088614
294000.0000000    0.2084124
294040.0000000    0.2109038
294080.0000000    0.2212407
294120.0000000    0.2228552
294160.0000000    0.2303993
294200.0000000    0.2213187
294240.0000000    0.2153141
294280.0000000    0.2333092
294320.0000000    0.2242789
294360.0000000    0.2249939
294400.0000000    0.2115895
294440.0000000    0.2132610
294480.0000000    0.2243514
294520.0000000    0.2075707
294560.0000000    0.2199270
294600.0000000    0.2115608
294640.0000000    0.2400081
294680.0000000    0.2157828
294720.0000000    0.2245525
294760.0000000    0.2117494
294800.0000000    0.2243510
294840.0000000    0.2411196
294880.0000000    0.2168968
294920.0000000    0.2152708
294960.0000000    0.2130964
295000.0000000    0.2295468
295040.0000000    0.2237620
295080.0000000    0.2210892
295120.0000000    0.2183114
295160.0000000    0.2137759
295200.0000000    0.2400247
295240.0000000    0.2337373
295280.0000000    0.2164091
295320.0000000    0.2205735
295360.0000000    0.2403096
295400.0000000    0.2362581
295440.0000000    0.2350319
295480.0000000    0.2165991
295520.0000000    0.2374784
295560.0000000    0.2522014
295600.0000000    0.2140028
295640.0000000    0.2300927
295680.0000000    0.2502436
295720.0000000    0.2543478
295760.0000000    0.2120592
295800.0000000    0.2029471
295840.0000000    0.2108674
295880.0000000    0.2305561
295920.0000000    0.2032822
295960.0000000    0.2118187
296000.0000000    0.2052699
296040.0000000    0.2073512
296080.0000000    0.2242982
296120.0000000    0.2125683
296160.0000000    0.2154629
296200.0000000    0.2067598
296240.0000000    0.1983088
296280.0000000    0.1836563
296320.0000000    0.1885571
296360.0000000    0.2106356
296400.0000000    0.1958400
296440.0000000    0.2196258
296480.0000000    0.2196870
296520.0000000    0.2164126
296560.0000000    0.2178486
296600.0000000    0.2172146
296640.0000000    0.2199509
296680.0000000    0.2152636
296720.0000000    0.2203937
296760.0000000    0.2309874
296800.0000000    0.2312709
296840.0000000    0.2100070
296880.0000000    0.2031004
296920.0000000    0.2079170
296960.0000000    0.2246919
297000.0000000    0.2109917
297040.0000000    0.2136344
297080.0000000    0.2226394
297120.0000000    0.2285485
297160.0000000    0.2148795
297200.0000000    0.2001810
297240.0000000    0.2142507
297280.0000000    0.1975100
297320.0000000    0.2100690
297360.0000000    0.2238917
297400.0000000    0.2090629
297440.0000000    0.2115656
297480.0000000    0.2052107
297520.0000000    0.2172927
297560.0000000    0.2105260
297600.0000000    0.2184931
297640.0000000    0.2054171
297680.0000000    0.2263798
297720.0000000    0.2379078
297760.0000000    0.2246881
297800.0000000    0.2063843
297840.0000000    0.2174800
297880.0000000    0.2354915
297920.0000000    0.2278438
297960.0000000    0.2342826
298000.0000000    0.2197698
298040.0000000    0.2135284
298080.0000000    0.2158722
298120.0000000    0.2113044
298160.0000000    0.2140833
298200.0000000    0.1998460
298240.0000000    0.2083462
298280.0000000    0.2234538
298320.0000000    0.2176072
298360.0000000    0.2121644
298400.0000000    0.2108404
298440.0000000    0.1934169
298480.0000000    0.2077621
298520.0000000    0.1962336
298560.0000000    0.2041657
298600.0000000    0.1838447
298640.0000000    0.1816182
298680.0000000    0.1948619
298720.0000000    0.1894877
298760.0000000    0.1858834
298800.0000000    0.1824049
298840.0000000    0.1905082
298880.0000000    0.1899634
298920.0000000    0.1797107
298960.0000000    0.1837742
299000.0000000    0.1752994
299040.0000000    0.1796838
299080.0000000    0.1871963
299120.0000000    0.2028523
299160.0000000    0.1949057
299200.0000000    0.1865424
299240.0000000    0.1924042
299280.0000000    0.1921354
299320.0000000    0.1897815
299360.0000000    0.1822676
299400.0000000    0.1767038
299440.0000000    0.1668558
299480.0000000    0.1713430
299520.0000000    0.1800212
299560.0000000    0.1981421
299600.0000000    0.2032075
299640.0000000    0.1773131
299680.0000000    0.2011304
299720.0000000    0.2087009
299760.0000000    0.1888012
299800.0000000    0.1799076
299840.0000000    0.1633748
299880.0000000    0.1695962
299920.0000000    0.1743848
299960.0000000    0.1597503
300000.0000000    0.1647418
300040.0000000    0.1721935
300080.0000000    0.1758822
300120.0000000    0.1682428
300160.0000000    0.1758143
300200.0000000    0.1675925
300240.0000000    0.1692605
300280.0000000    0.1661684
300320.0000000    0.1720030
300360.0000000    0.1798549
300400.0000000    0.1575663
300440.0000000    0.1647765
300480.0000000    0.1892168
300520.0000000    0.1919374
300560.0000000    0.1849874
300600.0000000    0.1838563
300640.0000000    0.1692662
300680.0000000    0.1910700
300720.0000000    0.1778309
300760.0000000    0.1862916
300800.0000000    0.1702514
300840.0000000    0.1540328
300880.0000000    0.1670987
300920.0000000    0.1615169
300960.0000000    0.1693150
301000.0000000    0.1785793
301040.0000000    0.1751349
301080.0000000    0.1754138
301120.0000000    0.1670032
301160.0000000    0.1690007
301200.0000000    0.1693459
301240.0000000    0.1765467
301280.0000000    0.1719848
301320.0000000    0.1768968
301360.0000000    0.1714000
301400.0000000    0.1765078
301440.0000000    0.1798580
301480.0000000    0.1853372
301520.0000000    0.1816110
301560.0000000    0.1812046
301600.0000000    0.1724284
301640.0000000    0.1757459
301680.0000000    0.1721849
301720.0000000    0.1743063
301760.0000000    0.1743895
301800.0000000    0.1680280
301840.0000000    0.1650822
301880.0000000    0.1734853
301920.0000000    0.1752708
301960.0000000    0.1845121
302000.0000000    0.1664077
302040.0000000    0.1821652
302080.0000000    0.1773865
302120.0000000    0.1683714
302160.0000000    0.1775897
302200.0000000    0.1736266
302240.0000000    0.1763209
302280.0000000    0.1687437
302320.0000000    0.1832157
302360.0000000    0.1799482
302400.0000000    0.1836847
302440.0000000    0.1784946
302480.0000000    0.1775483
302520.0000000    0.2004378
302560.0000000    0.1848478
302600.0000000    0.1932821
302640.0000000    0.1950503
302680.0000000    0.2060217
302720.0000000    0.2169506
302760.0000000    0.1905917
302800.0000000    0.1828575
302840.0000000    0.1916960
302880.0000000    0.1862590
302920.0000000    0.1874891
302960.0000000    0.1873062
303000.0000000    0.1880001
303040.0000000    0.1630339
303080.0000000    0.1864596
303120.0000000    0.2035895
303160.0000000    0.2043344
303200.0000000    0.2036814
303240.0000000    0.2102581
303280.0000000    0.1978631
303320.0000000    0.2036993
303360.0000000    0.2027990
303400.0000000    0.2045662
303440.0000000    0.1916604
303480.0000000    0.2150253
303520.0000000    0.1987629
303560.0000000    0.2090502
303600.0000000    0.1925584
303640.0000000    0.1981279
303680.0000000    0.2051504
303720.0000000    0.1950078
303760.0000000    0.1903463
303800.0000000    0.2011257
303840.0000000    0.2018693
303880.0000000    0.2309506
303920.0000000    0.2103853
303960.0000000    0.1999518
304000.0000000    0.1842865
304040.0000000    0.1853758
304080.0000000    0.1917646
304120.0000000    0.1855568
304160.0000000    0.1927998
304200.0000000    0.1948957
304240.0000000    0.1953005
304280.0000000    0.1874955
304320.0000000    0.1849049
304360.0000000    0.2000113
304400.0000000    0.2015617
304440.0000000    0.1907881
304480.0000000    0.1736721
304520.0000000    0.1673059
304560.0000000    0.1812337
304600.0000000    0.1885376
304640.0000000    0.1731698
304680.0000000    0.1712262
304720.0000000    0.1696794
304760.0000000    0.1635069
304800.0000000    0.1680980
304840.0000000    0.1580778
304880.0000000    0.1623276
304920.0000000    0.1632802
304960.0000000    0.1562336
305000.0000000    0.1613260
305040.0000000    0.1619080
305080.0000000    0.1666260
305120.0000000    0.1736176
305160.0000000    0.1624723
305200.0000000    0.1545690
305240.0000000    0.1795407
305280.0000000    0.1718218
305320.0000000    0.1697070
305360.0000000    0.1898040
305400.0000000    0.1804358
305440.0000000    0.1664828
305480.0000000    0.1585579
305520.0000000    0.1865770
305560.0000000    0.1621383
305600.0000000    0.1608615
305640.0000000    0.1657632
305680.0000000    0.1762290
305720.0000000    0.1778720
305760.0000000    0.1839799
305800.0000000    0.1865568
305840.0000000    0.1927176
305880.0000000    0.1860344
305920.0000000    0.1856159
305960.0000000    0.1966136
306000.0000000    0.1879572
306040.0000000    0.1910552
306080.0000000    0.1774809
306120.0000000    0.1993175
306160.0000000    0.1988346
306200.0000000    0.2023183
306240.0000000    0.1886790
306280.0000000    0.1711307
306320.0000000    0.1821849
306360.0000000    0.1779296
306400.0000000    0.1815426
306440.0000000    0.1706138
306480.0000000    0.1876962
306520.0000000    0.1725186
306560.0000000    0.1950248
306600.0000000    0.1746740
306640.0000000    0.1778424
306680.0000000    0.1723765
306720.0000000    0.1453032
306760.0000000    0.1563729
306800.0000000    0.1570302
306840.0000000    0.1690513
306880.0000000    0.1642057
306920.0000000    0.1595389
306960.0000000    0.1798003
307000.0000000    0.1698817
307040.0000000    0.1923268
307080.0000000    0.1872223
307120.0000000    0.1888753
307160.0000000    0.1869823
307200.0000000    0.1798423
307240.0000000    0.1787543
307280.0000000    0.1894576
307320.0000000    0.1762620
307360.0000000    0.2026911
307400.0000000    0.1873813
307440.0000000    0.1912347
307480.0000000    0.1790536
307520.0000000    0.1754137
307560.0000000    0.1878187
307600.0000000    0.1757982
307640.0000000    0.1943568
307680.0000000    0.1907360
307720.0000000    0.1890107
307760.0000000    0.1682188
307800.0000000    0.1814076
307840.0000000    0.1920794
307880.0000000    0.2063856
307920.0000000    0.1789735
307960.0000000    0.1990442
308000.0000000    0.1954413
308040.0000000    0.1966613
308080.0000000    0.1941184
308120.0000000    0.1827067
308160.0000000    0.1828664
308200.0000000    0.1800928
308240.0000000    0.1776930
308280.0000000    0.1883494
308320.0000000    0.1851581
308360.0000000    0.1730056
308400.0000000    0.1638321
308440.0000000    0.1934132
308480.0000000    0.1653029
308520.0000000    0.1691245
308560.0000000    0.1676396
308600.0000000    0.1824378
308640.0000000    0.1937931
308680.0000000    0.1775728
308720.0000000    0.1771313
308760.0000000    0.1853710
308800.0000000    0.1909668
308840.0000000    0.2040228
308880.0000000    0.2005646
308920.0000000    0.2027984
308960.0000000    0.1899711
309000.0000000    0.1734696
309040.0000000    0.1811902
309080.0000000    0.1929930
309120.0000000    0.1868795
309160.0000000    0.1823557
309200.0000000    0.1786472
309240.0000000    0.1818422
309280.0000000    0.1746982
309320.0000000    0.1680985
309360.0000000    0.1634685
309400.0000000    0.1870113
309440.0000000    0.1683229
309480.0000000    0.1494862
309520.0000000    0.1477262
309560.0000000    0.1560026
309600.0000000    0.1697379
309640.0000000    0.1559636
309680.0000000    0.1754907
309720.0000000    0.1664910
309760.0000000    0.1681040
309800.0000000    0.1715936
309840.0000000    0.1612641
309880.0000000    0.1747544
309920.0000000    0.1537151
309960.0000000    0.1708887
310000.0000000    0.1684761
310040.0000000    0.1683350
310080.0000000    0.1622707
310120.0000000    0.1747330
310160.0000000    0.1714607
310200.0000000    0.1767573
310240.0000000    0.1838529
310280.0000000    0.1667360
310320.0000000    0.1610683
310360.0000000    0.1595181
310400.0000000    0.1536464
310440.0000000    0.1579240
310480.0000000    0.1505607
310520.0000000    0.1611168
310560.0000000    0.1522233
310600.0000000    0.1590426
310640.0000000    0.1582431
310680.0000000    0.1592513
310720.0000000    0.1685200
310760.0000000    0.1522699
310800.0000000    0.1685807
310840.0000000    0.1521019
310880.0000000    0.1854153
310920.0000000    0.1715187
310960.0000000    0.1512320
311000.0000000    0.1651851
311040.0000000    0.1550494
311080.0000000    0.1587978
311120.0000000    0.1543220
311160.0000000    0.1681495
311200.0000000    0.1610870
311240.0000000    0.1504566
311280.0000000    0.1683328
311320.0000000    0.1697426
311360.0000000    0.1782835
311400.0000000    0.1863708
311440.0000000    0.1836239
311480.0000000    0.1781593
311520.0000000    0.1904408
311560.0000000    0.1587148
311600.0000000    0.1533880
311640.0000000    0.1613355
311680.0000000    0.1608459
311720.0000000    0.1548673
311760.0000000    0.1495807
311800.0000000    0.1480402
311840.0000000    0.1544883
311880.0000000    0.1525237
311920.0000000    0.1709252
311960.0000000    0.1590642
312000.0000000    0.1652061
312040.0000000    0.1441342
312080.0000000    0.1448198
312120.0000000    0.1540470
312160.0000000    0.1710953
312200.0000000    0.1469229
312240.0000000    0.1697568
312280.0000000    0.1651557
312320.0000000    0.1553351
312360.0000000    0.1719673
312400.0000000    0.1588217
312440.0000000    0.1571440
312480.0000000    0.1615031
312520.0000000    0.1729370
312560.0000000    0.1878456
312600.0000000    0.1670145
312640.0000000    0.1626745
312680.0000000    0.1596972
312720.0000000    0.1668814
312760.0000000    0.1584930
312800.0000000    0.1669325
312840.0000000    0.1694077
312880.0000000    0.1445141
312920.0000000    0.1537034
312960.0000000    0.1542478
313000.0000000    0.1630805
313040.0000000    0.1567265
313080.0000000    0.1667378
313120.0000000    0.1599767
313160.0000000    0.1637268
313200.0000000    0.1643577
313240.0000000    0.1631066
313280.0000000    0.1612619
313320.0000000    0.1599787
313360.0000000    0.1550703
313400.0000000    0.1660259
313440.0000000    0.1626578
313480.0000000    0.1538230
313520.0000000    0.1554490
313560.0000000    0.1720290
313600.0000000    0.1535731
313640.0000000    0.1633617
313680.0000000    0.1567225
313720.0000000    0.1518258
313760.0000000    0.1510627
313800.0000000    0.1440213
313840.0000000    0.1544161
313880.0000000    0.1527105
313920.0000000    0.1653063
313960.0000000    0.1684455
314000.0000000    0.1640586
314040.0000000    0.1762709
314080.0000000    0.1704530
314120.0000000    0.1669356
314160.0000000    0.1812601
314200.0000000    0.1555895
314240.0000000    0.1648848
314280.0000000    0.1711004
314320.0000000    0.1636286
314360.0000000    0.1719376
314400.0000000    0.1741246
314440.0000000    0.1757147
314480.0000000    0.1569401
314520.0000000    0.1622621
314560.0000000    0.1592607
314600.0000000    0.1913925
314640.0000000    0.1984307
314680.0000000    0.1747320
314720.0000000    0.1676291
314760.0000000    0.1709758
314800.0000000    0.1721260
314840.0000000    0.1641933
314880.0000000    0.1771053
314920.0000000    0.1740360
314960.0000000    0.1728910
315000.0000000    0.1564670
315040.0000000    0.1569493
315080.0000000    0.1544270
315120.0000000    0.1634836
315160.0000000    0.1622756
315200.0000000    0.1695553
315240.0000000    0.1539382
315280.0000000    0.1564271
315320.0000000    0.1531147
315360.0000000    0.1681541
315400.0000000    0.1775929
315440.0000000    0.1579637
315480.0000000    0.1700491
315520.0000000    0.1607450
315560.0000000    0.1710440
315600.0000000    0.1702846
315640.0000000    0.1744818
315680.0000000    0.1582695
315720.0000000    0.1622573
315760.0000000    0.1583520
315800.0000000    0.1637794
315840.0000000    0.1660412
315880.0000000    0.1643027
315920.0000000    0.1747525
315960.0000000    0.1653968
316000.0000000    0.1763201
316040.0000000    0.1744608
316080.0000000    0.1681218
316120.0000000    0.1694002
316160.0000000    0.1681994
316200.0000000    0.1778639
316240.0000000    0.1769119
316280.0000000    0.1763409
316320.0000000    0.1753563
316360.0000000    0.1723184
316400.0000000    0.1588064
316440.0000000    0.1664731
316480.0000000    0.1892097
316520.0000000    0.1759032
316560.0000000    0.1701811
316600.0000000    0.1701773
316640.0000000    0.1863796
316680.0000000    0.1836954
316720.0000000    0.1872047
316760.0000000    0.1786087
316800.0000000    0.1800901
316840.0000000    0.1630958
316880.0000000    0.1829884
316920.0000000    0.1666816
316960.0000000    0.1570907
317000.0000000    0.1586385
317040.0000000    0.1597660
317080.0000000    0.1555576
317120.0000000    0.1563805
317160.0000000    0.1625747
317200.0000000    0.1822712
317240.0000000    0.1673723
317280.0000000    0.1534916
317320.0000000    0.1662092
317360.0000000    0.1609442
317400.0000000    0.1720909
317440.0000000    0.1643079
317480.0000000    0.1649529
317520.0000000    0.1600686
317560.0000000    0.1694077
317600.0000000    0.1773883
317640.0000000    0.1745466
317680.0000000    0.1585108
317720.0000000    0.1592091
317760.0000000    0.1584908
317800.0000000    0.1776278
317840.0000000    0.1623400
317880.0000000    0.1514921
317920.0000000    0.1526623
317960.0000000    0.1635232
318000.0000000    0.1628349
318040.0000000    0.1522940
318080.0000000    0.1629315
318120.0000000    0.1438597
318160.0000000    0.1472998
318200.0000000    0.1576079
318240.0000000    0.1677472
318280.0000000    0.1663030
318320.0000000    0.1569569
318360.0000000    0.1490893
318400.0000000    0.1671600
318440.0000000    0.1650642
318480.0000000    0.1673562
318520.0000000    0.1690295
318560.0000000    0.1688990
318600.0000000    0.1610851
318640.0000000    0.1528505
318680.0000000    0.1790531
318720.0000000    0.1639963
318760.0000000    0.1679066
318800.0000000    0.1633034
318840.0000000    0.1711984
318880.0000000    0.1585862
318920.0000000    0.1571249
318960.0000000    0.1603271
319000.0000000    0.1622959
319040.0000000    0.1527016
319080.0000000    0.1511520
319120.0000000    0.1617102
319160.0000000    0.1618307
319200.0000000    0.1671948
319240.0000000    0.1678127
319280.0000000    0.1685268
319320.0000000    0.1617647
319360.0000000    0.1690591
319400.0000000    0.1756056
319440.0000000    0.1550621
319480.0000000    0.1449748
319520.0000000    0.1384419
319560.0000000    0.1466527
319600.0000000    0.1499494
319640.0000000    0.1576757
319680.0000000    0.1565118
319720.0000000    0.1488463
319760.0000000    0.1440662
319800.0000000    0.1528431
319840.0000000    0.1442153
319880.0000000    0.1471895
319920.0000000    0.1462173
319960.0000000    0.1545343
320000.0000000    0.1522226
320040.0000000    0.1613784
320080.0000000    0.1486176
320120.0000000    0.1618026
320160.0000000    0.1487524
320200.0000000    0.1525004
320240.0000000    0.1659537
320280.0000000    0.1667704
320320.0000000    0.1641110
320360.0000000    0.1535637
320400.0000000    0.1356148
320440.0000000    0.1608397
320480.0000000    0.1425509
320520.0000000    0.1579495
320560.0000000    0.1431418
320600.0000000    0.1487258
320640.0000000    0.1419743
320680.0000000    0.1329081
320720.0000000    0.1438846
320760.0000000    0.1410313
320800.0000000    0.1453339
320840.0000000    0.1441959
320880.0000000    0.1544182
320920.0000000    0.1461268
320960.0000000    0.1566723
321000.0000000    0.1482470
321040.0000000    0.1498788
321080.0000000    0.1403121
321120.0000000    0.1356042
321160.0000000    0.1471688
321200.0000000    0.1527779
321240.0000000    0.1426230
321280.0000000    0.1431616
321320.0000000    0.1689383
321360.0000000    0.1627792
321400.0000000    0.1670727
321440.0000000    0.1625749
321480.0000000    0.1617532
321520.0000000    0.1603616
321560.0000000    0.1585741
321600.0000000    0.1525562
321640.0000000    0.1460311
321680.0000000    0.1487552
321720.0000000    0.1470214
321760.0000000    0.1616294
321800.0000000    0.1609667
321840.0000000    0.1621013
321880.0000000    0.1694378
321920.0000000    0.1667888
321960.0000000    0.1804773
322000.0000000    0.1609634
322040.0000000    0.1629143
322080.0000000    0.1681735
322120.0000000    0.1528390
322160.0000000    0.1578085
322200.0000000    0.1580485
322240.0000000    0.1762795
322280.0000000    0.1570231
322320.0000000    0.1593075
322360.0000000    0.1525036
322400.0000000    0.1519517
322440.0000000    0.1590024
322480.0000000    0.1582312
322520.0000000    0.1613523
322560.0000000    0.1532654
322600.0000000    0.1548400
322640.0000000    0.1449951
322680.0000000    0.1525373
322720.0000000    0.1531120
322760.0000000    0.1536496
322800.0000000    0.1444630
322840.0000000    0.1578741
322880.0000000    0.1458185
322920.0000000    0.1530159
322960.0000000    0.1424288
323000.0000000    0.1452604
323040.0000000    0.1539147
323080.0000000    0.1461811
323120.0000000    0.1433734
323160.0000000    0.1612616
323200.0000000    0.1494923
323240.0000000    0.1409644
323280.0000000    0.1532712
323320.0000000    0.1470508
323360.0000000    0.1400932
323400.0000000    0.1473780
323440.0000000    0.1407530
323480.0000000    0.1452655
323520.0000000    0.1508419
323560.0000000    0.1616562
323600.0000000    0.1518425
323640.0000000    0.1382149
323680.0000000    0.1655680
323720.0000000    0.1610188
323760.0000000    0.1528785
323800.0000000    0.1488285
323840.0000000    0.1386400
323880.0000000    0.1514839
323920.0000000    0.1525663
323960.0000000    0.1473586
324000.0000000    0.1517066
324040.0000000    0.1525136
324080.0000000    0.1449425
324120.0000000    0.1398583
324160.0000000    0.1461956
324200.0000000    0.1577498
324240.0000000    0.1602899
324280.0000000    0.1461234
324320.0000000    0.1490865
324360.0000000    0.1499608
324400.0000000    0.1516033
324440.0000000    0.1515706
324480.0000000    0.1570297
324520.0000000    0.1380918
324560.0000000    0.1530094
324600.0000000    0.1445841
324640.0000000    0.1602333
324680.0000000    0.1448335
324720.0000000    0.1612177
324760.0000000    0.1430589
324800.0000000    0.1414344
324840.0000000    0.1342234
324880.0000000    0.1420466
324920.0000000    0.1543023
324960.0000000    0.1497183
325000.0000000    0.1501521
325040.0000000    0.1591656
325080.0000000    0.1531587
325120.0000000    0.1541946
325160.0000000    0.1448403
325200.0000000    0.1514275
325240.0000000    0.1484454
325280.0000000    0.1413138
325320.0000000    0.1375603
325360.0000000    0.1473496
325400.0000000    0.1355556
325440.0000000    0.1379692
325480.0000000    0.1545424
325520.0000000    0.1602203
325560.0000000    0.1402936
325600.0000000    0.1413386
325640.0000000    0.1418922
325680.0000000    0.1381519
325720.0000000    0.1528316
325760.0000000    0.1561425
325800.0000000    0.1561198
325840.0000000    0.1450400
325880.0000000    0.1464736
325920.0000000    0.1478253
325960.0000000    0.1416222
326000.0000000    0.1538310
326040.0000000    0.1483992
326080.0000000    0.1530698
326120.0000000    0.1490867
326160.0000000    0.1589366
326200.0000000    0.1392407
326240.0000000    0.1500479
326280.0000000    0.1574818
326320.0000000    0.1481712
326360.0000000    0.1402814
326400.0000000    0.1499318
326440.0000000    0.1456680
326480.0000000    0.1507609
326520.0000000    0.1535274
326560.0000000    0.1489183
326600.0000000    0.1489289
326640.0000000    0.1438202
326680.0000000    0.1555106
326720.0000000    0.1563021
326760.0000000    0.1401035
326800.0000000    0.1525960
326840.0000000    0.1531282
326880.0000000    0.1406788
326920.0000000    0.1501104
326960.0000000    0.1578276
327000.0000000    0.1501564
327040.0000000    0.1484085
327080.0000000    0.1623289
327120.0000000    0.1540349
327160.0000000    0.1543524
327200.0000000    0.1502597
327240.0000000    0.1614182
327280.0000000    0.1528121
327320.0000000    0.1535408
327360.0000000    0.1512141
327400.0000000    0.1586031
327440.0000000    0.1708546
327480.0000000    0.1547561
327520.0000000    0.1517277
327560.0000000    0.1644061
327600.0000000    0.1524412
327640.0000000    0.1471447
327680.0000000    0.1383336
327720.0000000    0.1590041
327760.0000000    0.1505148
327800.0000000    0.1629075
327840.0000000    0.1589695
327880.0000000    0.1540834
327920.0000000    0.1579266
327960.0000000    0.1441243
328000.0000000    0.1564230
328040.0000000    0.1539182
328080.0000000    0.1482291
328120.0000000    0.1506069
328160.0000000    0.1696774
328200.0000000    0.1565061
328240.0000000    0.1491061
328280.0000000    0.1710573
328320.0000000    0.1693474
328360.0000000    0.1591751
328400.0000000    0.1444867
328440.0000000    0.1563383
328480.0000000    0.1489799
328520.0000000    0.1614271
328560.0000000    0.1554186
328600.0000000    0.1563533
328640.0000000    0.1470189
328680.0000000    0.1527666
328720.0000000    0.1557465
328760.0000000    0.1494600
328800.0000000    0.1693734
328840.0000000    0.1572690
328880.0000000    0.1453786
328920.0000000    0.1657676
328960.0000000    0.1752480
329000.0000000    0.1613860
329040.0000000    0.1595204
329080.0000000    0.1609699
329120.0000000    0.1661323
329160.0000000    0.1658735
329200.0000000    0.1661238
329240.0000000    0.1500968
329280.0000000    0.1696821
329320.0000000    0.1655247
329360.0000000    0.1736013
329400.0000000    0.1511011
329440.0000000    0.1522022
329480.0000000    0.1556097
329520.0000000    0.1550438
329560.0000000    0.1507164
329600.0000000    0.1511348
329640.0000000    0.1455453
329680.0000000    0.1441159
329720.0000000    0.1533597
329760.0000000    0.1618840
329800.0000000    0.1633712
329840.0000000    0.1617004
329880.0000000    0.1526224
329920.0000000    0.1596450
329960.0000000    0.1543473
330000.0000000    0.1608480
330040.0000000    0.1562594
330080.0000000    0.1552664
330120.0000000    0.1570480
330160.0000000    0.1592126
330200.0000000    0.1648011
330240.0000000    0.1656645
330280.0000000    0.1675630
330320.0000000    0.1609410
330360.0000000    0.1565804
330400.0000000    0.1462985
330440.0000000    0.1581997
330480.0000000    0.1566982
330520.0000000    0.1508466
330560.0000000    0.1443094
330600.0000000    0.1470127
330640.0000000    0.1422444
330680.0000000    0.1491967
330720.0000000    0.1452067
330760.0000000    0.1548352
330800.0000000    0.1480523
330840.0000000    0.1514724
330880.0000000    0.1469620
330920.0000000    0.1493345
330960.0000000    0.1489231
331000.0000000    0.1442524
331040.0000000    0.1438223
331080.0000000    0.1542163
331120.0000000    0.1595277
331160.0000000    0.1489029
331200.0000000    0.1527695
331240.0000000    0.1666720
331280.0000000    0.1508037
331320.0000000    0.1428772
331360.0000000    0.1533051
331400.0000000    0.1540672
331440.0000000    0.1394812
331480.0000000    0.1531881
331520.0000000    0.1427375
331560.0000000    0.1643223
331600.0000000    0.1506251
331640.0000000    0.1633606
331680.0000000    0.1576478
331720.0000000    0.1515204
331760.0000000    0.1439911
331800.0000000    0.1438575
331840.0000000    0.1532985
331880.0000000    0.1461241
331920.0000000    0.1402727
331960.0000000    0.1460065
332000.0000000    0.1549989
332040.0000000    0.1733855
332080.0000000    0.1542189
332120.0000000    0.1665124
332160.0000000    0.1563386
332200.0000000    0.1588767
332240.0000000    0.1640285
332280.0000000    0.1631059
332320.0000000    0.1643550
332360.0000000    0.1594234
332400.0000000    0.1699469
332440.0000000    0.1582470
332480.0000000    0.1684144
332520.0000000    0.1600602
332560.0000000    0.1686198
332600.0000000    0.1567619
332640.0000000    0.1425524
332680.0000000    0.1518094
332720.0000000    0.1545398
332760.0000000    0.1572838
332800.0000000    0.1562852
332840.0000000    0.1580614
332880.0000000    0.1420460
332920.0000000    0.1562839
332960.0000000    0.1571488
333000.0000000    0.1567478
333040.0000000    0.1489847
333080.0000000    0.1445296
333120.0000000    0.1599820
333160.0000000    0.1495769
333200.0000000    0.1479099
333240.0000000    0.1546694
333280.0000000    0.1628713
333320.0000000    0.1707805
333360.0000000    0.1635642
333400.0000000    0.1548983
333440.0000000    0.1617375
333480.0000000    0.1527089
333520.0000000    0.1610463
333560.0000000    0.1574851
333600.0000000    0.1518632
333640.0000000    0.1436111
333680.0000000    0.1553537
333720.0000000    0.1592606
333760.0000000    0.1618450
333800.0000000    0.1566171
333840.0000000    0.1314871
333880.0000000    0.1419898
333920.0000000    0.1424353
333960.0000000    0.1439958
334000.0000000    0.1528281
334040.0000000    0.1560373
334080.0000000    0.1471028
334120.0000000    0.1461456
334160.0000000    0.1557334
334200.0000000    0.1555391
334240.0000000    0.1598964
334280.0000000    0.1646717
334320.0000000    0.1541274
334360.0000000    0.1402753
334400.0000000    0.1510970
334440.0000000    0.1464299
334480.0000000    0.1410517
334520.0000000    0.1504492
334560.0000000    0.1480556
334600.0000000    0.1438518
334640.0000000    0.1473269
334680.0000000    0.1422866
334720.0000000    0.1482346
334760.0000000    0.1537982
334800.0000000    0.1386526
334840.0000000    0.1495653
334880.0000000    0.1453097
334920.0000000    0.1435159
334960.0000000    0.1515153
335000.0000000    0.1526472
335040.0000000    0.1483041
335080.0000000    0.1377023
335120.0000000    0.1472010
335160.0000000    0.1461761
335200.0000000    0.1583344
335240.0000000    0.1434452
335280.0000000    0.1416638
335320.0000000    0.1503244
335360.0000000    0.1375141
335400.0000000    0.1537324
335440.0000000    0.1506969
335480.0000000    0.1458204
335520.0000000    0.1395583
335560.0000000    0.1476527
335600.0000000    0.1517712
335640.0000000    0.1435423
335680.0000000    0.1573272
335720.0000000    0.1533283
335760.0000000    0.1518948
335800.0000000    0.1503176
335840.0000000    0.1545196
335880.0000000    0.1498069
335920.0000000    0.1530253
335960.0000000    0.1594357
336000.0000000    0.1609423
336040.0000000    0.1745760
336080.0000000    0.1545329
336120.0000000    0.1716148
336160.0000000    0.1572407
336200.0000000    0.1581593
336240.0000000    0.1485282
336280.0000000    0.1512947
336320.0000000    0.1550369
336360.0000000    0.1478142
336400.0000000    0.1637066
336440.0000000    0.1470622
336480.0000000    0.1448816
336520.0000000    0.1674395
336560.0000000    0.1562977
336600.0000000    0.1624220
336640.0000000    0.1504463
336680.0000000    0.1461571
336720.0000000    0.1543062
336760.0000000    0.1527365
336800.0000000    0.1554654
336840.0000000    0.1497521
336880.0000000    0.1515008
336920.0000000    0.1546315
336960.0000000    0.1537246
337000.0000000    0.1602914
337040.0000000    0.1636147
337080.0000000    0.1565662
337120.0000000    0.1487409
337160.0000000    0.1503318
337200.0000000    0.1542216
337240.0000000    0.1609808
337280.0000000    0.1595868
337320.0000000    0.1569466
337360.0000000    0.1570278
337400.0000000    0.1568359
337440.0000000    0.1656001
337480.0000000    0.1530161
337520.0000000    0.1509110
337560.0000000    0.1598752
337600.0000000    0.1543084
337640.0000000    0.1595455
337680.0000000    0.1642455
337720.0000000    0.1661266
337760.0000000    0.1598836
337800.0000000    0.1566397
337840.0000000    0.1715815
337880.0000000    0.1702666
337920.0000000    0.1740190
337960.0000000    0.1596841
338000.0000000    0.1684776
338040.0000000    0.1642770
338080.0000000    0.1672971
338120.0000000    0.1607359
338160.0000000    0.1614219
338200.0000000    0.1537757
338240.0000000    0.1704381
338280.0000000    0.1659380
338320.0000000    0.1505338
338360.0000000    0.1670176
338400.0000000    0.1501137
338440.0000000    0.1508098
338480.0000000    0.1507656
338520.0000000    0.1496675
338560.0000000    0.1576218
338600.0000000    0.1616688
338640.0000000    0.1556937
338680.0000000    0.1521302
338720.0000000    0.1578214
338760.0000000    0.1396966
338800.0000000    0.1545157
338840.0000000    0.1610655
338880.0000000    0.1444272
338920.0000000    0.1668178
338960.0000000    0.1721295
339000.0000000    0.1724512
339040.0000000    0.1926176
339080.0000000    0.1648365
339120.0000000    0.1736769
339160.0000000    0.1856283
339200.0000000    0.1636389
339240.0000000    0.1755981
339280.0000000    0.1699378
339320.0000000    0.1690983
339360.0000000    0.1722133
339400.0000000    0.1801071
339440.0000000    0.1624973
339480.0000000    0.1653770
339520.0000000    0.1727714
339560.0000000    0.1628838
339600.0000000    0.1583907
339640.0000000    0.1560753
339680.0000000    0.1735231
339720.0000000    0.1597345
339760.0000000    0.1651707
339800.0000000    0.1763826
339840.0000000    0.1777677
339880.0000000    0.1821208
339920.0000000    0.1639246
339960.0000000    0.1593339
340000.0000000    0.1485039
340040.0000000    0.1522676
340080.0000000    0.1590231
340120.0000000    0.1620795
340160.0000000    0.1514340
340200.0000000    0.1558049
340240.0000000    0.1493935
340280.0000000    0.1686752
340320.0000000    0.1627265
340360.0000000    0.1495952
340400.0000000    0.1705452
340440.0000000    0.1514035
340480.0000000    0.1480780
340520.0000000    0.1681802
340560.0000000    0.1653468
340600.0000000    0.1463678
340640.0000000    0.1452862
340680.0000000    0.1564394
340720.0000000    0.1569435
340760.0000000    0.1476219
340800.0000000    0.1476482
340840.0000000    0.1493007
340880.0000000    0.1516549
340920.0000000    0.1519027
340960.0000000    0.1647304
341000.0000000    0.1619581
341040.0000000    0.1575639
341080.0000000    0.1526232
341120.0000000    0.1539352
341160.0000000    0.1496721
341200.0000000    0.1616929
341240.0000000    0.1415042
341280.0000000    0.1502782
341320.0000000    0.1563385
341360.0000000    0.1431961
341400.0000000    0.1384113
341440.0000000    0.1432638
341480.0000000    0.1584769
341520.0000000    0.1561873
341560.0000000    0.1577597
341600.0000000    0.1397286
341640.0000000    0.1624399
341680.0000000    0.1487626
341720.0000000    0.1625479
341760.0000000    0.1447062
341800.0000000    0.1544166
341840.0000000    0.1479503
341880.0000000    0.1518777
341920.0000000    0.1641854
341960.0000000    0.1673559
342000.0000000    0.1531225
342040.0000000    0.1608525
342080.0000000    0.1655967
342120.0000000    0.1623438
342160.0000000    0.1531674
342200.0000000    0.1442382
342240.0000000    0.1579101
342280.0000000    0.1506842
342320.0000000    0.1404754
342360.0000000    0.1487584
342400.0000000    0.1420471
342440.0000000    0.1468080
342480.0000000    0.1440375
342520.0000000    0.1522583
342560.0000000    0.1628778
342600.0000000    0.1608636
342640.0000000    0.1474243
342680.0000000    0.1581534
342720.0000000    0.1472210
342760.0000000    0.1595072
342800.0000000    0.1535261
342840.0000000    0.1465038
342880.0000000    0.1456541
342920.0000000    0.1541636
342960.0000000    0.1616878
343000.0000000    0.1354127
343040.0000000    0.1407004
343080.0000000    0.1491201
343120.0000000    0.1511324
343160.0000000    0.1583075
343200.0000000    0.1663890
343240.0000000    0.1522732
343280.0000000    0.1554509
343320.0000000    0.1480757
343360.0000000    0.1590590
343400.0000000    0.1524982
343440.0000000    0.1552591
343480.0000000    0.1461304
343520.0000000    0.1564578
343560.0000000    0.1427168
343600.0000000    0.1532729
343640.0000000    0.1534633
343680.0000000    0.1735765
343720.0000000    0.1505121
343760.0000000    0.1406892
343800.0000000    0.1626539
343840.0000000    0.1392997
343880.0000000    0.1294709
343920.0000000    0.1442565
343960.0000000    0.1573198
344000.0000000    0.1535719
344040.0000000    0.1594657
344080.0000000    0.1499590
344120.0000000    0.1457613
344160.0000000    0.1504683
344200.0000000    0.1409234
344240.0000000    0.1424231
344280.0000000    0.1507261
344320.0000000    0.1491439
344360.0000000    0.1552874
344400.0000000    0.1632661
344440.0000000    0.1611877
344480.0000000    0.1621485
344520.0000000    0.1634029
344560.0000000    0.1574347
344600.0000000    0.1529853
344640.0000000    0.1469113
344680.0000000    0.1456154
344720.0000000    0.1440161
344760.0000000    0.1539917
344800.0000000    0.1418299
344840.0000000    0.1479877
344880.0000000    0.1512938
344920.0000000    0.1525805
344960.0000000    0.1503832
345000.0000000    0.1497854
345040.0000000    0.1465526
345080.0000000    0.1513675
345120.0000000    0.1520757
345160.0000000    0.1637203
345200.0000000    0.1457154
345240.0000000    0.1398203
345280.0000000    0.1436604
345320.0000000    0.1487376
345360.0000000    0.1435125
345400.0000000    0.1426843
345440.0000000    0.1374310
345480.0000000    0.1476588
345520.0000000    0.1557249
345560.0000000    0.1441857
345600.0000000    0.1365264
345640.0000000    0.1424945
345680.0000000    0.1466550
345720.0000000    0.1577010
345760.0000000    0.1461682
345800.0000000    0.1538431
345840.0000000    0.1443094
345880.0000000    0.1485379
345920.0000000    0.1508134
345960.0000000    0.1466212
346000.0000000    0.1487390
346040.0000000    0.1424677
346080.0000000    0.1403518
346120.0000000    0.1493672
346160.0000000    0.1517242
346200.0000000    0.1398116
346240.0000000    0.1412760
346280.0000000    0.1495435
346320.0000000    0.1485407
346360.0000000    0.1496768
346400.0000000    0.1455095
346440.0000000    0.1479695
346480.0000000    0.1582009
346520.0000000    0.1441537
346560.0000000    0.1545887
346600.0000000    0.1529280
346640.0000000    0.1426166
346680.0000000    0.1401659
346720.0000000    0.1401134
346760.0000000    0.1536129
346800.0000000    0.1535603
346840.0000000    0.1508601
346880.0000000    0.1555369
346920.0000000    0.1530273
346960.0000000    0.1570660
347000.0000000    0.1462766
347040.0000000    0.1605782
347080.0000000    0.1556413
347120.0000000    0.1479690
347160.0000000    0.1427269
347200.0000000    0.1432401
347240.0000000    0.1369510
347280.0000000    0.1439398
347320.0000000    0.1490871
347360.0000000    0.1464604
347400.0000000    0.1668995
347440.0000000    0.1495411
347480.0000000    0.1332520
347520.0000000    0.1457195
347560.0000000    0.1403041
347600.0000000    0.1354650
347640.0000000    0.1306249
347680.0000000    0.1476401
347720.0000000    0.1435144
347760.0000000    0.1399745
347800.0000000    0.1541892
347840.0000000    0.1510638
347880.0000000    0.1525058
347920.0000000    0.1647077
347960.0000000    0.1530022
348000.0000000    0.1440056
348040.0000000    0.1559244
348080.0000000    0.1524458
348120.0000000    0.1430053
348160.0000000    0.1415719
348200.0000000    0.1453214
348240.0000000    0.1361737
348280.0000000    0.1341456
348320.0000000    0.1359081
348360.0000000    0.1302911
348400.0000000    0.1318333
348440.0000000    0.1409776
348480.0000000    0.1407890
348520.0000000    0.1423279
348560.0000000    0.1510366
348600.0000000    0.1444021
348640.0000000    0.1590874
348680.0000000    0.1494031
348720.0000000    0.1485023
348760.0000000    0.1488412
348800.0000000    0.1461054
348840.0000000    0.1617474
348880.0000000    0.1463393
348920.0000000    0.1464550
348960.0000000    0.1579857
349000.0000000    0.1443231
349040.0000000    0.1360627
349080.0000000    0.1433352
349120.0000000    0.1427684
349160.0000000    0.1336813
349200.0000000    0.1386659
349240.0000000    0.1397888
349280.0000000    0.1423843
349320.0000000    0.1427832
349360.0000000    0.1349647
349400.0000000    0.1376803
349440.0000000    0.1410677
349480.0000000    0.1507043
349520.0000000    0.1400546
349560.0000000    0.1396002
349600.0000000    0.1431196
349640.0000000    0.1504658
349680.0000000    0.1531713
349720.0000000    0.1431562
349760.0000000    0.1438522
349800.0000000    0.1469191
349840.0000000    0.1464225
349880.0000000    0.1506641
349920.0000000    0.1522056
349960.0000000    0.1518971
350000.0000000    0.1459451
350040.0000000    0.1429384
350080.0000000    0.1465691
350120.0000000    0.1437656
350160.0000000    0.1394775
350200.0000000    0.1248468
350240.0000000    0.1336820
350280.0000000    0.1369394
350320.0000000    0.1342875
350360.0000000    0.1373058
350400.0000000    0.1405457
350440.0000000    0.1417065
350480.0000000    0.1402317
350520.0000000    0.1398020
350560.0000000    0.1406491
350600.0000000    0.1457212
350640.0000000    0.1443796
350680.0000000    0.1498965
350720.0000000    0.1467702
350760.0000000    0.1508153
350800.0000000    0.1333114
350840.0000000    0.1337791
350880.0000000    0.1319401
350920.0000000    0.1324335
350960.0000000    0.1307514
351000.0000000    0.1373362
351040.0000000    0.1327002
351080.0000000    0.1391671
351120.0000000    0.1288420
351160.0000000    0.1358597
351200.0000000    0.1414093
351240.0000000    0.1487654
351280.0000000    0.1407740
351320.0000000    0.1395668
351360.0000000    0.1348218
351400.0000000    0.1366235
351440.0000000    0.1376841
351480.0000000    0.1427418
351520.0000000    0.1422900
351560.0000000    0.1493788
351600.0000000    0.1367625
351640.0000000    0.1368757
351680.0000000    0.1515339
351720.0000000    0.1365173
351760.0000000    0.1442292
351800.0000000    0.1465191
351840.0000000    0.1471059
351880.0000000    0.1388888
351920.0000000    0.1324083
351960.0000000    0.1369132
352000.0000000    0.1325671
352040.0000000    0.1367856
352080.0000000    0.1460787
352120.0000000    0.1432310
352160.0000000    0.1325352
352200.0000000    0.1402984
352240.0000000    0.1444804
352280.0000000    0.1351026
352320.0000000    0.1484657
352360.0000000    0.1445542
352400.0000000    0.1409799
352440.0000000    0.1335096
352480.0000000    0.1342681
352520.0000000    0.1392578
352560.0000000    0.1322709
352600.0000000    0.1368397
352640.0000000    0.1465334
352680.0000000    0.1392927
352720.0000000    0.1408479
352760.0000000    0.1374242
352800.0000000    0.1426749
352840.0000000    0.1335297
352880.0000000    0.1373232
352920.0000000    0.1361997
352960.0000000    0.1347791
353000.0000000    0.1356864
353040.0000000    0.1342269
353080.0000000    0.1354097
353120.0000000    0.1474353
353160.0000000    0.1365356
353200.0000000    0.1371613
353240.0000000    0.1358324
353280.0000000    0.1363418
353320.0000000    0.1261710
353360.0000000    0.1416888
353400.0000000    0.1342349
353440.0000000    0.1397580
353480.0000000    0.1384125
353520.0000000    0.1350793
353560.0000000    0.1414956
353600.0000000    0.1383569
353640.0000000    0.1461029
353680.0000000    0.1357020
353720.0000000    0.1409215
353760.0000000    0.1401651
353800.0000000    0.1364723
353840.0000000    0.1389688
353880.0000000    0.1374404
353920.0000000    0.1334781
353960.0000000    0.1324219
354000.0000000    0.1496104
354040.0000000    0.1414366
354080.0000000    0.1520501
354120.0000000    0.1403894
354160.0000000    0.1505385
354200.0000000    0.1474451
354240.0000000    0.1354289
354280.0000000    0.1502198
354320.0000000    0.1337966
354360.0000000    0.1412968
354400.0000000    0.1484464
354440.0000000    0.1489308
354480.0000000    0.1334356
354520.0000000    0.1387961
354560.0000000    0.1401737
354600.0000000    0.1464135
354640.0000000    0.1521761
354680.0000000    0.1583523
354720.0000000    0.1434672
354760.0000000    0.1584741
354800.0000000    0.1578569
354840.0000000    0.1417036
354880.0000000    0.1429390
354920.0000000    0.1580662
354960.0000000    0.1302598
355000.0000000    0.1381074
355040.0000000    0.1455871
355080.0000000    0.1418563
355120.0000000    0.1576061
355160.0000000    0.1549575
355200.0000000    0.1484471
355240.0000000    0.1620326
355280.0000000    0.1615543
355320.0000000    0.1463788
355360.0000000    0.1492942
355400.0000000    0.1510942
355440.0000000    0.1558469
355480.0000000    0.1626167
355520.0000000    0.1596775
355560.0000000    0.1632631
355600.0000000    0.1575194
355640.0000000    0.1483949
355680.0000000    0.1580906
355720.0000000    0.1470740
355760.0000000    0.1630290
355800.0000000    0.1475334
355840.0000000    0.1507218
355880.0000000    0.1478916
355920.0000000    0.1519468
355960.0000000    0.1625347
356000.0000000    0.1635610
356040.0000000    0.1620126
356080.0000000    0.1642670
356120.0000000    0.1595502
356160.0000000    0.1522799
356200.0000000    0.1357126
356240.0000000    0.1420428
356280.0000000    0.1469352
356320.0000000    0.1463975
356360.0000000    0.1452815
356400.0000000    0.1392791
356440.0000000    0.1550983
356480.0000000    0.1651758
356520.0000000    0.1541559
356560.0000000    0.1645377
356600.0000000    0.1545759
356640.0000000    0.1445962
356680.0000000    0.1650269
356720.0000000    0.1554782
356760.0000000    0.1573038
356800.0000000    0.1591385
356840.0000000    0.1456128
356880.0000000    0.1414723
356920.0000000    0.1459063
356960.0000000    0.1587940
357000.0000000    0.1421658
357040.0000000    0.1521124
357080.0000000    0.1552699
357120.0000000    0.1404457
357160.0000000    0.1482049
357200.0000000    0.1462833
357240.0000000    0.1488040
357280.0000000    0.1448767
357320.0000000    0.1415997
357360.0000000    0.1448891
357400.0000000    0.1380375
357440.0000000    0.1408685
357480.0000000    0.1386862
357520.0000000    0.1486182
357560.0000000    0.1446943
357600.0000000    0.1417156
357640.0000000    0.1419406
357680.0000000    0.1434598
357720.0000000    0.1398473
357760.0000000    0.1402531
357800.0000000    0.1422618
357840.0000000    0.1351340
357880.0000000    0.1459916
357920.0000000    0.1554848
357960.0000000    0.1438802
358000.0000000    0.1416702
358040.0000000    0.1375848
358080.0000000    0.1395010
358120.0000000    0.1434271
358160.0000000    0.1455130
358200.0000000    0.1453687
358240.0000000    0.1429418
358280.0000000    0.1432311
358320.0000000    0.1421077
358360.0000000    0.1498817
358400.0000000    0.1426766
358440.0000000    0.1421809
358480.0000000    0.1362008
358520.0000000    0.1446598
358560.0000000    0.1441900
358600.0000000    0.1423644
358640.0000000    0.1377692
358680.0000000    0.1310527
358720.0000000    0.1377994
358760.0000000    0.1467099
358800.0000000    0.1396303
358840.0000000    0.1542559
358880.0000000    0.1426304
358920.0000000    0.1492697
358960.0000000    0.1543703
359000.0000000    0.1604024
359040.0000000    0.1551987
359080.0000000    0.1469688
359120.0000000    0.1433759
359160.0000000    0.1695133
359200.0000000    0.1558304
359240.0000000    0.1437311
359280.0000000    0.1434528
359320.0000000    0.1564299
359360.0000000    0.1530004
359400.0000000    0.1441206
359440.0000000    0.1294389
359480.0000000    0.1528695
359520.0000000    0.1588087
359560.0000000    0.1514770
359600.0000000    0.1465488
359640.0000000    0.1621608
359680.0000000    0.1455712
359720.0000000    0.1433968
359760.0000000    0.1628683
359800.0000000    0.1450187
359840.0000000    0.1496080
359880.0000000    0.1521975
359920.0000000    0.1451413
359960.0000000    0.1486611
360000.0000000    0.1538397
360040.0000000    0.1503533
360080.0000000    0.1615131
360120.0000000    0.1323825
360160.0000000    0.1479546
360200.0000000    0.1460733
360240.0000000    0.1451591
360280.0000000    0.1404250
360320.0000000    0.1364434
360360.0000000    0.1354414
360400.0000000    0.1490370
360440.0000000    0.1446093
360480.0000000    0.1370369
360520.0000000    0.1334758
360560.0000000    0.1317573
360600.0000000    0.1283140
360640.0000000    0.1354693
360680.0000000    0.1416187
360720.0000000    0.1522631
360760.0000000    0.1437983
360800.0000000    0.1419316
360840.0000000    0.1423713
360880.0000000    0.1444631
360920.0000000    0.1355611
360960.0000000    0.1378137
361000.0000000    0.1401835
361040.0000000    0.1417975
361080.0000000    0.1432617
361120.0000000    0.1518620
361160.0000000    0.1323202
361200.0000000    0.1440991
361240.0000000    0.1411241
361280.0000000    0.1307760
361320.0000000    0.1397732
361360.0000000    0.1436182
361400.0000000    0.1408902
361440.0000000    0.1400570
361480.0000000    0.1380806
361520.0000000    0.1499309
361560.0000000    0.1432644
361600.0000000    0.1487619
361640.0000000    0.1525275
361680.0000000    0.1513350
361720.0000000    0.1527593
361760.0000000    0.1482246
361800.0000000    0.1557651
361840.0000000    0.1559817
361880.0000000    0.1476718
361920.0000000    0.1440084
361960.0000000    0.1453429
362000.0000000    0.1476955
362040.0000000    0.1433160
362080.0000000    0.1519107
362120.0000000    0.1474019
362160.0000000    0.1495259
362200.0000000    0.1599321
362240.0000000    0.1431228
362280.0000000    0.1439051
362320.0000000    0.1407287
362360.0000000    0.1416085
362400.0000000    0.1482279
362440.0000000    0.1672449
362480.0000000    0.1457935
362520.0000000    0.1385064
362560.0000000    0.1517992
362600.0000000    0.1401609
362640.0000000    0.1312272
362680.0000000    0.1458008
362720.0000000    0.1627837
362760.0000000    0.1525845
362800.0000000    0.1415585
362840.0000000    0.1459937
362880.0000000    0.1470026
362920.0000000    0.1530777
362960.0000000    0.1482507
363000.0000000    0.1525487
363040.0000000    0.1611865
363080.0000000    0.1616083
363120.0000000    0.1560047
363160.0000000    0.1394647
363200.0000000    0.1528824
363240.0000000    0.1512710
363280.0000000    0.1484134
363320.0000000    0.1562311
363360.0000000    0.1692523
363400.0000000    0.1546338
363440.0000000    0.1528369
363480.0000000    0.1580919
363520.0000000    0.1625554
363560.0000000    0.1624086
363600.0000000    0.1527423
363640.0000000    0.1524201
363680.0000000    0.1605818
363720.0000000    0.1743446
363760.0000000    0.1783752
363800.0000000    0.1608005
363840.0000000    0.1661857
363880.0000000    0.1851811
363920.0000000    0.1622266
363960.0000000    0.1669546
364000.0000000    0.1473666
364040.0000000    0.1677043
364080.0000000    0.1539523
364120.0000000    0.1640912
364160.0000000    0.1565214
364200.0000000    0.1395330
364240.0000000    0.1479107
364280.0000000    0.1521875
364320.0000000    0.1694984
364360.0000000    0.1484594
364400.0000000    0.1593426
364440.0000000    0.1540132
364480.0000000    0.1778150
364520.0000000    0.1818849
364560.0000000    0.1953351
364600.0000000    0.1787105
364640.0000000    0.1719710
364680.0000000    0.1641536
364720.0000000    0.1800593
364760.0000000    0.1675399
364800.0000000    0.1618937
364840.0000000    0.1430079
364880.0000000    0.1501775
364920.0000000    0.1518977
364960.0000000    0.1736819
365000.0000000    0.1762449
365040.0000000    0.1515615
365080.0000000    0.1472358
365120.0000000    0.1441365
365160.0000000    0.1492870
365200.0000000    0.1617227
365240.0000000    0.1599148
365280.0000000    0.1467297
365320.0000000    0.1591323
365360.0000000    0.1459111
365400.0000000    0.1596127
365440.0000000    0.1528628
365480.0000000    0.1595800
365520.0000000    0.1429684
365560.0000000    0.1547294
365600.0000000    0.1677745
365640.0000000    0.1598773
365680.0000000    0.1601106
365720.0000000    0.1659213
365760.0000000    0.1609720
365800.0000000    0.1486673
365840.0000000    0.1544562
365880.0000000    0.1539070
365920.0000000    0.1639403
365960.0000000    0.1637830
366000.0000000    0.1598188
366040.0000000    0.1626260
366080.0000000    0.1718581
366120.0000000    0.1545226
366160.0000000    0.1653677
366200.0000000    0.1696488
366240.0000000    0.1759961
366280.0000000    0.1651978
366320.0000000    0.1784392
366360.0000000    0.1558744
366400.0000000    0.1855327
366440.0000000    0.1613830
366480.0000000    0.1589830
366520.0000000    0.1711540
366560.0000000    0.1682336
366600.0000000    0.1686068
366640.0000000    0.1639054
366680.0000000    0.1641008
366720.0000000    0.1505132
366760.0000000    0.1473232
366800.0000000    0.1621807
366840.0000000    0.1562881
366880.0000000    0.1551359
366920.0000000    0.1513617
366960.0000000    0.1641570
367000.0000000    0.1616737
367040.0000000    0.1457710
367080.0000000    0.1513629
367120.0000000    0.1492925
367160.0000000    0.1522667
367200.0000000    0.1559671
367240.0000000    0.1661608
367280.0000000    0.1486221
367320.0000000    0.1515364
367360.0000000    0.1669379
367400.0000000    0.1609053
367440.0000000    0.1554944
367480.0000000    0.1500399
367520.0000000    0.1755006
367560.0000000    0.1564058
367600.0000000    0.1648004
367640.0000000    0.1631999
367680.0000000    0.1498282
367720.0000000    0.1540956
367760.0000000    0.1435062
367800.0000000    0.1648826
367840.0000000    0.1612471
367880.0000000    0.1533195
367920.0000000    0.1586590
367960.0000000    0.1595942
368000.0000000    0.1564043
368040.0000000    0.1549297
368080.0000000    0.1628257
368120.0000000    0.1476823
368160.0000000    0.1485273
368200.0000000    0.1483348
368240.0000000    0.1511044
368280.0000000    0.1651591
368320.0000000    0.1536787
368360.0000000    0.1471223
368400.0000000    0.1609765
368440.0000000    0.1376288
368480.0000000    0.1492504
368520.0000000    0.1594714
368560.0000000    0.1510745
368600.0000000    0.1475069
368640.0000000    0.1360758
368680.0000000    0.1510981
368720.0000000    0.1486737
368760.0000000    0.1505835
368800.0000000    0.1533808
368840.0000000    0.1445541
368880.0000000    0.1478822
368920.0000000    0.1654874
368960.0000000    0.1635281
369000.0000000    0.1574704
369040.0000000    0.1588765
369080.0000000    0.1615196
369120.0000000    0.1491765
369160.0000000    0.1480684
369200.0000000    0.1421096
369240.0000000    0.1435416
369280.0000000    0.1385719
369320.0000000    0.1343225
369360.0000000    0.1663777
369400.0000000    0.1558307
369440.0000000    0.1385058
369480.0000000    0.1524325
369520.0000000    0.1441812
369560.0000000    0.1648424
369600.0000000    0.1504606
369640.0000000    0.1516100
369680.0000000    0.1454594
369720.0000000    0.1491382
369760.0000000    0.1558024
369800.0000000    0.1428807
369840.0000000    0.1597292
369880.0000000    0.1553750
369920.0000000    0.1519181
369960.0000000    0.1546427
370000.0000000    0.1330735
370040.0000000    0.1493415
370080.0000000    0.1544449
370120.0000000    0.1442506
370160.0000000    0.1513427
370200.0000000    0.1359617
370240.0000000    0.1456366
370280.0000000    0.1449603
370320.0000000    0.1449291
370360.0000000    0.1537504
370400.0000000    0.1537841
370440.0000000    0.1516607
370480.0000000    0.1440943
370520.0000000    0.1478080
370560.0000000    0.1489229
370600.0000000    0.1446362
370640.0000000    0.1501032
370680.0000000    0.1667856
370720.0000000    0.1452966
370760.0000000    0.1482251
370800.0000000    0.1372305
370840.0000000    0.1374290
370880.0000000    0.1413080
370920.0000000    0.1386534
370960.0000000    0.1378584
371000.0000000    0.1534739
371040.0000000    0.1459425
371080.0000000    0.1504458
371120.0000000    0.1442338
371160.0000000    0.1518748
371200.0000000    0.1339255
371240.0000000    0.1412259
371280.0000000    0.1430908
371320.0000000    0.1417505
371360.0000000    0.1504322
371400.0000000    0.1428261
371440.0000000    0.1429471
371480.0000000    0.1553035
371520.0000000    0.1475188
371560.0000000    0.1381253
371600.0000000    0.1534519
371640.0000000    0.1429270
371680.0000000    0.1498246
371720.0000000    0.1484721
371760.0000000    0.1565516
371800.0000000    0.1429355
371840.0000000    0.1466663
371880.0000000    0.1314039
371920.0000000    0.1440574
371960.0000000    0.1456610
372000.0000000    0.1485257
372040.0000000    0.1430312
372080.0000000    0.1378849
372120.0000000    0.1304467
372160.0000000    0.1480001
372200.0000000    0.1449031
372240.0000000    0.1489682
372280.0000000    0.1537768
372320.0000000    0.1479355
372360.0000000    0.1496420
372400.0000000    0.1369518
372440.0000000    0.1535868
372480.0000000    0.1529335
372520.0000000    0.1451242
372560.0000000    0.1420268
372600.0000000    0.1346619
372640.0000000    0.1420702
372680.0000000    0.1333469
372720.0000000    0.1469039
372760.0000000    0.1365006
372800.0000000    0.1365344
372840.0000000    0.1486028
372880.0000000    0.1454337
372920.0000000    0.1446379
372960.0000000    0.1495374
373000.0000000    0.1580727
373040.0000000    0.1434333
373080.0000000    0.1442242
373120.0000000    0.1364750
373160.0000000    0.1427153
373200.0000000    0.1335733
373240.0000000    0.1314898
373280.0000000    0.1368679
373320.0000000    0.1353219
373360.0000000    0.1379158
373400.0000000    0.1441239
373440.0000000    0.1373876
373480.0000000    0.1478450
373520.0000000    0.1385217
373560.0000000    0.1437851
373600.0000000    0.1330808
373640.0000000    0.1401287
373680.0000000    0.1536968
373720.0000000    0.1442637
373760.0000000    0.1467332
373800.0000000    0.1494345
373840.0000000    0.1457978
373880.0000000    0.1438359
373920.0000000    0.1495735
373960.0000000    0.1531778
374000.0000000    0.1462191
374040.0000000    0.1432259
374080.0000000    0.1357610
374120.0000000    0.1400508
374160.0000000    0.1397663
374200.0000000    0.1434793
374240.0000000    0.1518453
374280.0000000    0.1362745
374320.0000000    0.1520839
374360.0000000    0.1427289
374400.0000000    0.1448886
374440.0000000    0.1506117
374480.0000000    0.1397446
374520.0000000    0.1451017
374560.0000000    0.1463321
374600.0000000    0.1428847
374640.0000000    0.1600032
374680.0000000    0.1458428
374720.0000000    0.1527471
374760.0000000    0.1592134
374800.0000000    0.1386291
374840.0000000    0.1438387
374880.0000000    0.1415558
374920.0000000    0.1477387
374960.0000000    0.1491659
375000.0000000    0.1428329
375040.0000000    0.1391498
375080.0000000    0.1465435
375120.0000000    0.1482674
375160.0000000    0.1440027
375200.0000000    0.1500292
375240.0000000    0.1444839
375280.0000000    0.1511007
375320.0000000    0.1497763
375360.0000000    0.1538512
375400.0000000    0.1533496
375440.0000000    0.1477160
375480.0000000    0.1383827
375520.0000000    0.1349996
375560.0000000    0.1466399
375600.0000000    0.1459171
375640.0000000    0.1348732
375680.0000000    0.1416021
375720.0000000    0.1460411
375760.0000000    0.1528163
375800.0000000    0.1497811
375840.0000000    0.1507234
375880.0000000    0.1419048
375920.0000000    0.1515808
375960.0000000    0.1551315
376000.0000000    0.1599489
376040.0000000    0.1502695
376080.0000000    0.1453086
376120.0000000    0.1397556
376160.0000000    0.1403574
376200.0000000    0.1471868
376240.0000000    0.1442904
376280.0000000    0.1461425
376320.0000000    0.1445256
376360.0000000    0.1419824
376400.0000000    0.1598874
376440.0000000    0.1453912
376480.0000000    0.1422954
376520.0000000    0.1586103
376560.0000000    0.1561500
376600.0000000    0.1578045
376640.0000000    0.1443597
376680.0000000    0.1341379
376720.0000000    0.1400969
376760.0000000    0.1340676
376800.0000000    0.1400434
376840.0000000    0.1410536
376880.0000000    0.1288812
376920.0000000    0.1362136
376960.0000000    0.1408958
377000.0000000    0.1501855
377040.0000000    0.1457851
377080.0000000    0.1475610
377120.0000000    0.1454515
377160.0000000    0.1428062
377200.0000000    0.1476205
377240.0000000    0.1610491
377280.0000000    0.1563746
377320.0000000    0.1345689
377360.0000000    0.1534137
377400.0000000    0.1396492
377440.0000000    0.1468339
377480.0000000    0.1451092
377520.0000000    0.1335687
377560.0000000    0.1364488
377600.0000000    0.1296958
377640.0000000    0.1400971
377680.0000000    0.1321308
377720.0000000    0.1411361
377760.0000000    0.1358933
377800.0000000    0.1385321
377840.0000000    0.1271973
377880.0000000    0.1402052
377920.0000000    0.1292699
377960.0000000    0.1432111
378000.0000000    0.1380082
378040.0000000    0.1418058
378080.0000000    0.1349616
378120.0000000    0.1338000
378160.0000000    0.1374624
378200.0000000    0.1312789
378240.0000000    0.1493021
378280.0000000    0.1388402
378320.0000000    0.1450548
378360.0000000    0.1476479
378400.0000000    0.1398643
378440.0000000    0.1462484
378480.0000000    0.1388732
378520.0000000    0.1454259
378560.0000000    0.1392372
378600.0000000    0.1385786
378640.0000000    0.1408281
378680.0000000    0.1464991
378720.0000000    0.1492785
378760.0000000    0.1461572
378800.0000000    0.1478814
378840.0000000    0.1415838
378880.0000000    0.1369157
378920.0000000    0.1295428
378960.0000000    0.1449841
379000.0000000    0.1459472
379040.0000000    0.1450645
379080.0000000    0.1367778
379120.0000000    0.1408505
379160.0000000    0.1578831
379200.0000000    0.1388027
379240.0000000    0.1487703
379280.0000000    0.1570508
379320.0000000    0.1365657
379360.0000000    0.1420607
379400.0000000    0.1480480
379440.0000000    0.1422658
379480.0000000    0.1373201
379520.0000000    0.1399790
379560.0000000    0.1446502
379600.0000000    0.1407991
379640.0000000    0.1487532
379680.0000000    0.1470531
379720.0000000    0.1473891
379760.0000000    0.1477488
379800.0000000    0.1455288
379840.0000000    0.1478640
379880.0000000    0.1666555
379920.0000000    0.1449019
379960.0000000    0.1544213
380000.0000000    0.1454489
380040.0000000    0.1447969
380080.0000000    0.1462158
380120.0000000    0.1456078
380160.0000000    0.1405266
380200.0000000    0.1363896
380240.0000000    0.1411373
380280.0000000    0.1484180
380320.0000000    0.1412366
380360.0000000    0.1409325
380400.0000000    0.1452387
380440.0000000    0.1409508
380480.0000000    0.1526586
380520.0000000    0.1503522
380560.0000000    0.1361397
380600.0000000    0.1478496
380640.0000000    0.1401399
380680.0000000    0.1489167
380720.0000000    0.1492889
380760.0000000    0.1476184
380800.0000000    0.1452137
380840.0000000    0.1404625
380880.0000000    0.1442816
380920.0000000    0.1450231
380960.0000000    0.1418936
381000.0000000    0.1366065
381040.0000000    0.1392835
381080.0000000    0.1355260
381120.0000000    0.1447576
381160.0000000    0.1616074
381200.0000000    0.1561597
381240.0000000    0.1369992
381280.0000000    0.1472536
381320.0000000    0.1483764
381360.0000000    0.1463087
381400.0000000    0.1498200
381440.0000000    0.1506275
381480.0000000    0.1515883
381520.0000000    0.1445670
381560.0000000    0.1513443
381600.0000000    0.1540359
381640.0000000    0.1357590
381680.0000000    0.1394569
381720.0000000    0.1460585
381760.0000000    0.1508086
381800.0000000    0.1433760
381840.0000000    0.1397759
381880.0000000    0.1465560
381920.0000000    0.1514603
381960.0000000    0.1386803
382000.0000000    0.1489049
382040.0000000    0.1489103
382080.0000000    0.1381232
382120.0000000    0.1550624
382160.0000000    0.1423203
382200.0000000    0.1504537
382240.0000000    0.1531328
382280.0000000    0.1375110
382320.0000000    0.1406433
382360.0000000    0.1437590
382400.0000000    0.1434164
382440.0000000    0.1389003
382480.0000000    0.1436687
382520.0000000    0.1632599
382560.0000000    0.1401212
382600.0000000    0.1407648
382640.0000000    0.1589489
382680.0000000    0.1480160
382720.0000000    0.1460072
382760.0000000    0.1545562
382800.0000000    0.1372530
382840.0000000    0.1462343
382880.0000000    0.1556315
382920.0000000    0.1532461
382960.0000000    0.1313524
383000.0000000    0.1411086
383040.0000000    0.1493213
383080.0000000    0.1446178
383120.0000000    0.1384393
383160.0000000    0.1393813
383200.0000000    0.1478275
383240.0000000    0.1472603
383280.0000000    0.1445929
383320.0000000    0.1576400
383360.0000000    0.1525588
383400.0000000    0.1585177
383440.0000000    0.1656409
383480.0000000    0.1550691
383520.0000000    0.1602300
383560.0000000    0.1484521
383600.0000000    0.1486736
383640.0000000    0.1542068
383680.0000000    0.1476667
383720.0000000    0.1451448
383760.0000000    0.1495129
383800.0000000    0.1519313
383840.0000000    0.1490274
383880.0000000    0.1483663
383920.0000000    0.1514695
383960.0000000    0.1364310
384000.0000000    0.1487799
384040.0000000    0.1525294
384080.0000000    0.1625455
384120.0000000    0.1571828
384160.0000000    0.1555738
384200.0000000    0.1585405
384240.0000000    0.1563573
384280.0000000    0.1562754
384320.0000000    0.1396915
384360.0000000    0.1539502
384400.0000000    0.1440335
384440.0000000    0.1470220
384480.0000000    0.1468221
384520.0000000    0.1615235
384560.0000000    0.1497462
384600.0000000    0.1524806
384640.0000000    0.1524193
384680.0000000    0.1530919
384720.0000000    0.1461175
384760.0000000    0.1465184
384800.0000000    0.1603721
384840.0000000    0.1545738
384880.0000000    0.1447589
384920.0000000    0.1496938
384960.0000000    0.1487925
385000.0000000    0.1605230
385040.0000000    0.1448054
385080.0000000    0.1454460
385120.0000000    0.1473843
385160.0000000    0.1515891
385200.0000000    0.1462511
385240.0000000    0.1487600
385280.0000000    0.1632036
385320.0000000    0.1569621
385360.0000000    0.1648027
385400.0000000    0.1673182
385440.0000000    0.1438524
385480.0000000    0.1446684
385520.0000000    0.1366855
385560.0000000    0.1493538
385600.0000000    0.1492694
385640.0000000    0.1445023
385680.0000000    0.1435526
385720.0000000    0.1503236
385760.0000000    0.1586853
385800.0000000    0.1513454
385840.0000000    0.1567969
385880.0000000    0.1538584
385920.0000000    0.1481741
385960.0000000    0.1477845
386000.0000000    0.1526887
386040.0000000    0.1508545
386080.0000000    0.1530081
386120.0000000    0.1544417
386160.0000000    0.1504133
386200.0000000    0.1579381
386240.0000000    0.1496997
386280.0000000    0.1463349
386320.0000000    0.1480183
386360.0000000    0.1520066
386400.0000000    0.1409802
386440.0000000    0.1437389
386480.0000000    0.1449315
386520.0000000    0.1455470
386560.0000000    0.1456569
386600.0000000    0.1480523
386640.0000000    0.1622401
386680.0000000    0.1525523
386720.0000000    0.1373954
386760.0000000    0.1548226
386800.0000000    0.1420176
386840.0000000    0.1367040
386880.0000000    0.1406368
386920.0000000    0.1442656
386960.0000000    0.1453057
387000.0000000    0.1461706
387040.0000000    0.1411863
387080.0000000    0.1439157
387120.0000000    0.1487301
387160.0000000    0.1498829
387200.0000000    0.1360136
387240.0000000    0.1425996
387280.0000000    0.1365147
387320.0000000    0.1385326
387360.0000000    0.1525578
387400.0000000    0.1483925
387440.0000000    0.1483182
387480.0000000    0.1454800
387520.0000000    0.1478392
387560.0000000    0.1434245
387600.0000000    0.1413534
387640.0000000    0.1402244
387680.0000000    0.1430496
387720.0000000    0.1416012
387760.0000000    0.1405577
387800.0000000    0.1360084
387840.0000000    0.1452556
387880.0000000    0.1497610
387920.0000000    0.1366239
387960.0000000    0.1378019
388000.0000000    0.1471304
388040.0000000    0.1532625
388080.0000000    0.1407199
388120.0000000    0.1405185
388160.0000000    0.1461615
388200.0000000    0.1501744
388240.0000000    0.1432686
388280.0000000    0.1409830
388320.0000000    0.1441412
388360.0000000    0.1440855
388400.0000000    0.1491346
388440.0000000    0.1509680
388480.0000000    0.1451195
388520.0000000    0.1440296
388560.0000000    0.1511024
388600.0000000    0.1564994
388640.0000000    0.1492634
388680.0000000    0.1555403
388720.0000000    0.1654523
388760.0000000    0.1737910
388800.0000000    0.1648854
388840.0000000    0.1542314
388880.0000000    0.1622923
388920.0000000    0.1625694
388960.0000000    0.1558229
389000.0000000    0.1446491
389040.0000000    0.1477934
389080.0000000    0.1480237
389120.0000000    0.1542506
389160.0000000    0.1531647
389200.0000000    0.1555343
389240.0000000    0.1499787
389280.0000000    0.1409693
389320.0000000    0.1443936
389360.0000000    0.1487026
389400.0000000    0.1500027
389440.0000000    0.1388880
389480.0000000    0.1499896
389520.0000000    0.1490373
389560.0000000    0.1663975
389600.0000000    0.1496311
389640.0000000    0.1494323
389680.0000000    0.1421912
389720.0000000    0.1447871
389760.0000000    0.1489275
389800.0000000    0.1477176
389840.0000000    0.1517973
389880.0000000    0.1448891
389920.0000000    0.1417975
389960.0000000    0.1439570
390000.0000000    0.1431490
390040.0000000    0.1381766
390080.0000000    0.1387478
390120.0000000    0.1440305
390160.0000000    0.1585935
390200.0000000    0.1539067
390240.0000000    0.1441003
390280.0000000    0.1514687
390320.0000000    0.1503165
390360.0000000    0.1492163
390400.0000000    0.1559537
390440.0000000    0.1491553
390480.0000000    0.1527072
390520.0000000    0.1574481
390560.0000000    0.1634899
390600.0000000    0.1524265
390640.0000000    0.1607547
390680.0000000    0.1472855
390720.0000000    0.1734501
390760.0000000    0.1656662
390800.0000000    0.1576570
390840.0000000    0.1621137
390880.0000000    0.1558197
390920.0000000    0.1540876
390960.0000000    0.1468813
391000.0000000    0.1543771
391040.0000000    0.1411858
391080.0000000    0.1550937
391120.0000000    0.1501657
391160.0000000    0.1646274
391200.0000000    0.1535865
391240.0000000    0.1457107
391280.0000000    0.1543494
391320.0000000    0.1608867
391360.0000000    0.1567078
391400.0000000    0.1577301
391440.0000000    0.1797267
391480.0000000    0.1453405
391520.0000000    0.1700055
391560.0000000    0.1609220
391600.0000000    0.1628892
391640.0000000    0.1805455
391680.0000000    0.1449667
391720.0000000    0.1643745
391760.0000000    0.1732898
391800.0000000    0.1849478
391840.0000000    0.1591601
391880.0000000    0.1747907
391920.0000000    0.1600381
391960.0000000    0.1498863
392000.0000000    0.1453066
392040.0000000    0.1472912
392080.0000000    0.1687312
392120.0000000    0.1756663
392160.0000000    0.1647285
392200.0000000    0.1617144
392240.0000000    0.1607958
392280.0000000    0.1490128
392320.0000000    0.1545309
392360.0000000    0.1539240
392400.0000000    0.1482899
392440.0000000    0.1489591
392480.0000000    0.1569206
392520.0000000    0.1538521
392560.0000000    0.1651750
392600.0000000    0.1513101
392640.0000000    0.1438820
392680.0000000    0.1670495
392720.0000000    0.1556540
392760.0000000    0.1478824
392800.0000000    0.1579960
392840.0000000    0.1645583
392880.0000000    0.1604631
392920.0000000    0.1632882
392960.0000000    0.1519470
393000.0000000    0.1507690
393040.0000000    0.1394295
393080.0000000    0.1329079
393120.0000000    0.1460055
393160.0000000    0.1451882
393200.0000000    0.1534967
393240.0000000    0.1620938
393280.0000000    0.1676873
393320.0000000    0.1560591
393360.0000000    0.1487891
393400.0000000    0.1653253
393440.0000000    0.1688485
393480.0000000    0.1467286
393520.0000000    0.1527127
393560.0000000    0.1533156
393600.0000000    0.1573095
393640.0000000    0.1536013
393680.0000000    0.1665778
393720.0000000    0.1435579
393760.0000000    0.1418532
393800.0000000    0.1478929
393840.0000000    0.1465154
393880.0000000    0.1666382
393920.0000000    0.1721237
393960.0000000    0.1575466
394000.0000000    0.1611187
394040.0000000    0.1584465
394080.0000000    0.1666203
394120.0000000    0.1629377
394160.0000000    0.1525151
394200.0000000    0.1441819
394240.0000000    0.1459994
394280.0000000    0.1475579
394320.0000000    0.1450044
394360.0000000    0.1520476
394400.0000000    0.1448682
394440.0000000    0.1480923
394480.0000000    0.1434751
394520.0000000    0.1525923
394560.0000000    0.1644767
394600.0000000    0.1677656
394640.0000000    0.1703172
394680.0000000    0.1632083
394720.0000000    0.1663741
394760.0000000    0.1630478
394800.0000000    0.1650510
394840.0000000    0.1785239
394880.0000000    0.1701022
394920.0000000    0.1539880
394960.0000000    0.1700272
395000.0000000    0.1842321
395040.0000000    0.1691819
395080.0000000    0.1692327
395120.0000000    0.1920723
395160.0000000    0.1633433
395200.0000000    0.1486607
395240.0000000    0.1563009
395280.0000000    0.1482327
395320.0000000    0.1573820
395360.0000000    0.1445606
395400.0000000    0.1548612
395440.0000000    0.1487705
395480.0000000    0.1391734
395520.0000000    0.1440834
395560.0000000    0.1617395
395600.0000000    0.1389975
395640.0000000    0.1587080
395680.0000000    0.1575895
395720.0000000    0.1551072
395760.0000000    0.1523538
395800.0000000    0.1744906
395840.0000000    0.1590229
395880.0000000    0.1578915
395920.0000000    0.1576339
395960.0000000    0.1487885
396000.0000000    0.1550120
396040.0000000    0.1473366
396080.0000000    0.1391353
396120.0000000    0.1356723
396160.0000000    0.1520954
396200.0000000    0.1476620
396240.0000000    0.1702617
396280.0000000    0.1465490
396320.0000000    0.1580806
396360.0000000    0.1319526
396400.0000000    0.1610999
396440.0000000    0.1589912
396480.0000000    0.1438385
396520.0000000    0.1679455
396560.0000000    0.1538003
396600.0000000    0.1586946
396640.0000000    0.1387994
396680.0000000    0.1710712
396720.0000000    0.1697391
396760.0000000    0.1598328
396800.0000000    0.1596146
396840.0000000    0.1542471
396880.0000000    0.1547458
396920.0000000    0.1607097
396960.0000000    0.1605249
397000.0000000    0.1485970
397040.0000000    0.1426845
397080.0000000    0.1513015
397120.0000000    0.1529861
397160.0000000    0.1416424
397200.0000000    0.1378023
397240.0000000    0.1474398
397280.0000000    0.1376994
397320.0000000    0.1416046
397360.0000000    0.1382807
397400.0000000    0.1523771
397440.0000000    0.1430022
397480.0000000    0.1341707
397520.0000000    0.1470495
397560.0000000    0.1513822
397600.0000000    0.1410998
397640.0000000    0.1514526
397680.0000000    0.1536483
397720.0000000    0.1491870
397760.0000000    0.1493265
397800.0000000    0.1375926
397840.0000000    0.1484215
397880.0000000    0.1418490
397920.0000000    0.1442930
397960.0000000    0.1493549
398000.0000000    0.1476815
398040.0000000    0.1573156
398080.0000000    0.1562212
398120.0000000    0.1615709
398160.0000000    0.1554838
398200.0000000    0.1592880
398240.0000000    0.1455299
398280.0000000    0.1624916
398320.0000000    0.1553164
398360.0000000    0.1728651
398400.0000000    0.1676246
398440.0000000    0.1658999
398480.0000000    0.1673346
398520.0000000    0.1764812
398560.0000000    0.1690081
398600.0000000    0.1695902
398640.0000000    0.1768358
398680.0000000    0.1563234
398720.0000000    0.1504834
398760.0000000    0.1521284
398800.0000000    0.1514160
398840.0000000    0.1580372
398880.0000000    0.1569792
398920.0000000    0.1402800
398960.0000000    0.1394294
399000.0000000    0.1348969
399040.0000000    0.1485563
399080.0000000    0.1495947
399120.0000000    0.1462704
399160.0000000    0.1541282
399200.0000000    0.1359334
399240.0000000    0.1486733
399280.0000000    0.1549660
399320.0000000    0.1594415
399360.0000000    0.1353132
399400.0000000    0.1525784
399440.0000000    0.1431896
399480.0000000    0.1479493
399520.0000000    0.1412332
399560.0000000    0.1591843
399600.0000000    0.1558882
399640.0000000    0.1553780
399680.0000000    0.1470038
399720.0000000    0.1549621
399760.0000000    0.1486912
399800.0000000    0.1741812
399840.0000000    0.1493754
399880.0000000    0.1557057
399920.0000000    0.1671189
399960.0000000    0.1582875
400000.0000000    0.1645638
400040.0000000    0.1490852
400080.0000000    0.1611200
400120.0000000    0.1414429
400160.0000000    0.1523280
400200.0000000    0.1608981
400240.0000000    0.1482156
400280.0000000    0.1495217
400320.0000000    0.1556556
400360.0000000    0.1505345
400400.0000000    0.1403924
400440.0000000    0.1608867
400480.0000000    0.1619937
400520.0000000    0.1642709
400560.0000000    0.1577071
400600.0000000    0.1574224
400640.0000000    0.1604641
400680.0000000    0.1582481
400720.0000000    0.1737425
400760.0000000    0.1806288
400800.0000000    0.1516378
400840.0000000    0.1761275
400880.0000000    0.1737297
400920.0000000    0.1615613
400960.0000000    0.1457016
401000.0000000    0.1735036
401040.0000000    0.1642185
401080.0000000    0.1638076
401120.0000000    0.1717045
401160.0000000    0.1579899
401200.0000000    0.1539726
401240.0000000    0.1603288
401280.0000000    0.1526824
401320.0000000    0.1426156
401360.0000000    0.1455760
401400.0000000    0.1412711
401440.0000000    0.1387966
401480.0000000    0.1454185
401520.0000000    0.1643691
401560.0000000    0.1623529
401600.0000000    0.1602284
401640.0000000    0.1473031
401680.0000000    0.1590902
401720.0000000    0.1501890
401760.0000000    0.1520854
401800.0000000    0.1582453
401840.0000000    0.1417158
401880.0000000    0.1387892
401920.0000000    0.1420432
401960.0000000    0.1564616
402000.0000000    0.1487787
402040.0000000    0.1561913
402080.0000000    0.1568533
402120.0000000    0.1569445
402160.0000000    0.1547502
402200.0000000    0.1638802
402240.0000000    0.1494782
402280.0000000    0.1592037
402320.0000000    0.1428465
402360.0000000    0.1443847
402400.0000000    0.1467381
402440.0000000    0.1534911
402480.0000000    0.1651742
402520.0000000    0.1613049
402560.0000000    0.1612989
402600.0000000    0.1635720
402640.0000000    0.1626109
402680.0000000    0.1624686
402720.0000000    0.1489587
402760.0000000    0.1600666
402800.0000000    0.1619668
402840.0000000    0.1527158
402880.0000000    0.1682557
402920.0000000    0.1692325
402960.0000000    0.1563677
403000.0000000    0.1742874
403040.0000000    0.1537825
403080.0000000    0.1704828
403120.0000000    0.1660249
403160.0000000    0.1624326
403200.0000000    0.1733932
403240.0000000    0.1662739
403280.0000000    0.1576484
403320.0000000    0.1630786
403360.0000000    0.1763467
403400.0000000    0.1618665
403440.0000000    0.1847421
403480.0000000    0.1797869
403520.0000000    0.1767564
403560.0000000    0.1792640
403600.0000000    0.1916326
403640.0000000    0.1811644
403680.0000000    0.1768795
403720.0000000    0.1705448
403760.0000000    0.1905485
403800.0000000    0.1784807
403840.0000000    0.1804697
403880.0000000    0.1689050
403920.0000000    0.1730884
403960.0000000    0.1625496
404000.0000000    0.1776220
404040.0000000    0.1840077
404080.0000000    0.1635118
404120.0000000    0.1647602
404160.0000000    0.1598902
404200.0000000    0.1571521
404240.0000000    0.1401242
404280.0000000    0.1552602
404320.0000000    0.1581877
404360.0000000    0.1550733
404400.0000000    0.1687537
404440.0000000    0.1712125
404480.0000000    0.1440536
404520.0000000    0.1710053
404560.0000000    0.1530364
404600.0000000    0.1694798
404640.0000000    0.1706422
404680.0000000    0.1759176
404720.0000000    0.1704322
404760.0000000    0.1652971
404800.0000000    0.1601922
404840.0000000    0.1473840
404880.0000000    0.1559690
404920.0000000    0.1565394
404960.0000000    0.1561958
405000.0000000    0.1582720
405040.0000000    0.1563066
405080.0000000    0.1623436
405120.0000000    0.1647005
405160.0000000    0.1526558
405200.0000000    0.1554068
405240.0000000    0.1650161
405280.0000000    0.1590662
405320.0000000    0.1618048
405360.0000000    0.1606716
405400.0000000    0.1589752
405440.0000000    0.1713527
405480.0000000    0.1712096
405520.0000000    0.1527980
405560.0000000    0.1627342
405600.0000000    0.1662219
405640.0000000    0.1563950
405680.0000000    0.1682238
405720.0000000    0.1741987
405760.0000000    0.1629362
405800.0000000    0.1537332
405840.0000000    0.1583039
405880.0000000    0.1624757
405920.0000000    0.1597905
405960.0000000    0.1671668
406000.0000000    0.1597791
406040.0000000    0.1510830
406080.0000000    0.1440256
406120.0000000    0.1538233
406160.0000000    0.1619462
406200.0000000    0.1553289
406240.0000000    0.1580624
406280.0000000    0.1516778
406320.0000000    0.1594195
406360.0000000    0.1579892
406400.0000000    0.1712309
406440.0000000    0.1627674
406480.0000000    0.1506145
406520.0000000    0.1622909
406560.0000000    0.1452377
406600.0000000    0.1468592
406640.0000000    0.1385357
406680.0000000    0.1467843
406720.0000000    0.1584985
406760.0000000    0.1696162
406800.0000000    0.1635955
406840.0000000    0.1819849
406880.0000000    0.1616545
406920.0000000    0.1568554
406960.0000000    0.1666881
407000.0000000    0.1475335
407040.0000000    0.1468346
407080.0000000    0.1514164
407120.0000000    0.1515376
407160.0000000    0.1403044
407200.0000000    0.1460778
407240.0000000    0.1516526
407280.0000000    0.1506182
407320.0000000    0.1515412
407360.0000000    0.1527219
407400.0000000    0.1400215
407440.0000000    0.1447264
407480.0000000    0.1451958
407520.0000000    0.1619290
407560.0000000    0.1778228
407600.0000000    0.1600028
407640.0000000    0.1687633
407680.0000000    0.1669930
407720.0000000    0.1713354
407760.0000000    0.1499520
407800.0000000    0.1700955
407840.0000000    0.1642372
407880.0000000    0.1556095
407920.0000000    0.1666917
407960.0000000    0.1539941
408000.0000000    0.1632554
408040.0000000    0.1680229
408080.0000000    0.1745447
408120.0000000    0.1774281
408160.0000000    0.1881050
408200.0000000    0.1849704
408240.0000000    0.1691334
408280.0000000    0.1934713
408320.0000000    0.1635964
408360.0000000    0.1801830
408400.0000000    0.1879397
408440.0000000    0.1696754
408480.0000000    0.1705947
408520.0000000    0.1628224
408560.0000000    0.1719804
408600.0000000    0.1661564
408640.0000000    0.1623161
408680.0000000    0.1745412
408720.0000000    0.1726844
408760.0000000    0.1644881
408800.0000000    0.1547841
408840.0000000    0.1691067
408880.0000000    0.1657734
408920.0000000    0.1604952
408960.0000000    0.1692967
409000.0000000    0.1610682
409040.0000000    0.1751072
409080.0000000    0.1802039
409120.0000000    0.1826182
409160.0000000    0.1745712
409200.0000000    0.1877316
409240.0000000    0.1926198
409280.0000000    0.1714012
409320.0000000    0.1667316
409360.0000000    0.1736065
409400.0000000    0.1795433
409440.0000000    0.1483951
409480.0000000    0.1499432
409520.0000000    0.1652428
409560.0000000    0.1644038
409600.0000000    0.1774845
409640.0000000    0.1740238
409680.0000000    0.1660316
409720.0000000    0.1672065
409760.0000000    0.1653904
409800.0000000    0.1577275
409840.0000000    0.1625735
409880.0000000    0.1665730
409920.0000000    0.1712659
409960.0000000    0.1552793
410000.0000000    0.1619604
410040.0000000    0.1690212
410080.0000000    0.1691308
410120.0000000    0.1685045
410160.0000000    0.1602603
410200.0000000    0.1612863
410240.0000000    0.1724351
410280.0000000    0.1785145
410320.0000000    0.1589392
410360.0000000    0.1596628
410400.0000000    0.1551348
410440.0000000    0.1435720
410480.0000000    0.1542368
410520.0000000    0.1679096
410560.0000000    0.1654452
410600.0000000    0.1580725
410640.0000000    0.1743761
410680.0000000    0.1592345
410720.0000000    0.1678546
410760.0000000    0.1631577
410800.0000000    0.1736795
410840.0000000    0.1655473
410880.0000000    0.1810680
410920.0000000    0.1779720
410960.0000000    0.1723864
411000.0000000    0.1723549
411040.0000000    0.1561333
411080.0000000    0.1790257
411120.0000000    0.1669869
411160.0000000    0.1740269
411200.0000000    0.1675014
411240.0000000    0.1693994
411280.0000000    0.1696579
411320.0000000    0.1683466
411360.0000000    0.1558887
411400.0000000    0.1672943
411440.0000000    0.1683752
411480.0000000    0.1516729
411520.0000000    0.1585770
411560.0000000    0.1558141
411600.0000000    0.1734800
411640.0000000    0.1623353
411680.0000000    0.1477742
411720.0000000    0.1616289
411760.0000000    0.1518360
411800.0000000    0.1584703
411840.0000000    0.1554462
411880.0000000    0.1531927
411920.0000000    0.1424121
411960.0000000    0.1509741
412000.0000000    0.1628404
412040.0000000    0.1592743
412080.0000000    0.1706433
412120.0000000    0.1684653
412160.0000000    0.1641763
412200.0000000    0.1571334
412240.0000000    0.1691786
412280.0000000    0.1718767
412320.0000000    0.1526928
412360.0000000    0.1685911
412400.0000000    0.1676514
412440.0000000    0.1515919
412480.0000000    0.1622148
412520.0000000    0.1592551
412560.0000000    0.1517477
412600.0000000    0.1594935
412640.0000000    0.1505135
412680.0000000    0.1563298
412720.0000000    0.1736195
412760.0000000    0.1619578
412800.0000000    0.1635370
412840.0000000    0.1676817
412880.0000000    0.1676855
412920.0000000    0.1769765
412960.0000000    0.1648007
413000.0000000    0.1868096
413040.0000000    0.1684260
413080.0000000    0.1626107
413120.0000000    0.1737589
413160.0000000    0.1545974
413200.0000000    0.1679021
413240.0000000    0.1636951
413280.0000000    0.1691432
413320.0000000    0.1618931
413360.0000000    0.1838756
413400.0000000    0.1747345
413440.0000000    0.1530900
413480.0000000    0.1584878
413520.0000000    0.1568646
413560.0000000    0.1778038
413600.0000000    0.1565960
413640.0000000    0.1640959
413680.0000000    0.1530315
413720.0000000    0.1599534
413760.0000000    0.1779736
413800.0000000    0.1624775
413840.0000000    0.1491954
413880.0000000    0.1631096
413920.0000000    0.1746882
413960.0000000    0.1731332
414000.0000000    0.1650577
414040.0000000    0.1665535
414080.0000000    0.1671259
414120.0000000    0.1640249
414160.0000000    0.1647322
414200.0000000    0.1687579
414240.0000000    0.1851300
414280.0000000    0.1699780
414320.0000000    0.1893033
414360.0000000    0.1863478
414400.0000000    0.1871567
414440.0000000    0.1936660
414480.0000000    0.1949548
414520.0000000    0.1927829
414560.0000000    0.1731503
414600.0000000    0.1790731
414640.0000000    0.1776909
414680.0000000    0.1747682
414720.0000000    0.1840873
414760.0000000    0.1816854
414800.0000000    0.1777366
414840.0000000    0.1630161
414880.0000000    0.1799620
414920.0000000    0.1884962
414960.0000000    0.1797614
415000.0000000    0.1789245
415040.0000000    0.1785527
415080.0000000    0.1906794
415120.0000000    0.1911632
415160.0000000    0.1608515
415200.0000000    0.1863729
415240.0000000    0.1846995
415280.0000000    0.1840236
415320.0000000    0.1783506
415360.0000000    0.1790044
415400.0000000    0.1944824
415440.0000000    0.1865750
415480.0000000    0.1750068
415520.0000000    0.1873443
415560.0000000    0.1872953
415600.0000000    0.1883017
415640.0000000    0.1771881
415680.0000000    0.1798818
415720.0000000    0.1770254
415760.0000000    0.1562637
415800.0000000    0.1801131
415840.0000000    0.1738650
415880.0000000    0.1631441
415920.0000000    0.1785078
415960.0000000    0.1856123
416000.0000000    0.1899615
416040.0000000    0.1844268
416080.0000000    0.1680322
416120.0000000    0.1710783
416160.0000000    0.1710868
416200.0000000    0.1583169
416240.0000000    0.1648927
416280.0000000    0.1602986
416320.0000000    0.1701631
416360.0000000    0.1830671
416400.0000000    0.1834140
416440.0000000    0.1679930
416480.0000000    0.1768120
416520.0000000    0.1858155
416560.0000000    0.1873373
416600.0000000    0.1721072
416640.0000000    0.1798673
416680.0000000    0.1785846
416720.0000000    0.1660733
416760.0000000    0.1814943
416800.0000000    0.2055980
416840.0000000    0.1715945
416880.0000000    0.1742657
416920.0000000    0.1768107
416960.0000000    0.1682867
417000.0000000    0.1827091
417040.0000000    0.1581941
417080.0000000    0.1661319
417120.0000000    0.1740531
417160.0000000    0.1692792
417200.0000000    0.1581844
417240.0000000    0.1540149
417280.0000000    0.1563496
417320.0000000    0.1671962
417360.0000000    0.1592079
417400.0000000    0.1581457
417440.0000000    0.1559320
417480.0000000    0.1700607
417520.0000000    0.1632667
417560.0000000    0.1679133
417600.0000000    0.1738653
417640.0000000    0.1761711
417680.0000000    0.1724328
417720.0000000    0.1930707
417760.0000000    0.1784057
417800.0000000    0.1701661
417840.0000000    0.1725031
417880.0000000    0.1708912
417920.0000000    0.1736618
417960.0000000    0.1709605
418000.0000000    0.1744276
418040.0000000    0.1817774
418080.0000000    0.1792327
418120.0000000    0.1688183
418160.0000000    0.1665921
418200.0000000    0.1757278
418240.0000000    0.1693390
418280.0000000    0.1708177
418320.0000000    0.1894236
418360.0000000    0.1710431
418400.0000000    0.1710155
418440.0000000    0.1833744
418480.0000000    0.1911977
418520.0000000    0.1645585
418560.0000000    0.1724156
418600.0000000    0.1636102
418640.0000000    0.1716538
418680.0000000    0.1824795
418720.0000000    0.1644907
418760.0000000    0.1964945
418800.0000000    0.1663797
418840.0000000    0.1741689
418880.0000000    0.1803783
418920.0000000    0.1578390
418960.0000000    0.1832476
419000.0000000    0.1674307
419040.0000000    0.1814694
419080.0000000    0.1756380
419120.0000000    0.1728831
419160.0000000    0.1565105
419200.0000000    0.1537713
419240.0000000    0.1671470
419280.0000000    0.1735593
419320.0000000    0.1644156
419360.0000000    0.1779459
419400.0000000    0.1812196
419440.0000000    0.1746519
419480.0000000    0.1780947
419520.0000000    0.1705238
419560.0000000    0.1862119
419600.0000000    0.1884277
419640.0000000    0.1669249
419680.0000000    0.1703051
419720.0000000    0.1572775
419760.0000000    0.1670242
419800.0000000    0.1743417
419840.0000000    0.1567427
419880.0000000    0.1529602
419920.0000000    0.1616552
419960.0000000    0.1616936
420000.0000000    0.1592212
420040.0000000    0.1646846
420080.0000000    0.1661106
420120.0000000    0.1568871
420160.0000000    0.1533176
420200.0000000    0.1552553
420240.0000000    0.1654710
420280.0000000    0.1629264
420320.0000000    0.1613711
420360.0000000    0.1640909
420400.0000000    0.1646472
420440.0000000    0.1706754
420480.0000000    0.1614650
420520.0000000    0.1547194
420560.0000000    0.1707331
420600.0000000    0.1596401
420640.0000000    0.1647463
420680.0000000    0.1605313
420720.0000000    0.1706063
420760.0000000    0.1676074
420800.0000000    0.1734911
420840.0000000    0.1838685
420880.0000000    0.1601553
420920.0000000    0.1441789
420960.0000000    0.1665948
421000.0000000    0.1625401
421040.0000000    0.1674874
421080.0000000    0.1753307
421120.0000000    0.1537204
421160.0000000    0.1665521
421200.0000000    0.1634815
421240.0000000    0.1714869
421280.0000000    0.1597835
421320.0000000    0.1583149
421360.0000000    0.1659468
421400.0000000    0.1686072
421440.0000000    0.1690489
421480.0000000    0.1713311
421520.0000000    0.1626473
421560.0000000    0.1746122
421600.0000000    0.1650795
421640.0000000    0.1682939
421680.0000000    0.1601468
421720.0000000    0.1799550
421760.0000000    0.1660644
421800.0000000    0.1543287
421840.0000000    0.1622190
421880.0000000    0.1474187
421920.0000000    0.1621311
421960.0000000    0.1451779
422000.0000000    0.1648445
422040.0000000    0.1590854
422080.0000000    0.1644723
422120.0000000    0.1735709
422160.0000000    0.1628738
422200.0000000    0.1721901
422240.0000000    0.1619855
422280.0000000    0.1587150
422320.0000000    0.1636354
422360.0000000    0.1679203
422400.0000000    0.1710853
422440.0000000    0.1737174
422480.0000000    0.1710874
422520.0000000    0.1585722
422560.0000000    0.1527411
422600.0000000    0.1752116
422640.0000000    0.1617261
422680.0000000    0.1520163
422720.0000000    0.1530100
422760.0000000    0.1654879
422800.0000000    0.1599309
422840.0000000    0.1735029
422880.0000000    0.1762703
422920.0000000    0.1731850
422960.0000000    0.1713613
423000.0000000    0.1764407
423040.0000000    0.1634089
423080.0000000    0.1766163
423120.0000000    0.1795925
423160.0000000    0.1788541
423200.0000000    0.1627834
423240.0000000    0.1670638
423280.0000000    0.1826169
423320.0000000    0.1761868
423360.0000000    0.1642626
423400.0000000    0.1792206
423440.0000000    0.1675602
423480.0000000    0.1581968
423520.0000000    0.1638107
423560.0000000    0.1630649
423600.0000000    0.1533267
423640.0000000    0.1700961
423680.0000000    0.1836018
423720.0000000    0.1773965
423760.0000000    0.1767945
423800.0000000    0.1698635
423840.0000000    0.1820690
423880.0000000    0.1799192
423920.0000000    0.1797625
423960.0000000    0.1613746
424000.0000000    0.1754416
424040.0000000    0.1776171
424080.0000000    0.1665361
424120.0000000    0.1718108
424160.0000000    0.1584799
424200.0000000    0.1635507
424240.0000000    0.1599220
424280.0000000    0.1582692
424320.0000000    0.1651995
424360.0000000    0.1660063
424400.0000000    0.1799465
424440.0000000    0.1796778
424480.0000000    0.1606767
424520.0000000    0.1630527
424560.0000000    0.1718787
424600.0000000    0.1703314
424640.0000000    0.1615416
424680.0000000    0.1828327
424720.0000000    0.1678523
424760.0000000    0.1659162
424800.0000000    0.1740596
424840.0000000    0.1859320
424880.0000000    0.1801564
424920.0000000    0.1763224
424960.0000000    0.1818758
425000.0000000    0.1847656
425040.0000000    0.1742505
425080.0000000    0.1687477
425120.0000000    0.1793619
425160.0000000    0.1684821
425200.0000000    0.1657564
425240.0000000    0.1737034
425280.0000000    0.1722845
425320.0000000    0.1772017
425360.0000000    0.1770315
425400.0000000    0.1766116
425440.0000000    0.1610019
425480.0000000    0.1756990
425520.0000000    0.1576448
425560.0000000    0.1405979
425600.0000000    0.1714885
425640.0000000    0.1787805
425680.0000000    0.1558883
425720.0000000    0.1516450
425760.0000000    0.1623632
425800.0000000    0.1608950
425840.0000000    0.1517803
425880.0000000    0.1573889
425920.0000000    0.1765372
425960.0000000    0.1666494
426000.0000000    0.1715337
426040.0000000    0.1747694
426080.0000000    0.1693625
426120.0000000    0.1711824
426160.0000000    0.1708658
426200.0000000    0.1814471
426240.0000000    0.1810878
426280.0000000    0.1781733
426320.0000000    0.1720362
426360.0000000    0.1845229
426400.0000000    0.1863858
426440.0000000    0.1909370
426480.0000000    0.1786413
426520.0000000    0.1690665
426560.0000000    0.1863117
426600.0000000    0.1879672
426640.0000000    0.1873668
426680.0000000    0.1759279
426720.0000000    0.1700688
426760.0000000    0.1638269
426800.0000000    0.1693203
426840.0000000    0.1899012
426880.0000000    0.1738176
426920.0000000    0.1685530
426960.0000000    0.1794968
427000.0000000    0.1690913
427040.0000000    0.1753134
427080.0000000    0.1754936
427120.0000000    0.1857281
427160.0000000    0.1793842
427200.0000000    0.1741745
427240.0000000    0.1778420
427280.0000000    0.1717539
427320.0000000    0.1809791
427360.0000000    0.1724729
427400.0000000    0.1804251
427440.0000000    0.1818442
427480.0000000    0.1826074
427520.0000000    0.1759937
427560.0000000    0.1819640
427600.0000000    0.1739876
427640.0000000    0.1682084
427680.0000000    0.1705951
427720.0000000    0.1720197
427760.0000000    0.1885434
427800.0000000    0.1699179
427840.0000000    0.1772155
427880.0000000    0.1667244
427920.0000000    0.1824209
427960.0000000    0.1810184
428000.0000000    0.1814857
428040.0000000    0.1839337
428080.0000000    0.1729873
428120.0000000    0.1753927
428160.0000000    0.1786779
428200.0000000    0.1781713
428240.0000000    0.1682753
428280.0000000    0.1760920
428320.0000000    0.1705830
428360.0000000    0.1759608
428400.0000000    0.1677848
428440.0000000    0.1921609
428480.0000000    0.1627160
428520.0000000    0.1685840
428560.0000000    0.1796337
428600.0000000    0.1766772
428640.0000000    0.1769483
428680.0000000    0.1726507
428720.0000000    0.1683444
428760.0000000    0.1692477
428800.0000000    0.1860374
428840.0000000    0.1611338
428880.0000000    0.1733948
428920.0000000    0.1822268
428960.0000000    0.1716609
429000.0000000    0.1686015
429040.0000000    0.1720067
429080.0000000    0.1677455
429120.0000000    0.1721443
429160.0000000    0.1685954
429200.0000000    0.1657305
429240.0000000    0.1605887
429280.0000000    0.1658885
429320.0000000    0.1846231
429360.0000000    0.1938182
429400.0000000    0.1889547
429440.0000000    0.1883511
429480.0000000    0.1953904
429520.0000000    0.1862944
429560.0000000    0.1773966
429600.0000000    0.1686653
429640.0000000    0.1532309
429680.0000000    0.1711167
429720.0000000    0.1733290
429760.0000000    0.1759714
429800.0000000    0.1694750
429840.0000000    0.1799333
429880.0000000    0.1621716
429920.0000000    0.1628932
429960.0000000    0.1674862
430000.0000000    0.1752505
430040.0000000    0.1647631
430080.0000000    0.1486577
430120.0000000    0.1617273
430160.0000000    0.1614995
430200.0000000    0.1671278
430240.0000000    0.1660274
430280.0000000    0.1603781
430320.0000000    0.1855124
430360.0000000    0.1777005
430400.0000000    0.1717097
430440.0000000    0.1765369
430480.0000000    0.1681371
430520.0000000    0.1682539
430560.0000000    0.1772045
430600.0000000    0.1636899
430640.0000000    0.1831654
430680.0000000    0.1650479
430720.0000000    0.1824671
430760.0000000    0.1722772
430800.0000000    0.1833285
430840.0000000    0.1598071
430880.0000000    0.1709021
430920.0000000    0.1660014
430960.0000000    0.1616728
431000.0000000    0.1573301
431040.0000000    0.1730539
431080.0000000    0.1736714
431120.0000000    0.1770245
431160.0000000    0.1660812
431200.0000000    0.1788077
431240.0000000    0.1728678
431280.0000000    0.1682939
431320.0000000    0.1702328
431360.0000000    0.1901528
431400.0000000    0.1747429
431440.0000000    0.1755805
431480.0000000    0.1669071
431520.0000000    0.1632331
431560.0000000    0.1828763
431600.0000000    0.1570415
431640.0000000    0.1755489
431680.0000000    0.1851036
431720.0000000    0.1748641
431760.0000000    0.1885439
431800.0000000    0.1819190
431840.0000000    0.1793018
431880.0000000    0.1677809
431920.0000000    0.1704822
431960.0000000    0.1782474
432000.0000000    0.1735143
432040.0000000    0.1722636
432080.0000000    0.1742423
432120.0000000    0.1712269
432160.0000000    0.1731808
432200.0000000    0.1533256
432240.0000000    0.1586905
432280.0000000    0.1737523
432320.0000000    0.1773896
432360.0000000    0.1733702
432400.0000000    0.1693074
432440.0000000    0.1593139
432480.0000000    0.1658960
432520.0000000    0.1723622
432560.0000000    0.1680329
432600.0000000    0.1766806
432640.0000000    0.1724696
432680.0000000    0.1685999
432720.0000000    0.1703294
432760.0000000    0.1713042
432800.0000000    0.1527020
432840.0000000    0.1655231
432880.0000000    0.1722822
432920.0000000    0.1630833
432960.0000000    0.1769852
433000.0000000    0.1640136
433040.0000000    0.1567972
433080.0000000    0.1507689
433120.0000000    0.1540823
433160.0000000    0.1616772
433200.0000000    0.1663210
433240.0000000    0.1568078
433280.0000000    0.1660579
433320.0000000    0.1563475
433360.0000000    0.1575796
433400.0000000    0.1586539
433440.0000000    0.1605000
433480.0000000    0.1612401
433520.0000000    0.1611637
433560.0000000    0.1571800
433600.0000000    0.1574834
433640.0000000    0.1622674
433680.0000000    0.1491919
433720.0000000    0.1537217
433760.0000000    0.1569159
433800.0000000    0.1553149
433840.0000000    0.1463722
433880.0000000    0.1549294
433920.0000000    0.1566237
433960.0000000    0.1578041
434000.0000000    0.1593105
434040.0000000    0.1611290
434080.0000000    0.1497753
434120.0000000    0.1603904
434160.0000000    0.1673727
434200.0000000    0.1658911
434240.0000000    0.1405232
434280.0000000    0.1559328
434320.0000000    0.1515322
434360.0000000    0.1660978
434400.0000000    0.1633817
434440.0000000    0.1600395
434480.0000000    0.1580918
434520.0000000    0.1531833
434560.0000000    0.1618807
434600.0000000    0.1684826
434640.0000000    0.1683120
434680.0000000    0.1792447
434720.0000000    0.1763624
434760.0000000    0.1589391
434800.0000000    0.1514341
434840.0000000    0.1574805
434880.0000000    0.1562641
434920.0000000    0.1610132
434960.0000000    0.1658703
435000.0000000    0.1720268
435040.0000000    0.1703685
435080.0000000    0.1550183
435120.0000000    0.1562026
435160.0000000    0.1565648
435200.0000000    0.1634595
435240.0000000    0.1577807
435280.0000000    0.1577160
435320.0000000    0.1597653
435360.0000000    0.1647044
435400.0000000    0.1629054
435440.0000000    0.1613397
435480.0000000    0.1501816
435520.0000000    0.1595269
435560.0000000    0.1597931
435600.0000000    0.1651999
435640.0000000    0.1563557
435680.0000000    0.1686262
435720.0000000    0.1647039
435760.0000000    0.1691795
435800.0000000    0.1596332
435840.0000000    0.1604225
435880.0000000    0.1644237
435920.0000000    0.1523104
435960.0000000    0.1576926
436000.0000000    0.1601807
436040.0000000    0.1586827
436080.0000000    0.1591931
436120.0000000    0.1605053
436160.0000000    0.1700613
436200.0000000    0.1646925
436240.0000000    0.1702571
436280.0000000    0.1737290
436320.0000000    0.1652494
436360.0000000    0.1707671
436400.0000000    0.1636491
436440.0000000    0.1710949
436480.0000000    0.1619422
436520.0000000    0.1720927
436560.0000000    0.1665671
436600.0000000    0.1620204
436640.0000000    0.1509199
436680.0000000    0.1723178
436720.0000000    0.1700361
436760.0000000    0.1800318
436800.0000000    0.1614285
436840.0000000    0.1616475
436880.0000000    0.1663557
436920.0000000    0.1724844
436960.0000000    0.1662830
437000.0000000    0.1612688
437040.0000000    0.1569259
437080.0000000    0.1751375
437120.0000000    0.1807491
437160.0000000    0.1613236
437200.0000000    0.1777482
437240.0000000    0.1833953
437280.0000000    0.1718083
437320.0000000    0.1607725
437360.0000000    0.1719896
437400.0000000    0.1619474
437440.0000000    0.1640574
437480.0000000    0.1601198
437520.0000000    0.1659974
437560.0000000    0.1566387
437600.0000000    0.1594216
437640.0000000    0.1683072
437680.0000000    0.1667571
437720.0000000    0.1663305
437760.0000000    0.1651870
437800.0000000    0.1734255
437840.0000000    0.1654327
437880.0000000    0.1671470
437920.0000000    0.1535676
437960.0000000    0.1673966
438000.0000000    0.1538198
438040.0000000    0.1764126
438080.0000000    0.1670194
438120.0000000    0.1697164
438160.0000000    0.1641655
438200.0000000    0.1670635
438240.0000000    0.1570014
438280.0000000    0.1601254
438320.0000000    0.1593007
438360.0000000    0.1700111
438400.0000000    0.1627539
438440.0000000    0.1504825
438480.0000000    0.1572204
438520.0000000    0.1515169
438560.0000000    0.1607848
438600.0000000    0.1817940
438640.0000000    0.1576449
438680.0000000    0.1727468
438720.0000000    0.1568817
438760.0000000    0.1540331
438800.0000000    0.1721823
438840.0000000    0.1721666
438880.0000000    0.1665428
438920.0000000    0.1725305
438960.0000000    0.1578390
439000.0000000    0.1623764
439040.0000000    0.1768690
439080.0000000    0.1749670
439120.0000000    0.1788976
439160.0000000    0.1550710
439200.0000000    0.1474689
439240.0000000    0.1671098
439280.0000000    0.1573188
439320.0000000    0.1548298
439360.0000000    0.1598877
439400.0000000    0.1565007
439440.0000000    0.1651413
439480.0000000    0.1462595
439520.0000000    0.1619698
439560.0000000    0.1726026
439600.0000000    0.1597603
439640.0000000    0.1507636
439680.0000000    0.1625709
439720.0000000    0.1708685
439760.0000000    0.1733254
439800.0000000    0.1622510
439840.0000000    0.1722182
439880.0000000    0.1548573
439920.0000000    0.1659807
439960.0000000    0.1565367
440000.0000000    0.1514985
440040.0000000    0.1581262
440080.0000000    0.1556867
440120.0000000    0.1556896
440160.0000000    0.1670422
440200.0000000    0.1674639
440240.0000000    0.1609022
440280.0000000    0.1616334
440320.0000000    0.1477742
440360.0000000    0.1633799
440400.0000000    0.1537478
440440.0000000    0.1627400
440480.0000000    0.1544910
440520.0000000    0.1527005
440560.0000000    0.1636176
440600.0000000    0.1458147
440640.0000000    0.1459017
440680.0000000    0.1467252
440720.0000000    0.1545092
440760.0000000    0.1440313
440800.0000000    0.1525697
440840.0000000    0.1472401
440880.0000000    0.1469976
440920.0000000    0.1480535
440960.0000000    0.1540680
441000.0000000    0.1510685
441040.0000000    0.1583004
441080.0000000    0.1506706
441120.0000000    0.1758227
441160.0000000    0.1636501
441200.0000000    0.1649726
441240.0000000    0.1601110
441280.0000000    0.1527051
441320.0000000    0.1592902
441360.0000000    0.1704516
441400.0000000    0.1657324
441440.0000000    0.1666367
441480.0000000    0.1692975
441520.0000000    0.1743965
441560.0000000    0.1684008
441600.0000000    0.1765257
441640.0000000    0.1581947
441680.0000000    0.1619873
441720.0000000    0.1671361
441760.0000000    0.1652789
441800.0000000    0.1615946
441840.0000000    0.1673107
441880.0000000    0.1739672
441920.0000000    0.1636295
441960.0000000    0.1677476
442000.0000000    0.1615936
442040.0000000    0.1640441
442080.0000000    0.1679797
442120.0000000    0.1666163
442160.0000000    0.1689363
442200.0000000    0.1586780
442240.0000000    0.1596209
442280.0000000    0.1532152
442320.0000000    0.1494031
442360.0000000    0.1544721
442400.0000000    0.1582243
442440.0000000    0.1565477
442480.0000000    0.1574051
442520.0000000    0.1451327
442560.0000000    0.1541025
442600.0000000    0.1590420
442640.0000000    0.1484847
442680.0000000    0.1461577
442720.0000000    0.1476725
442760.0000000    0.1480086
442800.0000000    0.1594696
442840.0000000    0.1725427
442880.0000000    0.1550254
442920.0000000    0.1522522
442960.0000000    0.1699299
443000.0000000    0.1582822
443040.0000000    0.1479033
443080.0000000    0.1583216
443120.0000000    0.1607102
443160.0000000    0.1635112
443200.0000000    0.1646543
443240.0000000    0.1540783
443280.0000000    0.1595416
443320.0000000    0.1587098
443360.0000000    0.1671364
443400.0000000    0.1659819
443440.0000000    0.1736909
443480.0000000    0.1706237
443520.0000000    0.1662679
443560.0000000    0.1495984
443600.0000000    0.1675314
443640.0000000    0.1564651
443680.0000000    0.1473986
443720.0000000    0.1450277
443760.0000000    0.1687013
443800.0000000    0.1622087
443840.0000000    0.1588048
443880.0000000    0.1555776
443920.0000000    0.1720067
443960.0000000    0.1708098
444000.0000000    0.1741648
444040.0000000    0.1658534
444080.0000000    0.1627939
444120.0000000    0.1504388
444160.0000000    0.1548042
444200.0000000    0.1558917
444240.0000000    0.1596312
444280.0000000    0.1555647
444320.0000000    0.1706498
444360.0000000    0.1499093
444400.0000000    0.1428746
444440.0000000    0.1655430
444480.0000000    0.1546307
444520.0000000    0.1609868
444560.0000000    0.1765414
444600.0000000    0.1646637
444640.0000000    0.1673879
444680.0000000    0.1654476
444720.0000000    0.1746759
444760.0000000    0.1737181
444800.0000000    0.1690532
444840.0000000    0.1875709
444880.0000000    0.1827588
444920.0000000    0.1695409
444960.0000000    0.1674447
445000.0000000    0.1596391
445040.0000000    0.1716168
445080.0000000    0.1812695
445120.0000000    0.1738789
445160.0000000    0.1634252
445200.0000000    0.1599386
445240.0000000    0.1755353
445280.0000000    0.1713193
445320.0000000    0.1762084
445360.0000000    0.1761440
445400.0000000    0.1870250
445440.0000000    0.1827855
445480.0000000    0.1870803
445520.0000000    0.1804481
445560.0000000    0.1682585
445600.0000000    0.1785233
445640.0000000    0.1719666
445680.0000000    0.1623279
445720.0000000    0.1570295
445760.0000000    0.1589677
445800.0000000    0.1554301
445840.0000000    0.1676552
445880.0000000    0.1599430
445920.0000000    0.1715257
445960.0000000    0.1646324
446000.0000000    0.1631675
446040.0000000    0.1656731
446080.0000000    0.1623865
446120.0000000    0.1561173
446160.0000000    0.1615148
446200.0000000    0.1614681
446240.0000000    0.1648614
446280.0000000    0.1675461
446320.0000000    0.1601592
446360.0000000    0.1588451
446400.0000000    0.1605639
446440.0000000    0.1657999
446480.0000000    0.1598167
446520.0000000    0.1634985
446560.0000000    0.1741574
446600.0000000    0.1585638
446640.0000000    0.1724956
446680.0000000    0.1664303
446720.0000000    0.1622823
446760.0000000    0.1625748
446800.0000000    0.1679870
446840.0000000    0.1647395
446880.0000000    0.1593951
446920.0000000    0.1681634
446960.0000000    0.1582511
447000.0000000    0.1617368
447040.0000000    0.1651015
447080.0000000    0.1631950
447120.0000000    0.1617171
447160.0000000    0.1545451
447200.0000000    0.1552272
447240.0000000    0.1629073
447280.0000000    0.1512079
447320.0000000    0.1540386
447360.0000000    0.1474759
447400.0000000    0.1599966
447440.0000000    0.1416295
447480.0000000    0.1513555
447520.0000000    0.1556071
447560.0000000    0.1583473
447600.0000000    0.1647986
447640.0000000    0.1587340
447680.0000000    0.1497980
447720.0000000    0.1571354
447760.0000000    0.1465093
447800.0000000    0.1533536
447840.0000000    0.1593457
447880.0000000    0.1671145
447920.0000000    0.1488791
447960.0000000    0.1652508
448000.0000000    0.1550420
448040.0000000    0.1696982
448080.0000000    0.1771504
448120.0000000    0.1774347
448160.0000000    0.1523511
448200.0000000    0.1683933
448240.0000000    0.1475012
448280.0000000    0.1635078
448320.0000000    0.1621982
448360.0000000    0.1625655
448400.0000000    0.1625833
448440.0000000    0.1646140
448480.0000000    0.1634055
448520.0000000    0.1668207
448560.0000000    0.1658238
448600.0000000    0.1652184
448640.0000000    0.1592424
448680.0000000    0.1800903
448720.0000000    0.1628755
448760.0000000    0.1529129
448800.0000000    0.1697064
448840.0000000    0.1719431
448880.0000000    0.1884686
448920.0000000    0.1579659
448960.0000000    0.1490488
449000.0000000    0.1670810
449040.0000000    0.1467323
449080.0000000    0.1685681
449120.0000000    0.1682047
449160.0000000    0.1591294
449200.0000000    0.1492085
449240.0000000    0.1647109
449280.0000000    0.1530183
449320.0000000    0.1613461
449360.0000000    0.1571954
449400.0000000    0.1565695
449440.0000000    0.1506045
449480.0000000    0.1503269
449520.0000000    0.1591507
449560.0000000    0.1781215
449600.0000000    0.1730052
449640.0000000    0.1627600
449680.0000000    0.1655531
449720.0000000    0.1611065
449760.0000000    0.1657743
449800.0000000    0.1595266
449840.0000000    0.1494973
449880.0000000    0.1677688
449920.0000000    0.1633349
449960.0000000    0.1721028
450000.0000000    0.1614103
450040.0000000    0.1614703
450080.0000000    0.1717834
450120.0000000    0.1665459
450160.0000000    0.1714988
450200.0000000    0.1714153
450240.0000000    0.1668102
450280.0000000    0.1602708
450320.0000000    0.1584882
450360.0000000    0.1541705
450400.0000000    0.1521546
450440.0000000    0.1460369
450480.0000000    0.1593452
450520.0000000    0.1521772
450560.0000000    0.1697609
450600.0000000    0.1520065
450640.0000000    0.1451192
450680.0000000    0.1576899
450720.0000000    0.1689624
450760.0000000    0.1733024
450800.0000000    0.1588544
450840.0000000    0.1683372
450880.0000000    0.1791214
450920.0000000    0.1608718
450960.0000000    0.1598834
451000.0000000    0.1650502
451040.0000000    0.1756812
451080.0000000    0.1608101
451120.0000000    0.1628972
451160.0000000    0.1628217
451200.0000000    0.1680791
451240.0000000    0.1693392
451280.0000000    0.1633696
451320.0000000    0.1552603
451360.0000000    0.1586070
451400.0000000    0.1611846
451440.0000000    0.1604510
451480.0000000    0.1670383
451520.0000000    0.1594541
451560.0000000    0.1593323
451600.0000000    0.1504330
451640.0000000    0.1652185
451680.0000000    0.1580172
451720.0000000    0.1385633
451760.0000000    0.1602790
451800.0000000    0.1482946
451840.0000000    0.1606496
451880.0000000    0.1682585
451920.0000000    0.1582164
451960.0000000    0.1578421
452000.0000000    0.1660085
452040.0000000    0.1614675
452080.0000000    0.1467768
452120.0000000    0.1541652
452160.0000000    0.1518411
452200.0000000    0.1565212
452240.0000000    0.1599160
452280.0000000    0.1491236
452320.0000000    0.1612444
452360.0000000    0.1582803
452400.0000000    0.1524992
452440.0000000    0.1603678
452480.0000000    0.1566539
452520.0000000    0.1682469
452560.0000000    0.1555882
452600.0000000    0.1678466
452640.0000000    0.1607561
452680.0000000    0.1760194
452720.0000000    0.1680111
452760.0000000    0.1601487
452800.0000000    0.1580451
452840.0000000    0.1612791
452880.0000000    0.1505568
452920.0000000    0.1568423
452960.0000000    0.1760302
453000.0000000    0.1726860
453040.0000000    0.1647339
453080.0000000    0.1660661
453120.0000000    0.1681671
453160.0000000    0.1721195
453200.0000000    0.1797670
453240.0000000    0.1652230
453280.0000000    0.1568161
453320.0000000    0.1580241
453360.0000000    0.1576936
453400.0000000    0.1644915
453440.0000000    0.1643885
453480.0000000    0.1593412
453520.0000000    0.1554361
453560.0000000    0.1643744
453600.0000000    0.1549084
453640.0000000    0.1537607
453680.0000000    0.1683013
453720.0000000    0.1657085
453760.0000000    0.1543721
453800.0000000    0.1574018
453840.0000000    0.1628270
453880.0000000    0.1649318
453920.0000000    0.1702264
453960.0000000    0.1731031
454000.0000000    0.1743438
454040.0000000    0.1699224
454080.0000000    0.1738620
454120.0000000    0.1708941
454160.0000000    0.1630249
454200.0000000    0.1833457
454240.0000000    0.1625967
454280.0000000    0.1789092
454320.0000000    0.1711433
454360.0000000    0.1718879
454400.0000000    0.1628883
454440.0000000    0.1792080
454480.0000000    0.1614516
454520.0000000    0.1813898
454560.0000000    0.1600194
454600.0000000    0.1539331
454640.0000000    0.1636289
454680.0000000    0.1702470
454720.0000000    0.1487146
454760.0000000    0.1595011
454800.0000000    0.1665932
454840.0000000    0.1778725
454880.0000000    0.1757043
454920.0000000    0.1701827
454960.0000000    0.1712260
455000.0000000    0.1636326
455040.0000000    0.1656293
455080.0000000    0.1719105
455120.0000000    0.1734582
455160.0000000    0.1674200
455200.0000000    0.1540452
455240.0000000    0.1525102
455280.0000000    0.1632352
455320.0000000    0.1549773
455360.0000000    0.1640725
455400.0000000    0.1600028
455440.0000000    0.1522309
455480.0000000    0.1711401
455520.0000000    0.1582861
455560.0000000    0.1610334
455600.0000000    0.1621111
455640.0000000    0.1546251
455680.0000000    0.1518372
455720.0000000    0.1559258
455760.0000000    0.1614625
455800.0000000    0.1760339
455840.0000000    0.1651731
455880.0000000    0.1777945
455920.0000000    0.1634748
455960.0000000    0.1552380
456000.0000000    0.1654400
456040.0000000    0.1628996
456080.0000000    0.1608454
456120.0000000    0.1696858
456160.0000000    0.1659575
456200.0000000    0.1536142
456240.0000000    0.1750375
456280.0000000    0.1654336
456320.0000000    0.1646570
456360.0000000    0.1655027
456400.0000000    0.1661010
456440.0000000    0.1546421
456480.0000000    0.1579892
456520.0000000    0.1653100
456560.0000000    0.1757169
456600.0000000    0.1745719
456640.0000000    0.1693489
456680.0000000    0.1716973
456720.0000000    0.1557796
456760.0000000    0.1611640
456800.0000000    0.1668568
456840.0000000    0.1503854
456880.0000000    0.1603893
456920.0000000    0.1600322
456960.0000000    0.1629090
457000.0000000    0.1514468
457040.0000000    0.1623286
457080.0000000    0.1712348
457120.0000000    0.1682767
457160.0000000    0.1722794
457200.0000000    0.1657064
457240.0000000    0.1557623
457280.0000000    0.1668793
457320.0000000    0.1773061
457360.0000000    0.1528521
457400.0000000    0.1592902
457440.0000000    0.1711720
457480.0000000    0.1719387
457520.0000000    0.1635976
457560.0000000    0.1614762
457600.0000000    0.1515559
457640.0000000    0.1472019
457680.0000000    0.1556754
457720.0000000    0.1493232
457760.0000000    0.1602907
457800.0000000    0.1630955
457840.0000000    0.1597982
457880.0000000    0.1601407
457920.0000000    0.1552140
457960.0000000    0.1542806
458000.0000000    0.1660910
458040.0000000    0.1613125
458080.0000000    0.1516825
458120.0000000    0.1630747
458160.0000000    0.1555731
458200.0000000    0.1643570
458240.0000000    0.1688561
458280.0000000    0.1539791
458320.0000000    0.1689992
458360.0000000    0.1644934
458400.0000000    0.1698447
458440.0000000    0.1686206
458480.0000000    0.1677089
458520.0000000    0.1798188
458560.0000000    0.1652492
458600.0000000    0.1653969
458640.0000000    0.1823119
458680.0000000    0.1645802
458720.0000000    0.1794712
458760.0000000    0.1695568
458800.0000000    0.1560194
458840.0000000    0.1605789
458880.0000000    0.1557982
458920.0000000    0.1659730
458960.0000000    0.1748957
459000.0000000    0.1736798
459040.0000000    0.1854142
459080.0000000    0.1788451
459120.0000000    0.1731435
459160.0000000    0.1554528
459200.0000000    0.1595385
459240.0000000    0.1737756
459280.0000000    0.1661243
459320.0000000    0.1644698
459360.0000000    0.1751837
459400.0000000    0.1677542
459440.0000000    0.1699324
459480.0000000    0.1546830
459520.0000000    0.1585593
459560.0000000    0.1639105
459600.0000000    0.1755591
459640.0000000    0.1662305
459680.0000000    0.1694515
459720.0000000    0.1619503
459760.0000000    0.1601208
459800.0000000    0.1568263
459840.0000000    0.1737397
459880.0000000    0.1635521
459920.0000000    0.1738125
459960.0000000    0.1730319
460000.0000000    0.1705940
460040.0000000    0.1808043
460080.0000000    0.1757683
460120.0000000    0.1738030
460160.0000000    0.1698948
460200.0000000    0.1665176
460240.0000000    0.1605686
460280.0000000    0.1578362
460320.0000000    0.1701601
460360.0000000    0.1699082
460400.0000000    0.1597875
460440.0000000    0.1799777
460480.0000000    0.1776047
460520.0000000    0.1825961
460560.0000000    0.1658681
460600.0000000    0.1603357
460640.0000000    0.1745204
460680.0000000    0.1762860
460720.0000000    0.1806695
460760.0000000    0.1830935
460800.0000000    0.1697513
460840.0000000    0.1674969
460880.0000000    0.1624546
460920.0000000    0.1594853
460960.0000000    0.1674991
461000.0000000    0.1653034
461040.0000000    0.1805380
461080.0000000    0.1660849
461120.0000000    0.1626074
461160.0000000    0.1797393
461200.0000000    0.1770212
461240.0000000    0.1753844
461280.0000000    0.1787308
461320.0000000    0.1684228
461360.0000000    0.1693850
461400.0000000    0.1643153
461440.0000000    0.1715109
461480.0000000    0.1595368
461520.0000000    0.1516415
461560.0000000    0.1604140
461600.0000000    0.1682302
461640.0000000    0.1544907
461680.0000000    0.1580771
461720.0000000    0.1648200
461760.0000000    0.1684472
461800.0000000    0.1624364
461840.0000000    0.1632888
461880.0000000    0.1562479
461920.0000000    0.1645776
461960.0000000    0.1575773
462000.0000000    0.1610035
462040.0000000    0.1704135
462080.0000000    0.1658335
462120.0000000    0.1704603
462160.0000000    0.1543242
462200.0000000    0.1503643
462240.0000000    0.1520328
462280.0000000    0.1456145
462320.0000000    0.1554871
462360.0000000    0.1573106
462400.0000000    0.1552135
462440.0000000    0.1660786
462480.0000000    0.1657738
462520.0000000    0.1548494
462560.0000000    0.1648739
462600.0000000    0.1739420
462640.0000000    0.1638276
462680.0000000    0.1662791
462720.0000000    0.1578698
462760.0000000    0.1513082
462800.0000000    0.1611171
462840.0000000    0.1602985
462880.0000000    0.1661857
462920.0000000    0.1608714
462960.0000000    0.1756483
463000.0000000    0.1751660
463040.0000000    0.1839314
463080.0000000    0.1633814
463120.0000000    0.1838779
463160.0000000    0.1793434
463200.0000000    0.1628932
463240.0000000    0.1725271
463280.0000000    0.1573016
463320.0000000    0.1632388
463360.0000000    0.1711631
463400.0000000    0.1691715
463440.0000000    0.1699515
463480.0000000    0.1737753
463520.0000000    0.1649558
463560.0000000    0.1643574
463600.0000000    0.1574379
463640.0000000    0.1577209
463680.0000000    0.1704850
463720.0000000    0.1564836
463760.0000000    0.1652737
463800.0000000    0.1584560
463840.0000000    0.1510413
463880.0000000    0.1520984
463920.0000000    0.1626800
463960.0000000    0.1617758
464000.0000000    0.1629020
464040.0000000    0.1815747
464080.0000000    0.1640177
464120.0000000    0.1665480
464160.0000000    0.1702083
464200.0000000    0.1621998
464240.0000000    0.1675826
464280.0000000    0.1565504
464320.0000000    0.1399760
464360.0000000    0.1560750
464400.0000000    0.1613658
464440.0000000    0.1502034
464480.0000000    0.1557939
464520.0000000    0.1643631
464560.0000000    0.1578388
464600.0000000    0.1592456
464640.0000000    0.1609118
464680.0000000    0.1636923
464720.0000000    0.1562081
464760.0000000    0.1428901
464800.0000000    0.1545411
464840.0000000    0.1510525
464880.0000000    0.1554807
464920.0000000    0.1520760
464960.0000000    0.1519075
465000.0000000    0.1703581
465040.0000000    0.1766689
465080.0000000    0.1720248
465120.0000000    0.1664196
465160.0000000    0.1655421
465200.0000000    0.1647124
465240.0000000    0.1737720
465280.0000000    0.1483460
465320.0000000    0.1612287
465360.0000000    0.1672192
465400.0000000    0.1531290
465440.0000000    0.1542007
465480.0000000    0.1697578
465520.0000000    0.1650971
465560.0000000    0.1693126
465600.0000000    0.1663431
465640.0000000    0.1719528
465680.0000000    0.1696223
465720.0000000    0.1661433
465760.0000000    0.1719518
465800.0000000    0.1856582
465840.0000000    0.1695102
465880.0000000    0.1702870
465920.0000000    0.1697704
465960.0000000    0.1660242
466000.0000000    0.1567900
466040.0000000    0.1714742
466080.0000000    0.1778175
466120.0000000    0.1777083
466160.0000000    0.1722237
466200.0000000    0.1792069
466240.0000000    0.1752813
466280.0000000    0.1644549
466320.0000000    0.1641232
466360.0000000    0.1767913
466400.0000000    0.1680251
466440.0000000    0.1746808
466480.0000000    0.1707570
466520.0000000    0.1678190
466560.0000000    0.1774653
466600.0000000    0.1676142
466640.0000000    0.1778017
466680.0000000    0.1676028
466720.0000000    0.1589854
466760.0000000    0.1682973
466800.0000000    0.1791160
466840.0000000    0.1732453
466880.0000000    0.1654395
466920.0000000    0.1691376
466960.0000000    0.1677043
467000.0000000    0.1729384
467040.0000000    0.1673701
467080.0000000    0.1664426
467120.0000000    0.1575602
467160.0000000    0.1595835
467200.0000000    0.1630025
467240.0000000    0.1773851
467280.0000000    0.1769304
467320.0000000    0.1661163
467360.0000000    0.1719761
467400.0000000    0.1836432
467440.0000000    0.1744928
467480.0000000    0.1721110
467520.0000000    0.1609364
467560.0000000    0.1673386
467600.0000000    0.1739449
467640.0000000    0.1629000
467680.0000000    0.1652757
467720.0000000    0.1604819
467760.0000000    0.1658630
467800.0000000    0.1678819
467840.0000000    0.1677478
467880.0000000    0.1578510
467920.0000000    0.1671496
467960.0000000    0.1666671
468000.0000000    0.1727100
468040.0000000    0.1783012
468080.0000000    0.1752364
468120.0000000    0.1751300
468160.0000000    0.1746825
468200.0000000    0.1683047
468240.0000000    0.1674720
468280.0000000    0.1770754
468320.0000000    0.1687804
468360.0000000    0.1710533
468400.0000000    0.1651088
468440.0000000    0.1684550
468480.0000000    0.1674943
468520.0000000    0.1670267
468560.0000000    0.1809465
468600.0000000    0.1523569
468640.0000000    0.1693138
468680.0000000    0.1567112
468720.0000000    0.1580093
468760.0000000    0.1612977
468800.0000000    0.1480754
468840.0000000    0.1584364
468880.0000000    0.1490864
468920.0000000    0.1526375
468960.0000000    0.1530025
469000.0000000    0.1537477
469040.0000000    0.1623016
469080.0000000    0.1581448
469120.0000000    0.1485262
469160.0000000    0.1588471
469200.0000000    0.1597893
469240.0000000    0.1686165
469280.0000000    0.1495611
469320.0000000    0.1535805
469360.0000000    0.1550917
469400.0000000    0.1707418
469440.0000000    0.1634138
469480.0000000    0.1750069
469520.0000000    0.1799998
469560.0000000    0.1679018
469600.0000000    0.1632030
469640.0000000    0.1564064
469680.0000000    0.1574671
469720.0000000    0.1647765
469760.0000000    0.1631233
469800.0000000    0.1540092
469840.0000000    0.1586795
469880.0000000    0.1511720
469920.0000000    0.1538641
469960.0000000    0.1529855
470000.0000000    0.1596279
470040.0000000    0.1577067
470080.0000000    0.1699546
470120.0000000    0.1591472
470160.0000000    0.1563923
470200.0000000    0.1686282
470240.0000000    0.1538638
470280.0000000    0.1667273
470320.0000000    0.1688567
470360.0000000    0.1743195
470400.0000000    0.1955590
470440.0000000    0.1799857
470480.0000000    0.1777868
470520.0000000    0.1731721
470560.0000000    0.1582356
470600.0000000    0.1615799
470640.0000000    0.1777637
470680.0000000    0.1555416
470720.0000000    0.1527270
470760.0000000    0.1665530
470800.0000000    0.1614232
470840.0000000    0.1624610
470880.0000000    0.1652414
470920.0000000    0.1669261
470960.0000000    0.1557657
471000.0000000    0.1507113
471040.0000000    0.1620898
471080.0000000    0.1658946
471120.0000000    0.1621553
471160.0000000    0.1554072
471200.0000000    0.1621704
471240.0000000    0.1539723
471280.0000000    0.1510224
471320.0000000    0.1530546
471360.0000000    0.1541802
471400.0000000    0.1587747
471440.0000000    0.1594055
471480.0000000    0.1542281
471520.0000000    0.1562621
471560.0000000    0.1466523
471600.0000000    0.1519929
471640.0000000    0.1584878
471680.0000000    0.1590001
471720.0000000    0.1507231
471760.0000000    0.1644696
471800.0000000    0.1619327
471840.0000000    0.1492119
471880.0000000    0.1597213
471920.0000000    0.1532518
471960.0000000    0.1590759
472000.0000000    0.1635096
472040.0000000    0.1594925
472080.0000000    0.1577448
472120.0000000    0.1590053
472160.0000000    0.1641575
472200.0000000    0.1587380
472240.0000000    0.1549159
472280.0000000    0.1682416
472320.0000000    0.1537440
472360.0000000    0.1574202
472400.0000000    0.1553994
472440.0000000    0.1535699
472480.0000000    0.1508078
472520.0000000    0.1556892
472560.0000000    0.1651784
472600.0000000    0.1570376
472640.0000000    0.1620289
472680.0000000    0.1651844
472720.0000000    0.1655889
472760.0000000    0.1642998
472800.0000000    0.1635111
472840.0000000    0.1653340
472880.0000000    0.1567736
472920.0000000    0.1573910
472960.0000000    0.1476652
473000.0000000    0.1540667
473040.0000000    0.1410212
473080.0000000    0.1612497
473120.0000000    0.1607130
473160.0000000    0.1513130
473200.0000000    0.1547915
473240.0000000    0.1570591
473280.0000000    0.1649889
473320.0000000    0.1613018
473360.0000000    0.1481604
473400.0000000    0.1511220
473440.0000000    0.1520392
473480.0000000    0.1617634
473520.0000000    0.1534644
473560.0000000    0.1647576
473600.0000000    0.1549736
473640.0000000    0.1526361
473680.0000000    0.1529667
473720.0000000    0.1556358
473760.0000000    0.1711206
473800.0000000    0.1601608
473840.0000000    0.1486788
473880.0000000    0.1518493
473920.0000000    0.1583479
473960.0000000    0.1545002
474000.0000000    0.1494091
474040.0000000    0.1492784
474080.0000000    0.1470078
474120.0000000    0.1544270
474160.0000000    0.1587629
474200.0000000    0.1537439
474240.0000000    0.1546293
474280.0000000    0.1623001
474320.0000000    0.1643189
474360.0000000    0.1599242
474400.0000000    0.1572154
474440.0000000    0.1557548
474480.0000000    0.1627982
474520.0000000    0.1591222
474560.0000000    0.1547378
474600.0000000    0.1593859
474640.0000000    0.1735698
474680.0000000    0.1667990
474720.0000000    0.1609731
474760.0000000    0.1566613
474800.0000000    0.1538844
474840.0000000    0.1675867
474880.0000000    0.1639648
474920.0000000    0.1630229
474960.0000000    0.1572213
475000.0000000    0.1543124
475040.0000000    0.1559659
475080.0000000    0.1575833
475120.0000000    0.1594646
475160.0000000    0.1597098
475200.0000000    0.1609528
475240.0000000    0.1444371
475280.0000000    0.1551874
475320.0000000    0.1568438
475360.0000000    0.1639362
475400.0000000    0.1493126
475440.0000000    0.1544365
475480.0000000    0.1550805
475520.0000000    0.1639454
475560.0000000    0.1623947
475600.0000000    0.1602528
475640.0000000    0.1577896
475680.0000000    0.1550354
475720.0000000    0.1659649
475760.0000000    0.1748887
475800.0000000    0.1607723
475840.0000000    0.1709140
475880.0000000    0.1747350
475920.0000000    0.1717492
475960.0000000    0.1679144
476000.0000000    0.1642672
476040.0000000    0.1620845
476080.0000000    0.1637320
476120.0000000    0.1655683
476160.0000000    0.1632116
476200.0000000    0.1731027
476240.0000000    0.1767958
476280.0000000    0.1693896
476320.0000000    0.1624174
476360.0000000    0.1596724
476400.0000000    0.1568851
476440.0000000    0.1623940
476480.0000000    0.1611094
476520.0000000    0.1574591
476560.0000000    0.1488895
476600.0000000    0.1554251
476640.0000000    0.1587611
476680.0000000    0.1582773
476720.0000000    0.1583924
476760.0000000    0.1540794
476800.0000000    0.1653847
476840.0000000    0.1568915
476880.0000000    0.1612444
476920.0000000    0.1552139
476960.0000000    0.1610846
477000.0000000    0.1568364
477040.0000000    0.1603622
477080.0000000    0.1563519
477120.0000000    0.1535645
477160.0000000    0.1454874
477200.0000000    0.1524149
477240.0000000    0.1609867
477280.0000000    0.1677247
477320.0000000    0.1530462
477360.0000000    0.1546701
477400.0000000    0.1566997
477440.0000000    0.1634812
477480.0000000    0.1757275
477520.0000000    0.1745581
477560.0000000    0.1734205
477600.0000000    0.1671920
477640.0000000    0.1602919
477680.0000000    0.1566952
477720.0000000    0.1617755
477760.0000000    0.1689874
477800.0000000    0.1710173
477840.0000000    0.1605452
477880.0000000    0.1595356
477920.0000000    0.1643081
477960.0000000    0.1581933
478000.0000000    0.1780062
478040.0000000    0.1660674
478080.0000000    0.1531478
478120.0000000    0.1605493
478160.0000000    0.1653556
478200.0000000    0.1692172
478240.0000000    0.1755928
478280.0000000    0.1756534
478320.0000000    0.1666125
478360.0000000    0.1684823
478400.0000000    0.1564213
478440.0000000    0.1680807
478480.0000000    0.1577626
478520.0000000    0.1624337
478560.0000000    0.1646779
478600.0000000    0.1765292
478640.0000000    0.1706550
478680.0000000    0.1644944
478720.0000000    0.1673113
478760.0000000    0.1721777
478800.0000000    0.1800810
478840.0000000    0.1546571
478880.0000000    0.1640557
478920.0000000    0.1680696
478960.0000000    0.1570938
479000.0000000    0.1602117
479040.0000000    0.1643866
479080.0000000    0.1623523
479120.0000000    0.1649924
479160.0000000    0.1538894
479200.0000000    0.1472806
479240.0000000    0.1581744
479280.0000000    0.1578931
479320.0000000    0.1582583
479360.0000000    0.1559205
479400.0000000    0.1571967
479440.0000000    0.1691923
479480.0000000    0.1670075
479520.0000000    0.1664132
479560.0000000    0.1725699
479600.0000000    0.1767850
479640.0000000    0.1635900
479680.0000000    0.1745436
479720.0000000    0.1692953
479760.0000000    0.1609327
479800.0000000    0.1621650
479840.0000000    0.1540028
479880.0000000    0.1666344
479920.0000000    0.1646947
479960.0000000    0.1591778
480000.0000000    0.1594114
480040.0000000    0.1544950
480080.0000000    0.1626309
480120.0000000    0.1606726
480160.0000000    0.1665424
480200.0000000    0.1627491
480240.0000000    0.1816593
480280.0000000    0.1923508
480320.0000000    0.1825667
480360.0000000    0.1948052
480400.0000000    0.1843468
480440.0000000    0.1696513
480480.0000000    0.1704936
480520.0000000    0.1739347
480560.0000000    0.1563054
480600.0000000    0.1657254
480640.0000000    0.1862373
480680.0000000    0.1777416
480720.0000000    0.1698564
480760.0000000    0.1721613
480800.0000000    0.1880556
480840.0000000    0.1843193
480880.0000000    0.1951475
480920.0000000    0.1844843
480960.0000000    0.1831856
481000.0000000    0.1897929
481040.0000000    0.2011628
481080.0000000    0.1810531
481120.0000000    0.1977246
481160.0000000    0.1926969
481200.0000000    0.1904074
481240.0000000    0.1916708
481280.0000000    0.2060961
481320.0000000    0.1914213
481360.0000000    0.1890572
481400.0000000    0.1925483
481440.0000000    0.2056469
481480.0000000    0.2018789
481520.0000000    0.1980593
481560.0000000    0.1925223
481600.0000000    0.1990983
481640.0000000    0.1772780
481680.0000000    0.1868571
481720.0000000    0.1973003
481760.0000000    0.1967572
481800.0000000    0.1766181
481840.0000000    0.1819836
481880.0000000    0.1993700
481920.0000000    0.1957546
481960.0000000    0.2026334
482000.0000000    0.1819796
482040.0000000    0.1840937
482080.0000000    0.1751517
482120.0000000    0.1690353
482160.0000000    0.1768361
482200.0000000    0.1726667
482240.0000000    0.1873219
482280.0000000    0.1812750
482320.0000000    0.1827826
482360.0000000    0.1926178
482400.0000000    0.1724139
482440.0000000    0.1971273
482480.0000000    0.1940925
482520.0000000    0.1959832
482560.0000000    0.1885878
482600.0000000    0.1778755
482640.0000000    0.1928207
482680.0000000    0.2013704
482720.0000000    0.1926888
482760.0000000    0.1927903
482800.0000000    0.1818429
482840.0000000    0.1899760
482880.0000000    0.1877468
482920.0000000    0.1924529
482960.0000000    0.1940928
483000.0000000    0.1807922
483040.0000000    0.1837203
483080.0000000    0.1921331
483120.0000000    0.1972234
483160.0000000    0.1845395
483200.0000000    0.1801056
483240.0000000    0.1966097
483280.0000000    0.1950320
483320.0000000    0.1919950
483360.0000000    0.1707166
483400.0000000    0.1780712
483440.0000000    0.1756822
483480.0000000    0.1731788
483520.0000000    0.1775956
483560.0000000    0.1802003
483600.0000000    0.1854145
483640.0000000    0.1717395
483680.0000000    0.1806976
483720.0000000    0.1912648
483760.0000000    0.1933628
483800.0000000    0.1806635
483840.0000000    0.1750427
483880.0000000    0.1745575
483920.0000000    0.1730534
483960.0000000    0.1776880
484000.0000000    0.1706484
484040.0000000    0.1688066
484080.0000000    0.1731028
484120.0000000    0.1735841
484160.0000000    0.1701733
484200.0000000    0.1762427
484240.0000000    0.1839860
484280.0000000    0.1785270
484320.0000000    0.1977091
484360.0000000    0.1811190
484400.0000000    0.1785136
484440.0000000    0.1871699
484480.0000000    0.1762773
484520.0000000    0.1706786
484560.0000000    0.1818427
484600.0000000    0.1683442
484640.0000000    0.1640595
484680.0000000    0.1511825
484720.0000000    0.1532040
484760.0000000    0.1700672
484800.0000000    0.1654984
484840.0000000    0.1633267
484880.0000000    0.1500629
484920.0000000    0.1646646
484960.0000000    0.1575010
485000.0000000    0.1646943
485040.0000000    0.1653293
485080.0000000    0.1689765
485120.0000000    0.1738829
485160.0000000    0.1639961
485200.0000000    0.1655182
485240.0000000    0.1510546
485280.0000000    0.1630117
485320.0000000    0.1668792
485360.0000000    0.1590322
485400.0000000    0.1509160
485440.0000000    0.1508939
485480.0000000    0.1655926
485520.0000000    0.1788288
485560.0000000    0.1632252
485600.0000000    0.1522830
485640.0000000    0.1582965
485680.0000000    0.1671320
485720.0000000    0.1637537
485760.0000000    0.1683447
485800.0000000    0.1516090
485840.0000000    0.1639159
485880.0000000    0.1686297
485920.0000000    0.1717296
485960.0000000    0.1709031
486000.0000000    0.1568025
486040.0000000    0.1604912
486080.0000000    0.1560220
486120.0000000    0.1638752
486160.0000000    0.1607977
486200.0000000    0.1664324
486240.0000000    0.1620248
486280.0000000    0.1592306
486320.0000000    0.1653364
486360.0000000    0.1564170
486400.0000000    0.1587730
486440.0000000    0.1676871
486480.0000000    0.1664258
486520.0000000    0.1565241
486560.0000000    0.1688994
486600.0000000    0.1560312
486640.0000000    0.1641437
486680.0000000    0.1696375
486720.0000000    0.1683846
486760.0000000    0.1750728
486800.0000000    0.1436594
486840.0000000    0.1590869
486880.0000000    0.1640873
486920.0000000    0.1517101
486960.0000000    0.1638895
487000.0000000    0.1662559
487040.0000000    0.1633922
487080.0000000    0.1665706
487120.0000000    0.1637837
487160.0000000    0.1733226
487200.0000000    0.1665255
487240.0000000    0.1651600
487280.0000000    0.1703184
487320.0000000    0.1649978
487360.0000000    0.1618872
487400.0000000    0.1799408
487440.0000000    0.1780720
487480.0000000    0.1639255
487520.0000000    0.1802668
487560.0000000    0.1788548
487600.0000000    0.1776318
487640.0000000    0.1777929
487680.0000000    0.1720997
487720.0000000    0.1681647
487760.0000000    0.1879063
487800.0000000    0.1883552
487840.0000000    0.1766882
487880.0000000    0.1674155
487920.0000000    0.1616597
487960.0000000    0.1581243
488000.0000000    0.1540683
488040.0000000    0.1602749
488080.0000000    0.1517346
488120.0000000    0.1535154
488160.0000000    0.1577501
488200.0000000    0.1631505
488240.0000000    0.1679018
488280.0000000    0.1534658
488320.0000000    0.1603918
488360.0000000    0.1588624
488400.0000000    0.1532267
488440.0000000    0.1543509
488480.0000000    0.1497259
488520.0000000    0.1440521
488560.0000000    0.1432803
488600.0000000    0.1555439
488640.0000000    0.1515062
488680.0000000    0.1585224
488720.0000000    0.1555741
488760.0000000    0.1572065
488800.0000000    0.1557936
488840.0000000    0.1443396
488880.0000000    0.1697570
488920.0000000    0.1526620
488960.0000000    0.1531330
489000.0000000    0.1550570
489040.0000000    0.1493488
489080.0000000    0.1513264
489120.0000000    0.1512235
489160.0000000    0.1534273
489200.0000000    0.1490890
489240.0000000    0.1574360
489280.0000000    0.1726732
489320.0000000    0.1451952
489360.0000000    0.1542710
489400.0000000    0.1581871
489440.0000000    0.1488475
489480.0000000    0.1538266
489520.0000000    0.1612806
489560.0000000    0.1577229
489600.0000000    0.1576104
489640.0000000    0.1653270
489680.0000000    0.1686899
489720.0000000    0.1658063
489760.0000000    0.1662147
489800.0000000    0.1628047
489840.0000000    0.1550572
489880.0000000    0.1635605
489920.0000000    0.1678670
489960.0000000    0.1643462
490000.0000000    0.1708533
490040.0000000    0.1625873
490080.0000000    0.1492068
490120.0000000    0.1518127
490160.0000000    0.1483353
490200.0000000    0.1557405
490240.0000000    0.1617938
490280.0000000    0.1490000
490320.0000000    0.1572009
490360.0000000    0.1606139
490400.0000000    0.1600869
490440.0000000    0.1636641
490480.0000000    0.1735138
490520.0000000    0.1671557
490560.0000000    0.1684840
490600.0000000    0.1564421
490640.0000000    0.1532782
490680.0000000    0.1514381
490720.0000000    0.1469385
490760.0000000    0.1491626
490800.0000000    0.1623231
490840.0000000    0.1713025
490880.0000000    0.1625311
490920.0000000    0.1728628
490960.0000000    0.1664448
491000.0000000    0.1653279
491040.0000000    0.1693836
491080.0000000    0.1707544
491120.0000000    0.1701410
491160.0000000    0.1633706
491200.0000000    0.1726825
491240.0000000    0.1651940
491280.0000000    0.1727773
491320.0000000    0.1736344
491360.0000000    0.1719840
491400.0000000    0.1824321
491440.0000000    0.1654085
491480.0000000    0.1592389
491520.0000000    0.1623922
491560.0000000    0.1623204
491600.0000000    0.1657614
491640.0000000    0.1649619
491680.0000000    0.1617774
491720.0000000    0.1722103
491760.0000000    0.1568685
491800.0000000    0.1614466
491840.0000000    0.1652082
491880.0000000    0.1640784
491920.0000000    0.1719261
491960.0000000    0.1707589
492000.0000000    0.1720803
492040.0000000    0.1701200
492080.0000000    0.1716308
492120.0000000    0.1705851
492160.0000000    0.1757310
492200.0000000    0.1685383
492240.0000000    0.1904276
492280.0000000    0.1799780
492320.0000000    0.1836922
492360.0000000    0.1955265
492400.0000000    0.1883381
492440.0000000    0.1941265
492480.0000000    0.2030357
492520.0000000    0.1755024
492560.0000000    0.1810134
492600.0000000    0.1869323
492640.0000000    0.1790278
492680.0000000    0.1760947
492720.0000000    0.1819429
492760.0000000    0.1852375
492800.0000000    0.1783556
492840.0000000    0.1622169
492880.0000000    0.1684290
492920.0000000    0.1734914
492960.0000000    0.1756568
493000.0000000    0.1919663
493040.0000000    0.1900198
493080.0000000    0.1933679
493120.0000000    0.1941993
493160.0000000    0.1746915
493200.0000000    0.1730748
493240.0000000    0.1897875
493280.0000000    0.1814710
493320.0000000    0.1879765
493360.0000000    0.1822088
493400.0000000    0.1768889
493440.0000000    0.1904497
493480.0000000    0.1661772
493520.0000000    0.1824936
493560.0000000    0.1789540
493600.0000000    0.1871511
493640.0000000    0.1842114
493680.0000000    0.1833100
493720.0000000    0.1879659
493760.0000000    0.2008254
493800.0000000    0.1986286
493840.0000000    0.1959521
493880.0000000    0.1799980
493920.0000000    0.1858561
493960.0000000    0.1803178
494000.0000000    0.1699360
494040.0000000    0.1862227
494080.0000000    0.1782442
494120.0000000    0.1748248
494160.0000000    0.1715243
494200.0000000    0.1727102
494240.0000000    0.1910621
494280.0000000    0.1971462
494320.0000000    0.1852102
494360.0000000    0.1854412
494400.0000000    0.1734163
494440.0000000    0.1739614
494480.0000000    0.1969201
494520.0000000    0.1720921
494560.0000000    0.1560526
494600.0000000    0.1870379
494640.0000000    0.1875921
494680.0000000    0.1845991
494720.0000000    0.1704166
494760.0000000    0.1668105
494800.0000000    0.1756453
494840.0000000    0.1797796
494880.0000000    0.1890680
494920.0000000    0.1778359
494960.0000000    0.1739048
495000.0000000    0.1759371
495040.0000000    0.1781576
495080.0000000    0.1652095
495120.0000000    0.1733571
495160.0000000    0.1931788
495200.0000000    0.1817171
495240.0000000    0.1853277
495280.0000000    0.1739893
495320.0000000    0.1764214
495360.0000000    0.1742045
495400.0000000    0.1860053
495440.0000000    0.1853896
495480.0000000    0.1762848
495520.0000000    0.1649307
495560.0000000    0.1692440
495600.0000000    0.1681508
495640.0000000    0.1756128
495680.0000000    0.1706741
495720.0000000    0.1794373
495760.0000000    0.1891098
495800.0000000    0.1914987
495840.0000000    0.2059968
495880.0000000    0.1882177
495920.0000000    0.1990733
495960.0000000    0.1980964
496000.0000000    0.1784967
496040.0000000    0.1869598
496080.0000000    0.1894675
496120.0000000    0.1769762
496160.0000000    0.1795429
496200.0000000    0.1721407
496240.0000000    0.1781673
496280.0000000    0.1938020
496320.0000000    0.1903811
496360.0000000    0.1709723
496400.0000000    0.1551013
496440.0000000    0.1700590
496480.0000000    0.1816186
496520.0000000    0.1785336
496560.0000000    0.1734042
496600.0000000    0.1675303
496640.0000000    0.1602496
496680.0000000    0.1809005
496720.0000000    0.1706936
496760.0000000    0.1621170
496800.0000000    0.1795146
496840.0000000    0.1888228
496880.0000000    0.1958661
496920.0000000    0.1933911
496960.0000000    0.1807322
497000.0000000    0.1682342
497040.0000000    0.1870546
497080.0000000    0.1721293
497120.0000000    0.1731601
497160.0000000    0.1737065
497200.0000000    0.1815958
497240.0000000    0.1758381
497280.0000000    0.1768133
497320.0000000    0.1743138
497360.0000000    0.1711643
497400.0000000    0.1620816
497440.0000000    0.1712638
497480.0000000    0.1689560
497520.0000000    0.1719443
497560.0000000    0.1741840
497600.0000000    0.1770358
497640.0000000    0.1790533
497680.0000000    0.1942372
497720.0000000    0.1867474
497760.0000000    0.1839114
497800.0000000    0.2003372
497840.0000000    0.1909848
497880.0000000    0.1938455
497920.0000000    0.1924812
497960.0000000    0.1755111
498000.0000000    0.1790166
498040.0000000    0.1563837
498080.0000000    0.1628331
498120.0000000    0.1666665
498160.0000000    0.1564104
498200.0000000    0.1829272
498240.0000000    0.1854026
498280.0000000    0.1820991
498320.0000000    0.1839829
498360.0000000    0.1816136
498400.0000000    0.1868924
498440.0000000    0.1815826
498480.0000000    0.1957591
498520.0000000    0.1895889
498560.0000000    0.1960046
498600.0000000    0.1928545
498640.0000000    0.1815550
498680.0000000    0.1827469
498720.0000000    0.1743879
498760.0000000    0.1790880
498800.0000000    0.1823735
498840.0000000    0.1729962
498880.0000000    0.1740711
498920.0000000    0.1808906
498960.0000000    0.1857469
499000.0000000    0.1775524
499040.0000000    0.1873215
499080.0000000    0.1725020
499120.0000000    0.1760542
499160.0000000    0.1691136
499200.0000000    0.1958357
499240.0000000    0.1803664
499280.0000000    0.1794834
499320.0000000    0.1697596
499360.0000000    0.1688558
499400.0000000    0.1667270
499440.0000000    0.1720491
499480.0000000    0.1637917
499520.0000000    0.1739451
499560.0000000    0.1760486
499600.0000000    0.1784816
499640.0000000    0.1906197
499680.0000000    0.1939119
499720.0000000    0.1779369
499760.0000000    0.2006709
499800.0000000    0.1907186
499840.0000000    0.1937930
499880.0000000    0.1803371
499920.0000000    0.1941437
499960.0000000    0.1907503
500000.0000000    0.1928896
500040.0000000    0.1970133
500080.0000000    0.2125430
500120.0000000    0.1868850
500160.0000000    0.1904360
500200.0000000    0.1760676
500240.0000000    0.1840709
500280.0000000    0.1743194
500320.0000000    0.1823577
500360.0000000    0.1809304
500400.0000000    0.1867524
500440.0000000    0.1801138
500480.0000000    0.1915184
500520.0000000    0.1707339
500560.0000000    0.1743029
500600.0000000    0.1811946
500640.0000000    0.1786224
500680.0000000    0.1620958
500720.0000000    0.1591571
500760.0000000    0.1777525
500800.0000000    0.1803615
500840.0000000    0.1814889
500880.0000000    0.1652634
500920.0000000    0.1750819
500960.0000000    0.1601233
501000.0000000    0.1741038
501040.0000000    0.1761656
501080.0000000    0.1784456
501120.0000000    0.1894814
501160.0000000    0.1699347
501200.0000000    0.1773905
501240.0000000    0.1712449
501280.0000000    0.1743781
501320.0000000    0.1632990
501360.0000000    0.1587244
501400.0000000    0.1555676
501440.0000000    0.1554044
501480.0000000    0.1576661
501520.0000000    0.1631862
501560.0000000    0.1679707
501600.0000000    0.1628452
501640.0000000    0.1623976
501680.0000000    0.1549283
501720.0000000    0.1501161
501760.0000000    0.1463059
501800.0000000    0.1573868
501840.0000000    0.1463704
501880.0000000    0.1515551
501920.0000000    0.1563999
501960.0000000    0.1633003
502000.0000000    0.1639300
502040.0000000    0.1632921
502080.0000000    0.1635585
502120.0000000    0.1714831
502160.0000000    0.1866310
502200.0000000    0.1609736
502240.0000000    0.1751864
502280.0000000    0.1687066
502320.0000000    0.1681683
502360.0000000    0.1649427
502400.0000000    0.1867907
502440.0000000    0.1745523
502480.0000000    0.1772406
502520.0000000    0.1682623
502560.0000000    0.1702645
502600.0000000    0.1675592
502640.0000000    0.1635940
502680.0000000    0.1569402
502720.0000000    0.1730196
502760.0000000    0.1698703
502800.0000000    0.1758562
502840.0000000    0.1768842
502880.0000000    0.1754785
502920.0000000    0.1799121
502960.0000000    0.1784389
503000.0000000    0.1776413
503040.0000000    0.1722557
503080.0000000    0.1838130
503120.0000000    0.1760410
503160.0000000    0.1887528
503200.0000000    0.1754498
503240.0000000    0.1591502
503280.0000000    0.1624681
503320.0000000    0.1530510
503360.0000000    0.1693651
503400.0000000    0.1827904
503440.0000000    0.1612382
503480.0000000    0.1734928
503520.0000000    0.1703296
503560.0000000    0.1632811
503600.0000000    0.1658680
503640.0000000    0.1666246
503680.0000000    0.1613146
503720.0000000    0.1670064
503760.0000000    0.1691193
503800.0000000    0.1753440
503840.0000000    0.1981627
503880.0000000    0.1877627
503920.0000000    0.1928793
503960.0000000    0.1697782
504000.0000000    0.1719514
504040.0000000    0.1840063
504080.0000000    0.1840742
504120.0000000    0.1783642
504160.0000000    0.1764081
504200.0000000    0.1703388
504240.0000000    0.1708474
504280.0000000    0.1765357
504320.0000000    0.1675723
504360.0000000    0.1785660
504400.0000000    0.1655280
504440.0000000    0.1754467
504480.0000000    0.1894498
504520.0000000    0.1812803
504560.0000000    0.1684535
504600.0000000    0.1710865
504640.0000000    0.1771519
504680.0000000    0.1747248
504720.0000000    0.1937927
504760.0000000    0.1850885
504800.0000000    0.1936344
504840.0000000    0.1713193
504880.0000000    0.1786568
504920.0000000    0.1739262
504960.0000000    0.1811446
505000.0000000    0.1690193
505040.0000000    0.1771799
505080.0000000    0.1750991
505120.0000000    0.1823854
505160.0000000    0.1813380
505200.0000000    0.2032737
505240.0000000    0.1955856
505280.0000000    0.1961141
505320.0000000    0.1869003
505360.0000000    0.1922907
505400.0000000    0.1763177
505440.0000000    0.1913019
505480.0000000    0.1802117
505520.0000000    0.1787734
505560.0000000    0.1660191
505600.0000000    0.1928793
505640.0000000    0.1628815
505680.0000000    0.1692456
505720.0000000    0.1718650
505760.0000000    0.1693206
505800.0000000    0.1803220
505840.0000000    0.1812635
505880.0000000    0.1740963
505920.0000000    0.1815390
505960.0000000    0.1898281
506000.0000000    0.1800662
506040.0000000    0.1723876
506080.0000000    0.1763313
506120.0000000    0.1824205
506160.0000000    0.1749149
506200.0000000    0.1637917
506240.0000000    0.1898877
506280.0000000    0.1842069
506320.0000000    0.1722838
506360.0000000    0.1844605
506400.0000000    0.1777508
506440.0000000    0.1819181
506480.0000000    0.1783380
506520.0000000    0.1814198
506560.0000000    0.1944598
506600.0000000    0.1686541
506640.0000000    0.1638721
506680.0000000    0.1705746
506720.0000000    0.1756115
506760.0000000    0.1509429
506800.0000000    0.1615564
506840.0000000    0.1628443
506880.0000000    0.1732930
506920.0000000    0.1717466
506960.0000000    0.1803380
507000.0000000    0.1861130
507040.0000000    0.1651792
507080.0000000    0.1784703
507120.0000000    0.1642770
507160.0000000    0.1863503
507200.0000000    0.1671467
507240.0000000    0.1736387
507280.0000000    0.1727991
507320.0000000    0.1850098
507360.0000000    0.1825281
507400.0000000    0.1884507
507440.0000000    0.1677097
507480.0000000    0.1749730
507520.0000000    0.1734832
507560.0000000    0.1626562
507600.0000000    0.1599689
507640.0000000    0.1672514
507680.0000000    0.1850679
507720.0000000    0.1701717
507760.0000000    0.1715018
507800.0000000    0.1546148
507840.0000000    0.1571682
507880.0000000    0.1530215
507920.0000000    0.1537258
507960.0000000    0.1664138
508000.0000000    0.1664003
508040.0000000    0.1603608
508080.0000000    0.1639035
508120.0000000    0.1686906
508160.0000000    0.1630497
508200.0000000    0.1646250
508240.0000000    0.1571290
508280.0000000    0.1646017
508320.0000000    0.1554038
508360.0000000    0.1689679
508400.0000000    0.1638910
508440.0000000    0.1691311
508480.0000000    0.1690903
508520.0000000    0.1606630
508560.0000000    0.1625355
508600.0000000    0.1565545
508640.0000000    0.1444512
508680.0000000    0.1598359
508720.0000000    0.1393977
508760.0000000    0.1546512
508800.0000000    0.1490127
508840.0000000    0.1545391
508880.0000000    0.1501823
508920.0000000    0.1461307
508960.0000000    0.1432417
509000.0000000    0.1501935
509040.0000000    0.1462725
509080.0000000    0.1529723
509120.0000000    0.1564139
509160.0000000    0.1506729
509200.0000000    0.1602819
509240.0000000    0.1352809
509280.0000000    0.1531721
509320.0000000    0.1642458
509360.0000000    0.1636802
509400.0000000    0.1447339
509440.0000000    0.1527561
509480.0000000    0.1404366
509520.0000000    0.1426015
509560.0000000    0.1479071
509600.0000000    0.1521575
509640.0000000    0.1585125
509680.0000000    0.1588759
509720.0000000    0.1515748
509760.0000000    0.1600402
509800.0000000    0.1634711
509840.0000000    0.1651542
509880.0000000    0.1711578
509920.0000000    0.1807339
509960.0000000    0.1796669
510000.0000000    0.1893685
510040.0000000    0.1613097
510080.0000000    0.1562949
510120.0000000    0.1749022
510160.0000000    0.1687300
510200.0000000    0.1849002
510240.0000000    0.1834459
510280.0000000    0.1655602
510320.0000000    0.1567092
510360.0000000    0.1578838
510400.0000000    0.1770867
510440.0000000    0.1661827
510480.0000000    0.1505668
510520.0000000    0.1544659
510560.0000000    0.1532524
510600.0000000    0.1515887
510640.0000000    0.1632390
510680.0000000    0.1782925
510720.0000000    0.1664581
510760.0000000    0.1503258
510800.0000000    0.1678036
510840.0000000    0.1441580
510880.0000000    0.1589964
510920.0000000    0.1538076
510960.0000000    0.1679462
511000.0000000    0.1881695
511040.0000000    0.1524280
511080.0000000    0.1666835
511120.0000000    0.1544394
511160.0000000    0.1551544
511200.0000000    0.1590271
511240.0000000    0.1656148
511280.0000000    0.1460574
511320.0000000    0.1512581
511360.0000000    0.1551511
511400.0000000    0.1583772
511440.0000000    0.1611186
511480.0000000    0.1535167
511520.0000000    0.1549673
511560.0000000    0.1598737
511600.0000000    0.1603543
511640.0000000    0.1644508
511680.0000000    0.1585906
511720.0000000    0.1640050
511760.0000000    0.1480607
511800.0000000    0.1580130
511840.0000000    0.1526065
511880.0000000    0.1611333
511920.0000000    0.1472199
511960.0000000    0.1508811
512000.0000000    0.1584483
512040.0000000    0.1523789
512080.0000000    0.1552233
512120.0000000    0.1612778
512160.0000000    0.1507813
512200.0000000    0.1483112
512240.0000000    0.1716659
512280.0000000    0.1800133
512320.0000000    0.1540970
512360.0000000    0.1687985
512400.0000000    0.1530742
512440.0000000    0.1576306
512480.0000000    0.1693490
512520.0000000    0.1721290
512560.0000000    0.1627998
512600.0000000    0.1771840
512640.0000000    0.1653386
512680.0000000    0.1625034
512720.0000000    0.1642105
512760.0000000    0.1701310
512800.0000000    0.1729090
512840.0000000    0.1912349
512880.0000000    0.1892762
512920.0000000    0.1885196
512960.0000000    0.1768208
513000.0000000    0.1713817
513040.0000000    0.1828266
513080.0000000    0.1726570
513120.0000000    0.1702093
513160.0000000    0.1778758
513200.0000000    0.1752182
513240.0000000    0.1672331
513280.0000000    0.1762624
513320.0000000    0.1884911
513360.0000000    0.1753374
513400.0000000    0.1646834
513440.0000000    0.1546042
513480.0000000    0.1531583
513520.0000000    0.1609184
513560.0000000    0.1580337
513600.0000000    0.1779239
513640.0000000    0.1548640
513680.0000000    0.1613741
513720.0000000    0.1617732
513760.0000000    0.1619019
513800.0000000    0.1775906
513840.0000000    0.1684156
513880.0000000    0.1770040
513920.0000000    0.1674989
513960.0000000    0.1805002
514000.0000000    0.1831917
514040.0000000    0.1616225
514080.0000000    0.1615647
514120.0000000    0.1859971
514160.0000000    0.1716088
514200.0000000    0.1618827
514240.0000000    0.1622319
514280.0000000    0.1601905
514320.0000000    0.1786877
514360.0000000    0.1766308
514400.0000000    0.1611318
514440.0000000    0.1714766
514480.0000000    0.1806625
514520.0000000    0.1743690
514560.0000000    0.1789321
514600.0000000    0.1726215
514640.0000000    0.1859941
514680.0000000    0.1634425
514720.0000000    0.1643856
514760.0000000    0.1731271
514800.0000000    0.1698493
514840.0000000    0.1713515
514880.0000000    0.1614516
514920.0000000    0.1614334
514960.0000000    0.1716379
515000.0000000    0.1604195
515040.0000000    0.1648659
515080.0000000    0.1706357
515120.0000000    0.1834211
515160.0000000    0.1694098
515200.0000000    0.1643884
515240.0000000    0.1713559
515280.0000000    0.1853493
515320.0000000    0.1791144
515360.0000000    0.1672741
515400.0000000    0.1645204
515440.0000000    0.1667590
515480.0000000    0.1845812
515520.0000000    0.1894711
515560.0000000    0.1843828
515600.0000000    0.1887578
515640.0000000    0.1760249
515680.0000000    0.1585026
515720.0000000    0.1661039
515760.0000000    0.1501690
515800.0000000    0.1646398
515840.0000000    0.1657687
515880.0000000    0.1586661
515920.0000000    0.1532611
515960.0000000    0.1622176
516000.0000000    0.1806490
516040.0000000    0.1718993
516080.0000000    0.1637791
516120.0000000    0.1730021
516160.0000000    0.1623524
516200.0000000    0.1788629
516240.0000000    0.1767757
516280.0000000    0.1640613
516320.0000000    0.1783481
516360.0000000    0.1644353
516400.0000000    0.1698232
516440.0000000    0.1583073
516480.0000000    0.1750703
516520.0000000    0.1799110
516560.0000000    0.1844909
516600.0000000    0.1873305
516640.0000000    0.1988577
516680.0000000    0.1781336
516720.0000000    0.1765047
516760.0000000    0.1790114
516800.0000000    0.1837305
516840.0000000    0.1933916
516880.0000000    0.1873644
516920.0000000    0.1858316
516960.0000000    0.1786260
517000.0000000    0.1721891
517040.0000000    0.1712086
517080.0000000    0.1655807
517120.0000000    0.1888426
517160.0000000    0.1764494
517200.0000000    0.1849736
517240.0000000    0.1839545
517280.0000000    0.1827878
517320.0000000    0.1608265
517360.0000000    0.1696886
517400.0000000    0.1736486
517440.0000000    0.1757581
517480.0000000    0.1732492
517520.0000000    0.1679586
517560.0000000    0.1711745
517600.0000000    0.1682141
517640.0000000    0.1642877
517680.0000000    0.1614607
517720.0000000    0.1645142
517760.0000000    0.1669201
517800.0000000    0.1462575
517840.0000000    0.1724656
517880.0000000    0.1853863
517920.0000000    0.1748932
517960.0000000    0.1594580
518000.0000000    0.1617821
518040.0000000    0.1638260
518080.0000000    0.1703316
518120.0000000    0.1541920
518160.0000000    0.1500753
518200.0000000    0.1652106
518240.0000000    0.1646689
518280.0000000    0.1631426
518320.0000000    0.1681706
518360.0000000    0.1707385
518400.0000000    0.1712243
518440.0000000    0.1630605
518480.0000000    0.1602578
518520.0000000    0.1781683
518560.0000000    0.1613249
518600.0000000    0.1643739
518640.0000000    0.1564198
518680.0000000    0.1674694
518720.0000000    0.1633517
518760.0000000    0.1658631
518800.0000000    0.1587876
518840.0000000    0.1801665
518880.0000000    0.1821050
518920.0000000    0.1692589
518960.0000000    0.1671454
519000.0000000    0.1670147
519040.0000000    0.1668488
519080.0000000    0.1646601
519120.0000000    0.1594035
519160.0000000    0.1598178
519200.0000000    0.1610306
519240.0000000    0.1769467
519280.0000000    0.1714625
519320.0000000    0.1707066
519360.0000000    0.1789880
519400.0000000    0.1659567
519440.0000000    0.1723317
519480.0000000    0.1920849
519520.0000000    0.1842941
519560.0000000    0.1691977
519600.0000000    0.1694446
519640.0000000    0.1682333
519680.0000000    0.1738285
519720.0000000    0.1665938
519760.0000000    0.1750772
519800.0000000    0.1645275
519840.0000000    0.1694707
519880.0000000    0.1694181
519920.0000000    0.1696019
519960.0000000    0.1594006
520000.0000000    0.1525048
520040.0000000    0.1589088
520080.0000000    0.1725323
520120.0000000    0.1771490
520160.0000000    0.1584332
520200.0000000    0.1514596
520240.0000000    0.1550525
520280.0000000    0.1523106
520320.0000000    0.1537767
520360.0000000    0.1430804
520400.0000000    0.1529486
520440.0000000    0.1460462
520480.0000000    0.1575101
520520.0000000    0.1570773
520560.0000000    0.1646998
520600.0000000    0.1600145
520640.0000000    0.1590602
520680.0000000    0.1608990
520720.0000000    0.1692060
520760.0000000    0.1591071
520800.0000000    0.1711306
520840.0000000    0.1691582
520880.0000000    0.1628495
520920.0000000    0.1546426
520960.0000000    0.1675899
521000.0000000    0.1622764
521040.0000000    0.1607089
521080.0000000    0.1695038
521120.0000000    0.1742451
521160.0000000    0.1620058
521200.0000000    0.1670559
521240.0000000    0.1551884
521280.0000000    0.1664855
521320.0000000    0.1708599
521360.0000000    0.1615089
521400.0000000    0.1626580
521440.0000000    0.1530508
521480.0000000    0.1618598
521520.0000000    0.1603044
521560.0000000    0.1663716
521600.0000000    0.1613358
521640.0000000    0.1596544
521680.0000000    0.1449667
521720.0000000    0.1745163
521760.0000000    0.1579006
521800.0000000    0.1509767
521840.0000000    0.1521431
521880.0000000    0.1688416
521920.0000000    0.1605871
521960.0000000    0.1560251
522000.0000000    0.1621844
522040.0000000    0.1517467
522080.0000000    0.1701830
522120.0000000    0.1660134
522160.0000000    0.1650098
522200.0000000    0.1573703
522240.0000000    0.1574472
522280.0000000    0.1613346
522320.0000000    0.1810829
522360.0000000    0.1695869
522400.0000000    0.1597951
522440.0000000    0.1732740
522480.0000000    0.1734468
522520.0000000    0.1672858
522560.0000000    0.1751472
522600.0000000    0.1724745
522640.0000000    0.1710243
522680.0000000    0.1697659
522720.0000000    0.1621782
522760.0000000    0.1769416
522800.0000000    0.1616860
522840.0000000    0.1732413
522880.0000000    0.1760954
522920.0000000    0.1667574
522960.0000000    0.1657151
523000.0000000    0.1708863
523040.0000000    0.1660291
523080.0000000    0.1563569
523120.0000000    0.1646750
523160.0000000    0.1542227
523200.0000000    0.1592592
523240.0000000    0.1685232
523280.0000000    0.1806086
523320.0000000    0.1742353
523360.0000000    0.1681439
523400.0000000    0.1728078
523440.0000000    0.1691800
523480.0000000    0.1804442
523520.0000000    0.1786320
523560.0000000    0.1590029
523600.0000000    0.1572228
523640.0000000    0.1695005
523680.0000000    0.1591676
523720.0000000    0.1706450
523760.0000000    0.1606809
523800.0000000    0.1720439
523840.0000000    0.1699075
523880.0000000    0.1658500
523920.0000000    0.1670926
523960.0000000    0.1686992
524000.0000000    0.1677040
524040.0000000    0.1546983
524080.0000000    0.1684032
524120.0000000    0.1707493
524160.0000000    0.1661371
524200.0000000    0.1631541
524240.0000000    0.1612540
524280.0000000    0.1450823
524320.0000000    0.1683080
524360.0000000    0.1699328
524400.0000000    0.1668242
524440.0000000    0.1592403
524480.0000000    0.1608770
524520.0000000    0.1729456
524560.0000000    0.1692629
524600.0000000    0.1576746
524640.0000000    0.1520051
524680.0000000    0.1622064
524720.0000000    0.1576913
524760.0000000    0.1538200
524800.0000000    0.1605565
524840.0000000    0.1576405
524880.0000000    0.1547600
524920.0000000    0.1619753
524960.0000000    0.1680356
525000.0000000    0.1679547
525040.0000000    0.1563479
525080.0000000    0.1703101
525120.0000000    0.1771452
525160.0000000    0.1688684
525200.0000000    0.1620100
525240.0000000    0.1659589
525280.0000000    0.1677689
525320.0000000    0.1687632
525360.0000000    0.1694372
525400.0000000    0.1621847
525440.0000000    0.1591609
525480.0000000    0.1653052
525520.0000000    0.1612002
525560.0000000    0.1532522
525600.0000000    0.1653570
525640.0000000    0.1703490
525680.0000000    0.1693303
525720.0000000    0.1787906
525760.0000000    0.1657881
525800.0000000    0.1754766
525840.0000000    0.1762920
525880.0000000    0.1695371
525920.0000000    0.1674572
525960.0000000    0.1724477
526000.0000000    0.1681350
526040.0000000    0.1677991
526080.0000000    0.1663414
526120.0000000    0.1723526
526160.0000000    0.1628946
526200.0000000    0.1542790
526240.0000000    0.1604066
526280.0000000    0.1605269
526320.0000000    0.1720186
526360.0000000    0.1728368
526400.0000000    0.1807711
526440.0000000    0.1635778
526480.0000000    0.1523530
526520.0000000    0.1514600
526560.0000000    0.1540034
526600.0000000    0.1632210
526640.0000000    0.1554692
526680.0000000    0.1760799
526720.0000000    0.1655046
526760.0000000    0.1581572
526800.0000000    0.1737752
526840.0000000    0.1870215
526880.0000000    0.1793771
526920.0000000    0.1721023
526960.0000000    0.1577500
527000.0000000    0.1660407
527040.0000000    0.1698265
527080.0000000    0.1533637
527120.0000000    0.1561795
527160.0000000    0.1499726
527200.0000000    0.1705376
527240.0000000    0.1669856
527280.0000000    0.1762610
527320.0000000    0.1592980
527360.0000000    0.1674237
527400.0000000    0.1710815
527440.0000000    0.1721394
527480.0000000    0.1614328
527520.0000000    0.1650516
527560.0000000    0.1665973
527600.0000000    0.1736231
527640.0000000    0.1530029
527680.0000000    0.1701064
527720.0000000    0.1576308
527760.0000000    0.1550920
527800.0000000    0.1661200
527840.0000000    0.1595771
527880.0000000    0.1681346
527920.0000000    0.1564004
527960.0000000    0.1643242
528000.0000000    0.1612371
528040.0000000    0.1602091
528080.0000000    0.1818506
528120.0000000    0.1780475
528160.0000000    0.1836375
528200.0000000    0.1524530
528240.0000000    0.1707793
528280.0000000    0.1678136
528320.0000000    0.1751328
528360.0000000    0.1560228
528400.0000000    0.1696656
528440.0000000    0.1683180
528480.0000000    0.1620154
528520.0000000    0.1684214
528560.0000000    0.1581197
528600.0000000    0.1676821
528640.0000000    0.1629603
528680.0000000    0.1669268
528720.0000000    0.1584512
528760.0000000    0.1747043
528800.0000000    0.1657856
528840.0000000    0.1574799
528880.0000000    0.1578126
528920.0000000    0.1592721
528960.0000000    0.1613505
529000.0000000    0.1614888
529040.0000000    0.1608568
529080.0000000    0.1655941
529120.0000000    0.1620866
529160.0000000    0.1650644
529200.0000000    0.1677350
529240.0000000    0.1667358
529280.0000000    0.1656717
529320.0000000    0.1593887
529360.0000000    0.1610257
529400.0000000    0.1573596
529440.0000000    0.1563210
529480.0000000    0.1578537
529520.0000000    0.1625936
529560.0000000    0.1684014
529600.0000000    0.1727730
529640.0000000    0.1605484
529680.0000000    0.1560703
529720.0000000    0.1423069
529760.0000000    0.1500896
529800.0000000    0.1552324
529840.0000000    0.1545970
529880.0000000    0.1495199
529920.0000000    0.1474910
529960.0000000    0.1548634
530000.0000000    0.1537474
530040.0000000    0.1549197
530080.0000000    0.1519674
530120.0000000    0.1543321
530160.0000000    0.1558368
530200.0000000    0.1574029
530240.0000000    0.1623714
530280.0000000    0.1442016
530320.0000000    0.1519681
530360.0000000    0.1550964
530400.0000000    0.1631466
530440.0000000    0.1648937
530480.0000000    0.1665010
530520.0000000    0.1811360
530560.0000000    0.1497176
530600.0000000    0.1703499
530640.0000000    0.1549941
530680.0000000    0.1739619
530720.0000000    0.1521868
530760.0000000    0.1616006
530800.0000000    0.1486673
530840.0000000    0.1644660
530880.0000000    0.1549181
530920.0000000    0.1732913
530960.0000000    0.1606548
531000.0000000    0.1609258
531040.0000000    0.1732352
531080.0000000    0.1644263
531120.0000000    0.1645187
531160.0000000    0.1727194
531200.0000000    0.1733533
531240.0000000    0.1774399
531280.0000000    0.1625436
531320.0000000    0.1646923
531360.0000000    0.1573402
531400.0000000    0.1642745
531440.0000000    0.1517137
531480.0000000    0.1465732
531520.0000000    0.1478423
531560.0000000    0.1584063
531600.0000000    0.1608165
531640.0000000    0.1497334
531680.0000000    0.1449073
531720.0000000    0.1513368
531760.0000000    0.1439786
531800.0000000    0.1467929
531840.0000000    0.1687577
531880.0000000    0.1642714
531920.0000000    0.1593748
531960.0000000    0.1557239
532000.0000000    0.1435397
532040.0000000    0.1642251
532080.0000000    0.1771471
532120.0000000    0.1652923
532160.0000000    0.1608390
532200.0000000    0.1606458
532240.0000000    0.1596637
532280.0000000    0.1577550
532320.0000000    0.1610814
532360.0000000    0.1541245
532400.0000000    0.1511680
532440.0000000    0.1709294
532480.0000000    0.1526286
532520.0000000    0.1512603
532560.0000000    0.1552012
532600.0000000    0.1610901
532640.0000000    0.1613780
532680.0000000    0.1592274
532720.0000000    0.1491236
532760.0000000    0.1502951
532800.0000000    0.1697822
532840.0000000    0.1676974
532880.0000000    0.1631646
532920.0000000    0.1565380
532960.0000000    0.1675318
533000.0000000    0.1730322
533040.0000000    0.1772517
533080.0000000    0.1615906
533120.0000000    0.1678360
533160.0000000    0.1622023
533200.0000000    0.1594699
533240.0000000    0.1533570
533280.0000000    0.1568355
533320.0000000    0.1650819
533360.0000000    0.1728172
533400.0000000    0.1485295
533440.0000000    0.1526032
533480.0000000    0.1564895
533520.0000000    0.1592204
533560.0000000    0.1724243
533600.0000000    0.1574272
533640.0000000    0.1829909
533680.0000000    0.1691080
533720.0000000    0.1596558
533760.0000000    0.1548225
533800.0000000    0.1474242
533840.0000000    0.1517340
533880.0000000    0.1392071
533920.0000000    0.1490465
533960.0000000    0.1560779
534000.0000000    0.1805745
534040.0000000    0.1591639
534080.0000000    0.1559877
534120.0000000    0.1632550
534160.0000000    0.1607795
534200.0000000    0.1635468
534240.0000000    0.1588446
534280.0000000    0.1742839
534320.0000000    0.1560055
534360.0000000    0.1522261
534400.0000000    0.1638110
534440.0000000    0.1576319
534480.0000000    0.1637026
534520.0000000    0.1527708
534560.0000000    0.1554945
534600.0000000    0.1610352
534640.0000000    0.1432594
534680.0000000    0.1599381
534720.0000000    0.1566316
534760.0000000    0.1615140
534800.0000000    0.1592240
534840.0000000    0.1612425
534880.0000000    0.1557178
534920.0000000    0.1622762
534960.0000000    0.1758747
535000.0000000    0.1623835
535040.0000000    0.1556858
535080.0000000    0.1669014
535120.0000000    0.1594028
535160.0000000    0.1598790
535200.0000000    0.1668858
535240.0000000    0.1609506
535280.0000000    0.1682028
535320.0000000    0.1632742
535360.0000000    0.1617189
535400.0000000    0.1604938
535440.0000000    0.1712379
535480.0000000    0.1726783
535520.0000000    0.1585523
535560.0000000    0.1838924
535600.0000000    0.1713713
535640.0000000    0.1627852
535680.0000000    0.1627998
535720.0000000    0.1616631
535760.0000000    0.1667415
535800.0000000    0.1825920
535840.0000000    0.1657834
535880.0000000    0.1695478
535920.0000000    0.1755102
535960.0000000    0.1665822
536000.0000000    0.1552015
536040.0000000    0.1431059
536080.0000000    0.1570788
536120.0000000    0.1626170
536160.0000000    0.1487099
536200.0000000    0.1608222
536240.0000000    0.1550267
536280.0000000    0.1572769
536320.0000000    0.1617012
536360.0000000    0.1570297
536400.0000000    0.1744990
536440.0000000    0.1760040
536480.0000000    0.1646826
536520.0000000    0.1677305
536560.0000000    0.1812965
536600.0000000    0.1804023
536640.0000000    0.1729393
536680.0000000    0.1670197
536720.0000000    0.1638211
536760.0000000    0.1630351
536800.0000000    0.1475245
536840.0000000    0.1553926
536880.0000000    0.1530446
536920.0000000    0.1612402
536960.0000000    0.1560536
537000.0000000    0.1560324
537040.0000000    0.1671036
537080.0000000    0.1683917
537120.0000000    0.1631928
537160.0000000    0.1546626
537200.0000000    0.1549498
537240.0000000    0.1584605
537280.0000000    0.1667466
537320.0000000    0.1691534
537360.0000000    0.1766472
537400.0000000    0.1713442
537440.0000000    0.1649137
537480.0000000    0.1799555
537520.0000000    0.1759520
537560.0000000    0.1620902
537600.0000000    0.1734811
537640.0000000    0.1693565
537680.0000000    0.1894460
537720.0000000    0.1843067
537760.0000000    0.1801170
537800.0000000    0.1651243
537840.0000000    0.1791708
537880.0000000    0.1734935
537920.0000000    0.1655390
537960.0000000    0.1678672
538000.0000000    0.1685228
538040.0000000    0.1693817
538080.0000000    0.1630006
538120.0000000    0.1697830
538160.0000000    0.1717119
538200.0000000    0.1802329
538240.0000000    0.1824897
538280.0000000    0.1779173
538320.0000000    0.1617699
538360.0000000    0.1733983
538400.0000000    0.1797737
538440.0000000    0.1823655
538480.0000000    0.1833627
538520.0000000    0.1642333
538560.0000000    0.1718805
538600.0000000    0.1893218
538640.0000000    0.1648927
538680.0000000    0.1705952
538720.0000000    0.1750275
538760.0000000    0.1861747
538800.0000000    0.1776905
538840.0000000    0.1692957
538880.0000000    0.1655085
538920.0000000    0.1608068
538960.0000000    0.1774934
539000.0000000    0.1660845
539040.0000000    0.1615904
539080.0000000    0.1615610
539120.0000000    0.1647269
539160.0000000    0.1737475
539200.0000000    0.1773319
539240.0000000    0.1766808
539280.0000000    0.1730241
539320.0000000    0.1669826
539360.0000000    0.1698953
539400.0000000    0.1657680
539440.0000000    0.1666561
539480.0000000    0.1633441
539520.0000000    0.1623041
539560.0000000    0.1678540
539600.0000000    0.1664112
539640.0000000    0.1711018
539680.0000000    0.1585113
539720.0000000    0.1672919
539760.0000000    0.1718067
539800.0000000    0.1759271
539840.0000000    0.1704140
539880.0000000    0.1754552
539920.0000000    0.1640560
539960.0000000    0.1699746
540000.0000000    0.1826651
540040.0000000    0.1816747
540080.0000000    0.1667794
540120.0000000    0.1637679
540160.0000000    0.1626575
540200.0000000    0.1707332
540240.0000000    0.1687269
540280.0000000    0.1674531
540320.0000000    0.1725615
540360.0000000    0.1829892
540400.0000000    0.1729768
540440.0000000    0.1597109
540480.0000000    0.1686629
540520.0000000    0.1713167
540560.0000000    0.1673992
540600.0000000    0.1718612
540640.0000000    0.1690076
540680.0000000    0.1684446
540720.0000000    0.1643381
540760.0000000    0.1745109
540800.0000000    0.1767285
540840.0000000    0.1688257
540880.0000000    0.1715909
540920.0000000    0.1679804
540960.0000000    0.1792601
541000.0000000    0.1774395
541040.0000000    0.1829589
541080.0000000    0.1739772
541120.0000000    0.1725005
541160.0000000    0.1775174
541200.0000000    0.1885990
541240.0000000    0.1694590
541280.0000000    0.1657800
541320.0000000    0.1703791
541360.0000000    0.1802051
541400.0000000    0.1719479
541440.0000000    0.1763785
541480.0000000    0.1710178
541520.0000000    0.1825532
541560.0000000    0.1812321
541600.0000000    0.1657844
541640.0000000    0.1600514
541680.0000000    0.1726680
541720.0000000    0.1735246
541760.0000000    0.1800756
541800.0000000    0.1605942
541840.0000000    0.1750345
541880.0000000    0.1680505
541920.0000000    0.1743402
541960.0000000    0.1723639
542000.0000000    0.1765095
542040.0000000    0.1875062
542080.0000000    0.1668846
542120.0000000    0.1707999
542160.0000000    0.1675222
542200.0000000    0.1533998
542240.0000000    0.1705934
542280.0000000    0.1592383
542320.0000000    0.1724540
542360.0000000    0.1573922
542400.0000000    0.1598954
542440.0000000    0.1518105
542480.0000000    0.1585828
542520.0000000    0.1614590
542560.0000000    0.1512123
542600.0000000    0.1604764
542640.0000000    0.1587712
542680.0000000    0.1601718
542720.0000000    0.1538470
542760.0000000    0.1609264
542800.0000000    0.1626511
542840.0000000    0.1653335
542880.0000000    0.1513721
542920.0000000    0.1605538
542960.0000000    0.1725680
543000.0000000    0.1625639
543040.0000000    0.1714997
543080.0000000    0.1713399
543120.0000000    0.1710907
543160.0000000    0.1727057
543200.0000000    0.1673941
543240.0000000    0.1697389
543280.0000000    0.1702960
543320.0000000    0.1679629
543360.0000000    0.1760628
543400.0000000    0.1763075
543440.0000000    0.1819989
543480.0000000    0.1804888
543520.0000000    0.1832009
543560.0000000    0.1927627
543600.0000000    0.1877114
543640.0000000    0.1761521
543680.0000000    0.1750132
543720.0000000    0.1805949
543760.0000000    0.1827916
543800.0000000    0.1684352
543840.0000000    0.1666386
543880.0000000    0.1602144
543920.0000000    0.1806713
543960.0000000    0.1678633
544000.0000000    0.1721567
544040.0000000    0.1707763
544080.0000000    0.1841143
544120.0000000    0.1691883
544160.0000000    0.1933033
544200.0000000    0.1801525
544240.0000000    0.1870147
544280.0000000    0.1778948
544320.0000000    0.1715470
544360.0000000    0.1717326
544400.0000000    0.1813018
544440.0000000    0.1871689
544480.0000000    0.1850523
544520.0000000    0.1686248
544560.0000000    0.1718113
544600.0000000    0.1910759
544640.0000000    0.1737807
544680.0000000    0.1862696
544720.0000000    0.1750852
544760.0000000    0.1702009
544800.0000000    0.1658183
544840.0000000    0.1698109
544880.0000000    0.1599421
544920.0000000    0.1648863
544960.0000000    0.1756754
545000.0000000    0.1694183
545040.0000000    0.1697252
545080.0000000    0.1609927
545120.0000000    0.1666434
545160.0000000    0.1699111
545200.0000000    0.1640822
545240.0000000    0.1678672
545280.0000000    0.1699616
545320.0000000    0.1609394
545360.0000000    0.1618472
545400.0000000    0.1588546
545440.0000000    0.1690588
545480.0000000    0.1634785
545520.0000000    0.1782641
545560.0000000    0.1805200
545600.0000000    0.1784333
545640.0000000    0.1701897
545680.0000000    0.1679350
545720.0000000    0.1763792
545760.0000000    0.1698363
545800.0000000    0.1739472
545840.0000000    0.1717470
545880.0000000    0.1732923
545920.0000000    0.1764189
545960.0000000    0.1794023
546000.0000000    0.1819595
546040.0000000    0.1735128
546080.0000000    0.1796828
546120.0000000    0.1775704
546160.0000000    0.1795657
546200.0000000    0.1890446
546240.0000000    0.1912790
546280.0000000    0.1728839
546320.0000000    0.1865042
546360.0000000    0.1704271
546400.0000000    0.1689142
546440.0000000    0.1765097
546480.0000000    0.1885918
546520.0000000    0.1783441
546560.0000000    0.1875873
546600.0000000    0.1748748
546640.0000000    0.1650445
546680.0000000    0.1721344
546720.0000000    0.1668795
546760.0000000    0.1640062
546800.0000000    0.1665908
546840.0000000    0.1701826
546880.0000000    0.1726104
546920.0000000    0.1741437
546960.0000000    0.1801818
547000.0000000    0.1829541
547040.0000000    0.1680122
547080.0000000    0.1796935
547120.0000000    0.1799456
547160.0000000    0.1885052
547200.0000000    0.1779322
547240.0000000    0.1857187
547280.0000000    0.1834405
547320.0000000    0.1782833
547360.0000000    0.1798471
547400.0000000    0.1828375
547440.0000000    0.1827627
547480.0000000    0.1807343
547520.0000000    0.1773709
547560.0000000    0.1779277
547600.0000000    0.1749380
547640.0000000    0.1657103
547680.0000000    0.1730334
547720.0000000    0.1855549
547760.0000000    0.1922563
547800.0000000    0.1755085
547840.0000000    0.1879048
547880.0000000    0.1752345
547920.0000000    0.1825093
547960.0000000    0.1707396
548000.0000000    0.1753265
548040.0000000    0.1763011
548080.0000000    0.1705872
548120.0000000    0.1738690
548160.0000000    0.1724402
548200.0000000    0.1805134
548240.0000000    0.1655023
548280.0000000    0.1819000
548320.0000000    0.1842316
548360.0000000    0.1871890
548400.0000000    0.1845610
548440.0000000    0.1682321
548480.0000000    0.1614393
548520.0000000    0.1894190
548560.0000000    0.1859938
548600.0000000    0.1811445
548640.0000000    0.1728527
548680.0000000    0.1828465
548720.0000000    0.1959308
548760.0000000    0.1885582
548800.0000000    0.1876502
548840.0000000    0.1963007
548880.0000000    0.1867594
548920.0000000    0.1877317
548960.0000000    0.1815516
549000.0000000    0.1787041
549040.0000000    0.1919940
549080.0000000    0.1901108
549120.0000000    0.1909978
549160.0000000    0.1852449
549200.0000000    0.1898057
549240.0000000    0.2016293
549280.0000000    0.1742988
549320.0000000    0.1670058
549360.0000000    0.1765765
549400.0000000    0.1739323
549440.0000000    0.1721146
549480.0000000    0.1600318
549520.0000000    0.1659422
549560.0000000    0.1818199
549600.0000000    0.1664570
549640.0000000    0.1746685
549680.0000000    0.1717279
549720.0000000    0.1865372
549760.0000000    0.1725290
549800.0000000    0.1555497
549840.0000000    0.1727048
549880.0000000    0.1648285
549920.0000000    0.1688255
549960.0000000    0.1734471
550000.0000000    0.1620563
550040.0000000    0.1738132
550080.0000000    0.1761822
550120.0000000    0.1726112
550160.0000000    0.1719848
550200.0000000    0.1788178
550240.0000000    0.1587669
550280.0000000    0.1748678
550320.0000000    0.1682315
550360.0000000    0.1687177
550400.0000000    0.1769826
550440.0000000    0.1732113
550480.0000000    0.1628089
550520.0000000    0.1733670
550560.0000000    0.1829011
550600.0000000    0.1797762
550640.0000000    0.1780120
550680.0000000    0.1818101
550720.0000000    0.1791324
550760.0000000    0.1815708
550800.0000000    0.1789708
550840.0000000    0.1764105
550880.0000000    0.1760173
550920.0000000    0.1940698
550960.0000000    0.1752618
551000.0000000    0.1757885
551040.0000000    0.1928252
551080.0000000    0.1815337
551120.0000000    0.1864880
551160.0000000    0.1988518
551200.0000000    0.1988016
551240.0000000    0.1947996
551280.0000000    0.1783256
551320.0000000    0.1914930
551360.0000000    0.1784976
551400.0000000    0.1708255
551440.0000000    0.1663359
551480.0000000    0.1758194
551520.0000000    0.1876744
551560.0000000    0.1702993
551600.0000000    0.1784323
551640.0000000    0.1673279
551680.0000000    0.1706697
551720.0000000    0.1667349
551760.0000000    0.1826965
551800.0000000    0.1824016
551840.0000000    0.1805737
551880.0000000    0.1799971
551920.0000000    0.1933572
551960.0000000    0.1618509
552000.0000000    0.1868474
552040.0000000    0.1712433
552080.0000000    0.1778690
552120.0000000    0.1683755
552160.0000000    0.1652965
552200.0000000    0.1676288
552240.0000000    0.1734978
552280.0000000    0.1758311
552320.0000000    0.1673798
552360.0000000    0.1625957
552400.0000000    0.1774947
552440.0000000    0.1724459
552480.0000000    0.1511772
552520.0000000    0.1709195
552560.0000000    0.1649381
552600.0000000    0.1689130
552640.0000000    0.1654868
552680.0000000    0.1729447
552720.0000000    0.1660087
552760.0000000    0.1893497
552800.0000000    0.1769204
552840.0000000    0.1782605
552880.0000000    0.1714488
552920.0000000    0.1836540
552960.0000000    0.1608407
553000.0000000    0.1901575
553040.0000000    0.1867344
553080.0000000    0.1927827
553120.0000000    0.1726350
553160.0000000    0.1587943
553200.0000000    0.1727058
553240.0000000    0.1735398
553280.0000000    0.1803491
553320.0000000    0.1747374
553360.0000000    0.1721280
553400.0000000    0.1768220
553440.0000000    0.1679128
553480.0000000    0.1712173
553520.0000000    0.1662322
553560.0000000    0.1772979
553600.0000000    0.1746227
553640.0000000    0.1765217
553680.0000000    0.1781420
553720.0000000    0.1766513
553760.0000000    0.1711682
553800.0000000    0.1652821
553840.0000000    0.1721714
553880.0000000    0.1664302
553920.0000000    0.1827974
553960.0000000    0.1732865
554000.0000000    0.1738096
554040.0000000    0.1885790
554080.0000000    0.1702296
554120.0000000    0.1733696
554160.0000000    0.1894374
554200.0000000    0.1628995
554240.0000000    0.1727751
554280.0000000    0.1682909
554320.0000000    0.1701676
554360.0000000    0.1857900
554400.0000000    0.1855308
554440.0000000    0.1707671
554480.0000000    0.1755179
554520.0000000    0.1670590
554560.0000000    0.1605544
554600.0000000    0.1693205
554640.0000000    0.1561420
554680.0000000    0.1664758
554720.0000000    0.1710632
554760.0000000    0.1742165
554800.0000000    0.1847075
554840.0000000    0.1738414
554880.0000000    0.1692085
554920.0000000    0.1737085
554960.0000000    0.1759427
555000.0000000    0.1668428
555040.0000000    0.1644659
555080.0000000    0.1694729
555120.0000000    0.1787379
555160.0000000    0.1720936
555200.0000000    0.1574508
555240.0000000    0.1653518
555280.0000000    0.1583979
555320.0000000    0.1606590
555360.0000000    0.1671045
555400.0000000    0.1726708
555440.0000000    0.1844201
555480.0000000    0.1828960
555520.0000000    0.1690278
555560.0000000    0.1676404
555600.0000000    0.1703115
555640.0000000    0.1656374
555680.0000000    0.1734256
555720.0000000    0.1749343
555760.0000000    0.1781266
555800.0000000    0.1773735
555840.0000000    0.1773256
555880.0000000    0.1907001
555920.0000000    0.1808403
555960.0000000    0.1639243
556000.0000000    0.1711433
556040.0000000    0.1811524
556080.0000000    0.1752960
556120.0000000    0.1761876
556160.0000000    0.1559683
556200.0000000    0.1551824
556240.0000000    0.1648153
556280.0000000    0.1628000
556320.0000000    0.1610325
556360.0000000    0.1642667
556400.0000000    0.1608597
556440.0000000    0.1758159
556480.0000000    0.1539169
556520.0000000    0.1610980
556560.0000000    0.1603615
556600.0000000    0.1647865
556640.0000000    0.1754227
556680.0000000    0.1748272
556720.0000000    0.1725168
556760.0000000    0.1763789
556800.0000000    0.1637746
556840.0000000    0.1790427
556880.0000000    0.1849046
556920.0000000    0.1642367
556960.0000000    0.1750024
557000.0000000    0.1700870
557040.0000000    0.1617990
557080.0000000    0.1753478
557120.0000000    0.1501764
557160.0000000    0.1722647
557200.0000000    0.1595762
557240.0000000    0.1661601
557280.0000000    0.1680858
557320.0000000    0.1696080
557360.0000000    0.1636777
557400.0000000    0.1795769
557440.0000000    0.1673829
557480.0000000    0.1718639
557520.0000000    0.1612122
557560.0000000    0.1647502
557600.0000000    0.1727390
557640.0000000    0.1747695
557680.0000000    0.1707263
557720.0000000    0.1613228
557760.0000000    0.1683161
557800.0000000    0.1743793
557840.0000000    0.1667305
557880.0000000    0.1706024
557920.0000000    0.1605718
557960.0000000    0.1538882
558000.0000000    0.1699266
558040.0000000    0.1658497
558080.0000000    0.1613373
558120.0000000    0.1629082
558160.0000000    0.1563635
558200.0000000    0.1475178
558240.0000000    0.1472116
558280.0000000    0.1611352
558320.0000000    0.1533213
558360.0000000    0.1609795
558400.0000000    0.1649372
558440.0000000    0.1620311
558480.0000000    0.1660510
558520.0000000    0.1583235
558560.0000000    0.1586071
558600.0000000    0.1613404
558640.0000000    0.1688541
558680.0000000    0.1816291
558720.0000000    0.1581208
558760.0000000    0.1699449
558800.0000000    0.1557582
558840.0000000    0.1677893
558880.0000000    0.1629477
558920.0000000    0.1662648
558960.0000000    0.1663482
559000.0000000    0.1631646
559040.0000000    0.1626425
559080.0000000    0.1468750
559120.0000000    0.1554109
559160.0000000    0.1560828
559200.0000000    0.1708477
559240.0000000    0.1671354
559280.0000000    0.1514847
559320.0000000    0.1698779
559360.0000000    0.1638501
559400.0000000    0.1715377
559440.0000000    0.1685226
559480.0000000    0.1595136
559520.0000000    0.1604896
559560.0000000    0.1724155
559600.0000000    0.1619275
559640.0000000    0.1656491
559680.0000000    0.1498742
559720.0000000    0.1614485
559760.0000000    0.1592278
559800.0000000    0.1612267
559840.0000000    0.1600990
559880.0000000    0.1595471
559920.0000000    0.1624433
559960.0000000    0.1666918
560000.0000000    0.1642346
560040.0000000    0.1648562
560080.0000000    0.1732840
560120.0000000    0.1651697
560160.0000000    0.1715042
560200.0000000    0.1566947
560240.0000000    0.1616299
560280.0000000    0.1705927
560320.0000000    0.1782032
560360.0000000    0.1598429
560400.0000000    0.1568404
560440.0000000    0.1656302
560480.0000000    0.1568610
560520.0000000    0.1690146
560560.0000000    0.1585415
560600.0000000    0.1641039
560640.0000000    0.1544175
560680.0000000    0.1604598
560720.0000000    0.1511497
560760.0000000    0.1593920
560800.0000000    0.1612793
560840.0000000    0.1518967
560880.0000000    0.1628474
560920.0000000    0.1791471
560960.0000000    0.1672320
561000.0000000    0.1632916
561040.0000000    0.1796497
561080.0000000    0.1768655
561120.0000000    0.1602783
561160.0000000    0.1616493
561200.0000000    0.1761616
561240.0000000    0.1728734
561280.0000000    0.1701716
561320.0000000    0.1543666
561360.0000000    0.1617889
561400.0000000    0.1694227
561440.0000000    0.1660501
561480.0000000    0.1668191
561520.0000000    0.1613114
561560.0000000    0.1725961
561600.0000000    0.1793435
561640.0000000    0.1693144
561680.0000000    0.1799551
561720.0000000    0.1692949
561760.0000000    0.1714793
561800.0000000    0.1589731
561840.0000000    0.1615875
561880.0000000    0.1708084
561920.0000000    0.1731907
561960.0000000    0.1743888
562000.0000000    0.1642542
562040.0000000    0.1540124
562080.0000000    0.1632136
562120.0000000    0.1596535
562160.0000000    0.1673360
562200.0000000    0.1752948
562240.0000000    0.1687093
562280.0000000    0.1713843
562320.0000000    0.1650370
562360.0000000    0.1650974
562400.0000000    0.1628316
562440.0000000    0.1517603
562480.0000000    0.1625063
562520.0000000    0.1611707
562560.0000000    0.1694853
562600.0000000    0.1713706
562640.0000000    0.1577960
562680.0000000    0.1586209
562720.0000000    0.1557807
562760.0000000    0.1625340
562800.0000000    0.1528630
562840.0000000    0.1699052
562880.0000000    0.1599409
562920.0000000    0.1721462
562960.0000000    0.1638646
563000.0000000    0.1699291
563040.0000000    0.1570772
563080.0000000    0.1595526
563120.0000000    0.1687557
563160.0000000    0.1528464
563200.0000000    0.1724948
563240.0000000    0.1579474
563280.0000000    0.1691027
563320.0000000    0.1732717
563360.0000000    0.1486886
563400.0000000    0.1663527
563440.0000000    0.1649184
563480.0000000    0.1627293
563520.0000000    0.1569946
563560.0000000    0.1623485
563600.0000000    0.1574432
563640.0000000    0.1492915
563680.0000000    0.1682139
563720.0000000    0.1539122
563760.0000000    0.1595472
563800.0000000    0.1564799
563840.0000000    0.1618778
563880.0000000    0.1670217
563920.0000000    0.1576148
563960.0000000    0.1610823
564000.0000000    0.1584844
564040.0000000    0.1594395
564080.0000000    0.1587371
564120.0000000    0.1723777
564160.0000000    0.1524919
564200.0000000    0.1521404
564240.0000000    0.1561168
564280.0000000    0.1622283
564320.0000000    0.1503914
564360.0000000    0.1507188
564400.0000000    0.1525763
564440.0000000    0.1620930
564480.0000000    0.1570176
564520.0000000    0.1699436
564560.0000000    0.1551770
564600.0000000    0.1621147
564640.0000000    0.1514492
564680.0000000    0.1573271
564720.0000000    0.1523518
564760.0000000    0.1621434
564800.0000000    0.1485810
564840.0000000    0.1668175
564880.0000000    0.1498529
564920.0000000    0.1573100
564960.0000000    0.1575809
565000.0000000    0.1555997
565040.0000000    0.1629706
565080.0000000    0.1706420
565120.0000000    0.1680227
565160.0000000    0.1595543
565200.0000000    0.1577418
565240.0000000    0.1548090
565280.0000000    0.1634196
565320.0000000    0.1626216
565360.0000000    0.1702342
565400.0000000    0.1681100
565440.0000000    0.1692296
565480.0000000    0.1648136
565520.0000000    0.1552375
565560.0000000    0.1583263
565600.0000000    0.1538025
565640.0000000    0.1483814
565680.0000000    0.1550030
565720.0000000    0.1661249
565760.0000000    0.1587951
565800.0000000    0.1547872
565840.0000000    0.1558534
565880.0000000    0.1514884
565920.0000000    0.1529168
565960.0000000    0.1566482
566000.0000000    0.1514807
566040.0000000    0.1532158
566080.0000000    0.1505283
566120.0000000    0.1452620
566160.0000000    0.1447495
566200.0000000    0.1620518
566240.0000000    0.1448092
566280.0000000    0.1505905
566320.0000000    0.1512526
566360.0000000    0.1448985
566400.0000000    0.1545083
566440.0000000    0.1467630
566480.0000000    0.1490986
566520.0000000    0.1573021
566560.0000000    0.1508016
566600.0000000    0.1492414
566640.0000000    0.1500954
566680.0000000    0.1542033
566720.0000000    0.1655787
566760.0000000    0.1761691
566800.0000000    0.1574403
566840.0000000    0.1687449
566880.0000000    0.1563906
566920.0000000    0.1613746
566960.0000000    0.1523608
567000.0000000    0.1722582
567040.0000000    0.1755998
567080.0000000    0.1653601
567120.0000000    0.1616891
567160.0000000    0.1655607
567200.0000000    0.1726413
567240.0000000    0.1723624
567280.0000000    0.1790809
567320.0000000    0.1624490
567360.0000000    0.1518379
567400.0000000    0.1608875
567440.0000000    0.1677877
567480.0000000    0.1844129
567520.0000000    0.1681956
567560.0000000    0.1712474
567600.0000000    0.1637924
567640.0000000    0.1634566
567680.0000000    0.1774968
567720.0000000    0.1523816
567760.0000000    0.1516484
567800.0000000    0.1705748
567840.0000000    0.1710778
567880.0000000    0.1813619
567920.0000000    0.1666086
567960.0000000    0.1782573
568000.0000000    0.1789397
568040.0000000    0.1695503
568080.0000000    0.1614583
568120.0000000    0.1686668
568160.0000000    0.1767216
568200.0000000    0.1707021
568240.0000000    0.1716417
568280.0000000    0.1697380
568320.0000000    0.1509157
568360.0000000    0.1666263
568400.0000000    0.1609318
568440.0000000    0.1647611
568480.0000000    0.1578812
568520.0000000    0.1638898
568560.0000000    0.1679786
568600.0000000    0.1634645
568640.0000000    0.1718146
568680.0000000    0.1681594
568720.0000000    0.1610291
568760.0000000    0.1562413
568800.0000000    0.1656713
568840.0000000    0.1683876
568880.0000000    0.1643017
568920.0000000    0.1710400
568960.0000000    0.1676932
569000.0000000    0.1658184
569040.0000000    0.1678804
569080.0000000    0.1725562
569120.0000000    0.1554728
569160.0000000    0.1710569
569200.0000000    0.1675310
569240.0000000    0.1697742
569280.0000000    0.1668287
569320.0000000    0.1661045
569360.0000000    0.1567002
569400.0000000    0.1615173
569440.0000000    0.1537653
569480.0000000    0.1577485
569520.0000000    0.1582079
569560.0000000    0.1639249
569600.0000000    0.1632999
569640.0000000    0.1713788
569680.0000000    0.1633367
569720.0000000    0.1716922
569760.0000000    0.1733980
569800.0000000    0.1647869
569840.0000000    0.1661120
569880.0000000    0.1665653
569920.0000000    0.1721456
569960.0000000    0.1681778
570000.0000000    0.1663784
570040.0000000    0.1722640
570080.0000000    0.1663054
570120.0000000    0.1674736
570160.0000000    0.1587162
570200.0000000    0.1555482
570240.0000000    0.1697208
570280.0000000    0.1527508
570320.0000000    0.1720116
570360.0000000    0.1655867
570400.0000000    0.1546975
570440.0000000    0.1623399
570480.0000000    0.1641557
570520.0000000    0.1615192
570560.0000000    0.1616620
570600.0000000    0.1607841
570640.0000000    0.1605693
570680.0000000    0.1532679
570720.0000000    0.1558831
570760.0000000    0.1660627
570800.0000000    0.1576530
570840.0000000    0.1601417
570880.0000000    0.1645947
570920.0000000    0.1690546
570960.0000000    0.1582009
571000.0000000    0.1547248
571040.0000000    0.1587576
571080.0000000    0.1670696
571120.0000000    0.1784346
571160.0000000    0.1615860
571200.0000000    0.1744421
571240.0000000    0.1768673
571280.0000000    0.1632310
571320.0000000    0.1539671
571360.0000000    0.1621887
571400.0000000    0.1715847
571440.0000000    0.1745270
571480.0000000    0.1586019
571520.0000000    0.1805974
571560.0000000    0.1692741
571600.0000000    0.1642906
571640.0000000    0.1672480
571680.0000000    0.1669992
571720.0000000    0.1701455
571760.0000000    0.1729961
571800.0000000    0.1654551
571840.0000000    0.1684888
571880.0000000    0.1765332
571920.0000000    0.1799693
571960.0000000    0.1739552
572000.0000000    0.1677203
572040.0000000    0.1799474
572080.0000000    0.1660954
572120.0000000    0.1745369
572160.0000000    0.1811880
572200.0000000    0.1815138
572240.0000000    0.1763681
572280.0000000    0.1665679
572320.0000000    0.1761994
572360.0000000    0.1794263
572400.0000000    0.1730369
572440.0000000    0.1783600
572480.0000000    0.1673265
572520.0000000    0.1659637
572560.0000000    0.1597098
572600.0000000    0.1662101
572640.0000000    0.1679231
572680.0000000    0.1642160
572720.0000000    0.1673559
572760.0000000    0.1727310
572800.0000000    0.1663866
572840.0000000    0.1667590
572880.0000000    0.1783426
572920.0000000    0.1644793
572960.0000000    0.1864899
573000.0000000    0.1765988
573040.0000000    0.1702555
573080.0000000    0.1749001
573120.0000000    0.1812525
573160.0000000    0.1764139
573200.0000000    0.1740578
573240.0000000    0.1789501
573280.0000000    0.1764733
573320.0000000    0.1827307
573360.0000000    0.1771469
573400.0000000    0.1672791
573440.0000000    0.1703761
573480.0000000    0.1696367
573520.0000000    0.1671063
573560.0000000    0.1693696
573600.0000000    0.1614789
573640.0000000    0.1592250
573680.0000000    0.1697075
573720.0000000    0.1699846
573760.0000000    0.1809195
573800.0000000    0.1812985
573840.0000000    0.1860568
573880.0000000    0.1811523
573920.0000000    0.1790561
573960.0000000    0.1698905
574000.0000000    0.1641593
574040.0000000    0.1653105
574080.0000000    0.1738519
574120.0000000    0.1776884
574160.0000000    0.1741830
574200.0000000    0.1758327
574240.0000000    0.1618272
574280.0000000    0.1577430
574320.0000000    0.1634661
574360.0000000    0.1778326
[truncated: 297,950 more chars]
