# Supplementary material for: Comment on 'Valid molecular dynamics simulations of human hemoglobin require a surprisingly large box size'
Source: eLife. 2019 Jun 20;8:e44718. doi: 10.7554/eLife.44718 (PMC6586461; doi:10.7554/eLife.44718)
Supplement: Figure 1—source data 1. — The zip archive contains a README file describing which source files correspond to the different panels. [file elife-44718-fig1-data1.zip › figure1/panels_AB/150A/j/rmsd_2dn2.xvg]

# This file was created Mon Jan  7 05:38:55 2019
# Created by:
#                       :-) GROMACS - gmx rms, 2018.4 (-:
# 
# Executable:   /mpcdf/soft/SLE_12_SP3/packages/skylake/gromacs/gcc_6-impi_2018_4/2018.4/bin/gmx
# Data prefix:  /mpcdf/soft/SLE_12_SP3/packages/skylake/gromacs/gcc_6-impi_2018_4/2018.4
# Working dir:  /cobra/u/bgroot/hemoglobin/150a-elife/eq10gpu
# Command line:
#   gmx rms -s topol.tpr -f x.xtc -nice 0 -o rmsd_2dn2.xvg
# gmx rms is part of G R O M A C S:
#
# Gnomes, ROck Monsters And Chili Sauce
#
@    title "RMSD"
@    xaxis  label "Time (ps)"
@    yaxis  label "RMSD (nm)"
@TYPE xy
@ subtitle "Backbone after lsq fit to Backbone"
   0.0000000    0.0004973
  40.0000000    0.0941925
  80.0000000    0.0836140
 120.0000000    0.0951265
 160.0000000    0.0950583
 200.0000000    0.0823963
 240.0000000    0.0990883
 280.0000000    0.1012643
 320.0000000    0.1007738
 360.0000000    0.0831841
 400.0000000    0.0985378
 440.0000000    0.0806194
 480.0000000    0.0834409
 520.0000000    0.0750608
 560.0000000    0.0944585
 600.0000000    0.0808444
 640.0000000    0.0923268
 680.0000000    0.0909549
 720.0000000    0.0915704
 760.0000000    0.0926922
 800.0000000    0.0876673
 840.0000000    0.0936452
 880.0000000    0.0866184
 920.0000000    0.0855978
 960.0000000    0.0915489
1000.0000000    0.0900857
1040.0000000    0.0856660
1080.0000000    0.0866927
1120.0000000    0.0903879
1160.0000000    0.0921277
1200.0000000    0.0988161
1240.0000000    0.0888684
1280.0000000    0.0971675
1320.0000000    0.0936828
1360.0000000    0.0903877
1400.0000000    0.0850439
1440.0000000    0.0964549
1480.0000000    0.0980253
1520.0000000    0.0894227
1560.0000000    0.0949940
1600.0000000    0.0976457
1640.0000000    0.0993463
1680.0000000    0.0906827
1720.0000000    0.0890064
1760.0000000    0.0894951
1800.0000000    0.1002459
1840.0000000    0.1079061
1880.0000000    0.1056470
1920.0000000    0.1077715
1960.0000000    0.1035421
2000.0000000    0.0903110
2040.0000000    0.0881456
2080.0000000    0.0926381
2120.0000000    0.0926726
2160.0000000    0.0888221
2200.0000000    0.0895441
2240.0000000    0.1115913
2280.0000000    0.1064688
2320.0000000    0.1007462
2360.0000000    0.0946496
2400.0000000    0.0874727
2440.0000000    0.0906029
2480.0000000    0.0900222
2520.0000000    0.0925966
2560.0000000    0.0947478
2600.0000000    0.0942217
2640.0000000    0.0940587
2680.0000000    0.0931549
2720.0000000    0.0920180
2760.0000000    0.0913406
2800.0000000    0.0932087
2840.0000000    0.0904932
2880.0000000    0.0896261
2920.0000000    0.0882188
2960.0000000    0.0858531
3000.0000000    0.1000896
3040.0000000    0.0840712
3080.0000000    0.0880185
3120.0000000    0.0848401
3160.0000000    0.0933530
3200.0000000    0.0780798
3240.0000000    0.0871698
3280.0000000    0.0855277
3320.0000000    0.0892533
3360.0000000    0.0903182
3400.0000000    0.0909230
3440.0000000    0.0985162
3480.0000000    0.0966274
3520.0000000    0.0957850
3560.0000000    0.0935568
3600.0000000    0.0866447
3640.0000000    0.0941448
3680.0000000    0.0983660
3720.0000000    0.1066548
3760.0000000    0.1057540
3800.0000000    0.0925660
3840.0000000    0.0917734
3880.0000000    0.0974929
3920.0000000    0.0946096
3960.0000000    0.0997121
4000.0000000    0.0920551
4040.0000000    0.1015416
4080.0000000    0.1014353
4120.0000000    0.1032009
4160.0000000    0.0937412
4200.0000000    0.0923211
4240.0000000    0.0866528
4280.0000000    0.0886967
4320.0000000    0.0952344
4360.0000000    0.0935089
4400.0000000    0.0881537
4440.0000000    0.1001788
4480.0000000    0.0960667
4520.0000000    0.0913075
4560.0000000    0.0912485
4600.0000000    0.0955808
4640.0000000    0.0989782
4680.0000000    0.0937543
4720.0000000    0.0966883
4760.0000000    0.0832627
4800.0000000    0.0838673
4840.0000000    0.0817452
4880.0000000    0.0834158
4920.0000000    0.0892770
4960.0000000    0.0861087
5000.0000000    0.0860549
5040.0000000    0.0962802
5080.0000000    0.0956424
5120.0000000    0.1071423
5160.0000000    0.1014626
5200.0000000    0.1021280
5240.0000000    0.0880724
5280.0000000    0.0847545
5320.0000000    0.0861433
5360.0000000    0.0856549
5400.0000000    0.0921748
5440.0000000    0.0858383
5480.0000000    0.0920929
5520.0000000    0.0900861
5560.0000000    0.0811457
5600.0000000    0.0894055
5640.0000000    0.0925943
5680.0000000    0.0996694
5720.0000000    0.0976914
5760.0000000    0.0927307
5800.0000000    0.0969294
5840.0000000    0.1063188
5880.0000000    0.1004958
5920.0000000    0.0972833
5960.0000000    0.0973095
6000.0000000    0.0982040
6040.0000000    0.1136964
6080.0000000    0.1102653
6120.0000000    0.1047728
6160.0000000    0.0937966
6200.0000000    0.1104733
6240.0000000    0.0994829
6280.0000000    0.0901361
6320.0000000    0.0900230
6360.0000000    0.0989824
6400.0000000    0.0944064
6440.0000000    0.0951134
6480.0000000    0.0854856
6520.0000000    0.0860215
6560.0000000    0.0928294
6600.0000000    0.0999010
6640.0000000    0.0889026
6680.0000000    0.0885105
6720.0000000    0.0891814
6760.0000000    0.0909016
6800.0000000    0.0889032
6840.0000000    0.0888592
6880.0000000    0.0883830
6920.0000000    0.0940812
6960.0000000    0.0983182
7000.0000000    0.1081199
7040.0000000    0.0999125
7080.0000000    0.1074002
7120.0000000    0.0881739
7160.0000000    0.0983826
7200.0000000    0.1037196
7240.0000000    0.1017392
7280.0000000    0.1058097
7320.0000000    0.0869199
7360.0000000    0.1025664
7400.0000000    0.0906996
7440.0000000    0.0988756
7480.0000000    0.0985522
7520.0000000    0.1031497
7560.0000000    0.0994666
7600.0000000    0.1119120
7640.0000000    0.1036151
7680.0000000    0.0984683
7720.0000000    0.0969239
7760.0000000    0.1030785
7800.0000000    0.1146975
7840.0000000    0.1081187
7880.0000000    0.0973720
7920.0000000    0.0937201
7960.0000000    0.1093574
8000.0000000    0.1100750
8040.0000000    0.1099269
8080.0000000    0.1101294
8120.0000000    0.1003768
8160.0000000    0.1038866
8200.0000000    0.1001715
8240.0000000    0.0941901
8280.0000000    0.1011198
8320.0000000    0.0967471
8360.0000000    0.0970620
8400.0000000    0.1161347
8440.0000000    0.1108148
8480.0000000    0.1006058
8520.0000000    0.1340420
8560.0000000    0.1228451
8600.0000000    0.1126843
8640.0000000    0.1250684
8680.0000000    0.1117884
8720.0000000    0.1128637
8760.0000000    0.1047361
8800.0000000    0.0983952
8840.0000000    0.1065773
8880.0000000    0.1076866
8920.0000000    0.0963913
8960.0000000    0.0967912
9000.0000000    0.0979242
9040.0000000    0.1035876
9080.0000000    0.1073109
9120.0000000    0.0943409
9160.0000000    0.1152887
9200.0000000    0.1093501
9240.0000000    0.0987223
9280.0000000    0.0972268
9320.0000000    0.1034745
9360.0000000    0.0925565
9400.0000000    0.1096985
9440.0000000    0.1100766
9480.0000000    0.1163417
9520.0000000    0.0995063
9560.0000000    0.1021742
9600.0000000    0.0987743
9640.0000000    0.0992714
9680.0000000    0.1149099
9720.0000000    0.1046849
9760.0000000    0.1070102
9800.0000000    0.1007659
9840.0000000    0.1180311
9880.0000000    0.1050823
9920.0000000    0.1132750
9960.0000000    0.0968348
10000.0000000    0.1081904
10040.0000000    0.0839331
10080.0000000    0.1037326
10120.0000000    0.1073132
10160.0000000    0.1025822
10200.0000000    0.0947077
10240.0000000    0.1062036
10280.0000000    0.1097154
10320.0000000    0.1115418
10360.0000000    0.1128807
10400.0000000    0.1098807
10440.0000000    0.0929528
10480.0000000    0.1029936
10520.0000000    0.1033865
10560.0000000    0.1040564
10600.0000000    0.1083781
10640.0000000    0.1155139
10680.0000000    0.1172807
10720.0000000    0.1076797
10760.0000000    0.1198808
10800.0000000    0.1114444
10840.0000000    0.1162113
10880.0000000    0.1067134
10920.0000000    0.1076345
10960.0000000    0.1184742
11000.0000000    0.1193621
11040.0000000    0.1145812
11080.0000000    0.1066044
11120.0000000    0.1095558
11160.0000000    0.1195200
11200.0000000    0.1069835
11240.0000000    0.1122424
11280.0000000    0.1189720
11320.0000000    0.0927929
11360.0000000    0.0951704
11400.0000000    0.1038570
11440.0000000    0.1109899
11480.0000000    0.1232352
11520.0000000    0.1195652
11560.0000000    0.0981077
11600.0000000    0.1045544
11640.0000000    0.1110245
11680.0000000    0.1041441
11720.0000000    0.1008356
11760.0000000    0.1073819
11800.0000000    0.0982093
11840.0000000    0.1077362
11880.0000000    0.1078738
11920.0000000    0.0962570
11960.0000000    0.0971406
12000.0000000    0.1093909
12040.0000000    0.0996185
12080.0000000    0.0956049
12120.0000000    0.0958386
12160.0000000    0.0938330
12200.0000000    0.0989038
12240.0000000    0.1186365
12280.0000000    0.1215665
12320.0000000    0.1156026
12360.0000000    0.1233532
12400.0000000    0.1134702
12440.0000000    0.1173533
12480.0000000    0.1220474
12520.0000000    0.1097804
12560.0000000    0.1125498
12600.0000000    0.1135202
12640.0000000    0.1079772
12680.0000000    0.1108886
12720.0000000    0.1080353
12760.0000000    0.1044676
12800.0000000    0.1123050
12840.0000000    0.1172526
12880.0000000    0.1276582
12920.0000000    0.1196105
12960.0000000    0.1221644
13000.0000000    0.1217592
13040.0000000    0.1193938
13080.0000000    0.1031313
13120.0000000    0.1135773
13160.0000000    0.1139928
13200.0000000    0.1264062
13240.0000000    0.1207422
13280.0000000    0.1137966
13320.0000000    0.1182195
13360.0000000    0.1182176
13400.0000000    0.1040291
13440.0000000    0.0983682
13480.0000000    0.1129412
13520.0000000    0.1013337
13560.0000000    0.1117908
13600.0000000    0.1068228
13640.0000000    0.1323623
13680.0000000    0.1089179
13720.0000000    0.1104407
13760.0000000    0.1067123
13800.0000000    0.1076073
13840.0000000    0.1033446
13880.0000000    0.1001400
13920.0000000    0.0993181
13960.0000000    0.0948104
14000.0000000    0.0986910
14040.0000000    0.0986862
14080.0000000    0.1032972
14120.0000000    0.0959019
14160.0000000    0.0953672
14200.0000000    0.0906428
14240.0000000    0.0899645
14280.0000000    0.1029026
14320.0000000    0.1033115
14360.0000000    0.1067952
14400.0000000    0.1099790
14440.0000000    0.1164375
14480.0000000    0.1053547
14520.0000000    0.0945324
14560.0000000    0.1068041
14600.0000000    0.0881193
14640.0000000    0.1040649
14680.0000000    0.0911921
14720.0000000    0.0866605
14760.0000000    0.0974265
14800.0000000    0.1013011
14840.0000000    0.0841660
14880.0000000    0.0900960
14920.0000000    0.0939851
14960.0000000    0.0883544
15000.0000000    0.1012195
15040.0000000    0.0973565
15080.0000000    0.1042970
15120.0000000    0.0985249
15160.0000000    0.0936736
15200.0000000    0.1108763
15240.0000000    0.0961438
15280.0000000    0.1004351
15320.0000000    0.1031504
15360.0000000    0.0913332
15400.0000000    0.0992728
15440.0000000    0.1029620
15480.0000000    0.0965515
15520.0000000    0.0993181
15560.0000000    0.1030592
15600.0000000    0.1095156
15640.0000000    0.1033512
15680.0000000    0.1103582
15720.0000000    0.0982426
15760.0000000    0.1040271
15800.0000000    0.1035358
15840.0000000    0.0944494
15880.0000000    0.0984887
15920.0000000    0.1037821
15960.0000000    0.0889035
16000.0000000    0.0924343
16040.0000000    0.0974353
16080.0000000    0.0965821
16120.0000000    0.0977273
16160.0000000    0.0954043
16200.0000000    0.0990020
16240.0000000    0.0979053
16280.0000000    0.0939757
16320.0000000    0.0969289
16360.0000000    0.0970844
16400.0000000    0.0956902
16440.0000000    0.1016729
16480.0000000    0.0984033
16520.0000000    0.1109707
16560.0000000    0.1112437
16600.0000000    0.1083362
16640.0000000    0.1019785
16680.0000000    0.1104238
16720.0000000    0.1091240
16760.0000000    0.1051255
16800.0000000    0.1068607
16840.0000000    0.1081671
16880.0000000    0.1128538
16920.0000000    0.1137954
16960.0000000    0.1135443
17000.0000000    0.1070960
17040.0000000    0.1004025
17080.0000000    0.1081087
17120.0000000    0.1029084
17160.0000000    0.1082880
17200.0000000    0.0998683
17240.0000000    0.1026274
17280.0000000    0.1004625
17320.0000000    0.1016092
17360.0000000    0.1220534
17400.0000000    0.1086778
17440.0000000    0.1193487
17480.0000000    0.1078655
17520.0000000    0.1039172
17560.0000000    0.1029867
17600.0000000    0.0968966
17640.0000000    0.0998132
17680.0000000    0.1043156
17720.0000000    0.0965613
17760.0000000    0.0991279
17800.0000000    0.1025514
17840.0000000    0.0992747
17880.0000000    0.0961848
17920.0000000    0.0949385
17960.0000000    0.0980073
18000.0000000    0.1033262
18040.0000000    0.1162880
18080.0000000    0.1039783
18120.0000000    0.1076623
18160.0000000    0.0906766
18200.0000000    0.1082456
18240.0000000    0.1097469
18280.0000000    0.1016502
18320.0000000    0.0964341
18360.0000000    0.1030248
18400.0000000    0.0936132
18440.0000000    0.0932779
18480.0000000    0.0971392
18520.0000000    0.0976228
18560.0000000    0.0978856
18600.0000000    0.1057692
18640.0000000    0.0984126
18680.0000000    0.0979878
18720.0000000    0.1025041
18760.0000000    0.1028617
18800.0000000    0.1090997
18840.0000000    0.1030968
18880.0000000    0.0988455
18920.0000000    0.0996975
18960.0000000    0.1016230
19000.0000000    0.0978497
19040.0000000    0.0947580
19080.0000000    0.0998706
19120.0000000    0.1048006
19160.0000000    0.0999050
19200.0000000    0.1020897
19240.0000000    0.1003155
19280.0000000    0.1027442
19320.0000000    0.1076165
19360.0000000    0.0999516
19400.0000000    0.1045319
19440.0000000    0.1015209
19480.0000000    0.1054064
19520.0000000    0.1079914
19560.0000000    0.1024475
19600.0000000    0.1093408
19640.0000000    0.1050235
19680.0000000    0.1069782
19720.0000000    0.1013778
19760.0000000    0.1068574
19800.0000000    0.1045172
19840.0000000    0.1028595
19880.0000000    0.1005883
19920.0000000    0.1020513
19960.0000000    0.1019055
20000.0000000    0.1058350
20040.0000000    0.1118557
20080.0000000    0.1044257
20120.0000000    0.0996876
20160.0000000    0.0968346
20200.0000000    0.0948635
20240.0000000    0.1054419
20280.0000000    0.0954769
20320.0000000    0.0971802
20360.0000000    0.0972626
20400.0000000    0.1043383
20440.0000000    0.1015703
20480.0000000    0.1018969
20520.0000000    0.0941395
20560.0000000    0.1034126
20600.0000000    0.0999842
20640.0000000    0.0934034
20680.0000000    0.0901489
20720.0000000    0.1005725
20760.0000000    0.0992649
20800.0000000    0.0983806
20840.0000000    0.1015683
20880.0000000    0.1037412
20920.0000000    0.1030994
20960.0000000    0.1036632
21000.0000000    0.1088357
21040.0000000    0.1098892
21080.0000000    0.1145528
21120.0000000    0.1184473
21160.0000000    0.0940840
21200.0000000    0.1183255
21240.0000000    0.1087681
21280.0000000    0.1079165
21320.0000000    0.1068752
21360.0000000    0.1028925
21400.0000000    0.1101981
21440.0000000    0.1160609
21480.0000000    0.0993104
21520.0000000    0.1136554
21560.0000000    0.1015528
21600.0000000    0.1072052
21640.0000000    0.1109183
21680.0000000    0.1047618
21720.0000000    0.1092833
21760.0000000    0.1117200
21800.0000000    0.1034741
21840.0000000    0.0990199
21880.0000000    0.1035729
21920.0000000    0.1045495
21960.0000000    0.1197569
22000.0000000    0.1084185
22040.0000000    0.1049713
22080.0000000    0.1097391
22120.0000000    0.1063455
22160.0000000    0.1169394
22200.0000000    0.1151853
22240.0000000    0.1117484
22280.0000000    0.0997332
22320.0000000    0.1003256
22360.0000000    0.1013218
22400.0000000    0.1229048
22440.0000000    0.1016545
22480.0000000    0.1085555
22520.0000000    0.1010735
22560.0000000    0.1118900
22600.0000000    0.1072157
22640.0000000    0.1085008
22680.0000000    0.0979433
22720.0000000    0.1009193
22760.0000000    0.1040352
22800.0000000    0.1084470
22840.0000000    0.0962165
22880.0000000    0.1066931
22920.0000000    0.0940365
22960.0000000    0.1057808
23000.0000000    0.0970724
23040.0000000    0.1053068
23080.0000000    0.0990504
23120.0000000    0.1122722
23160.0000000    0.1060445
23200.0000000    0.1060934
23240.0000000    0.1016864
23280.0000000    0.1035581
23320.0000000    0.0994348
23360.0000000    0.1002028
23400.0000000    0.1022613
23440.0000000    0.1035556
23480.0000000    0.0975161
23520.0000000    0.1018791
23560.0000000    0.1067331
23600.0000000    0.0957354
23640.0000000    0.1102630
23680.0000000    0.1049421
23720.0000000    0.1078899
23760.0000000    0.1142542
23800.0000000    0.1069650
23840.0000000    0.1031182
23880.0000000    0.1088286
23920.0000000    0.1121574
23960.0000000    0.1102334
24000.0000000    0.1067923
24040.0000000    0.1032410
24080.0000000    0.0977141
24120.0000000    0.0941384
24160.0000000    0.1066049
24200.0000000    0.1075959
24240.0000000    0.1095089
24280.0000000    0.1088402
24320.0000000    0.1193301
24360.0000000    0.1122562
24400.0000000    0.1167304
24440.0000000    0.1133035
24480.0000000    0.1076581
24520.0000000    0.1171110
24560.0000000    0.1064264
24600.0000000    0.1085965
24640.0000000    0.1159801
24680.0000000    0.1156724
24720.0000000    0.1261114
24760.0000000    0.1130329
24800.0000000    0.1279681
24840.0000000    0.1041175
24880.0000000    0.1085016
24920.0000000    0.1077009
24960.0000000    0.1076511
25000.0000000    0.1153049
25040.0000000    0.1012074
25080.0000000    0.1019155
25120.0000000    0.1045181
25160.0000000    0.1089198
25200.0000000    0.1132529
25240.0000000    0.1128765
25280.0000000    0.1005773
25320.0000000    0.1025941
25360.0000000    0.1087987
25400.0000000    0.1056390
25440.0000000    0.1044668
25480.0000000    0.1055382
25520.0000000    0.0946435
25560.0000000    0.1131352
25600.0000000    0.1001874
25640.0000000    0.1067992
25680.0000000    0.0957546
25720.0000000    0.1036166
25760.0000000    0.1120130
25800.0000000    0.1098052
25840.0000000    0.1037556
25880.0000000    0.1096630
25920.0000000    0.1073986
25960.0000000    0.1191853
26000.0000000    0.1075220
26040.0000000    0.1093871
26080.0000000    0.0988501
26120.0000000    0.1118940
26160.0000000    0.1110037
26200.0000000    0.1138861
26240.0000000    0.1110321
26280.0000000    0.1014820
26320.0000000    0.1085356
26360.0000000    0.1090261
26400.0000000    0.0970184
26440.0000000    0.1229497
26480.0000000    0.1056462
26520.0000000    0.1105279
26560.0000000    0.1100069
26600.0000000    0.1062466
26640.0000000    0.1024030
26680.0000000    0.1044406
26720.0000000    0.1085377
26760.0000000    0.1108788
26800.0000000    0.1147347
26840.0000000    0.1162950
26880.0000000    0.1101214
26920.0000000    0.1034976
26960.0000000    0.1105207
27000.0000000    0.1027584
27040.0000000    0.1189848
27080.0000000    0.1189865
27120.0000000    0.1109443
27160.0000000    0.1068635
27200.0000000    0.1184662
27240.0000000    0.1071652
27280.0000000    0.1005740
27320.0000000    0.1224151
27360.0000000    0.1129571
27400.0000000    0.1185910
27440.0000000    0.1189895
27480.0000000    0.1070372
27520.0000000    0.1027704
27560.0000000    0.1063768
27600.0000000    0.1203711
27640.0000000    0.1143713
27680.0000000    0.1239133
27720.0000000    0.1088136
27760.0000000    0.1064402
27800.0000000    0.0967567
27840.0000000    0.1099034
27880.0000000    0.0892058
27920.0000000    0.1131756
27960.0000000    0.1271289
28000.0000000    0.1051514
28040.0000000    0.1106903
28080.0000000    0.1034100
28120.0000000    0.1076962
28160.0000000    0.1025528
28200.0000000    0.1007093
28240.0000000    0.1115654
28280.0000000    0.1049442
28320.0000000    0.1096827
28360.0000000    0.1103877
28400.0000000    0.1198072
28440.0000000    0.1125026
28480.0000000    0.0976348
28520.0000000    0.1264270
28560.0000000    0.1325498
28600.0000000    0.1319190
28640.0000000    0.1045641
28680.0000000    0.1000487
28720.0000000    0.1050402
28760.0000000    0.1129297
28800.0000000    0.1105285
28840.0000000    0.1048291
28880.0000000    0.1102407
28920.0000000    0.1033863
28960.0000000    0.1130129
29000.0000000    0.1124405
29040.0000000    0.1186465
29080.0000000    0.1354253
29120.0000000    0.1245148
29160.0000000    0.1063367
29200.0000000    0.1288806
29240.0000000    0.1089359
29280.0000000    0.1203505
29320.0000000    0.0951320
29360.0000000    0.0957355
29400.0000000    0.1143497
29440.0000000    0.1224595
29480.0000000    0.1091026
29520.0000000    0.1097226
29560.0000000    0.1047722
29600.0000000    0.1063097
29640.0000000    0.1206977
29680.0000000    0.0983675
29720.0000000    0.1075527
29760.0000000    0.1022496
29800.0000000    0.0993477
29840.0000000    0.0935594
29880.0000000    0.1090778
29920.0000000    0.0903238
29960.0000000    0.0971826
30000.0000000    0.1116063
30040.0000000    0.1034450
30080.0000000    0.1025862
30120.0000000    0.1170005
30160.0000000    0.1099746
30200.0000000    0.1055604
30240.0000000    0.1257400
30280.0000000    0.1143754
30320.0000000    0.1079078
30360.0000000    0.1115328
30400.0000000    0.1034814
30440.0000000    0.1016215
30480.0000000    0.1012587
30520.0000000    0.1094962
30560.0000000    0.1156018
30600.0000000    0.1167819
30640.0000000    0.1120299
30680.0000000    0.1135755
30720.0000000    0.1074724
30760.0000000    0.1086398
30800.0000000    0.1078396
30840.0000000    0.1054510
30880.0000000    0.1091310
30920.0000000    0.1177956
30960.0000000    0.1164070
31000.0000000    0.1262332
31040.0000000    0.1175025
31080.0000000    0.1191002
31120.0000000    0.1160346
31160.0000000    0.1062240
31200.0000000    0.0991338
31240.0000000    0.1139614
31280.0000000    0.1064321
31320.0000000    0.1161196
31360.0000000    0.1156276
31400.0000000    0.1065593
31440.0000000    0.1044538
31480.0000000    0.1059787
31520.0000000    0.1077061
31560.0000000    0.1072697
31600.0000000    0.1176487
31640.0000000    0.1156961
31680.0000000    0.1096527
31720.0000000    0.1108898
31760.0000000    0.1122739
31800.0000000    0.1102741
31840.0000000    0.1109214
31880.0000000    0.1023210
31920.0000000    0.1041106
31960.0000000    0.1067122
32000.0000000    0.1035087
32040.0000000    0.1022504
32080.0000000    0.1024546
32120.0000000    0.1024640
32160.0000000    0.0991452
32200.0000000    0.1046975
32240.0000000    0.1016603
32280.0000000    0.1060595
32320.0000000    0.0964770
32360.0000000    0.1114818
32400.0000000    0.0981893
32440.0000000    0.1013610
32480.0000000    0.1000438
32520.0000000    0.0960202
32560.0000000    0.0979568
32600.0000000    0.1011314
32640.0000000    0.1001705
32680.0000000    0.1050601
32720.0000000    0.1116576
32760.0000000    0.1161237
32800.0000000    0.1164314
32840.0000000    0.1242160
32880.0000000    0.1075755
32920.0000000    0.1150072
32960.0000000    0.1171380
33000.0000000    0.1097166
33040.0000000    0.1177265
33080.0000000    0.1043254
33120.0000000    0.1153426
33160.0000000    0.1096047
33200.0000000    0.1134978
33240.0000000    0.1173011
33280.0000000    0.1037437
33320.0000000    0.1047372
33360.0000000    0.1030677
33400.0000000    0.1251763
33440.0000000    0.1107313
33480.0000000    0.0997534
33520.0000000    0.1030451
33560.0000000    0.1105974
33600.0000000    0.1080440
33640.0000000    0.0968555
33680.0000000    0.1004346
33720.0000000    0.1011172
33760.0000000    0.1024074
33800.0000000    0.1067568
33840.0000000    0.0990267
33880.0000000    0.0941334
33920.0000000    0.0949993
33960.0000000    0.0951845
34000.0000000    0.0916913
34040.0000000    0.1037523
34080.0000000    0.1014874
34120.0000000    0.1065517
34160.0000000    0.1056019
34200.0000000    0.1061003
34240.0000000    0.1114144
34280.0000000    0.0987525
34320.0000000    0.1069348
34360.0000000    0.1135545
34400.0000000    0.1169367
34440.0000000    0.1110439
34480.0000000    0.1194041
34520.0000000    0.1039494
34560.0000000    0.1105730
34600.0000000    0.1101391
34640.0000000    0.1170536
34680.0000000    0.1109483
34720.0000000    0.1160256
34760.0000000    0.1068250
34800.0000000    0.1218419
34840.0000000    0.1142650
34880.0000000    0.1134182
34920.0000000    0.1128085
34960.0000000    0.1172543
35000.0000000    0.1188653
35040.0000000    0.1046173
35080.0000000    0.1075042
35120.0000000    0.1089836
35160.0000000    0.1000702
35200.0000000    0.1131926
35240.0000000    0.1144124
35280.0000000    0.1162639
35320.0000000    0.1287030
35360.0000000    0.1086842
35400.0000000    0.1197207
35440.0000000    0.1124957
35480.0000000    0.1056577
35520.0000000    0.1175593
35560.0000000    0.1185134
35600.0000000    0.1183579
35640.0000000    0.1066253
35680.0000000    0.1194567
35720.0000000    0.1164809
35760.0000000    0.1070468
35800.0000000    0.1142539
35840.0000000    0.1095005
35880.0000000    0.0948012
35920.0000000    0.0991722
35960.0000000    0.0949080
36000.0000000    0.0948709
36040.0000000    0.0943799
36080.0000000    0.1068529
36120.0000000    0.1059182
36160.0000000    0.0960066
36200.0000000    0.1022172
36240.0000000    0.1095074
36280.0000000    0.1083291
36320.0000000    0.1113040
36360.0000000    0.1113551
36400.0000000    0.1126975
36440.0000000    0.1156995
36480.0000000    0.1190742
36520.0000000    0.1136066
36560.0000000    0.1092171
36600.0000000    0.1118612
36640.0000000    0.1076851
36680.0000000    0.1057333
36720.0000000    0.0993166
36760.0000000    0.1067107
36800.0000000    0.1143506
36840.0000000    0.1081750
36880.0000000    0.1060519
36920.0000000    0.0922087
36960.0000000    0.0923470
37000.0000000    0.0901595
37040.0000000    0.1056913
37080.0000000    0.1038261
37120.0000000    0.1056087
37160.0000000    0.0965530
37200.0000000    0.0982467
37240.0000000    0.1116624
37280.0000000    0.1064200
37320.0000000    0.0896519
37360.0000000    0.0952718
37400.0000000    0.1082209
37440.0000000    0.1031270
37480.0000000    0.1165929
37520.0000000    0.1003808
37560.0000000    0.1081896
37600.0000000    0.1007725
37640.0000000    0.0963313
37680.0000000    0.0940930
37720.0000000    0.0965605
37760.0000000    0.1033890
37800.0000000    0.1121045
37840.0000000    0.1119619
37880.0000000    0.1191086
37920.0000000    0.1108790
37960.0000000    0.0935493
38000.0000000    0.1024247
38040.0000000    0.0938098
38080.0000000    0.1036767
38120.0000000    0.1049169
38160.0000000    0.1058374
38200.0000000    0.0966326
38240.0000000    0.1031685
38280.0000000    0.0940884
38320.0000000    0.1031023
38360.0000000    0.0937611
38400.0000000    0.0951881
38440.0000000    0.1006387
38480.0000000    0.0947285
38520.0000000    0.0966889
38560.0000000    0.0966084
38600.0000000    0.0984592
38640.0000000    0.1044131
38680.0000000    0.1091019
38720.0000000    0.1163922
38760.0000000    0.1016942
38800.0000000    0.1017673
38840.0000000    0.0951273
38880.0000000    0.1036682
38920.0000000    0.1212398
38960.0000000    0.0987382
39000.0000000    0.1020666
39040.0000000    0.1142247
39080.0000000    0.1039259
39120.0000000    0.1122236
39160.0000000    0.1106047
39200.0000000    0.0966803
39240.0000000    0.1030049
39280.0000000    0.1011316
39320.0000000    0.0910357
39360.0000000    0.1009749
39400.0000000    0.1078121
39440.0000000    0.1102848
39480.0000000    0.1051561
39520.0000000    0.1127906
39560.0000000    0.0977494
39600.0000000    0.0959603
39640.0000000    0.1036647
39680.0000000    0.0922420
39720.0000000    0.1054883
39760.0000000    0.0939985
39800.0000000    0.1139421
39840.0000000    0.1122708
39880.0000000    0.1073225
39920.0000000    0.1041468
39960.0000000    0.1050996
40000.0000000    0.1063547
40040.0000000    0.1010120
40080.0000000    0.0989346
40120.0000000    0.0970049
40160.0000000    0.1094607
40200.0000000    0.1183681
40240.0000000    0.0990496
40280.0000000    0.0995159
40320.0000000    0.0906066
40360.0000000    0.1174870
40400.0000000    0.1119866
40440.0000000    0.1098228
40480.0000000    0.1054079
40520.0000000    0.0994600
40560.0000000    0.0900606
40600.0000000    0.0964165
40640.0000000    0.0895262
40680.0000000    0.1077528
40720.0000000    0.1002316
40760.0000000    0.0998841
40800.0000000    0.1022162
40840.0000000    0.1116860
40880.0000000    0.1015760
40920.0000000    0.1036985
40960.0000000    0.1157507
41000.0000000    0.1178624
41040.0000000    0.0998321
41080.0000000    0.1056466
41120.0000000    0.1127874
41160.0000000    0.1034798
41200.0000000    0.1075287
41240.0000000    0.1094737
41280.0000000    0.1028756
41320.0000000    0.1011254
41360.0000000    0.0975584
41400.0000000    0.1081182
41440.0000000    0.1015626
41480.0000000    0.1163323
41520.0000000    0.0966950
41560.0000000    0.1026669
41600.0000000    0.1112417
41640.0000000    0.1113812
41680.0000000    0.1057549
41720.0000000    0.1106446
41760.0000000    0.1067871
41800.0000000    0.1228370
41840.0000000    0.1103157
41880.0000000    0.1036860
41920.0000000    0.1106709
41960.0000000    0.1078174
42000.0000000    0.1078441
42040.0000000    0.1139043
42080.0000000    0.1084368
42120.0000000    0.1084151
42160.0000000    0.1109902
42200.0000000    0.1054153
42240.0000000    0.1141585
42280.0000000    0.1056715
42320.0000000    0.1044187
42360.0000000    0.1069407
42400.0000000    0.1062518
42440.0000000    0.1115388
42480.0000000    0.1209428
42520.0000000    0.1185571
42560.0000000    0.1144839
42600.0000000    0.0982045
42640.0000000    0.0986994
42680.0000000    0.1018734
42720.0000000    0.1078995
42760.0000000    0.1013368
42800.0000000    0.1006423
42840.0000000    0.0997302
42880.0000000    0.1026306
42920.0000000    0.1038169
42960.0000000    0.1007439
43000.0000000    0.0997237
43040.0000000    0.0966248
43080.0000000    0.0941404
43120.0000000    0.1079947
43160.0000000    0.0884130
43200.0000000    0.0981761
43240.0000000    0.0966444
43280.0000000    0.1054658
43320.0000000    0.1069025
43360.0000000    0.1020400
43400.0000000    0.1145814
43440.0000000    0.1033389
43480.0000000    0.1134510
43520.0000000    0.0951371
43560.0000000    0.1025167
43600.0000000    0.1034487
43640.0000000    0.1054842
43680.0000000    0.1144509
43720.0000000    0.1143303
43760.0000000    0.1117912
43800.0000000    0.1209464
43840.0000000    0.1150266
43880.0000000    0.1153624
43920.0000000    0.1141830
43960.0000000    0.1082177
44000.0000000    0.1026414
44040.0000000    0.1095370
44080.0000000    0.1187217
44120.0000000    0.1053635
44160.0000000    0.0986220
44200.0000000    0.0987026
44240.0000000    0.1103632
44280.0000000    0.1038777
44320.0000000    0.1006893
44360.0000000    0.1105260
44400.0000000    0.1141239
44440.0000000    0.0977038
44480.0000000    0.1059385
44520.0000000    0.1037819
44560.0000000    0.1028174
44600.0000000    0.1026670
44640.0000000    0.1034180
44680.0000000    0.0964764
44720.0000000    0.1018631
44760.0000000    0.0929491
44800.0000000    0.0955928
44840.0000000    0.1031494
44880.0000000    0.0948045
44920.0000000    0.0995198
44960.0000000    0.0959469
45000.0000000    0.0992322
45040.0000000    0.1045379
45080.0000000    0.0989865
45120.0000000    0.1019903
45160.0000000    0.1052784
45200.0000000    0.0979042
45240.0000000    0.1207767
45280.0000000    0.1077723
45320.0000000    0.1005245
45360.0000000    0.1033930
45400.0000000    0.1110471
45440.0000000    0.1032015
45480.0000000    0.1061010
45520.0000000    0.1090205
45560.0000000    0.0986378
45600.0000000    0.0990020
45640.0000000    0.1021476
45680.0000000    0.1007489
45720.0000000    0.0925372
45760.0000000    0.1046925
45800.0000000    0.1042020
45840.0000000    0.1087204
45880.0000000    0.0961263
45920.0000000    0.1020496
45960.0000000    0.1083886
46000.0000000    0.1033593
46040.0000000    0.0970094
46080.0000000    0.1026009
46120.0000000    0.0990936
46160.0000000    0.1062723
46200.0000000    0.1003857
46240.0000000    0.1004959
46280.0000000    0.1107379
46320.0000000    0.1017177
46360.0000000    0.1188065
46400.0000000    0.1017176
46440.0000000    0.0922401
46480.0000000    0.1061910
46520.0000000    0.1068388
46560.0000000    0.1132321
46600.0000000    0.1161565
46640.0000000    0.1141269
46680.0000000    0.1010968
46720.0000000    0.1119669
46760.0000000    0.1068078
46800.0000000    0.1027763
46840.0000000    0.1028856
46880.0000000    0.1162287
46920.0000000    0.1029817
46960.0000000    0.0974178
47000.0000000    0.1152956
47040.0000000    0.0914801
47080.0000000    0.1044647
47120.0000000    0.0919351
47160.0000000    0.1001230
47200.0000000    0.0985311
47240.0000000    0.1072141
47280.0000000    0.1016947
47320.0000000    0.1059847
47360.0000000    0.1039486
47400.0000000    0.0952856
47440.0000000    0.1003087
47480.0000000    0.0987503
47520.0000000    0.0978353
47560.0000000    0.1015690
47600.0000000    0.1048054
47640.0000000    0.1115985
47680.0000000    0.1204426
47720.0000000    0.1067921
47760.0000000    0.1130407
47800.0000000    0.1003207
47840.0000000    0.1020011
47880.0000000    0.1100164
47920.0000000    0.1150768
47960.0000000    0.1112188
48000.0000000    0.1104677
48040.0000000    0.1038648
48080.0000000    0.1074317
48120.0000000    0.1145567
48160.0000000    0.1176931
48200.0000000    0.1217826
48240.0000000    0.1018484
48280.0000000    0.0925883
48320.0000000    0.0962686
48360.0000000    0.0937449
48400.0000000    0.1012857
48440.0000000    0.0953513
48480.0000000    0.0930646
48520.0000000    0.1080182
48560.0000000    0.1003662
48600.0000000    0.1014644
48640.0000000    0.0971585
48680.0000000    0.1069187
48720.0000000    0.1016970
48760.0000000    0.1191303
48800.0000000    0.1047144
48840.0000000    0.1045316
48880.0000000    0.1043039
48920.0000000    0.1019722
48960.0000000    0.0993392
49000.0000000    0.0993923
49040.0000000    0.0891195
49080.0000000    0.0893994
49120.0000000    0.0936149
49160.0000000    0.0991071
49200.0000000    0.1024000
49240.0000000    0.1055527
49280.0000000    0.1069937
49320.0000000    0.0990562
49360.0000000    0.1002265
49400.0000000    0.1000395
49440.0000000    0.0908387
49480.0000000    0.0964452
49520.0000000    0.0967922
49560.0000000    0.1002143
49600.0000000    0.0916274
49640.0000000    0.0918992
49680.0000000    0.0985957
49720.0000000    0.0951087
49760.0000000    0.0974097
49800.0000000    0.0958726
49840.0000000    0.0945911
49880.0000000    0.0972311
49920.0000000    0.1062302
49960.0000000    0.0928070
50000.0000000    0.0914514
50040.0000000    0.0981967
50080.0000000    0.0921482
50120.0000000    0.1000372
50160.0000000    0.0960991
50200.0000000    0.0891785
50240.0000000    0.0925549
50280.0000000    0.1030630
50320.0000000    0.1029793
50360.0000000    0.0995142
50400.0000000    0.0997515
50440.0000000    0.0884390
50480.0000000    0.0886200
50520.0000000    0.0921958
50560.0000000    0.0935035
50600.0000000    0.0982806
50640.0000000    0.1057680
50680.0000000    0.1092625
50720.0000000    0.0931036
50760.0000000    0.0979534
50800.0000000    0.0963360
50840.0000000    0.0966715
50880.0000000    0.1007633
50920.0000000    0.0950565
50960.0000000    0.0966236
51000.0000000    0.0997387
51040.0000000    0.0975669
51080.0000000    0.0964924
51120.0000000    0.0988469
51160.0000000    0.1029792
51200.0000000    0.1053151
51240.0000000    0.0998605
51280.0000000    0.0993520
51320.0000000    0.0998828
51360.0000000    0.1019920
51400.0000000    0.1011292
51440.0000000    0.0999144
51480.0000000    0.1053377
51520.0000000    0.0995197
51560.0000000    0.1015668
51600.0000000    0.1032055
51640.0000000    0.0999012
51680.0000000    0.0975418
51720.0000000    0.0943426
51760.0000000    0.1015197
51800.0000000    0.0953482
51840.0000000    0.0975174
51880.0000000    0.0974031
51920.0000000    0.0959622
51960.0000000    0.0932942
52000.0000000    0.0986899
52040.0000000    0.0992326
52080.0000000    0.1049049
52120.0000000    0.1025905
52160.0000000    0.1114836
52200.0000000    0.1063803
52240.0000000    0.1098548
52280.0000000    0.0999960
52320.0000000    0.1099912
52360.0000000    0.1105728
52400.0000000    0.1042945
52440.0000000    0.1119474
52480.0000000    0.1028921
52520.0000000    0.1134742
52560.0000000    0.1174575
52600.0000000    0.1247502
52640.0000000    0.1026785
52680.0000000    0.1082588
52720.0000000    0.1057475
52760.0000000    0.0999828
52800.0000000    0.1098876
52840.0000000    0.1085190
52880.0000000    0.1136948
52920.0000000    0.1111264
52960.0000000    0.1067912
53000.0000000    0.1046153
53040.0000000    0.1129338
53080.0000000    0.1035972
53120.0000000    0.1022238
53160.0000000    0.1026396
53200.0000000    0.1058389
53240.0000000    0.0943067
53280.0000000    0.0940702
53320.0000000    0.1017706
53360.0000000    0.1069607
53400.0000000    0.1081570
53440.0000000    0.1181667
53480.0000000    0.1170829
53520.0000000    0.0997545
53560.0000000    0.1133704
53600.0000000    0.1122064
53640.0000000    0.1129790
53680.0000000    0.1173629
53720.0000000    0.1254859
53760.0000000    0.1138098
53800.0000000    0.1186390
53840.0000000    0.1220721
53880.0000000    0.1160569
53920.0000000    0.1117538
53960.0000000    0.1105336
54000.0000000    0.1244029
54040.0000000    0.1140495
54080.0000000    0.1111200
54120.0000000    0.1084619
54160.0000000    0.1038182
54200.0000000    0.1019065
54240.0000000    0.1116429
54280.0000000    0.1155757
54320.0000000    0.1121964
54360.0000000    0.1044006
54400.0000000    0.1120271
54440.0000000    0.1161197
54480.0000000    0.1060769
54520.0000000    0.1034205
54560.0000000    0.1050620
54600.0000000    0.1148254
54640.0000000    0.1070276
54680.0000000    0.1145961
54720.0000000    0.1205164
54760.0000000    0.1111360
54800.0000000    0.1218327
54840.0000000    0.1186275
54880.0000000    0.1185425
54920.0000000    0.1181545
54960.0000000    0.1090780
55000.0000000    0.1138909
55040.0000000    0.0994948
55080.0000000    0.0940516
55120.0000000    0.1027695
55160.0000000    0.1090629
55200.0000000    0.1135109
55240.0000000    0.1050621
55280.0000000    0.1031917
55320.0000000    0.0987076
55360.0000000    0.0949529
55400.0000000    0.1180777
55440.0000000    0.1072776
55480.0000000    0.1162731
55520.0000000    0.1183797
55560.0000000    0.1185012
55600.0000000    0.1091265
55640.0000000    0.1033154
55680.0000000    0.1055840
55720.0000000    0.1026409
55760.0000000    0.1127939
55800.0000000    0.1076358
55840.0000000    0.1001370
55880.0000000    0.0980380
55920.0000000    0.1128235
55960.0000000    0.1065586
56000.0000000    0.1155754
56040.0000000    0.1087356
56080.0000000    0.1136462
56120.0000000    0.1223286
56160.0000000    0.1231795
56200.0000000    0.1108885
56240.0000000    0.1095844
56280.0000000    0.1131513
56320.0000000    0.1140587
56360.0000000    0.1045201
56400.0000000    0.1079461
56440.0000000    0.1046773
56480.0000000    0.1144165
56520.0000000    0.1204615
56560.0000000    0.1192204
56600.0000000    0.1131138
56640.0000000    0.1113651
56680.0000000    0.1173126
56720.0000000    0.1186439
56760.0000000    0.1246927
56800.0000000    0.1117713
56840.0000000    0.1129670
56880.0000000    0.1026137
56920.0000000    0.1116215
56960.0000000    0.1137397
57000.0000000    0.1015430
57040.0000000    0.1137679
57080.0000000    0.1115212
57120.0000000    0.1106717
57160.0000000    0.1137642
57200.0000000    0.1139611
57240.0000000    0.1175863
57280.0000000    0.1053862
57320.0000000    0.1059146
57360.0000000    0.1055366
57400.0000000    0.1086734
57440.0000000    0.1057974
57480.0000000    0.1195697
57520.0000000    0.1190355
57560.0000000    0.1067536
57600.0000000    0.1217463
57640.0000000    0.1225910
57680.0000000    0.1245530
57720.0000000    0.1230061
57760.0000000    0.1189299
57800.0000000    0.1202669
57840.0000000    0.1168007
57880.0000000    0.1206632
57920.0000000    0.1251322
57960.0000000    0.1311549
58000.0000000    0.1266124
58040.0000000    0.1240650
58080.0000000    0.1281172
58120.0000000    0.1380692
58160.0000000    0.1229681
58200.0000000    0.1155504
58240.0000000    0.1232247
58280.0000000    0.1234581
58320.0000000    0.1201599
58360.0000000    0.1226405
58400.0000000    0.1082385
58440.0000000    0.1161722
58480.0000000    0.1206830
58520.0000000    0.1126780
58560.0000000    0.1257498
58600.0000000    0.1157241
58640.0000000    0.1247127
58680.0000000    0.1195066
58720.0000000    0.1235643
58760.0000000    0.1176286
58800.0000000    0.1236084
58840.0000000    0.1109402
58880.0000000    0.1198209
58920.0000000    0.1127585
58960.0000000    0.1156151
59000.0000000    0.1276228
59040.0000000    0.1191965
59080.0000000    0.1249516
59120.0000000    0.1198009
59160.0000000    0.1214911
59200.0000000    0.1279077
59240.0000000    0.1198282
59280.0000000    0.1216402
59320.0000000    0.1237613
59360.0000000    0.1170546
59400.0000000    0.1153167
59440.0000000    0.1174057
59480.0000000    0.1190793
59520.0000000    0.1106153
59560.0000000    0.1170953
59600.0000000    0.1217736
59640.0000000    0.1106262
59680.0000000    0.1127661
59720.0000000    0.1153823
59760.0000000    0.1077089
59800.0000000    0.1243525
59840.0000000    0.1057998
59880.0000000    0.1112178
59920.0000000    0.1023211
59960.0000000    0.1280750
60000.0000000    0.1038908
60040.0000000    0.0994855
60080.0000000    0.1094827
60120.0000000    0.1063661
60160.0000000    0.1249631
60200.0000000    0.1094840
60240.0000000    0.1097052
60280.0000000    0.1092261
60320.0000000    0.1018936
60360.0000000    0.1085581
60400.0000000    0.1127492
60440.0000000    0.1078124
60480.0000000    0.1024162
60520.0000000    0.1164055
60560.0000000    0.1128988
60600.0000000    0.1140074
60640.0000000    0.1110102
60680.0000000    0.1046293
60720.0000000    0.0997987
60760.0000000    0.0981588
60800.0000000    0.0974375
60840.0000000    0.1047443
60880.0000000    0.1033072
60920.0000000    0.1056434
60960.0000000    0.0938566
61000.0000000    0.1018198
61040.0000000    0.1027756
61080.0000000    0.0911112
61120.0000000    0.1043018
61160.0000000    0.1013743
61200.0000000    0.0975619
61240.0000000    0.0975103
61280.0000000    0.1005806
61320.0000000    0.0994286
61360.0000000    0.1132123
61400.0000000    0.1096508
61440.0000000    0.1054032
61480.0000000    0.1013838
61520.0000000    0.1030896
61560.0000000    0.0970438
61600.0000000    0.1069829
61640.0000000    0.1145134
61680.0000000    0.1085484
61720.0000000    0.1041879
61760.0000000    0.1004152
61800.0000000    0.1077263
61840.0000000    0.1010810
61880.0000000    0.0997242
61920.0000000    0.1035152
61960.0000000    0.1011009
62000.0000000    0.1065973
62040.0000000    0.1050030
62080.0000000    0.1063331
62120.0000000    0.1089820
62160.0000000    0.1102222
62200.0000000    0.1073106
62240.0000000    0.1018837
62280.0000000    0.1014196
62320.0000000    0.0960463
62360.0000000    0.1006169
62400.0000000    0.0939870
62440.0000000    0.0945330
62480.0000000    0.0884458
62520.0000000    0.0993146
62560.0000000    0.1056713
62600.0000000    0.1076795
62640.0000000    0.1059853
62680.0000000    0.1175754
62720.0000000    0.1028432
62760.0000000    0.1050527
62800.0000000    0.1059603
62840.0000000    0.1070946
62880.0000000    0.0956439
62920.0000000    0.0969099
62960.0000000    0.0987132
63000.0000000    0.1019793
63040.0000000    0.1092670
63080.0000000    0.1128037
63120.0000000    0.1055498
63160.0000000    0.0963260
63200.0000000    0.1097497
63240.0000000    0.1057957
63280.0000000    0.1000702
63320.0000000    0.0990483
63360.0000000    0.0991285
63400.0000000    0.1013495
63440.0000000    0.0958386
63480.0000000    0.0950764
63520.0000000    0.1087058
63560.0000000    0.1043166
63600.0000000    0.1038671
63640.0000000    0.1032681
63680.0000000    0.1056099
63720.0000000    0.0986545
63760.0000000    0.0944943
63800.0000000    0.1010979
63840.0000000    0.0951710
63880.0000000    0.0988070
63920.0000000    0.0966503
63960.0000000    0.1035926
64000.0000000    0.0956910
64040.0000000    0.1063544
64080.0000000    0.0948047
64120.0000000    0.1067115
64160.0000000    0.0993323
64200.0000000    0.0910204
64240.0000000    0.1014363
64280.0000000    0.0946098
64320.0000000    0.0980477
64360.0000000    0.0883597
64400.0000000    0.0898981
64440.0000000    0.0942521
64480.0000000    0.1026741
64520.0000000    0.1011118
64560.0000000    0.1072721
64600.0000000    0.1092374
64640.0000000    0.1010154
64680.0000000    0.1033973
64720.0000000    0.1044171
64760.0000000    0.1069135
64800.0000000    0.1138530
64840.0000000    0.1157725
64880.0000000    0.1241674
64920.0000000    0.1237899
64960.0000000    0.1055848
65000.0000000    0.1103236
65040.0000000    0.1085806
65080.0000000    0.1103039
65120.0000000    0.1035396
65160.0000000    0.1017079
65200.0000000    0.1065094
65240.0000000    0.1011327
65280.0000000    0.0920193
65320.0000000    0.0978576
65360.0000000    0.1038578
65400.0000000    0.1125376
65440.0000000    0.1005056
65480.0000000    0.0945397
65520.0000000    0.0916685
65560.0000000    0.0987815
65600.0000000    0.1005487
65640.0000000    0.0964042
65680.0000000    0.1026697
65720.0000000    0.1034914
65760.0000000    0.1034010
65800.0000000    0.0950590
65840.0000000    0.0998216
65880.0000000    0.1103204
65920.0000000    0.1112769
65960.0000000    0.1119167
66000.0000000    0.1055624
66040.0000000    0.1094977
66080.0000000    0.1135979
66120.0000000    0.1090510
66160.0000000    0.1070739
66200.0000000    0.1058787
66240.0000000    0.1109722
66280.0000000    0.1192889
66320.0000000    0.1087871
66360.0000000    0.1138342
66400.0000000    0.1053494
66440.0000000    0.1124610
66480.0000000    0.1110596
66520.0000000    0.1026789
66560.0000000    0.1121867
66600.0000000    0.1041294
66640.0000000    0.1014383
66680.0000000    0.1038462
66720.0000000    0.1047422
66760.0000000    0.1060576
66800.0000000    0.1136759
66840.0000000    0.1127821
66880.0000000    0.1096284
66920.0000000    0.1014065
66960.0000000    0.1091258
67000.0000000    0.1085833
67040.0000000    0.1014366
67080.0000000    0.0999250
67120.0000000    0.1155467
67160.0000000    0.1112609
67200.0000000    0.1034276
67240.0000000    0.1128931
67280.0000000    0.1085274
67320.0000000    0.0963005
67360.0000000    0.1038502
67400.0000000    0.1023910
67440.0000000    0.1043131
67480.0000000    0.1009889
67520.0000000    0.1085033
67560.0000000    0.1070574
67600.0000000    0.1138167
67640.0000000    0.1078039
67680.0000000    0.1132738
67720.0000000    0.1086321
67760.0000000    0.0927926
67800.0000000    0.0975050
67840.0000000    0.0972590
67880.0000000    0.1025339
67920.0000000    0.1123226
67960.0000000    0.1131755
68000.0000000    0.1134259
68040.0000000    0.1067097
68080.0000000    0.1046592
68120.0000000    0.1114168
68160.0000000    0.1259608
68200.0000000    0.1387539
68240.0000000    0.1124050
68280.0000000    0.1016450
68320.0000000    0.1180367
68360.0000000    0.1023820
68400.0000000    0.1041744
68440.0000000    0.1076601
68480.0000000    0.1145057
68520.0000000    0.0996795
68560.0000000    0.1153659
68600.0000000    0.1127128
68640.0000000    0.1011943
68680.0000000    0.1033329
68720.0000000    0.1024935
68760.0000000    0.1121620
68800.0000000    0.1056799
68840.0000000    0.1073185
68880.0000000    0.1081468
68920.0000000    0.1018007
68960.0000000    0.0985900
69000.0000000    0.1068301
69040.0000000    0.0924812
69080.0000000    0.0982226
69120.0000000    0.1030206
69160.0000000    0.1100863
69200.0000000    0.0891182
69240.0000000    0.0912512
69280.0000000    0.1010851
69320.0000000    0.0969710
69360.0000000    0.1019768
69400.0000000    0.1038215
69440.0000000    0.0887924
69480.0000000    0.1007379
69520.0000000    0.1057671
69560.0000000    0.0882316
69600.0000000    0.1009372
69640.0000000    0.0864835
69680.0000000    0.0919559
69720.0000000    0.0942274
69760.0000000    0.1071472
69800.0000000    0.1031660
69840.0000000    0.0969393
69880.0000000    0.0933522
69920.0000000    0.1098917
69960.0000000    0.0991188
70000.0000000    0.1127027
70040.0000000    0.1132451
70080.0000000    0.1138874
70120.0000000    0.0886361
70160.0000000    0.1039188
70200.0000000    0.0985449
70240.0000000    0.1064583
70280.0000000    0.0981945
70320.0000000    0.0923671
70360.0000000    0.0973151
70400.0000000    0.0938113
70440.0000000    0.0979015
70480.0000000    0.0963063
70520.0000000    0.0940224
70560.0000000    0.1027541
70600.0000000    0.1039850
70640.0000000    0.1133338
70680.0000000    0.1032719
70720.0000000    0.0917421
70760.0000000    0.1005234
70800.0000000    0.0906534
70840.0000000    0.0979241
70880.0000000    0.1046319
70920.0000000    0.0984312
70960.0000000    0.0915692
71000.0000000    0.0952739
71040.0000000    0.1030103
71080.0000000    0.0854248
71120.0000000    0.0951438
71160.0000000    0.1130563
71200.0000000    0.0985942
71240.0000000    0.1051783
71280.0000000    0.1095414
71320.0000000    0.1166506
71360.0000000    0.1165035
71400.0000000    0.1148519
71440.0000000    0.1249723
71480.0000000    0.1087435
71520.0000000    0.1175335
71560.0000000    0.1188220
71600.0000000    0.1121819
71640.0000000    0.1223789
71680.0000000    0.1105999
71720.0000000    0.1288443
71760.0000000    0.1168816
71800.0000000    0.1115635
71840.0000000    0.1086010
71880.0000000    0.1083111
71920.0000000    0.0897281
71960.0000000    0.0947267
72000.0000000    0.1020425
72040.0000000    0.1064722
72080.0000000    0.0920472
72120.0000000    0.1021089
72160.0000000    0.1053284
72200.0000000    0.0903978
72240.0000000    0.0868302
72280.0000000    0.0954134
72320.0000000    0.0894835
72360.0000000    0.0959532
72400.0000000    0.0953627
72440.0000000    0.0853311
72480.0000000    0.0982125
72520.0000000    0.0921831
72560.0000000    0.1028998
72600.0000000    0.0977234
72640.0000000    0.0933649
72680.0000000    0.1023714
72720.0000000    0.0979415
72760.0000000    0.1108724
72800.0000000    0.1169518
72840.0000000    0.1063478
72880.0000000    0.1183504
72920.0000000    0.1060046
72960.0000000    0.1012757
73000.0000000    0.1080799
73040.0000000    0.0973188
73080.0000000    0.1059069
73120.0000000    0.1019490
73160.0000000    0.0943349
73200.0000000    0.0998061
73240.0000000    0.1004713
73280.0000000    0.0830184
73320.0000000    0.0968367
73360.0000000    0.0965951
73400.0000000    0.1048892
73440.0000000    0.1080419
73480.0000000    0.0981323
73520.0000000    0.0990033
73560.0000000    0.1097192
73600.0000000    0.1023733
73640.0000000    0.1028014
73680.0000000    0.1054005
73720.0000000    0.0992797
73760.0000000    0.0980298
73800.0000000    0.1064154
73840.0000000    0.0986228
73880.0000000    0.1010621
73920.0000000    0.1050030
73960.0000000    0.1031584
74000.0000000    0.0945398
74040.0000000    0.0906399
74080.0000000    0.0937504
74120.0000000    0.0888240
74160.0000000    0.0882752
74200.0000000    0.0882815
74240.0000000    0.1035174
74280.0000000    0.0993491
74320.0000000    0.0953183
74360.0000000    0.1041776
74400.0000000    0.1098089
74440.0000000    0.0963098
74480.0000000    0.0991317
74520.0000000    0.1126881
74560.0000000    0.0979172
74600.0000000    0.1203008
74640.0000000    0.0938734
74680.0000000    0.1139728
74720.0000000    0.1076664
74760.0000000    0.0929161
74800.0000000    0.0966409
74840.0000000    0.0941325
74880.0000000    0.1002626
74920.0000000    0.0964864
74960.0000000    0.0920307
75000.0000000    0.0926857
75040.0000000    0.1049553
75080.0000000    0.0878791
75120.0000000    0.0930664
75160.0000000    0.1009000
75200.0000000    0.0907177
75240.0000000    0.0879508
75280.0000000    0.0962588
75320.0000000    0.0900899
75360.0000000    0.0886161
75400.0000000    0.0877389
75440.0000000    0.0867392
75480.0000000    0.1135886
75520.0000000    0.1118768
75560.0000000    0.1022395
75600.0000000    0.0903205
75640.0000000    0.1043120
75680.0000000    0.1049229
75720.0000000    0.0954563
75760.0000000    0.0858861
75800.0000000    0.1030798
75840.0000000    0.0950844
75880.0000000    0.0982938
75920.0000000    0.0966425
75960.0000000    0.0888269
76000.0000000    0.0876666
76040.0000000    0.0887210
76080.0000000    0.0970317
76120.0000000    0.1050055
76160.0000000    0.0924061
76200.0000000    0.0934178
76240.0000000    0.0904539
76280.0000000    0.0966372
76320.0000000    0.0964505
76360.0000000    0.1049199
76400.0000000    0.0942935
76440.0000000    0.0934786
76480.0000000    0.0967650
76520.0000000    0.0947714
76560.0000000    0.1155898
76600.0000000    0.1016752
76640.0000000    0.1048220
76680.0000000    0.0946809
76720.0000000    0.0988372
76760.0000000    0.1020456
76800.0000000    0.1020273
76840.0000000    0.0949325
76880.0000000    0.0981951
76920.0000000    0.1037379
76960.0000000    0.0997451
77000.0000000    0.0947993
77040.0000000    0.0958688
77080.0000000    0.1046490
77120.0000000    0.1028547
77160.0000000    0.1009495
77200.0000000    0.1044609
77240.0000000    0.0900168
77280.0000000    0.1052467
77320.0000000    0.0962523
77360.0000000    0.0917840
77400.0000000    0.0991688
77440.0000000    0.0978558
77480.0000000    0.1096049
77520.0000000    0.0965505
77560.0000000    0.0956942
77600.0000000    0.0896072
77640.0000000    0.0976583
77680.0000000    0.0976413
77720.0000000    0.0982956
77760.0000000    0.0944205
77800.0000000    0.1017692
77840.0000000    0.0992021
77880.0000000    0.0956155
77920.0000000    0.0948799
77960.0000000    0.1008945
78000.0000000    0.0951759
78040.0000000    0.1012935
78080.0000000    0.0926143
78120.0000000    0.0957902
78160.0000000    0.0946014
78200.0000000    0.0995393
78240.0000000    0.0944474
78280.0000000    0.0983475
78320.0000000    0.0923340
78360.0000000    0.0979092
78400.0000000    0.0962536
78440.0000000    0.0976450
78480.0000000    0.0868346
78520.0000000    0.1005546
78560.0000000    0.0979933
78600.0000000    0.1033704
78640.0000000    0.1067916
78680.0000000    0.1086405
78720.0000000    0.1075187
78760.0000000    0.1002717
78800.0000000    0.1011972
78840.0000000    0.0987475
78880.0000000    0.0982373
78920.0000000    0.1147455
78960.0000000    0.1064629
79000.0000000    0.1156577
79040.0000000    0.1014452
79080.0000000    0.1112276
79120.0000000    0.1109175
79160.0000000    0.1074367
79200.0000000    0.0926244
79240.0000000    0.0992470
79280.0000000    0.0956146
79320.0000000    0.0935255
79360.0000000    0.0945246
79400.0000000    0.0979924
79440.0000000    0.0942512
79480.0000000    0.0982685
79520.0000000    0.0923478
79560.0000000    0.0983285
79600.0000000    0.1011952
79640.0000000    0.1005419
79680.0000000    0.0967716
79720.0000000    0.1095528
79760.0000000    0.0918761
79800.0000000    0.1006057
79840.0000000    0.0905973
79880.0000000    0.1007969
79920.0000000    0.1013592
79960.0000000    0.0954347
80000.0000000    0.1119357
80040.0000000    0.0997660
80080.0000000    0.1061629
80120.0000000    0.1058334
80160.0000000    0.1027711
80200.0000000    0.0989956
80240.0000000    0.0987963
80280.0000000    0.0982165
80320.0000000    0.1063422
80360.0000000    0.1019511
80400.0000000    0.1075689
80440.0000000    0.1055865
80480.0000000    0.0983423
80520.0000000    0.1072772
80560.0000000    0.1009300
80600.0000000    0.1058331
80640.0000000    0.0987187
80680.0000000    0.1038802
80720.0000000    0.1029767
80760.0000000    0.1049166
80800.0000000    0.1071244
80840.0000000    0.1010006
80880.0000000    0.0989504
80920.0000000    0.1046567
80960.0000000    0.0976925
81000.0000000    0.0971637
81040.0000000    0.1007233
81080.0000000    0.1046728
81120.0000000    0.1029870
81160.0000000    0.0982257
81200.0000000    0.0994604
81240.0000000    0.1050679
81280.0000000    0.0910220
81320.0000000    0.1006124
81360.0000000    0.1044905
81400.0000000    0.1084666
81440.0000000    0.1031966
81480.0000000    0.1041837
81520.0000000    0.1061864
81560.0000000    0.1006142
81600.0000000    0.1010610
81640.0000000    0.1034419
81680.0000000    0.1068329
81720.0000000    0.1032295
81760.0000000    0.1041766
81800.0000000    0.1090390
81840.0000000    0.1040061
81880.0000000    0.1050171
81920.0000000    0.0975150
81960.0000000    0.1106751
82000.0000000    0.1066720
82040.0000000    0.1125326
82080.0000000    0.1025871
82120.0000000    0.1039234
82160.0000000    0.1004339
82200.0000000    0.1107342
82240.0000000    0.0908858
82280.0000000    0.1087073
82320.0000000    0.1058608
82360.0000000    0.1008883
82400.0000000    0.1032437
82440.0000000    0.0971323
82480.0000000    0.0997474
82520.0000000    0.1017226
82560.0000000    0.1079254
82600.0000000    0.1123882
82640.0000000    0.1028866
82680.0000000    0.1060507
82720.0000000    0.1080025
82760.0000000    0.1007977
82800.0000000    0.1001169
82840.0000000    0.1109707
82880.0000000    0.1001594
82920.0000000    0.0937941
82960.0000000    0.0900387
83000.0000000    0.0921099
83040.0000000    0.0927251
83080.0000000    0.0987612
83120.0000000    0.0981793
83160.0000000    0.1023503
83200.0000000    0.1079754
83240.0000000    0.0988841
83280.0000000    0.0966638
83320.0000000    0.1016967
83360.0000000    0.1017719
83400.0000000    0.1183544
83440.0000000    0.1076865
83480.0000000    0.1024764
83520.0000000    0.0958716
83560.0000000    0.0950770
83600.0000000    0.0975397
83640.0000000    0.0970261
83680.0000000    0.1062389
83720.0000000    0.1068268
83760.0000000    0.1097940
83800.0000000    0.1116561
83840.0000000    0.1045132
83880.0000000    0.0910623
83920.0000000    0.1084181
83960.0000000    0.0930577
84000.0000000    0.1039515
84040.0000000    0.1130175
84080.0000000    0.1034919
84120.0000000    0.0984845
84160.0000000    0.1054049
84200.0000000    0.1017035
84240.0000000    0.0968359
84280.0000000    0.1003914
84320.0000000    0.0968264
84360.0000000    0.0890191
84400.0000000    0.1052181
84440.0000000    0.1090480
84480.0000000    0.0912137
84520.0000000    0.0920966
84560.0000000    0.0848234
84600.0000000    0.1014798
84640.0000000    0.0909856
84680.0000000    0.1014838
84720.0000000    0.1056576
84760.0000000    0.0850554
84800.0000000    0.0893906
84840.0000000    0.0888855
84880.0000000    0.1021740
84920.0000000    0.0900089
84960.0000000    0.0878589
85000.0000000    0.0936118
85040.0000000    0.1045003
85080.0000000    0.0935298
85120.0000000    0.0936170
85160.0000000    0.0913716
85200.0000000    0.0882076
85240.0000000    0.1069444
85280.0000000    0.0974205
85320.0000000    0.0912700
85360.0000000    0.0998599
85400.0000000    0.1004620
85440.0000000    0.1055866
85480.0000000    0.0928914
85520.0000000    0.0890514
85560.0000000    0.0970452
85600.0000000    0.1021270
85640.0000000    0.0991555
85680.0000000    0.0977639
85720.0000000    0.0951656
85760.0000000    0.0945019
85800.0000000    0.0988616
85840.0000000    0.0984302
85880.0000000    0.0948743
85920.0000000    0.0930840
85960.0000000    0.0875017
86000.0000000    0.0969718
86040.0000000    0.0900109
86080.0000000    0.0965947
86120.0000000    0.0899686
86160.0000000    0.0957008
86200.0000000    0.0981450
86240.0000000    0.1022903
86280.0000000    0.1007775
86320.0000000    0.1021284
86360.0000000    0.0943002
86400.0000000    0.1029627
86440.0000000    0.0969962
86480.0000000    0.0859274
86520.0000000    0.0931132
86560.0000000    0.1080765
86600.0000000    0.0996056
86640.0000000    0.0979123
86680.0000000    0.0978224
86720.0000000    0.0951193
86760.0000000    0.0991845
86800.0000000    0.0974360
86840.0000000    0.1022169
86880.0000000    0.0931679
86920.0000000    0.0950557
86960.0000000    0.0953295
87000.0000000    0.1062370
87040.0000000    0.0938191
87080.0000000    0.1033651
87120.0000000    0.0906091
87160.0000000    0.1007388
87200.0000000    0.0980864
87240.0000000    0.0908064
87280.0000000    0.0945456
87320.0000000    0.0935607
87360.0000000    0.0996276
87400.0000000    0.1057262
87440.0000000    0.1024100
87480.0000000    0.1012950
87520.0000000    0.0907705
87560.0000000    0.1021074
87600.0000000    0.1045118
87640.0000000    0.1116553
87680.0000000    0.1046281
87720.0000000    0.1035385
87760.0000000    0.0999829
87800.0000000    0.0939418
87840.0000000    0.0985072
87880.0000000    0.1003680
87920.0000000    0.0945130
87960.0000000    0.0994000
88000.0000000    0.0927139
88040.0000000    0.0978782
88080.0000000    0.1067506
88120.0000000    0.1061129
88160.0000000    0.1080705
88200.0000000    0.1146900
88240.0000000    0.1038251
88280.0000000    0.1093810
88320.0000000    0.1039872
88360.0000000    0.0974507
88400.0000000    0.1085798
88440.0000000    0.1136055
88480.0000000    0.1060176
88520.0000000    0.1000648
88560.0000000    0.1003800
88600.0000000    0.0971619
88640.0000000    0.0938146
88680.0000000    0.0970214
88720.0000000    0.0974475
88760.0000000    0.1011488
88800.0000000    0.0984986
88840.0000000    0.0992845
88880.0000000    0.0965313
88920.0000000    0.0977686
88960.0000000    0.0932134
89000.0000000    0.0993992
89040.0000000    0.0961021
89080.0000000    0.0940635
89120.0000000    0.1017146
89160.0000000    0.1061322
89200.0000000    0.1002880
89240.0000000    0.0985295
89280.0000000    0.0975393
89320.0000000    0.0983893
89360.0000000    0.0995195
89400.0000000    0.1032078
89440.0000000    0.1078165
89480.0000000    0.1036490
89520.0000000    0.1124814
89560.0000000    0.1044072
89600.0000000    0.0982457
89640.0000000    0.1040521
89680.0000000    0.0985496
89720.0000000    0.1013092
89760.0000000    0.1000385
89800.0000000    0.0988392
89840.0000000    0.1019982
89880.0000000    0.1021897
89920.0000000    0.1083284
89960.0000000    0.0979416
90000.0000000    0.0982288
90040.0000000    0.1038946
90080.0000000    0.0935514
90120.0000000    0.0878657
90160.0000000    0.1061744
90200.0000000    0.0999064
90240.0000000    0.0983190
90280.0000000    0.0937289
90320.0000000    0.1005338
90360.0000000    0.0932865
90400.0000000    0.1038879
90440.0000000    0.1099746
90480.0000000    0.1019770
90520.0000000    0.1041380
90560.0000000    0.1056074
90600.0000000    0.0916769
90640.0000000    0.0947772
90680.0000000    0.0860143
90720.0000000    0.0942317
90760.0000000    0.0969909
90800.0000000    0.1055430
90840.0000000    0.1021241
90880.0000000    0.0954729
90920.0000000    0.1033775
90960.0000000    0.0983194
91000.0000000    0.0995329
91040.0000000    0.1017584
91080.0000000    0.0895003
91120.0000000    0.0964999
91160.0000000    0.0967686
91200.0000000    0.0987726
91240.0000000    0.1051987
91280.0000000    0.0926080
91320.0000000    0.1059449
91360.0000000    0.1052447
91400.0000000    0.1018609
91440.0000000    0.0935402
91480.0000000    0.1059554
91520.0000000    0.0956001
91560.0000000    0.0944150
91600.0000000    0.0946080
91640.0000000    0.0995103
91680.0000000    0.0955103
91720.0000000    0.1081447
91760.0000000    0.1065360
91800.0000000    0.1050436
91840.0000000    0.1090558
91880.0000000    0.1070677
91920.0000000    0.0994919
91960.0000000    0.0992635
92000.0000000    0.0965075
92040.0000000    0.1004790
92080.0000000    0.1130582
92120.0000000    0.1107223
92160.0000000    0.0965523
92200.0000000    0.1068828
92240.0000000    0.1023281
92280.0000000    0.1006274
92320.0000000    0.0924299
92360.0000000    0.0936055
92400.0000000    0.0923558
92440.0000000    0.0915340
92480.0000000    0.0881095
92520.0000000    0.0876511
92560.0000000    0.0972086
92600.0000000    0.0922401
92640.0000000    0.0911970
92680.0000000    0.0992143
92720.0000000    0.0984426
92760.0000000    0.0950792
92800.0000000    0.0999243
92840.0000000    0.1078267
92880.0000000    0.0907320
92920.0000000    0.1031377
92960.0000000    0.0930224
93000.0000000    0.0908128
93040.0000000    0.1003988
93080.0000000    0.1003604
93120.0000000    0.0953178
93160.0000000    0.0864876
93200.0000000    0.0802554
93240.0000000    0.0913388
93280.0000000    0.1020860
93320.0000000    0.0960691
93360.0000000    0.1036872
93400.0000000    0.1050362
93440.0000000    0.1025956
93480.0000000    0.0871040
93520.0000000    0.0895399
93560.0000000    0.1088260
93600.0000000    0.0992186
93640.0000000    0.1009385
93680.0000000    0.0924454
93720.0000000    0.1002448
93760.0000000    0.0998841
93800.0000000    0.1016610
93840.0000000    0.1105017
93880.0000000    0.1020396
93920.0000000    0.1035978
93960.0000000    0.1088137
94000.0000000    0.1061153
94040.0000000    0.1063328
94080.0000000    0.1015233
94120.0000000    0.0972840
94160.0000000    0.1045328
94200.0000000    0.1014277
94240.0000000    0.1079819
94280.0000000    0.1102381
94320.0000000    0.1056675
94360.0000000    0.1093639
94400.0000000    0.1069755
94440.0000000    0.1037490
94480.0000000    0.1016273
94520.0000000    0.1024787
94560.0000000    0.0990757
94600.0000000    0.0886461
94640.0000000    0.0992024
94680.0000000    0.0906276
94720.0000000    0.0942273
94760.0000000    0.0942195
94800.0000000    0.0959051
94840.0000000    0.0984249
94880.0000000    0.0995411
94920.0000000    0.1068284
94960.0000000    0.1089440
95000.0000000    0.1033756
95040.0000000    0.0968616
95080.0000000    0.1032482
95120.0000000    0.1015341
95160.0000000    0.1022891
95200.0000000    0.1035599
95240.0000000    0.1020967
95280.0000000    0.0986849
95320.0000000    0.0993062
95360.0000000    0.1067778
95400.0000000    0.1067097
95440.0000000    0.1020446
95480.0000000    0.0953435
95520.0000000    0.0926849
95560.0000000    0.0940850
95600.0000000    0.0977813
95640.0000000    0.1000947
95680.0000000    0.1092761
95720.0000000    0.1093086
95760.0000000    0.1153796
95800.0000000    0.1127724
95840.0000000    0.1092267
95880.0000000    0.1171304
95920.0000000    0.1118076
95960.0000000    0.1105415
96000.0000000    0.1123508
96040.0000000    0.1024633
96080.0000000    0.1106066
96120.0000000    0.1064827
96160.0000000    0.1055882
96200.0000000    0.1121094
96240.0000000    0.1055851
96280.0000000    0.1051739
96320.0000000    0.1022237
96360.0000000    0.0994169
96400.0000000    0.0987554
96440.0000000    0.1052168
96480.0000000    0.1062538
96520.0000000    0.1089769
96560.0000000    0.1001747
96600.0000000    0.1003015
96640.0000000    0.1056971
96680.0000000    0.0996303
96720.0000000    0.1030506
96760.0000000    0.1082719
96800.0000000    0.0971375
96840.0000000    0.0941316
96880.0000000    0.1016694
96920.0000000    0.0958931
96960.0000000    0.1163556
97000.0000000    0.1179315
97040.0000000    0.1047964
97080.0000000    0.1186776
97120.0000000    0.1098703
97160.0000000    0.1101613
97200.0000000    0.1068996
97240.0000000    0.1038621
97280.0000000    0.1045144
97320.0000000    0.1115977
97360.0000000    0.1082171
97400.0000000    0.1020435
97440.0000000    0.0956634
97480.0000000    0.1083197
97520.0000000    0.1014129
97560.0000000    0.1125449
97600.0000000    0.1081178
97640.0000000    0.0972860
97680.0000000    0.1042030
97720.0000000    0.0990398
97760.0000000    0.1028994
97800.0000000    0.1023681
97840.0000000    0.1029621
97880.0000000    0.1108046
97920.0000000    0.1075710
97960.0000000    0.1045955
98000.0000000    0.1027194
98040.0000000    0.1029252
98080.0000000    0.1068562
98120.0000000    0.1016750
98160.0000000    0.1014073
98200.0000000    0.1033786
98240.0000000    0.0960105
98280.0000000    0.1022828
98320.0000000    0.1066592
98360.0000000    0.1032052
98400.0000000    0.1073990
98440.0000000    0.1053158
98480.0000000    0.1065128
98520.0000000    0.1057102
98560.0000000    0.1051749
98600.0000000    0.1024519
98640.0000000    0.1066964
98680.0000000    0.1007248
98720.0000000    0.1014118
98760.0000000    0.1252665
98800.0000000    0.1169793
98840.0000000    0.1150508
98880.0000000    0.1009462
98920.0000000    0.1012205
98960.0000000    0.1126286
99000.0000000    0.1068382
99040.0000000    0.1118548
99080.0000000    0.1142938
99120.0000000    0.1107972
99160.0000000    0.1026461
99200.0000000    0.1057536
99240.0000000    0.1084237
99280.0000000    0.1097181
99320.0000000    0.0994015
99360.0000000    0.0958402
99400.0000000    0.1066181
99440.0000000    0.1075970
99480.0000000    0.1027109
99520.0000000    0.1093851
99560.0000000    0.1081242
99600.0000000    0.1064155
99640.0000000    0.1061257
99680.0000000    0.1062216
99720.0000000    0.1037521
99760.0000000    0.1015587
99800.0000000    0.1033608
99840.0000000    0.1171903
99880.0000000    0.1062459
99920.0000000    0.1095186
99960.0000000    0.1152268
100000.0000000    0.1053901
100040.0000000    0.0944371
100080.0000000    0.0950283
100120.0000000    0.1004284
100160.0000000    0.1076825
100200.0000000    0.0989729
100240.0000000    0.1069808
100280.0000000    0.1043156
100320.0000000    0.1071131
100360.0000000    0.1066738
100400.0000000    0.1084001
100440.0000000    0.1104910
100480.0000000    0.1058841
100520.0000000    0.1084468
100560.0000000    0.1034230
100600.0000000    0.1034187
100640.0000000    0.1032512
100680.0000000    0.1089846
100720.0000000    0.1041666
100760.0000000    0.1051786
100800.0000000    0.0981055
100840.0000000    0.1114854
100880.0000000    0.1026264
100920.0000000    0.1009251
100960.0000000    0.0973835
101000.0000000    0.1089329
101040.0000000    0.1001075
101080.0000000    0.1046181
101120.0000000    0.0969671
101160.0000000    0.1039540
101200.0000000    0.0974816
101240.0000000    0.1025707
101280.0000000    0.0996676
101320.0000000    0.0967701
101360.0000000    0.0963679
101400.0000000    0.0958630
101440.0000000    0.1030069
101480.0000000    0.0999415
101520.0000000    0.1026519
101560.0000000    0.0961565
101600.0000000    0.0971777
101640.0000000    0.1038224
101680.0000000    0.0959835
101720.0000000    0.0970595
101760.0000000    0.0958985
101800.0000000    0.1034768
101840.0000000    0.0962083
101880.0000000    0.1052402
101920.0000000    0.1042004
101960.0000000    0.1053139
102000.0000000    0.1109733
102040.0000000    0.1127664
102080.0000000    0.1076046
102120.0000000    0.1105212
102160.0000000    0.1073135
102200.0000000    0.1111480
102240.0000000    0.1070743
102280.0000000    0.1094930
102320.0000000    0.1089488
102360.0000000    0.1095978
102400.0000000    0.1081587
102440.0000000    0.1068060
102480.0000000    0.1093812
102520.0000000    0.1134606
102560.0000000    0.1098580
102600.0000000    0.1130605
102640.0000000    0.1056561
102680.0000000    0.1106391
102720.0000000    0.1136839
102760.0000000    0.1132059
102800.0000000    0.1095651
102840.0000000    0.1135269
102880.0000000    0.1174573
102920.0000000    0.1160758
102960.0000000    0.1081095
103000.0000000    0.1052017
103040.0000000    0.1083534
103080.0000000    0.1031293
103120.0000000    0.1042343
103160.0000000    0.1064622
103200.0000000    0.1104311
103240.0000000    0.1110016
103280.0000000    0.1131596
103320.0000000    0.1082599
103360.0000000    0.1100699
103400.0000000    0.1047186
103440.0000000    0.1159246
103480.0000000    0.1150185
103520.0000000    0.1177912
103560.0000000    0.1153627
103600.0000000    0.1143444
103640.0000000    0.1148309
103680.0000000    0.1123508
103720.0000000    0.1168990
103760.0000000    0.1144971
103800.0000000    0.1082966
103840.0000000    0.1136283
103880.0000000    0.1168331
103920.0000000    0.1177615
103960.0000000    0.1098490
104000.0000000    0.1128862
104040.0000000    0.1065716
104080.0000000    0.1175730
104120.0000000    0.1114062
104160.0000000    0.1126871
104200.0000000    0.1089927
104240.0000000    0.1145225
104280.0000000    0.1201727
104320.0000000    0.1182359
104360.0000000    0.1228611
104400.0000000    0.1250254
104440.0000000    0.1176706
104480.0000000    0.1081633
104520.0000000    0.1137644
104560.0000000    0.1062224
104600.0000000    0.1083632
104640.0000000    0.1061572
104680.0000000    0.1100722
104720.0000000    0.1067363
104760.0000000    0.1046774
104800.0000000    0.1012683
104840.0000000    0.1077288
104880.0000000    0.1131857
104920.0000000    0.1091308
104960.0000000    0.1023079
105000.0000000    0.1110205
105040.0000000    0.1126861
105080.0000000    0.1189378
105120.0000000    0.1083995
105160.0000000    0.1106942
105200.0000000    0.1058824
105240.0000000    0.1144930
105280.0000000    0.1216119
105320.0000000    0.1251652
105360.0000000    0.1208043
105400.0000000    0.1153302
105440.0000000    0.1160366
105480.0000000    0.1277900
105520.0000000    0.1324055
105560.0000000    0.1235954
105600.0000000    0.1195551
105640.0000000    0.1134455
105680.0000000    0.1110178
105720.0000000    0.1153498
105760.0000000    0.1134650
105800.0000000    0.1138951
105840.0000000    0.1174678
105880.0000000    0.1188473
105920.0000000    0.1162695
105960.0000000    0.1106361
106000.0000000    0.1161741
106040.0000000    0.1160378
106080.0000000    0.1133450
106120.0000000    0.1109389
106160.0000000    0.1095139
106200.0000000    0.1199047
106240.0000000    0.1065849
106280.0000000    0.1185071
106320.0000000    0.1039429
106360.0000000    0.0999074
106400.0000000    0.0983068
106440.0000000    0.1071092
106480.0000000    0.1013718
106520.0000000    0.1055385
106560.0000000    0.1095282
106600.0000000    0.1136628
106640.0000000    0.1149867
106680.0000000    0.1048957
106720.0000000    0.1067182
106760.0000000    0.1089602
106800.0000000    0.0972511
106840.0000000    0.1027224
106880.0000000    0.1018197
106920.0000000    0.1166702
106960.0000000    0.1127231
107000.0000000    0.1133594
107040.0000000    0.1146081
107080.0000000    0.1152360
107120.0000000    0.1132880
107160.0000000    0.1045962
107200.0000000    0.1067892
107240.0000000    0.0985111
107280.0000000    0.1059467
107320.0000000    0.1032681
107360.0000000    0.1118454
107400.0000000    0.1032778
107440.0000000    0.1007916
107480.0000000    0.0973015
107520.0000000    0.0958262
107560.0000000    0.1139130
107600.0000000    0.1029875
107640.0000000    0.1105299
107680.0000000    0.1035963
107720.0000000    0.1063428
107760.0000000    0.1020281
107800.0000000    0.1098054
107840.0000000    0.0965409
107880.0000000    0.0959094
107920.0000000    0.1057971
107960.0000000    0.0972358
108000.0000000    0.1029165
108040.0000000    0.1054686
108080.0000000    0.1042842
108120.0000000    0.1033017
108160.0000000    0.1056816
108200.0000000    0.0972604
108240.0000000    0.1102945
108280.0000000    0.1029343
108320.0000000    0.0996671
108360.0000000    0.1026868
108400.0000000    0.1081945
108440.0000000    0.1127619
108480.0000000    0.1209920
108520.0000000    0.1019554
108560.0000000    0.1057378
108600.0000000    0.1007620
108640.0000000    0.0970069
108680.0000000    0.0948364
108720.0000000    0.0993807
108760.0000000    0.0969607
108800.0000000    0.0938476
108840.0000000    0.0882026
108880.0000000    0.0923939
108920.0000000    0.0979219
108960.0000000    0.1056298
109000.0000000    0.1005621
109040.0000000    0.1052634
109080.0000000    0.1077137
109120.0000000    0.1067452
109160.0000000    0.1062454
109200.0000000    0.1039543
109240.0000000    0.0998727
109280.0000000    0.1071473
109320.0000000    0.1021360
109360.0000000    0.1083473
109400.0000000    0.1133347
109440.0000000    0.1115140
109480.0000000    0.1118844
109520.0000000    0.1092366
109560.0000000    0.1053184
109600.0000000    0.1144313
109640.0000000    0.1015910
109680.0000000    0.1155207
109720.0000000    0.1085098
109760.0000000    0.1198984
109800.0000000    0.1114664
109840.0000000    0.1097024
109880.0000000    0.1018925
109920.0000000    0.1267899
109960.0000000    0.1140898
110000.0000000    0.1188097
110040.0000000    0.1100655
110080.0000000    0.1103067
110120.0000000    0.0985051
110160.0000000    0.0997676
110200.0000000    0.0958753
110240.0000000    0.1039387
110280.0000000    0.1069218
110320.0000000    0.0964277
110360.0000000    0.1028247
110400.0000000    0.1054747
110440.0000000    0.1048537
110480.0000000    0.1040246
110520.0000000    0.1005761
110560.0000000    0.0953093
110600.0000000    0.1042930
110640.0000000    0.1064154
110680.0000000    0.1109178
110720.0000000    0.0975591
110760.0000000    0.0987897
110800.0000000    0.0934898
110840.0000000    0.1011570
110880.0000000    0.0975185
110920.0000000    0.0914009
110960.0000000    0.1009759
111000.0000000    0.1007572
111040.0000000    0.1032352
111080.0000000    0.1013912
111120.0000000    0.0956398
111160.0000000    0.0945898
111200.0000000    0.0984246
111240.0000000    0.0990919
111280.0000000    0.0934412
111320.0000000    0.0969804
111360.0000000    0.1110058
111400.0000000    0.0928745
111440.0000000    0.1006975
111480.0000000    0.1086051
111520.0000000    0.1091356
111560.0000000    0.0972459
111600.0000000    0.0967843
111640.0000000    0.0937428
111680.0000000    0.1053791
111720.0000000    0.1017279
111760.0000000    0.0962956
111800.0000000    0.0997410
111840.0000000    0.0976458
111880.0000000    0.0986283
111920.0000000    0.1020841
111960.0000000    0.0927964
112000.0000000    0.0914246
112040.0000000    0.0966973
112080.0000000    0.0986132
112120.0000000    0.1045570
112160.0000000    0.1023357
112200.0000000    0.0952269
112240.0000000    0.0952592
112280.0000000    0.0986320
112320.0000000    0.0940956
112360.0000000    0.1057732
112400.0000000    0.1048147
112440.0000000    0.1029252
112480.0000000    0.1027283
112520.0000000    0.1011222
112560.0000000    0.1057510
112600.0000000    0.0956322
112640.0000000    0.0955215
112680.0000000    0.1019442
112720.0000000    0.0904539
112760.0000000    0.0998649
112800.0000000    0.1003926
112840.0000000    0.0975464
112880.0000000    0.0907710
112920.0000000    0.1010862
112960.0000000    0.0976572
113000.0000000    0.0940480
113040.0000000    0.0972299
113080.0000000    0.0939908
113120.0000000    0.0970327
113160.0000000    0.1016826
113200.0000000    0.1033314
113240.0000000    0.1048860
113280.0000000    0.1016019
113320.0000000    0.0974478
113360.0000000    0.0948344
113400.0000000    0.0966909
113440.0000000    0.1027975
113480.0000000    0.1035972
113520.0000000    0.0959914
113560.0000000    0.1038371
113600.0000000    0.0971620
113640.0000000    0.1009227
113680.0000000    0.0943795
113720.0000000    0.0896501
113760.0000000    0.0906772
113800.0000000    0.0907312
113840.0000000    0.0948789
113880.0000000    0.0992866
113920.0000000    0.0952102
113960.0000000    0.0993926
114000.0000000    0.1040937
114040.0000000    0.1013089
114080.0000000    0.0953599
114120.0000000    0.0963379
114160.0000000    0.0954007
114200.0000000    0.1006003
114240.0000000    0.1049344
114280.0000000    0.0961164
114320.0000000    0.1001191
114360.0000000    0.1120288
114400.0000000    0.1105497
114440.0000000    0.0943738
114480.0000000    0.0891296
114520.0000000    0.0844149
114560.0000000    0.0887671
114600.0000000    0.0868837
114640.0000000    0.0991837
114680.0000000    0.1051601
114720.0000000    0.0964562
114760.0000000    0.0995541
114800.0000000    0.1087496
114840.0000000    0.1044719
114880.0000000    0.0913979
114920.0000000    0.0973699
114960.0000000    0.0963392
115000.0000000    0.1039036
115040.0000000    0.0903111
115080.0000000    0.1017327
115120.0000000    0.0932435
115160.0000000    0.1009812
115200.0000000    0.0930227
115240.0000000    0.0977145
115280.0000000    0.0961557
115320.0000000    0.0945545
115360.0000000    0.1000520
115400.0000000    0.1001904
115440.0000000    0.1107281
115480.0000000    0.0958451
115520.0000000    0.0925272
115560.0000000    0.0890391
115600.0000000    0.0945894
115640.0000000    0.0978286
115680.0000000    0.0933636
115720.0000000    0.0890394
115760.0000000    0.1051398
115800.0000000    0.1065075
115840.0000000    0.0943051
115880.0000000    0.1005651
115920.0000000    0.0984889
115960.0000000    0.1002657
116000.0000000    0.1001724
116040.0000000    0.1088691
116080.0000000    0.1069442
116120.0000000    0.0941260
116160.0000000    0.0931156
116200.0000000    0.0965865
116240.0000000    0.0979090
116280.0000000    0.0955356
116320.0000000    0.0998429
116360.0000000    0.1083907
116400.0000000    0.1049484
116440.0000000    0.0952135
116480.0000000    0.0970080
116520.0000000    0.0978366
116560.0000000    0.0969199
116600.0000000    0.0965771
116640.0000000    0.0986419
116680.0000000    0.0997629
116720.0000000    0.1063485
116760.0000000    0.1001030
116800.0000000    0.0911460
116840.0000000    0.0956135
116880.0000000    0.1026734
116920.0000000    0.1061567
116960.0000000    0.1044134
117000.0000000    0.1043018
117040.0000000    0.1016125
117080.0000000    0.1016916
117120.0000000    0.1017012
117160.0000000    0.1035138
117200.0000000    0.1056722
117240.0000000    0.1036137
117280.0000000    0.1078694
117320.0000000    0.1093186
117360.0000000    0.0924318
117400.0000000    0.1071364
117440.0000000    0.0969531
117480.0000000    0.0979085
117520.0000000    0.0954931
117560.0000000    0.1013248
117600.0000000    0.1073047
117640.0000000    0.0963104
117680.0000000    0.0979140
117720.0000000    0.0996238
117760.0000000    0.0997584
117800.0000000    0.1105719
117840.0000000    0.0986093
117880.0000000    0.0942357
117920.0000000    0.0994997
117960.0000000    0.0961456
118000.0000000    0.1062796
118040.0000000    0.1050673
118080.0000000    0.0945841
118120.0000000    0.0986266
118160.0000000    0.0978594
118200.0000000    0.0966210
118240.0000000    0.0955692
118280.0000000    0.1006337
118320.0000000    0.0895792
118360.0000000    0.0965737
118400.0000000    0.0962993
118440.0000000    0.0992739
118480.0000000    0.0984763
118520.0000000    0.0999198
118560.0000000    0.0894564
118600.0000000    0.0887138
118640.0000000    0.0971202
118680.0000000    0.0902358
118720.0000000    0.1005240
118760.0000000    0.0980117
118800.0000000    0.0955361
118840.0000000    0.0928009
118880.0000000    0.0987353
118920.0000000    0.0958942
118960.0000000    0.0910678
119000.0000000    0.0921849
119040.0000000    0.1052811
119080.0000000    0.0964131
119120.0000000    0.1091023
119160.0000000    0.1021124
119200.0000000    0.1029787
119240.0000000    0.0885417
119280.0000000    0.0917529
119320.0000000    0.0911617
119360.0000000    0.1024654
119400.0000000    0.1019902
119440.0000000    0.1012954
119480.0000000    0.0920611
119520.0000000    0.0963909
119560.0000000    0.1048441
119600.0000000    0.1056771
119640.0000000    0.0918708
119680.0000000    0.1012856
119720.0000000    0.0873780
119760.0000000    0.0966639
119800.0000000    0.0933849
119840.0000000    0.0902309
119880.0000000    0.0960460
119920.0000000    0.0970256
119960.0000000    0.0998887
120000.0000000    0.0915276
120040.0000000    0.0948838
120080.0000000    0.0922064
120120.0000000    0.1002725
120160.0000000    0.1069893
120200.0000000    0.0979880
120240.0000000    0.1003329
120280.0000000    0.0908743
120320.0000000    0.1026280
120360.0000000    0.1012990
120400.0000000    0.1091271
120440.0000000    0.1114477
120480.0000000    0.0923472
120520.0000000    0.0966129
120560.0000000    0.1038291
120600.0000000    0.1165994
120640.0000000    0.0916330
120680.0000000    0.0909640
120720.0000000    0.0991258
120760.0000000    0.0948840
120800.0000000    0.1035005
120840.0000000    0.1017124
120880.0000000    0.0977703
120920.0000000    0.0962416
120960.0000000    0.1036411
121000.0000000    0.0961908
121040.0000000    0.0962895
121080.0000000    0.0952888
121120.0000000    0.1045406
121160.0000000    0.1094966
121200.0000000    0.0950269
121240.0000000    0.0941090
121280.0000000    0.0938752
121320.0000000    0.0925153
121360.0000000    0.1011777
121400.0000000    0.0888130
121440.0000000    0.0852510
121480.0000000    0.0959434
121520.0000000    0.0906023
121560.0000000    0.0845921
121600.0000000    0.0920788
121640.0000000    0.0864191
121680.0000000    0.0924601
121720.0000000    0.0895227
121760.0000000    0.0917872
121800.0000000    0.0898696
121840.0000000    0.0837242
121880.0000000    0.0990210
121920.0000000    0.0983338
121960.0000000    0.0935078
122000.0000000    0.0875917
122040.0000000    0.0873857
122080.0000000    0.0865379
122120.0000000    0.0867672
122160.0000000    0.0916520
122200.0000000    0.0838504
122240.0000000    0.0880269
122280.0000000    0.0786704
122320.0000000    0.0876257
122360.0000000    0.0908424
122400.0000000    0.0874700
122440.0000000    0.0974177
122480.0000000    0.0999346
122520.0000000    0.0959495
122560.0000000    0.0995723
122600.0000000    0.1006002
122640.0000000    0.1014083
122680.0000000    0.0946090
122720.0000000    0.1055252
122760.0000000    0.0929028
122800.0000000    0.0946329
122840.0000000    0.1046046
122880.0000000    0.1042271
122920.0000000    0.0902201
122960.0000000    0.0879270
123000.0000000    0.0873590
123040.0000000    0.0911014
123080.0000000    0.0910892
123120.0000000    0.0903066
123160.0000000    0.0797023
123200.0000000    0.0896830
123240.0000000    0.0847101
123280.0000000    0.0964220
123320.0000000    0.0871351
123360.0000000    0.0990145
123400.0000000    0.1056315
123440.0000000    0.0983098
123480.0000000    0.0909603
123520.0000000    0.0984235
123560.0000000    0.0962882
123600.0000000    0.0980297
123640.0000000    0.0948045
123680.0000000    0.0922383
123720.0000000    0.0884997
123760.0000000    0.0874150
123800.0000000    0.0954918
123840.0000000    0.0870068
123880.0000000    0.0831140
123920.0000000    0.0919056
123960.0000000    0.0875719
124000.0000000    0.0920266
124040.0000000    0.0898627
124080.0000000    0.0988061
124120.0000000    0.0908948
124160.0000000    0.0838771
124200.0000000    0.0941044
124240.0000000    0.0961422
124280.0000000    0.1041825
124320.0000000    0.1086984
124360.0000000    0.0952553
124400.0000000    0.1055727
124440.0000000    0.0944600
124480.0000000    0.0942064
124520.0000000    0.0938908
124560.0000000    0.0984812
124600.0000000    0.0987590
124640.0000000    0.1001238
124680.0000000    0.0938331
124720.0000000    0.0963901
124760.0000000    0.1063633
124800.0000000    0.1088383
124840.0000000    0.1130778
124880.0000000    0.1061172
124920.0000000    0.1110145
124960.0000000    0.1084333
125000.0000000    0.0923291
125040.0000000    0.0935654
125080.0000000    0.0945074
125120.0000000    0.1046228
125160.0000000    0.1112543
125200.0000000    0.1092737
125240.0000000    0.1061887
125280.0000000    0.1116572
125320.0000000    0.1057700
125360.0000000    0.1000009
125400.0000000    0.1027421
125440.0000000    0.1048474
125480.0000000    0.0976708
125520.0000000    0.1023301
125560.0000000    0.1004384
125600.0000000    0.0902272
125640.0000000    0.0974283
125680.0000000    0.0958133
125720.0000000    0.0968167
125760.0000000    0.0909081
125800.0000000    0.0965468
125840.0000000    0.0946453
125880.0000000    0.1034599
125920.0000000    0.0909203
125960.0000000    0.0933945
126000.0000000    0.0991468
126040.0000000    0.0979817
126080.0000000    0.0929397
126120.0000000    0.1032932
126160.0000000    0.1005325
126200.0000000    0.1089988
126240.0000000    0.1064000
126280.0000000    0.1081118
126320.0000000    0.1063972
126360.0000000    0.0975481
126400.0000000    0.1000501
126440.0000000    0.1007806
126480.0000000    0.0974595
126520.0000000    0.1021895
126560.0000000    0.1019330
126600.0000000    0.0948590
126640.0000000    0.0990768
126680.0000000    0.0935996
126720.0000000    0.1041730
126760.0000000    0.0921500
126800.0000000    0.1049791
126840.0000000    0.0939661
126880.0000000    0.1060756
126920.0000000    0.1014728
126960.0000000    0.0993071
127000.0000000    0.1035704
127040.0000000    0.1093477
127080.0000000    0.0887228
127120.0000000    0.1067416
127160.0000000    0.1115224
127200.0000000    0.0989345
127240.0000000    0.1122204
127280.0000000    0.1001778
127320.0000000    0.0937874
127360.0000000    0.1037892
127400.0000000    0.1006253
127440.0000000    0.0968356
127480.0000000    0.0971896
127520.0000000    0.0997041
127560.0000000    0.0956308
127600.0000000    0.0996522
127640.0000000    0.1057441
127680.0000000    0.1050325
127720.0000000    0.1097847
127760.0000000    0.1079317
127800.0000000    0.1010125
127840.0000000    0.1043873
127880.0000000    0.0963998
127920.0000000    0.0965619
127960.0000000    0.1068424
128000.0000000    0.0940897
128040.0000000    0.0932011
128080.0000000    0.0989558
128120.0000000    0.1035568
128160.0000000    0.0952130
128200.0000000    0.1045605
128240.0000000    0.1058173
128280.0000000    0.0977254
128320.0000000    0.0996574
128360.0000000    0.0982104
128400.0000000    0.0971938
128440.0000000    0.0914133
128480.0000000    0.1037073
128520.0000000    0.1006161
128560.0000000    0.0974987
128600.0000000    0.0994869
128640.0000000    0.0959745
128680.0000000    0.0944097
128720.0000000    0.1038518
128760.0000000    0.1041296
128800.0000000    0.1060047
128840.0000000    0.1049320
128880.0000000    0.1026025
128920.0000000    0.0953814
128960.0000000    0.1011146
129000.0000000    0.1001869
129040.0000000    0.1049190
129080.0000000    0.1095584
129120.0000000    0.0970837
129160.0000000    0.1007446
129200.0000000    0.1016018
129240.0000000    0.1068160
129280.0000000    0.0978733
129320.0000000    0.1037114
129360.0000000    0.0979119
129400.0000000    0.0972630
129440.0000000    0.0915066
129480.0000000    0.0923721
129520.0000000    0.1006014
129560.0000000    0.0921954
129600.0000000    0.1069046
129640.0000000    0.0956794
129680.0000000    0.0980556
129720.0000000    0.1011024
129760.0000000    0.0953049
129800.0000000    0.0964315
129840.0000000    0.0925788
129880.0000000    0.0923841
129920.0000000    0.0958936
129960.0000000    0.1015446
130000.0000000    0.0983504
130040.0000000    0.0974465
130080.0000000    0.0986625
130120.0000000    0.0930426
130160.0000000    0.0890525
130200.0000000    0.0923085
130240.0000000    0.0962902
130280.0000000    0.1012810
130320.0000000    0.1037183
130360.0000000    0.1015413
130400.0000000    0.0949463
130440.0000000    0.1088294
130480.0000000    0.1009704
130520.0000000    0.0980064
130560.0000000    0.0956682
130600.0000000    0.0988958
130640.0000000    0.1007232
130680.0000000    0.1035354
130720.0000000    0.1060535
130760.0000000    0.1091789
130800.0000000    0.1051858
130840.0000000    0.0995755
130880.0000000    0.0995842
130920.0000000    0.1089540
130960.0000000    0.0970318
131000.0000000    0.1046637
131040.0000000    0.1011137
131080.0000000    0.0960075
131120.0000000    0.1021331
131160.0000000    0.1081587
131200.0000000    0.0965535
131240.0000000    0.1017465
131280.0000000    0.0901967
131320.0000000    0.0893881
131360.0000000    0.0922522
131400.0000000    0.1009466
131440.0000000    0.1017774
131480.0000000    0.1067743
131520.0000000    0.1093543
131560.0000000    0.1000444
131600.0000000    0.0961557
131640.0000000    0.0849439
131680.0000000    0.1036145
131720.0000000    0.0968606
131760.0000000    0.0981635
131800.0000000    0.0941487
131840.0000000    0.0927788
131880.0000000    0.0924434
131920.0000000    0.0949568
131960.0000000    0.1067732
132000.0000000    0.0919326
132040.0000000    0.1052136
132080.0000000    0.0989193
132120.0000000    0.1031235
132160.0000000    0.1019356
132200.0000000    0.0991767
132240.0000000    0.1018280
132280.0000000    0.1032670
132320.0000000    0.0970794
132360.0000000    0.1050317
132400.0000000    0.0977624
132440.0000000    0.1007093
132480.0000000    0.0962407
132520.0000000    0.1041432
132560.0000000    0.1128381
132600.0000000    0.1052224
132640.0000000    0.1023154
132680.0000000    0.1049735
132720.0000000    0.1087203
132760.0000000    0.1086635
132800.0000000    0.1109998
132840.0000000    0.1003731
132880.0000000    0.1021440
132920.0000000    0.0982814
132960.0000000    0.1028625
133000.0000000    0.1100667
133040.0000000    0.1022947
133080.0000000    0.0963114
133120.0000000    0.0929099
133160.0000000    0.1017631
133200.0000000    0.1037071
133240.0000000    0.0962415
133280.0000000    0.0911699
133320.0000000    0.1002584
133360.0000000    0.0961432
133400.0000000    0.0983179
133440.0000000    0.1012315
133480.0000000    0.0952421
133520.0000000    0.0957709
133560.0000000    0.0885926
133600.0000000    0.1020343
133640.0000000    0.0958763
133680.0000000    0.1049218
133720.0000000    0.0974696
133760.0000000    0.0915390
133800.0000000    0.0921206
133840.0000000    0.0960842
133880.0000000    0.0939900
133920.0000000    0.0967228
133960.0000000    0.1031593
134000.0000000    0.0979649
134040.0000000    0.0989388
134080.0000000    0.0986745
134120.0000000    0.0975973
134160.0000000    0.0968529
134200.0000000    0.0950079
134240.0000000    0.1075261
134280.0000000    0.0947677
134320.0000000    0.1010478
134360.0000000    0.0962726
134400.0000000    0.0976022
134440.0000000    0.0955126
134480.0000000    0.0990142
134520.0000000    0.0965819
134560.0000000    0.0933879
134600.0000000    0.0911704
134640.0000000    0.0894368
134680.0000000    0.0951750
134720.0000000    0.0892063
134760.0000000    0.1028465
134800.0000000    0.1057063
134840.0000000    0.1053429
134880.0000000    0.0977889
134920.0000000    0.0969741
134960.0000000    0.0917182
135000.0000000    0.0985122
135040.0000000    0.0962095
135080.0000000    0.1062792
135120.0000000    0.1044447
135160.0000000    0.0983540
135200.0000000    0.0983389
135240.0000000    0.1079668
135280.0000000    0.0895946
135320.0000000    0.1020546
135360.0000000    0.0995203
135400.0000000    0.0981294
135440.0000000    0.0968840
135480.0000000    0.1038709
135520.0000000    0.1016545
135560.0000000    0.1061400
135600.0000000    0.0991485
135640.0000000    0.1068324
135680.0000000    0.0969093
135720.0000000    0.1048882
135760.0000000    0.1112471
135800.0000000    0.1110410
135840.0000000    0.1079927
135880.0000000    0.0949400
135920.0000000    0.1000440
135960.0000000    0.1053677
136000.0000000    0.0917489
136040.0000000    0.0934002
136080.0000000    0.1002555
136120.0000000    0.1085802
136160.0000000    0.1011131
136200.0000000    0.0975874
136240.0000000    0.1019679
136280.0000000    0.0897589
136320.0000000    0.0919785
136360.0000000    0.1015341
136400.0000000    0.1032090
136440.0000000    0.0988193
136480.0000000    0.1011719
136520.0000000    0.0935344
136560.0000000    0.0913812
136600.0000000    0.1012749
136640.0000000    0.1054729
136680.0000000    0.1031647
136720.0000000    0.0998550
136760.0000000    0.1058773
136800.0000000    0.1075454
136840.0000000    0.1091172
136880.0000000    0.0973939
136920.0000000    0.1102656
136960.0000000    0.1099204
137000.0000000    0.1101071
137040.0000000    0.1045589
137080.0000000    0.1059190
137120.0000000    0.0996846
137160.0000000    0.1123717
137200.0000000    0.0976486
137240.0000000    0.1263716
137280.0000000    0.1031627
137320.0000000    0.1262451
137360.0000000    0.0974477
137400.0000000    0.0947902
137440.0000000    0.0970896
137480.0000000    0.0980315
137520.0000000    0.1011211
137560.0000000    0.0964392
137600.0000000    0.1045708
137640.0000000    0.0915445
137680.0000000    0.1034060
137720.0000000    0.1014992
137760.0000000    0.1000906
137800.0000000    0.0994455
137840.0000000    0.0964522
137880.0000000    0.1042420
137920.0000000    0.1072038
137960.0000000    0.1053419
138000.0000000    0.1036470
138040.0000000    0.1090675
138080.0000000    0.1109647
138120.0000000    0.1071249
138160.0000000    0.1097765
138200.0000000    0.0984163
138240.0000000    0.1062789
138280.0000000    0.1063535
138320.0000000    0.1072473
138360.0000000    0.1118125
138400.0000000    0.1110835
138440.0000000    0.1132770
138480.0000000    0.1131797
138520.0000000    0.1096454
138560.0000000    0.1098102
138600.0000000    0.1100986
138640.0000000    0.0935156
138680.0000000    0.0970440
138720.0000000    0.0969956
138760.0000000    0.1021146
138800.0000000    0.1049860
138840.0000000    0.1036469
138880.0000000    0.0978399
138920.0000000    0.1030605
138960.0000000    0.1138105
139000.0000000    0.1108169
139040.0000000    0.1141503
139080.0000000    0.1116587
139120.0000000    0.1023370
139160.0000000    0.1023904
139200.0000000    0.1059698
139240.0000000    0.1017274
139280.0000000    0.0962178
139320.0000000    0.1020476
139360.0000000    0.0963477
139400.0000000    0.1083952
139440.0000000    0.1042507
139480.0000000    0.1111742
139520.0000000    0.1004037
139560.0000000    0.1029540
139600.0000000    0.1076733
139640.0000000    0.1046433
139680.0000000    0.1125827
139720.0000000    0.1104290
139760.0000000    0.1008220
139800.0000000    0.0995031
139840.0000000    0.1041388
139880.0000000    0.0991448
139920.0000000    0.0986705
139960.0000000    0.1070502
140000.0000000    0.1040369
140040.0000000    0.1029317
140080.0000000    0.1035587
140120.0000000    0.0956271
140160.0000000    0.1060691
140200.0000000    0.1057834
140240.0000000    0.1017712
140280.0000000    0.0933474
140320.0000000    0.1015745
140360.0000000    0.0910302
140400.0000000    0.1031002
140440.0000000    0.0993570
140480.0000000    0.1053184
140520.0000000    0.0975282
140560.0000000    0.1114969
140600.0000000    0.0984920
140640.0000000    0.0968361
140680.0000000    0.0942950
140720.0000000    0.0918619
140760.0000000    0.0879023
140800.0000000    0.0932110
140840.0000000    0.1029962
140880.0000000    0.0967283
140920.0000000    0.1030112
140960.0000000    0.1026324
141000.0000000    0.1053106
141040.0000000    0.1029319
141080.0000000    0.1095330
141120.0000000    0.1162289
141160.0000000    0.1020862
141200.0000000    0.1063592
141240.0000000    0.1016370
141280.0000000    0.0969240
141320.0000000    0.1059687
141360.0000000    0.0960400
141400.0000000    0.0951553
141440.0000000    0.1036781
141480.0000000    0.0906305
141520.0000000    0.0983926
141560.0000000    0.1099234
141600.0000000    0.0909002
141640.0000000    0.0948084
141680.0000000    0.1070475
141720.0000000    0.0979687
141760.0000000    0.0987889
141800.0000000    0.0978232
141840.0000000    0.0966810
141880.0000000    0.0958629
141920.0000000    0.1033144
141960.0000000    0.0967823
142000.0000000    0.0891768
142040.0000000    0.0975687
142080.0000000    0.0997370
142120.0000000    0.0947498
142160.0000000    0.1023564
142200.0000000    0.0974184
142240.0000000    0.1024562
142280.0000000    0.1124852
142320.0000000    0.0936276
142360.0000000    0.1000221
142400.0000000    0.1059321
142440.0000000    0.1001466
142480.0000000    0.1007278
142520.0000000    0.0927888
142560.0000000    0.0968936
142600.0000000    0.1000267
142640.0000000    0.1049476
142680.0000000    0.0998083
142720.0000000    0.1088690
142760.0000000    0.0976775
142800.0000000    0.0905147
142840.0000000    0.1010236
142880.0000000    0.0934856
142920.0000000    0.0965190
142960.0000000    0.1035520
143000.0000000    0.1033777
143040.0000000    0.1058700
143080.0000000    0.1028900
143120.0000000    0.0978470
143160.0000000    0.1038703
143200.0000000    0.1047074
143240.0000000    0.0980334
143280.0000000    0.1042867
143320.0000000    0.1080258
143360.0000000    0.1029300
143400.0000000    0.1053294
143440.0000000    0.0975748
143480.0000000    0.1080112
143520.0000000    0.0953708
143560.0000000    0.1026412
143600.0000000    0.1030049
143640.0000000    0.0954188
143680.0000000    0.1026400
143720.0000000    0.0996135
143760.0000000    0.1134679
143800.0000000    0.0989823
143840.0000000    0.1002369
143880.0000000    0.0952188
143920.0000000    0.1024539
143960.0000000    0.1076448
144000.0000000    0.0997976
144040.0000000    0.1028548
144080.0000000    0.0976985
144120.0000000    0.0973224
144160.0000000    0.1002309
144200.0000000    0.0974016
144240.0000000    0.1050262
144280.0000000    0.1025176
144320.0000000    0.0961133
144360.0000000    0.1185466
144400.0000000    0.1132937
144440.0000000    0.1164983
144480.0000000    0.1058484
144520.0000000    0.1070631
144560.0000000    0.1045412
144600.0000000    0.1156440
144640.0000000    0.1118023
144680.0000000    0.1164847
144720.0000000    0.1165011
144760.0000000    0.1088596
144800.0000000    0.1077468
144840.0000000    0.1109579
144880.0000000    0.1116233
144920.0000000    0.1144265
144960.0000000    0.1168808
145000.0000000    0.1142956
145040.0000000    0.1034674
145080.0000000    0.1043708
145120.0000000    0.1111736
145160.0000000    0.1011331
145200.0000000    0.1081886
145240.0000000    0.0984567
145280.0000000    0.1153977
145320.0000000    0.1027604
145360.0000000    0.1014989
145400.0000000    0.0996986
145440.0000000    0.1035239
145480.0000000    0.1001164
145520.0000000    0.1152883
145560.0000000    0.1068558
145600.0000000    0.1134605
145640.0000000    0.0996837
145680.0000000    0.0951799
145720.0000000    0.0920393
145760.0000000    0.0987324
145800.0000000    0.0987556
145840.0000000    0.1017133
145880.0000000    0.0968564
145920.0000000    0.0954872
145960.0000000    0.1046138
146000.0000000    0.1079444
146040.0000000    0.1044717
146080.0000000    0.1113514
146120.0000000    0.1176753
146160.0000000    0.1077470
146200.0000000    0.1089713
146240.0000000    0.1036648
146280.0000000    0.1036537
146320.0000000    0.1010676
146360.0000000    0.0969403
146400.0000000    0.0968056
146440.0000000    0.1016875
146480.0000000    0.1048781
146520.0000000    0.0909611
146560.0000000    0.1006976
146600.0000000    0.0964391
146640.0000000    0.0965151
146680.0000000    0.0876203
146720.0000000    0.1002905
146760.0000000    0.0984064
146800.0000000    0.0984716
146840.0000000    0.0994283
146880.0000000    0.1071292
146920.0000000    0.0960976
146960.0000000    0.0931554
147000.0000000    0.1042802
147040.0000000    0.1004653
147080.0000000    0.1033662
147120.0000000    0.1028920
147160.0000000    0.1004923
147200.0000000    0.0918879
147240.0000000    0.0887567
147280.0000000    0.0928690
147320.0000000    0.1020409
147360.0000000    0.1109650
147400.0000000    0.1056981
147440.0000000    0.0892959
147480.0000000    0.0933402
147520.0000000    0.0986470
147560.0000000    0.1041975
147600.0000000    0.1058319
147640.0000000    0.0941756
147680.0000000    0.0972524
147720.0000000    0.0885028
147760.0000000    0.0899003
147800.0000000    0.1098551
147840.0000000    0.1005495
147880.0000000    0.0902561
147920.0000000    0.1098825
147960.0000000    0.0917093
148000.0000000    0.0937084
148040.0000000    0.0929659
148080.0000000    0.0900283
148120.0000000    0.0928623
148160.0000000    0.0960112
148200.0000000    0.0955115
148240.0000000    0.0888424
148280.0000000    0.0930794
148320.0000000    0.0949268
148360.0000000    0.0932121
148400.0000000    0.0940228
148440.0000000    0.0826435
148480.0000000    0.0917407
148520.0000000    0.0971137
148560.0000000    0.0873109
148600.0000000    0.0906564
148640.0000000    0.0945701
148680.0000000    0.1015544
148720.0000000    0.0961628
148760.0000000    0.0993270
148800.0000000    0.0980488
148840.0000000    0.1054720
148880.0000000    0.1018934
148920.0000000    0.0947114
148960.0000000    0.1017078
149000.0000000    0.0970283
149040.0000000    0.1046739
149080.0000000    0.1017405
149120.0000000    0.1012055
149160.0000000    0.1044575
149200.0000000    0.0943001
149240.0000000    0.1055422
149280.0000000    0.0966289
149320.0000000    0.0892818
149360.0000000    0.0963916
149400.0000000    0.1011870
149440.0000000    0.1034368
149480.0000000    0.0982047
149520.0000000    0.0986516
149560.0000000    0.0916190
149600.0000000    0.0945109
149640.0000000    0.0931606
149680.0000000    0.1055489
149720.0000000    0.1037880
149760.0000000    0.1036216
149800.0000000    0.1105691
149840.0000000    0.1097948
149880.0000000    0.1072097
149920.0000000    0.1091024
149960.0000000    0.1176263
150000.0000000    0.1092941
150040.0000000    0.1080026
150080.0000000    0.1016688
150120.0000000    0.0999487
150160.0000000    0.0966971
150200.0000000    0.1003868
150240.0000000    0.1003288
150280.0000000    0.0982263
150320.0000000    0.0925793
150360.0000000    0.0950360
150400.0000000    0.1051563
150440.0000000    0.0946677
150480.0000000    0.0935515
150520.0000000    0.0933989
150560.0000000    0.0992282
150600.0000000    0.0971029
150640.0000000    0.0996241
150680.0000000    0.0894630
150720.0000000    0.0893623
150760.0000000    0.0928315
150800.0000000    0.0947528
150840.0000000    0.0985261
150880.0000000    0.1034128
150920.0000000    0.0986624
150960.0000000    0.0989546
151000.0000000    0.0979506
151040.0000000    0.0962599
151080.0000000    0.0974002
151120.0000000    0.0976654
151160.0000000    0.0970702
151200.0000000    0.0956965
151240.0000000    0.0960421
151280.0000000    0.0932149
151320.0000000    0.1014265
151360.0000000    0.0962341
151400.0000000    0.1081336
151440.0000000    0.0959489
151480.0000000    0.0977944
151520.0000000    0.0959278
151560.0000000    0.0957232
151600.0000000    0.1031618
151640.0000000    0.0965653
151680.0000000    0.0984289
151720.0000000    0.0978935
151760.0000000    0.0949983
151800.0000000    0.0939784
151840.0000000    0.0958132
151880.0000000    0.0952717
151920.0000000    0.1041680
151960.0000000    0.0993138
152000.0000000    0.0990981
152040.0000000    0.0950702
152080.0000000    0.0978589
152120.0000000    0.0911822
152160.0000000    0.0936652
152200.0000000    0.1041887
152240.0000000    0.0890755
152280.0000000    0.1023393
152320.0000000    0.1061910
152360.0000000    0.0988369
152400.0000000    0.1136647
152440.0000000    0.0993923
152480.0000000    0.1050092
152520.0000000    0.1045544
152560.0000000    0.0936159
152600.0000000    0.0879247
152640.0000000    0.0849000
152680.0000000    0.0945791
152720.0000000    0.0986676
152760.0000000    0.0927398
152800.0000000    0.0863315
152840.0000000    0.0867196
152880.0000000    0.0990867
152920.0000000    0.0957011
152960.0000000    0.0880655
153000.0000000    0.0948550
153040.0000000    0.0957520
153080.0000000    0.0904319
153120.0000000    0.0806740
153160.0000000    0.0880222
153200.0000000    0.0911855
153240.0000000    0.0868441
153280.0000000    0.0901132
153320.0000000    0.0858682
153360.0000000    0.0899889
153400.0000000    0.0894751
153440.0000000    0.0909582
153480.0000000    0.0836305
153520.0000000    0.0824013
153560.0000000    0.0871724
153600.0000000    0.1084144
153640.0000000    0.1008133
153680.0000000    0.1051231
153720.0000000    0.0933748
153760.0000000    0.0862435
153800.0000000    0.1025465
153840.0000000    0.0880873
153880.0000000    0.0939118
153920.0000000    0.0941657
153960.0000000    0.0923994
154000.0000000    0.1016425
154040.0000000    0.0995656
154080.0000000    0.0925284
154120.0000000    0.1089144
154160.0000000    0.0990121
154200.0000000    0.0917865
154240.0000000    0.0936233
154280.0000000    0.0918094
154320.0000000    0.0890424
154360.0000000    0.0903184
154400.0000000    0.0880919
154440.0000000    0.0971423
154480.0000000    0.0922621
154520.0000000    0.0938085
154560.0000000    0.0983780
154600.0000000    0.1011170
154640.0000000    0.1051798
154680.0000000    0.1012449
154720.0000000    0.1020261
154760.0000000    0.1056163
154800.0000000    0.1018937
154840.0000000    0.0946262
154880.0000000    0.1050224
154920.0000000    0.0934005
154960.0000000    0.0995146
155000.0000000    0.0960120
155040.0000000    0.0990205
155080.0000000    0.0920585
155120.0000000    0.0947603
155160.0000000    0.0968527
155200.0000000    0.0994149
155240.0000000    0.0975802
155280.0000000    0.0859904
155320.0000000    0.0933594
155360.0000000    0.0961785
155400.0000000    0.0910294
155440.0000000    0.0880270
155480.0000000    0.0996647
155520.0000000    0.0901153
155560.0000000    0.0888840
155600.0000000    0.0874686
155640.0000000    0.0911002
155680.0000000    0.0909868
155720.0000000    0.1001220
155760.0000000    0.0970414
155800.0000000    0.0901318
155840.0000000    0.0892983
155880.0000000    0.0958243
155920.0000000    0.1006937
155960.0000000    0.0944740
156000.0000000    0.0923213
156040.0000000    0.0979100
156080.0000000    0.0934149
156120.0000000    0.0996898
156160.0000000    0.0925333
156200.0000000    0.0937037
156240.0000000    0.0879923
156280.0000000    0.0815562
156320.0000000    0.0853891
156360.0000000    0.0820913
156400.0000000    0.1028811
156440.0000000    0.0917537
156480.0000000    0.0913626
156520.0000000    0.0979526
156560.0000000    0.1016274
156600.0000000    0.1036721
156640.0000000    0.0929171
156680.0000000    0.1009105
156720.0000000    0.1029213
156760.0000000    0.0929271
156800.0000000    0.1054174
156840.0000000    0.1037950
156880.0000000    0.1011229
156920.0000000    0.1087070
156960.0000000    0.1071166
157000.0000000    0.0970612
157040.0000000    0.0967042
157080.0000000    0.0983545
157120.0000000    0.1001172
157160.0000000    0.1037724
157200.0000000    0.1073963
157240.0000000    0.1000265
157280.0000000    0.0982845
157320.0000000    0.1010602
157360.0000000    0.0926676
157400.0000000    0.1081790
157440.0000000    0.0944660
157480.0000000    0.0989490
157520.0000000    0.0972449
157560.0000000    0.0949939
157600.0000000    0.0888412
157640.0000000    0.0963770
157680.0000000    0.0977306
157720.0000000    0.1016645
157760.0000000    0.1034964
157800.0000000    0.1035235
157840.0000000    0.1019139
157880.0000000    0.1010370
157920.0000000    0.0924891
157960.0000000    0.0974809
158000.0000000    0.0988808
158040.0000000    0.1035834
158080.0000000    0.1001570
158120.0000000    0.1019255
158160.0000000    0.1001763
158200.0000000    0.0990032
158240.0000000    0.1050394
158280.0000000    0.0973255
158320.0000000    0.0970818
158360.0000000    0.0964824
158400.0000000    0.0997477
158440.0000000    0.0903256
158480.0000000    0.0901157
158520.0000000    0.1020992
158560.0000000    0.1060949
158600.0000000    0.0958207
158640.0000000    0.1075811
158680.0000000    0.0921105
158720.0000000    0.0948449
158760.0000000    0.1016876
158800.0000000    0.1020284
158840.0000000    0.0969144
158880.0000000    0.0944310
158920.0000000    0.1042870
158960.0000000    0.0999251
159000.0000000    0.0935444
159040.0000000    0.1049677
159080.0000000    0.0961534
159120.0000000    0.0898060
159160.0000000    0.1009881
159200.0000000    0.0926776
159240.0000000    0.0949620
159280.0000000    0.1009902
159320.0000000    0.0925653
159360.0000000    0.0999741
159400.0000000    0.0893131
159440.0000000    0.1061304
159480.0000000    0.1067453
159520.0000000    0.1011466
159560.0000000    0.1072079
159600.0000000    0.0933392
159640.0000000    0.0979201
159680.0000000    0.0860446
159720.0000000    0.0933672
159760.0000000    0.1009290
159800.0000000    0.1073834
159840.0000000    0.0961523
159880.0000000    0.1014284
159920.0000000    0.0981640
159960.0000000    0.0999589
160000.0000000    0.0964529
160040.0000000    0.0981585
160080.0000000    0.0987429
160120.0000000    0.1169012
160160.0000000    0.0961337
160200.0000000    0.0901299
160240.0000000    0.1010978
160280.0000000    0.0893931
160320.0000000    0.1048012
160360.0000000    0.1153668
160400.0000000    0.1025677
160440.0000000    0.1055288
160480.0000000    0.0862119
160520.0000000    0.0953031
160560.0000000    0.1018386
160600.0000000    0.1074306
160640.0000000    0.0954126
160680.0000000    0.1087594
160720.0000000    0.1150282
160760.0000000    0.1155603
160800.0000000    0.1133947
160840.0000000    0.1158578
160880.0000000    0.1096339
160920.0000000    0.1069645
160960.0000000    0.0950681
161000.0000000    0.1011058
161040.0000000    0.1011409
161080.0000000    0.1076896
161120.0000000    0.1075152
161160.0000000    0.1091886
161200.0000000    0.1191780
161240.0000000    0.1058435
161280.0000000    0.1129239
161320.0000000    0.1025130
161360.0000000    0.0978379
161400.0000000    0.1068435
161440.0000000    0.1115573
161480.0000000    0.1103843
161520.0000000    0.1101634
161560.0000000    0.1124138
161600.0000000    0.1175342
161640.0000000    0.1122147
161680.0000000    0.1002851
161720.0000000    0.1209436
161760.0000000    0.1124293
161800.0000000    0.1103681
161840.0000000    0.1021261
161880.0000000    0.1135072
161920.0000000    0.1127963
161960.0000000    0.1111099
162000.0000000    0.1010861
162040.0000000    0.0990914
162080.0000000    0.0991322
162120.0000000    0.0952890
162160.0000000    0.1032845
162200.0000000    0.1043384
162240.0000000    0.0956664
162280.0000000    0.1011577
162320.0000000    0.0982806
162360.0000000    0.0995868
162400.0000000    0.0962024
162440.0000000    0.1114164
162480.0000000    0.1048331
162520.0000000    0.1179287
162560.0000000    0.1162225
162600.0000000    0.1107561
162640.0000000    0.1071452
162680.0000000    0.1049049
162720.0000000    0.1151038
162760.0000000    0.0981317
162800.0000000    0.1012198
162840.0000000    0.1122572
162880.0000000    0.1101228
162920.0000000    0.0970907
162960.0000000    0.0962590
163000.0000000    0.1033968
163040.0000000    0.1041364
163080.0000000    0.1004370
163120.0000000    0.1089273
163160.0000000    0.1112862
163200.0000000    0.1078100
163240.0000000    0.1126313
163280.0000000    0.1196798
163320.0000000    0.1098864
163360.0000000    0.1022539
163400.0000000    0.1129016
163440.0000000    0.1082630
163480.0000000    0.1084900
163520.0000000    0.1102856
163560.0000000    0.1097068
163600.0000000    0.1102468
163640.0000000    0.1091522
163680.0000000    0.1182284
163720.0000000    0.1139879
163760.0000000    0.1145330
163800.0000000    0.1063948
163840.0000000    0.1287512
163880.0000000    0.1062642
163920.0000000    0.1056601
163960.0000000    0.1221335
164000.0000000    0.1169728
164040.0000000    0.1155995
164080.0000000    0.1261545
164120.0000000    0.1062766
164160.0000000    0.1073998
164200.0000000    0.1005667
164240.0000000    0.1146072
164280.0000000    0.1108531
164320.0000000    0.1094872
164360.0000000    0.1006129
164400.0000000    0.1001975
164440.0000000    0.0988738
164480.0000000    0.1062101
164520.0000000    0.1049364
164560.0000000    0.1159262
164600.0000000    0.1167314
164640.0000000    0.1176772
164680.0000000    0.1145676
164720.0000000    0.1251571
164760.0000000    0.1108564
164800.0000000    0.1143806
164840.0000000    0.1126538
164880.0000000    0.1103167
164920.0000000    0.1039735
164960.0000000    0.1053094
165000.0000000    0.1188621
165040.0000000    0.1069334
165080.0000000    0.1119085
165120.0000000    0.1092850
165160.0000000    0.1081748
165200.0000000    0.1122422
165240.0000000    0.1145876
165280.0000000    0.1089301
165320.0000000    0.1107373
165360.0000000    0.1225050
165400.0000000    0.1077574
165440.0000000    0.1185505
165480.0000000    0.1050342
165520.0000000    0.1160547
165560.0000000    0.1077934
165600.0000000    0.1258229
165640.0000000    0.1257177
165680.0000000    0.1253778
165720.0000000    0.1065073
165760.0000000    0.1037351
165800.0000000    0.1211048
165840.0000000    0.1133904
165880.0000000    0.1187718
165920.0000000    0.1176155
165960.0000000    0.1129968
166000.0000000    0.1182793
166040.0000000    0.1141582
166080.0000000    0.1066702
166120.0000000    0.1198631
166160.0000000    0.1058395
166200.0000000    0.1043739
166240.0000000    0.1028104
166280.0000000    0.1116187
166320.0000000    0.1029688
166360.0000000    0.1040399
166400.0000000    0.1056524
166440.0000000    0.1073024
166480.0000000    0.1011207
166520.0000000    0.0981311
166560.0000000    0.1038606
166600.0000000    0.1076263
166640.0000000    0.1080476
166680.0000000    0.1047362
166720.0000000    0.1037874
166760.0000000    0.1081387
166800.0000000    0.1030488
166840.0000000    0.0986370
166880.0000000    0.1153315
166920.0000000    0.1124971
166960.0000000    0.1173323
167000.0000000    0.1040224
167040.0000000    0.1147143
167080.0000000    0.1098020
167120.0000000    0.1014124
167160.0000000    0.1100747
167200.0000000    0.1048352
167240.0000000    0.1085417
167280.0000000    0.1160685
167320.0000000    0.1121451
167360.0000000    0.1167116
167400.0000000    0.1121026
167440.0000000    0.1200119
167480.0000000    0.1169300
167520.0000000    0.1136397
167560.0000000    0.1116142
167600.0000000    0.1044561
167640.0000000    0.1220342
167680.0000000    0.1092550
167720.0000000    0.1155877
167760.0000000    0.1166664
167800.0000000    0.1081012
167840.0000000    0.1081378
167880.0000000    0.1205120
167920.0000000    0.1195851
167960.0000000    0.1121627
168000.0000000    0.1148919
168040.0000000    0.1165388
168080.0000000    0.1092566
168120.0000000    0.1163137
168160.0000000    0.1078940
168200.0000000    0.1064735
168240.0000000    0.1105862
168280.0000000    0.1180564
168320.0000000    0.1143231
168360.0000000    0.1062892
168400.0000000    0.1106134
168440.0000000    0.1109241
168480.0000000    0.1096931
168520.0000000    0.1061880
168560.0000000    0.1151045
168600.0000000    0.1096223
168640.0000000    0.1187942
168680.0000000    0.1077350
168720.0000000    0.1095776
168760.0000000    0.1072169
168800.0000000    0.1096916
168840.0000000    0.1121176
168880.0000000    0.1070244
168920.0000000    0.1020078
168960.0000000    0.1008105
169000.0000000    0.1129319
169040.0000000    0.1062962
169080.0000000    0.1071091
169120.0000000    0.0983894
169160.0000000    0.1059381
169200.0000000    0.1069263
169240.0000000    0.1024325
169280.0000000    0.1052374
169320.0000000    0.1074122
169360.0000000    0.1148382
169400.0000000    0.1135222
169440.0000000    0.1063277
169480.0000000    0.1047888
169520.0000000    0.1270338
169560.0000000    0.1147477
169600.0000000    0.1119305
169640.0000000    0.1110446
169680.0000000    0.1214317
169720.0000000    0.1149264
169760.0000000    0.1111001
169800.0000000    0.1092664
169840.0000000    0.1064016
169880.0000000    0.1091307
169920.0000000    0.1165453
169960.0000000    0.1194206
170000.0000000    0.1106116
170040.0000000    0.1000918
170080.0000000    0.1026704
170120.0000000    0.1203279
170160.0000000    0.1135682
170200.0000000    0.1135705
170240.0000000    0.1128822
170280.0000000    0.1180583
170320.0000000    0.1086640
170360.0000000    0.1109377
170400.0000000    0.1147433
170440.0000000    0.1157066
170480.0000000    0.1130579
170520.0000000    0.1103830
170560.0000000    0.1209589
170600.0000000    0.1116471
170640.0000000    0.1083563
170680.0000000    0.1078932
170720.0000000    0.1068116
170760.0000000    0.1114846
170800.0000000    0.1117304
170840.0000000    0.1027865
170880.0000000    0.1066865
170920.0000000    0.0974044
170960.0000000    0.0974423
171000.0000000    0.1080689
171040.0000000    0.1047463
171080.0000000    0.0995580
171120.0000000    0.1111217
171160.0000000    0.1112123
171200.0000000    0.1124162
171240.0000000    0.1146001
171280.0000000    0.1145793
171320.0000000    0.1151535
171360.0000000    0.1142119
171400.0000000    0.1118238
171440.0000000    0.1117168
171480.0000000    0.1155749
171520.0000000    0.1097475
171560.0000000    0.1101897
171600.0000000    0.1132843
171640.0000000    0.1138337
171680.0000000    0.1165502
171720.0000000    0.1160740
171760.0000000    0.1173875
171800.0000000    0.1149380
171840.0000000    0.1132332
171880.0000000    0.1090693
171920.0000000    0.1128800
171960.0000000    0.1036438
172000.0000000    0.0999800
172040.0000000    0.1022889
172080.0000000    0.1039024
172120.0000000    0.1105005
172160.0000000    0.1117455
172200.0000000    0.1050077
172240.0000000    0.1111573
172280.0000000    0.1140510
172320.0000000    0.1019164
172360.0000000    0.1096230
172400.0000000    0.1152638
172440.0000000    0.1093088
172480.0000000    0.1106649
172520.0000000    0.1058224
172560.0000000    0.1183186
172600.0000000    0.1092538
172640.0000000    0.1126578
172680.0000000    0.1130827
172720.0000000    0.1027884
172760.0000000    0.1126804
172800.0000000    0.1087897
172840.0000000    0.1052283
172880.0000000    0.1106933
172920.0000000    0.1078944
172960.0000000    0.1036354
173000.0000000    0.1051565
173040.0000000    0.1086287
173080.0000000    0.1122348
173120.0000000    0.1147938
173160.0000000    0.1139851
173200.0000000    0.1126678
173240.0000000    0.1207942
173280.0000000    0.1117116
173320.0000000    0.1133384
173360.0000000    0.1167682
173400.0000000    0.1085946
173440.0000000    0.1112425
173480.0000000    0.1076517
173520.0000000    0.1073865
173560.0000000    0.1136481
173600.0000000    0.1121515
173640.0000000    0.1124096
173680.0000000    0.1169647
173720.0000000    0.1286125
173760.0000000    0.1073210
173800.0000000    0.1064418
173840.0000000    0.1116185
173880.0000000    0.1028359
173920.0000000    0.1161059
173960.0000000    0.1111284
174000.0000000    0.1156702
174040.0000000    0.1071472
174080.0000000    0.1101499
174120.0000000    0.1104181
174160.0000000    0.1235562
174200.0000000    0.1194788
174240.0000000    0.1163110
174280.0000000    0.1216995
174320.0000000    0.1215602
174360.0000000    0.1182490
174400.0000000    0.1126495
174440.0000000    0.1117539
174480.0000000    0.1183330
174520.0000000    0.1134907
174560.0000000    0.1157327
174600.0000000    0.1218994
174640.0000000    0.1207939
174680.0000000    0.1162266
174720.0000000    0.1125815
174760.0000000    0.1139818
174800.0000000    0.1174899
174840.0000000    0.1130536
174880.0000000    0.1077064
174920.0000000    0.1133988
174960.0000000    0.1239510
175000.0000000    0.1115761
175040.0000000    0.1138420
175080.0000000    0.1119717
175120.0000000    0.1131446
175160.0000000    0.1173355
175200.0000000    0.1229558
175240.0000000    0.1125271
175280.0000000    0.1209179
175320.0000000    0.1169405
175360.0000000    0.1134053
175400.0000000    0.1138121
175440.0000000    0.1173339
175480.0000000    0.1102435
175520.0000000    0.1165399
175560.0000000    0.1221303
175600.0000000    0.1222820
175640.0000000    0.1137053
175680.0000000    0.1115437
175720.0000000    0.1217884
175760.0000000    0.1094891
175800.0000000    0.1127816
175840.0000000    0.1078831
175880.0000000    0.1223388
175920.0000000    0.1108141
175960.0000000    0.1129403
176000.0000000    0.1143779
176040.0000000    0.1109930
176080.0000000    0.1086637
176120.0000000    0.1080555
176160.0000000    0.1151639
176200.0000000    0.1118855
176240.0000000    0.1121410
176280.0000000    0.1088767
176320.0000000    0.1061762
176360.0000000    0.1121895
176400.0000000    0.1172952
176440.0000000    0.1127197
176480.0000000    0.1121236
176520.0000000    0.1089073
176560.0000000    0.1064721
176600.0000000    0.1131345
176640.0000000    0.1148228
176680.0000000    0.1289491
176720.0000000    0.1204127
176760.0000000    0.1282358
176800.0000000    0.1164095
176840.0000000    0.1198150
176880.0000000    0.1107055
176920.0000000    0.1165510
176960.0000000    0.1196695
177000.0000000    0.1170983
177040.0000000    0.1107939
177080.0000000    0.1045711
177120.0000000    0.1069952
177160.0000000    0.1244108
177200.0000000    0.1268155
177240.0000000    0.1089165
177280.0000000    0.1192833
177320.0000000    0.1068701
177360.0000000    0.1110815
177400.0000000    0.1118906
177440.0000000    0.1062772
177480.0000000    0.1201001
177520.0000000    0.1095684
177560.0000000    0.1082087
177600.0000000    0.1032320
177640.0000000    0.1124455
177680.0000000    0.1077825
177720.0000000    0.1125839
177760.0000000    0.1050585
177800.0000000    0.1316438
177840.0000000    0.1301963
177880.0000000    0.1240276
177920.0000000    0.1208847
177960.0000000    0.1212628
178000.0000000    0.1200506
178040.0000000    0.1170853
178080.0000000    0.1208987
178120.0000000    0.1233547
178160.0000000    0.1160521
178200.0000000    0.1200357
178240.0000000    0.1167313
178280.0000000    0.1131917
178320.0000000    0.1122055
178360.0000000    0.1141357
178400.0000000    0.1136004
178440.0000000    0.1201086
178480.0000000    0.1095738
178520.0000000    0.1158663
178560.0000000    0.1209580
178600.0000000    0.1154272
178640.0000000    0.1107969
178680.0000000    0.1110769
178720.0000000    0.1201295
178760.0000000    0.1134709
178800.0000000    0.1196807
178840.0000000    0.1157496
178880.0000000    0.1210086
178920.0000000    0.1188598
178960.0000000    0.1141735
179000.0000000    0.1144588
179040.0000000    0.1171873
179080.0000000    0.1245273
179120.0000000    0.1220798
179160.0000000    0.1198005
179200.0000000    0.1281487
179240.0000000    0.1160359
179280.0000000    0.1118808
179320.0000000    0.1206120
179360.0000000    0.1174922
179400.0000000    0.1122091
179440.0000000    0.1224944
179480.0000000    0.1169388
179520.0000000    0.1201826
179560.0000000    0.1183130
179600.0000000    0.1142992
179640.0000000    0.1097806
179680.0000000    0.1140405
179720.0000000    0.1228922
179760.0000000    0.1219483
179800.0000000    0.1203722
179840.0000000    0.1176692
179880.0000000    0.1159467
179920.0000000    0.1113401
179960.0000000    0.1102498
180000.0000000    0.1143663
180040.0000000    0.1158168
180080.0000000    0.1075670
180120.0000000    0.1063921
180160.0000000    0.0995678
180200.0000000    0.1081614
180240.0000000    0.1040034
180280.0000000    0.1091832
180320.0000000    0.1156208
180360.0000000    0.1093231
180400.0000000    0.1144927
180440.0000000    0.1179324
180480.0000000    0.0998102
180520.0000000    0.1094824
180560.0000000    0.1108568
180600.0000000    0.1053455
180640.0000000    0.1190610
180680.0000000    0.1055284
180720.0000000    0.1098448
180760.0000000    0.1112969
180800.0000000    0.1051596
180840.0000000    0.1130538
180880.0000000    0.1133472
180920.0000000    0.1189028
180960.0000000    0.1146869
181000.0000000    0.1111928
181040.0000000    0.1119747
181080.0000000    0.1184541
181120.0000000    0.1206543
181160.0000000    0.1206280
181200.0000000    0.1268428
181240.0000000    0.1254218
181280.0000000    0.1304625
181320.0000000    0.1160522
181360.0000000    0.1296032
181400.0000000    0.1262183
181440.0000000    0.1216332
181480.0000000    0.1223076
181520.0000000    0.1168903
181560.0000000    0.1197536
181600.0000000    0.1235704
181640.0000000    0.1201125
181680.0000000    0.1198721
181720.0000000    0.1190780
181760.0000000    0.1080066
181800.0000000    0.1190815
181840.0000000    0.1140739
181880.0000000    0.1105960
181920.0000000    0.1158764
181960.0000000    0.1152242
182000.0000000    0.1152795
182040.0000000    0.1162116
182080.0000000    0.1148324
182120.0000000    0.1154556
182160.0000000    0.1139159
182200.0000000    0.1225446
182240.0000000    0.1111892
182280.0000000    0.1165915
182320.0000000    0.1085230
182360.0000000    0.1190681
182400.0000000    0.1177477
182440.0000000    0.1113736
182480.0000000    0.1225249
182520.0000000    0.1107302
182560.0000000    0.1224865
182600.0000000    0.1183001
182640.0000000    0.1077928
182680.0000000    0.1010138
182720.0000000    0.1077144
182760.0000000    0.1159140
182800.0000000    0.1050869
182840.0000000    0.1151550
182880.0000000    0.1247809
182920.0000000    0.1090016
182960.0000000    0.1194651
183000.0000000    0.1104591
183040.0000000    0.1211458
183080.0000000    0.1197523
183120.0000000    0.1169122
183160.0000000    0.1165039
183200.0000000    0.1156685
183240.0000000    0.1229891
183280.0000000    0.1227134
183320.0000000    0.1179804
183360.0000000    0.1159012
183400.0000000    0.1150866
183440.0000000    0.1176362
183480.0000000    0.1222218
183520.0000000    0.1190859
183560.0000000    0.1212702
183600.0000000    0.1281790
183640.0000000    0.1282085
183680.0000000    0.1260866
183720.0000000    0.1271411
183760.0000000    0.1339160
183800.0000000    0.1311310
183840.0000000    0.1190190
183880.0000000    0.1112360
183920.0000000    0.1201882
183960.0000000    0.1208261
184000.0000000    0.1028686
184040.0000000    0.1159380
184080.0000000    0.1098854
184120.0000000    0.1078605
184160.0000000    0.1100244
184200.0000000    0.1152046
184240.0000000    0.1110486
184280.0000000    0.1145773
184320.0000000    0.1200003
184360.0000000    0.1230406
184400.0000000    0.1168260
184440.0000000    0.1160845
184480.0000000    0.1059919
184520.0000000    0.1038912
184560.0000000    0.1094128
184600.0000000    0.1033972
184640.0000000    0.1171329
184680.0000000    0.1044297
184720.0000000    0.1091422
184760.0000000    0.1170739
184800.0000000    0.1126362
184840.0000000    0.1002393
184880.0000000    0.1055045
184920.0000000    0.1105137
184960.0000000    0.1087878
185000.0000000    0.1103093
185040.0000000    0.1074240
185080.0000000    0.1087137
185120.0000000    0.1004893
185160.0000000    0.1023533
185200.0000000    0.1063181
185240.0000000    0.1063791
185280.0000000    0.1114844
185320.0000000    0.1219672
185360.0000000    0.1059203
185400.0000000    0.1207133
185440.0000000    0.1108830
185480.0000000    0.1240620
185520.0000000    0.1231869
185560.0000000    0.1091007
185600.0000000    0.1038293
185640.0000000    0.1009069
185680.0000000    0.1089393
185720.0000000    0.1082226
185760.0000000    0.1065692
185800.0000000    0.1077159
185840.0000000    0.1091018
185880.0000000    0.1127247
185920.0000000    0.1040088
185960.0000000    0.1086329
186000.0000000    0.1064635
186040.0000000    0.1021170
186080.0000000    0.1125065
186120.0000000    0.1065634
186160.0000000    0.0980742
186200.0000000    0.1039962
186240.0000000    0.1129003
186280.0000000    0.1068466
186320.0000000    0.1047994
186360.0000000    0.1080868
186400.0000000    0.1093511
186440.0000000    0.0983519
186480.0000000    0.1006632
186520.0000000    0.1051894
186560.0000000    0.1177890
186600.0000000    0.1068181
186640.0000000    0.1163777
186680.0000000    0.1080509
186720.0000000    0.1131909
186760.0000000    0.1147605
186800.0000000    0.1150073
186840.0000000    0.1137283
186880.0000000    0.0964344
186920.0000000    0.1161136
186960.0000000    0.1064433
187000.0000000    0.1020664
187040.0000000    0.1068273
187080.0000000    0.1108476
187120.0000000    0.1149339
187160.0000000    0.1167500
187200.0000000    0.1112333
187240.0000000    0.1234503
187280.0000000    0.1164729
187320.0000000    0.1247893
187360.0000000    0.1060995
187400.0000000    0.1127324
187440.0000000    0.1102545
187480.0000000    0.1092355
187520.0000000    0.1065049
187560.0000000    0.1027504
187600.0000000    0.1194952
187640.0000000    0.1132047
187680.0000000    0.1051983
187720.0000000    0.1007477
187760.0000000    0.1124846
187800.0000000    0.1139639
187840.0000000    0.1174621
187880.0000000    0.1197217
187920.0000000    0.1236633
187960.0000000    0.1109763
188000.0000000    0.1063067
188040.0000000    0.1016167
188080.0000000    0.1140972
188120.0000000    0.1118775
188160.0000000    0.1142876
188200.0000000    0.1141295
188240.0000000    0.1111448
188280.0000000    0.1148189
188320.0000000    0.1093592
188360.0000000    0.1154941
188400.0000000    0.1051879
188440.0000000    0.1123006
188480.0000000    0.1091546
188520.0000000    0.1096616
188560.0000000    0.0964863
188600.0000000    0.0984842
188640.0000000    0.1083023
188680.0000000    0.1124179
188720.0000000    0.1087783
188760.0000000    0.1077396
188800.0000000    0.1122709
188840.0000000    0.1137802
188880.0000000    0.1008719
188920.0000000    0.1033249
188960.0000000    0.1102530
189000.0000000    0.0953557
189040.0000000    0.1062697
189080.0000000    0.1036484
189120.0000000    0.1062117
189160.0000000    0.1110360
189200.0000000    0.1113080
189240.0000000    0.1147160
189280.0000000    0.1062539
189320.0000000    0.1032552
189360.0000000    0.1097261
189400.0000000    0.1262647
189440.0000000    0.1174414
189480.0000000    0.1066786
189520.0000000    0.1058211
189560.0000000    0.1156295
189600.0000000    0.1114151
189640.0000000    0.1225110
189680.0000000    0.1099951
189720.0000000    0.1172177
189760.0000000    0.1040949
189800.0000000    0.1094781
189840.0000000    0.1174083
189880.0000000    0.1182196
189920.0000000    0.1186337
189960.0000000    0.1139301
190000.0000000    0.1325304
190040.0000000    0.1180103
190080.0000000    0.1304014
190120.0000000    0.1469843
190160.0000000    0.1080711
190200.0000000    0.1241623
190240.0000000    0.1182909
190280.0000000    0.1133569
190320.0000000    0.1108159
190360.0000000    0.1142194
190400.0000000    0.1129776
190440.0000000    0.1068248
190480.0000000    0.1123751
190520.0000000    0.1240775
190560.0000000    0.1314502
190600.0000000    0.1238496
190640.0000000    0.1148472
190680.0000000    0.1254245
190720.0000000    0.1167452
190760.0000000    0.1123513
190800.0000000    0.1064048
190840.0000000    0.1271204
190880.0000000    0.1230417
190920.0000000    0.1169276
190960.0000000    0.1117039
191000.0000000    0.1184618
191040.0000000    0.1066938
191080.0000000    0.1120998
191120.0000000    0.1249487
191160.0000000    0.1171895
191200.0000000    0.1200226
191240.0000000    0.1104615
191280.0000000    0.1163017
191320.0000000    0.1062635
191360.0000000    0.1168739
191400.0000000    0.1114368
191440.0000000    0.1144127
191480.0000000    0.1068563
191520.0000000    0.1129258
191560.0000000    0.1222372
191600.0000000    0.1212128
191640.0000000    0.1149212
191680.0000000    0.1217786
191720.0000000    0.1182647
191760.0000000    0.1176239
191800.0000000    0.1205160
191840.0000000    0.1196196
191880.0000000    0.1174837
191920.0000000    0.1266360
191960.0000000    0.1304958
192000.0000000    0.1166832
192040.0000000    0.1210046
192080.0000000    0.1193680
192120.0000000    0.1148959
192160.0000000    0.1148789
192200.0000000    0.1124626
192240.0000000    0.1069138
192280.0000000    0.1161392
192320.0000000    0.1139495
192360.0000000    0.1097839
192400.0000000    0.1034503
192440.0000000    0.1066106
192480.0000000    0.1061377
192520.0000000    0.1157924
192560.0000000    0.1152744
192600.0000000    0.1163803
192640.0000000    0.1221066
192680.0000000    0.1100091
192720.0000000    0.1143111
192760.0000000    0.1127062
192800.0000000    0.1176308
192840.0000000    0.1116972
192880.0000000    0.1133428
192920.0000000    0.1206490
192960.0000000    0.1141198
193000.0000000    0.1384142
193040.0000000    0.1391090
193080.0000000    0.1194218
193120.0000000    0.1284728
193160.0000000    0.1224963
193200.0000000    0.1144918
193240.0000000    0.1235189
193280.0000000    0.1174821
193320.0000000    0.1123905
193360.0000000    0.1173782
193400.0000000    0.1168500
193440.0000000    0.1139536
193480.0000000    0.1171001
193520.0000000    0.1249118
193560.0000000    0.1167412
193600.0000000    0.1146759
193640.0000000    0.1175189
193680.0000000    0.1185119
193720.0000000    0.1138589
193760.0000000    0.1297031
193800.0000000    0.1321878
193840.0000000    0.1180847
193880.0000000    0.1114035
193920.0000000    0.1138617
193960.0000000    0.1177050
194000.0000000    0.1231928
194040.0000000    0.1174437
194080.0000000    0.1193944
194120.0000000    0.1120862
194160.0000000    0.1185530
194200.0000000    0.1122415
194240.0000000    0.1087777
194280.0000000    0.1130349
194320.0000000    0.1194270
194360.0000000    0.1208900
194400.0000000    0.1149782
194440.0000000    0.1111760
194480.0000000    0.1224117
194520.0000000    0.1140841
194560.0000000    0.1236624
194600.0000000    0.1166101
194640.0000000    0.1193553
194680.0000000    0.1215189
194720.0000000    0.1099630
194760.0000000    0.1152407
194800.0000000    0.1210787
194840.0000000    0.1145138
194880.0000000    0.1076899
194920.0000000    0.1180702
194960.0000000    0.1229511
195000.0000000    0.1222681
195040.0000000    0.1199214
195080.0000000    0.1167318
195120.0000000    0.1262556
195160.0000000    0.1240250
195200.0000000    0.1199276
195240.0000000    0.1099976
195280.0000000    0.1205952
195320.0000000    0.1123093
195360.0000000    0.1197601
195400.0000000    0.1247551
195440.0000000    0.1184743
195480.0000000    0.1063375
195520.0000000    0.1120399
195560.0000000    0.1252729
195600.0000000    0.1217125
195640.0000000    0.1288226
195680.0000000    0.1226481
195720.0000000    0.1280801
195760.0000000    0.1288429
195800.0000000    0.1260610
195840.0000000    0.1165536
195880.0000000    0.1179299
195920.0000000    0.1178792
195960.0000000    0.1206430
196000.0000000    0.1142522
196040.0000000    0.1145942
196080.0000000    0.1200397
196120.0000000    0.1212926
196160.0000000    0.1203704
196200.0000000    0.1191984
196240.0000000    0.1163660
196280.0000000    0.1168694
196320.0000000    0.1268128
196360.0000000    0.1267637
196400.0000000    0.1251612
196440.0000000    0.1281484
196480.0000000    0.1296413
196520.0000000    0.1316705
196560.0000000    0.1235190
196600.0000000    0.1146839
196640.0000000    0.1266106
196680.0000000    0.1213551
196720.0000000    0.1220103
196760.0000000    0.1181692
196800.0000000    0.1190774
196840.0000000    0.1200770
196880.0000000    0.1143179
196920.0000000    0.1210449
196960.0000000    0.1196705
197000.0000000    0.1265114
197040.0000000    0.1111070
197080.0000000    0.1126189
197120.0000000    0.1215799
197160.0000000    0.1165741
197200.0000000    0.1184960
197240.0000000    0.1192371
197280.0000000    0.1211588
197320.0000000    0.1216152
197360.0000000    0.1176697
197400.0000000    0.1140685
197440.0000000    0.1185598
197480.0000000    0.1201085
197520.0000000    0.1182612
197560.0000000    0.1235198
197600.0000000    0.1259195
197640.0000000    0.1163231
197680.0000000    0.1201753
197720.0000000    0.1259060
197760.0000000    0.1276778
197800.0000000    0.1273776
197840.0000000    0.1187664
197880.0000000    0.1297679
197920.0000000    0.1287602
197960.0000000    0.1400965
198000.0000000    0.1472156
198040.0000000    0.1368229
198080.0000000    0.1443758
198120.0000000    0.1379545
198160.0000000    0.1391412
198200.0000000    0.1360379
198240.0000000    0.1323524
198280.0000000    0.1374231
198320.0000000    0.1274788
198360.0000000    0.1248719
198400.0000000    0.1262810
198440.0000000    0.1305994
198480.0000000    0.1274205
198520.0000000    0.1222501
198560.0000000    0.1233308
198600.0000000    0.1199031
198640.0000000    0.1157589
198680.0000000    0.1282015
198720.0000000    0.1111127
198760.0000000    0.1167799
198800.0000000    0.1144915
198840.0000000    0.1198616
198880.0000000    0.1145545
198920.0000000    0.1152792
198960.0000000    0.1186957
199000.0000000    0.1282832
199040.0000000    0.1232571
199080.0000000    0.1266748
199120.0000000    0.1222763
199160.0000000    0.1195652
199200.0000000    0.1225441
199240.0000000    0.1191865
199280.0000000    0.1240651
199320.0000000    0.1258962
199360.0000000    0.1348170
199400.0000000    0.1293788
199440.0000000    0.1291897
199480.0000000    0.1287178
199520.0000000    0.1226242
199560.0000000    0.1069466
199600.0000000    0.1118069
199640.0000000    0.1174612
199680.0000000    0.1261551
199720.0000000    0.1273822
199760.0000000    0.1230348
199800.0000000    0.1145654
199840.0000000    0.1223478
199880.0000000    0.1201323
199920.0000000    0.1212309
199960.0000000    0.1287795
200000.0000000    0.1216489
200040.0000000    0.1282397
200080.0000000    0.1214751
200120.0000000    0.1197267
200160.0000000    0.1174983
200200.0000000    0.1224634
200240.0000000    0.1247200
200280.0000000    0.1250087
200320.0000000    0.1209943
200360.0000000    0.1203378
200400.0000000    0.1136811
200440.0000000    0.1040004
200480.0000000    0.1105369
200520.0000000    0.1091539
200560.0000000    0.1038442
200600.0000000    0.1177515
200640.0000000    0.1173956
200680.0000000    0.1149986
200720.0000000    0.1097183
200760.0000000    0.1055996
200800.0000000    0.1165913
200840.0000000    0.1170613
200880.0000000    0.1177017
200920.0000000    0.1187503
200960.0000000    0.1159132
201000.0000000    0.1203686
201040.0000000    0.1214946
201080.0000000    0.1216843
201120.0000000    0.1182438
201160.0000000    0.1086494
201200.0000000    0.1195388
201240.0000000    0.1139744
201280.0000000    0.1139110
201320.0000000    0.1167520
201360.0000000    0.1141066
201400.0000000    0.1152648
201440.0000000    0.1129832
201480.0000000    0.1180189
201520.0000000    0.1181330
201560.0000000    0.1121059
201600.0000000    0.1161676
201640.0000000    0.1096825
201680.0000000    0.1110198
201720.0000000    0.1092601
201760.0000000    0.1068511
201800.0000000    0.1051870
201840.0000000    0.1140860
201880.0000000    0.1153968
201920.0000000    0.1118072
201960.0000000    0.1096516
202000.0000000    0.1018927
202040.0000000    0.1108359
202080.0000000    0.1120282
202120.0000000    0.1139685
202160.0000000    0.1074753
202200.0000000    0.1092584
202240.0000000    0.1100905
202280.0000000    0.1127494
202320.0000000    0.1114149
202360.0000000    0.1142901
202400.0000000    0.1046945
202440.0000000    0.1056631
202480.0000000    0.1096020
202520.0000000    0.1123513
202560.0000000    0.1104712
202600.0000000    0.1153695
202640.0000000    0.1163077
202680.0000000    0.1191665
202720.0000000    0.1222990
202760.0000000    0.1290951
202800.0000000    0.1193122
202840.0000000    0.1117667
202880.0000000    0.1148542
202920.0000000    0.1207764
202960.0000000    0.1195795
203000.0000000    0.1251813
203040.0000000    0.1113961
203080.0000000    0.1008798
203120.0000000    0.1039940
203160.0000000    0.1036390
203200.0000000    0.1225326
203240.0000000    0.1257490
203280.0000000    0.1145944
203320.0000000    0.1182778
203360.0000000    0.1168295
203400.0000000    0.1118454
203440.0000000    0.1088050
203480.0000000    0.1251623
203520.0000000    0.1070678
203560.0000000    0.1079681
203600.0000000    0.1148669
203640.0000000    0.1083843
203680.0000000    0.1053087
203720.0000000    0.1070350
203760.0000000    0.1130673
203800.0000000    0.1127027
203840.0000000    0.1082443
203880.0000000    0.1004698
203920.0000000    0.0999076
203960.0000000    0.1054563
204000.0000000    0.1048986
204040.0000000    0.1048685
204080.0000000    0.1172845
204120.0000000    0.1076917
204160.0000000    0.1028563
204200.0000000    0.1113274
204240.0000000    0.1066220
204280.0000000    0.1165814
204320.0000000    0.1191562
204360.0000000    0.1233982
204400.0000000    0.1143657
204440.0000000    0.1109257
204480.0000000    0.1187245
204520.0000000    0.1102844
204560.0000000    0.1146718
204600.0000000    0.1090425
204640.0000000    0.1076871
204680.0000000    0.1129414
204720.0000000    0.1165185
204760.0000000    0.1057295
204800.0000000    0.1080205
204840.0000000    0.1102458
204880.0000000    0.1117142
204920.0000000    0.1089366
204960.0000000    0.1168634
205000.0000000    0.1104372
205040.0000000    0.1066970
205080.0000000    0.1043173
205120.0000000    0.0994556
205160.0000000    0.1088324
205200.0000000    0.1101533
205240.0000000    0.1111334
205280.0000000    0.1096401
205320.0000000    0.1118879
205360.0000000    0.1064842
205400.0000000    0.1071458
205440.0000000    0.1168121
205480.0000000    0.1141299
205520.0000000    0.1193834
205560.0000000    0.1153382
205600.0000000    0.1048641
205640.0000000    0.1144023
205680.0000000    0.1129324
205720.0000000    0.1137779
205760.0000000    0.1215344
205800.0000000    0.1110054
205840.0000000    0.1131521
205880.0000000    0.1062750
205920.0000000    0.1169849
205960.0000000    0.1052841
206000.0000000    0.1101595
206040.0000000    0.1232292
206080.0000000    0.1210317
206120.0000000    0.1192402
206160.0000000    0.1098347
206200.0000000    0.1145495
206240.0000000    0.1076014
206280.0000000    0.1131654
206320.0000000    0.1075788
206360.0000000    0.1085512
206400.0000000    0.1179413
206440.0000000    0.1135659
206480.0000000    0.1100456
206520.0000000    0.1119466
206560.0000000    0.0993966
206600.0000000    0.1114991
206640.0000000    0.1161325
206680.0000000    0.1207258
206720.0000000    0.1168627
206760.0000000    0.1077575
206800.0000000    0.1197631
206840.0000000    0.1189029
206880.0000000    0.1143756
206920.0000000    0.1135030
206960.0000000    0.1096578
207000.0000000    0.1164334
207040.0000000    0.1121434
207080.0000000    0.1156865
207120.0000000    0.1176215
207160.0000000    0.1110467
207200.0000000    0.1129227
207240.0000000    0.1162293
207280.0000000    0.1176902
207320.0000000    0.1159493
207360.0000000    0.1121230
207400.0000000    0.1155422
207440.0000000    0.1070720
207480.0000000    0.1077808
207520.0000000    0.1106902
207560.0000000    0.1163068
207600.0000000    0.1059109
207640.0000000    0.1102717
207680.0000000    0.1033022
207720.0000000    0.1026204
207760.0000000    0.1169874
207800.0000000    0.1241817
207840.0000000    0.1162101
207880.0000000    0.1025463
207920.0000000    0.1042486
207960.0000000    0.1016423
208000.0000000    0.1050434
208040.0000000    0.0978320
208080.0000000    0.1031034
208120.0000000    0.1160662
208160.0000000    0.1223490
208200.0000000    0.0997910
208240.0000000    0.1026647
208280.0000000    0.0971760
208320.0000000    0.1137685
208360.0000000    0.1065787
208400.0000000    0.1098319
208440.0000000    0.1006843
208480.0000000    0.1070167
208520.0000000    0.1076896
208560.0000000    0.1126534
208600.0000000    0.1050730
208640.0000000    0.1048635
208680.0000000    0.1067117
208720.0000000    0.0998931
208760.0000000    0.1109404
208800.0000000    0.1135360
208840.0000000    0.1032309
208880.0000000    0.1160147
208920.0000000    0.1169722
208960.0000000    0.1160159
209000.0000000    0.1100604
209040.0000000    0.1049871
209080.0000000    0.1116452
209120.0000000    0.1066697
209160.0000000    0.1091098
209200.0000000    0.1043182
209240.0000000    0.1133666
209280.0000000    0.1076414
209320.0000000    0.1042035
209360.0000000    0.1101327
209400.0000000    0.1036197
209440.0000000    0.1063013
209480.0000000    0.1143652
209520.0000000    0.1142331
209560.0000000    0.1071635
209600.0000000    0.1156550
209640.0000000    0.1058921
209680.0000000    0.1038989
209720.0000000    0.1135041
209760.0000000    0.1259146
209800.0000000    0.1306951
209840.0000000    0.1371040
209880.0000000    0.1289409
209920.0000000    0.1365281
209960.0000000    0.1352820
210000.0000000    0.1223076
210040.0000000    0.1161957
210080.0000000    0.1253546
210120.0000000    0.1270213
210160.0000000    0.1315663
210200.0000000    0.1184658
210240.0000000    0.1264475
210280.0000000    0.1329219
210320.0000000    0.1214284
210360.0000000    0.1142247
210400.0000000    0.1173715
210440.0000000    0.1031304
210480.0000000    0.1142938
210520.0000000    0.1165840
210560.0000000    0.1257925
210600.0000000    0.1208980
210640.0000000    0.1208753
210680.0000000    0.1107309
210720.0000000    0.1153974
210760.0000000    0.1262085
210800.0000000    0.1201821
210840.0000000    0.1127682
210880.0000000    0.1255849
210920.0000000    0.1267456
210960.0000000    0.1086093
211000.0000000    0.1274993
211040.0000000    0.1250594
211080.0000000    0.1103064
211120.0000000    0.1142512
211160.0000000    0.1105147
211200.0000000    0.1125787
211240.0000000    0.1123643
211280.0000000    0.1122406
211320.0000000    0.1192880
211360.0000000    0.1250914
211400.0000000    0.1190330
211440.0000000    0.1229436
211480.0000000    0.1191513
211520.0000000    0.1068255
211560.0000000    0.1057495
211600.0000000    0.1101725
211640.0000000    0.1184915
211680.0000000    0.1084454
211720.0000000    0.1056070
211760.0000000    0.1112066
211800.0000000    0.1171532
211840.0000000    0.1052246
211880.0000000    0.1119976
211920.0000000    0.1083336
211960.0000000    0.1089897
212000.0000000    0.1133963
212040.0000000    0.1074745
212080.0000000    0.1110458
212120.0000000    0.1110457
212160.0000000    0.1098443
212200.0000000    0.1097552
212240.0000000    0.1127031
212280.0000000    0.1116456
212320.0000000    0.1165593
212360.0000000    0.1290260
212400.0000000    0.1269564
212440.0000000    0.1113305
212480.0000000    0.1112824
212520.0000000    0.1132922
212560.0000000    0.1105560
212600.0000000    0.1111573
212640.0000000    0.1149484
212680.0000000    0.1054784
212720.0000000    0.1055185
212760.0000000    0.1088045
212800.0000000    0.1154273
212840.0000000    0.1137610
212880.0000000    0.1137946
212920.0000000    0.1087078
212960.0000000    0.1148916
213000.0000000    0.1126520
213040.0000000    0.1111857
213080.0000000    0.1089268
213120.0000000    0.1038904
213160.0000000    0.1105173
213200.0000000    0.1097745
213240.0000000    0.1063013
213280.0000000    0.1081948
213320.0000000    0.1097013
213360.0000000    0.1129207
213400.0000000    0.1028925
213440.0000000    0.1091154
213480.0000000    0.1167971
213520.0000000    0.1201207
213560.0000000    0.1177779
213600.0000000    0.1363700
213640.0000000    0.1294367
213680.0000000    0.1145639
213720.0000000    0.1185785
213760.0000000    0.1163741
213800.0000000    0.1196007
213840.0000000    0.1215353
213880.0000000    0.1262960
213920.0000000    0.1238764
213960.0000000    0.1138256
214000.0000000    0.1148906
214040.0000000    0.1113880
214080.0000000    0.1271728
214120.0000000    0.1329740
214160.0000000    0.1279630
214200.0000000    0.1135633
214240.0000000    0.1320251
214280.0000000    0.1269274
214320.0000000    0.1186631
214360.0000000    0.1203424
214400.0000000    0.1165121
214440.0000000    0.1163511
214480.0000000    0.1192822
214520.0000000    0.1237347
214560.0000000    0.1156416
214600.0000000    0.1197831
214640.0000000    0.1099434
214680.0000000    0.1034557
214720.0000000    0.1174568
214760.0000000    0.1170373
214800.0000000    0.1300914
214840.0000000    0.1173268
214880.0000000    0.1304521
214920.0000000    0.1242571
214960.0000000    0.1151341
215000.0000000    0.1197282
215040.0000000    0.1306926
215080.0000000    0.1178713
215120.0000000    0.1213969
215160.0000000    0.1133431
215200.0000000    0.1100647
215240.0000000    0.1203660
215280.0000000    0.1126079
215320.0000000    0.1144357
215360.0000000    0.1181472
215400.0000000    0.1140287
215440.0000000    0.1196059
215480.0000000    0.1135312
215520.0000000    0.1134334
215560.0000000    0.1134873
215600.0000000    0.1281650
215640.0000000    0.1138386
215680.0000000    0.1249726
215720.0000000    0.1322356
215760.0000000    0.1248897
215800.0000000    0.1327016
215840.0000000    0.1255214
215880.0000000    0.1068360
215920.0000000    0.1116016
215960.0000000    0.1162149
216000.0000000    0.1174813
216040.0000000    0.1127841
216080.0000000    0.1216080
216120.0000000    0.1145307
216160.0000000    0.1269487
216200.0000000    0.1158818
216240.0000000    0.1135619
216280.0000000    0.1177516
216320.0000000    0.1163901
216360.0000000    0.1290003
216400.0000000    0.1309091
216440.0000000    0.1261719
216480.0000000    0.1174696
216520.0000000    0.1193866
216560.0000000    0.1282200
216600.0000000    0.1273681
216640.0000000    0.1272501
216680.0000000    0.1308812
216720.0000000    0.1236315
216760.0000000    0.1264873
216800.0000000    0.1178425
216840.0000000    0.1116156
216880.0000000    0.1187558
216920.0000000    0.1254241
216960.0000000    0.1254674
217000.0000000    0.1331444
217040.0000000    0.1295104
217080.0000000    0.1281230
217120.0000000    0.1224709
217160.0000000    0.1187881
217200.0000000    0.1224466
217240.0000000    0.1186064
217280.0000000    0.1202497
217320.0000000    0.1379574
217360.0000000    0.1298608
217400.0000000    0.1310251
217440.0000000    0.1415323
217480.0000000    0.1244709
217520.0000000    0.1286703
217560.0000000    0.1401029
217600.0000000    0.1227822
217640.0000000    0.1206037
217680.0000000    0.1341329
217720.0000000    0.1228599
217760.0000000    0.1254583
217800.0000000    0.1136133
217840.0000000    0.1136945
217880.0000000    0.1151115
217920.0000000    0.1153340
217960.0000000    0.1194001
218000.0000000    0.1183209
218040.0000000    0.1153927
218080.0000000    0.1201928
218120.0000000    0.1168046
218160.0000000    0.1191609
218200.0000000    0.1108825
218240.0000000    0.1239917
218280.0000000    0.1291806
218320.0000000    0.1327066
218360.0000000    0.1392837
218400.0000000    0.1120440
218440.0000000    0.1115322
218480.0000000    0.1171874
218520.0000000    0.1122863
218560.0000000    0.1103388
218600.0000000    0.1175904
218640.0000000    0.1136442
218680.0000000    0.1214734
218720.0000000    0.1152773
218760.0000000    0.1056373
218800.0000000    0.1124632
218840.0000000    0.1082905
218880.0000000    0.1103994
218920.0000000    0.1085059
218960.0000000    0.1092826
219000.0000000    0.1214981
219040.0000000    0.1129172
219080.0000000    0.1198574
219120.0000000    0.1343003
219160.0000000    0.1155680
219200.0000000    0.1212536
219240.0000000    0.1248157
219280.0000000    0.1238477
219320.0000000    0.1325473
219360.0000000    0.1206638
219400.0000000    0.1194789
219440.0000000    0.1231523
219480.0000000    0.1337210
219520.0000000    0.1164092
219560.0000000    0.1271390
219600.0000000    0.1308121
219640.0000000    0.1121857
219680.0000000    0.1093138
219720.0000000    0.1125739
219760.0000000    0.1223015
219800.0000000    0.1132722
219840.0000000    0.1125718
219880.0000000    0.1076626
219920.0000000    0.1243395
219960.0000000    0.1172905
220000.0000000    0.1144575
220040.0000000    0.1087896
220080.0000000    0.1141351
220120.0000000    0.1220173
220160.0000000    0.1197479
220200.0000000    0.1324560
220240.0000000    0.1170904
220280.0000000    0.1152542
220320.0000000    0.1187090
220360.0000000    0.1211443
220400.0000000    0.1273775
220440.0000000    0.1264105
220480.0000000    0.1157618
220520.0000000    0.1215214
220560.0000000    0.1182470
220600.0000000    0.1160788
220640.0000000    0.1192590
220680.0000000    0.1290579
220720.0000000    0.1287170
220760.0000000    0.1195076
220800.0000000    0.1147402
220840.0000000    0.1207246
220880.0000000    0.1176312
220920.0000000    0.1209982
220960.0000000    0.1230791
221000.0000000    0.1195257
221040.0000000    0.1179928
221080.0000000    0.1205281
221120.0000000    0.1117143
221160.0000000    0.1210667
221200.0000000    0.1351005
221240.0000000    0.1355732
221280.0000000    0.1252917
221320.0000000    0.1265579
221360.0000000    0.1285902
221400.0000000    0.1209374
221440.0000000    0.1231262
221480.0000000    0.1184695
221520.0000000    0.1240696
221560.0000000    0.1387912
221600.0000000    0.1253677
221640.0000000    0.1204252
221680.0000000    0.1268302
221720.0000000    0.1257523
221760.0000000    0.1242055
221800.0000000    0.1163389
221840.0000000    0.1269938
221880.0000000    0.1199355
221920.0000000    0.1254155
221960.0000000    0.1240888
222000.0000000    0.1200940
222040.0000000    0.1211505
222080.0000000    0.1206460
222120.0000000    0.1217707
222160.0000000    0.1182273
222200.0000000    0.1136092
222240.0000000    0.1203966
222280.0000000    0.1200649
222320.0000000    0.1198992
222360.0000000    0.1276888
222400.0000000    0.1188574
222440.0000000    0.1222422
222480.0000000    0.1211075
222520.0000000    0.1226520
222560.0000000    0.1154028
222600.0000000    0.1114987
222640.0000000    0.1174389
222680.0000000    0.1208304
222720.0000000    0.1147666
222760.0000000    0.1104692
222800.0000000    0.1081735
222840.0000000    0.1069949
222880.0000000    0.1082604
222920.0000000    0.1170248
222960.0000000    0.1114183
223000.0000000    0.1068615
223040.0000000    0.1141206
223080.0000000    0.1120944
223120.0000000    0.1049955
223160.0000000    0.1084633
223200.0000000    0.1060293
223240.0000000    0.1077214
223280.0000000    0.1130170
223320.0000000    0.1089350
223360.0000000    0.1127184
223400.0000000    0.1159117
223440.0000000    0.1123725
223480.0000000    0.1128485
223520.0000000    0.1150677
223560.0000000    0.1093881
223600.0000000    0.1195391
223640.0000000    0.1159853
223680.0000000    0.1129621
223720.0000000    0.1097297
223760.0000000    0.1144409
223800.0000000    0.1159079
223840.0000000    0.1173030
223880.0000000    0.1207460
223920.0000000    0.1094288
223960.0000000    0.1132087
224000.0000000    0.1161626
224040.0000000    0.1166280
224080.0000000    0.1147223
224120.0000000    0.1079990
224160.0000000    0.1076213
224200.0000000    0.1184049
224240.0000000    0.1114958
224280.0000000    0.1119822
224320.0000000    0.1147009
224360.0000000    0.1102097
224400.0000000    0.1092359
224440.0000000    0.1075611
224480.0000000    0.0964223
224520.0000000    0.1120524
224560.0000000    0.1172852
224600.0000000    0.1107479
224640.0000000    0.1227936
224680.0000000    0.1180240
224720.0000000    0.1180962
224760.0000000    0.1247813
224800.0000000    0.1237366
224840.0000000    0.1395655
224880.0000000    0.1356661
224920.0000000    0.1440850
224960.0000000    0.1382058
225000.0000000    0.1449488
225040.0000000    0.1497235
225080.0000000    0.1475187
225120.0000000    0.1545905
225160.0000000    0.1631570
225200.0000000    0.1264891
225240.0000000    0.1479553
225280.0000000    0.1640319
225320.0000000    0.1591713
225360.0000000    0.1506604
225400.0000000    0.1468492
225440.0000000    0.1557853
225480.0000000    0.1466666
225520.0000000    0.1628529
225560.0000000    0.1448146
225600.0000000    0.1308221
225640.0000000    0.1441039
225680.0000000    0.1422498
225720.0000000    0.1383137
225760.0000000    0.1530231
225800.0000000    0.1468838
225840.0000000    0.1581305
225880.0000000    0.1349373
225920.0000000    0.1412191
225960.0000000    0.1574072
226000.0000000    0.1488194
226040.0000000    0.1611270
226080.0000000    0.1454929
226120.0000000    0.1437180
226160.0000000    0.1267479
226200.0000000    0.1337099
226240.0000000    0.1338561
226280.0000000    0.1197424
226320.0000000    0.1378409
226360.0000000    0.1379004
226400.0000000    0.1402905
226440.0000000    0.1462164
226480.0000000    0.1274430
226520.0000000    0.1413829
226560.0000000    0.1184111
226600.0000000    0.1329656
226640.0000000    0.1297850
226680.0000000    0.1270102
226720.0000000    0.1308793
226760.0000000    0.1277385
226800.0000000    0.1278390
226840.0000000    0.1274006
226880.0000000    0.1339744
226920.0000000    0.1322280
226960.0000000    0.1283519
227000.0000000    0.1242144
227040.0000000    0.1385350
227080.0000000    0.1293368
227120.0000000    0.1370749
227160.0000000    0.1344613
227200.0000000    0.1350113
227240.0000000    0.1351613
227280.0000000    0.1333175
227320.0000000    0.1487814
227360.0000000    0.1403178
227400.0000000    0.1469325
227440.0000000    0.1432188
227480.0000000    0.1466855
227520.0000000    0.1454276
227560.0000000    0.1554011
227600.0000000    0.1396411
227640.0000000    0.1470108
227680.0000000    0.1339714
227720.0000000    0.1312544
227760.0000000    0.1295111
227800.0000000    0.1293861
227840.0000000    0.1305531
227880.0000000    0.1328179
227920.0000000    0.1391402
227960.0000000    0.1320758
228000.0000000    0.1435754
228040.0000000    0.1320634
228080.0000000    0.1383407
228120.0000000    0.1463637
228160.0000000    0.1457916
228200.0000000    0.1291820
228240.0000000    0.1350919
228280.0000000    0.1323305
228320.0000000    0.1196191
228360.0000000    0.1361518
228400.0000000    0.1447404
228440.0000000    0.1371058
228480.0000000    0.1430707
228520.0000000    0.1680625
228560.0000000    0.1393392
228600.0000000    0.1420233
228640.0000000    0.1291851
228680.0000000    0.1319633
228720.0000000    0.1271896
228760.0000000    0.1357370
228800.0000000    0.1563224
228840.0000000    0.1488111
228880.0000000    0.1432973
228920.0000000    0.1323127
228960.0000000    0.1300549
229000.0000000    0.1300520
229040.0000000    0.1228108
229080.0000000    0.1281595
229120.0000000    0.1323379
229160.0000000    0.1234661
229200.0000000    0.1342371
229240.0000000    0.1194495
229280.0000000    0.1352160
229320.0000000    0.1255892
229360.0000000    0.1278806
229400.0000000    0.1326086
229440.0000000    0.1395508
229480.0000000    0.1287398
229520.0000000    0.1323803
229560.0000000    0.1307060
229600.0000000    0.1274144
229640.0000000    0.1298470
229680.0000000    0.1327549
229720.0000000    0.1304774
229760.0000000    0.1241078
229800.0000000    0.1268575
229840.0000000    0.1295248
229880.0000000    0.1207514
229920.0000000    0.1263105
229960.0000000    0.1252394
230000.0000000    0.1207253
230040.0000000    0.1145371
230080.0000000    0.1163464
230120.0000000    0.1210132
230160.0000000    0.1205757
230200.0000000    0.1246018
230240.0000000    0.1196113
230280.0000000    0.1240454
230320.0000000    0.1234465
230360.0000000    0.1142113
230400.0000000    0.1161408
230440.0000000    0.1278436
230480.0000000    0.1127358
230520.0000000    0.1193159
230560.0000000    0.1162405
230600.0000000    0.1193766
230640.0000000    0.1204422
230680.0000000    0.1326257
230720.0000000    0.1185938
230760.0000000    0.1219201
230800.0000000    0.1286648
230840.0000000    0.1285302
230880.0000000    0.1288933
230920.0000000    0.1409678
230960.0000000    0.1373889
231000.0000000    0.1524704
231040.0000000    0.1464779
231080.0000000    0.1588763
231120.0000000    0.1575534
231160.0000000    0.1643168
231200.0000000    0.1521592
231240.0000000    0.1546597
231280.0000000    0.1482631
231320.0000000    0.1241181
231360.0000000    0.1282950
231400.0000000    0.1224568
231440.0000000    0.1333033
231480.0000000    0.1334472
231520.0000000    0.1535698
231560.0000000    0.1328192
231600.0000000    0.1388943
231640.0000000    0.1383739
231680.0000000    0.1445610
231720.0000000    0.1265424
231760.0000000    0.1330022
231800.0000000    0.1299837
231840.0000000    0.1324991
231880.0000000    0.1304391
231920.0000000    0.1341723
231960.0000000    0.1432239
232000.0000000    0.1419219
232040.0000000    0.1296141
232080.0000000    0.1323152
232120.0000000    0.1372611
232160.0000000    0.1229112
232200.0000000    0.1300442
232240.0000000    0.1344207
232280.0000000    0.1268394
232320.0000000    0.1294539
232360.0000000    0.1315218
232400.0000000    0.1301433
232440.0000000    0.1292222
232480.0000000    0.1313919
232520.0000000    0.1383550
232560.0000000    0.1295212
232600.0000000    0.1503018
232640.0000000    0.1601513
232680.0000000    0.1436567
232720.0000000    0.1596375
232760.0000000    0.1764168
232800.0000000    0.1704132
232840.0000000    0.1523839
232880.0000000    0.1526684
232920.0000000    0.1451465
232960.0000000    0.1332632
233000.0000000    0.1452094
233040.0000000    0.1423623
233080.0000000    0.1434104
233120.0000000    0.1508455
233160.0000000    0.1342149
233200.0000000    0.1468344
233240.0000000    0.1337269
233280.0000000    0.1347728
233320.0000000    0.1486356
233360.0000000    0.1451288
233400.0000000    0.1454297
233440.0000000    0.1551409
233480.0000000    0.1432931
233520.0000000    0.1370279
233560.0000000    0.1490822
233600.0000000    0.1435049
233640.0000000    0.1329956
233680.0000000    0.1543156
233720.0000000    0.1400497
233760.0000000    0.1299239
233800.0000000    0.1382201
233840.0000000    0.1420714
233880.0000000    0.1320075
233920.0000000    0.1258002
233960.0000000    0.1261829
234000.0000000    0.1251007
234040.0000000    0.1247386
234080.0000000    0.1284982
234120.0000000    0.1308787
234160.0000000    0.1220572
234200.0000000    0.1348532
234240.0000000    0.1370947
234280.0000000    0.1301940
234320.0000000    0.1245202
234360.0000000    0.1406666
234400.0000000    0.1463114
234440.0000000    0.1298084
234480.0000000    0.1321355
234520.0000000    0.1348037
234560.0000000    0.1387918
234600.0000000    0.1517942
234640.0000000    0.1270448
234680.0000000    0.1295763
234720.0000000    0.1380921
234760.0000000    0.1359632
234800.0000000    0.1297933
234840.0000000    0.1319773
234880.0000000    0.1254009
234920.0000000    0.1226424
234960.0000000    0.1417483
235000.0000000    0.1322352
235040.0000000    0.1397313
235080.0000000    0.1211779
235120.0000000    0.1247939
235160.0000000    0.1256721
235200.0000000    0.1249372
235240.0000000    0.1246039
235280.0000000    0.1172044
235320.0000000    0.1214562
235360.0000000    0.1251311
235400.0000000    0.1312889
235440.0000000    0.1229927
235480.0000000    0.1273702
235520.0000000    0.1327632
235560.0000000    0.1265744
235600.0000000    0.1307331
235640.0000000    0.1284657
235680.0000000    0.1319634
235720.0000000    0.1217889
235760.0000000    0.1253596
235800.0000000    0.1229955
235840.0000000    0.1342110
235880.0000000    0.1206331
235920.0000000    0.1271092
235960.0000000    0.1227071
236000.0000000    0.1287283
236040.0000000    0.1253346
236080.0000000    0.1239708
236120.0000000    0.1222640
236160.0000000    0.1196703
236200.0000000    0.1264179
236240.0000000    0.1142347
236280.0000000    0.1137048
236320.0000000    0.1102897
236360.0000000    0.1138503
236400.0000000    0.1098970
236440.0000000    0.1152149
236480.0000000    0.1145685
236520.0000000    0.1151692
236560.0000000    0.1190110
236600.0000000    0.1203679
236640.0000000    0.1173339
236680.0000000    0.1223993
236720.0000000    0.1147485
236760.0000000    0.1186370
236800.0000000    0.1251300
236840.0000000    0.1199183
236880.0000000    0.1218496
236920.0000000    0.1273522
236960.0000000    0.1265408
237000.0000000    0.1317071
237040.0000000    0.1186423
237080.0000000    0.1255901
237120.0000000    0.1292815
237160.0000000    0.1229265
237200.0000000    0.1187079
237240.0000000    0.1189684
237280.0000000    0.1315411
237320.0000000    0.1159737
237360.0000000    0.1170213
237400.0000000    0.1211696
237440.0000000    0.1123395
237480.0000000    0.1119114
237520.0000000    0.1147307
237560.0000000    0.1231581
237600.0000000    0.1231352
237640.0000000    0.1344766
237680.0000000    0.1332120
237720.0000000    0.1344199
237760.0000000    0.1129679
237800.0000000    0.1225494
237840.0000000    0.1307422
237880.0000000    0.1206878
237920.0000000    0.1210666
237960.0000000    0.1145212
238000.0000000    0.1227583
238040.0000000    0.1141776
238080.0000000    0.1203633
238120.0000000    0.1156316
238160.0000000    0.1189714
238200.0000000    0.1220339
238240.0000000    0.1322653
238280.0000000    0.1227166
238320.0000000    0.1215015
238360.0000000    0.1321806
238400.0000000    0.1310436
238440.0000000    0.1363837
238480.0000000    0.1291618
238520.0000000    0.1225912
238560.0000000    0.1229317
238600.0000000    0.1206371
238640.0000000    0.1245982
238680.0000000    0.1154797
238720.0000000    0.1213285
238760.0000000    0.1305934
238800.0000000    0.1277343
238840.0000000    0.1271426
238880.0000000    0.1324628
238920.0000000    0.1181284
238960.0000000    0.1222112
239000.0000000    0.1348602
239040.0000000    0.1327067
239080.0000000    0.1319578
239120.0000000    0.1374216
239160.0000000    0.1224245
239200.0000000    0.1324111
239240.0000000    0.1220513
239280.0000000    0.1221345
239320.0000000    0.1316470
239360.0000000    0.1187304
239400.0000000    0.1298767
239440.0000000    0.1150502
239480.0000000    0.1224279
239520.0000000    0.1287382
239560.0000000    0.1202967
239600.0000000    0.1243237
239640.0000000    0.1247633
239680.0000000    0.1175404
239720.0000000    0.1199517
239760.0000000    0.1234443
239800.0000000    0.1153062
239840.0000000    0.1220295
239880.0000000    0.1217685
239920.0000000    0.1191311
239960.0000000    0.1275955
240000.0000000    0.1272233
240040.0000000    0.1305481
240080.0000000    0.1327517
240120.0000000    0.1271364
240160.0000000    0.1299799
240200.0000000    0.1180168
240240.0000000    0.1187293
240280.0000000    0.1184208
240320.0000000    0.1301661
240360.0000000    0.1166038
240400.0000000    0.1279839
240440.0000000    0.1188123
240480.0000000    0.1225696
240520.0000000    0.1155675
240560.0000000    0.1264972
240600.0000000    0.1229451
240640.0000000    0.1249834
240680.0000000    0.1173635
240720.0000000    0.1215212
240760.0000000    0.1258558
240800.0000000    0.1272674
240840.0000000    0.1194341
240880.0000000    0.1270079
240920.0000000    0.1205708
240960.0000000    0.1281241
241000.0000000    0.1240057
241040.0000000    0.1236329
241080.0000000    0.1249794
241120.0000000    0.1196474
241160.0000000    0.1223301
241200.0000000    0.1143900
241240.0000000    0.1230432
241280.0000000    0.1247198
241320.0000000    0.1300485
241360.0000000    0.1198544
241400.0000000    0.1287585
241440.0000000    0.1321546
241480.0000000    0.1187759
241520.0000000    0.1299611
241560.0000000    0.1238606
241600.0000000    0.1322717
241640.0000000    0.1282667
241680.0000000    0.1319781
241720.0000000    0.1275538
241760.0000000    0.1249408
241800.0000000    0.1276884
241840.0000000    0.1314972
241880.0000000    0.1233362
241920.0000000    0.1293166
241960.0000000    0.1293231
242000.0000000    0.1321853
242040.0000000    0.1309860
242080.0000000    0.1304704
242120.0000000    0.1409933
242160.0000000    0.1194481
242200.0000000    0.1276598
242240.0000000    0.1256284
242280.0000000    0.1205061
242320.0000000    0.1254130
242360.0000000    0.1231715
242400.0000000    0.1257349
242440.0000000    0.1294378
242480.0000000    0.1256639
242520.0000000    0.1292838
242560.0000000    0.1222490
242600.0000000    0.1296727
242640.0000000    0.1275509
242680.0000000    0.1243022
242720.0000000    0.1302855
242760.0000000    0.1199561
242800.0000000    0.1134002
242840.0000000    0.1146154
242880.0000000    0.1055431
242920.0000000    0.1183174
242960.0000000    0.1202295
243000.0000000    0.1221198
243040.0000000    0.1201407
243080.0000000    0.1305201
243120.0000000    0.1282315
243160.0000000    0.1253579
243200.0000000    0.1218657
243240.0000000    0.1296427
243280.0000000    0.1313380
243320.0000000    0.1225672
243360.0000000    0.1166717
243400.0000000    0.1271266
243440.0000000    0.1276300
243480.0000000    0.1213457
243520.0000000    0.1097893
243560.0000000    0.1125662
243600.0000000    0.1179527
243640.0000000    0.1188726
243680.0000000    0.1277138
243720.0000000    0.1233003
243760.0000000    0.1240440
243800.0000000    0.1141860
243840.0000000    0.1211000
243880.0000000    0.1187516
243920.0000000    0.1276889
243960.0000000    0.1265048
244000.0000000    0.1215255
244040.0000000    0.1269965
244080.0000000    0.1267719
244120.0000000    0.1299505
244160.0000000    0.1272744
244200.0000000    0.1296294
244240.0000000    0.1190421
244280.0000000    0.1292141
244320.0000000    0.1257311
244360.0000000    0.1265636
244400.0000000    0.1391250
244440.0000000    0.1191017
244480.0000000    0.1213331
244520.0000000    0.1150694
244560.0000000    0.1143921
244600.0000000    0.1169481
244640.0000000    0.1148761
244680.0000000    0.1082906
244720.0000000    0.1125162
244760.0000000    0.1167337
244800.0000000    0.1108817
244840.0000000    0.1031761
244880.0000000    0.1081858
244920.0000000    0.1087997
244960.0000000    0.1104689
245000.0000000    0.1052084
245040.0000000    0.1110848
245080.0000000    0.1178768
245120.0000000    0.1134068
245160.0000000    0.1074331
245200.0000000    0.1044905
245240.0000000    0.1115198
245280.0000000    0.1233505
245320.0000000    0.1241330
245360.0000000    0.1063553
245400.0000000    0.1139071
245440.0000000    0.1130779
245480.0000000    0.1176239
245520.0000000    0.1381854
245560.0000000    0.1164005
245600.0000000    0.1194203
245640.0000000    0.1140307
245680.0000000    0.1118167
245720.0000000    0.1229393
245760.0000000    0.1227120
245800.0000000    0.1108533
245840.0000000    0.1120096
245880.0000000    0.1101185
245920.0000000    0.1185867
245960.0000000    0.1088886
246000.0000000    0.1149277
246040.0000000    0.1060877
246080.0000000    0.1083987
246120.0000000    0.1173961
246160.0000000    0.1166092
246200.0000000    0.1279195
246240.0000000    0.1135238
246280.0000000    0.1170170
246320.0000000    0.1167955
246360.0000000    0.1105320
246400.0000000    0.1228148
246440.0000000    0.1230400
246480.0000000    0.1118800
246520.0000000    0.1114283
246560.0000000    0.1063740
246600.0000000    0.1124147
246640.0000000    0.1067332
246680.0000000    0.1178456
246720.0000000    0.1128770
246760.0000000    0.1201063
246800.0000000    0.1031705
246840.0000000    0.0996983
246880.0000000    0.1057521
246920.0000000    0.1035024
246960.0000000    0.1102850
247000.0000000    0.1160254
247040.0000000    0.1135961
247080.0000000    0.1203572
247120.0000000    0.1132874
247160.0000000    0.1121266
247200.0000000    0.1075481
247240.0000000    0.1050047
247280.0000000    0.1124166
247320.0000000    0.1089036
247360.0000000    0.1041775
247400.0000000    0.1135097
247440.0000000    0.1024141
247480.0000000    0.1149043
247520.0000000    0.1111864
247560.0000000    0.1122509
247600.0000000    0.1075654
247640.0000000    0.1085024
247680.0000000    0.1170636
247720.0000000    0.1166687
247760.0000000    0.1123758
247800.0000000    0.1180143
247840.0000000    0.1163221
247880.0000000    0.1225704
247920.0000000    0.1260213
247960.0000000    0.1213307
248000.0000000    0.1128745
248040.0000000    0.1073733
248080.0000000    0.1207217
248120.0000000    0.1058444
248160.0000000    0.1199287
248200.0000000    0.1188102
248240.0000000    0.1177253
248280.0000000    0.1178733
248320.0000000    0.1117839
248360.0000000    0.1168187
248400.0000000    0.1214349
248440.0000000    0.1197095
248480.0000000    0.1135516
248520.0000000    0.1286052
248560.0000000    0.1135222
248600.0000000    0.1265993
248640.0000000    0.1213060
248680.0000000    0.1124670
248720.0000000    0.1270254
248760.0000000    0.1212103
248800.0000000    0.1351884
248840.0000000    0.1301236
248880.0000000    0.1306715
248920.0000000    0.1254615
248960.0000000    0.1240610
249000.0000000    0.1263731
249040.0000000    0.1341033
249080.0000000    0.1398610
249120.0000000    0.1289589
249160.0000000    0.1347609
249200.0000000    0.1252507
249240.0000000    0.1279943
249280.0000000    0.1187529
249320.0000000    0.1317725
249360.0000000    0.1308352
249400.0000000    0.1335947
249440.0000000    0.1269777
249480.0000000    0.1264708
249520.0000000    0.1179138
249560.0000000    0.1282050
249600.0000000    0.1182695
249640.0000000    0.1159645
249680.0000000    0.1121309
249720.0000000    0.1106714
249760.0000000    0.1113162
249800.0000000    0.1047455
249840.0000000    0.1168323
249880.0000000    0.1098654
249920.0000000    0.1116419
249960.0000000    0.1076960
250000.0000000    0.1062191
250040.0000000    0.1042625
250080.0000000    0.1058117
250120.0000000    0.1147888
250160.0000000    0.1064739
250200.0000000    0.1067689
250240.0000000    0.1119253
250280.0000000    0.1038425
250320.0000000    0.1035807
250360.0000000    0.1173792
250400.0000000    0.1131895
250440.0000000    0.1199090
250480.0000000    0.1127277
250520.0000000    0.1252639
250560.0000000    0.1224227
250600.0000000    0.1134356
250640.0000000    0.1177687
250680.0000000    0.1182767
250720.0000000    0.1104604
250760.0000000    0.1059423
250800.0000000    0.1017215
250840.0000000    0.1090068
250880.0000000    0.1101600
250920.0000000    0.1105839
250960.0000000    0.1147011
251000.0000000    0.1209805
251040.0000000    0.1121341
251080.0000000    0.1193239
251120.0000000    0.1131210
251160.0000000    0.1119335
251200.0000000    0.1231686
251240.0000000    0.1150134
251280.0000000    0.1083573
251320.0000000    0.1084302
251360.0000000    0.1164959
251400.0000000    0.1221932
251440.0000000    0.1054362
251480.0000000    0.1149874
251520.0000000    0.1104715
251560.0000000    0.1203610
251600.0000000    0.1134965
251640.0000000    0.1204948
251680.0000000    0.1335366
251720.0000000    0.1302209
251760.0000000    0.1205634
251800.0000000    0.1276966
251840.0000000    0.1231945
251880.0000000    0.1140917
251920.0000000    0.1228947
251960.0000000    0.1240519
252000.0000000    0.1272874
252040.0000000    0.1318489
252080.0000000    0.1252808
252120.0000000    0.1088178
252160.0000000    0.1241961
252200.0000000    0.1280642
252240.0000000    0.1228009
252280.0000000    0.1195703
252320.0000000    0.1188998
252360.0000000    0.1107674
252400.0000000    0.1197037
252440.0000000    0.1199496
252480.0000000    0.1172411
252520.0000000    0.1219272
252560.0000000    0.1137682
252600.0000000    0.1096738
252640.0000000    0.1196879
252680.0000000    0.1185977
252720.0000000    0.1168991
252760.0000000    0.1201497
252800.0000000    0.1120953
252840.0000000    0.1133854
252880.0000000    0.1097775
252920.0000000    0.1170506
252960.0000000    0.1118202
253000.0000000    0.1176982
253040.0000000    0.1167724
253080.0000000    0.1158026
253120.0000000    0.1209293
253160.0000000    0.1258075
253200.0000000    0.1268480
253240.0000000    0.1133185
253280.0000000    0.1156555
253320.0000000    0.1122271
253360.0000000    0.1106133
253400.0000000    0.1116504
253440.0000000    0.1082174
253480.0000000    0.1092645
253520.0000000    0.1142888
253560.0000000    0.1088383
253600.0000000    0.0996248
253640.0000000    0.1172871
253680.0000000    0.1068160
253720.0000000    0.1093366
253760.0000000    0.1103284
253800.0000000    0.1178771
253840.0000000    0.1113489
253880.0000000    0.1214668
253920.0000000    0.1215646
253960.0000000    0.1235806
254000.0000000    0.1190677
254040.0000000    0.1229658
254080.0000000    0.1165894
254120.0000000    0.1215756
254160.0000000    0.1206008
254200.0000000    0.1109873
254240.0000000    0.1239209
254280.0000000    0.1185486
254320.0000000    0.1219797
254360.0000000    0.1257629
254400.0000000    0.1144194
254440.0000000    0.1223711
254480.0000000    0.1098259
254520.0000000    0.1242413
254560.0000000    0.1293062
254600.0000000    0.1234405
254640.0000000    0.1126394
254680.0000000    0.1165707
254720.0000000    0.1276608
254760.0000000    0.1085824
254800.0000000    0.1145717
254840.0000000    0.1305750
254880.0000000    0.1229649
254920.0000000    0.1150790
254960.0000000    0.1243671
255000.0000000    0.1189150
255040.0000000    0.1153905
255080.0000000    0.1130447
255120.0000000    0.1133148
255160.0000000    0.1178844
255200.0000000    0.1225729
255240.0000000    0.1162861
255280.0000000    0.1247626
255320.0000000    0.1261157
255360.0000000    0.1169729
255400.0000000    0.1197988
255440.0000000    0.1387018
255480.0000000    0.1166596
255520.0000000    0.1259616
255560.0000000    0.1197937
255600.0000000    0.1256679
255640.0000000    0.1236943
255680.0000000    0.1149749
255720.0000000    0.1187901
255760.0000000    0.1177734
255800.0000000    0.1292204
255840.0000000    0.1205417
255880.0000000    0.1158816
255920.0000000    0.1164605
255960.0000000    0.1148082
256000.0000000    0.1196038
256040.0000000    0.1252882
256080.0000000    0.1222293
256120.0000000    0.1097389
256160.0000000    0.1115497
256200.0000000    0.1206639
256240.0000000    0.1204353
256280.0000000    0.1144885
256320.0000000    0.1119718
256360.0000000    0.1203968
256400.0000000    0.1191067
256440.0000000    0.1183172
256480.0000000    0.1134131
256520.0000000    0.1089566
256560.0000000    0.1050944
256600.0000000    0.1135351
256640.0000000    0.1101313
256680.0000000    0.1039518
256720.0000000    0.1171555
256760.0000000    0.1159165
256800.0000000    0.1127892
256840.0000000    0.1127825
256880.0000000    0.1069753
256920.0000000    0.1143275
256960.0000000    0.1268549
257000.0000000    0.1139264
257040.0000000    0.1287878
257080.0000000    0.1197393
257120.0000000    0.1182155
257160.0000000    0.1190226
257200.0000000    0.1148881
257240.0000000    0.1155372
257280.0000000    0.1204574
257320.0000000    0.1113617
257360.0000000    0.1220716
257400.0000000    0.1172502
257440.0000000    0.1112122
257480.0000000    0.1098184
257520.0000000    0.1142450
257560.0000000    0.1194623
257600.0000000    0.1182059
257640.0000000    0.1101103
257680.0000000    0.1143473
257720.0000000    0.1137259
257760.0000000    0.1119835
257800.0000000    0.1098860
257840.0000000    0.1084004
257880.0000000    0.1037267
257920.0000000    0.1046302
257960.0000000    0.1026956
258000.0000000    0.1126675
258040.0000000    0.1099637
258080.0000000    0.1107508
258120.0000000    0.1088041
258160.0000000    0.1102756
258200.0000000    0.1165703
258240.0000000    0.1036388
258280.0000000    0.1068465
258320.0000000    0.0999635
258360.0000000    0.1040817
258400.0000000    0.1138824
258440.0000000    0.0979034
258480.0000000    0.1077895
258520.0000000    0.1202712
258560.0000000    0.0988834
258600.0000000    0.1144149
258640.0000000    0.1119964
258680.0000000    0.1048501
258720.0000000    0.1085077
258760.0000000    0.1230428
258800.0000000    0.1102384
258840.0000000    0.1068525
258880.0000000    0.1181081
258920.0000000    0.1216081
258960.0000000    0.1073519
259000.0000000    0.1055271
259040.0000000    0.1024361
259080.0000000    0.1053882
259120.0000000    0.0972955
259160.0000000    0.1047305
259200.0000000    0.0975278
259240.0000000    0.0963734
259280.0000000    0.1093366
259320.0000000    0.1065436
259360.0000000    0.1095442
259400.0000000    0.1097439
259440.0000000    0.1010555
259480.0000000    0.0993555
259520.0000000    0.0932728
259560.0000000    0.0959093
259600.0000000    0.1041282
259640.0000000    0.0981040
259680.0000000    0.0943309
259720.0000000    0.1118817
259760.0000000    0.1083249
259800.0000000    0.1002904
259840.0000000    0.0993417
259880.0000000    0.1079376
259920.0000000    0.1148686
259960.0000000    0.1011760
260000.0000000    0.1022597
260040.0000000    0.1039553
260080.0000000    0.1136529
260120.0000000    0.1073850
260160.0000000    0.1221802
260200.0000000    0.1118457
260240.0000000    0.1121614
260280.0000000    0.1034488
260320.0000000    0.1064642
260360.0000000    0.1180919
260400.0000000    0.1151064
260440.0000000    0.1138212
260480.0000000    0.1210323
260520.0000000    0.1216249
260560.0000000    0.1171083
260600.0000000    0.1157710
260640.0000000    0.1152158
260680.0000000    0.1134391
260720.0000000    0.1301167
260760.0000000    0.1102631
260800.0000000    0.1106295
260840.0000000    0.1177586
260880.0000000    0.1150329
260920.0000000    0.1065276
260960.0000000    0.1055323
261000.0000000    0.1128458
261040.0000000    0.1111404
261080.0000000    0.1158358
261120.0000000    0.1184386
261160.0000000    0.1196563
261200.0000000    0.1157055
261240.0000000    0.1212765
261280.0000000    0.1251970
261320.0000000    0.1249666
261360.0000000    0.1164837
261400.0000000    0.1203154
261440.0000000    0.1153506
261480.0000000    0.1099397
261520.0000000    0.1087217
261560.0000000    0.1120628
261600.0000000    0.1105397
261640.0000000    0.1137484
261680.0000000    0.1177105
261720.0000000    0.1217737
261760.0000000    0.1180476
261800.0000000    0.1166731
261840.0000000    0.1264647
261880.0000000    0.1207073
261920.0000000    0.1224827
261960.0000000    0.1088991
262000.0000000    0.1009849
262040.0000000    0.1103938
262080.0000000    0.1149087
262120.0000000    0.1116036
262160.0000000    0.1111947
262200.0000000    0.1149327
262240.0000000    0.1060586
262280.0000000    0.1194468
262320.0000000    0.1160277
262360.0000000    0.1169949
262400.0000000    0.1103692
262440.0000000    0.1073809
262480.0000000    0.1094893
262520.0000000    0.1233249
262560.0000000    0.1139608
262600.0000000    0.1018621
262640.0000000    0.1003050
262680.0000000    0.1171816
262720.0000000    0.1140612
262760.0000000    0.1159959
262800.0000000    0.1154213
262840.0000000    0.1084863
262880.0000000    0.1204511
262920.0000000    0.1130222
262960.0000000    0.1065620
263000.0000000    0.1043998
263040.0000000    0.1028257
263080.0000000    0.1101805
263120.0000000    0.1082010
263160.0000000    0.1112633
263200.0000000    0.1103052
263240.0000000    0.1035671
263280.0000000    0.1101511
263320.0000000    0.1161177
263360.0000000    0.1138387
263400.0000000    0.1006192
263440.0000000    0.1110868
263480.0000000    0.1114651
263520.0000000    0.1056158
263560.0000000    0.1135024
263600.0000000    0.1131001
263640.0000000    0.0946145
263680.0000000    0.1086718
263720.0000000    0.1121828
263760.0000000    0.1047730
263800.0000000    0.1131256
263840.0000000    0.1093568
263880.0000000    0.1072871
263920.0000000    0.1043493
263960.0000000    0.1085324
264000.0000000    0.1060515
264040.0000000    0.1081531
264080.0000000    0.1160989
264120.0000000    0.1140323
264160.0000000    0.1041739
264200.0000000    0.1014996
264240.0000000    0.1070105
264280.0000000    0.1074123
264320.0000000    0.1006440
264360.0000000    0.1028619
264400.0000000    0.1051321
264440.0000000    0.1178546
264480.0000000    0.1030047
264520.0000000    0.1076917
264560.0000000    0.1049001
264600.0000000    0.1022699
264640.0000000    0.1053751
264680.0000000    0.1072034
264720.0000000    0.1112355
264760.0000000    0.1077306
264800.0000000    0.1121694
264840.0000000    0.1113738
264880.0000000    0.1027845
264920.0000000    0.1141529
264960.0000000    0.1168175
265000.0000000    0.1147631
265040.0000000    0.1074011
265080.0000000    0.1039809
265120.0000000    0.1188543
265160.0000000    0.1269607
265200.0000000    0.1241703
265240.0000000    0.1300368
265280.0000000    0.1227713
265320.0000000    0.1174239
265360.0000000    0.1068258
265400.0000000    0.1102047
265440.0000000    0.1050797
265480.0000000    0.1055690
265520.0000000    0.1085638
265560.0000000    0.1016811
265600.0000000    0.1097770
265640.0000000    0.1113803
265680.0000000    0.1121021
265720.0000000    0.1154973
265760.0000000    0.1035305
265800.0000000    0.1085592
265840.0000000    0.1097516
265880.0000000    0.1130540
265920.0000000    0.1123274
265960.0000000    0.1112684
266000.0000000    0.1184044
266040.0000000    0.1212241
266080.0000000    0.1207753
266120.0000000    0.1152968
266160.0000000    0.1176381
266200.0000000    0.1076681
266240.0000000    0.1105469
266280.0000000    0.1166305
266320.0000000    0.1138314
266360.0000000    0.1243232
266400.0000000    0.1112683
266440.0000000    0.1157207
266480.0000000    0.1194141
266520.0000000    0.1202284
266560.0000000    0.1199311
266600.0000000    0.1144230
266640.0000000    0.1233806
266680.0000000    0.1153532
266720.0000000    0.1132213
266760.0000000    0.1158999
266800.0000000    0.1092868
266840.0000000    0.1140578
266880.0000000    0.1015140
266920.0000000    0.1146924
266960.0000000    0.1161659
267000.0000000    0.1084023
267040.0000000    0.1039423
267080.0000000    0.1085832
267120.0000000    0.1017660
267160.0000000    0.1081787
267200.0000000    0.1131298
267240.0000000    0.1046526
267280.0000000    0.1188444
267320.0000000    0.1102508
267360.0000000    0.1066376
267400.0000000    0.1134500
267440.0000000    0.1111870
267480.0000000    0.1058511
267520.0000000    0.1221204
267560.0000000    0.1108899
267600.0000000    0.1081579
267640.0000000    0.1187340
267680.0000000    0.1160372
267720.0000000    0.1205029
267760.0000000    0.1162407
267800.0000000    0.1051178
267840.0000000    0.1221046
267880.0000000    0.1175466
267920.0000000    0.1124206
267960.0000000    0.1072121
268000.0000000    0.1190124
268040.0000000    0.1115835
268080.0000000    0.1190152
268120.0000000    0.1196662
268160.0000000    0.1222388
268200.0000000    0.1173589
268240.0000000    0.1235650
268280.0000000    0.1137027
268320.0000000    0.1200041
268360.0000000    0.1216131
268400.0000000    0.1132284
268440.0000000    0.1179720
268480.0000000    0.1239755
268520.0000000    0.1194219
268560.0000000    0.1197752
268600.0000000    0.1158811
268640.0000000    0.1058132
268680.0000000    0.1086566
268720.0000000    0.1065441
268760.0000000    0.1053174
268800.0000000    0.1111322
268840.0000000    0.1204985
268880.0000000    0.1295446
268920.0000000    0.1165078
268960.0000000    0.1098828
269000.0000000    0.1105540
269040.0000000    0.1207963
269080.0000000    0.1111720
269120.0000000    0.1152136
269160.0000000    0.1114434
269200.0000000    0.1156405
269240.0000000    0.1163894
269280.0000000    0.1179822
269320.0000000    0.1166809
269360.0000000    0.1110330
269400.0000000    0.1021019
269440.0000000    0.1103965
269480.0000000    0.1122712
269520.0000000    0.1062934
269560.0000000    0.1091313
269600.0000000    0.1068658
269640.0000000    0.1081690
269680.0000000    0.0993903
269720.0000000    0.1079039
269760.0000000    0.1074946
269800.0000000    0.1115304
269840.0000000    0.1163444
269880.0000000    0.1058643
269920.0000000    0.1133277
269960.0000000    0.1029541
270000.0000000    0.1121794
270040.0000000    0.1060078
270080.0000000    0.1149014
270120.0000000    0.0995860
270160.0000000    0.1071449
270200.0000000    0.1142641
270240.0000000    0.1093029
270280.0000000    0.1059565
270320.0000000    0.1139764
270360.0000000    0.1035004
270400.0000000    0.1114521
270440.0000000    0.1189639
270480.0000000    0.1024369
270520.0000000    0.1075157
270560.0000000    0.1085708
270600.0000000    0.1067325
270640.0000000    0.1135743
270680.0000000    0.1088807
270720.0000000    0.1150536
270760.0000000    0.1090882
270800.0000000    0.1108919
270840.0000000    0.1095341
270880.0000000    0.1032777
270920.0000000    0.1011349
270960.0000000    0.1086840
271000.0000000    0.1083686
271040.0000000    0.1202821
271080.0000000    0.1044177
271120.0000000    0.1056545
271160.0000000    0.1046481
271200.0000000    0.1115713
271240.0000000    0.1043184
271280.0000000    0.1166328
271320.0000000    0.1090926
271360.0000000    0.1146835
271400.0000000    0.0943490
271440.0000000    0.1070764
271480.0000000    0.1069951
271520.0000000    0.1014481
271560.0000000    0.1035790
271600.0000000    0.1067880
271640.0000000    0.1097556
271680.0000000    0.1077024
271720.0000000    0.1128242
271760.0000000    0.1106571
271800.0000000    0.1183178
271840.0000000    0.1080206
271880.0000000    0.1125545
271920.0000000    0.1108908
271960.0000000    0.1031453
272000.0000000    0.1174615
272040.0000000    0.1130353
272080.0000000    0.1074006
272120.0000000    0.1015182
272160.0000000    0.1071557
272200.0000000    0.1154173
272240.0000000    0.0985555
272280.0000000    0.1066420
272320.0000000    0.1202610
272360.0000000    0.1061188
272400.0000000    0.1102418
272440.0000000    0.1136778
272480.0000000    0.1108022
272520.0000000    0.1189566
272560.0000000    0.1232907
272600.0000000    0.1168206
272640.0000000    0.1108733
272680.0000000    0.1113905
272720.0000000    0.1165245
272760.0000000    0.1135297
272800.0000000    0.1193970
272840.0000000    0.1258676
272880.0000000    0.1189793
272920.0000000    0.1059845
272960.0000000    0.1089611
273000.0000000    0.1182702
273040.0000000    0.1099328
273080.0000000    0.1125885
273120.0000000    0.1024135
273160.0000000    0.1148705
273200.0000000    0.1039546
273240.0000000    0.1119406
273280.0000000    0.1077597
273320.0000000    0.1061258
273360.0000000    0.1105845
273400.0000000    0.0975648
273440.0000000    0.1005973
273480.0000000    0.1103937
273520.0000000    0.1037450
273560.0000000    0.1031663
273600.0000000    0.1023148
273640.0000000    0.1066928
273680.0000000    0.1082285
273720.0000000    0.1038600
273760.0000000    0.1079889
273800.0000000    0.1069404
273840.0000000    0.0988919
273880.0000000    0.1014768
273920.0000000    0.1027007
273960.0000000    0.1012750
274000.0000000    0.1206648
274040.0000000    0.1116511
274080.0000000    0.1056651
274120.0000000    0.0951636
274160.0000000    0.1034826
274200.0000000    0.1091971
274240.0000000    0.1015151
274280.0000000    0.1010895
274320.0000000    0.1023340
274360.0000000    0.1018206
274400.0000000    0.1026757
274440.0000000    0.1021749
274480.0000000    0.0990397
274520.0000000    0.1045870
274560.0000000    0.1018727
274600.0000000    0.1043765
274640.0000000    0.1011800
274680.0000000    0.1037475
274720.0000000    0.1047921
274760.0000000    0.1051101
274800.0000000    0.1101267
274840.0000000    0.1104955
274880.0000000    0.1049201
274920.0000000    0.0944291
274960.0000000    0.1077301
275000.0000000    0.1121599
275040.0000000    0.1060009
275080.0000000    0.1072410
275120.0000000    0.1087608
275160.0000000    0.1142844
275200.0000000    0.1095437
275240.0000000    0.1106667
275280.0000000    0.0989221
275320.0000000    0.1032203
275360.0000000    0.1067439
275400.0000000    0.1002937
275440.0000000    0.1070613
275480.0000000    0.1103726
275520.0000000    0.1061158
275560.0000000    0.0948960
275600.0000000    0.1108489
275640.0000000    0.1076455
275680.0000000    0.1224514
275720.0000000    0.1061969
275760.0000000    0.1066914
275800.0000000    0.1090705
275840.0000000    0.1055542
275880.0000000    0.1061136
275920.0000000    0.1085839
275960.0000000    0.1064863
276000.0000000    0.1073609
276040.0000000    0.1030078
276080.0000000    0.1060220
276120.0000000    0.1140004
276160.0000000    0.1053327
276200.0000000    0.1111036
276240.0000000    0.1169238
276280.0000000    0.1169601
276320.0000000    0.1070179
276360.0000000    0.1128343
276400.0000000    0.1020541
276440.0000000    0.1085094
276480.0000000    0.1118934
276520.0000000    0.1083656
276560.0000000    0.1009750
276600.0000000    0.1036392
276640.0000000    0.1051275
276680.0000000    0.1116055
276720.0000000    0.1033415
276760.0000000    0.0987500
276800.0000000    0.1041696
276840.0000000    0.0940049
276880.0000000    0.0983577
276920.0000000    0.0974019
276960.0000000    0.1003756
277000.0000000    0.1000930
277040.0000000    0.1111243
277080.0000000    0.0992843
277120.0000000    0.1135966
277160.0000000    0.1101195
277200.0000000    0.0994066
277240.0000000    0.1010020
277280.0000000    0.1056407
277320.0000000    0.1013426
277360.0000000    0.1021385
277400.0000000    0.1100521
277440.0000000    0.1018675
277480.0000000    0.1019860
277520.0000000    0.0937471
277560.0000000    0.1011497
277600.0000000    0.1067528
277640.0000000    0.0958553
277680.0000000    0.1057143
277720.0000000    0.1016989
277760.0000000    0.1017536
277800.0000000    0.0981662
277840.0000000    0.1051573
277880.0000000    0.0993073
277920.0000000    0.0946499
277960.0000000    0.1085375
278000.0000000    0.0994957
278040.0000000    0.1042993
278080.0000000    0.1069752
278120.0000000    0.1092703
278160.0000000    0.1116582
278200.0000000    0.1043405
278240.0000000    0.1106442
278280.0000000    0.0938509
278320.0000000    0.1061146
278360.0000000    0.1040424
278400.0000000    0.1063822
278440.0000000    0.1066671
278480.0000000    0.1038409
278520.0000000    0.0988949
278560.0000000    0.1024935
278600.0000000    0.1022097
278640.0000000    0.0943025
278680.0000000    0.1020180
278720.0000000    0.1128209
278760.0000000    0.1065052
278800.0000000    0.1048837
278840.0000000    0.0996602
278880.0000000    0.0906729
278920.0000000    0.1063137
278960.0000000    0.1059739
279000.0000000    0.0945197
279040.0000000    0.1031011
279080.0000000    0.1036448
279120.0000000    0.1095857
279160.0000000    0.1120516
279200.0000000    0.1116389
279240.0000000    0.1081406
279280.0000000    0.1057672
279320.0000000    0.1098569
279360.0000000    0.1198042
279400.0000000    0.1107557
279440.0000000    0.1049945
279480.0000000    0.1008819
279520.0000000    0.1069172
279560.0000000    0.1043702
279600.0000000    0.1072254
279640.0000000    0.1048183
279680.0000000    0.1045168
279720.0000000    0.1077986
279760.0000000    0.1055940
279800.0000000    0.1033036
279840.0000000    0.1056284
279880.0000000    0.1105765
279920.0000000    0.1071079
279960.0000000    0.1111134
280000.0000000    0.1008073
280040.0000000    0.1035665
280080.0000000    0.1114997
280120.0000000    0.1013359
280160.0000000    0.1041544
280200.0000000    0.1078426
280240.0000000    0.1119416
280280.0000000    0.1025739
280320.0000000    0.1074887
280360.0000000    0.1106259
280400.0000000    0.1137665
280440.0000000    0.1185631
280480.0000000    0.1069980
280520.0000000    0.1030966
280560.0000000    0.1121902
280600.0000000    0.1267252
280640.0000000    0.1038739
280680.0000000    0.1104126
280720.0000000    0.1110466
280760.0000000    0.1142123
280800.0000000    0.1123226
280840.0000000    0.1174076
280880.0000000    0.1074579
280920.0000000    0.1077657
280960.0000000    0.1093470
281000.0000000    0.1264435
281040.0000000    0.1098291
281080.0000000    0.1040051
281120.0000000    0.1054349
281160.0000000    0.1122672
281200.0000000    0.0985459
281240.0000000    0.0973715
281280.0000000    0.1019231
281320.0000000    0.1150884
281360.0000000    0.1034750
281400.0000000    0.1024252
281440.0000000    0.0995198
281480.0000000    0.0983228
281520.0000000    0.1037038
281560.0000000    0.1033134
281600.0000000    0.1104646
281640.0000000    0.1000709
281680.0000000    0.1105997
281720.0000000    0.1153582
281760.0000000    0.1107608
281800.0000000    0.1061822
281840.0000000    0.1180476
281880.0000000    0.1130498
281920.0000000    0.1133038
281960.0000000    0.1112307
282000.0000000    0.1132739
282040.0000000    0.1125220
282080.0000000    0.1247783
282120.0000000    0.1174818
282160.0000000    0.1087820
282200.0000000    0.1211386
282240.0000000    0.1200747
282280.0000000    0.1176074
282320.0000000    0.1156773
282360.0000000    0.1106873
282400.0000000    0.1018889
282440.0000000    0.0977103
282480.0000000    0.1131279
282520.0000000    0.1054535
282560.0000000    0.1068093
282600.0000000    0.1085020
282640.0000000    0.1153817
282680.0000000    0.1054177
282720.0000000    0.1084977
282760.0000000    0.1045801
282800.0000000    0.1066331
282840.0000000    0.1085480
282880.0000000    0.1080589
282920.0000000    0.1006960
282960.0000000    0.1010854
283000.0000000    0.1000935
283040.0000000    0.1029132
283080.0000000    0.1105851
283120.0000000    0.0981213
283160.0000000    0.1182145
283200.0000000    0.1045313
283240.0000000    0.1096785
283280.0000000    0.1098183
283320.0000000    0.1089159
283360.0000000    0.1035174
283400.0000000    0.1070551
283440.0000000    0.1076205
283480.0000000    0.1139859
283520.0000000    0.1075717
283560.0000000    0.1064263
283600.0000000    0.1056426
283640.0000000    0.0997875
283680.0000000    0.1084668
283720.0000000    0.1122529
283760.0000000    0.1192398
283800.0000000    0.1118541
283840.0000000    0.1199019
283880.0000000    0.1119846
283920.0000000    0.1152666
283960.0000000    0.1143335
284000.0000000    0.1179779
284040.0000000    0.1107706
284080.0000000    0.1115504
284120.0000000    0.1119747
284160.0000000    0.1177573
284200.0000000    0.1132168
284240.0000000    0.1189226
284280.0000000    0.1161531
284320.0000000    0.1025613
284360.0000000    0.1122803
284400.0000000    0.1106298
284440.0000000    0.1161277
284480.0000000    0.1187069
284520.0000000    0.1162536
284560.0000000    0.1202841
284600.0000000    0.1171991
284640.0000000    0.1090402
284680.0000000    0.1214556
284720.0000000    0.1285956
284760.0000000    0.1186652
284800.0000000    0.1074437
284840.0000000    0.1124968
284880.0000000    0.1078535
284920.0000000    0.1158474
284960.0000000    0.1129628
285000.0000000    0.1202217
285040.0000000    0.1187026
285080.0000000    0.1164468
285120.0000000    0.1121754
285160.0000000    0.1141568
285200.0000000    0.1192464
285240.0000000    0.1250321
285280.0000000    0.1109363
285320.0000000    0.1123486
285360.0000000    0.1166625
285400.0000000    0.1226255
285440.0000000    0.1119352
285480.0000000    0.1102099
285520.0000000    0.1131367
285560.0000000    0.1049639
285600.0000000    0.1079964
285640.0000000    0.1117306
285680.0000000    0.1114911
285720.0000000    0.1032952
285760.0000000    0.1083975
285800.0000000    0.1094749
285840.0000000    0.1093815
285880.0000000    0.1049879
285920.0000000    0.1064659
285960.0000000    0.1093976
286000.0000000    0.1105223
286040.0000000    0.1057126
286080.0000000    0.1135888
286120.0000000    0.1153916
286160.0000000    0.1073696
286200.0000000    0.1036203
286240.0000000    0.1182573
286280.0000000    0.1191269
286320.0000000    0.1110607
286360.0000000    0.1112064
286400.0000000    0.1079341
286440.0000000    0.1116931
286480.0000000    0.1281269
286520.0000000    0.1206048
286560.0000000    0.1080971
286600.0000000    0.1202324
286640.0000000    0.1164460
286680.0000000    0.1162351
286720.0000000    0.1251916
286760.0000000    0.1206692
286800.0000000    0.1098775
286840.0000000    0.1170016
286880.0000000    0.1168380
286920.0000000    0.1138802
286960.0000000    0.1224122
287000.0000000    0.1337617
287040.0000000    0.1410059
287080.0000000    0.1102113
287120.0000000    0.1219786
287160.0000000    0.1059665
287200.0000000    0.1130915
287240.0000000    0.1203245
287280.0000000    0.1140721
287320.0000000    0.1115669
287360.0000000    0.1123865
287400.0000000    0.1091774
287440.0000000    0.1165491
287480.0000000    0.1171979
287520.0000000    0.1153709
287560.0000000    0.1135528
287600.0000000    0.1140311
287640.0000000    0.1086414
287680.0000000    0.1052876
287720.0000000    0.1144168
287760.0000000    0.1118057
287800.0000000    0.1158213
287840.0000000    0.1193505
287880.0000000    0.1164576
287920.0000000    0.1190111
287960.0000000    0.1170381
288000.0000000    0.1212097
288040.0000000    0.1184930
288080.0000000    0.1218831
288120.0000000    0.1134198
288160.0000000    0.1174266
288200.0000000    0.1087942
288240.0000000    0.1154420
288280.0000000    0.1152050
288320.0000000    0.1083927
288360.0000000    0.1109221
288400.0000000    0.1144714
288440.0000000    0.1149021
288480.0000000    0.1199458
288520.0000000    0.1104290
288560.0000000    0.1171710
288600.0000000    0.1209574
288640.0000000    0.1136150
288680.0000000    0.1215328
288720.0000000    0.1115867
288760.0000000    0.1199213
288800.0000000    0.1201303
288840.0000000    0.1047833
288880.0000000    0.1249194
288920.0000000    0.1084191
288960.0000000    0.1078558
289000.0000000    0.1164176
289040.0000000    0.1052612
289080.0000000    0.1047156
289120.0000000    0.0989242
289160.0000000    0.1101721
289200.0000000    0.1157210
289240.0000000    0.1159590
289280.0000000    0.1119959
289320.0000000    0.1137972
289360.0000000    0.1187023
289400.0000000    0.1237086
289440.0000000    0.1189797
289480.0000000    0.1075584
289520.0000000    0.1065344
289560.0000000    0.1067384
289600.0000000    0.1103611
289640.0000000    0.1185306
289680.0000000    0.1235534
289720.0000000    0.1201943
289760.0000000    0.1270119
289800.0000000    0.1086032
289840.0000000    0.1183622
289880.0000000    0.1093213
289920.0000000    0.1337476
289960.0000000    0.1254071
290000.0000000    0.1268409
290040.0000000    0.1295814
290080.0000000    0.1199474
290120.0000000    0.1380258
290160.0000000    0.1335944
290200.0000000    0.1272647
290240.0000000    0.1075320
290280.0000000    0.1242583
290320.0000000    0.1395174
290360.0000000    0.1199850
290400.0000000    0.1177208
290440.0000000    0.1047428
290480.0000000    0.1187908
290520.0000000    0.1203138
290560.0000000    0.1147696
290600.0000000    0.1191851
290640.0000000    0.1193438
290680.0000000    0.1216295
290720.0000000    0.1227449
290760.0000000    0.1205116
290800.0000000    0.1277800
290840.0000000    0.1114345
290880.0000000    0.1184215
290920.0000000    0.1199741
290960.0000000    0.1209444
291000.0000000    0.1163487
291040.0000000    0.1090303
291080.0000000    0.1179018
291120.0000000    0.1257574
291160.0000000    0.1163476
291200.0000000    0.1129246
291240.0000000    0.1113846
291280.0000000    0.1164019
291320.0000000    0.1116400
291360.0000000    0.1011741
291400.0000000    0.1166970
291440.0000000    0.1295660
291480.0000000    0.1164459
291520.0000000    0.1133673
291560.0000000    0.1279812
291600.0000000    0.1148983
291640.0000000    0.1079576
291680.0000000    0.1037447
291720.0000000    0.1134956
291760.0000000    0.1068325
291800.0000000    0.1206543
291840.0000000    0.1258999
291880.0000000    0.1130252
291920.0000000    0.1119333
291960.0000000    0.1146541
292000.0000000    0.1103894
292040.0000000    0.1146613
292080.0000000    0.1037033
292120.0000000    0.1150860
292160.0000000    0.1235245
292200.0000000    0.1169172
292240.0000000    0.1192065
292280.0000000    0.1039507
292320.0000000    0.1127843
292360.0000000    0.1175228
292400.0000000    0.1216249
292440.0000000    0.1306884
292480.0000000    0.1126673
292520.0000000    0.1201102
292560.0000000    0.1253352
292600.0000000    0.1246960
292640.0000000    0.1047786
292680.0000000    0.1136873
292720.0000000    0.1203558
292760.0000000    0.1220684
292800.0000000    0.1159591
292840.0000000    0.1227145
292880.0000000    0.1125660
292920.0000000    0.1236883
292960.0000000    0.1170843
293000.0000000    0.1127525
293040.0000000    0.1140359
293080.0000000    0.1062142
293120.0000000    0.1090429
293160.0000000    0.1211296
293200.0000000    0.1098104
293240.0000000    0.1210470
293280.0000000    0.1157878
293320.0000000    0.1241777
293360.0000000    0.1174589
293400.0000000    0.1084772
293440.0000000    0.1134520
293480.0000000    0.1143860
293520.0000000    0.1211350
293560.0000000    0.1278120
293600.0000000    0.1190670
293640.0000000    0.1178112
293680.0000000    0.1307297
293720.0000000    0.1149432
293760.0000000    0.1200708
293800.0000000    0.1135576
293840.0000000    0.1140848
293880.0000000    0.1211909
293920.0000000    0.1156579
293960.0000000    0.1127643
294000.0000000    0.1203175
294040.0000000    0.1210431
294080.0000000    0.1163069
294120.0000000    0.1151465
294160.0000000    0.1157168
294200.0000000    0.1138518
294240.0000000    0.1069457
294280.0000000    0.1143579
294320.0000000    0.1065727
294360.0000000    0.1156153
294400.0000000    0.1096446
294440.0000000    0.1106890
294480.0000000    0.1168075
294520.0000000    0.1217663
294560.0000000    0.1200908
294600.0000000    0.1256589
294640.0000000    0.1255115
294680.0000000    0.1220176
294720.0000000    0.1292309
294760.0000000    0.1236354
294800.0000000    0.1164022
294840.0000000    0.1224434
294880.0000000    0.1121711
294920.0000000    0.1145765
294960.0000000    0.1197792
295000.0000000    0.1096872
295040.0000000    0.1143948
295080.0000000    0.1105052
295120.0000000    0.1113789
295160.0000000    0.1149426
295200.0000000    0.1100485
295240.0000000    0.1126124
295280.0000000    0.1097645
295320.0000000    0.1137761
295360.0000000    0.1086987
295400.0000000    0.1122720
295440.0000000    0.1066562
295480.0000000    0.1103146
295520.0000000    0.1087369
295560.0000000    0.1150474
295600.0000000    0.1067086
295640.0000000    0.1165622
295680.0000000    0.1143033
295720.0000000    0.1064067
295760.0000000    0.1056044
295800.0000000    0.1126160
295840.0000000    0.1183048
295880.0000000    0.1147323
295920.0000000    0.1155170
295960.0000000    0.1120169
296000.0000000    0.1047157
296040.0000000    0.1225608
296080.0000000    0.1009498
296120.0000000    0.0972133
296160.0000000    0.1040722
296200.0000000    0.0993903
296240.0000000    0.1075675
296280.0000000    0.1050197
296320.0000000    0.0969139
296360.0000000    0.1051786
296400.0000000    0.1126545
296440.0000000    0.1155957
296480.0000000    0.1076125
296520.0000000    0.1093499
296560.0000000    0.1037443
296600.0000000    0.1090110
296640.0000000    0.1088287
296680.0000000    0.0967584
296720.0000000    0.0969382
296760.0000000    0.0993479
296800.0000000    0.0954189
296840.0000000    0.0986885
296880.0000000    0.1109877
296920.0000000    0.1076906
296960.0000000    0.0983962
297000.0000000    0.1128082
297040.0000000    0.1009463
297080.0000000    0.1005921
297120.0000000    0.1051085
297160.0000000    0.0944640
297200.0000000    0.0988279
297240.0000000    0.1070768
297280.0000000    0.1107097
297320.0000000    0.1104676
297360.0000000    0.1059444
297400.0000000    0.1132327
297440.0000000    0.1091492
297480.0000000    0.1101463
297520.0000000    0.1166280
297560.0000000    0.1194503
297600.0000000    0.1127069
297640.0000000    0.1161089
297680.0000000    0.1105812
297720.0000000    0.1120772
297760.0000000    0.1067412
297800.0000000    0.1006584
297840.0000000    0.1068363
297880.0000000    0.1074463
297920.0000000    0.1043263
297960.0000000    0.1125582
298000.0000000    0.1096739
298040.0000000    0.1025923
298080.0000000    0.1038948
298120.0000000    0.1107419
298160.0000000    0.1108007
298200.0000000    0.1049369
298240.0000000    0.1077203
298280.0000000    0.1029915
298320.0000000    0.1138769
298360.0000000    0.1074697
298400.0000000    0.1139971
298440.0000000    0.1142082
298480.0000000    0.1138688
298520.0000000    0.1094649
298560.0000000    0.1032479
298600.0000000    0.1131674
298640.0000000    0.1128182
298680.0000000    0.1116112
298720.0000000    0.1169480
298760.0000000    0.1109754
298800.0000000    0.1147977
298840.0000000    0.1090443
298880.0000000    0.1059480
298920.0000000    0.1012273
298960.0000000    0.1105773
299000.0000000    0.1203668
299040.0000000    0.1113564
299080.0000000    0.1090399
299120.0000000    0.1241098
299160.0000000    0.1019192
299200.0000000    0.1050339
299240.0000000    0.1046356
299280.0000000    0.1172787
299320.0000000    0.1038742
299360.0000000    0.1080323
299400.0000000    0.0979077
299440.0000000    0.1079867
299480.0000000    0.1075748
299520.0000000    0.1085486
299560.0000000    0.0985362
299600.0000000    0.0999445
299640.0000000    0.0954470
299680.0000000    0.1049822
299720.0000000    0.0974739
299760.0000000    0.1036948
299800.0000000    0.1125118
299840.0000000    0.1169877
299880.0000000    0.1074624
299920.0000000    0.1163365
299960.0000000    0.1169185
300000.0000000    0.1106296
300040.0000000    0.1098766
300080.0000000    0.1091548
300120.0000000    0.1130542
300160.0000000    0.0999577
300200.0000000    0.1069409
300240.0000000    0.1094064
300280.0000000    0.1082263
300320.0000000    0.1050469
300360.0000000    0.1064883
300400.0000000    0.1045962
300440.0000000    0.1060459
300480.0000000    0.1030751
300520.0000000    0.1123523
300560.0000000    0.0995338
300600.0000000    0.0986771
300640.0000000    0.1114778
300680.0000000    0.0982431
300720.0000000    0.0989250
300760.0000000    0.0979147
300800.0000000    0.1032429
300840.0000000    0.0995657
300880.0000000    0.1015752
300920.0000000    0.1067562
300960.0000000    0.1103274
301000.0000000    0.1044396
301040.0000000    0.1111046
301080.0000000    0.1050032
301120.0000000    0.1002076
301160.0000000    0.1073815
301200.0000000    0.1097420
301240.0000000    0.1156858
301280.0000000    0.1222967
301320.0000000    0.1032766
301360.0000000    0.1127793
301400.0000000    0.1061424
301440.0000000    0.1154112
301480.0000000    0.1169425
301520.0000000    0.1144802
301560.0000000    0.1115655
301600.0000000    0.1132565
301640.0000000    0.1127972
301680.0000000    0.1103771
301720.0000000    0.1163198
301760.0000000    0.1090630
301800.0000000    0.1143802
301840.0000000    0.1092396
301880.0000000    0.1078084
301920.0000000    0.1011015
301960.0000000    0.1094609
302000.0000000    0.1112723
302040.0000000    0.1095649
302080.0000000    0.1039085
302120.0000000    0.1035530
302160.0000000    0.1125297
302200.0000000    0.1168391
302240.0000000    0.1046762
302280.0000000    0.1026474
302320.0000000    0.1073494
302360.0000000    0.1100543
302400.0000000    0.1007210
302440.0000000    0.1092805
302480.0000000    0.1079869
302520.0000000    0.1052659
302560.0000000    0.1160325
302600.0000000    0.1145379
302640.0000000    0.1130884
302680.0000000    0.1089748
302720.0000000    0.1218407
302760.0000000    0.1164398
302800.0000000    0.1070647
302840.0000000    0.1077606
302880.0000000    0.1084085
302920.0000000    0.1205709
302960.0000000    0.1147784
303000.0000000    0.1186912
303040.0000000    0.1068081
303080.0000000    0.1085412
303120.0000000    0.1157891
303160.0000000    0.1140516
303200.0000000    0.0967289
303240.0000000    0.0998221
303280.0000000    0.0985837
303320.0000000    0.0984006
303360.0000000    0.1078953
303400.0000000    0.1020123
303440.0000000    0.1196252
303480.0000000    0.0971398
303520.0000000    0.1058833
303560.0000000    0.1063829
303600.0000000    0.1039985
303640.0000000    0.1059085
303680.0000000    0.1154105
303720.0000000    0.1073765
303760.0000000    0.1121316
303800.0000000    0.1255364
303840.0000000    0.1146837
303880.0000000    0.1051419
303920.0000000    0.1092527
303960.0000000    0.1178336
304000.0000000    0.1121398
304040.0000000    0.1059449
304080.0000000    0.1147008
304120.0000000    0.1290803
304160.0000000    0.1075993
304200.0000000    0.1080452
304240.0000000    0.1085290
304280.0000000    0.1195738
304320.0000000    0.1205020
304360.0000000    0.1144570
304400.0000000    0.1137376
304440.0000000    0.1215387
304480.0000000    0.1202406
304520.0000000    0.1091244
304560.0000000    0.1109425
304600.0000000    0.1043988
304640.0000000    0.1130688
304680.0000000    0.1066034
304720.0000000    0.1161630
304760.0000000    0.1065686
304800.0000000    0.1087588
304840.0000000    0.1090343
304880.0000000    0.1121016
304920.0000000    0.1105627
304960.0000000    0.1085589
305000.0000000    0.1152292
305040.0000000    0.1180236
305080.0000000    0.1091740
305120.0000000    0.1161212
305160.0000000    0.1179771
305200.0000000    0.1068093
305240.0000000    0.1097956
305280.0000000    0.1219446
305320.0000000    0.1139103
305360.0000000    0.1093840
305400.0000000    0.1063249
305440.0000000    0.1163793
305480.0000000    0.1058830
305520.0000000    0.1054144
305560.0000000    0.1066891
305600.0000000    0.1040954
305640.0000000    0.0973366
305680.0000000    0.1091163
305720.0000000    0.1149628
305760.0000000    0.1075783
305800.0000000    0.1134301
305840.0000000    0.1134255
305880.0000000    0.1113745
305920.0000000    0.1071869
305960.0000000    0.1184342
306000.0000000    0.1267343
306040.0000000    0.1383069
306080.0000000    0.1256920
306120.0000000    0.1246569
306160.0000000    0.1271123
306200.0000000    0.1283898
306240.0000000    0.1171946
306280.0000000    0.1076253
306320.0000000    0.1166829
306360.0000000    0.1171515
306400.0000000    0.1242348
306440.0000000    0.1124482
306480.0000000    0.1108897
306520.0000000    0.1110933
306560.0000000    0.1144363
306600.0000000    0.1217084
306640.0000000    0.1109688
306680.0000000    0.1144536
306720.0000000    0.1193906
306760.0000000    0.1074906
306800.0000000    0.1097555
306840.0000000    0.1065004
306880.0000000    0.1087209
306920.0000000    0.1028483
306960.0000000    0.1094882
307000.0000000    0.0990018
307040.0000000    0.1148993
307080.0000000    0.1100729
307120.0000000    0.1060544
307160.0000000    0.1079062
307200.0000000    0.1028810
307240.0000000    0.1097858
307280.0000000    0.1048683
307320.0000000    0.1047497
307360.0000000    0.1135826
307400.0000000    0.1101837
307440.0000000    0.1127469
307480.0000000    0.1061474
307520.0000000    0.1067539
307560.0000000    0.1029068
307600.0000000    0.1070378
307640.0000000    0.1068555
307680.0000000    0.1021407
307720.0000000    0.1118569
307760.0000000    0.1058837
307800.0000000    0.1130870
307840.0000000    0.1204700
307880.0000000    0.1096541
307920.0000000    0.1153975
307960.0000000    0.1061930
308000.0000000    0.1108234
308040.0000000    0.1153353
308080.0000000    0.1177453
308120.0000000    0.1132339
308160.0000000    0.1159583
308200.0000000    0.1117401
308240.0000000    0.1111359
308280.0000000    0.1047515
308320.0000000    0.1088614
308360.0000000    0.1056438
308400.0000000    0.1116539
308440.0000000    0.1151890
308480.0000000    0.1068355
308520.0000000    0.1214074
308560.0000000    0.1055971
308600.0000000    0.1184527
308640.0000000    0.1163708
308680.0000000    0.1159216
308720.0000000    0.1207909
308760.0000000    0.1201347
308800.0000000    0.1196513
308840.0000000    0.1113545
308880.0000000    0.1109954
308920.0000000    0.1156543
308960.0000000    0.1096490
309000.0000000    0.1157622
309040.0000000    0.1156384
309080.0000000    0.1172949
309120.0000000    0.1162326
309160.0000000    0.1133814
309200.0000000    0.1198475
309240.0000000    0.1141276
309280.0000000    0.1201111
309320.0000000    0.1182489
309360.0000000    0.1187428
309400.0000000    0.1162798
309440.0000000    0.1240240
309480.0000000    0.1105225
309520.0000000    0.1115631
309560.0000000    0.1160351
309600.0000000    0.1190234
309640.0000000    0.1135938
309680.0000000    0.1246667
309720.0000000    0.1230211
309760.0000000    0.1212551
309800.0000000    0.1216867
309840.0000000    0.1251943
309880.0000000    0.1223338
309920.0000000    0.1322753
309960.0000000    0.1233334
310000.0000000    0.1134228
310040.0000000    0.1207969
310080.0000000    0.1277066
310120.0000000    0.1256929
310160.0000000    0.1308672
310200.0000000    0.1279867
310240.0000000    0.1264831
310280.0000000    0.1295297
310320.0000000    0.1360168
310360.0000000    0.1238611
310400.0000000    0.1223555
310440.0000000    0.1141126
310480.0000000    0.1187358
310520.0000000    0.1124736
310560.0000000    0.1157478
310600.0000000    0.1230346
310640.0000000    0.1117767
310680.0000000    0.1168185
310720.0000000    0.1136472
310760.0000000    0.1092804
310800.0000000    0.1176344
310840.0000000    0.1154222
310880.0000000    0.1210503
310920.0000000    0.1116633
310960.0000000    0.1144108
311000.0000000    0.1020518
311040.0000000    0.1143273
311080.0000000    0.1097087
311120.0000000    0.1149291
311160.0000000    0.1072571
311200.0000000    0.1086589
311240.0000000    0.1045695
311280.0000000    0.1094172
311320.0000000    0.1012214
311360.0000000    0.1074897
311400.0000000    0.1112508
311440.0000000    0.1053418
311480.0000000    0.1072225
311520.0000000    0.1103358
311560.0000000    0.1116305
311600.0000000    0.1114538
311640.0000000    0.1105185
311680.0000000    0.1132065
311720.0000000    0.1129231
311760.0000000    0.1090714
311800.0000000    0.1163997
311840.0000000    0.1117155
311880.0000000    0.1150903
311920.0000000    0.1108565
311960.0000000    0.1127646
312000.0000000    0.1053265
312040.0000000    0.1129705
312080.0000000    0.1196174
312120.0000000    0.1116306
312160.0000000    0.1228145
312200.0000000    0.1094176
312240.0000000    0.1157701
312280.0000000    0.1097071
312320.0000000    0.1181823
312360.0000000    0.1185479
312400.0000000    0.1164504
312440.0000000    0.1196092
312480.0000000    0.1172363
312520.0000000    0.1079978
312560.0000000    0.1078045
312600.0000000    0.1185248
312640.0000000    0.1210692
312680.0000000    0.1179829
312720.0000000    0.1002751
312760.0000000    0.1096968
312800.0000000    0.1078066
312840.0000000    0.1139330
312880.0000000    0.1101648
312920.0000000    0.1149494
312960.0000000    0.1176889
313000.0000000    0.1147274
313040.0000000    0.1120874
313080.0000000    0.1140134
313120.0000000    0.1135509
313160.0000000    0.1166611
313200.0000000    0.1112689
313240.0000000    0.1028107
313280.0000000    0.1116439
313320.0000000    0.1114312
313360.0000000    0.1164474
313400.0000000    0.1223103
313440.0000000    0.1200758
313480.0000000    0.1085633
313520.0000000    0.1122426
313560.0000000    0.1117647
313600.0000000    0.1081717
313640.0000000    0.1170909
313680.0000000    0.1199543
313720.0000000    0.1183379
313760.0000000    0.1207278
313800.0000000    0.1286331
313840.0000000    0.1085552
313880.0000000    0.1174317
313920.0000000    0.1202495
313960.0000000    0.1203176
314000.0000000    0.1106145
314040.0000000    0.1200052
314080.0000000    0.1171417
314120.0000000    0.1202488
314160.0000000    0.1182777
314200.0000000    0.1202839
314240.0000000    0.1278128
314280.0000000    0.1210560
314320.0000000    0.1178301
314360.0000000    0.1182342
314400.0000000    0.1184691
314440.0000000    0.1263046
314480.0000000    0.1300948
314520.0000000    0.1300287
314560.0000000    0.1156329
314600.0000000    0.1173510
314640.0000000    0.1272295
314680.0000000    0.1160292
314720.0000000    0.1279175
314760.0000000    0.1097951
314800.0000000    0.1161696
314840.0000000    0.1085014
314880.0000000    0.1228042
314920.0000000    0.1174219
314960.0000000    0.1253654
315000.0000000    0.1223341
315040.0000000    0.1160654
315080.0000000    0.1229385
315120.0000000    0.1104324
315160.0000000    0.1078621
315200.0000000    0.1289538
315240.0000000    0.1311553
315280.0000000    0.1172858
315320.0000000    0.1207258
315360.0000000    0.1187721
315400.0000000    0.1266507
315440.0000000    0.1193141
315480.0000000    0.1174629
315520.0000000    0.1250169
315560.0000000    0.1278957
315600.0000000    0.1267775
315640.0000000    0.1322822
315680.0000000    0.1281564
315720.0000000    0.1226453
315760.0000000    0.1247289
315800.0000000    0.1273509
315840.0000000    0.1313684
315880.0000000    0.1225434
315920.0000000    0.1226074
315960.0000000    0.1305024
316000.0000000    0.1251361
316040.0000000    0.1164587
316080.0000000    0.1152519
316120.0000000    0.1168700
316160.0000000    0.1235827
316200.0000000    0.1152173
316240.0000000    0.1255412
316280.0000000    0.1339033
316320.0000000    0.1234314
316360.0000000    0.1162270
316400.0000000    0.1151204
316440.0000000    0.1169942
316480.0000000    0.1228235
316520.0000000    0.1138377
316560.0000000    0.1134529
316600.0000000    0.1153711
316640.0000000    0.1206589
316680.0000000    0.1155607
316720.0000000    0.1173087
316760.0000000    0.1102654
316800.0000000    0.1214371
316840.0000000    0.1353178
316880.0000000    0.1234167
316920.0000000    0.1276575
316960.0000000    0.1241892
317000.0000000    0.1190736
317040.0000000    0.1366087
317080.0000000    0.1210083
317120.0000000    0.1153868
317160.0000000    0.1264332
317200.0000000    0.1209373
317240.0000000    0.1080645
317280.0000000    0.1184430
317320.0000000    0.1038658
317360.0000000    0.1167506
317400.0000000    0.1197224
317440.0000000    0.1297884
317480.0000000    0.1197395
317520.0000000    0.1157618
317560.0000000    0.1302042
317600.0000000    0.1131088
317640.0000000    0.1101106
317680.0000000    0.1199853
317720.0000000    0.1046008
317760.0000000    0.1262348
317800.0000000    0.1344711
317840.0000000    0.1321477
317880.0000000    0.1221729
317920.0000000    0.1242108
317960.0000000    0.1106801
318000.0000000    0.1008410
318040.0000000    0.1041466
318080.0000000    0.1121247
318120.0000000    0.1118580
318160.0000000    0.1064206
318200.0000000    0.1055141
318240.0000000    0.1183858
318280.0000000    0.1130980
318320.0000000    0.1257817
318360.0000000    0.1144294
318400.0000000    0.1061651
318440.0000000    0.1134712
318480.0000000    0.1174387
318520.0000000    0.1120398
318560.0000000    0.1159913
318600.0000000    0.1099808
318640.0000000    0.1200859
318680.0000000    0.1092812
318720.0000000    0.1057974
318760.0000000    0.1081755
318800.0000000    0.1170778
318840.0000000    0.1141440
318880.0000000    0.1117578
318920.0000000    0.1269343
318960.0000000    0.1189812
319000.0000000    0.1095672
319040.0000000    0.1137763
319080.0000000    0.1104842
319120.0000000    0.1195730
319160.0000000    0.1112518
319200.0000000    0.1191973
319240.0000000    0.1027880
319280.0000000    0.0991750
319320.0000000    0.1108057
319360.0000000    0.1024773
319400.0000000    0.1153953
319440.0000000    0.1204136
319480.0000000    0.1255040
319520.0000000    0.1210125
319560.0000000    0.1108553
319600.0000000    0.1133076
319640.0000000    0.1206296
319680.0000000    0.1176641
319720.0000000    0.1186149
319760.0000000    0.1222344
319800.0000000    0.1275630
319840.0000000    0.1360794
319880.0000000    0.1236878
319920.0000000    0.1229652
319960.0000000    0.1256998
320000.0000000    0.1235680
320040.0000000    0.1279737
320080.0000000    0.1148876
320120.0000000    0.1224482
320160.0000000    0.1183962
320200.0000000    0.1215877
320240.0000000    0.1255586
320280.0000000    0.1151373
320320.0000000    0.1236003
320360.0000000    0.1217471
320400.0000000    0.1240057
320440.0000000    0.1160761
320480.0000000    0.1115006
320520.0000000    0.1150247
320560.0000000    0.1260841
320600.0000000    0.1192586
320640.0000000    0.1249739
320680.0000000    0.1177012
320720.0000000    0.1220582
320760.0000000    0.1184663
320800.0000000    0.1169543
320840.0000000    0.1221836
320880.0000000    0.1206890
320920.0000000    0.1286931
320960.0000000    0.1268655
321000.0000000    0.1309433
321040.0000000    0.1200113
321080.0000000    0.1235596
321120.0000000    0.1266460
321160.0000000    0.1271874
321200.0000000    0.1152487
321240.0000000    0.1283327
321280.0000000    0.1327210
321320.0000000    0.1241897
321360.0000000    0.1315210
321400.0000000    0.1310706
321440.0000000    0.1323429
321480.0000000    0.1276940
321520.0000000    0.1246444
321560.0000000    0.1267042
321600.0000000    0.1125977
321640.0000000    0.1217023
321680.0000000    0.1294623
321720.0000000    0.1258790
321760.0000000    0.1322492
321800.0000000    0.1282409
321840.0000000    0.1263063
321880.0000000    0.1241703
321920.0000000    0.1399853
321960.0000000    0.1155576
322000.0000000    0.1187247
322040.0000000    0.1285650
322080.0000000    0.1123262
322120.0000000    0.1317023
322160.0000000    0.1219269
322200.0000000    0.1289780
322240.0000000    0.1376710
322280.0000000    0.1320547
322320.0000000    0.1315687
322360.0000000    0.1297457
322400.0000000    0.1339106
322440.0000000    0.1341336
322480.0000000    0.1273337
322520.0000000    0.1127297
322560.0000000    0.1246959
322600.0000000    0.1246560
322640.0000000    0.1242326
322680.0000000    0.1279163
322720.0000000    0.1224182
322760.0000000    0.1216910
322800.0000000    0.1244360
322840.0000000    0.1185972
322880.0000000    0.1204588
322920.0000000    0.1257575
322960.0000000    0.1284699
323000.0000000    0.1264019
323040.0000000    0.1209784
323080.0000000    0.1206179
323120.0000000    0.1178754
323160.0000000    0.1256893
323200.0000000    0.1178610
323240.0000000    0.1231934
323280.0000000    0.1209759
323320.0000000    0.1307091
323360.0000000    0.1238725
323400.0000000    0.1296600
323440.0000000    0.1284559
323480.0000000    0.1310106
323520.0000000    0.1307282
323560.0000000    0.1331417
323600.0000000    0.1240128
323640.0000000    0.1287539
323680.0000000    0.1191435
323720.0000000    0.1346082
323760.0000000    0.1276063
323800.0000000    0.1302939
323840.0000000    0.1310407
323880.0000000    0.1284421
323920.0000000    0.1141396
323960.0000000    0.1216870
324000.0000000    0.1232596
324040.0000000    0.1346816
324080.0000000    0.1290708
324120.0000000    0.1287986
324160.0000000    0.1361530
324200.0000000    0.1468180
324240.0000000    0.1425805
324280.0000000    0.1364193
324320.0000000    0.1293227
324360.0000000    0.1354089
324400.0000000    0.1489526
324440.0000000    0.1278796
324480.0000000    0.1245686
324520.0000000    0.1258356
324560.0000000    0.1216720
324600.0000000    0.1331768
324640.0000000    0.1290651
324680.0000000    0.1350320
324720.0000000    0.1253253
324760.0000000    0.1329675
324800.0000000    0.1219705
324840.0000000    0.1234730
324880.0000000    0.1225821
324920.0000000    0.1376008
324960.0000000    0.1274266
325000.0000000    0.1362451
325040.0000000    0.1276465
325080.0000000    0.1225662
325120.0000000    0.1357648
325160.0000000    0.1262993
325200.0000000    0.1213394
325240.0000000    0.1384460
325280.0000000    0.1301195
325320.0000000    0.1340873
325360.0000000    0.1313039
325400.0000000    0.1371440
325440.0000000    0.1285318
325480.0000000    0.1237337
325520.0000000    0.1172647
325560.0000000    0.1217931
325600.0000000    0.1066029
325640.0000000    0.1066176
325680.0000000    0.1223411
325720.0000000    0.1194862
325760.0000000    0.1108913
325800.0000000    0.1192307
325840.0000000    0.1019319
325880.0000000    0.1181984
325920.0000000    0.1247934
325960.0000000    0.1131056
326000.0000000    0.1187674
326040.0000000    0.1147987
326080.0000000    0.1115585
326120.0000000    0.1135267
326160.0000000    0.1033217
326200.0000000    0.1132179
326240.0000000    0.1153071
326280.0000000    0.1175501
326320.0000000    0.1133543
326360.0000000    0.1145917
326400.0000000    0.1165753
326440.0000000    0.1164757
326480.0000000    0.1134102
326520.0000000    0.1299425
326560.0000000    0.1249600
326600.0000000    0.1106071
326640.0000000    0.1217644
326680.0000000    0.1208146
326720.0000000    0.1137903
326760.0000000    0.1140332
326800.0000000    0.1141094
326840.0000000    0.1169490
326880.0000000    0.1036750
326920.0000000    0.1118674
326960.0000000    0.1077686
327000.0000000    0.1082191
327040.0000000    0.1241258
327080.0000000    0.1128073
327120.0000000    0.1176905
327160.0000000    0.1121358
327200.0000000    0.1097935
327240.0000000    0.1056197
327280.0000000    0.1042769
327320.0000000    0.1157363
327360.0000000    0.1151229
327400.0000000    0.1203107
327440.0000000    0.1090645
327480.0000000    0.0955568
327520.0000000    0.1012526
327560.0000000    0.1057977
327600.0000000    0.1219779
327640.0000000    0.1121937
327680.0000000    0.1074500
327720.0000000    0.1170334
327760.0000000    0.1190101
327800.0000000    0.1087538
327840.0000000    0.1161453
327880.0000000    0.1012270
327920.0000000    0.1056755
327960.0000000    0.1129692
328000.0000000    0.1214386
328040.0000000    0.1193042
328080.0000000    0.1258426
328120.0000000    0.1252290
328160.0000000    0.1203353
328200.0000000    0.1173635
328240.0000000    0.1036291
328280.0000000    0.1108312
328320.0000000    0.1229263
328360.0000000    0.1194942
328400.0000000    0.1130103
328440.0000000    0.1135986
328480.0000000    0.1098224
328520.0000000    0.1138842
328560.0000000    0.1161772
328600.0000000    0.1189456
328640.0000000    0.1129567
328680.0000000    0.1232170
328720.0000000    0.1209695
328760.0000000    0.1155055
328800.0000000    0.1314258
328840.0000000    0.1236999
328880.0000000    0.1327282
328920.0000000    0.1442786
328960.0000000    0.1185740
329000.0000000    0.1162522
329040.0000000    0.1151510
329080.0000000    0.1231966
329120.0000000    0.1202829
329160.0000000    0.1194744
329200.0000000    0.1215001
329240.0000000    0.1147640
329280.0000000    0.1032368
329320.0000000    0.1059728
329360.0000000    0.1134273
329400.0000000    0.1073783
329440.0000000    0.1212208
329480.0000000    0.1171399
329520.0000000    0.1130418
329560.0000000    0.1142719
329600.0000000    0.1224107
329640.0000000    0.1179096
329680.0000000    0.1125630
329720.0000000    0.1113832
329760.0000000    0.1076521
329800.0000000    0.1103490
329840.0000000    0.1124531
329880.0000000    0.1216891
329920.0000000    0.1295581
329960.0000000    0.1297029
330000.0000000    0.1234621
330040.0000000    0.1134173
330080.0000000    0.1132018
330120.0000000    0.1091734
330160.0000000    0.1113024
330200.0000000    0.1184562
330240.0000000    0.1111950
330280.0000000    0.1122201
330320.0000000    0.1115965
330360.0000000    0.1177607
330400.0000000    0.1200739
330440.0000000    0.1135173
330480.0000000    0.1188181
330520.0000000    0.1175063
330560.0000000    0.1203572
330600.0000000    0.1209919
330640.0000000    0.1242525
330680.0000000    0.1203202
330720.0000000    0.1269614
330760.0000000    0.1170463
330800.0000000    0.1191557
330840.0000000    0.1160843
330880.0000000    0.1184230
330920.0000000    0.1284265
330960.0000000    0.1204159
331000.0000000    0.1220313
331040.0000000    0.1263986
331080.0000000    0.1273902
331120.0000000    0.1233776
331160.0000000    0.1254259
331200.0000000    0.1212019
331240.0000000    0.1390004
331280.0000000    0.1245611
331320.0000000    0.1162664
331360.0000000    0.1142862
331400.0000000    0.1227841
331440.0000000    0.1105272
331480.0000000    0.1277214
331520.0000000    0.1193539
331560.0000000    0.1132968
331600.0000000    0.1232727
331640.0000000    0.1237135
331680.0000000    0.1110828
331720.0000000    0.1167398
331760.0000000    0.1127462
331800.0000000    0.1150322
331840.0000000    0.1205675
331880.0000000    0.1084416
331920.0000000    0.1226307
331960.0000000    0.1164926
332000.0000000    0.1274342
332040.0000000    0.1267922
332080.0000000    0.1297296
332120.0000000    0.1176717
332160.0000000    0.1201066
332200.0000000    0.1222161
332240.0000000    0.1188481
332280.0000000    0.1215385
332320.0000000    0.1095905
332360.0000000    0.1146394
332400.0000000    0.1178198
332440.0000000    0.1189718
332480.0000000    0.1143485
332520.0000000    0.1203970
332560.0000000    0.1142158
332600.0000000    0.1214449
332640.0000000    0.1208487
332680.0000000    0.1269542
332720.0000000    0.1138758
332760.0000000    0.1179112
332800.0000000    0.1187038
332840.0000000    0.1196507
332880.0000000    0.1115867
332920.0000000    0.1211296
332960.0000000    0.1174174
333000.0000000    0.1337455
333040.0000000    0.1321857
333080.0000000    0.1124190
333120.0000000    0.1131378
333160.0000000    0.1205651
333200.0000000    0.1095221
333240.0000000    0.1125008
333280.0000000    0.1134823
333320.0000000    0.1252118
333360.0000000    0.1100506
333400.0000000    0.1244782
333440.0000000    0.1200159
333480.0000000    0.1215158
333520.0000000    0.1309836
333560.0000000    0.1204313
333600.0000000    0.1250129
333640.0000000    0.1239196
333680.0000000    0.1275528
333720.0000000    0.1209076
333760.0000000    0.1188162
333800.0000000    0.1096704
333840.0000000    0.1182631
333880.0000000    0.1101515
333920.0000000    0.1174152
333960.0000000    0.1214070
334000.0000000    0.1241665
334040.0000000    0.1116005
334080.0000000    0.1253496
334120.0000000    0.1131954
334160.0000000    0.1087004
334200.0000000    0.1135503
334240.0000000    0.1132353
334280.0000000    0.1100342
334320.0000000    0.1101203
334360.0000000    0.1145229
334400.0000000    0.1106459
334440.0000000    0.1140989
334480.0000000    0.1144182
334520.0000000    0.1147977
334560.0000000    0.1159159
334600.0000000    0.1215976
334640.0000000    0.1166051
334680.0000000    0.1070405
334720.0000000    0.1084713
334760.0000000    0.1232615
334800.0000000    0.1156252
334840.0000000    0.1151520
334880.0000000    0.1211667
334920.0000000    0.1244155
334960.0000000    0.1143835
335000.0000000    0.1117785
335040.0000000    0.1184386
335080.0000000    0.1175426
335120.0000000    0.1062688
335160.0000000    0.1232692
335200.0000000    0.1129152
335240.0000000    0.1117431
335280.0000000    0.1105620
335320.0000000    0.1144217
335360.0000000    0.1252449
335400.0000000    0.1152803
335440.0000000    0.1232791
335480.0000000    0.1141250
335520.0000000    0.1133151
335560.0000000    0.1260291
335600.0000000    0.1156081
335640.0000000    0.1249752
335680.0000000    0.1167377
335720.0000000    0.1240777
335760.0000000    0.1182282
335800.0000000    0.1244852
335840.0000000    0.1283810
335880.0000000    0.1183738
335920.0000000    0.1183771
335960.0000000    0.1088733
336000.0000000    0.1195128
336040.0000000    0.1139284
336080.0000000    0.1166301
336120.0000000    0.1161831
336160.0000000    0.1208172
336200.0000000    0.1229484
336240.0000000    0.1137877
336280.0000000    0.1102467
336320.0000000    0.1075683
336360.0000000    0.1151537
336400.0000000    0.1181771
336440.0000000    0.1086498
336480.0000000    0.1094080
336520.0000000    0.1136021
336560.0000000    0.1169245
336600.0000000    0.1198843
336640.0000000    0.1083332
336680.0000000    0.1105473
336720.0000000    0.1167210
336760.0000000    0.1080844
336800.0000000    0.1102934
336840.0000000    0.1012210
336880.0000000    0.1064332
336920.0000000    0.1119243
336960.0000000    0.1127947
337000.0000000    0.1085594
337040.0000000    0.1199315
337080.0000000    0.1154892
337120.0000000    0.1187172
337160.0000000    0.1212468
337200.0000000    0.1196754
337240.0000000    0.1307475
337280.0000000    0.1215117
337320.0000000    0.1121381
337360.0000000    0.1203765
337400.0000000    0.1228874
337440.0000000    0.1212752
337480.0000000    0.1085280
337520.0000000    0.1288873
337560.0000000    0.1224581
337600.0000000    0.1215616
337640.0000000    0.1278077
337680.0000000    0.1335673
337720.0000000    0.1123442
337760.0000000    0.1164517
337800.0000000    0.1151058
337840.0000000    0.1231215
337880.0000000    0.1130436
337920.0000000    0.1211861
337960.0000000    0.1187066
338000.0000000    0.1144322
338040.0000000    0.1126241
338080.0000000    0.1195428
338120.0000000    0.1151283
338160.0000000    0.1162608
338200.0000000    0.1251146
338240.0000000    0.1149725
338280.0000000    0.1170720
338320.0000000    0.1156244
338360.0000000    0.1144566
338400.0000000    0.1121670
338440.0000000    0.1230020
338480.0000000    0.1244483
338520.0000000    0.1154118
338560.0000000    0.1227666
338600.0000000    0.1187561
338640.0000000    0.1232331
338680.0000000    0.1221597
338720.0000000    0.1226744
338760.0000000    0.1163319
338800.0000000    0.1184541
338840.0000000    0.1107115
338880.0000000    0.1155337
338920.0000000    0.1178692
338960.0000000    0.1153524
339000.0000000    0.1053204
339040.0000000    0.1163108
339080.0000000    0.1304947
339120.0000000    0.1301192
339160.0000000    0.1194953
339200.0000000    0.1383585
339240.0000000    0.1269571
339280.0000000    0.1174231
339320.0000000    0.1286284
339360.0000000    0.1124502
339400.0000000    0.1184193
339440.0000000    0.1162206
339480.0000000    0.1184824
339520.0000000    0.1110039
339560.0000000    0.1203579
339600.0000000    0.1226074
339640.0000000    0.1144453
339680.0000000    0.1230888
339720.0000000    0.1196433
339760.0000000    0.1284742
339800.0000000    0.1278982
339840.0000000    0.1070877
339880.0000000    0.1164001
339920.0000000    0.1105582
339960.0000000    0.1086452
340000.0000000    0.1209088
340040.0000000    0.1259799
340080.0000000    0.1247439
340120.0000000    0.1279759
340160.0000000    0.1188858
340200.0000000    0.1217013
340240.0000000    0.1179676
340280.0000000    0.1060857
340320.0000000    0.1071368
340360.0000000    0.1098849
340400.0000000    0.1083862
340440.0000000    0.1192536
340480.0000000    0.1101648
340520.0000000    0.1167202
340560.0000000    0.1093957
340600.0000000    0.1228481
340640.0000000    0.1084357
340680.0000000    0.1083028
340720.0000000    0.1072655
340760.0000000    0.1338391
340800.0000000    0.1218191
340840.0000000    0.1182033
340880.0000000    0.1238902
340920.0000000    0.1342280
340960.0000000    0.1368905
341000.0000000    0.1274548
341040.0000000    0.1159252
341080.0000000    0.1197015
341120.0000000    0.1165496
341160.0000000    0.1231753
341200.0000000    0.1395480
341240.0000000    0.1211622
341280.0000000    0.1212128
341320.0000000    0.1181285
341360.0000000    0.1258966
341400.0000000    0.1391416
341440.0000000    0.1309044
341480.0000000    0.1251421
341520.0000000    0.1204429
341560.0000000    0.1242637
341600.0000000    0.1229786
341640.0000000    0.1269102
341680.0000000    0.1170061
341720.0000000    0.1068498
341760.0000000    0.1148621
341800.0000000    0.1329922
341840.0000000    0.1423878
341880.0000000    0.1224284
341920.0000000    0.1306468
341960.0000000    0.1379943
342000.0000000    0.1311257
342040.0000000    0.1213433
342080.0000000    0.1352711
342120.0000000    0.1465045
342160.0000000    0.1295482
342200.0000000    0.1314283
342240.0000000    0.1292413
342280.0000000    0.1275703
342320.0000000    0.1346153
342360.0000000    0.1351512
342400.0000000    0.1328965
342440.0000000    0.1180339
342480.0000000    0.1146445
342520.0000000    0.1271879
342560.0000000    0.1162755
342600.0000000    0.1303277
342640.0000000    0.1142769
342680.0000000    0.1092293
342720.0000000    0.1077794
342760.0000000    0.1004999
342800.0000000    0.1158197
342840.0000000    0.1207636
342880.0000000    0.1130304
342920.0000000    0.1174682
342960.0000000    0.1359909
343000.0000000    0.1349955
343040.0000000    0.1300595
343080.0000000    0.1382246
343120.0000000    0.1413129
343160.0000000    0.1240885
343200.0000000    0.1410025
343240.0000000    0.1265745
343280.0000000    0.1312015
343320.0000000    0.1319891
343360.0000000    0.1319997
343400.0000000    0.1358473
343440.0000000    0.1221844
343480.0000000    0.1266922
343520.0000000    0.1198137
343560.0000000    0.1220673
343600.0000000    0.1208163
343640.0000000    0.1213261
343680.0000000    0.1432171
343720.0000000    0.1351298
343760.0000000    0.1200335
343800.0000000    0.1207296
343840.0000000    0.1189083
343880.0000000    0.1103063
343920.0000000    0.1140212
343960.0000000    0.1211125
344000.0000000    0.1182030
344040.0000000    0.1381305
344080.0000000    0.1315138
344120.0000000    0.1410024
344160.0000000    0.1359881
344200.0000000    0.1287437
344240.0000000    0.1213289
344280.0000000    0.1200911
344320.0000000    0.1298210
344360.0000000    0.1305166
344400.0000000    0.1338714
344440.0000000    0.1227912
344480.0000000    0.1379821
344520.0000000    0.1284005
344560.0000000    0.1230200
344600.0000000    0.1137614
344640.0000000    0.1300548
344680.0000000    0.1366030
344720.0000000    0.1126768
344760.0000000    0.1271009
344800.0000000    0.1177847
344840.0000000    0.1168739
344880.0000000    0.1143951
344920.0000000    0.1292394
344960.0000000    0.1289754
345000.0000000    0.1257388
345040.0000000    0.1167630
345080.0000000    0.1268961
345120.0000000    0.1307412
345160.0000000    0.1175187
345200.0000000    0.1328796
345240.0000000    0.1255847
345280.0000000    0.1263310
345320.0000000    0.1140249
345360.0000000    0.1267929
345400.0000000    0.1227677
345440.0000000    0.1154542
345480.0000000    0.1189603
345520.0000000    0.1281019
345560.0000000    0.1143010
345600.0000000    0.1211560
345640.0000000    0.1168601
345680.0000000    0.1176910
345720.0000000    0.1181482
345760.0000000    0.1363119
345800.0000000    0.1102801
345840.0000000    0.1103740
345880.0000000    0.1127957
345920.0000000    0.1109075
345960.0000000    0.1121678
346000.0000000    0.1147360
346040.0000000    0.1206383
346080.0000000    0.1165461
346120.0000000    0.1283405
346160.0000000    0.1254800
346200.0000000    0.1096007
346240.0000000    0.1312366
346280.0000000    0.1336229
346320.0000000    0.1132188
346360.0000000    0.1216120
346400.0000000    0.1194165
346440.0000000    0.1217056
346480.0000000    0.1101964
346520.0000000    0.1209788
346560.0000000    0.1160442
346600.0000000    0.1083840
346640.0000000    0.1026802
346680.0000000    0.1100435
346720.0000000    0.1135014
346760.0000000    0.1028065
346800.0000000    0.1067049
346840.0000000    0.1141806
346880.0000000    0.1028237
346920.0000000    0.1029310
346960.0000000    0.1091876
347000.0000000    0.1102584
347040.0000000    0.1013115
347080.0000000    0.1109203
347120.0000000    0.1148979
347160.0000000    0.1227729
347200.0000000    0.1112149
347240.0000000    0.1131259
347280.0000000    0.1055651
347320.0000000    0.1152400
347360.0000000    0.1108487
347400.0000000    0.1081018
347440.0000000    0.1045267
347480.0000000    0.1096003
347520.0000000    0.1142256
347560.0000000    0.1179106
347600.0000000    0.1127638
347640.0000000    0.1170527
347680.0000000    0.1150011
347720.0000000    0.1110931
347760.0000000    0.1158809
347800.0000000    0.1110504
347840.0000000    0.1248405
347880.0000000    0.1128879
347920.0000000    0.1215370
347960.0000000    0.1164423
348000.0000000    0.1107461
348040.0000000    0.1143260
348080.0000000    0.1132226
348120.0000000    0.1222512
348160.0000000    0.1140694
348200.0000000    0.1143372
348240.0000000    0.1137660
348280.0000000    0.1176388
348320.0000000    0.1205277
348360.0000000    0.1129056
348400.0000000    0.1070720
348440.0000000    0.1098922
348480.0000000    0.1138606
348520.0000000    0.1160016
348560.0000000    0.1245335
348600.0000000    0.1070080
348640.0000000    0.1106451
348680.0000000    0.1169352
348720.0000000    0.1044803
348760.0000000    0.1309419
348800.0000000    0.1122736
348840.0000000    0.1286179
348880.0000000    0.1202091
348920.0000000    0.1102262
348960.0000000    0.1127165
349000.0000000    0.1080115
349040.0000000    0.1082807
349080.0000000    0.1098030
349120.0000000    0.1137102
349160.0000000    0.1161199
349200.0000000    0.1163625
349240.0000000    0.1078818
349280.0000000    0.1111409
349320.0000000    0.1166349
349360.0000000    0.1024332
349400.0000000    0.1126365
349440.0000000    0.1111532
349480.0000000    0.1072626
349520.0000000    0.1137195
349560.0000000    0.1070164
349600.0000000    0.1038898
349640.0000000    0.1079074
349680.0000000    0.1050829
349720.0000000    0.1156734
349760.0000000    0.1038994
349800.0000000    0.1015983
349840.0000000    0.1042689
349880.0000000    0.1134614
349920.0000000    0.1052371
349960.0000000    0.1087308
350000.0000000    0.1086540
350040.0000000    0.1021403
350080.0000000    0.1057740
350120.0000000    0.1010421
350160.0000000    0.1128581
350200.0000000    0.1131543
350240.0000000    0.1078006
350280.0000000    0.1084988
350320.0000000    0.1017701
350360.0000000    0.1141635
350400.0000000    0.1109424
350440.0000000    0.1132090
350480.0000000    0.0981837
350520.0000000    0.1092234
350560.0000000    0.0996161
350600.0000000    0.0987350
350640.0000000    0.1051717
350680.0000000    0.1076412
350720.0000000    0.1095870
350760.0000000    0.1030095
350800.0000000    0.1106485
350840.0000000    0.1151515
350880.0000000    0.1042197
350920.0000000    0.1182993
350960.0000000    0.1038171
351000.0000000    0.1006373
351040.0000000    0.0984967
351080.0000000    0.1077799
351120.0000000    0.1037611
351160.0000000    0.1037733
351200.0000000    0.1184990
351240.0000000    0.1212525
351280.0000000    0.1117636
351320.0000000    0.1127300
351360.0000000    0.1169102
351400.0000000    0.1126482
351440.0000000    0.1193388
351480.0000000    0.1149397
351520.0000000    0.1119034
351560.0000000    0.1097996
351600.0000000    0.1074174
351640.0000000    0.1183388
351680.0000000    0.1181553
351720.0000000    0.1159159
351760.0000000    0.1150463
351800.0000000    0.1225610
351840.0000000    0.1206921
351880.0000000    0.1244559
351920.0000000    0.1257255
351960.0000000    0.1065995
352000.0000000    0.1085831
352040.0000000    0.1070680
352080.0000000    0.1130576
352120.0000000    0.1073133
352160.0000000    0.1228846
352200.0000000    0.1257019
352240.0000000    0.1212815
352280.0000000    0.1152401
352320.0000000    0.1130456
352360.0000000    0.1119864
352400.0000000    0.1287101
352440.0000000    0.1033893
352480.0000000    0.1124454
352520.0000000    0.1083814
352560.0000000    0.1125543
352600.0000000    0.1111716
352640.0000000    0.1175212
352680.0000000    0.1188729
352720.0000000    0.1158767
352760.0000000    0.1240402
352800.0000000    0.1236010
352840.0000000    0.1153513
352880.0000000    0.1241606
352920.0000000    0.1197862
352960.0000000    0.1169947
353000.0000000    0.1061135
353040.0000000    0.1202067
353080.0000000    0.1354198
353120.0000000    0.1199360
353160.0000000    0.1359401
353200.0000000    0.1402576
353240.0000000    0.1250844
353280.0000000    0.1141570
353320.0000000    0.1072111
353360.0000000    0.1022428
353400.0000000    0.1058734
353440.0000000    0.1120510
353480.0000000    0.1145106
353520.0000000    0.1205309
353560.0000000    0.1094192
353600.0000000    0.1153314
353640.0000000    0.1100534
353680.0000000    0.1116209
353720.0000000    0.1140594
353760.0000000    0.1200946
353800.0000000    0.1146333
353840.0000000    0.1152984
353880.0000000    0.1105053
353920.0000000    0.1075376
353960.0000000    0.1155004
354000.0000000    0.1056664
354040.0000000    0.1252373
354080.0000000    0.1256398
354120.0000000    0.1205681
354160.0000000    0.1197790
354200.0000000    0.1135574
354240.0000000    0.1075531
354280.0000000    0.1096969
354320.0000000    0.1066270
354360.0000000    0.1103190
354400.0000000    0.1024532
354440.0000000    0.1147585
354480.0000000    0.1032056
354520.0000000    0.1115941
354560.0000000    0.1083937
354600.0000000    0.1036212
354640.0000000    0.1176475
354680.0000000    0.1072202
354720.0000000    0.1105426
354760.0000000    0.1143204
354800.0000000    0.1132511
354840.0000000    0.1076645
354880.0000000    0.1078713
354920.0000000    0.0975233
354960.0000000    0.1057437
355000.0000000    0.1187330
355040.0000000    0.1097882
355080.0000000    0.1113729
355120.0000000    0.1141969
355160.0000000    0.1125230
355200.0000000    0.1140118
355240.0000000    0.1119296
355280.0000000    0.1038863
355320.0000000    0.1213748
355360.0000000    0.1170014
355400.0000000    0.1105230
355440.0000000    0.1156187
355480.0000000    0.1197342
355520.0000000    0.1215464
355560.0000000    0.1168644
355600.0000000    0.1161862
355640.0000000    0.1279889
355680.0000000    0.1123455
355720.0000000    0.1075337
355760.0000000    0.1029158
355800.0000000    0.1320907
355840.0000000    0.1285577
355880.0000000    0.1163296
355920.0000000    0.1225721
355960.0000000    0.1256532
356000.0000000    0.1249348
356040.0000000    0.1256676
356080.0000000    0.1205069
356120.0000000    0.1206742
356160.0000000    0.1270367
356200.0000000    0.1166605
356240.0000000    0.1213003
356280.0000000    0.1098384
356320.0000000    0.1316552
356360.0000000    0.1174811
356400.0000000    0.1057916
356440.0000000    0.1166520
356480.0000000    0.1086109
356520.0000000    0.1082725
356560.0000000    0.1110346
356600.0000000    0.1084108
356640.0000000    0.1072634
356680.0000000    0.1130698
356720.0000000    0.1108440
356760.0000000    0.1064448
356800.0000000    0.1051398
356840.0000000    0.1083503
356880.0000000    0.1101305
356920.0000000    0.1186627
356960.0000000    0.1209867
357000.0000000    0.1110121
357040.0000000    0.1069739
357080.0000000    0.1099921
357120.0000000    0.1025858
357160.0000000    0.1051696
357200.0000000    0.1232750
357240.0000000    0.1219897
357280.0000000    0.1201919
357320.0000000    0.1158464
357360.0000000    0.1152554
357400.0000000    0.1188980
357440.0000000    0.1108498
357480.0000000    0.1110585
357520.0000000    0.1205627
357560.0000000    0.1308178
357600.0000000    0.1152615
357640.0000000    0.1301019
357680.0000000    0.1301841
357720.0000000    0.1095384
357760.0000000    0.1147652
357800.0000000    0.1230848
357840.0000000    0.1099316
357880.0000000    0.1270992
357920.0000000    0.1199976
357960.0000000    0.1220351
358000.0000000    0.1212381
358040.0000000    0.1396522
358080.0000000    0.1250822
358120.0000000    0.1167306
358160.0000000    0.1282730
358200.0000000    0.1098594
358240.0000000    0.1274083
358280.0000000    0.1135596
358320.0000000    0.1082965
358360.0000000    0.1100048
358400.0000000    0.1065023
358440.0000000    0.1135491
358480.0000000    0.1103875
358520.0000000    0.1241265
358560.0000000    0.1242071
358600.0000000    0.1100796
358640.0000000    0.1322941
358680.0000000    0.1198533
358720.0000000    0.1186621
358760.0000000    0.1338525
358800.0000000    0.1213007
358840.0000000    0.1191169
358880.0000000    0.1190393
358920.0000000    0.1245043
358960.0000000    0.1212936
359000.0000000    0.1173105
359040.0000000    0.1153925
359080.0000000    0.1124559
359120.0000000    0.1228462
359160.0000000    0.1301233
359200.0000000    0.1231161
359240.0000000    0.1153227
359280.0000000    0.1093491
359320.0000000    0.1197040
359360.0000000    0.1128877
359400.0000000    0.1125669
359440.0000000    0.1279544
359480.0000000    0.1083873
359520.0000000    0.1245784
359560.0000000    0.1237262
359600.0000000    0.1182576
359640.0000000    0.1161003
359680.0000000    0.1234024
359720.0000000    0.1241024
359760.0000000    0.1234802
359800.0000000    0.1230638
359840.0000000    0.1193378
359880.0000000    0.1172127
359920.0000000    0.1161914
359960.0000000    0.1116198
360000.0000000    0.1201381
360040.0000000    0.1075888
360080.0000000    0.1053831
360120.0000000    0.1103876
360160.0000000    0.1137397
360200.0000000    0.1106550
360240.0000000    0.1158904
360280.0000000    0.1287539
360320.0000000    0.1050636
360360.0000000    0.1007025
360400.0000000    0.0901501
360440.0000000    0.1065888
360480.0000000    0.1141289
360520.0000000    0.1138771
360560.0000000    0.1098795
360600.0000000    0.1050832
360640.0000000    0.1034794
360680.0000000    0.1121708
360720.0000000    0.1195072
360760.0000000    0.1112212
360800.0000000    0.1098697
360840.0000000    0.1066285
360880.0000000    0.1024243
360920.0000000    0.1093696
360960.0000000    0.1196225
361000.0000000    0.1116593
361040.0000000    0.1066051
361080.0000000    0.1207432
361120.0000000    0.1370300
361160.0000000    0.1094034
361200.0000000    0.1085917
361240.0000000    0.1034551
361280.0000000    0.1152905
361320.0000000    0.1069417
361360.0000000    0.1148958
361400.0000000    0.1070759
361440.0000000    0.1235612
361480.0000000    0.1185865
361520.0000000    0.1248817
361560.0000000    0.1230591
361600.0000000    0.1166987
361640.0000000    0.1269663
361680.0000000    0.1360380
361720.0000000    0.1244162
361760.0000000    0.1179072
361800.0000000    0.1281107
361840.0000000    0.1320255
361880.0000000    0.1360741
361920.0000000    0.1355630
361960.0000000    0.1231912
362000.0000000    0.1303099
362040.0000000    0.1209879
362080.0000000    0.1265032
362120.0000000    0.1161892
362160.0000000    0.1226987
362200.0000000    0.1188163
362240.0000000    0.1264379
362280.0000000    0.1167817
362320.0000000    0.1184814
362360.0000000    0.1144379
362400.0000000    0.1147751
362440.0000000    0.1334715
362480.0000000    0.1167208
362520.0000000    0.1177839
362560.0000000    0.1239637
362600.0000000    0.1137202
362640.0000000    0.1184057
362680.0000000    0.1175112
362720.0000000    0.1122288
362760.0000000    0.1168323
362800.0000000    0.1248951
362840.0000000    0.1204565
362880.0000000    0.1175433
362920.0000000    0.1250242
362960.0000000    0.1241109
363000.0000000    0.1214337
363040.0000000    0.1310985
363080.0000000    0.1239497
363120.0000000    0.1257455
363160.0000000    0.1398462
363200.0000000    0.1140429
363240.0000000    0.1259900
363280.0000000    0.1204545
363320.0000000    0.1326186
363360.0000000    0.1271882
363400.0000000    0.1299088
363440.0000000    0.1186529
363480.0000000    0.1152372
363520.0000000    0.1147665
363560.0000000    0.1289145
363600.0000000    0.1334268
363640.0000000    0.1283142
363680.0000000    0.1128458
363720.0000000    0.1248629
363760.0000000    0.1262048
363800.0000000    0.1221463
363840.0000000    0.1245343
363880.0000000    0.1250152
363920.0000000    0.1279133
363960.0000000    0.1276426
364000.0000000    0.1238920
364040.0000000    0.1233401
364080.0000000    0.1245495
364120.0000000    0.1121327
364160.0000000    0.1300580
364200.0000000    0.1183684
364240.0000000    0.1192509
364280.0000000    0.1224376
364320.0000000    0.1262664
364360.0000000    0.1347638
364400.0000000    0.1294309
364440.0000000    0.1209431
364480.0000000    0.1201381
364520.0000000    0.1360409
364560.0000000    0.1201927
364600.0000000    0.1296100
364640.0000000    0.1176119
364680.0000000    0.1251234
364720.0000000    0.1210984
364760.0000000    0.1220527
364800.0000000    0.1267383
364840.0000000    0.1222601
364880.0000000    0.1243444
364920.0000000    0.1289843
364960.0000000    0.1202056
365000.0000000    0.1373202
365040.0000000    0.1314923
365080.0000000    0.1370770
365120.0000000    0.1382391
365160.0000000    0.1294886
365200.0000000    0.1279771
365240.0000000    0.1399300
365280.0000000    0.1245775
365320.0000000    0.1318860
365360.0000000    0.1243431
365400.0000000    0.1260108
365440.0000000    0.1201322
365480.0000000    0.1146371
365520.0000000    0.1302421
365560.0000000    0.1274498
365600.0000000    0.1302980
365640.0000000    0.1160183
365680.0000000    0.1190164
365720.0000000    0.1319355
365760.0000000    0.1342736
365800.0000000    0.1250863
365840.0000000    0.1336553
365880.0000000    0.1294444
365920.0000000    0.1260137
365960.0000000    0.1307397
366000.0000000    0.1305433
366040.0000000    0.1195392
366080.0000000    0.1106906
366120.0000000    0.1114553
366160.0000000    0.1150034
366200.0000000    0.1339253
366240.0000000    0.1244563
366280.0000000    0.1229660
366320.0000000    0.1093367
366360.0000000    0.1163314
366400.0000000    0.1232724
366440.0000000    0.1150299
366480.0000000    0.0990309
366520.0000000    0.1110643
366560.0000000    0.1091803
366600.0000000    0.1126863
366640.0000000    0.1260290
366680.0000000    0.1212768
366720.0000000    0.1192081
366760.0000000    0.1333116
366800.0000000    0.1314219
366840.0000000    0.1179248
366880.0000000    0.1220651
366920.0000000    0.1067043
366960.0000000    0.1203358
367000.0000000    0.1091110
367040.0000000    0.1087141
367080.0000000    0.1086567
367120.0000000    0.1137252
367160.0000000    0.1110336
367200.0000000    0.1050671
367240.0000000    0.1021112
367280.0000000    0.1135206
367320.0000000    0.1196363
367360.0000000    0.1204909
367400.0000000    0.1243478
367440.0000000    0.1226965
367480.0000000    0.1413127
367520.0000000    0.1365728
367560.0000000    0.1347493
367600.0000000    0.1217620
367640.0000000    0.1391826
367680.0000000    0.1188156
367720.0000000    0.1146312
367760.0000000    0.1239824
367800.0000000    0.1335392
367840.0000000    0.1249916
367880.0000000    0.1174790
367920.0000000    0.1263006
367960.0000000    0.1362666
368000.0000000    0.1260672
368040.0000000    0.1236210
368080.0000000    0.1324135
368120.0000000    0.1164116
368160.0000000    0.1230761
368200.0000000    0.1162448
368240.0000000    0.1270388
368280.0000000    0.1311469
368320.0000000    0.1338585
368360.0000000    0.1324136
368400.0000000    0.1409299
368440.0000000    0.1487447
368480.0000000    0.1326654
368520.0000000    0.1483537
368560.0000000    0.1371733
368600.0000000    0.1177229
368640.0000000    0.1407143
368680.0000000    0.1335609
368720.0000000    0.1358093
368760.0000000    0.1296033
368800.0000000    0.1326626
368840.0000000    0.1261771
368880.0000000    0.1209456
368920.0000000    0.1335813
368960.0000000    0.1240386
369000.0000000    0.1298675
369040.0000000    0.1370601
369080.0000000    0.1398585
369120.0000000    0.1283214
369160.0000000    0.1102292
369200.0000000    0.1184251
369240.0000000    0.1098664
369280.0000000    0.1230228
369320.0000000    0.1121015
369360.0000000    0.1200176
369400.0000000    0.1223703
369440.0000000    0.1243477
369480.0000000    0.1425471
369520.0000000    0.1156959
369560.0000000    0.1352411
369600.0000000    0.1304021
369640.0000000    0.1311876
369680.0000000    0.1357410
369720.0000000    0.1150583
369760.0000000    0.1200993
369800.0000000    0.1221986
369840.0000000    0.1231004
369880.0000000    0.1195402
369920.0000000    0.1121481
369960.0000000    0.1176559
370000.0000000    0.1198984
370040.0000000    0.1229582
370080.0000000    0.1221823
370120.0000000    0.1213624
370160.0000000    0.1114901
370200.0000000    0.1235061
370240.0000000    0.1282479
370280.0000000    0.1295383
370320.0000000    0.1196133
370360.0000000    0.1250895
370400.0000000    0.1253749
370440.0000000    0.1330955
370480.0000000    0.1323161
370520.0000000    0.1261373
370560.0000000    0.1318476
370600.0000000    0.1303222
370640.0000000    0.1179733
370680.0000000    0.1282558
370720.0000000    0.1288087
370760.0000000    0.1190752
370800.0000000    0.1285135
370840.0000000    0.1235321
370880.0000000    0.1194208
370920.0000000    0.1178748
370960.0000000    0.1216726
371000.0000000    0.1281198
371040.0000000    0.1374616
371080.0000000    0.1255107
371120.0000000    0.1233253
371160.0000000    0.1256252
371200.0000000    0.1152612
371240.0000000    0.1162477
371280.0000000    0.1104570
371320.0000000    0.1239939
371360.0000000    0.1134485
371400.0000000    0.1104762
371440.0000000    0.1266840
371480.0000000    0.1153406
371520.0000000    0.1108585
371560.0000000    0.1153845
371600.0000000    0.1118397
371640.0000000    0.1095705
371680.0000000    0.1073064
371720.0000000    0.1024385
371760.0000000    0.1098042
371800.0000000    0.1066740
371840.0000000    0.1088908
371880.0000000    0.1157338
371920.0000000    0.1064233
371960.0000000    0.1059525
372000.0000000    0.1072368
372040.0000000    0.1077275
372080.0000000    0.1035358
372120.0000000    0.1071774
372160.0000000    0.1195622
372200.0000000    0.1093438
372240.0000000    0.1069404
372280.0000000    0.1095209
372320.0000000    0.1141725
372360.0000000    0.1070985
372400.0000000    0.1136645
372440.0000000    0.1041193
372480.0000000    0.1062224
372520.0000000    0.1151673
372560.0000000    0.1094221
372600.0000000    0.1106633
372640.0000000    0.1147502
372680.0000000    0.1282998
372720.0000000    0.1170277
372760.0000000    0.1271759
372800.0000000    0.1123811
372840.0000000    0.1181098
372880.0000000    0.1250728
372920.0000000    0.1253159
372960.0000000    0.1322847
373000.0000000    0.1237294
373040.0000000    0.1258324
373080.0000000    0.1222181
373120.0000000    0.1162433
373160.0000000    0.1121513
373200.0000000    0.1212333
373240.0000000    0.1146462
373280.0000000    0.1163141
373320.0000000    0.1153432
373360.0000000    0.1155562
373400.0000000    0.1220123
373440.0000000    0.1213336
373480.0000000    0.1186427
373520.0000000    0.1186537
373560.0000000    0.1083916
373600.0000000    0.1077210
373640.0000000    0.1123950
373680.0000000    0.1116001
373720.0000000    0.1070367
373760.0000000    0.1087199
373800.0000000    0.1200687
373840.0000000    0.1174416
373880.0000000    0.1184550
373920.0000000    0.1234353
373960.0000000    0.1361745
374000.0000000    0.1235091
374040.0000000    0.1265701
374080.0000000    0.1245879
374120.0000000    0.1228389
374160.0000000    0.1236653
374200.0000000    0.1188965
374240.0000000    0.1147807
374280.0000000    0.1120116
374320.0000000    0.1261502
374360.0000000    0.1237645
374400.0000000    0.1219759
374440.0000000    0.1231995
374480.0000000    0.1322438
374520.0000000    0.1292373
374560.0000000    0.1279496
374600.0000000    0.1261050
374640.0000000    0.1211927
374680.0000000    0.1220711
374720.0000000    0.1177737
374760.0000000    0.1165608
374800.0000000    0.1246070
374840.0000000    0.1166010
374880.0000000    0.1279901
374920.0000000    0.1240828
374960.0000000    0.1236097
375000.0000000    0.1298722
375040.0000000    0.1226294
375080.0000000    0.1322358
375120.0000000    0.1356669
375160.0000000    0.1398011
375200.0000000    0.1350402
375240.0000000    0.1317609
375280.0000000    0.1489791
375320.0000000    0.1451040
375360.0000000    0.1427776
375400.0000000    0.1501481
375440.0000000    0.1379831
375480.0000000    0.1431433
375520.0000000    0.1342362
375560.0000000    0.1374225
375600.0000000    0.1443554
375640.0000000    0.1449255
375680.0000000    0.1421961
375720.0000000    0.1402509
375760.0000000    0.1476514
375800.0000000    0.1421266
375840.0000000    0.1451317
375880.0000000    0.1376837
375920.0000000    0.1347868
375960.0000000    0.1311127
376000.0000000    0.1300004
376040.0000000    0.1342105
376080.0000000    0.1365621
376120.0000000    0.1420232
376160.0000000    0.1444404
376200.0000000    0.1429292
376240.0000000    0.1343039
376280.0000000    0.1466935
376320.0000000    0.1403841
376360.0000000    0.1395955
376400.0000000    0.1303606
376440.0000000    0.1351751
376480.0000000    0.1327861
376520.0000000    0.1320721
376560.0000000    0.1286475
376600.0000000    0.1337916
376640.0000000    0.1267838
376680.0000000    0.1236877
376720.0000000    0.1276032
376760.0000000    0.1341401
376800.0000000    0.1372610
376840.0000000    0.1349930
376880.0000000    0.1387067
376920.0000000    0.1277178
376960.0000000    0.1300226
377000.0000000    0.1266267
377040.0000000    0.1271338
377080.0000000    0.1337654
377120.0000000    0.1266215
377160.0000000    0.1241317
377200.0000000    0.1289419
377240.0000000    0.1144157
377280.0000000    0.1216213
377320.0000000    0.1310840
377360.0000000    0.1217204
377400.0000000    0.1240681
377440.0000000    0.1216942
377480.0000000    0.1193026
377520.0000000    0.1175475
377560.0000000    0.1234097
377600.0000000    0.1302989
377640.0000000    0.1390278
377680.0000000    0.1303829
377720.0000000    0.1296005
377760.0000000    0.1321608
377800.0000000    0.1258876
377840.0000000    0.1280159
377880.0000000    0.1312486
377920.0000000    0.1205918
377960.0000000    0.1423802
378000.0000000    0.1250088
378040.0000000    0.1256801
378080.0000000    0.1291475
378120.0000000    0.1278139
378160.0000000    0.1343826
378200.0000000    0.1250365
378240.0000000    0.1328936
378280.0000000    0.1313173
378320.0000000    0.1241091
378360.0000000    0.1406184
378400.0000000    0.1407406
378440.0000000    0.1506135
378480.0000000    0.1403317
378520.0000000    0.1281676
378560.0000000    0.1444628
378600.0000000    0.1500402
378640.0000000    0.1477734
378680.0000000    0.1328528
378720.0000000    0.1353153
378760.0000000    0.1366273
378800.0000000    0.1416637
378840.0000000    0.1367815
378880.0000000    0.1304440
378920.0000000    0.1298071
378960.0000000    0.1457617
379000.0000000    0.1358585
379040.0000000    0.1336009
379080.0000000    0.1311547
379120.0000000    0.1281000
379160.0000000    0.1342085
379200.0000000    0.1223439
379240.0000000    0.1375617
379280.0000000    0.1422720
379320.0000000    0.1295704
379360.0000000    0.1239619
379400.0000000    0.1307866
379440.0000000    0.1356416
379480.0000000    0.1317471
379520.0000000    0.1293780
379560.0000000    0.1333037
379600.0000000    0.1310459
379640.0000000    0.1419047
379680.0000000    0.1380194
379720.0000000    0.1308110
379760.0000000    0.1261726
379800.0000000    0.1277379
379840.0000000    0.1193673
379880.0000000    0.1306508
379920.0000000    0.1289401
379960.0000000    0.1307970
380000.0000000    0.1420586
380040.0000000    0.1326569
380080.0000000    0.1353402
380120.0000000    0.1212397
380160.0000000    0.1234144
380200.0000000    0.1216097
380240.0000000    0.1318758
380280.0000000    0.1205065
380320.0000000    0.1323621
380360.0000000    0.1336828
380400.0000000    0.1286166
380440.0000000    0.1282031
380480.0000000    0.1321038
380520.0000000    0.1343154
380560.0000000    0.1224619
380600.0000000    0.1229818
380640.0000000    0.1188451
380680.0000000    0.1244759
380720.0000000    0.1417583
380760.0000000    0.1293452
380800.0000000    0.1367312
380840.0000000    0.1384410
380880.0000000    0.1260586
380920.0000000    0.1241767
380960.0000000    0.1104377
381000.0000000    0.1190059
381040.0000000    0.1203643
381080.0000000    0.1192981
381120.0000000    0.1304515
381160.0000000    0.1319215
381200.0000000    0.1284773
381240.0000000    0.1300245
381280.0000000    0.1247884
381320.0000000    0.1153077
381360.0000000    0.1207122
381400.0000000    0.1331990
381440.0000000    0.1401984
381480.0000000    0.1238321
381520.0000000    0.1343531
381560.0000000    0.1342674
381600.0000000    0.1415033
381640.0000000    0.1362600
381680.0000000    0.1316633
381720.0000000    0.1393794
381760.0000000    0.1352050
381800.0000000    0.1466458
381840.0000000    0.1431816
381880.0000000    0.1435055
381920.0000000    0.1273599
381960.0000000    0.1198402
382000.0000000    0.1325281
382040.0000000    0.1405479
382080.0000000    0.1340025
382120.0000000    0.1397230
382160.0000000    0.1263574
382200.0000000    0.1171465
382240.0000000    0.1263464
382280.0000000    0.1165264
382320.0000000    0.1187098
382360.0000000    0.1217848
382400.0000000    0.1157639
382440.0000000    0.1271878
382480.0000000    0.1328655
382520.0000000    0.1196428
382560.0000000    0.1143345
382600.0000000    0.1208286
382640.0000000    0.1200807
382680.0000000    0.1246340
382720.0000000    0.1206308
382760.0000000    0.1270471
382800.0000000    0.1382325
382840.0000000    0.1190717
382880.0000000    0.1196970
382920.0000000    0.1149796
382960.0000000    0.1256722
383000.0000000    0.1196874
383040.0000000    0.1255665
383080.0000000    0.1176584
383120.0000000    0.1287210
383160.0000000    0.1159660
383200.0000000    0.1234366
383240.0000000    0.1293513
383280.0000000    0.1218556
383320.0000000    0.1298089
383360.0000000    0.1170190
383400.0000000    0.1169927
383440.0000000    0.1057322
383480.0000000    0.1141731
383520.0000000    0.1098740
383560.0000000    0.1160891
383600.0000000    0.1104801
383640.0000000    0.1139598
383680.0000000    0.1162120
383720.0000000    0.1187438
383760.0000000    0.1108320
383800.0000000    0.1213520
383840.0000000    0.1336371
383880.0000000    0.1172060
383920.0000000    0.1185948
383960.0000000    0.1106703
384000.0000000    0.1136464
384040.0000000    0.1060866
384080.0000000    0.1068412
384120.0000000    0.1092690
384160.0000000    0.1106760
384200.0000000    0.1103000
384240.0000000    0.1180533
384280.0000000    0.1175922
384320.0000000    0.1249724
384360.0000000    0.1261586
384400.0000000    0.1205907
384440.0000000    0.1313334
384480.0000000    0.1255794
384520.0000000    0.1253571
384560.0000000    0.1114488
384600.0000000    0.1307381
384640.0000000    0.1349843
384680.0000000    0.1155259
384720.0000000    0.1267693
384760.0000000    0.1281738
384800.0000000    0.1146831
384840.0000000    0.1185292
384880.0000000    0.1117870
384920.0000000    0.1213401
384960.0000000    0.1193906
385000.0000000    0.1380376
385040.0000000    0.1257462
385080.0000000    0.1207044
385120.0000000    0.1249295
385160.0000000    0.1121958
385200.0000000    0.1080079
385240.0000000    0.1069528
385280.0000000    0.1149637
385320.0000000    0.1140131
385360.0000000    0.1160507
385400.0000000    0.1148072
385440.0000000    0.1179547
385480.0000000    0.1191015
385520.0000000    0.1244362
385560.0000000    0.1236740
385600.0000000    0.1240088
385640.0000000    0.1284649
385680.0000000    0.1205559
385720.0000000    0.1310835
385760.0000000    0.1349150
385800.0000000    0.1409196
385840.0000000    0.1380483
385880.0000000    0.1395192
385920.0000000    0.1276988
385960.0000000    0.1389262
386000.0000000    0.1335392
386040.0000000    0.1320986
386080.0000000    0.1382180
386120.0000000    0.1328351
386160.0000000    0.1273461
386200.0000000    0.1264756
386240.0000000    0.1198226
386280.0000000    0.1245230
386320.0000000    0.1196568
386360.0000000    0.1246137
386400.0000000    0.1261319
386440.0000000    0.1308274
386480.0000000    0.1245765
386520.0000000    0.1183733
386560.0000000    0.1213744
386600.0000000    0.1251930
386640.0000000    0.1240534
386680.0000000    0.1307196
386720.0000000    0.1247913
386760.0000000    0.1394786
386800.0000000    0.1369006
386840.0000000    0.1358364
386880.0000000    0.1299506
386920.0000000    0.1298329
386960.0000000    0.1140810
387000.0000000    0.1297705
387040.0000000    0.1206580
387080.0000000    0.1223854
387120.0000000    0.1187442
387160.0000000    0.1208535
387200.0000000    0.1180144
387240.0000000    0.1251624
387280.0000000    0.1304116
387320.0000000    0.1281566
387360.0000000    0.1270713
387400.0000000    0.1354577
387440.0000000    0.1311414
387480.0000000    0.1311625
387520.0000000    0.1224821
387560.0000000    0.1249920
387600.0000000    0.1169980
387640.0000000    0.1221294
387680.0000000    0.1223226
387720.0000000    0.1149187
387760.0000000    0.1309051
387800.0000000    0.1329821
387840.0000000    0.1390580
387880.0000000    0.1321342
387920.0000000    0.1268925
387960.0000000    0.1224663
388000.0000000    0.1346207
388040.0000000    0.1343964
388080.0000000    0.1240902
388120.0000000    0.1317496
388160.0000000    0.1268385
388200.0000000    0.1243840
388240.0000000    0.1158987
388280.0000000    0.1137823
388320.0000000    0.1221694
388360.0000000    0.1243398
388400.0000000    0.1191260
388440.0000000    0.1321664
388480.0000000    0.1302651
388520.0000000    0.1249807
388560.0000000    0.1226124
388600.0000000    0.1273831
388640.0000000    0.1263230
388680.0000000    0.1208566
388720.0000000    0.1221364
388760.0000000    0.1197982
388800.0000000    0.1267016
388840.0000000    0.1359753
388880.0000000    0.1296498
388920.0000000    0.1270783
388960.0000000    0.1234891
389000.0000000    0.1251597
389040.0000000    0.1299239
389080.0000000    0.1253489
389120.0000000    0.1205831
389160.0000000    0.1185294
389200.0000000    0.1341977
389240.0000000    0.1275387
389280.0000000    0.1211065
389320.0000000    0.1246573
389360.0000000    0.1319085
389400.0000000    0.1225356
389440.0000000    0.1216912
389480.0000000    0.1208283
389520.0000000    0.1191674
389560.0000000    0.1215179
389600.0000000    0.1152954
389640.0000000    0.1352180
389680.0000000    0.1347055
389720.0000000    0.1342649
389760.0000000    0.1154905
389800.0000000    0.1143954
389840.0000000    0.1262741
389880.0000000    0.1202407
389920.0000000    0.1357904
389960.0000000    0.1310269
390000.0000000    0.1294201
390040.0000000    0.1291817
390080.0000000    0.1199460
390120.0000000    0.1193544
390160.0000000    0.1197793
390200.0000000    0.1204998
390240.0000000    0.1235468
390280.0000000    0.1253051
390320.0000000    0.1283572
390360.0000000    0.1233769
390400.0000000    0.1182880
390440.0000000    0.1124993
390480.0000000    0.1140262
390520.0000000    0.1182115
390560.0000000    0.1132955
390600.0000000    0.1199871
390640.0000000    0.1271223
390680.0000000    0.1196945
390720.0000000    0.1186208
390760.0000000    0.1195515
390800.0000000    0.1183238
390840.0000000    0.1165183
390880.0000000    0.1237110
390920.0000000    0.1132939
390960.0000000    0.1161364
391000.0000000    0.1149884
391040.0000000    0.1104285
391080.0000000    0.1136533
391120.0000000    0.1217802
391160.0000000    0.1052216
391200.0000000    0.1091607
391240.0000000    0.1124518
391280.0000000    0.1103951
391320.0000000    0.1071519
391360.0000000    0.1101654
391400.0000000    0.1073132
391440.0000000    0.1082517
391480.0000000    0.1076736
391520.0000000    0.1104161
391560.0000000    0.1129878
391600.0000000    0.1224844
391640.0000000    0.1156602
391680.0000000    0.1210618
391720.0000000    0.1233054
391760.0000000    0.1206182
391800.0000000    0.1167160
391840.0000000    0.1178384
391880.0000000    0.1205614
391920.0000000    0.1243229
391960.0000000    0.1243887
392000.0000000    0.1203811
392040.0000000    0.1168792
392080.0000000    0.1153697
392120.0000000    0.1209745
392160.0000000    0.1217593
392200.0000000    0.1141156
392240.0000000    0.1185358
392280.0000000    0.1157761
392320.0000000    0.1258340
392360.0000000    0.1323391
392400.0000000    0.1137534
392440.0000000    0.1181398
392480.0000000    0.1175904
392520.0000000    0.1173095
392560.0000000    0.1202617
392600.0000000    0.1248327
392640.0000000    0.1206021
392680.0000000    0.1103636
392720.0000000    0.1252046
392760.0000000    0.1155199
392800.0000000    0.1239613
392840.0000000    0.1300579
392880.0000000    0.1297251
392920.0000000    0.1422146
392960.0000000    0.1171085
393000.0000000    0.1400992
393040.0000000    0.1369949
393080.0000000    0.1243309
393120.0000000    0.1181595
393160.0000000    0.1293300
393200.0000000    0.1189233
393240.0000000    0.1143028
393280.0000000    0.1213128
393320.0000000    0.1192016
393360.0000000    0.1229410
393400.0000000    0.1145713
393440.0000000    0.1162049
393480.0000000    0.1128551
393520.0000000    0.1085694
393560.0000000    0.1186169
393600.0000000    0.1222417
393640.0000000    0.1246540
393680.0000000    0.1293247
393720.0000000    0.1192897
393760.0000000    0.1184739
393800.0000000    0.1227641
393840.0000000    0.1294809
393880.0000000    0.1300464
393920.0000000    0.1162173
393960.0000000    0.1345597
394000.0000000    0.1376525
394040.0000000    0.1319576
394080.0000000    0.1304063
394120.0000000    0.1259968
394160.0000000    0.1309760
394200.0000000    0.1238808
394240.0000000    0.1315357
394280.0000000    0.1270157
394320.0000000    0.1258860
394360.0000000    0.1176799
394400.0000000    0.1303305
394440.0000000    0.1207578
394480.0000000    0.1349447
394520.0000000    0.1289369
394560.0000000    0.1287933
394600.0000000    0.1238344
394640.0000000    0.1255507
394680.0000000    0.1270266
394720.0000000    0.1255654
394760.0000000    0.1386602
394800.0000000    0.1204217
394840.0000000    0.1159885
394880.0000000    0.1253062
394920.0000000    0.1260316
394960.0000000    0.1238311
395000.0000000    0.1301318
395040.0000000    0.1298762
395080.0000000    0.1308369
395120.0000000    0.1293864
395160.0000000    0.1294260
395200.0000000    0.1207580
395240.0000000    0.1266186
395280.0000000    0.1231172
395320.0000000    0.1217309
395360.0000000    0.1274166
395400.0000000    0.1272901
395440.0000000    0.1205267
395480.0000000    0.1177794
395520.0000000    0.1245858
395560.0000000    0.1263094
395600.0000000    0.1187174
395640.0000000    0.1197313
395680.0000000    0.1326181
395720.0000000    0.1302709
395760.0000000    0.1212040
395800.0000000    0.1164730
395840.0000000    0.1180801
395880.0000000    0.1187767
395920.0000000    0.1201818
395960.0000000    0.1237755
396000.0000000    0.1237536
396040.0000000    0.1162447
396080.0000000    0.1131087
396120.0000000    0.1203621
396160.0000000    0.1118020
396200.0000000    0.1241078
396240.0000000    0.1273243
396280.0000000    0.1233571
396320.0000000    0.1347504
396360.0000000    0.1284166
396400.0000000    0.1296024
396440.0000000    0.1211215
396480.0000000    0.1132964
396520.0000000    0.1193406
396560.0000000    0.1171086
396600.0000000    0.1238073
396640.0000000    0.1173871
396680.0000000    0.1147018
396720.0000000    0.1143803
396760.0000000    0.1202357
396800.0000000    0.1216360
396840.0000000    0.1167423
396880.0000000    0.1118833
396920.0000000    0.1117494
396960.0000000    0.1179219
397000.0000000    0.1102473
397040.0000000    0.1133020
397080.0000000    0.1047630
397120.0000000    0.1190612
397160.0000000    0.1150994
397200.0000000    0.1309306
397240.0000000    0.1192064
397280.0000000    0.1142220
397320.0000000    0.1246705
397360.0000000    0.1122135
397400.0000000    0.1261237
397440.0000000    0.1256237
397480.0000000    0.1153631
397520.0000000    0.1198153
397560.0000000    0.1155724
397600.0000000    0.1115582
397640.0000000    0.1240708
397680.0000000    0.1166698
397720.0000000    0.1219205
397760.0000000    0.1139635
397800.0000000    0.1113704
397840.0000000    0.1144155
397880.0000000    0.1274304
397920.0000000    0.1158546
397960.0000000    0.1193979
398000.0000000    0.1198099
398040.0000000    0.1242641
398080.0000000    0.1150297
398120.0000000    0.1233409
398160.0000000    0.1246016
398200.0000000    0.1243446
398240.0000000    0.1236329
398280.0000000    0.1221994
398320.0000000    0.1216169
398360.0000000    0.1208345
398400.0000000    0.1119883
398440.0000000    0.1148547
398480.0000000    0.1180979
398520.0000000    0.1251668
398560.0000000    0.1225762
398600.0000000    0.1200017
398640.0000000    0.1147569
398680.0000000    0.1163499
398720.0000000    0.1162924
398760.0000000    0.1192361
398800.0000000    0.1199123
398840.0000000    0.1204228
398880.0000000    0.1291998
398920.0000000    0.1200671
398960.0000000    0.1085026
399000.0000000    0.1055938
399040.0000000    0.1171433
399080.0000000    0.1130887
399120.0000000    0.1128952
399160.0000000    0.1120131
399200.0000000    0.1153198
399240.0000000    0.1122319
399280.0000000    0.1173257
399320.0000000    0.1273549
399360.0000000    0.1189156
399400.0000000    0.1163866
399440.0000000    0.1208123
399480.0000000    0.1153810
399520.0000000    0.1171296
399560.0000000    0.1211075
399600.0000000    0.1087939
399640.0000000    0.1159514
399680.0000000    0.1119950
399720.0000000    0.1232839
399760.0000000    0.1224395
399800.0000000    0.1186401
399840.0000000    0.1178466
399880.0000000    0.1215406
399920.0000000    0.1158155
399960.0000000    0.1235521
400000.0000000    0.1267873
400040.0000000    0.1263944
400080.0000000    0.1139940
400120.0000000    0.1174642
400160.0000000    0.1153911
400200.0000000    0.1217499
400240.0000000    0.1254082
400280.0000000    0.1255938
400320.0000000    0.1210747
400360.0000000    0.1341193
400400.0000000    0.1135368
400440.0000000    0.1190027
400480.0000000    0.1217185
400520.0000000    0.1206685
400560.0000000    0.1155856
400600.0000000    0.1209211
400640.0000000    0.1223284
400680.0000000    0.1273629
400720.0000000    0.1293165
400760.0000000    0.1193672
400800.0000000    0.1229209
400840.0000000    0.1290979
400880.0000000    0.1223821
400920.0000000    0.1242021
400960.0000000    0.1215775
401000.0000000    0.1160836
401040.0000000    0.1196814
401080.0000000    0.1282717
401120.0000000    0.1287559
401160.0000000    0.1183316
401200.0000000    0.1252727
401240.0000000    0.1184612
401280.0000000    0.1179224
401320.0000000    0.1159640
401360.0000000    0.1225293
401400.0000000    0.1191359
401440.0000000    0.1155506
401480.0000000    0.1208081
401520.0000000    0.1189876
401560.0000000    0.1126972
401600.0000000    0.1138247
401640.0000000    0.1147666
401680.0000000    0.1177572
401720.0000000    0.1109424
401760.0000000    0.1211623
401800.0000000    0.1142164
401840.0000000    0.1139152
401880.0000000    0.1232806
401920.0000000    0.1203032
401960.0000000    0.1296546
402000.0000000    0.1192743
402040.0000000    0.1120590
402080.0000000    0.1166006
402120.0000000    0.1165959
402160.0000000    0.1153334
402200.0000000    0.1184750
402240.0000000    0.1165820
402280.0000000    0.1309588
402320.0000000    0.1111739
402360.0000000    0.1221966
402400.0000000    0.1262923
402440.0000000    0.1318250
402480.0000000    0.1301263
402520.0000000    0.1228138
402560.0000000    0.1212776
402600.0000000    0.1476508
402640.0000000    0.1331710
402680.0000000    0.1256045
402720.0000000    0.1232566
402760.0000000    0.1235136
402800.0000000    0.1203029
402840.0000000    0.1249169
402880.0000000    0.1193481
402920.0000000    0.1193135
402960.0000000    0.1111053
403000.0000000    0.1194096
403040.0000000    0.1159524
403080.0000000    0.1251875
403120.0000000    0.1260331
403160.0000000    0.1215833
403200.0000000    0.1138308
403240.0000000    0.1210472
403280.0000000    0.1255832
403320.0000000    0.1215036
403360.0000000    0.1196347
403400.0000000    0.1186807
403440.0000000    0.1279389
403480.0000000    0.1291467
403520.0000000    0.1204447
403560.0000000    0.1192310
403600.0000000    0.1193682
403640.0000000    0.1238448
403680.0000000    0.1369150
403720.0000000    0.1221335
403760.0000000    0.1340559
403800.0000000    0.1349482
403840.0000000    0.1390929
403880.0000000    0.1362291
403920.0000000    0.1218371
403960.0000000    0.1290732
404000.0000000    0.1237534
404040.0000000    0.1314245
404080.0000000    0.1303899
404120.0000000    0.1342883
404160.0000000    0.1356324
404200.0000000    0.1258278
404240.0000000    0.1278768
404280.0000000    0.1322725
404320.0000000    0.1327901
404360.0000000    0.1401912
404400.0000000    0.1266345
404440.0000000    0.1251398
404480.0000000    0.1283010
404520.0000000    0.1233662
404560.0000000    0.1301125
404600.0000000    0.1332044
404640.0000000    0.1444813
404680.0000000    0.1370674
404720.0000000    0.1208023
404760.0000000    0.1217131
404800.0000000    0.1332338
404840.0000000    0.1266399
404880.0000000    0.1270382
404920.0000000    0.1300578
404960.0000000    0.1449543
405000.0000000    0.1269249
405040.0000000    0.1267964
405080.0000000    0.1255658
405120.0000000    0.1395681
405160.0000000    0.1284092
405200.0000000    0.1295256
405240.0000000    0.1336531
405280.0000000    0.1376257
405320.0000000    0.1287266
405360.0000000    0.1314047
405400.0000000    0.1315409
405440.0000000    0.1332480
405480.0000000    0.1310010
405520.0000000    0.1279250
405560.0000000    0.1395185
405600.0000000    0.1329127
405640.0000000    0.1365448
405680.0000000    0.1259610
405720.0000000    0.1238792
405760.0000000    0.1347769
405800.0000000    0.1323068
405840.0000000    0.1236312
405880.0000000    0.1326997
405920.0000000    0.1256639
405960.0000000    0.1384485
406000.0000000    0.1331090
406040.0000000    0.1381046
406080.0000000    0.1343553
406120.0000000    0.1334874
406160.0000000    0.1214965
406200.0000000    0.1278913
406240.0000000    0.1277095
406280.0000000    0.1296633
406320.0000000    0.1303116
406360.0000000    0.1337964
406400.0000000    0.1322905
406440.0000000    0.1334988
406480.0000000    0.1321191
406520.0000000    0.1283111
406560.0000000    0.1207213
406600.0000000    0.1287738
406640.0000000    0.1198176
406680.0000000    0.1271885
406720.0000000    0.1205428
406760.0000000    0.1217125
406800.0000000    0.1213699
406840.0000000    0.1364678
406880.0000000    0.1384707
406920.0000000    0.1298239
406960.0000000    0.1242446
407000.0000000    0.1322999
407040.0000000    0.1240693
407080.0000000    0.1220408
407120.0000000    0.1159115
407160.0000000    0.1302256
407200.0000000    0.1236321
407240.0000000    0.1266444
407280.0000000    0.1265593
407320.0000000    0.1285418
407360.0000000    0.1383096
407400.0000000    0.1246774
407440.0000000    0.1343763
407480.0000000    0.1397323
407520.0000000    0.1380883
407560.0000000    0.1401114
407600.0000000    0.1472928
407640.0000000    0.1470268
407680.0000000    0.1363746
407720.0000000    0.1322407
407760.0000000    0.1376653
407800.0000000    0.1351020
407840.0000000    0.1264843
407880.0000000    0.1292122
407920.0000000    0.1274196
407960.0000000    0.1426878
408000.0000000    0.1385536
408040.0000000    0.1348655
408080.0000000    0.1429370
408120.0000000    0.1295022
408160.0000000    0.1361565
408200.0000000    0.1367603
408240.0000000    0.1372696
408280.0000000    0.1393909
408320.0000000    0.1387585
408360.0000000    0.1290865
408400.0000000    0.1452074
408440.0000000    0.1282935
408480.0000000    0.1247807
408520.0000000    0.1368053
408560.0000000    0.1288573
408600.0000000    0.1302725
408640.0000000    0.1330310
408680.0000000    0.1234095
408720.0000000    0.1310794
408760.0000000    0.1251844
408800.0000000    0.1330031
408840.0000000    0.1349114
408880.0000000    0.1254605
408920.0000000    0.1299925
408960.0000000    0.1281751
409000.0000000    0.1246135
409040.0000000    0.1245016
409080.0000000    0.1221950
409120.0000000    0.1288668
409160.0000000    0.1233684
409200.0000000    0.1309232
409240.0000000    0.1281013
409280.0000000    0.1238805
409320.0000000    0.1174085
409360.0000000    0.1308655
409400.0000000    0.1220815
409440.0000000    0.1155045
409480.0000000    0.1233159
409520.0000000    0.1224725
409560.0000000    0.1264587
409600.0000000    0.1271084
409640.0000000    0.1140018
409680.0000000    0.1154154
409720.0000000    0.1193592
409760.0000000    0.1317985
409800.0000000    0.1179460
409840.0000000    0.1306160
409880.0000000    0.1374377
409920.0000000    0.1337842
409960.0000000    0.1234381
410000.0000000    0.1239602
410040.0000000    0.1261293
410080.0000000    0.1149662
410120.0000000    0.1253750
410160.0000000    0.1217612
410200.0000000    0.1295370
410240.0000000    0.1234786
410280.0000000    0.1294820
410320.0000000    0.1205006
410360.0000000    0.1223032
410400.0000000    0.1234171
410440.0000000    0.1194769
410480.0000000    0.1191876
410520.0000000    0.1282097
410560.0000000    0.1225821
410600.0000000    0.1215884
410640.0000000    0.1178462
410680.0000000    0.1193530
410720.0000000    0.1187293
410760.0000000    0.1198658
410800.0000000    0.1268297
410840.0000000    0.1258934
410880.0000000    0.1228734
410920.0000000    0.1269313
410960.0000000    0.1276135
411000.0000000    0.1321046
411040.0000000    0.1297863
411080.0000000    0.1216708
411120.0000000    0.1208628
411160.0000000    0.1190121
411200.0000000    0.1261939
411240.0000000    0.1390009
411280.0000000    0.1289625
411320.0000000    0.1252766
411360.0000000    0.1217790
411400.0000000    0.1220369
411440.0000000    0.1205127
411480.0000000    0.1246057
411520.0000000    0.1149077
411560.0000000    0.1226860
411600.0000000    0.1122778
411640.0000000    0.1210107
411680.0000000    0.1216610
411720.0000000    0.1225644
411760.0000000    0.1277853
411800.0000000    0.1201907
411840.0000000    0.1156690
411880.0000000    0.1283698
411920.0000000    0.1304689
411960.0000000    0.1273407
412000.0000000    0.1174857
412040.0000000    0.1273201
412080.0000000    0.1256066
412120.0000000    0.1249141
412160.0000000    0.1195546
412200.0000000    0.1427588
412240.0000000    0.1321123
412280.0000000    0.1235558
412320.0000000    0.1207515
412360.0000000    0.1270276
412400.0000000    0.1321907
412440.0000000    0.1248904
412480.0000000    0.1253125
412520.0000000    0.1319362
412560.0000000    0.1253129
412600.0000000    0.1279342
412640.0000000    0.1175192
412680.0000000    0.1077691
412720.0000000    0.1150580
412760.0000000    0.1203073
412800.0000000    0.1155857
412840.0000000    0.1077729
412880.0000000    0.1173656
412920.0000000    0.1171919
412960.0000000    0.1236665
413000.0000000    0.1269577
413040.0000000    0.1278868
413080.0000000    0.1147392
413120.0000000    0.1110745
413160.0000000    0.1218870
413200.0000000    0.1209947
413240.0000000    0.1179465
413280.0000000    0.1206887
413320.0000000    0.1193920
413360.0000000    0.1163926
413400.0000000    0.1176108
413440.0000000    0.1229422
413480.0000000    0.1138231
413520.0000000    0.1122228
413560.0000000    0.1124675
413600.0000000    0.1172121
413640.0000000    0.1212387
413680.0000000    0.1255268
413720.0000000    0.1401321
413760.0000000    0.1184621
413800.0000000    0.1212723
413840.0000000    0.1203952
413880.0000000    0.1258089
413920.0000000    0.1256365
413960.0000000    0.1228680
414000.0000000    0.1294385
414040.0000000    0.1288152
414080.0000000    0.1232548
414120.0000000    0.1293462
414160.0000000    0.1295343
414200.0000000    0.1282534
414240.0000000    0.1322791
414280.0000000    0.1305404
414320.0000000    0.1309545
414360.0000000    0.1308719
414400.0000000    0.1268710
414440.0000000    0.1201301
414480.0000000    0.1272732
414520.0000000    0.1166166
414560.0000000    0.1257336
414600.0000000    0.1202707
414640.0000000    0.1185223
414680.0000000    0.1212109
414720.0000000    0.1287085
414760.0000000    0.1271867
414800.0000000    0.1240685
414840.0000000    0.1301721
414880.0000000    0.1184465
414920.0000000    0.1154885
414960.0000000    0.1192415
415000.0000000    0.1143970
415040.0000000    0.1176889
415080.0000000    0.1209474
415120.0000000    0.1249149
415160.0000000    0.1201119
415200.0000000    0.1283013
415240.0000000    0.1216359
415280.0000000    0.1301038
415320.0000000    0.1278365
415360.0000000    0.1351717
415400.0000000    0.1322292
415440.0000000    0.1227264
415480.0000000    0.1244023
415520.0000000    0.1349688
415560.0000000    0.1438246
415600.0000000    0.1281943
415640.0000000    0.1213717
415680.0000000    0.1189824
415720.0000000    0.1193340
415760.0000000    0.1231092
415800.0000000    0.1271327
415840.0000000    0.1229919
415880.0000000    0.1239933
415920.0000000    0.1232499
415960.0000000    0.1206228
416000.0000000    0.1190135
416040.0000000    0.1285878
416080.0000000    0.1329911
416120.0000000    0.1323270
416160.0000000    0.1320964
416200.0000000    0.1322810
416240.0000000    0.1397845
416280.0000000    0.1284774
416320.0000000    0.1131041
416360.0000000    0.1265694
416400.0000000    0.1226566
416440.0000000    0.1231722
416480.0000000    0.1241393
416520.0000000    0.1294004
416560.0000000    0.1206117
416600.0000000    0.1279737
416640.0000000    0.1234653
416680.0000000    0.1296194
416720.0000000    0.1234563
416760.0000000    0.1317403
416800.0000000    0.1326288
416840.0000000    0.1435070
416880.0000000    0.1397100
416920.0000000    0.1282795
416960.0000000    0.1277808
417000.0000000    0.1351371
417040.0000000    0.1296989
417080.0000000    0.1401411
417120.0000000    0.1419295
417160.0000000    0.1445965
417200.0000000    0.1392246
417240.0000000    0.1349812
417280.0000000    0.1307991
417320.0000000    0.1256256
417360.0000000    0.1178845
417400.0000000    0.1321244
417440.0000000    0.1301599
417480.0000000    0.1286619
417520.0000000    0.1315935
417560.0000000    0.1306905
417600.0000000    0.1423819
417640.0000000    0.1301382
417680.0000000    0.1274484
417720.0000000    0.1286460
417760.0000000    0.1257779
417800.0000000    0.1383189
417840.0000000    0.1357983
417880.0000000    0.1385953
417920.0000000    0.1496158
417960.0000000    0.1436170
418000.0000000    0.1394987
418040.0000000    0.1374981
418080.0000000    0.1349731
418120.0000000    0.1426649
418160.0000000    0.1256654
418200.0000000    0.1216892
418240.0000000    0.1338729
418280.0000000    0.1303757
418320.0000000    0.1289624
418360.0000000    0.1260980
418400.0000000    0.1246805
418440.0000000    0.1324176
418480.0000000    0.1319506
418520.0000000    0.1406305
418560.0000000    0.1429859
418600.0000000    0.1535771
418640.0000000    0.1321545
418680.0000000    0.1500764
418720.0000000    0.1400725
418760.0000000    0.1413321
418800.0000000    0.1322523
418840.0000000    0.1346372
418880.0000000    0.1448410
418920.0000000    0.1337353
418960.0000000    0.1291663
419000.0000000    0.1360519
419040.0000000    0.1287543
419080.0000000    0.1345332
419120.0000000    0.1345163
419160.0000000    0.1324960
419200.0000000    0.1225119
419240.0000000    0.1320986
419280.0000000    0.1404989
419320.0000000    0.1364793
419360.0000000    0.1400516
419400.0000000    0.1305492
419440.0000000    0.1374672
419480.0000000    0.1443064
419520.0000000    0.1376843
419560.0000000    0.1372322
419600.0000000    0.1481956
419640.0000000    0.1364636
419680.0000000    0.1334935
419720.0000000    0.1313901
419760.0000000    0.1391468
419800.0000000    0.1438952
419840.0000000    0.1344337
419880.0000000    0.1412327
419920.0000000    0.1446595
419960.0000000    0.1525841
420000.0000000    0.1453406
420040.0000000    0.1378653
420080.0000000    0.1320063
420120.0000000    0.1280242
420160.0000000    0.1291886
420200.0000000    0.1462853
420240.0000000    0.1379637
420280.0000000    0.1465204
420320.0000000    0.1393034
420360.0000000    0.1491971
420400.0000000    0.1306319
420440.0000000    0.1380792
420480.0000000    0.1349611
420520.0000000    0.1382643
420560.0000000    0.1429410
420600.0000000    0.1399441
420640.0000000    0.1516806
420680.0000000    0.1404038
420720.0000000    0.1402502
420760.0000000    0.1364573
420800.0000000    0.1465558
420840.0000000    0.1319261
420880.0000000    0.1334285
420920.0000000    0.1394210
420960.0000000    0.1423287
421000.0000000    0.1411847
421040.0000000    0.1375435
421080.0000000    0.1501649
421120.0000000    0.1493560
421160.0000000    0.1356653
421200.0000000    0.1414864
421240.0000000    0.1386927
421280.0000000    0.1471049
421320.0000000    0.1552693
421360.0000000    0.1459534
421400.0000000    0.1360743
421440.0000000    0.1339969
421480.0000000    0.1302091
421520.0000000    0.1343542
421560.0000000    0.1309580
421600.0000000    0.1375788
421640.0000000    0.1466351
421680.0000000    0.1329929
421720.0000000    0.1446751
421760.0000000    0.1475762
421800.0000000    0.1468027
421840.0000000    0.1528295
421880.0000000    0.1466696
421920.0000000    0.1464963
421960.0000000    0.1512511
422000.0000000    0.1519507
422040.0000000    0.1401929
422080.0000000    0.1560331
422120.0000000    0.1433467
422160.0000000    0.1502170
422200.0000000    0.1352645
422240.0000000    0.1386456
422280.0000000    0.1302009
422320.0000000    0.1309444
422360.0000000    0.1478021
422400.0000000    0.1397895
422440.0000000    0.1433825
422480.0000000    0.1481276
422520.0000000    0.1573233
422560.0000000    0.1405294
422600.0000000    0.1446034
422640.0000000    0.1287522
422680.0000000    0.1286948
422720.0000000    0.1514701
422760.0000000    0.1394782
422800.0000000    0.1343998
422840.0000000    0.1510229
422880.0000000    0.1405980
422920.0000000    0.1332841
422960.0000000    0.1422478
423000.0000000    0.1464211
423040.0000000    0.1351902
423080.0000000    0.1504634
423120.0000000    0.1461869
423160.0000000    0.1585641
423200.0000000    0.1363077
423240.0000000    0.1358834
423280.0000000    0.1500655
423320.0000000    0.1357268
423360.0000000    0.1481467
423400.0000000    0.1381106
423440.0000000    0.1386144
423480.0000000    0.1443819
423520.0000000    0.1345233
423560.0000000    0.1408342
423600.0000000    0.1449917
423640.0000000    0.1453116
423680.0000000    0.1440089
423720.0000000    0.1346057
423760.0000000    0.1396436
423800.0000000    0.1303721
423840.0000000    0.1472220
423880.0000000    0.1317622
423920.0000000    0.1442507
423960.0000000    0.1442624
424000.0000000    0.1494420
424040.0000000    0.1488617
424080.0000000    0.1407270
424120.0000000    0.1525881
424160.0000000    0.1328573
424200.0000000    0.1326452
424240.0000000    0.1369597
424280.0000000    0.1393703
424320.0000000    0.1342923
424360.0000000    0.1352612
424400.0000000    0.1331407
424440.0000000    0.1283411
424480.0000000    0.1445507
424520.0000000    0.1359390
424560.0000000    0.1268840
424600.0000000    0.1240734
424640.0000000    0.1282019
424680.0000000    0.1291446
424720.0000000    0.1393947
424760.0000000    0.1413819
424800.0000000    0.1384137
424840.0000000    0.1509235
424880.0000000    0.1345893
424920.0000000    0.1478393
424960.0000000    0.1418964
425000.0000000    0.1479466
425040.0000000    0.1299833
425080.0000000    0.1402285
425120.0000000    0.1279189
425160.0000000    0.1276481
425200.0000000    0.1411836
425240.0000000    0.1387189
425280.0000000    0.1385379
425320.0000000    0.1330611
425360.0000000    0.1410949
425400.0000000    0.1367763
425440.0000000    0.1406618
425480.0000000    0.1425284
425520.0000000    0.1435446
425560.0000000    0.1398542
425600.0000000    0.1395033
425640.0000000    0.1414946
425680.0000000    0.1422437
425720.0000000    0.1320007
425760.0000000    0.1342996
425800.0000000    0.1398109
425840.0000000    0.1482855
425880.0000000    0.1402923
425920.0000000    0.1406911
425960.0000000    0.1511581
426000.0000000    0.1444318
426040.0000000    0.1483973
426080.0000000    0.1377975
426120.0000000    0.1470222
426160.0000000    0.1488286
426200.0000000    0.1534460
426240.0000000    0.1373195
426280.0000000    0.1466959
426320.0000000    0.1566025
426360.0000000    0.1507716
426400.0000000    0.1507939
426440.0000000    0.1388559
426480.0000000    0.1449329
426520.0000000    0.1479881
426560.0000000    0.1649725
426600.0000000    0.1492479
426640.0000000    0.1501604
426680.0000000    0.1377537
426720.0000000    0.1432616
426760.0000000    0.1379672
426800.0000000    0.1319217
426840.0000000    0.1370521
426880.0000000    0.1274005
426920.0000000    0.1223287
426960.0000000    0.1427122
427000.0000000    0.1334815
427040.0000000    0.1384136
427080.0000000    0.1367987
427120.0000000    0.1385134
427160.0000000    0.1430970
427200.0000000    0.1424986
427240.0000000    0.1368132
427280.0000000    0.1273496
427320.0000000    0.1253126
427360.0000000    0.1249146
427400.0000000    0.1330847
427440.0000000    0.1368308
427480.0000000    0.1336586
427520.0000000    0.1341320
427560.0000000    0.1315243
427600.0000000    0.1317708
427640.0000000    0.1303518
427680.0000000    0.1361605
427720.0000000    0.1483917
427760.0000000    0.1288997
427800.0000000    0.1369224
427840.0000000    0.1402035
427880.0000000    0.1450127
427920.0000000    0.1334369
427960.0000000    0.1376045
428000.0000000    0.1449728
428040.0000000    0.1318734
428080.0000000    0.1451945
428120.0000000    0.1535691
428160.0000000    0.1306875
428200.0000000    0.1350337
428240.0000000    0.1401341
428280.0000000    0.1332149
428320.0000000    0.1438830
428360.0000000    0.1317997
428400.0000000    0.1429169
428440.0000000    0.1272307
428480.0000000    0.1203972
428520.0000000    0.1237812
428560.0000000    0.1262565
428600.0000000    0.1236084
428640.0000000    0.1251212
428680.0000000    0.1380669
428720.0000000    0.1357188
428760.0000000    0.1401072
428800.0000000    0.1311753
428840.0000000    0.1311392
428880.0000000    0.1264035
428920.0000000    0.1408839
428960.0000000    0.1280508
429000.0000000    0.1333460
429040.0000000    0.1239662
429080.0000000    0.1436014
429120.0000000    0.1461659
429160.0000000    0.1376896
429200.0000000    0.1412034
429240.0000000    0.1316887
429280.0000000    0.1323309
429320.0000000    0.1330196
429360.0000000    0.1288823
429400.0000000    0.1290888
429440.0000000    0.1306954
429480.0000000    0.1230541
429520.0000000    0.1447505
429560.0000000    0.1314112
429600.0000000    0.1366165
429640.0000000    0.1260886
429680.0000000    0.1309222
429720.0000000    0.1358718
429760.0000000    0.1299533
429800.0000000    0.1417096
429840.0000000    0.1200706
429880.0000000    0.1269180
429920.0000000    0.1394562
429960.0000000    0.1167744
430000.0000000    0.1207447
430040.0000000    0.1213022
430080.0000000    0.1125444
430120.0000000    0.1210837
430160.0000000    0.1180697
430200.0000000    0.1126949
430240.0000000    0.1138219
430280.0000000    0.1106561
430320.0000000    0.1236539
430360.0000000    0.1156799
430400.0000000    0.1093236
430440.0000000    0.1168366
430480.0000000    0.1193176
430520.0000000    0.1162029
430560.0000000    0.0977070
430600.0000000    0.1084995
430640.0000000    0.1224949
430680.0000000    0.1164905
430720.0000000    0.1141363
430760.0000000    0.1141923
430800.0000000    0.1222950
430840.0000000    0.1202353
430880.0000000    0.1297608
430920.0000000    0.1319194
430960.0000000    0.1250134
431000.0000000    0.1257141
431040.0000000    0.1270328
431080.0000000    0.1083846
431120.0000000    0.1179714
431160.0000000    0.1284478
431200.0000000    0.1241851
431240.0000000    0.1249579
431280.0000000    0.1223483
431320.0000000    0.1308864
431360.0000000    0.1249546
431400.0000000    0.1264593
431440.0000000    0.1200693
431480.0000000    0.1210317
431520.0000000    0.1226837
431560.0000000    0.1225973
431600.0000000    0.1113974
431640.0000000    0.1204510
431680.0000000    0.1015874
431720.0000000    0.1110515
431760.0000000    0.1071108
431800.0000000    0.1096762
431840.0000000    0.1187749
431880.0000000    0.1223194
431920.0000000    0.1298782
431960.0000000    0.1233396
432000.0000000    0.1208756
432040.0000000    0.1311144
432080.0000000    0.1296135
432120.0000000    0.1304256
432160.0000000    0.1354746
432200.0000000    0.1385435
432240.0000000    0.1347544
432280.0000000    0.1270395
432320.0000000    0.1222053
432360.0000000    0.1299839
432400.0000000    0.1195258
432440.0000000    0.1187914
432480.0000000    0.1254817
432520.0000000    0.1318859
432560.0000000    0.1219448
432600.0000000    0.1266325
432640.0000000    0.1322207
432680.0000000    0.1145798
432720.0000000    0.1211641
432760.0000000    0.1208878
432800.0000000    0.1308773
432840.0000000    0.1324157
432880.0000000    0.1245674
432920.0000000    0.1290150
432960.0000000    0.1420890
433000.0000000    0.1227908
433040.0000000    0.1258733
433080.0000000    0.1339147
433120.0000000    0.1346546
433160.0000000    0.1295524
433200.0000000    0.1271098
433240.0000000    0.1345302
433280.0000000    0.1367060
433320.0000000    0.1351463
433360.0000000    0.1264697
433400.0000000    0.1229352
433440.0000000    0.1277537
433480.0000000    0.1277073
433520.0000000    0.1240187
433560.0000000    0.1302366
433600.0000000    0.1287759
433640.0000000    0.1372975
433680.0000000    0.1418376
433720.0000000    0.1411329
433760.0000000    0.1417058
433800.0000000    0.1319708
433840.0000000    0.1268861
433880.0000000    0.1231344
433920.0000000    0.1388835
433960.0000000    0.1468480
434000.0000000    0.1304135
434040.0000000    0.1342435
434080.0000000    0.1347348
434120.0000000    0.1333764
434160.0000000    0.1234464
434200.0000000    0.1282006
434240.0000000    0.1279377
434280.0000000    0.1198691
434320.0000000    0.1188879
434360.0000000    0.1272004
434400.0000000    0.1364272
434440.0000000    0.1350694
434480.0000000    0.1380415
434520.0000000    0.1426291
434560.0000000    0.1227249
434600.0000000    0.1240602
434640.0000000    0.1387286
434680.0000000    0.1329272
434720.0000000    0.1328036
434760.0000000    0.1279787
434800.0000000    0.1341303
434840.0000000    0.1239841
434880.0000000    0.1228825
434920.0000000    0.1326125
434960.0000000    0.1312730
435000.0000000    0.1356306
435040.0000000    0.1353606
435080.0000000    0.1298599
435120.0000000    0.1372876
435160.0000000    0.1206132
435200.0000000    0.1226521
435240.0000000    0.1308011
435280.0000000    0.1259509
435320.0000000    0.1288068
435360.0000000    0.1311625
435400.0000000    0.1318308
435440.0000000    0.1388300
435480.0000000    0.1273696
435520.0000000    0.1385330
435560.0000000    0.1320852
435600.0000000    0.1180236
435640.0000000    0.1253102
435680.0000000    0.1326132
435720.0000000    0.1259696
435760.0000000    0.1312717
435800.0000000    0.1397851
435840.0000000    0.1316203
435880.0000000    0.1363421
435920.0000000    0.1260551
435960.0000000    0.1335175
436000.0000000    0.1236608
436040.0000000    0.1324658
436080.0000000    0.1266316
436120.0000000    0.1326188
436160.0000000    0.1330381
436200.0000000    0.1219281
436240.0000000    0.1085795
436280.0000000    0.1186866
436320.0000000    0.1129860
436360.0000000    0.1196435
436400.0000000    0.1219746
436440.0000000    0.1159016
436480.0000000    0.1227712
436520.0000000    0.1389524
436560.0000000    0.1197558
436600.0000000    0.1303417
436640.0000000    0.1363042
436680.0000000    0.1359405
436720.0000000    0.1268569
436760.0000000    0.1292105
436800.0000000    0.1248862
436840.0000000    0.1195250
436880.0000000    0.1310909
436920.0000000    0.1454538
436960.0000000    0.1363683
437000.0000000    0.1266465
437040.0000000    0.1273789
437080.0000000    0.1269092
437120.0000000    0.1220359
437160.0000000    0.1273640
437200.0000000    0.1324412
437240.0000000    0.1358697
437280.0000000    0.1358203
437320.0000000    0.1368893
437360.0000000    0.1237337
437400.0000000    0.1297295
437440.0000000    0.1513750
437480.0000000    0.1435229
437520.0000000    0.1392041
437560.0000000    0.1402485
437600.0000000    0.1328527
437640.0000000    0.1483027
437680.0000000    0.1309771
437720.0000000    0.1346184
437760.0000000    0.1230363
437800.0000000    0.1328660
437840.0000000    0.1289014
437880.0000000    0.1245386
437920.0000000    0.1182347
437960.0000000    0.1252364
438000.0000000    0.1163274
438040.0000000    0.1255625
438080.0000000    0.1278442
438120.0000000    0.1357822
438160.0000000    0.1325494
438200.0000000    0.1234906
438240.0000000    0.1246599
438280.0000000    0.1203382
438320.0000000    0.1140889
438360.0000000    0.1204785
438400.0000000    0.1270559
438440.0000000    0.1227333
438480.0000000    0.1197422
438520.0000000    0.1106017
438560.0000000    0.1154850
438600.0000000    0.1220828
438640.0000000    0.1235790
438680.0000000    0.1208442
438720.0000000    0.1235820
438760.0000000    0.1298906
438800.0000000    0.1227176
438840.0000000    0.1265271
438880.0000000    0.1280237
438920.0000000    0.1255909
438960.0000000    0.1288006
439000.0000000    0.1223549
439040.0000000    0.1162195
439080.0000000    0.1247544
439120.0000000    0.1212533
439160.0000000    0.1254718
439200.0000000    0.1403289
439240.0000000    0.1304053
439280.0000000    0.1342381
439320.0000000    0.1305206
439360.0000000    0.1276905
439400.0000000    0.1259455
439440.0000000    0.1191043
439480.0000000    0.1241414
439520.0000000    0.1346254
439560.0000000    0.1296485
439600.0000000    0.1190900
439640.0000000    0.1293166
439680.0000000    0.1376755
439720.0000000    0.1304339
439760.0000000    0.1353949
439800.0000000    0.1318597
439840.0000000    0.1340168
439880.0000000    0.1326263
439920.0000000    0.1400198
439960.0000000    0.1468146
440000.0000000    0.1342522
440040.0000000    0.1298354
440080.0000000    0.1298656
440120.0000000    0.1316618
440160.0000000    0.1305106
440200.0000000    0.1325913
440240.0000000    0.1316375
440280.0000000    0.1298386
440320.0000000    0.1335910
440360.0000000    0.1251999
440400.0000000    0.1384368
440440.0000000    0.1375131
440480.0000000    0.1290361
440520.0000000    0.1427364
440560.0000000    0.1298749
440600.0000000    0.1296352
440640.0000000    0.1293748
440680.0000000    0.1345092
440720.0000000    0.1384365
440760.0000000    0.1340017
440800.0000000    0.1237049
440840.0000000    0.1283405
440880.0000000    0.1358889
440920.0000000    0.1426415
440960.0000000    0.1448898
441000.0000000    0.1369058
441040.0000000    0.1358911
441080.0000000    0.1419512
441120.0000000    0.1391390
441160.0000000    0.1359999
441200.0000000    0.1354794
441240.0000000    0.1408551
441280.0000000    0.1490555
441320.0000000    0.1441832
441360.0000000    0.1474048
441400.0000000    0.1523710
441440.0000000    0.1385941
441480.0000000    0.1503418
441520.0000000    0.1436835
441560.0000000    0.1431155
441600.0000000    0.1356774
441640.0000000    0.1363755
441680.0000000    0.1420645
441720.0000000    0.1438259
441760.0000000    0.1371433
441800.0000000    0.1332624
441840.0000000    0.1274440
441880.0000000    0.1450207
441920.0000000    0.1374268
441960.0000000    0.1342036
442000.0000000    0.1450840
442040.0000000    0.1409848
442080.0000000    0.1449496
442120.0000000    0.1462758
442160.0000000    0.1327553
442200.0000000    0.1378660
442240.0000000    0.1232497
442280.0000000    0.1198673
442320.0000000    0.1248348
442360.0000000    0.1413602
442400.0000000    0.1453328
442440.0000000    0.1381986
442480.0000000    0.1482045
442520.0000000    0.1434639
442560.0000000    0.1420037
442600.0000000    0.1443026
442640.0000000    0.1438600
442680.0000000    0.1451897
442720.0000000    0.1474296
442760.0000000    0.1469942
442800.0000000    0.1343244
442840.0000000    0.1508127
442880.0000000    0.1395585
442920.0000000    0.1314533
442960.0000000    0.1333435
443000.0000000    0.1349841
443040.0000000    0.1367030
443080.0000000    0.1292678
443120.0000000    0.1374434
443160.0000000    0.1396774
443200.0000000    0.1230541
443240.0000000    0.1247913
443280.0000000    0.1300823
443320.0000000    0.1256024
443360.0000000    0.1316479
443400.0000000    0.1277456
443440.0000000    0.1371398
443480.0000000    0.1292055
443520.0000000    0.1295219
443560.0000000    0.1378291
443600.0000000    0.1353386
443640.0000000    0.1403591
443680.0000000    0.1303842
443720.0000000    0.1312785
443760.0000000    0.1248380
443800.0000000    0.1206347
443840.0000000    0.1200641
443880.0000000    0.1171092
443920.0000000    0.1193193
443960.0000000    0.1208230
444000.0000000    0.1241844
444040.0000000    0.1233226
444080.0000000    0.1293304
444120.0000000    0.1359488
444160.0000000    0.1343859
444200.0000000    0.1361131
444240.0000000    0.1346521
444280.0000000    0.1273485
444320.0000000    0.1325811
444360.0000000    0.1304012
444400.0000000    0.1297735
444440.0000000    0.1198686
444480.0000000    0.1308437
444520.0000000    0.1234387
444560.0000000    0.1343112
444600.0000000    0.1363348
444640.0000000    0.1251848
444680.0000000    0.1369100
444720.0000000    0.1498164
444760.0000000    0.1553276
444800.0000000    0.1373415
444840.0000000    0.1291897
444880.0000000    0.1314926
444920.0000000    0.1227072
444960.0000000    0.1326439
445000.0000000    0.1262193
445040.0000000    0.1334218
445080.0000000    0.1319610
445120.0000000    0.1499412
445160.0000000    0.1367077
445200.0000000    0.1357144
445240.0000000    0.1325528
445280.0000000    0.1313812
445320.0000000    0.1382153
445360.0000000    0.1371389
445400.0000000    0.1292067
445440.0000000    0.1353731
445480.0000000    0.1438058
445520.0000000    0.1382084
445560.0000000    0.1301595
445600.0000000    0.1388090
445640.0000000    0.1347256
445680.0000000    0.1372899
445720.0000000    0.1449224
445760.0000000    0.1385993
445800.0000000    0.1430820
445840.0000000    0.1380007
445880.0000000    0.1381564
445920.0000000    0.1351045
445960.0000000    0.1390198
446000.0000000    0.1294167
446040.0000000    0.1308801
446080.0000000    0.1482800
446120.0000000    0.1366937
446160.0000000    0.1388449
446200.0000000    0.1423127
446240.0000000    0.1339543
446280.0000000    0.1348287
446320.0000000    0.1333539
446360.0000000    0.1354993
446400.0000000    0.1325205
446440.0000000    0.1334829
446480.0000000    0.1305364
446520.0000000    0.1413134
446560.0000000    0.1389246
446600.0000000    0.1336199
446640.0000000    0.1363252
446680.0000000    0.1303932
446720.0000000    0.1338633
446760.0000000    0.1421033
446800.0000000    0.1385611
446840.0000000    0.1345263
446880.0000000    0.1488392
446920.0000000    0.1448950
446960.0000000    0.1494682
447000.0000000    0.1539413
447040.0000000    0.1457224
447080.0000000    0.1495686
447120.0000000    0.1383401
447160.0000000    0.1327482
447200.0000000    0.1306681
447240.0000000    0.1398602
447280.0000000    0.1443824
447320.0000000    0.1404320
447360.0000000    0.1432594
447400.0000000    0.1412492
447440.0000000    0.1444829
447480.0000000    0.1469363
447520.0000000    0.1262167
447560.0000000    0.1283884
447600.0000000    0.1311486
447640.0000000    0.1309395
447680.0000000    0.1382882
447720.0000000    0.1272898
447760.0000000    0.1301500
447800.0000000    0.1235994
447840.0000000    0.1313447
447880.0000000    0.1399561
447920.0000000    0.1273445
447960.0000000    0.1314112
448000.0000000    0.1283096
448040.0000000    0.1288788
448080.0000000    0.1384792
448120.0000000    0.1435563
448160.0000000    0.1272845
448200.0000000    0.1323872
448240.0000000    0.1387643
448280.0000000    0.1344371
448320.0000000    0.1286008
448360.0000000    0.1309040
448400.0000000    0.1259682
448440.0000000    0.1306005
448480.0000000    0.1202915
448520.0000000    0.1372242
448560.0000000    0.1212375
448600.0000000    0.1225213
448640.0000000    0.1207811
448680.0000000    0.1196122
448720.0000000    0.1298474
448760.0000000    0.1310318
448800.0000000    0.1402927
448840.0000000    0.1375169
448880.0000000    0.1396306
448920.0000000    0.1424658
448960.0000000    0.1256821
449000.0000000    0.1321146
449040.0000000    0.1273051
449080.0000000    0.1284528
449120.0000000    0.1297154
449160.0000000    0.1241769
449200.0000000    0.1173634
449240.0000000    0.1287288
449280.0000000    0.1241891
449320.0000000    0.1185521
449360.0000000    0.1104362
449400.0000000    0.1160567
449440.0000000    0.1251111
449480.0000000    0.1235048
449520.0000000    0.1196494
449560.0000000    0.1158590
449600.0000000    0.1180715
449640.0000000    0.1153119
449680.0000000    0.1164019
449720.0000000    0.1239949
449760.0000000    0.1162506
449800.0000000    0.1236835
449840.0000000    0.1281414
449880.0000000    0.1343268
449920.0000000    0.1300179
449960.0000000    0.1250645
450000.0000000    0.1302098
450040.0000000    0.1332287
450080.0000000    0.1199864
450120.0000000    0.1209910
450160.0000000    0.1192312
450200.0000000    0.1177258
450240.0000000    0.1206368
450280.0000000    0.1280835
450320.0000000    0.1212033
450360.0000000    0.1104305
450400.0000000    0.1268144
450440.0000000    0.1174158
450480.0000000    0.1280931
450520.0000000    0.1275904
450560.0000000    0.1197038
450600.0000000    0.1178965
450640.0000000    0.1279624
450680.0000000    0.1261570
450720.0000000    0.1182386
450760.0000000    0.1163596
450800.0000000    0.1159223
450840.0000000    0.1165027
450880.0000000    0.1166609
450920.0000000    0.1131750
450960.0000000    0.1132948
451000.0000000    0.1212229
451040.0000000    0.1168217
451080.0000000    0.1220225
451120.0000000    0.1306020
451160.0000000    0.1206663
451200.0000000    0.1278891
451240.0000000    0.1147539
451280.0000000    0.1311949
451320.0000000    0.1190122
451360.0000000    0.1163840
451400.0000000    0.1246562
451440.0000000    0.1195514
451480.0000000    0.1234140
451520.0000000    0.1124926
451560.0000000    0.1151898
451600.0000000    0.1185181
451640.0000000    0.1108773
451680.0000000    0.1132445
451720.0000000    0.1190790
451760.0000000    0.1261787
451800.0000000    0.1205345
451840.0000000    0.1124903
451880.0000000    0.1173046
451920.0000000    0.1208322
451960.0000000    0.1190241
452000.0000000    0.1251116
452040.0000000    0.1202274
452080.0000000    0.1248320
452120.0000000    0.1170946
452160.0000000    0.1192598
452200.0000000    0.1190139
452240.0000000    0.1175051
452280.0000000    0.1207790
452320.0000000    0.1287179
452360.0000000    0.1258864
452400.0000000    0.1322607
452440.0000000    0.1224806
452480.0000000    0.1231937
452520.0000000    0.1284563
452560.0000000    0.1240889
452600.0000000    0.1312800
452640.0000000    0.1245124
452680.0000000    0.1267446
452720.0000000    0.1219888
452760.0000000    0.1256931
452800.0000000    0.1278655
452840.0000000    0.1186498
452880.0000000    0.1294716
452920.0000000    0.1236525
452960.0000000    0.1233915
453000.0000000    0.1295780
453040.0000000    0.1295583
453080.0000000    0.1185384
453120.0000000    0.1229231
453160.0000000    0.1196913
453200.0000000    0.1344285
453240.0000000    0.1270956
453280.0000000    0.1277322
453320.0000000    0.1305948
453360.0000000    0.1258344
453400.0000000    0.1357362
453440.0000000    0.1220920
453480.0000000    0.1220881
453520.0000000    0.1213581
453560.0000000    0.1271149
453600.0000000    0.1202815
453640.0000000    0.1188728
453680.0000000    0.1133267
453720.0000000    0.1180096
453760.0000000    0.1136629
453800.0000000    0.1154787
453840.0000000    0.1133911
453880.0000000    0.1150713
453920.0000000    0.1122235
453960.0000000    0.1192077
454000.0000000    0.1174099
454040.0000000    0.1227715
454080.0000000    0.1187125
454120.0000000    0.1146199
454160.0000000    0.1261192
454200.0000000    0.1227004
454240.0000000    0.1316360
454280.0000000    0.1314243
454320.0000000    0.1241302
454360.0000000    0.1335640
454400.0000000    0.1372609
454440.0000000    0.1446476
454480.0000000    0.1364740
454520.0000000    0.1277581
454560.0000000    0.1224956
454600.0000000    0.1252036
454640.0000000    0.1305576
454680.0000000    0.1239998
454720.0000000    0.1272396
454760.0000000    0.1267553
454800.0000000    0.1346284
454840.0000000    0.1235850
454880.0000000    0.1208199
454920.0000000    0.1181410
454960.0000000    0.1377314
455000.0000000    0.1395633
455040.0000000    0.1367680
455080.0000000    0.1536026
455120.0000000    0.1413872
455160.0000000    0.1308689
455200.0000000    0.1187576
455240.0000000    0.1329787
455280.0000000    0.1219796
455320.0000000    0.1239888
455360.0000000    0.1313066
455400.0000000    0.1271447
455440.0000000    0.1212082
455480.0000000    0.1284387
455520.0000000    0.1208173
455560.0000000    0.1285573
455600.0000000    0.1246884
455640.0000000    0.1278833
455680.0000000    0.1204727
455720.0000000    0.1214658
455760.0000000    0.1289072
455800.0000000    0.1214846
455840.0000000    0.1179781
455880.0000000    0.1253404
455920.0000000    0.1226961
455960.0000000    0.1359788
456000.0000000    0.1237919
456040.0000000    0.1315834
456080.0000000    0.1280116
456120.0000000    0.1225740
456160.0000000    0.1183223
456200.0000000    0.1272839
456240.0000000    0.1252161
456280.0000000    0.1221141
456320.0000000    0.1212665
456360.0000000    0.1207447
456400.0000000    0.1318552
456440.0000000    0.1362833
456480.0000000    0.1432100
456520.0000000    0.1306359
456560.0000000    0.1200794
456600.0000000    0.1299207
456640.0000000    0.1228405
456680.0000000    0.1275586
456720.0000000    0.1356373
456760.0000000    0.1272048
456800.0000000    0.1279549
456840.0000000    0.1197224
456880.0000000    0.1253002
456920.0000000    0.1288297
456960.0000000    0.1280392
457000.0000000    0.1327690
457040.0000000    0.1264674
457080.0000000    0.1142320
457120.0000000    0.1245168
457160.0000000    0.1219938
457200.0000000    0.1197517
457240.0000000    0.1271614
457280.0000000    0.1201111
457320.0000000    0.1253357
457360.0000000    0.1271356
457400.0000000    0.1270048
457440.0000000    0.1320764
457480.0000000    0.1256263
457520.0000000    0.1386793
457560.0000000    0.1405688
457600.0000000    0.1446361
457640.0000000    0.1572313
457680.0000000    0.1417351
457720.0000000    0.1413961
457760.0000000    0.1299070
457800.0000000    0.1298847
457840.0000000    0.1250244
457880.0000000    0.1305864
457920.0000000    0.1360834
457960.0000000    0.1417208
458000.0000000    0.1372454
458040.0000000    0.1303091
458080.0000000    0.1312678
458120.0000000    0.1405090
458160.0000000    0.1309914
458200.0000000    0.1273325
458240.0000000    0.1216529
458280.0000000    0.1437557
458320.0000000    0.1329659
458360.0000000    0.1270705
458400.0000000    0.1279837
458440.0000000    0.1291493
458480.0000000    0.1275018
458520.0000000    0.1299731
458560.0000000    0.1276375
458600.0000000    0.1341741
458640.0000000    0.1293101
458680.0000000    0.1308772
458720.0000000    0.1293835
458760.0000000    0.1289477
458800.0000000    0.1289145
458840.0000000    0.1248228
458880.0000000    0.1400180
458920.0000000    0.1311056
458960.0000000    0.1276334
459000.0000000    0.1256691
459040.0000000    0.1384175
459080.0000000    0.1217048
459120.0000000    0.1292550
459160.0000000    0.1299096
459200.0000000    0.1256478
459240.0000000    0.1352253
459280.0000000    0.1427495
459320.0000000    0.1341915
459360.0000000    0.1385854
459400.0000000    0.1361842
459440.0000000    0.1453126
459480.0000000    0.1368143
459520.0000000    0.1369612
459560.0000000    0.1381448
459600.0000000    0.1353555
459640.0000000    0.1298686
459680.0000000    0.1328507
459720.0000000    0.1364183
459760.0000000    0.1328015
459800.0000000    0.1339518
459840.0000000    0.1420915
459880.0000000    0.1326089
459920.0000000    0.1348974
459960.0000000    0.1296764
460000.0000000    0.1250840
460040.0000000    0.1294613
460080.0000000    0.1362083
460120.0000000    0.1344690
460160.0000000    0.1287824
460200.0000000    0.1318167
460240.0000000    0.1338409
460280.0000000    0.1399937
460320.0000000    0.1314811
460360.0000000    0.1348764
460400.0000000    0.1280614
460440.0000000    0.1300669
460480.0000000    0.1320011
460520.0000000    0.1323705
460560.0000000    0.1249434
460600.0000000    0.1322643
460640.0000000    0.1283282
460680.0000000    0.1270140
460720.0000000    0.1209618
460760.0000000    0.1225291
460800.0000000    0.1300929
460840.0000000    0.1272213
460880.0000000    0.1267140
460920.0000000    0.1301437
460960.0000000    0.1251984
461000.0000000    0.1230040
461040.0000000    0.1230949
461080.0000000    0.1307461
461120.0000000    0.1208966
461160.0000000    0.1195326
461200.0000000    0.1296837
461240.0000000    0.1227670
461280.0000000    0.1209501
461320.0000000    0.1212513
461360.0000000    0.1210477
461400.0000000    0.1207194
461440.0000000    0.1173840
461480.0000000    0.1162669
461520.0000000    0.1285266
461560.0000000    0.1263789
461600.0000000    0.1281936
461640.0000000    0.1178523
461680.0000000    0.1182198
461720.0000000    0.1212923
461760.0000000    0.1275080
461800.0000000    0.1311650
461840.0000000    0.1230602
461880.0000000    0.1188748
461920.0000000    0.1342136
461960.0000000    0.1132990
462000.0000000    0.1188620
462040.0000000    0.1232251
462080.0000000    0.1201000
462120.0000000    0.1228260
462160.0000000    0.1169457
462200.0000000    0.1208475
462240.0000000    0.1195229
462280.0000000    0.1190774
462320.0000000    0.1204492
462360.0000000    0.1222630
462400.0000000    0.1223799
462440.0000000    0.1203291
462480.0000000    0.1200595
462520.0000000    0.1156159
462560.0000000    0.1210697
462600.0000000    0.1194096
462640.0000000    0.1173630
462680.0000000    0.1157795
462720.0000000    0.1184221
462760.0000000    0.1199237
462800.0000000    0.1103499
462840.0000000    0.1102351
462880.0000000    0.1162057
462920.0000000    0.1232730
462960.0000000    0.1245927
463000.0000000    0.1225725
463040.0000000    0.1186796
463080.0000000    0.1148941
463120.0000000    0.1310849
463160.0000000    0.1300991
463200.0000000    0.1227449
463240.0000000    0.1252203
463280.0000000    0.1280078
463320.0000000    0.1265059
463360.0000000    0.1286310
463400.0000000    0.1347999
463440.0000000    0.1338181
463480.0000000    0.1291606
463520.0000000    0.1258291
463560.0000000    0.1431158
463600.0000000    0.1324787
463640.0000000    0.1319104
463680.0000000    0.1395094
463720.0000000    0.1343263
463760.0000000    0.1360334
463800.0000000    0.1331189
463840.0000000    0.1415273
463880.0000000    0.1388629
463920.0000000    0.1326073
463960.0000000    0.1312503
464000.0000000    0.1374246
464040.0000000    0.1429388
464080.0000000    0.1399697
464120.0000000    0.1365875
464160.0000000    0.1383854
464200.0000000    0.1436186
464240.0000000    0.1432981
464280.0000000    0.1388422
464320.0000000    0.1296825
464360.0000000    0.1274717
464400.0000000    0.1396285
464440.0000000    0.1347531
464480.0000000    0.1230512
464520.0000000    0.1228817
464560.0000000    0.1285331
464600.0000000    0.1276825
464640.0000000    0.1300543
464680.0000000    0.1264323
464720.0000000    0.1271751
464760.0000000    0.1508361
464800.0000000    0.1398951
464840.0000000    0.1539441
464880.0000000    0.1316734
464920.0000000    0.1350399
464960.0000000    0.1435737
465000.0000000    0.1620827
465040.0000000    0.1458960
465080.0000000    0.1466683
465120.0000000    0.1560077
465160.0000000    0.1567889
465200.0000000    0.1627890
465240.0000000    0.1520478
465280.0000000    0.1542510
465320.0000000    0.1495430
465360.0000000    0.1356941
465400.0000000    0.1489063
465440.0000000    0.1473026
465480.0000000    0.1394869
465520.0000000    0.1352678
465560.0000000    0.1353453
465600.0000000    0.1530584
465640.0000000    0.1423063
465680.0000000    0.1499590
465720.0000000    0.1375186
465760.0000000    0.1374646
465800.0000000    0.1395860
465840.0000000    0.1347784
465880.0000000    0.1326101
465920.0000000    0.1319334
465960.0000000    0.1394033
466000.0000000    0.1293294
466040.0000000    0.1260459
466080.0000000    0.1377975
466120.0000000    0.1298496
466160.0000000    0.1313513
466200.0000000    0.1407528
466240.0000000    0.1355456
466280.0000000    0.1335688
466320.0000000    0.1397868
466360.0000000    0.1322614
466400.0000000    0.1375563
466440.0000000    0.1405633
466480.0000000    0.1340340
466520.0000000    0.1407439
466560.0000000    0.1450681
466600.0000000    0.1431000
466640.0000000    0.1420212
466680.0000000    0.1351899
466720.0000000    0.1424251
466760.0000000    0.1380464
466800.0000000    0.1314173
466840.0000000    0.1397175
466880.0000000    0.1320306
466920.0000000    0.1382190
466960.0000000    0.1414224
467000.0000000    0.1337830
467040.0000000    0.1336276
467080.0000000    0.1302667
467120.0000000    0.1303635
467160.0000000    0.1414832
467200.0000000    0.1241714
467240.0000000    0.1384031
467280.0000000    0.1422702
467320.0000000    0.1321794
467360.0000000    0.1206801
467400.0000000    0.1230714
467440.0000000    0.1294451
467480.0000000    0.1373255
467520.0000000    0.1354878
467560.0000000    0.1282372
467600.0000000    0.1357424
467640.0000000    0.1290204
467680.0000000    0.1315063
467720.0000000    0.1273038
467760.0000000    0.1393533
467800.0000000    0.1421960
467840.0000000    0.1273409
467880.0000000    0.1436477
467920.0000000    0.1256138
467960.0000000    0.1391646
468000.0000000    0.1337350
468040.0000000    0.1386428
468080.0000000    0.1284571
468120.0000000    0.1417807
468160.0000000    0.1358639
468200.0000000    0.1325763
468240.0000000    0.1274159
468280.0000000    0.1314484
468320.0000000    0.1258563
468360.0000000    0.1330735
468400.0000000    0.1384049
468440.0000000    0.1296872
468480.0000000    0.1340439
468520.0000000    0.1357634
468560.0000000    0.1402903
468600.0000000    0.1372616
468640.0000000    0.1328328
468680.0000000    0.1396596
468720.0000000    0.1405343
468760.0000000    0.1268804
468800.0000000    0.1307431
468840.0000000    0.1311712
468880.0000000    0.1374459
468920.0000000    0.1341396
468960.0000000    0.1384177
469000.0000000    0.1551448
469040.0000000    0.1513401
469080.0000000    0.1453114
469120.0000000    0.1411399
469160.0000000    0.1328368
469200.0000000    0.1419791
469240.0000000    0.1404626
469280.0000000    0.1555628
469320.0000000    0.1562392
469360.0000000    0.1381400
469400.0000000    0.1460002
469440.0000000    0.1458350
469480.0000000    0.1728648
469520.0000000    0.1570806
469560.0000000    0.1558168
469600.0000000    0.1568698
469640.0000000    0.1590529
469680.0000000    0.1683721
469720.0000000    0.1514297
469760.0000000    0.1420021
469800.0000000    0.1543808
469840.0000000    0.1671539
469880.0000000    0.1615939
469920.0000000    0.1553975
469960.0000000    0.1549899
470000.0000000    0.1527165
470040.0000000    0.1479703
470080.0000000    0.1412177
470120.0000000    0.1448703
470160.0000000    0.1450805
470200.0000000    0.1334555
470240.0000000    0.1371591
470280.0000000    0.1411277
470320.0000000    0.1434388
470360.0000000    0.1402545
470400.0000000    0.1267265
470440.0000000    0.1326216
470480.0000000    0.1388953
470520.0000000    0.1445571
470560.0000000    0.1340840
470600.0000000    0.1360698
470640.0000000    0.1289051
470680.0000000    0.1439338
470720.0000000    0.1298105
470760.0000000    0.1359080
470800.0000000    0.1361127
470840.0000000    0.1235445
470880.0000000    0.1198154
470920.0000000    0.1188395
470960.0000000    0.1343001
471000.0000000    0.1302462
471040.0000000    0.1332348
471080.0000000    0.1296661
471120.0000000    0.1301600
471160.0000000    0.1300713
471200.0000000    0.1189654
471240.0000000    0.1310349
471280.0000000    0.1371262
471320.0000000    0.1249130
471360.0000000    0.1271528
471400.0000000    0.1238510
471440.0000000    0.1171322
471480.0000000    0.1224557
471520.0000000    0.1292050
471560.0000000    0.1219388
471600.0000000    0.1216954
471640.0000000    0.1268972
471680.0000000    0.1249370
471720.0000000    0.1206895
471760.0000000    0.1283317
471800.0000000    0.1238914
471840.0000000    0.1216501
471880.0000000    0.1281257
471920.0000000    0.1316378
471960.0000000    0.1252484
472000.0000000    0.1267375
472040.0000000    0.1304000
472080.0000000    0.1380702
472120.0000000    0.1265571
472160.0000000    0.1284633
472200.0000000    0.1261380
472240.0000000    0.1238918
472280.0000000    0.1264962
472320.0000000    0.1313397
472360.0000000    0.1306370
472400.0000000    0.1320088
472440.0000000    0.1247396
472480.0000000    0.1346701
472520.0000000    0.1319436
472560.0000000    0.1259788
472600.0000000    0.1223471
472640.0000000    0.1350860
472680.0000000    0.1270536
472720.0000000    0.1241662
472760.0000000    0.1226633
472800.0000000    0.1199370
472840.0000000    0.1181307
472880.0000000    0.1241073
472920.0000000    0.1179754
472960.0000000    0.1223520
473000.0000000    0.1206974
473040.0000000    0.1341897
473080.0000000    0.1359228
473120.0000000    0.1282035
473160.0000000    0.1237231
473200.0000000    0.1259297
473240.0000000    0.1182881
473280.0000000    0.1241211
473320.0000000    0.1185315
473360.0000000    0.1308180
473400.0000000    0.1263188
473440.0000000    0.1315633
473480.0000000    0.1380570
473520.0000000    0.1361623
473560.0000000    0.1214228
473600.0000000    0.1286242
473640.0000000    0.1250500
473680.0000000    0.1155150
473720.0000000    0.1253432
473760.0000000    0.1269854
473800.0000000    0.1231960
473840.0000000    0.1142479
473880.0000000    0.1132163
473920.0000000    0.1144142
473960.0000000    0.1239567
474000.0000000    0.1133544
474040.0000000    0.1216299
474080.0000000    0.1102931
474120.0000000    0.1292286
474160.0000000    0.1335211
474200.0000000    0.1200565
474240.0000000    0.1218051
474280.0000000    0.1226254
474320.0000000    0.1258980
474360.0000000    0.1222484
474400.0000000    0.1131826
474440.0000000    0.1134757
474480.0000000    0.1084725
474520.0000000    0.1151170
474560.0000000    0.1217292
474600.0000000    0.1124580
474640.0000000    0.1124504
474680.0000000    0.1197746
474720.0000000    0.1199358
474760.0000000    0.1281906
474800.0000000    0.1179357
474840.0000000    0.1223438
474880.0000000    0.1282765
474920.0000000    0.1215535
474960.0000000    0.1201409
475000.0000000    0.1201947
475040.0000000    0.1346933
475080.0000000    0.1422240
475120.0000000    0.1266564
475160.0000000    0.1190406
475200.0000000    0.1239504
475240.0000000    0.1249808
475280.0000000    0.1310837
475320.0000000    0.1323729
475360.0000000    0.1235121
475400.0000000    0.1220800
475440.0000000    0.1247033
475480.0000000    0.1290580
475520.0000000    0.1207535
475560.0000000    0.1332801
475600.0000000    0.1167665
475640.0000000    0.1263410
475680.0000000    0.1266929
475720.0000000    0.1200137
475760.0000000    0.1188890
475800.0000000    0.1285217
475840.0000000    0.1247744
475880.0000000    0.1282402
475920.0000000    0.1170837
475960.0000000    0.1201374
476000.0000000    0.1145906
476040.0000000    0.1182804
476080.0000000    0.1193812
476120.0000000    0.1300321
476160.0000000    0.1269486
476200.0000000    0.1174768
476240.0000000    0.1210901
476280.0000000    0.1326157
476320.0000000    0.1263666
476360.0000000    0.1312550
476400.0000000    0.1264090
476440.0000000    0.1211974
476480.0000000    0.1224577
476520.0000000    0.1210776
476560.0000000    0.1227082
476600.0000000    0.1127204
476640.0000000    0.1383612
476680.0000000    0.1405874
476720.0000000    0.1218357
476760.0000000    0.1188062
476800.0000000    0.1261170
476840.0000000    0.1285469
476880.0000000    0.1260374
476920.0000000    0.1153901
476960.0000000    0.1217045
477000.0000000    0.1242949
477040.0000000    0.1262777
477080.0000000    0.1221216
477120.0000000    0.1115218
477160.0000000    0.1191511
477200.0000000    0.1143780
477240.0000000    0.1243559
477280.0000000    0.1121521
477320.0000000    0.1239413
477360.0000000    0.1265913
477400.0000000    0.1274093
477440.0000000    0.1224736
477480.0000000    0.1214425
477520.0000000    0.1227355
477560.0000000    0.1223575
477600.0000000    0.1148892
477640.0000000    0.1184891
477680.0000000    0.1196156
477720.0000000    0.1179010
477760.0000000    0.1158830
477800.0000000    0.1137861
477840.0000000    0.1213756
477880.0000000    0.1157353
477920.0000000    0.1175837
477960.0000000    0.1121341
478000.0000000    0.1167999
478040.0000000    0.1141075
478080.0000000    0.1320798
478120.0000000    0.1313367
478160.0000000    0.1136813
478200.0000000    0.1173454
478240.0000000    0.1233809
478280.0000000    0.1223278
478320.0000000    0.1078838
478360.0000000    0.1125183
478400.0000000    0.1228218
478440.0000000    0.1150542
478480.0000000    0.1248621
478520.0000000    0.1173406
478560.0000000    0.1163667
478600.0000000    0.1204176
478640.0000000    0.1266815
478680.0000000    0.1186425
478720.0000000    0.1221512
478760.0000000    0.1237826
478800.0000000    0.1115566
478840.0000000    0.1204290
478880.0000000    0.1048342
478920.0000000    0.1152054
478960.0000000    0.1093895
479000.0000000    0.1259533
479040.0000000    0.1121366
479080.0000000    0.1244463
479120.0000000    0.1196804
479160.0000000    0.1209181
479200.0000000    0.1272563
479240.0000000    0.1162816
479280.0000000    0.1137606
479320.0000000    0.1169930
479360.0000000    0.1233958
479400.0000000    0.1139733
479440.0000000    0.1314195
479480.0000000    0.1225920
479520.0000000    0.1253809
479560.0000000    0.1139480
479600.0000000    0.1177472
479640.0000000    0.1251937
479680.0000000    0.1223839
479720.0000000    0.1249301
479760.0000000    0.1254662
479800.0000000    0.1317165
479840.0000000    0.1280523
479880.0000000    0.1325093
479920.0000000    0.1237151
479960.0000000    0.1213714
480000.0000000    0.1175877
480040.0000000    0.1207781
480080.0000000    0.1319788
480120.0000000    0.1363611
480160.0000000    0.1285438
480200.0000000    0.1370924
480240.0000000    0.1295879
480280.0000000    0.1292243
480320.0000000    0.1303857
480360.0000000    0.1297624
480400.0000000    0.1316447
480440.0000000    0.1335592
480480.0000000    0.1276954
480520.0000000    0.1258032
480560.0000000    0.1297655
480600.0000000    0.1316529
480640.0000000    0.1277156
480680.0000000    0.1292375
480720.0000000    0.1355122
480760.0000000    0.1333084
480800.0000000    0.1312559
480840.0000000    0.1364801
480880.0000000    0.1367952
480920.0000000    0.1392566
480960.0000000    0.1297425
481000.0000000    0.1280857
481040.0000000    0.1227044
481080.0000000    0.1279200
481120.0000000    0.1285136
481160.0000000    0.1280920
481200.0000000    0.1308748
481240.0000000    0.1381807
481280.0000000    0.1288815
481320.0000000    0.1234365
481360.0000000    0.1290279
481400.0000000    0.1292601
481440.0000000    0.1331013
481480.0000000    0.1364839
481520.0000000    0.1371672
481560.0000000    0.1428101
481600.0000000    0.1331305
481640.0000000    0.1336330
481680.0000000    0.1329729
481720.0000000    0.1368828
481760.0000000    0.1363518
481800.0000000    0.1360531
481840.0000000    0.1302370
481880.0000000    0.1361280
481920.0000000    0.1360370
481960.0000000    0.1238083
482000.0000000    0.1374336
482040.0000000    0.1334310
482080.0000000    0.1370941
482120.0000000    0.1312495
482160.0000000    0.1275519
482200.0000000    0.1242002
482240.0000000    0.1291183
482280.0000000    0.1333440
482320.0000000    0.1356256
482360.0000000    0.1478134
482400.0000000    0.1377426
482440.0000000    0.1321932
482480.0000000    0.1513091
482520.0000000    0.1429545
482560.0000000    0.1312295
482600.0000000    0.1344927
482640.0000000    0.1325884
482680.0000000    0.1377719
482720.0000000    0.1354039
482760.0000000    0.1395489
482800.0000000    0.1321104
482840.0000000    0.1334659
482880.0000000    0.1399622
482920.0000000    0.1348876
482960.0000000    0.1457163
483000.0000000    0.1352252
483040.0000000    0.1315172
483080.0000000    0.1371030
483120.0000000    0.1273148
483160.0000000    0.1323340
483200.0000000    0.1460061
483240.0000000    0.1386103
483280.0000000    0.1520520
483320.0000000    0.1499880
483360.0000000    0.1448615
483400.0000000    0.1457838
483440.0000000    0.1488833
483480.0000000    0.1418223
483520.0000000    0.1510507
483560.0000000    0.1436057
483600.0000000    0.1519389
483640.0000000    0.1402824
483680.0000000    0.1473837
483720.0000000    0.1389739
483760.0000000    0.1465988
483800.0000000    0.1483543
483840.0000000    0.1436527
483880.0000000    0.1433648
483920.0000000    0.1344613
483960.0000000    0.1484327
484000.0000000    0.1543386
484040.0000000    0.1405505
484080.0000000    0.1405621
484120.0000000    0.1402940
484160.0000000    0.1404626
484200.0000000    0.1358678
484240.0000000    0.1310867
484280.0000000    0.1262049
484320.0000000    0.1278530
484360.0000000    0.1406856
484400.0000000    0.1241451
484440.0000000    0.1288866
484480.0000000    0.1288036
484520.0000000    0.1359584
484560.0000000    0.1275180
484600.0000000    0.1392089
484640.0000000    0.1309811
484680.0000000    0.1375155
484720.0000000    0.1252120
484760.0000000    0.1389245
484800.0000000    0.1286190
484840.0000000    0.1336568
484880.0000000    0.1230903
484920.0000000    0.1243816
484960.0000000    0.1258572
485000.0000000    0.1311485
485040.0000000    0.1221315
485080.0000000    0.1360430
485120.0000000    0.1345827
485160.0000000    0.1329884
485200.0000000    0.1285184
485240.0000000    0.1281378
485280.0000000    0.1285434
485320.0000000    0.1262432
485360.0000000    0.1365447
485400.0000000    0.1294001
485440.0000000    0.1326530
485480.0000000    0.1383847
485520.0000000    0.1342314
485560.0000000    0.1372726
485600.0000000    0.1392325
485640.0000000    0.1304662
485680.0000000    0.1380567
485720.0000000    0.1333848
485760.0000000    0.1350569
485800.0000000    0.1330025
485840.0000000    0.1365669
485880.0000000    0.1388198
485920.0000000    0.1454057
485960.0000000    0.1254857
486000.0000000    0.1356111
486040.0000000    0.1479205
486080.0000000    0.1421057
486120.0000000    0.1509970
486160.0000000    0.1401795
486200.0000000    0.1429908
486240.0000000    0.1410121
486280.0000000    0.1468463
486320.0000000    0.1466743
486360.0000000    0.1487430
486400.0000000    0.1462456
486440.0000000    0.1443334
486480.0000000    0.1508151
486520.0000000    0.1484509
486560.0000000    0.1494505
486600.0000000    0.1530469
486640.0000000    0.1536658
486680.0000000    0.1475921
486720.0000000    0.1456529
486760.0000000    0.1464502
486800.0000000    0.1389998
486840.0000000    0.1447392
486880.0000000    0.1522778
486920.0000000    0.1441340
486960.0000000    0.1538525
487000.0000000    0.1510754
487040.0000000    0.1596276
487080.0000000    0.1514729
487120.0000000    0.1380406
487160.0000000    0.1421174
487200.0000000    0.1413783
487240.0000000    0.1357102
487280.0000000    0.1303389
487320.0000000    0.1366444
487360.0000000    0.1309685
487400.0000000    0.1405911
487440.0000000    0.1507109
487480.0000000    0.1585498
487520.0000000    0.1487404
487560.0000000    0.1491259
487600.0000000    0.1454598
487640.0000000    0.1381234
487680.0000000    0.1359645
487720.0000000    0.1521893
487760.0000000    0.1502033
487800.0000000    0.1515527
487840.0000000    0.1573324
487880.0000000    0.1560327
487920.0000000    0.1483386
487960.0000000    0.1616336
488000.0000000    0.1479528
488040.0000000    0.1524360
488080.0000000    0.1410304
488120.0000000    0.1431346
488160.0000000    0.1555985
488200.0000000    0.1433824
488240.0000000    0.1488072
488280.0000000    0.1441425
488320.0000000    0.1448811
488360.0000000    0.1415254
488400.0000000    0.1393560
488440.0000000    0.1376669
488480.0000000    0.1464754
488520.0000000    0.1399411
488560.0000000    0.1384403
488600.0000000    0.1368733
488640.0000000    0.1306170
488680.0000000    0.1372039
488720.0000000    0.1355181
488760.0000000    0.1411813
488800.0000000    0.1420893
488840.0000000    0.1393266
488880.0000000    0.1383315
488920.0000000    0.1413929
488960.0000000    0.1363977
489000.0000000    0.1311239
489040.0000000    0.1339082
489080.0000000    0.1357774
489120.0000000    0.1358590
489160.0000000    0.1377722
489200.0000000    0.1275605
489240.0000000    0.1467506
489280.0000000    0.1454199
489320.0000000    0.1421401
489360.0000000    0.1426423
489400.0000000    0.1372224
489440.0000000    0.1432460
489480.0000000    0.1426547
489520.0000000    0.1517312
489560.0000000    0.1398640
489600.0000000    0.1397634
489640.0000000    0.1450374
489680.0000000    0.1548501
489720.0000000    0.1442641
489760.0000000    0.1555100
489800.0000000    0.1540314
489840.0000000    0.1505595
489880.0000000    0.1476350
489920.0000000    0.1424396
489960.0000000    0.1535567
490000.0000000    0.1441220
490040.0000000    0.1470930
490080.0000000    0.1524243
490120.0000000    0.1499519
490160.0000000    0.1594396
490200.0000000    0.1496124
490240.0000000    0.1353047
490280.0000000    0.1408869
490320.0000000    0.1425782
490360.0000000    0.1466572
490400.0000000    0.1475754
490440.0000000    0.1313963
490480.0000000    0.1400995
490520.0000000    0.1514079
490560.0000000    0.1514977
490600.0000000    0.1506190
490640.0000000    0.1401534
490680.0000000    0.1553535
490720.0000000    0.1438309
490760.0000000    0.1450757
490800.0000000    0.1446269
490840.0000000    0.1353069
490880.0000000    0.1419914
490920.0000000    0.1379500
490960.0000000    0.1457170
491000.0000000    0.1396765
491040.0000000    0.1537632
491080.0000000    0.1498639
491120.0000000    0.1419135
491160.0000000    0.1493547
491200.0000000    0.1461315
491240.0000000    0.1488206
491280.0000000    0.1462231
491320.0000000    0.1571152
491360.0000000    0.1494559
491400.0000000    0.1654630
491440.0000000    0.1441765
491480.0000000    0.1363225
491520.0000000    0.1416020
491560.0000000    0.1290880
491600.0000000    0.1444854
491640.0000000    0.1349588
491680.0000000    0.1436245
491720.0000000    0.1439582
491760.0000000    0.1458905
491800.0000000    0.1342774
491840.0000000    0.1515016
491880.0000000    0.1316697
491920.0000000    0.1391573
491960.0000000    0.1332156
492000.0000000    0.1383373
492040.0000000    0.1334832
492080.0000000    0.1375694
492120.0000000    0.1501021
492160.0000000    0.1456484
492200.0000000    0.1473075
492240.0000000    0.1556914
492280.0000000    0.1423945
492320.0000000    0.1547061
492360.0000000    0.1484982
492400.0000000    0.1460472
492440.0000000    0.1503411
492480.0000000    0.1421636
492520.0000000    0.1454521
492560.0000000    0.1482950
492600.0000000    0.1407302
492640.0000000    0.1442121
492680.0000000    0.1561211
492720.0000000    0.1570560
492760.0000000    0.1547748
492800.0000000    0.1499618
492840.0000000    0.1501522
492880.0000000    0.1500555
492920.0000000    0.1435567
492960.0000000    0.1418086
493000.0000000    0.1578304
493040.0000000    0.1397180
493080.0000000    0.1500851
493120.0000000    0.1412273
493160.0000000    0.1423255
493200.0000000    0.1342522
493240.0000000    0.1311772
493280.0000000    0.1442844
493320.0000000    0.1351596
493360.0000000    0.1323298
493400.0000000    0.1401788
493440.0000000    0.1408841
493480.0000000    0.1464593
493520.0000000    0.1517091
493560.0000000    0.1474974
493600.0000000    0.1369540
493640.0000000    0.1442479
493680.0000000    0.1430989
493720.0000000    0.1414046
493760.0000000    0.1312577
493800.0000000    0.1349150
493840.0000000    0.1462135
493880.0000000    0.1442279
493920.0000000    0.1523561
493960.0000000    0.1477272
494000.0000000    0.1404751
494040.0000000    0.1482844
494080.0000000    0.1463625
494120.0000000    0.1486921
494160.0000000    0.1538756
494200.0000000    0.1510081
494240.0000000    0.1522397
494280.0000000    0.1529797
494320.0000000    0.1458029
494360.0000000    0.1453242
494400.0000000    0.1561550
494440.0000000    0.1519448
494480.0000000    0.1487669
494520.0000000    0.1528315
494560.0000000    0.1618375
494600.0000000    0.1456523
494640.0000000    0.1447445
494680.0000000    0.1476092
494720.0000000    0.1484411
494760.0000000    0.1508263
494800.0000000    0.1451221
494840.0000000    0.1401858
494880.0000000    0.1447356
494920.0000000    0.1317062
494960.0000000    0.1444279
495000.0000000    0.1470350
495040.0000000    0.1311913
495080.0000000    0.1362301
495120.0000000    0.1259409
495160.0000000    0.1305370
495200.0000000    0.1183027
495240.0000000    0.1184715
495280.0000000    0.1305212
495320.0000000    0.1306068
495360.0000000    0.1377071
495400.0000000    0.1389253
495440.0000000    0.1218952
495480.0000000    0.1274706
495520.0000000    0.1305910
495560.0000000    0.1396776
495600.0000000    0.1375719
495640.0000000    0.1426331
495680.0000000    0.1298866
495720.0000000    0.1254145
495760.0000000    0.1268088
495800.0000000    0.1262938
495840.0000000    0.1342860
495880.0000000    0.1269325
495920.0000000    0.1158928
495960.0000000    0.1269458
496000.0000000    0.1408065
496040.0000000    0.1330728
496080.0000000    0.1307309
496120.0000000    0.1389255
496160.0000000    0.1250098
496200.0000000    0.1209971
496240.0000000    0.1185232
496280.0000000    0.1281380
496320.0000000    0.1369938
496360.0000000    0.1408551
496400.0000000    0.1320107
496440.0000000    0.1437988
496480.0000000    0.1262518
496520.0000000    0.1428145
496560.0000000    0.1497697
496600.0000000    0.1404794
496640.0000000    0.1231483
496680.0000000    0.1283680
496720.0000000    0.1368391
496760.0000000    0.1287784
496800.0000000    0.1330409
496840.0000000    0.1284137
496880.0000000    0.1205482
496920.0000000    0.1292717
496960.0000000    0.1318934
497000.0000000    0.1211439
497040.0000000    0.1290601
497080.0000000    0.1270561
497120.0000000    0.1442468
497160.0000000    0.1336735
497200.0000000    0.1332905
497240.0000000    0.1384459
497280.0000000    0.1382714
497320.0000000    0.1330470
497360.0000000    0.1287915
497400.0000000    0.1284184
497440.0000000    0.1317877
497480.0000000    0.1492224
497520.0000000    0.1190464
497560.0000000    0.1187026
497600.0000000    0.1134186
497640.0000000    0.1267199
497680.0000000    0.1178411
497720.0000000    0.1210423
497760.0000000    0.1239360
497800.0000000    0.1155191
497840.0000000    0.1286258
497880.0000000    0.1309290
497920.0000000    0.1266346
497960.0000000    0.1285633
498000.0000000    0.1236455
498040.0000000    0.1241912
498080.0000000    0.1335693
498120.0000000    0.1345106
498160.0000000    0.1279540
498200.0000000    0.1237168
498240.0000000    0.1293038
498280.0000000    0.1182100
498320.0000000    0.1100369
498360.0000000    0.1210373
498400.0000000    0.1099793
498440.0000000    0.1141353
498480.0000000    0.1180869
498520.0000000    0.1289070
498560.0000000    0.1178709
498600.0000000    0.1098238
498640.0000000    0.1115174
498680.0000000    0.1177526
498720.0000000    0.1255481
498760.0000000    0.1124309
498800.0000000    0.1182467
498840.0000000    0.1123166
498880.0000000    0.1145642
498920.0000000    0.1189671
498960.0000000    0.1132646
499000.0000000    0.1126369
499040.0000000    0.1135330
499080.0000000    0.1114871
499120.0000000    0.1139629
499160.0000000    0.1097788
499200.0000000    0.1192401
499240.0000000    0.1140093
499280.0000000    0.1148995
499320.0000000    0.1154029
499360.0000000    0.1166321
499400.0000000    0.1293078
499440.0000000    0.1243853
499480.0000000    0.1197398
499520.0000000    0.1150207
499560.0000000    0.1131736
499600.0000000    0.1109613
499640.0000000    0.1113465
499680.0000000    0.1086027
499720.0000000    0.1149734
499760.0000000    0.1076623
499800.0000000    0.1198478
499840.0000000    0.1129595
499880.0000000    0.1136355
499920.0000000    0.1067646
499960.0000000    0.1157468
500000.0000000    0.1109982
500040.0000000    0.1155837
500080.0000000    0.1083232
500120.0000000    0.1130989
500160.0000000    0.1017393
500200.0000000    0.1079501
500240.0000000    0.1104669
500280.0000000    0.1158517
500320.0000000    0.1145605
500360.0000000    0.1154674
500400.0000000    0.1044574
500440.0000000    0.1107184
500480.0000000    0.1195082
500520.0000000    0.1271764
500560.0000000    0.1144772
500600.0000000    0.1198190
500640.0000000    0.1241900
500680.0000000    0.1224611
500720.0000000    0.1245540
500760.0000000    0.1171707
500800.0000000    0.1155428
500840.0000000    0.1151019
500880.0000000    0.1205832
500920.0000000    0.1107825
500960.0000000    0.1153189
501000.0000000    0.1130590
501040.0000000    0.1156663
501080.0000000    0.1146229
501120.0000000    0.1044905
501160.0000000    0.1068057
501200.0000000    0.1148529
501240.0000000    0.1139389
501280.0000000    0.1070834
501320.0000000    0.1069506
501360.0000000    0.1065598
501400.0000000    0.1052759
501440.0000000    0.1071941
501480.0000000    0.1182784
501520.0000000    0.1046357
501560.0000000    0.1143452
501600.0000000    0.1099414
501640.0000000    0.1136450
501680.0000000    0.1043110
501720.0000000    0.1281132
501760.0000000    0.1077923
501800.0000000    0.1055694
501840.0000000    0.1034067
501880.0000000    0.1072248
501920.0000000    0.1110624
501960.0000000    0.1063437
502000.0000000    0.1107037
502040.0000000    0.1040979
502080.0000000    0.1009737
502120.0000000    0.1010192
502160.0000000    0.1001667
502200.0000000    0.1075427
502240.0000000    0.1044794
502280.0000000    0.1052966
502320.0000000    0.1022771
502360.0000000    0.1124364
502400.0000000    0.1024725
502440.0000000    0.1085307
502480.0000000    0.1141464
502520.0000000    0.1089274
502560.0000000    0.1100886
502600.0000000    0.1105002
502640.0000000    0.1203054
502680.0000000    0.1028014
502720.0000000    0.1189099
502760.0000000    0.1083359
502800.0000000    0.1045796
502840.0000000    0.1174199
502880.0000000    0.1124030
502920.0000000    0.1256236
502960.0000000    0.1259863
503000.0000000    0.1206934
503040.0000000    0.1102033
503080.0000000    0.1059459
503120.0000000    0.1079578
503160.0000000    0.1142730
503200.0000000    0.1092510
503240.0000000    0.1063207
503280.0000000    0.1142731
503320.0000000    0.1148171
503360.0000000    0.1152250
503400.0000000    0.1121587
503440.0000000    0.1111074
503480.0000000    0.1075401
503520.0000000    0.1162339
503560.0000000    0.1198343
503600.0000000    0.1332321
503640.0000000    0.1262788
503680.0000000    0.1110315
503720.0000000    0.1253549
503760.0000000    0.1251772
503800.0000000    0.1189155
503840.0000000    0.1264283
503880.0000000    0.1235961
503920.0000000    0.1293630
503960.0000000    0.1223878
504000.0000000    0.1212294
504040.0000000    0.1209445
504080.0000000    0.1165382
504120.0000000    0.1157358
504160.0000000    0.1125691
504200.0000000    0.1152378
504240.0000000    0.1127266
504280.0000000    0.1135073
504320.0000000    0.1107764
504360.0000000    0.1304642
504400.0000000    0.1309333
504440.0000000    0.1231302
504480.0000000    0.1156121
504520.0000000    0.1151876
504560.0000000    0.1162460
504600.0000000    0.1186706
504640.0000000    0.1243263
504680.0000000    0.1172726
504720.0000000    0.1214900
504760.0000000    0.1303821
504800.0000000    0.1186782
504840.0000000    0.1036160
504880.0000000    0.1129023
504920.0000000    0.1195798
504960.0000000    0.1176598
505000.0000000    0.1231853
505040.0000000    0.1162530
505080.0000000    0.1227448
505120.0000000    0.1221866
505160.0000000    0.1241774
505200.0000000    0.1191140
505240.0000000    0.1216289
505280.0000000    0.1244972
505320.0000000    0.1264826
505360.0000000    0.1197775
505400.0000000    0.1217683
505440.0000000    0.1235831
505480.0000000    0.1151756
505520.0000000    0.1164778
505560.0000000    0.1346840
505600.0000000    0.1162218
505640.0000000    0.1154860
505680.0000000    0.1188345
505720.0000000    0.1212793
505760.0000000    0.1244866
505800.0000000    0.1133674
505840.0000000    0.1170801
505880.0000000    0.1283695
505920.0000000    0.1310956
505960.0000000    0.1190318
506000.0000000    0.1101556
506040.0000000    0.1160958
506080.0000000    0.1115929
506120.0000000    0.1237764
506160.0000000    0.1202617
506200.0000000    0.1264212
506240.0000000    0.1208006
506280.0000000    0.1258515
506320.0000000    0.1114461
506360.0000000    0.1213677
506400.0000000    0.1149899
506440.0000000    0.1181131
506480.0000000    0.1189277
506520.0000000    0.1297552
506560.0000000    0.1340794
506600.0000000    0.1402437
506640.0000000    0.1372479
506680.0000000    0.1415239
506720.0000000    0.1285620
506760.0000000    0.1283918
506800.0000000    0.1317878
506840.0000000    0.1406719
506880.0000000    0.1333276
506920.0000000    0.1258291
506960.0000000    0.1266359
507000.0000000    0.1343774
507040.0000000    0.1246942
507080.0000000    0.1298400
507120.0000000    0.1226072
507160.0000000    0.1181817
507200.0000000    0.1204888
507240.0000000    0.1211638
507280.0000000    0.1174496
507320.0000000    0.1152016
507360.0000000    0.1103765
507400.0000000    0.1173020
507440.0000000    0.1238162
507480.0000000    0.1145950
507520.0000000    0.1156026
507560.0000000    0.1150883
507600.0000000    0.1250315
507640.0000000    0.1112120
507680.0000000    0.1126825
507720.0000000    0.1151117
507760.0000000    0.1170537
507800.0000000    0.1160301
507840.0000000    0.1052699
507880.0000000    0.1129517
507920.0000000    0.1161409
507960.0000000    0.1109112
508000.0000000    0.1124329
508040.0000000    0.1105672
508080.0000000    0.1077930
508120.0000000    0.1132084
508160.0000000    0.1132075
508200.0000000    0.1096765
508240.0000000    0.1214889
508280.0000000    0.1234583
508320.0000000    0.1205742
508360.0000000    0.1122701
508400.0000000    0.1207222
508440.0000000    0.1099086
508480.0000000    0.1128673
508520.0000000    0.1131908
508560.0000000    0.1144876
508600.0000000    0.1194484
508640.0000000    0.1252167
508680.0000000    0.1218780
508720.0000000    0.1196260
508760.0000000    0.1146248
508800.0000000    0.1150082
508840.0000000    0.1150720
508880.0000000    0.1212892
508920.0000000    0.1163274
508960.0000000    0.1254977
509000.0000000    0.1157507
509040.0000000    0.1130992
509080.0000000    0.1278701
509120.0000000    0.1168503
509160.0000000    0.1285913
509200.0000000    0.1283214
509240.0000000    0.1134815
509280.0000000    0.1186310
509320.0000000    0.1283549
509360.0000000    0.1146517
509400.0000000    0.1145507
509440.0000000    0.1153982
509480.0000000    0.1250181
509520.0000000    0.1360945
509560.0000000    0.1284524
509600.0000000    0.1218382
509640.0000000    0.1203786
509680.0000000    0.1312483
509720.0000000    0.1293436
509760.0000000    0.1191536
509800.0000000    0.1159215
509840.0000000    0.1371229
509880.0000000    0.1247567
509920.0000000    0.1196866
509960.0000000    0.1256918
510000.0000000    0.1247786
510040.0000000    0.1273404
510080.0000000    0.1298127
510120.0000000    0.1263488
510160.0000000    0.1258976
510200.0000000    0.1288821
510240.0000000    0.1196098
510280.0000000    0.1156173
510320.0000000    0.1305352
510360.0000000    0.1255720
510400.0000000    0.1171481
510440.0000000    0.1242633
510480.0000000    0.1273365
510520.0000000    0.1167073
510560.0000000    0.1158427
510600.0000000    0.1217449
510640.0000000    0.1269974
510680.0000000    0.1253423
510720.0000000    0.1145022
510760.0000000    0.1224359
510800.0000000    0.1377544
510840.0000000    0.1221328
510880.0000000    0.1244194
510920.0000000    0.1242003
510960.0000000    0.1207886
511000.0000000    0.1172811
511040.0000000    0.1138744
511080.0000000    0.1093145
511120.0000000    0.1260700
511160.0000000    0.1168189
511200.0000000    0.1242354
511240.0000000    0.1226108
511280.0000000    0.1232095
511320.0000000    0.1252309
511360.0000000    0.1361636
511400.0000000    0.1262681
511440.0000000    0.1224020
511480.0000000    0.1364767
511520.0000000    0.1206009
511560.0000000    0.1330965
511600.0000000    0.1255981
511640.0000000    0.1362648
511680.0000000    0.1267521
511720.0000000    0.1203068
511760.0000000    0.1239840
511800.0000000    0.1382462
511840.0000000    0.1289105
511880.0000000    0.1311913
511920.0000000    0.1279877
511960.0000000    0.1225005
512000.0000000    0.1300986
512040.0000000    0.1289068
512080.0000000    0.1379523
512120.0000000    0.1287557
512160.0000000    0.1295203
512200.0000000    0.1213974
512240.0000000    0.1198274
512280.0000000    0.1137435
512320.0000000    0.1317807
512360.0000000    0.1283415
512400.0000000    0.1287543
512440.0000000    0.1474563
512480.0000000    0.1277311
512520.0000000    0.1360697
512560.0000000    0.1278541
512600.0000000    0.1209365
512640.0000000    0.1216137
512680.0000000    0.1142639
512720.0000000    0.1202125
512760.0000000    0.1273240
512800.0000000    0.1084488
512840.0000000    0.1136172
512880.0000000    0.1152734
512920.0000000    0.1281478
512960.0000000    0.1238510
513000.0000000    0.1189056
513040.0000000    0.1234948
513080.0000000    0.1180282
513120.0000000    0.1124269
513160.0000000    0.1167317
513200.0000000    0.1092249
513240.0000000    0.1121204
513280.0000000    0.1117863
513320.0000000    0.1136479
513360.0000000    0.1148897
513400.0000000    0.1248306
513440.0000000    0.1073574
513480.0000000    0.1046363
513520.0000000    0.1118809
513560.0000000    0.1113138
513600.0000000    0.1180194
513640.0000000    0.1080891
513680.0000000    0.1092089
513720.0000000    0.1172091
513760.0000000    0.1103667
513800.0000000    0.1171946
513840.0000000    0.1099195
513880.0000000    0.1045488
513920.0000000    0.1255840
513960.0000000    0.1125930
514000.0000000    0.1157189
514040.0000000    0.1182224
514080.0000000    0.1170134
514120.0000000    0.1116936
514160.0000000    0.1117089
514200.0000000    0.1183163
514240.0000000    0.1231976
514280.0000000    0.1172169
514320.0000000    0.1146006
514360.0000000    0.1068276
514400.0000000    0.1210401
514440.0000000    0.1155961
514480.0000000    0.1224955
514520.0000000    0.1139296
514560.0000000    0.1217400
514600.0000000    0.1228657
514640.0000000    0.1227103
514680.0000000    0.1212841
514720.0000000    0.1253443
514760.0000000    0.1203689
514800.0000000    0.1199090
514840.0000000    0.1212738
514880.0000000    0.1361485
514920.0000000    0.1280028
514960.0000000    0.1304026
515000.0000000    0.1239350
515040.0000000    0.1258820
515080.0000000    0.1242452
515120.0000000    0.1237893
515160.0000000    0.1182139
515200.0000000    0.1202156
515240.0000000    0.1129660
515280.0000000    0.1261722
515320.0000000    0.1244138
515360.0000000    0.1230972
515400.0000000    0.1236267
515440.0000000    0.1191347
515480.0000000    0.1149165
515520.0000000    0.1135858
515560.0000000    0.1143066
515600.0000000    0.1197771
515640.0000000    0.1183889
515680.0000000    0.1177349
515720.0000000    0.1150377
515760.0000000    0.1181435
515800.0000000    0.1175162
515840.0000000    0.1237002
515880.0000000    0.1229528
515920.0000000    0.1195461
515960.0000000    0.1206787
516000.0000000    0.1200016
516040.0000000    0.1232252
516080.0000000    0.1179475
516120.0000000    0.1162906
516160.0000000    0.1231119
516200.0000000    0.1168403
516240.0000000    0.1239251
516280.0000000    0.1270948
516320.0000000    0.1315179
516360.0000000    0.1233599
516400.0000000    0.1251536
516440.0000000    0.1160371
516480.0000000    0.1210829
516520.0000000    0.1269672
516560.0000000    0.1301906
516600.0000000    0.1142675
516640.0000000    0.1150633
516680.0000000    0.1113018
516720.0000000    0.1174063
516760.0000000    0.1163490
516800.0000000    0.1343409
516840.0000000    0.1258228
516880.0000000    0.1377138
516920.0000000    0.1211618
516960.0000000    0.1302892
517000.0000000    0.1229085
517040.0000000    0.1213947
517080.0000000    0.1235786
517120.0000000    0.1384565
517160.0000000    0.1252592
517200.0000000    0.1423706
517240.0000000    0.1221640
517280.0000000    0.1286573
517320.0000000    0.1241351
517360.0000000    0.1275272
517400.0000000    0.1257697
517440.0000000    0.1149408
517480.0000000    0.1203358
517520.0000000    0.1281397
517560.0000000    0.1071259
517600.0000000    0.1179900
517640.0000000    0.1183833
517680.0000000    0.1232670
517720.0000000    0.1241577
517760.0000000    0.1306721
517800.0000000    0.1302578
517840.0000000    0.1314019
517880.0000000    0.1121814
517920.0000000    0.1316869
517960.0000000    0.1161012
518000.0000000    0.1239202
518040.0000000    0.1251502
518080.0000000    0.1319261
518120.0000000    0.1126874
518160.0000000    0.1163296
518200.0000000    0.1211672
518240.0000000    0.1113554
518280.0000000    0.1035563
518320.0000000    0.1134991
518360.0000000    0.1211544
518400.0000000    0.1147159
518440.0000000    0.1189198
518480.0000000    0.1234791
518520.0000000    0.1137194
518560.0000000    0.1075074
518600.0000000    0.1144392
518640.0000000    0.1175393
518680.0000000    0.1170482
518720.0000000    0.1275177
518760.0000000    0.1157778
518800.0000000    0.1175644
518840.0000000    0.1091436
518880.0000000    0.1097655
518920.0000000    0.1215342
518960.0000000    0.1197545
519000.0000000    0.1135740
519040.0000000    0.1131289
519080.0000000    0.1060329
519120.0000000    0.1124621
519160.0000000    0.1217288
519200.0000000    0.1040762
519240.0000000    0.1140646
519280.0000000    0.1098557
519320.0000000    0.1207077
519360.0000000    0.1128335
519400.0000000    0.1112419
519440.0000000    0.1151533
519480.0000000    0.1142438
519520.0000000    0.1162888
519560.0000000    0.1181105
519600.0000000    0.1161052
519640.0000000    0.1156102
519680.0000000    0.1164815
519720.0000000    0.1071811
519760.0000000    0.1082778
519800.0000000    0.1229941
519840.0000000    0.1249186
519880.0000000    0.1307597
519920.0000000    0.1260845
519960.0000000    0.1267485
520000.0000000    0.1131329
520040.0000000    0.1168073
520080.0000000    0.1250097
520120.0000000    0.1162952
520160.0000000    0.1254089
520200.0000000    0.1303443
520240.0000000    0.1212759
520280.0000000    0.1115437
520320.0000000    0.1211184
520360.0000000    0.1202994
520400.0000000    0.1195072
520440.0000000    0.1229502
520480.0000000    0.1169406
520520.0000000    0.1129296
520560.0000000    0.1223889
520600.0000000    0.1236441
520640.0000000    0.1248034
520680.0000000    0.1260292
520720.0000000    0.1228820
520760.0000000    0.1121485
520800.0000000    0.1169791
520840.0000000    0.1092077
520880.0000000    0.1143678
520920.0000000    0.1114103
520960.0000000    0.1113349
521000.0000000    0.1176079
521040.0000000    0.1117697
521080.0000000    0.1157170
521120.0000000    0.1199355
521160.0000000    0.1273426
521200.0000000    0.1206830
521240.0000000    0.1289374
521280.0000000    0.1231742
521320.0000000    0.1139089
521360.0000000    0.1220180
521400.0000000    0.1157675
521440.0000000    0.1180527
521480.0000000    0.1204057
521520.0000000    0.1221982
521560.0000000    0.1186396
521600.0000000    0.1218066
521640.0000000    0.1166618
521680.0000000    0.1135426
521720.0000000    0.1155230
521760.0000000    0.1164386
521800.0000000    0.1184221
521840.0000000    0.1347159
521880.0000000    0.1256707
521920.0000000    0.1184148
521960.0000000    0.1242882
522000.0000000    0.1193515
522040.0000000    0.1176299
522080.0000000    0.1220198
522120.0000000    0.1198308
522160.0000000    0.1099312
522200.0000000    0.1109274
522240.0000000    0.1148072
522280.0000000    0.1210069
522320.0000000    0.1197874
522360.0000000    0.1174069
522400.0000000    0.1169816
522440.0000000    0.1224767
522480.0000000    0.1243423
522520.0000000    0.1219069
522560.0000000    0.1060665
522600.0000000    0.1011928
522640.0000000    0.1084523
522680.0000000    0.1159271
522720.0000000    0.1089126
522760.0000000    0.1044491
522800.0000000    0.1052068
522840.0000000    0.1084721
522880.0000000    0.1259110
522920.0000000    0.1248909
522960.0000000    0.1200660
523000.0000000    0.1166893
523040.0000000    0.1166615
523080.0000000    0.1162714
523120.0000000    0.1307779
523160.0000000    0.1234045
523200.0000000    0.1151846
523240.0000000    0.1269335
523280.0000000    0.1250591
523320.0000000    0.1315726
523360.0000000    0.1332245
523400.0000000    0.1258978
523440.0000000    0.1247667
523480.0000000    0.1236305
523520.0000000    0.1254959
523560.0000000    0.1188215
523600.0000000    0.1128782
523640.0000000    0.1188030
523680.0000000    0.1321067
523720.0000000    0.1167650
523760.0000000    0.1117465
523800.0000000    0.1138063
523840.0000000    0.1237789
523880.0000000    0.1140491
523920.0000000    0.1192636
523960.0000000    0.1264464
524000.0000000    0.1238813
524040.0000000    0.1132758
524080.0000000    0.1212458
524120.0000000    0.1287204
524160.0000000    0.1073799
524200.0000000    0.1236449
524240.0000000    0.1117784
524280.0000000    0.1139696
524320.0000000    0.1121595
524360.0000000    0.1104286
524400.0000000    0.1152698
524440.0000000    0.1202869
524480.0000000    0.1229146
524520.0000000    0.1163103
524560.0000000    0.1114463
524600.0000000    0.1180591
524640.0000000    0.1140711
524680.0000000    0.1282485
524720.0000000    0.1248043
524760.0000000    0.1180164
524800.0000000    0.1188789
524840.0000000    0.1183212
524880.0000000    0.1113593
524920.0000000    0.1117009
524960.0000000    0.1184302
525000.0000000    0.1070549
525040.0000000    0.1073307
525080.0000000    0.1164955
525120.0000000    0.1160904
525160.0000000    0.1135348
525200.0000000    0.1209557
525240.0000000    0.1252986
525280.0000000    0.1194323
525320.0000000    0.1222830
525360.0000000    0.1121701
525400.0000000    0.1178371
525440.0000000    0.1248240
525480.0000000    0.1249679
525520.0000000    0.1255656
525560.0000000    0.1161186
525600.0000000    0.1136273
525640.0000000    0.1215642
525680.0000000    0.1215676
525720.0000000    0.1351497
525760.0000000    0.1069031
525800.0000000    0.1131760
525840.0000000    0.1235337
525880.0000000    0.1318502
525920.0000000    0.1160577
525960.0000000    0.1146790
526000.0000000    0.1154696
526040.0000000    0.1160851
526080.0000000    0.1112374
526120.0000000    0.1153559
526160.0000000    0.1107249
526200.0000000    0.1052758
526240.0000000    0.1090242
526280.0000000    0.1119420
526320.0000000    0.1126543
526360.0000000    0.1115496
526400.0000000    0.1132814
526440.0000000    0.1090035
526480.0000000    0.1148648
526520.0000000    0.1298968
526560.0000000    0.1235882
526600.0000000    0.1142223
526640.0000000    0.1115970
526680.0000000    0.1230192
526720.0000000    0.1198896
526760.0000000    0.1141922
526800.0000000    0.1140606
526840.0000000    0.1189850
526880.0000000    0.1212649
526920.0000000    0.1217408
526960.0000000    0.1205693
527000.0000000    0.1230670
527040.0000000    0.1193077
527080.0000000    0.1225609
527120.0000000    0.1170049
527160.0000000    0.1224474
527200.0000000    0.1196261
527240.0000000    0.1218424
527280.0000000    0.1220470
527320.0000000    0.1174932
527360.0000000    0.1127500
527400.0000000    0.1164825
527440.0000000    0.1127076
527480.0000000    0.1202686
527520.0000000    0.1199551
527560.0000000    0.1066341
527600.0000000    0.1079345
527640.0000000    0.1109673
527680.0000000    0.1079156
527720.0000000    0.1120788
527760.0000000    0.1181633
527800.0000000    0.1143499
527840.0000000    0.1196443
527880.0000000    0.1083859
527920.0000000    0.1063513
527960.0000000    0.1119063
528000.0000000    0.1176423
528040.0000000    0.1180718
528080.0000000    0.1137950
528120.0000000    0.1086716
528160.0000000    0.1125630
528200.0000000    0.1135143
528240.0000000    0.1194046
528280.0000000    0.1158958
528320.0000000    0.1117566
528360.0000000    0.1200239
528400.0000000    0.1050104
528440.0000000    0.1110662
528480.0000000    0.1069323
528520.0000000    0.1085361
528560.0000000    0.1164225
528600.0000000    0.1262199
528640.0000000    0.1221763
528680.0000000    0.1180938
528720.0000000    0.1043315
528760.0000000    0.1046121
528800.0000000    0.1098986
528840.0000000    0.1209415
528880.0000000    0.1106637
528920.0000000    0.1184340
528960.0000000    0.1094722
529000.0000000    0.1136507
529040.0000000    0.1074332
529080.0000000    0.1149430
529120.0000000    0.1219887
529160.0000000    0.1206578
529200.0000000    0.1108146
529240.0000000    0.1119884
529280.0000000    0.1079024
529320.0000000    0.1040646
529360.0000000    0.1099653
529400.0000000    0.1085638
529440.0000000    0.1152774
529480.0000000    0.1103417
529520.0000000    0.1147625
529560.0000000    0.1135367
529600.0000000    0.1082048
529640.0000000    0.1060465
529680.0000000    0.1044320
529720.0000000    0.1075850
529760.0000000    0.1085251
529800.0000000    0.1129866
529840.0000000    0.1049515
529880.0000000    0.1078762
529920.0000000    0.1108636
529960.0000000    0.1157095
530000.0000000    0.1249680
530040.0000000    0.1137159
530080.0000000    0.1116817
530120.0000000    0.1062117
530160.0000000    0.1175143
530200.0000000    0.1112619
530240.0000000    0.1150330
530280.0000000    0.1248511
530320.0000000    0.1160453
530360.0000000    0.1108099
530400.0000000    0.1017539
530440.0000000    0.1134867
530480.0000000    0.1117751
530520.0000000    0.1109741
530560.0000000    0.1259975
530600.0000000    0.1113157
530640.0000000    0.1250554
530680.0000000    0.1193031
530720.0000000    0.1100557
530760.0000000    0.1191731
530800.0000000    0.1188640
530840.0000000    0.1164615
530880.0000000    0.1082934
530920.0000000    0.1177225
530960.0000000    0.1156442
531000.0000000    0.1227528
531040.0000000    0.1039207
531080.0000000    0.1082666
531120.0000000    0.1084345
531160.0000000    0.1070729
531200.0000000    0.1148888
531240.0000000    0.1120908
531280.0000000    0.1104706
531320.0000000    0.1137146
531360.0000000    0.1150998
531400.0000000    0.1074706
531440.0000000    0.1128003
531480.0000000    0.1159094
531520.0000000    0.1069994
531560.0000000    0.1033033
531600.0000000    0.1084991
531640.0000000    0.1193121
531680.0000000    0.1190529
531720.0000000    0.1179917
531760.0000000    0.1291779
531800.0000000    0.1259853
531840.0000000    0.1060354
531880.0000000    0.1198359
531920.0000000    0.1023216
531960.0000000    0.1112515
532000.0000000    0.1101148
532040.0000000    0.1103044
532080.0000000    0.1141096
532120.0000000    0.1077923
532160.0000000    0.1090663
532200.0000000    0.1078321
532240.0000000    0.1200607
532280.0000000    0.1194536
532320.0000000    0.1106693
532360.0000000    0.1072202
532400.0000000    0.1154636
532440.0000000    0.1149520
532480.0000000    0.1172541
532520.0000000    0.1173371
532560.0000000    0.1074141
532600.0000000    0.1173933
532640.0000000    0.1195153
532680.0000000    0.1140291
532720.0000000    0.1229659
532760.0000000    0.1227629
532800.0000000    0.1184216
532840.0000000    0.1219812
532880.0000000    0.1168702
532920.0000000    0.1185951
532960.0000000    0.1208165
533000.0000000    0.1197192
533040.0000000    0.1200303
533080.0000000    0.1188025
533120.0000000    0.1132662
533160.0000000    0.1181132
533200.0000000    0.1246700
533240.0000000    0.1232739
533280.0000000    0.1178878
533320.0000000    0.1219085
533360.0000000    0.1143382
533400.0000000    0.1170981
533440.0000000    0.1221046
533480.0000000    0.1158397
533520.0000000    0.1220231
533560.0000000    0.1265240
533600.0000000    0.1159873
533640.0000000    0.1192024
533680.0000000    0.1198576
533720.0000000    0.1330064
533760.0000000    0.1228325
533800.0000000    0.1285044
533840.0000000    0.1121910
533880.0000000    0.1202025
533920.0000000    0.1176778
533960.0000000    0.1172220
534000.0000000    0.1165830
534040.0000000    0.1160921
534080.0000000    0.1263827
534120.0000000    0.1238825
534160.0000000    0.1234086
534200.0000000    0.1255008
534240.0000000    0.1180849
534280.0000000    0.1247153
534320.0000000    0.1214581
534360.0000000    0.1254854
534400.0000000    0.1245798
534440.0000000    0.1150350
534480.0000000    0.1184563
534520.0000000    0.1221013
534560.0000000    0.1283957
534600.0000000    0.1233486
534640.0000000    0.1198864
534680.0000000    0.1283089
534720.0000000    0.1170163
534760.0000000    0.1207413
534800.0000000    0.1154393
534840.0000000    0.1181704
534880.0000000    0.1150225
534920.0000000    0.1217674
534960.0000000    0.1087233
535000.0000000    0.1117231
535040.0000000    0.1195651
535080.0000000    0.1191012
535120.0000000    0.1192494
535160.0000000    0.1194287
535200.0000000    0.1233449
535240.0000000    0.1266392
535280.0000000    0.1168796
535320.0000000    0.1293853
535360.0000000    0.1205795
535400.0000000    0.1180741
535440.0000000    0.1305894
535480.0000000    0.1237020
535520.0000000    0.1293050
535560.0000000    0.1222388
535600.0000000    0.1293550
535640.0000000    0.1274886
535680.0000000    0.1403134
535720.0000000    0.1305762
535760.0000000    0.1205175
535800.0000000    0.1284590
535840.0000000    0.1314710
535880.0000000    0.1240633
535920.0000000    0.1271108
535960.0000000    0.1356018
536000.0000000    0.1250308
536040.0000000    0.1213591
536080.0000000    0.1263619
536120.0000000    0.1091867
536160.0000000    0.1101718
536200.0000000    0.1131689
536240.0000000    0.1223580
536280.0000000    0.1194039
536320.0000000    0.1144199
536360.0000000    0.1186306
536400.0000000    0.1223093
536440.0000000    0.1344724
536480.0000000    0.1326503
536520.0000000    0.1273123
536560.0000000    0.1259942
536600.0000000    0.1301426
536640.0000000    0.1230259
536680.0000000    0.1346403
536720.0000000    0.1346830
536760.0000000    0.1388412
536800.0000000    0.1319241
536840.0000000    0.1273563
536880.0000000    0.1442874
536920.0000000    0.1418900
536960.0000000    0.1227832
537000.0000000    0.1370481
537040.0000000    0.1313366
537080.0000000    0.1290667
537120.0000000    0.1385394
537160.0000000    0.1347347
537200.0000000    0.1293856
537240.0000000    0.1274570
537280.0000000    0.1269521
537320.0000000    0.1256069
537360.0000000    0.1267743
537400.0000000    0.1274871
537440.0000000    0.1243625
537480.0000000    0.1185350
537520.0000000    0.1221060
537560.0000000    0.1255492
537600.0000000    0.1197803
537640.0000000    0.1295222
537680.0000000    0.1185850
537720.0000000    0.1116690
537760.0000000    0.1234984
537800.0000000    0.1265252
537840.0000000    0.1266294
537880.0000000    0.1224468
537920.0000000    0.1152520
537960.0000000    0.1235387
538000.0000000    0.1215312
538040.0000000    0.1149445
538080.0000000    0.1204955
538120.0000000    0.1189521
538160.0000000    0.1154418
538200.0000000    0.1250040
538240.0000000    0.1275055
538280.0000000    0.1346142
538320.0000000    0.1368842
538360.0000000    0.1330301
538400.0000000    0.1278921
538440.0000000    0.1282583
538480.0000000    0.1314420
538520.0000000    0.1245870
538560.0000000    0.1277721
538600.0000000    0.1200204
538640.0000000    0.1148783
538680.0000000    0.1175922
538720.0000000    0.1105590
538760.0000000    0.1224901
538800.0000000    0.1199839
538840.0000000    0.1264712
538880.0000000    0.1267793
538920.0000000    0.1237546
538960.0000000    0.1163408
539000.0000000    0.1264955
539040.0000000    0.1126749
539080.0000000    0.1226452
539120.0000000    0.1237915
539160.0000000    0.1141051
539200.0000000    0.1167239
539240.0000000    0.1192973
539280.0000000    0.1132142
539320.0000000    0.1216720
539360.0000000    0.1131439
539400.0000000    0.1112397
539440.0000000    0.1047555
539480.0000000    0.1189152
539520.0000000    0.1052520
539560.0000000    0.1135025
539600.0000000    0.1152548
539640.0000000    0.1028422
539680.0000000    0.1108544
539720.0000000    0.1215650
539760.0000000    0.1077239
539800.0000000    0.1119236
539840.0000000    0.1134888
539880.0000000    0.1128172
539920.0000000    0.1285267
539960.0000000    0.0993778
540000.0000000    0.1207149
540040.0000000    0.1144542
540080.0000000    0.1132198
540120.0000000    0.1092437
540160.0000000    0.1021363
540200.0000000    0.1141162
540240.0000000    0.1140423
540280.0000000    0.1129000
540320.0000000    0.1250501
540360.0000000    0.1245801
540400.0000000    0.1136060
540440.0000000    0.1147788
540480.0000000    0.1092157
540520.0000000    0.1033293
540560.0000000    0.0994078
540600.0000000    0.1095380
540640.0000000    0.1186568
540680.0000000    0.1154778
540720.0000000    0.1144008
540760.0000000    0.1120473
540800.0000000    0.1165399
540840.0000000    0.1116271
540880.0000000    0.1146541
540920.0000000    0.1288535
540960.0000000    0.1154242
541000.0000000    0.1224122
541040.0000000    0.1302738
541080.0000000    0.1208843
541120.0000000    0.1194209
541160.0000000    0.1183633
541200.0000000    0.1257406
541240.0000000    0.1365135
541280.0000000    0.1238442
541320.0000000    0.1291064
541360.0000000    0.1270731
541400.0000000    0.1187347
541440.0000000    0.1243389
541480.0000000    0.1320291
541520.0000000    0.1158361
541560.0000000    0.1155447
541600.0000000    0.1104575
541640.0000000    0.1177400
541680.0000000    0.1150154
541720.0000000    0.1211561
541760.0000000    0.1292958
541800.0000000    0.1280641
541840.0000000    0.1304565
541880.0000000    0.1206373
541920.0000000    0.1281634
541960.0000000    0.1174410
542000.0000000    0.1207653
542040.0000000    0.1230470
542080.0000000    0.1286317
542120.0000000    0.1249094
542160.0000000    0.1191552
542200.0000000    0.1264514
542240.0000000    0.1148997
542280.0000000    0.1145166
542320.0000000    0.1126826
542360.0000000    0.1211945
542400.0000000    0.1214483
542440.0000000    0.1161872
542480.0000000    0.1227186
542520.0000000    0.1102588
542560.0000000    0.1211103
542600.0000000    0.1267670
542640.0000000    0.1219841
542680.0000000    0.1178667
542720.0000000    0.1281938
542760.0000000    0.1286709
542800.0000000    0.1188247
542840.0000000    0.1151668
542880.0000000    0.1188911
542920.0000000    0.1115898
542960.0000000    0.1286053
543000.0000000    0.1271917
543040.0000000    0.1124824
543080.0000000    0.1166751
543120.0000000    0.1248029
543160.0000000    0.1252827
543200.0000000    0.1145641
543240.0000000    0.1194410
543280.0000000    0.1227133
543320.0000000    0.1202148
543360.0000000    0.1213599
543400.0000000    0.1156384
543440.0000000    0.1128613
543480.0000000    0.1271936
543520.0000000    0.1046133
543560.0000000    0.1136026
543600.0000000    0.1093685
543640.0000000    0.1143169
543680.0000000    0.1140036
543720.0000000    0.1209773
543760.0000000    0.1148581
543800.0000000    0.1137348
543840.0000000    0.1234546
543880.0000000    0.1088459
543920.0000000    0.1182182
543960.0000000    0.1126038
544000.0000000    0.1140620
544040.0000000    0.1082745
544080.0000000    0.1086395
544120.0000000    0.1143201
544160.0000000    0.1194232
544200.0000000    0.1130244
544240.0000000    0.1238575
544280.0000000    0.1144827
544320.0000000    0.1095197
544360.0000000    0.1096025
544400.0000000    0.1066349
544440.0000000    0.1088219
544480.0000000    0.1050577
544520.0000000    0.1181213
544560.0000000    0.1070969
544600.0000000    0.1073837
544640.0000000    0.1043996
544680.0000000    0.1069925
544720.0000000    0.1056094
544760.0000000    0.0955698
544800.0000000    0.1050293
544840.0000000    0.1071240
544880.0000000    0.1196955
544920.0000000    0.1084504
544960.0000000    0.1108217
545000.0000000    0.1082196
545040.0000000    0.1100938
545080.0000000    0.1141989
545120.0000000    0.1261829
545160.0000000    0.1270592
545200.0000000    0.1204354
545240.0000000    0.1139225
545280.0000000    0.1329235
545320.0000000    0.1253209
545360.0000000    0.1187043
545400.0000000    0.1253420
545440.0000000    0.1246200
545480.0000000    0.1161973
545520.0000000    0.1241201
545560.0000000    0.1208369
545600.0000000    0.1156486
545640.0000000    0.1207078
545680.0000000    0.1211588
545720.0000000    0.1308920
545760.0000000    0.1192612
545800.0000000    0.1210865
545840.0000000    0.1147486
545880.0000000    0.1227213
545920.0000000    0.1134975
545960.0000000    0.1145556
546000.0000000    0.1112408
546040.0000000    0.1156425
546080.0000000    0.1131983
546120.0000000    0.1161054
546160.0000000    0.1086678
546200.0000000    0.1092399
546240.0000000    0.1091560
546280.0000000    0.1143934
546320.0000000    0.1087951
546360.0000000    0.1025633
546400.0000000    0.1077185
546440.0000000    0.1146574
546480.0000000    0.1086868
546520.0000000    0.1125567
546560.0000000    0.1173441
546600.0000000    0.1104916
546640.0000000    0.1115987
546680.0000000    0.1140346
546720.0000000    0.1141863
546760.0000000    0.1174103
546800.0000000    0.1122394
546840.0000000    0.1132471
546880.0000000    0.1171228
546920.0000000    0.1232923
546960.0000000    0.1173178
547000.0000000    0.1225486
547040.0000000    0.1225791
547080.0000000    0.1207770
547120.0000000    0.1177032
547160.0000000    0.1134514
547200.0000000    0.1175067
547240.0000000    0.1253880
547280.0000000    0.1338229
547320.0000000    0.1328579
547360.0000000    0.1200841
547400.0000000    0.1274994
547440.0000000    0.1194686
547480.0000000    0.1223738
547520.0000000    0.1278250
547560.0000000    0.1181078
547600.0000000    0.1263454
547640.0000000    0.1403823
547680.0000000    0.1361919
547720.0000000    0.1236861
547760.0000000    0.1332444
547800.0000000    0.1201684
547840.0000000    0.1235265
547880.0000000    0.1127452
547920.0000000    0.1181189
547960.0000000    0.1211302
548000.0000000    0.1145330
548040.0000000    0.1191024
548080.0000000    0.1177307
548120.0000000    0.1158091
548160.0000000    0.1101919
548200.0000000    0.1134305
548240.0000000    0.1142796
548280.0000000    0.1227845
548320.0000000    0.1261590
548360.0000000    0.1244452
548400.0000000    0.1171462
548440.0000000    0.1329886
548480.0000000    0.1245634
548520.0000000    0.1344941
548560.0000000    0.1381154
548600.0000000    0.1265359
548640.0000000    0.1150346
548680.0000000    0.1206272
548720.0000000    0.1163870
548760.0000000    0.1180730
548800.0000000    0.1164781
548840.0000000    0.1176204
548880.0000000    0.1128798
548920.0000000    0.1141397
548960.0000000    0.1082464
549000.0000000    0.1067161
549040.0000000    0.1144483
549080.0000000    0.1068516
549120.0000000    0.1191101
549160.0000000    0.1108770
549200.0000000    0.1136331
549240.0000000    0.1160397
549280.0000000    0.1238318
549320.0000000    0.1148221
549360.0000000    0.1138965
549400.0000000    0.1021661
549440.0000000    0.1111388
549480.0000000    0.1067776
549520.0000000    0.1157930
549560.0000000    0.1324721
549600.0000000    0.1253289
549640.0000000    0.1190675
549680.0000000    0.1202489
549720.0000000    0.1140505
549760.0000000    0.1181214
549800.0000000    0.1189221
549840.0000000    0.1246504
549880.0000000    0.1329792
549920.0000000    0.1160492
549960.0000000    0.1179867
550000.0000000    0.1132291
550040.0000000    0.1153815
550080.0000000    0.1199819
550120.0000000    0.1229085
550160.0000000    0.1116696
550200.0000000    0.1126722
550240.0000000    0.1121496
550280.0000000    0.1285434
550320.0000000    0.1235767
550360.0000000    0.1193715
550400.0000000    0.1120159
550440.0000000    0.1084073
550480.0000000    0.1172492
550520.0000000    0.1162006
550560.0000000    0.1146194
550600.0000000    0.1087481
550640.0000000    0.1093327
550680.0000000    0.1152404
550720.0000000    0.1136740
550760.0000000    0.1147686
550800.0000000    0.1165406
550840.0000000    0.1151062
550880.0000000    0.1131076
550920.0000000    0.1227755
550960.0000000    0.1122952
551000.0000000    0.1208424
551040.0000000    0.1143199
551080.0000000    0.1205649
551120.0000000    0.1166608
551160.0000000    0.1184238
551200.0000000    0.1117779
551240.0000000    0.1098397
551280.0000000    0.1187096
551320.0000000    0.1148980
551360.0000000    0.1166098
551400.0000000    0.1194909
551440.0000000    0.1144496
551480.0000000    0.1204984
551520.0000000    0.1203185
551560.0000000    0.1125124
551600.0000000    0.1306231
551640.0000000    0.1270840
551680.0000000    0.1285287
551720.0000000    0.1210149
551760.0000000    0.1296733
551800.0000000    0.1292843
551840.0000000    0.1412726
551880.0000000    0.1372837
551920.0000000    0.1343823
551960.0000000    0.1263827
552000.0000000    0.1360359
552040.0000000    0.1393897
552080.0000000    0.1495101
552120.0000000    0.1415415
552160.0000000    0.1354088
552200.0000000    0.1289260
552240.0000000    0.1410542
552280.0000000    0.1411612
552320.0000000    0.1288479
552360.0000000    0.1201523
552400.0000000    0.1169000
552440.0000000    0.1248148
552480.0000000    0.1293583
552520.0000000    0.1323459
552560.0000000    0.1146299
552600.0000000    0.1248951
552640.0000000    0.1296429
552680.0000000    0.1215359
552720.0000000    0.1395008
552760.0000000    0.1322785
552800.0000000    0.1257162
552840.0000000    0.1279866
552880.0000000    0.1311900
552920.0000000    0.1321448
552960.0000000    0.1307270
553000.0000000    0.1347030
553040.0000000    0.1185021
553080.0000000    0.1259385
553120.0000000    0.1228453
553160.0000000    0.1144625
553200.0000000    0.1256829
553240.0000000    0.1224906
553280.0000000    0.1249589
553320.0000000    0.1247925
553360.0000000    0.1387521
553400.0000000    0.1218349
553440.0000000    0.1228011
553480.0000000    0.1206934
553520.0000000    0.1296135
553560.0000000    0.1149718
553600.0000000    0.1137324
553640.0000000    0.1227555
553680.0000000    0.1206707
553720.0000000    0.1285283
553760.0000000    0.1199320
553800.0000000    0.1207831
553840.0000000    0.1136640
553880.0000000    0.1152964
553920.0000000    0.1167288
553960.0000000    0.1190766
554000.0000000    0.1194516
554040.0000000    0.1254271
554080.0000000    0.1313127
554120.0000000    0.1196866
554160.0000000    0.1212930
554200.0000000    0.1200550
554240.0000000    0.1090865
554280.0000000    0.1220628
554320.0000000    0.1135956
554360.0000000    0.1120895
554400.0000000    0.1253247
554440.0000000    0.1149382
554480.0000000    0.1207400
554520.0000000    0.1162617
554560.0000000    0.1146660
554600.0000000    0.1192903
554640.0000000    0.1113065
554680.0000000    0.1226940
554720.0000000    0.1121430
554760.0000000    0.1132894
554800.0000000    0.1148394
554840.0000000    0.1135224
554880.0000000    0.1294399
554920.0000000    0.1237376
554960.0000000    0.1176629
555000.0000000    0.1236177
555040.0000000    0.1162975
555080.0000000    0.1155640
555120.0000000    0.1060557
555160.0000000    0.1076641
555200.0000000    0.1152534
555240.0000000    0.1084279
555280.0000000    0.1143793
555320.0000000    0.1128576
555360.0000000    0.1130502
555400.0000000    0.1112418
555440.0000000    0.1089721
555480.0000000    0.1168635
555520.0000000    0.1205657
555560.0000000    0.1185792
555600.0000000    0.1068803
555640.0000000    0.1184602
555680.0000000    0.1150542
555720.0000000    0.1203273
555760.0000000    0.1232640
555800.0000000    0.1293456
555840.0000000    0.1291158
555880.0000000    0.1270219
555920.0000000    0.1305599
555960.0000000    0.1248232
556000.0000000    0.1339766
556040.0000000    0.1372993
556080.0000000    0.1242623
556120.0000000    0.1264236
556160.0000000    0.1316248
556200.0000000    0.1228218
556240.0000000    0.1207234
556280.0000000    0.1119501
556320.0000000    0.1192298
556360.0000000    0.1165904
556400.0000000    0.1125896
556440.0000000    0.1135977
556480.0000000    0.1109171
556520.0000000    0.1208571
556560.0000000    0.1099031
556600.0000000    0.1126644
556640.0000000    0.1154573
556680.0000000    0.1058526
556720.0000000    0.1060526
556760.0000000    0.1092502
556800.0000000    0.1160675
556840.0000000    0.1062406
556880.0000000    0.1112506
556920.0000000    0.1166799
556960.0000000    0.1064406
557000.0000000    0.1104886
557040.0000000    0.1063758
557080.0000000    0.1096536
557120.0000000    0.1307507
557160.0000000    0.1179108
557200.0000000    0.1110439
557240.0000000    0.1058334
557280.0000000    0.1120764
557320.0000000    0.1088036
557360.0000000    0.1135300
557400.0000000    0.1096788
557440.0000000    0.1226926
557480.0000000    0.1162415
557520.0000000    0.1138758
557560.0000000    0.1234150
557600.0000000    0.1178491
557640.0000000    0.1141483
557680.0000000    0.1134379
557720.0000000    0.1144478
557760.0000000    0.1192175
557800.0000000    0.1171178
557840.0000000    0.1123199
557880.0000000    0.1201525
557920.0000000    0.1175275
557960.0000000    0.1166884
558000.0000000    0.1183349
558040.0000000    0.1216245
558080.0000000    0.1176622
558120.0000000    0.1239239
558160.0000000    0.1315388
558200.0000000    0.1337442
558240.0000000    0.1256866
558280.0000000    0.1295737
558320.0000000    0.1210881
558360.0000000    0.1456368
558400.0000000    0.1308880
558440.0000000    0.1305392
558480.0000000    0.1285221
558520.0000000    0.1234968
558560.0000000    0.1187768
558600.0000000    0.1204806
558640.0000000    0.1144684
558680.0000000    0.1207643
558720.0000000    0.1137063
558760.0000000    0.1212809
558800.0000000    0.1158435
558840.0000000    0.1135153
558880.0000000    0.1137836
558920.0000000    0.1158602
558960.0000000    0.1191472
559000.0000000    0.1260711
559040.0000000    0.1253380
559080.0000000    0.1237331
559120.0000000    0.1322997
559160.0000000    0.1388259
559200.0000000    0.1265832
559240.0000000    0.1298748
559280.0000000    0.1276909
559320.0000000    0.1236482
559360.0000000    0.1193314
559400.0000000    0.1205773
559440.0000000    0.1304422
559480.0000000    0.1171681
559520.0000000    0.1283890
559560.0000000    0.1275668
559600.0000000    0.1265745
559640.0000000    0.1255830
559680.0000000    0.1172770
559720.0000000    0.1190095
559760.0000000    0.1100015
559800.0000000    0.1056939
559840.0000000    0.1125289
559880.0000000    0.1183049
559920.0000000    0.1144710
559960.0000000    0.1230586
560000.0000000    0.1265530
560040.0000000    0.1304910
560080.0000000    0.1373458
560120.0000000    0.1515888
560160.0000000    0.1391132
560200.0000000    0.1338319
560240.0000000    0.1335893
560280.0000000    0.1292716
560320.0000000    0.1425011
560360.0000000    0.1354638
560400.0000000    0.1437575
560440.0000000    0.1282547
560480.0000000    0.1395620
560520.0000000    0.1478833
560560.0000000    0.1319751
560600.0000000    0.1256654
560640.0000000    0.1247590
560680.0000000    0.1237805
560720.0000000    0.1253980
560760.0000000    0.1257218
560800.0000000    0.1412505
560840.0000000    0.1452664
560880.0000000    0.1346909
560920.0000000    0.1355201
560960.0000000    0.1305822
561000.0000000    0.1550638
561040.0000000    0.1359535
561080.0000000    0.1281420
561120.0000000    0.1267221
561160.0000000    0.1309075
561200.0000000    0.1223678
561240.0000000    0.1225538
561280.0000000    0.1158839
561320.0000000    0.1207840
561360.0000000    0.1202006
561400.0000000    0.1077523
561440.0000000    0.1050718
561480.0000000    0.1197857
561520.0000000    0.1276306
561560.0000000    0.1364208
561600.0000000    0.1367963
561640.0000000    0.1342089
561680.0000000    0.1323045
561720.0000000    0.1259815
561760.0000000    0.1250756
561800.0000000    0.1248460
561840.0000000    0.1168446
561880.0000000    0.1144656
561920.0000000    0.1224225
561960.0000000    0.1279253
562000.0000000    0.1248544
562040.0000000    0.1266059
562080.0000000    0.1278585
562120.0000000    0.1281866
562160.0000000    0.1229834
562200.0000000    0.1181575
562240.0000000    0.1151128
562280.0000000    0.1251242
562320.0000000    0.1211086
562360.0000000    0.1185248
562400.0000000    0.1149495
562440.0000000    0.1196673
562480.0000000    0.1156651
562520.0000000    0.1113013
562560.0000000    0.1160897
562600.0000000    0.1208130
562640.0000000    0.1203360
562680.0000000    0.1225251
562720.0000000    0.1163913
562760.0000000    0.1191419
562800.0000000    0.1203795
562840.0000000    0.1087593
562880.0000000    0.1351940
562920.0000000    0.1214986
562960.0000000    0.1239346
563000.0000000    0.1178905
563040.0000000    0.1320676
563080.0000000    0.1123024
563120.0000000    0.1087593
563160.0000000    0.1128659
563200.0000000    0.1064526
563240.0000000    0.1099635
563280.0000000    0.1169637
563320.0000000    0.1073659
563360.0000000    0.1201810
563400.0000000    0.1115804
563440.0000000    0.1141725
563480.0000000    0.1213312
563520.0000000    0.1114211
563560.0000000    0.1130658
563600.0000000    0.1247852
563640.0000000    0.1163931
563680.0000000    0.1227884
563720.0000000    0.1242607
563760.0000000    0.1231940
563800.0000000    0.1214398
563840.0000000    0.1220244
563880.0000000    0.1295510
563920.0000000    0.1218417
563960.0000000    0.1142321
564000.0000000    0.1143225
564040.0000000    0.1136372
564080.0000000    0.1180948
564120.0000000    0.1068834
564160.0000000    0.1193164
564200.0000000    0.1202308
564240.0000000    0.1155250
564280.0000000    0.1148665
564320.0000000    0.1079708
564360.0000000    0.1061166
564400.0000000    0.1126826
564440.0000000    0.1110301
564480.0000000    0.1054658
564520.0000000    0.1163581
564560.0000000    0.1184497
564600.0000000    0.1117265
564640.0000000    0.1129370
564680.0000000    0.1075745
564720.0000000    0.1041362
564760.0000000    0.1031645
564800.0000000    0.1148834
564840.0000000    0.1075664
564880.0000000    0.1055569
564920.0000000    0.1040342
564960.0000000    0.1089145
565000.0000000    0.1038678
565040.0000000    0.0998693
565080.0000000    0.1065668
565120.0000000    0.1041565
565160.0000000    0.1119152
565200.0000000    0.1065839
565240.0000000    0.1051492
565280.0000000    0.1150503
565320.0000000    0.1219374
565360.0000000    0.1131257
565400.0000000    0.1145163
565440.0000000    0.1123830
565480.0000000    0.1200379
565520.0000000    0.1177903
565560.0000000    0.1145897
565600.0000000    0.1173792
565640.0000000    0.1125937
565680.0000000    0.1118240
565720.0000000    0.1214473
565760.0000000    0.1052467
565800.0000000    0.1108623
565840.0000000    0.1141772
565880.0000000    0.1143980
565920.0000000    0.1208715
565960.0000000    0.1253054
566000.0000000    0.1271235
566040.0000000    0.1258809
566080.0000000    0.1115468
566120.0000000    0.1195318
566160.0000000    0.1200823
566200.0000000    0.1261790
566240.0000000    0.1190372
566280.0000000    0.1170493
566320.0000000    0.1157626
566360.0000000    0.1234779
566400.0000000    0.1124079
566440.0000000    0.1183530
566480.0000000    0.1111985
566520.0000000    0.1188285
566560.0000000    0.1267109
566600.0000000    0.1324346
566640.0000000    0.1253874
566680.0000000    0.1189270
566720.0000000    0.1254455
566760.0000000    0.1313070
566800.0000000    0.1298961
566840.0000000    0.1177253
566880.0000000    0.1185798
566920.0000000    0.1204242
566960.0000000    0.1255113
567000.0000000    0.1101215
567040.0000000    0.1232343
567080.0000000    0.1191604
567120.0000000    0.1209801
567160.0000000    0.1265175
567200.0000000    0.1183754
567240.0000000    0.1156589
567280.0000000    0.1178160
567320.0000000    0.1155939
567360.0000000    0.1282880
567400.0000000    0.1159845
567440.0000000    0.1256604
567480.0000000    0.1331739
567520.0000000    0.1178632
567560.0000000    0.1186018
567600.0000000    0.1201722
567640.0000000    0.1231571
567680.0000000    0.1269566
567720.0000000    0.1232780
567760.0000000    0.1176234
567800.0000000    0.1154294
567840.0000000    0.1156405
567880.0000000    0.1192790
567920.0000000    0.1140694
567960.0000000    0.1113736
568000.0000000    0.1145859
568040.0000000    0.1203331
568080.0000000    0.1280431
568120.0000000    0.1188744
568160.0000000    0.1203289
568200.0000000    0.1127196
568240.0000000    0.1143500
568280.0000000    0.1246860
568320.0000000    0.1288673
568360.0000000    0.1321789
568400.0000000    0.1234563
568440.0000000    0.1157050
568480.0000000    0.1292741
568520.0000000    0.1246476
568560.0000000    0.1313261
568600.0000000    0.1252781
568640.0000000    0.1238878
568680.0000000    0.1112621
568720.0000000    0.1192122
568760.0000000    0.1204486
568800.0000000    0.1164755
568840.0000000    0.1250362
568880.0000000    0.1156163
568920.0000000    0.1061486
568960.0000000    0.1144086
569000.0000000    0.1162982
569040.0000000    0.1103438
569080.0000000    0.1113900
569120.0000000    0.1250549
569160.0000000    0.1124004
569200.0000000    0.1105588
569240.0000000    0.1264242
569280.0000000    0.1083216
569320.0000000    0.1252335
569360.0000000    0.1243976
569400.0000000    0.1278335
569440.0000000    0.1193775
569480.0000000    0.1149523
569520.0000000    0.1126058
569560.0000000    0.1142919
569600.0000000    0.1114011
569640.0000000    0.1201643
569680.0000000    0.1220618
569720.0000000    0.1167953
569760.0000000    0.1195822
569800.0000000    0.1185752
569840.0000000    0.1353712
569880.0000000    0.1148329
569920.0000000    0.1059937
569960.0000000    0.1202599
570000.0000000    0.1083088
570040.0000000    0.1051217
570080.0000000    0.1141895
570120.0000000    0.1248667
570160.0000000    0.1205609
570200.0000000    0.1158949
570240.0000000    0.1152202
570280.0000000    0.1155601
570320.0000000    0.1205708
570360.0000000    0.1209010
570400.0000000    0.1097429
570440.0000000    0.1101325
570480.0000000    0.1160659
570520.0000000    0.1207559
570560.0000000    0.1107471
570600.0000000    0.1121758
570640.0000000    0.1148554
570680.0000000    0.1230115
570720.0000000    0.1228438
570760.0000000    0.1111913
570800.0000000    0.1180019
570840.0000000    0.1110617
570880.0000000    0.1309575
570920.0000000    0.1312979
570960.0000000    0.1138293
571000.0000000    0.1238507
571040.0000000    0.1117160
571080.0000000    0.1318299
571120.0000000    0.1286376
571160.0000000    0.1261011
571200.0000000    0.1217202
571240.0000000    0.1393491
571280.0000000    0.1215659
571320.0000000    0.1201299
571360.0000000    0.1194717
571400.0000000    0.1123495
571440.0000000    0.1177382
571480.0000000    0.1187442
571520.0000000    0.1157606
571560.0000000    0.1245670
571600.0000000    0.1078031
571640.0000000    0.1193265
571680.0000000    0.1185956
571720.0000000    0.1117004
571760.0000000    0.1073614
571800.0000000    0.1147051
571840.0000000    0.1163834
571880.0000000    0.1219857
571920.0000000    0.1243842
571960.0000000    0.1168714
572000.0000000    0.1241873
572040.0000000    0.1197203
572080.0000000    0.1279681
572120.0000000    0.1342993
572160.0000000    0.1230614
572200.0000000    0.1155465
572240.0000000    0.1220660
572280.0000000    0.1211590
572320.0000000    0.1203619
572360.0000000    0.1246709
572400.0000000    0.1261827
572440.0000000    0.1171984
572480.0000000    0.1216263
572520.0000000    0.1214313
572560.0000000    0.1249833
572600.0000000    0.1248162
572640.0000000    0.1252546
572680.0000000    0.1184473
572720.0000000    0.1176401
572760.0000000    0.1332384
572800.0000000    0.1261762
572840.0000000    0.1249049
572880.0000000    0.1314216
572920.0000000    0.1224540
572960.0000000    0.1139948
573000.0000000    0.1152888
573040.0000000    0.1234750
573080.0000000    0.1154945
573120.0000000    0.1254165
573160.0000000    0.1201697
573200.0000000    0.1182107
573240.0000000    0.1144775
573280.0000000    0.1175554
573320.0000000    0.1166138
573360.0000000    0.1118119
573400.0000000    0.1247962
573440.0000000    0.1211908
573480.0000000    0.1131319
573520.0000000    0.1135688
573560.0000000    0.1168179
573600.0000000    0.1109811
573640.0000000    0.1039009
573680.0000000    0.1069760
573720.0000000    0.1065407
573760.0000000    0.1078548
573800.0000000    0.1136445
573840.0000000    0.1051071
573880.0000000    0.1066391
573920.0000000    0.1082891
573960.0000000    0.1098722
574000.0000000    0.1066602
574040.0000000    0.1050101
574080.0000000    0.1117611
574120.0000000    0.1129191
574160.0000000    0.1106417
574200.0000000    0.1120880
574240.0000000    0.1186959
574280.0000000    0.1077797
574320.0000000    0.1279144
574360.0000000    0.1265067
[truncated: 297,950 more chars]
