# Supplementary material for: Comment on 'Valid molecular dynamics simulations of human hemoglobin require a surprisingly large box size'
Source: eLife. 2019 Jun 20;8:e44718. doi: 10.7554/eLife.44718 (PMC6586461; doi:10.7554/eLife.44718)
Supplement: Figure 1—source data 1. — The zip archive contains a README file describing which source files correspond to the different panels. [file elife-44718-fig1-data1.zip › figure1/panels_AB/150A/j/rmsd_2dn3.xvg]

# This file was created Mon Jan  7 05:38:35 2019
# Created by:
#                       :-) GROMACS - gmx rms, 2018.4 (-:
# 
# Executable:   /mpcdf/soft/SLE_12_SP3/packages/skylake/gromacs/gcc_6-impi_2018_4/2018.4/bin/gmx
# Data prefix:  /mpcdf/soft/SLE_12_SP3/packages/skylake/gromacs/gcc_6-impi_2018_4/2018.4
# Working dir:  /cobra/u/bgroot/hemoglobin/150a-elife/eq10gpu
# Command line:
#   gmx rms -s ../2dn3/conf.pdb -f xx.xtc -o rmsd_2dn3.xvg -nice 0
# gmx rms is part of G R O M A C S:
#
# GROningen Mixture of Alchemy and Childrens' Stories
#
@    title "RMSD"
@    xaxis  label "Time (ps)"
@    yaxis  label "RMSD (nm)"
@TYPE xy
@ subtitle "Backbone after lsq fit to Backbone"
   0.0000000    0.2454058
  40.0000000    0.2885366
  80.0000000    0.2619625
 120.0000000    0.3034809
 160.0000000    0.2871066
 200.0000000    0.2686264
 240.0000000    0.2940312
 280.0000000    0.3004766
 320.0000000    0.2997998
 360.0000000    0.2712355
 400.0000000    0.2960972
 440.0000000    0.2693594
 480.0000000    0.2782423
 520.0000000    0.2706348
 560.0000000    0.2912792
 600.0000000    0.2671038
 640.0000000    0.2631971
 680.0000000    0.2482435
 720.0000000    0.2624721
 760.0000000    0.2673237
 800.0000000    0.2658103
 840.0000000    0.2755574
 880.0000000    0.2756201
 920.0000000    0.2758851
 960.0000000    0.2920909
1000.0000000    0.2680427
1040.0000000    0.2543857
1080.0000000    0.2609999
1120.0000000    0.2462936
1160.0000000    0.2606830
1200.0000000    0.2671631
1240.0000000    0.2765270
1280.0000000    0.2562760
1320.0000000    0.2532303
1360.0000000    0.2544471
1400.0000000    0.2634800
1440.0000000    0.2597832
1480.0000000    0.2625992
1520.0000000    0.2549495
1560.0000000    0.2734372
1600.0000000    0.2914754
1640.0000000    0.2897149
1680.0000000    0.2873747
1720.0000000    0.2687419
1760.0000000    0.2648746
1800.0000000    0.2762728
1840.0000000    0.2939286
1880.0000000    0.2715608
1920.0000000    0.2915917
1960.0000000    0.2840384
2000.0000000    0.2545353
2040.0000000    0.2464201
2080.0000000    0.2531329
2120.0000000    0.2651928
2160.0000000    0.2544161
2200.0000000    0.2578143
2240.0000000    0.2766860
2280.0000000    0.2694988
2320.0000000    0.2594073
2360.0000000    0.2653467
2400.0000000    0.2524341
2440.0000000    0.2575230
2480.0000000    0.2720460
2520.0000000    0.2421981
2560.0000000    0.2516391
2600.0000000    0.2589611
2640.0000000    0.2534057
2680.0000000    0.2550096
2720.0000000    0.2555051
2760.0000000    0.2566957
2800.0000000    0.2409729
2840.0000000    0.2427865
2880.0000000    0.2598310
2920.0000000    0.2507915
2960.0000000    0.2583512
3000.0000000    0.2439452
3040.0000000    0.2616700
3080.0000000    0.2436390
3120.0000000    0.2535581
3160.0000000    0.2626014
3200.0000000    0.2593400
3240.0000000    0.2684014
3280.0000000    0.2476489
3320.0000000    0.2504871
3360.0000000    0.2599169
3400.0000000    0.2450916
3440.0000000    0.2527364
3480.0000000    0.2726891
3520.0000000    0.2529254
3560.0000000    0.2596151
3600.0000000    0.2512581
3640.0000000    0.2678117
3680.0000000    0.2611449
3720.0000000    0.2716901
3760.0000000    0.2837714
3800.0000000    0.2657805
3840.0000000    0.2749349
3880.0000000    0.2704171
3920.0000000    0.2773880
3960.0000000    0.2831435
4000.0000000    0.2647716
4040.0000000    0.2850074
4080.0000000    0.2763611
4120.0000000    0.2826466
4160.0000000    0.2673617
4200.0000000    0.2530863
4240.0000000    0.2573056
4280.0000000    0.2525235
4320.0000000    0.2783814
4360.0000000    0.2495499
4400.0000000    0.2614689
4440.0000000    0.2528881
4480.0000000    0.2609968
4520.0000000    0.2527273
4560.0000000    0.2812239
4600.0000000    0.2719893
4640.0000000    0.2707484
4680.0000000    0.2762429
4720.0000000    0.2593184
4760.0000000    0.2615772
4800.0000000    0.2687787
4840.0000000    0.2680173
4880.0000000    0.2650377
4920.0000000    0.2706939
4960.0000000    0.2722742
5000.0000000    0.2618365
5040.0000000    0.2747692
5080.0000000    0.2693014
5120.0000000    0.2760337
5160.0000000    0.2926860
5200.0000000    0.2941363
5240.0000000    0.2725784
5280.0000000    0.2713166
5320.0000000    0.2730509
5360.0000000    0.2837774
5400.0000000    0.2752602
5440.0000000    0.2765149
5480.0000000    0.2847567
5520.0000000    0.2688333
5560.0000000    0.2706271
5600.0000000    0.2663123
5640.0000000    0.2505512
5680.0000000    0.2871310
5720.0000000    0.2450824
5760.0000000    0.2628547
5800.0000000    0.2732279
5840.0000000    0.2760363
5880.0000000    0.2843750
5920.0000000    0.2651091
5960.0000000    0.2762329
6000.0000000    0.2687149
6040.0000000    0.2991725
6080.0000000    0.2755655
6120.0000000    0.2867341
6160.0000000    0.2483275
6200.0000000    0.2531520
6240.0000000    0.2634692
6280.0000000    0.2656660
6320.0000000    0.2624186
6360.0000000    0.2812046
6400.0000000    0.2723392
6440.0000000    0.2782020
6480.0000000    0.2698329
6520.0000000    0.2703057
6560.0000000    0.2654287
6600.0000000    0.2696715
6640.0000000    0.2615377
6680.0000000    0.2769643
6720.0000000    0.2718138
6760.0000000    0.2652608
6800.0000000    0.2661056
6840.0000000    0.2698057
6880.0000000    0.2750139
6920.0000000    0.2717999
6960.0000000    0.2571075
7000.0000000    0.2776410
7040.0000000    0.2681403
7080.0000000    0.2660997
7120.0000000    0.2480813
7160.0000000    0.2599204
7200.0000000    0.2675714
7240.0000000    0.2669670
7280.0000000    0.2691289
7320.0000000    0.2773941
7360.0000000    0.2872419
7400.0000000    0.2730137
7440.0000000    0.2814822
7480.0000000    0.2710323
7520.0000000    0.2844187
7560.0000000    0.2820780
7600.0000000    0.3097797
7640.0000000    0.2847414
7680.0000000    0.2912768
7720.0000000    0.2696746
7760.0000000    0.2850024
7800.0000000    0.3082498
7840.0000000    0.2930745
7880.0000000    0.2764142
7920.0000000    0.2751731
7960.0000000    0.2889919
8000.0000000    0.2943283
8040.0000000    0.2874548
8080.0000000    0.2921495
8120.0000000    0.2822304
8160.0000000    0.2677575
8200.0000000    0.2784758
8240.0000000    0.2726814
8280.0000000    0.2789445
8320.0000000    0.2784312
8360.0000000    0.2726194
8400.0000000    0.3033129
8440.0000000    0.2844201
8480.0000000    0.2700787
8520.0000000    0.3231243
8560.0000000    0.3087653
8600.0000000    0.2889061
8640.0000000    0.2936997
8680.0000000    0.2962747
8720.0000000    0.2991865
8760.0000000    0.2966345
8800.0000000    0.2849583
8840.0000000    0.2900609
8880.0000000    0.2908473
8920.0000000    0.2787098
8960.0000000    0.2718573
9000.0000000    0.2846664
9040.0000000    0.2643460
9080.0000000    0.2759156
9120.0000000    0.2673659
9160.0000000    0.2941009
9200.0000000    0.2804728
9240.0000000    0.2872763
9280.0000000    0.2821667
9320.0000000    0.2878247
9360.0000000    0.2676553
9400.0000000    0.2968743
9440.0000000    0.3050195
9480.0000000    0.2992181
9520.0000000    0.2770901
9560.0000000    0.2729537
9600.0000000    0.2642371
9640.0000000    0.2728837
9680.0000000    0.3071930
9720.0000000    0.2897972
9760.0000000    0.2925355
9800.0000000    0.2839628
9840.0000000    0.3041346
9880.0000000    0.2902361
9920.0000000    0.2911262
9960.0000000    0.2851408
10000.0000000    0.3027807
10040.0000000    0.2626062
10080.0000000    0.2763294
10120.0000000    0.2922453
10160.0000000    0.2952672
10200.0000000    0.2791251
10240.0000000    0.2909764
10280.0000000    0.2787625
10320.0000000    0.2929194
10360.0000000    0.3079786
10400.0000000    0.3023840
10440.0000000    0.2753634
10480.0000000    0.2964158
10520.0000000    0.2898198
10560.0000000    0.2755591
10600.0000000    0.2542724
10640.0000000    0.2786987
10680.0000000    0.2987906
10720.0000000    0.2949235
10760.0000000    0.3000133
10800.0000000    0.2940243
10840.0000000    0.3066929
10880.0000000    0.2843691
10920.0000000    0.2937891
10960.0000000    0.3069890
11000.0000000    0.2991918
11040.0000000    0.2948610
11080.0000000    0.2843920
11120.0000000    0.2879945
11160.0000000    0.2832100
11200.0000000    0.2941074
11240.0000000    0.2832348
11280.0000000    0.2979373
11320.0000000    0.2779082
11360.0000000    0.2743531
11400.0000000    0.2781066
11440.0000000    0.2948313
11480.0000000    0.2987958
11520.0000000    0.2948771
11560.0000000    0.2660384
11600.0000000    0.2724970
11640.0000000    0.2808918
11680.0000000    0.2745261
11720.0000000    0.2713524
11760.0000000    0.2752594
11800.0000000    0.2660044
11840.0000000    0.2825640
11880.0000000    0.2981594
11920.0000000    0.2876703
11960.0000000    0.2822303
12000.0000000    0.2892325
12040.0000000    0.2887622
12080.0000000    0.2526701
12120.0000000    0.2753975
12160.0000000    0.2667832
12200.0000000    0.2857892
12240.0000000    0.2980487
12280.0000000    0.3074423
12320.0000000    0.3034367
12360.0000000    0.3042693
12400.0000000    0.2888379
12440.0000000    0.2980632
12480.0000000    0.3153320
12520.0000000    0.2988515
12560.0000000    0.2949947
12600.0000000    0.2912448
12640.0000000    0.2933230
12680.0000000    0.2840652
12720.0000000    0.2805155
12760.0000000    0.2799399
12800.0000000    0.2815005
12840.0000000    0.2944702
12880.0000000    0.3087116
12920.0000000    0.3011578
12960.0000000    0.3095104
13000.0000000    0.2944711
13040.0000000    0.3006347
13080.0000000    0.2865421
13120.0000000    0.2886178
13160.0000000    0.2963601
13200.0000000    0.3144850
13240.0000000    0.2936191
13280.0000000    0.2818243
13320.0000000    0.3072498
13360.0000000    0.2981716
13400.0000000    0.2702584
13440.0000000    0.2673238
13480.0000000    0.2917086
13520.0000000    0.2758892
13560.0000000    0.2849977
13600.0000000    0.2835158
13640.0000000    0.3218828
13680.0000000    0.2887720
13720.0000000    0.2939609
13760.0000000    0.2870902
13800.0000000    0.2989778
13840.0000000    0.2829653
13880.0000000    0.2740318
13920.0000000    0.2792064
13960.0000000    0.2623165
14000.0000000    0.2703914
14040.0000000    0.2884948
14080.0000000    0.2994701
14120.0000000    0.2764033
14160.0000000    0.2724413
14200.0000000    0.2629175
14240.0000000    0.2622665
14280.0000000    0.2832613
14320.0000000    0.2608379
14360.0000000    0.2856241
14400.0000000    0.2877148
14440.0000000    0.2662131
14480.0000000    0.2720605
14520.0000000    0.2831618
14560.0000000    0.2916730
14600.0000000    0.2754422
14640.0000000    0.2886671
14680.0000000    0.2713337
14720.0000000    0.2632121
14760.0000000    0.2871665
14800.0000000    0.2847920
14840.0000000    0.2755027
14880.0000000    0.2823800
14920.0000000    0.2708271
14960.0000000    0.2712465
15000.0000000    0.2926431
15040.0000000    0.2806023
15080.0000000    0.2801464
15120.0000000    0.2665024
15160.0000000    0.2779884
15200.0000000    0.3033721
15240.0000000    0.2761065
15280.0000000    0.2704923
15320.0000000    0.2837723
15360.0000000    0.2747959
15400.0000000    0.2741530
15440.0000000    0.2880904
15480.0000000    0.2731387
15520.0000000    0.2742132
15560.0000000    0.2886677
15600.0000000    0.2678258
15640.0000000    0.2757702
15680.0000000    0.2691353
15720.0000000    0.2662566
15760.0000000    0.2769384
15800.0000000    0.2579921
15840.0000000    0.2521618
15880.0000000    0.2540571
15920.0000000    0.2691275
15960.0000000    0.2612087
16000.0000000    0.2740844
16040.0000000    0.2734191
16080.0000000    0.2381821
16120.0000000    0.2442607
16160.0000000    0.2678069
16200.0000000    0.2634748
16240.0000000    0.2613354
16280.0000000    0.2638677
16320.0000000    0.2599984
16360.0000000    0.2795955
16400.0000000    0.2648685
16440.0000000    0.2680269
16480.0000000    0.2603720
16520.0000000    0.2378670
16560.0000000    0.2503136
16600.0000000    0.2653914
16640.0000000    0.2717498
16680.0000000    0.2672099
16720.0000000    0.2810137
16760.0000000    0.2651575
16800.0000000    0.2708410
16840.0000000    0.2789624
16880.0000000    0.2780014
16920.0000000    0.2781156
16960.0000000    0.2923544
17000.0000000    0.2602243
17040.0000000    0.2631729
17080.0000000    0.2774626
17120.0000000    0.2534781
17160.0000000    0.2514608
17200.0000000    0.2501079
17240.0000000    0.2651489
17280.0000000    0.2592922
17320.0000000    0.2642149
17360.0000000    0.2717171
17400.0000000    0.2715966
17440.0000000    0.2685523
17480.0000000    0.2674668
17520.0000000    0.2629676
17560.0000000    0.2614298
17600.0000000    0.2743433
17640.0000000    0.2605953
17680.0000000    0.2729422
17720.0000000    0.2588661
17760.0000000    0.2620791
17800.0000000    0.2611311
17840.0000000    0.2704272
17880.0000000    0.2704419
17920.0000000    0.2702946
17960.0000000    0.2546551
18000.0000000    0.2822138
18040.0000000    0.2953586
18080.0000000    0.2753852
18120.0000000    0.2890407
18160.0000000    0.2659476
18200.0000000    0.2934906
18240.0000000    0.2727013
18280.0000000    0.2769569
18320.0000000    0.2638108
18360.0000000    0.2686051
18400.0000000    0.2749286
18440.0000000    0.2755818
18480.0000000    0.2744378
18520.0000000    0.2750451
18560.0000000    0.2812402
18600.0000000    0.3035545
18640.0000000    0.2860323
18680.0000000    0.2852510
18720.0000000    0.2912886
18760.0000000    0.2850117
18800.0000000    0.2868954
18840.0000000    0.2915910
18880.0000000    0.2812651
18920.0000000    0.2796846
18960.0000000    0.2986262
19000.0000000    0.2706106
19040.0000000    0.2684633
19080.0000000    0.2799889
19120.0000000    0.2798744
19160.0000000    0.2679190
19200.0000000    0.2788781
19240.0000000    0.2668587
19280.0000000    0.2688994
19320.0000000    0.2753151
19360.0000000    0.2718823
19400.0000000    0.2868108
19440.0000000    0.2712171
19480.0000000    0.2826586
19520.0000000    0.2739175
19560.0000000    0.2695028
19600.0000000    0.2899742
19640.0000000    0.2840594
19680.0000000    0.2777340
19720.0000000    0.2666326
19760.0000000    0.2848015
19800.0000000    0.2936924
19840.0000000    0.2772764
19880.0000000    0.2742482
19920.0000000    0.2688113
19960.0000000    0.2668769
20000.0000000    0.2585009
20040.0000000    0.2977684
20080.0000000    0.2705021
20120.0000000    0.2701488
20160.0000000    0.2756994
20200.0000000    0.2589877
20240.0000000    0.2786897
20280.0000000    0.2658119
20320.0000000    0.2819701
20360.0000000    0.2684867
20400.0000000    0.2849670
20440.0000000    0.2729205
20480.0000000    0.2793056
20520.0000000    0.2756963
20560.0000000    0.2847944
20600.0000000    0.2681866
20640.0000000    0.2772413
20680.0000000    0.2517367
20720.0000000    0.2908011
20760.0000000    0.2672717
20800.0000000    0.2801156
20840.0000000    0.2706603
20880.0000000    0.2832076
20920.0000000    0.2844017
20960.0000000    0.2848212
21000.0000000    0.2981216
21040.0000000    0.2904240
21080.0000000    0.3119458
21120.0000000    0.3057165
21160.0000000    0.2662178
21200.0000000    0.3033067
21240.0000000    0.3016284
21280.0000000    0.2957852
21320.0000000    0.2891055
21360.0000000    0.2656151
21400.0000000    0.2853709
21440.0000000    0.2994489
21480.0000000    0.2823460
21520.0000000    0.2916663
21560.0000000    0.2717012
21600.0000000    0.2932280
21640.0000000    0.2864495
21680.0000000    0.2958612
21720.0000000    0.2887682
21760.0000000    0.2972240
21800.0000000    0.2829800
21840.0000000    0.2743566
21880.0000000    0.2850548
21920.0000000    0.2802276
21960.0000000    0.3097826
22000.0000000    0.2859303
22040.0000000    0.2947970
22080.0000000    0.2819179
22120.0000000    0.2826014
22160.0000000    0.3008822
22200.0000000    0.3059976
22240.0000000    0.3027290
22280.0000000    0.2962108
22320.0000000    0.2918759
22360.0000000    0.2696653
22400.0000000    0.3101884
22440.0000000    0.2867011
22480.0000000    0.2872119
22520.0000000    0.2715131
22560.0000000    0.2784891
22600.0000000    0.2888559
22640.0000000    0.2797979
22680.0000000    0.2689280
22720.0000000    0.2661450
22760.0000000    0.2782922
22800.0000000    0.2759153
22840.0000000    0.2548431
22880.0000000    0.2890906
22920.0000000    0.2676558
22960.0000000    0.2915869
23000.0000000    0.2717540
23040.0000000    0.2895681
23080.0000000    0.2560326
23120.0000000    0.2883629
23160.0000000    0.2657093
23200.0000000    0.2593423
23240.0000000    0.2728763
23280.0000000    0.2691799
23320.0000000    0.2676207
23360.0000000    0.2676065
23400.0000000    0.2670464
23440.0000000    0.2903636
23480.0000000    0.2814603
23520.0000000    0.2922797
23560.0000000    0.2926416
23600.0000000    0.2769454
23640.0000000    0.2741183
23680.0000000    0.2724097
23720.0000000    0.2948095
23760.0000000    0.2823641
23800.0000000    0.2747869
23840.0000000    0.2698970
23880.0000000    0.2632836
23920.0000000    0.2421543
23960.0000000    0.2726888
24000.0000000    0.2779926
24040.0000000    0.2598084
24080.0000000    0.2605817
24120.0000000    0.2580057
24160.0000000    0.2556964
24200.0000000    0.2678503
24240.0000000    0.2808042
24280.0000000    0.2743671
24320.0000000    0.2547764
24360.0000000    0.2641840
24400.0000000    0.2718036
24440.0000000    0.2581294
24480.0000000    0.2663143
24520.0000000    0.2584259
24560.0000000    0.2700983
24600.0000000    0.2739342
24640.0000000    0.2834608
24680.0000000    0.2799619
24720.0000000    0.2866307
24760.0000000    0.2796739
24800.0000000    0.3029102
24840.0000000    0.2634312
24880.0000000    0.2693548
24920.0000000    0.2598478
24960.0000000    0.2630231
25000.0000000    0.2782391
25040.0000000    0.2663385
25080.0000000    0.2675646
25120.0000000    0.2604911
25160.0000000    0.2883432
25200.0000000    0.2786617
25240.0000000    0.2786170
25280.0000000    0.2577507
25320.0000000    0.2858388
25360.0000000    0.2729972
25400.0000000    0.2844585
25440.0000000    0.2658022
25480.0000000    0.2758603
25520.0000000    0.2510677
25560.0000000    0.2818718
25600.0000000    0.2809929
25640.0000000    0.2747885
25680.0000000    0.2710670
25720.0000000    0.2876202
25760.0000000    0.2761840
25800.0000000    0.2738360
25840.0000000    0.2704296
25880.0000000    0.2476576
25920.0000000    0.2774706
25960.0000000    0.2560913
26000.0000000    0.2748251
26040.0000000    0.2819849
26080.0000000    0.2508973
26120.0000000    0.2793685
26160.0000000    0.2730534
26200.0000000    0.2740920
26240.0000000    0.2860880
26280.0000000    0.2743571
26320.0000000    0.2789682
26360.0000000    0.2646202
26400.0000000    0.2646115
26440.0000000    0.2905234
26480.0000000    0.2727709
26520.0000000    0.2741580
26560.0000000    0.2684364
26600.0000000    0.2683762
26640.0000000    0.2722168
26680.0000000    0.2767724
26720.0000000    0.2752416
26760.0000000    0.2882272
26800.0000000    0.2857990
26840.0000000    0.2528057
26880.0000000    0.2684322
26920.0000000    0.2589135
26960.0000000    0.2730483
27000.0000000    0.2657742
27040.0000000    0.2746118
27080.0000000    0.2679307
27120.0000000    0.2707643
27160.0000000    0.2683998
27200.0000000    0.2840696
27240.0000000    0.2866720
27280.0000000    0.2882071
27320.0000000    0.3065073
27360.0000000    0.2895283
27400.0000000    0.2980091
27440.0000000    0.3115198
27480.0000000    0.2869629
27520.0000000    0.2963572
27560.0000000    0.2872542
27600.0000000    0.2866412
27640.0000000    0.2798879
27680.0000000    0.2941351
27720.0000000    0.2707667
27760.0000000    0.2922609
27800.0000000    0.2811941
27840.0000000    0.2948948
27880.0000000    0.2735057
27920.0000000    0.3024223
27960.0000000    0.3163474
28000.0000000    0.3010719
28040.0000000    0.2914693
28080.0000000    0.2867354
28120.0000000    0.2836069
28160.0000000    0.2765387
28200.0000000    0.2844678
28240.0000000    0.2732676
28280.0000000    0.2555570
28320.0000000    0.2857051
28360.0000000    0.2891101
28400.0000000    0.2898529
28440.0000000    0.2939790
28480.0000000    0.2809696
28520.0000000    0.3078238
28560.0000000    0.3016373
28600.0000000    0.3244981
28640.0000000    0.2822767
28680.0000000    0.2691160
28720.0000000    0.2798442
28760.0000000    0.2887706
28800.0000000    0.2905555
28840.0000000    0.2833031
28880.0000000    0.2865176
28920.0000000    0.2714732
28960.0000000    0.2833422
29000.0000000    0.2880902
29040.0000000    0.2970328
29080.0000000    0.3205109
29120.0000000    0.3182469
29160.0000000    0.2887143
29200.0000000    0.3050830
29240.0000000    0.2901029
29280.0000000    0.2971630
29320.0000000    0.2821602
29360.0000000    0.2716152
29400.0000000    0.2922451
29440.0000000    0.3109685
29480.0000000    0.2838200
29520.0000000    0.2839103
29560.0000000    0.2825111
29600.0000000    0.2768389
29640.0000000    0.3004214
29680.0000000    0.2697979
29720.0000000    0.2690266
29760.0000000    0.2830299
29800.0000000    0.2686855
29840.0000000    0.2613330
29880.0000000    0.2904749
29920.0000000    0.2687171
29960.0000000    0.2817489
30000.0000000    0.2849154
30040.0000000    0.2833421
30080.0000000    0.2768000
30120.0000000    0.2980184
30160.0000000    0.2822042
30200.0000000    0.2862220
30240.0000000    0.3147587
30280.0000000    0.3047477
30320.0000000    0.2898462
30360.0000000    0.2870083
30400.0000000    0.2811122
30440.0000000    0.2742462
30480.0000000    0.2745558
30520.0000000    0.2824636
30560.0000000    0.2960041
30600.0000000    0.2926077
30640.0000000    0.2829717
30680.0000000    0.2877557
30720.0000000    0.2763785
30760.0000000    0.2849685
30800.0000000    0.2672595
30840.0000000    0.2890415
30880.0000000    0.2905128
30920.0000000    0.3028201
30960.0000000    0.2807781
31000.0000000    0.2949405
31040.0000000    0.2825293
31080.0000000    0.3036524
31120.0000000    0.2619777
31160.0000000    0.2715321
31200.0000000    0.2550040
31240.0000000    0.2727744
31280.0000000    0.2833492
31320.0000000    0.3020675
31360.0000000    0.2763678
31400.0000000    0.2773111
31440.0000000    0.2642001
31480.0000000    0.2781346
31520.0000000    0.2776569
31560.0000000    0.2531233
31600.0000000    0.2720614
31640.0000000    0.2848803
31680.0000000    0.2826116
31720.0000000    0.2831175
31760.0000000    0.2829659
31800.0000000    0.2791285
31840.0000000    0.2812066
31880.0000000    0.2738649
31920.0000000    0.2831234
31960.0000000    0.2742450
32000.0000000    0.2714235
32040.0000000    0.2675458
32080.0000000    0.2749923
32120.0000000    0.2784642
32160.0000000    0.2599806
32200.0000000    0.2824233
32240.0000000    0.2778541
32280.0000000    0.2769582
32320.0000000    0.2731886
32360.0000000    0.2905719
32400.0000000    0.2683792
32440.0000000    0.2749923
32480.0000000    0.2744429
32520.0000000    0.2669833
32560.0000000    0.2825441
32600.0000000    0.2785003
32640.0000000    0.2841365
32680.0000000    0.2742897
32720.0000000    0.2816189
32760.0000000    0.3035969
32800.0000000    0.3100024
32840.0000000    0.3179415
32880.0000000    0.2810545
32920.0000000    0.2987038
32960.0000000    0.3039122
33000.0000000    0.2832671
33040.0000000    0.2704881
33080.0000000    0.2740263
33120.0000000    0.2972523
33160.0000000    0.2949533
33200.0000000    0.3106769
33240.0000000    0.3107034
33280.0000000    0.2896478
33320.0000000    0.2836946
33360.0000000    0.2644947
33400.0000000    0.2971364
33440.0000000    0.2683394
33480.0000000    0.2726463
33520.0000000    0.2791940
33560.0000000    0.2716627
33600.0000000    0.2639539
33640.0000000    0.2664411
33680.0000000    0.2563283
33720.0000000    0.2771765
33760.0000000    0.2768152
33800.0000000    0.2923127
33840.0000000    0.2845545
33880.0000000    0.2782142
33920.0000000    0.2716628
33960.0000000    0.2781933
34000.0000000    0.2790399
34040.0000000    0.2708142
34080.0000000    0.2887906
34120.0000000    0.2784271
34160.0000000    0.2735223
34200.0000000    0.2838721
34240.0000000    0.2747937
34280.0000000    0.2720818
34320.0000000    0.2913760
34360.0000000    0.3042729
34400.0000000    0.2987262
34440.0000000    0.2886555
34480.0000000    0.2933454
34520.0000000    0.2868575
34560.0000000    0.2936180
34600.0000000    0.2878945
34640.0000000    0.3074327
34680.0000000    0.2983330
34720.0000000    0.2984461
34760.0000000    0.2954258
34800.0000000    0.3085825
34840.0000000    0.2939796
34880.0000000    0.2862327
34920.0000000    0.2927952
34960.0000000    0.2951748
35000.0000000    0.2991962
35040.0000000    0.2921469
35080.0000000    0.3026356
35120.0000000    0.2911299
35160.0000000    0.2859184
35200.0000000    0.2772544
35240.0000000    0.2896926
35280.0000000    0.2963651
35320.0000000    0.3176780
35360.0000000    0.2812055
35400.0000000    0.2925259
35440.0000000    0.2960706
35480.0000000    0.2876086
35520.0000000    0.2912087
35560.0000000    0.2713043
35600.0000000    0.2880237
35640.0000000    0.2850719
35680.0000000    0.2719541
35720.0000000    0.2721433
35760.0000000    0.2533500
35800.0000000    0.2602090
35840.0000000    0.2674075
35880.0000000    0.2785828
35920.0000000    0.2769817
35960.0000000    0.2626985
36000.0000000    0.2681745
36040.0000000    0.2684426
36080.0000000    0.2544384
36120.0000000    0.2628676
36160.0000000    0.2595497
36200.0000000    0.2643668
36240.0000000    0.2593639
36280.0000000    0.2814735
36320.0000000    0.2638262
36360.0000000    0.2926664
36400.0000000    0.2884501
36440.0000000    0.2796912
36480.0000000    0.2975568
36520.0000000    0.2820748
36560.0000000    0.2824830
36600.0000000    0.2969345
36640.0000000    0.2891242
36680.0000000    0.2941858
36720.0000000    0.2896966
36760.0000000    0.2891128
36800.0000000    0.2906242
36840.0000000    0.2937546
36880.0000000    0.2954040
36920.0000000    0.2640532
36960.0000000    0.2635780
37000.0000000    0.2718226
37040.0000000    0.2861109
37080.0000000    0.2750978
37120.0000000    0.2977849
37160.0000000    0.2669225
37200.0000000    0.2719205
37240.0000000    0.2713010
37280.0000000    0.2723301
37320.0000000    0.2594207
37360.0000000    0.2649132
37400.0000000    0.2646771
37440.0000000    0.2675794
37480.0000000    0.2947302
37520.0000000    0.2798354
37560.0000000    0.2797606
37600.0000000    0.2772859
37640.0000000    0.2815532
37680.0000000    0.2811323
37720.0000000    0.2947410
37760.0000000    0.2783521
37800.0000000    0.2824536
37840.0000000    0.2777558
37880.0000000    0.2827840
37920.0000000    0.2918861
37960.0000000    0.2765689
38000.0000000    0.2870072
38040.0000000    0.2613419
38080.0000000    0.2881896
38120.0000000    0.2894382
38160.0000000    0.2967605
38200.0000000    0.2761721
38240.0000000    0.2846877
38280.0000000    0.2751317
38320.0000000    0.2771482
38360.0000000    0.2571690
38400.0000000    0.2669665
38440.0000000    0.2539287
38480.0000000    0.2626536
38520.0000000    0.2727285
38560.0000000    0.2746261
38600.0000000    0.2720182
38640.0000000    0.2801964
38680.0000000    0.2829885
38720.0000000    0.2877837
38760.0000000    0.2709033
38800.0000000    0.2718095
38840.0000000    0.2780437
38880.0000000    0.2892699
38920.0000000    0.3199097
38960.0000000    0.2788786
39000.0000000    0.2857548
39040.0000000    0.3080851
39080.0000000    0.2880461
39120.0000000    0.2821386
39160.0000000    0.2921534
39200.0000000    0.2693490
39240.0000000    0.2741289
39280.0000000    0.2606441
39320.0000000    0.2488238
39360.0000000    0.2791839
39400.0000000    0.2898058
39440.0000000    0.2954839
39480.0000000    0.2915172
39520.0000000    0.2921861
39560.0000000    0.2881212
39600.0000000    0.2788100
39640.0000000    0.2969623
39680.0000000    0.2741069
39720.0000000    0.2677382
39760.0000000    0.2666388
39800.0000000    0.2901723
39840.0000000    0.2888717
39880.0000000    0.2965784
39920.0000000    0.2799101
39960.0000000    0.2758411
40000.0000000    0.2913174
40040.0000000    0.2885084
40080.0000000    0.2849584
40120.0000000    0.2741272
40160.0000000    0.2897395
40200.0000000    0.2878242
40240.0000000    0.2726531
40280.0000000    0.2912862
40320.0000000    0.2685111
40360.0000000    0.2933931
40400.0000000    0.2909925
40440.0000000    0.2947540
40480.0000000    0.2750844
40520.0000000    0.2755920
40560.0000000    0.2715216
40600.0000000    0.2882570
40640.0000000    0.2607342
40680.0000000    0.2988167
40720.0000000    0.2730708
40760.0000000    0.2809227
40800.0000000    0.2749548
40840.0000000    0.2931966
40880.0000000    0.2782618
40920.0000000    0.2874805
40960.0000000    0.3051543
41000.0000000    0.2989875
41040.0000000    0.2786233
41080.0000000    0.2850763
41120.0000000    0.2671802
41160.0000000    0.2779493
41200.0000000    0.2772674
41240.0000000    0.2730932
41280.0000000    0.2768964
41320.0000000    0.2889874
41360.0000000    0.2798950
41400.0000000    0.2698025
41440.0000000    0.2742124
41480.0000000    0.3029440
41520.0000000    0.2683496
41560.0000000    0.2762310
41600.0000000    0.2892315
41640.0000000    0.2719677
41680.0000000    0.2872556
41720.0000000    0.2578682
41760.0000000    0.2425278
41800.0000000    0.2658959
41840.0000000    0.2680929
41880.0000000    0.2546404
41920.0000000    0.2474568
41960.0000000    0.2704782
42000.0000000    0.2677341
42040.0000000    0.2684450
42080.0000000    0.2804289
42120.0000000    0.2797953
42160.0000000    0.2734760
42200.0000000    0.2652667
42240.0000000    0.2933249
42280.0000000    0.2748465
42320.0000000    0.2851684
42360.0000000    0.2594157
42400.0000000    0.2712214
42440.0000000    0.2790968
42480.0000000    0.2999102
42520.0000000    0.2849135
42560.0000000    0.2595666
42600.0000000    0.2553097
42640.0000000    0.2743744
42680.0000000    0.2842773
42720.0000000    0.2713183
42760.0000000    0.2838103
42800.0000000    0.2702661
42840.0000000    0.2808963
42880.0000000    0.2784820
42920.0000000    0.2456780
42960.0000000    0.2551574
43000.0000000    0.2519433
43040.0000000    0.2641912
43080.0000000    0.2527538
43120.0000000    0.2896207
43160.0000000    0.2659680
43200.0000000    0.2627654
43240.0000000    0.2634588
43280.0000000    0.2758000
43320.0000000    0.2872660
43360.0000000    0.2635693
43400.0000000    0.2955726
43440.0000000    0.2671851
43480.0000000    0.2728751
43520.0000000    0.2694323
43560.0000000    0.2835338
43600.0000000    0.2751866
43640.0000000    0.2772930
43680.0000000    0.2830274
43720.0000000    0.2616214
43760.0000000    0.2772952
43800.0000000    0.2957985
43840.0000000    0.2807038
43880.0000000    0.2717329
43920.0000000    0.2804517
43960.0000000    0.2974505
44000.0000000    0.2838201
44040.0000000    0.2851095
44080.0000000    0.2887894
44120.0000000    0.2851826
44160.0000000    0.2671815
44200.0000000    0.2560984
44240.0000000    0.2806413
44280.0000000    0.2829350
44320.0000000    0.2937797
44360.0000000    0.2967296
44400.0000000    0.3037683
44440.0000000    0.2712731
44480.0000000    0.2899102
44520.0000000    0.2740800
44560.0000000    0.2879712
44600.0000000    0.2955489
44640.0000000    0.2937385
44680.0000000    0.2888381
44720.0000000    0.2846062
44760.0000000    0.2725322
44800.0000000    0.2689218
44840.0000000    0.2842892
44880.0000000    0.2764436
44920.0000000    0.2643836
44960.0000000    0.2779557
45000.0000000    0.2725166
45040.0000000    0.2588320
45080.0000000    0.2470863
45120.0000000    0.2629024
45160.0000000    0.2537365
45200.0000000    0.2635528
45240.0000000    0.2784513
45280.0000000    0.2574874
45320.0000000    0.2361420
45360.0000000    0.2697694
45400.0000000    0.2665636
45440.0000000    0.2532584
45480.0000000    0.2385234
45520.0000000    0.2646465
45560.0000000    0.2632166
45600.0000000    0.2745990
45640.0000000    0.2583109
45680.0000000    0.2764163
45720.0000000    0.2486764
45760.0000000    0.2770083
45800.0000000    0.2690158
45840.0000000    0.2913010
45880.0000000    0.2550615
45920.0000000    0.2593839
45960.0000000    0.2571214
46000.0000000    0.2548075
46040.0000000    0.2650087
46080.0000000    0.2805172
46120.0000000    0.2681046
46160.0000000    0.2697994
46200.0000000    0.2733443
46240.0000000    0.2819731
46280.0000000    0.2882122
46320.0000000    0.2659805
46360.0000000    0.3000869
46400.0000000    0.2664866
46440.0000000    0.2596449
46480.0000000    0.2734012
46520.0000000    0.2677884
46560.0000000    0.2740008
46600.0000000    0.2908795
46640.0000000    0.2904567
46680.0000000    0.2608865
46720.0000000    0.2742132
46760.0000000    0.2680570
46800.0000000    0.2738753
46840.0000000    0.2653103
46880.0000000    0.2749066
46920.0000000    0.2579055
46960.0000000    0.2681374
47000.0000000    0.2968937
47040.0000000    0.2667917
47080.0000000    0.2790286
47120.0000000    0.2565693
47160.0000000    0.2658447
47200.0000000    0.2505142
47240.0000000    0.2810211
47280.0000000    0.2608780
47320.0000000    0.2676065
47360.0000000    0.2784975
47400.0000000    0.2665729
47440.0000000    0.2834798
47480.0000000    0.2859706
47520.0000000    0.2673471
47560.0000000    0.2644617
47600.0000000    0.2633230
47640.0000000    0.2756268
47680.0000000    0.2770346
47720.0000000    0.2758049
47760.0000000    0.2661365
47800.0000000    0.2870569
47840.0000000    0.2806525
47880.0000000    0.2902044
47920.0000000    0.2877007
47960.0000000    0.2844091
48000.0000000    0.2855190
48040.0000000    0.2854422
48080.0000000    0.2764298
48120.0000000    0.2693670
48160.0000000    0.2849195
48200.0000000    0.2998492
48240.0000000    0.2758621
48280.0000000    0.2594877
48320.0000000    0.2682198
48360.0000000    0.2660297
48400.0000000    0.2680588
48440.0000000    0.2647085
48480.0000000    0.2415453
48520.0000000    0.2901585
48560.0000000    0.2717675
48600.0000000    0.2803794
48640.0000000    0.2733546
48680.0000000    0.2815825
48720.0000000    0.2736323
48760.0000000    0.2821991
48800.0000000    0.2743686
48840.0000000    0.2755914
48880.0000000    0.2943982
48920.0000000    0.2689201
48960.0000000    0.2643762
49000.0000000    0.2928309
49040.0000000    0.2714323
49080.0000000    0.2482194
49120.0000000    0.2630163
49160.0000000    0.2764827
49200.0000000    0.2562267
49240.0000000    0.2864474
49280.0000000    0.3018161
49320.0000000    0.2800144
49360.0000000    0.2823386
49400.0000000    0.2731732
49440.0000000    0.2743318
49480.0000000    0.2744409
49520.0000000    0.2538913
49560.0000000    0.2653132
49600.0000000    0.2659949
49640.0000000    0.2537152
49680.0000000    0.2445725
49720.0000000    0.2621529
49760.0000000    0.2725817
49800.0000000    0.2604347
49840.0000000    0.2524032
49880.0000000    0.2597959
49920.0000000    0.2384608
49960.0000000    0.2427892
50000.0000000    0.2442120
50040.0000000    0.2509568
50080.0000000    0.2579224
50120.0000000    0.2674482
50160.0000000    0.2636710
50200.0000000    0.2600993
50240.0000000    0.2652001
50280.0000000    0.2654566
50320.0000000    0.2597460
50360.0000000    0.2538748
50400.0000000    0.2744255
50440.0000000    0.2573990
50480.0000000    0.2679129
50520.0000000    0.2632685
50560.0000000    0.2651969
50600.0000000    0.2531863
50640.0000000    0.2626136
50680.0000000    0.2616551
50720.0000000    0.2574861
50760.0000000    0.2651341
50800.0000000    0.2677216
50840.0000000    0.2558917
50880.0000000    0.2826440
50920.0000000    0.2558645
50960.0000000    0.2549136
51000.0000000    0.2648802
51040.0000000    0.2574338
51080.0000000    0.2457241
51120.0000000    0.2548788
51160.0000000    0.2424414
51200.0000000    0.2448828
51240.0000000    0.2661502
51280.0000000    0.2541766
51320.0000000    0.2346367
51360.0000000    0.2623790
51400.0000000    0.2429119
51440.0000000    0.2507438
51480.0000000    0.2631150
51520.0000000    0.2481037
51560.0000000    0.2484837
51600.0000000    0.2685036
51640.0000000    0.2778071
51680.0000000    0.2825245
51720.0000000    0.2500575
51760.0000000    0.2683370
51800.0000000    0.2696438
51840.0000000    0.2811682
51880.0000000    0.2821615
51920.0000000    0.2664528
51960.0000000    0.2566958
52000.0000000    0.2602715
52040.0000000    0.2622380
52080.0000000    0.2680934
52120.0000000    0.2700854
52160.0000000    0.2716513
52200.0000000    0.2721722
52240.0000000    0.2624157
52280.0000000    0.2559873
52320.0000000    0.2721275
52360.0000000    0.2718470
52400.0000000    0.2689701
52440.0000000    0.2795095
52480.0000000    0.2627389
52520.0000000    0.2677591
52560.0000000    0.2695040
52600.0000000    0.2753675
52640.0000000    0.2815596
52680.0000000    0.2906525
52720.0000000    0.2602684
52760.0000000    0.2629274
52800.0000000    0.2677794
52840.0000000    0.2721548
52880.0000000    0.2855357
52920.0000000    0.2830967
52960.0000000    0.2726275
53000.0000000    0.2782767
53040.0000000    0.2650999
53080.0000000    0.2559536
53120.0000000    0.2593804
53160.0000000    0.2612669
53200.0000000    0.2470610
53240.0000000    0.2618670
53280.0000000    0.2711611
53320.0000000    0.2780570
53360.0000000    0.2746443
53400.0000000    0.2569937
53440.0000000    0.2852317
53480.0000000    0.2918418
53520.0000000    0.2814053
53560.0000000    0.2755746
53600.0000000    0.2549428
53640.0000000    0.2552995
53680.0000000    0.2685428
53720.0000000    0.2812359
53760.0000000    0.2828451
53800.0000000    0.2699110
53840.0000000    0.2728006
53880.0000000    0.2771569
53920.0000000    0.2771003
53960.0000000    0.2638491
54000.0000000    0.2650672
54040.0000000    0.2538457
54080.0000000    0.2567771
54120.0000000    0.2548723
54160.0000000    0.2504502
54200.0000000    0.2499201
54240.0000000    0.2684470
54280.0000000    0.2631937
54320.0000000    0.2614688
54360.0000000    0.2539226
54400.0000000    0.2491285
54440.0000000    0.2443423
54480.0000000    0.2721450
54520.0000000    0.2524287
54560.0000000    0.2663437
54600.0000000    0.2891383
54640.0000000    0.2706696
54680.0000000    0.2503387
54720.0000000    0.2535457
54760.0000000    0.2509122
54800.0000000    0.2546729
54840.0000000    0.2404707
54880.0000000    0.2441549
54920.0000000    0.2499931
54960.0000000    0.2574083
55000.0000000    0.2646239
55040.0000000    0.2703084
55080.0000000    0.2553073
55120.0000000    0.2531007
55160.0000000    0.2568775
55200.0000000    0.2623454
55240.0000000    0.2534646
55280.0000000    0.2564442
55320.0000000    0.2692648
55360.0000000    0.2540765
55400.0000000    0.2594814
55440.0000000    0.2739375
55480.0000000    0.2802817
55520.0000000    0.3037976
55560.0000000    0.2948669
55600.0000000    0.2867452
55640.0000000    0.2661886
55680.0000000    0.2628030
55720.0000000    0.2715999
55760.0000000    0.2674375
55800.0000000    0.2685453
55840.0000000    0.2662093
55880.0000000    0.2695257
55920.0000000    0.2830816
55960.0000000    0.2731907
56000.0000000    0.2605796
56040.0000000    0.2695622
56080.0000000    0.2765000
56120.0000000    0.2872615
56160.0000000    0.2436177
56200.0000000    0.2769935
56240.0000000    0.2757764
56280.0000000    0.2726272
56320.0000000    0.2802136
56360.0000000    0.2706399
56400.0000000    0.2527091
56440.0000000    0.2552496
56480.0000000    0.2838084
56520.0000000    0.2627164
56560.0000000    0.2576687
56600.0000000    0.2712373
56640.0000000    0.2831334
56680.0000000    0.2680235
56720.0000000    0.2895772
56760.0000000    0.2813545
56800.0000000    0.2660547
56840.0000000    0.2782005
56880.0000000    0.2809683
56920.0000000    0.2627374
56960.0000000    0.2895344
57000.0000000    0.2671231
57040.0000000    0.2580205
57080.0000000    0.2536983
57120.0000000    0.2537796
57160.0000000    0.2654141
57200.0000000    0.2686185
57240.0000000    0.2782030
57280.0000000    0.2674668
57320.0000000    0.2415339
57360.0000000    0.2557968
57400.0000000    0.2497072
57440.0000000    0.2581806
57480.0000000    0.2827248
57520.0000000    0.2684269
57560.0000000    0.2645597
57600.0000000    0.2856325
57640.0000000    0.2675184
57680.0000000    0.2904523
57720.0000000    0.2515249
57760.0000000    0.2648858
57800.0000000    0.2779706
57840.0000000    0.2691637
57880.0000000    0.2815536
57920.0000000    0.2700578
57960.0000000    0.2733394
58000.0000000    0.2740547
58040.0000000    0.2813637
58080.0000000    0.2856960
58120.0000000    0.2952349
58160.0000000    0.2838812
58200.0000000    0.2761084
58240.0000000    0.2882769
58280.0000000    0.2802471
58320.0000000    0.2745800
58360.0000000    0.2873710
58400.0000000    0.2623964
58440.0000000    0.2729854
58480.0000000    0.2664205
58520.0000000    0.2644407
58560.0000000    0.2581551
58600.0000000    0.2481415
58640.0000000    0.2862839
58680.0000000    0.2819591
58720.0000000    0.2886600
58760.0000000    0.2745500
58800.0000000    0.2824280
58840.0000000    0.2790655
58880.0000000    0.2891591
58920.0000000    0.2796151
58960.0000000    0.2826987
59000.0000000    0.2937571
59040.0000000    0.2752146
59080.0000000    0.2780693
59120.0000000    0.2659597
59160.0000000    0.2837310
59200.0000000    0.3031462
59240.0000000    0.2702904
59280.0000000    0.2817794
59320.0000000    0.2945664
59360.0000000    0.2705540
59400.0000000    0.2588674
59440.0000000    0.2676815
59480.0000000    0.2623345
59520.0000000    0.2658721
59560.0000000    0.2818031
59600.0000000    0.2791698
59640.0000000    0.2702691
59680.0000000    0.2786172
59720.0000000    0.3025780
59760.0000000    0.2910376
59800.0000000    0.3137678
59840.0000000    0.2858027
59880.0000000    0.2859958
59920.0000000    0.2878606
59960.0000000    0.3291168
60000.0000000    0.2859000
60040.0000000    0.2834043
60080.0000000    0.2908490
60120.0000000    0.2944529
60160.0000000    0.3134937
60200.0000000    0.2897196
60240.0000000    0.2938582
60280.0000000    0.2979293
60320.0000000    0.2783938
60360.0000000    0.2958483
60400.0000000    0.2974758
60440.0000000    0.2898003
60480.0000000    0.2852036
60520.0000000    0.3193189
60560.0000000    0.3011114
60600.0000000    0.3045924
60640.0000000    0.2964751
60680.0000000    0.3030563
60720.0000000    0.2873283
60760.0000000    0.2827217
60800.0000000    0.2747476
60840.0000000    0.2878279
60880.0000000    0.2881967
60920.0000000    0.2950042
60960.0000000    0.2810414
61000.0000000    0.2974577
61040.0000000    0.2973715
61080.0000000    0.2803752
61120.0000000    0.2811570
61160.0000000    0.2773305
61200.0000000    0.2766635
61240.0000000    0.2609648
61280.0000000    0.2730907
61320.0000000    0.2705185
61360.0000000    0.2988488
61400.0000000    0.2795492
61440.0000000    0.2933670
61480.0000000    0.2854464
61520.0000000    0.2621154
61560.0000000    0.2578474
61600.0000000    0.2925950
61640.0000000    0.2923191
61680.0000000    0.2838617
61720.0000000    0.2640307
61760.0000000    0.2587168
61800.0000000    0.2793047
61840.0000000    0.2765586
61880.0000000    0.2760611
61920.0000000    0.2613738
61960.0000000    0.2563573
62000.0000000    0.2894926
62040.0000000    0.2675123
62080.0000000    0.2815718
62120.0000000    0.2907594
62160.0000000    0.2965945
62200.0000000    0.2844423
62240.0000000    0.2831990
62280.0000000    0.2932619
62320.0000000    0.2809358
62360.0000000    0.2898918
62400.0000000    0.2571604
62440.0000000    0.2713327
62480.0000000    0.2502039
62520.0000000    0.2623747
62560.0000000    0.2650329
62600.0000000    0.2762634
62640.0000000    0.2531104
62680.0000000    0.2979457
62720.0000000    0.2776291
62760.0000000    0.2660367
62800.0000000    0.2681507
62840.0000000    0.2545364
62880.0000000    0.2548319
62920.0000000    0.2720989
62960.0000000    0.2620834
63000.0000000    0.2574676
63040.0000000    0.2845072
63080.0000000    0.2805585
63120.0000000    0.2752653
63160.0000000    0.2668662
63200.0000000    0.2928287
63240.0000000    0.2664845
63280.0000000    0.2673955
63320.0000000    0.2785692
63360.0000000    0.2793195
63400.0000000    0.2744069
63440.0000000    0.2680101
63480.0000000    0.2520544
63520.0000000    0.2676165
63560.0000000    0.2564713
63600.0000000    0.2729025
63640.0000000    0.2660936
63680.0000000    0.2426719
63720.0000000    0.2615951
63760.0000000    0.2514585
63800.0000000    0.2771969
63840.0000000    0.2568121
63880.0000000    0.2760348
63920.0000000    0.2631536
63960.0000000    0.2893415
64000.0000000    0.2755735
64040.0000000    0.2479987
64080.0000000    0.2784845
64120.0000000    0.2799273
64160.0000000    0.2752030
64200.0000000    0.2680553
64240.0000000    0.2829950
64280.0000000    0.2844178
64320.0000000    0.2624323
64360.0000000    0.2666050
64400.0000000    0.2599654
64440.0000000    0.2646053
64480.0000000    0.2778469
64520.0000000    0.2617945
64560.0000000    0.2788728
64600.0000000    0.2446574
64640.0000000    0.2668459
64680.0000000    0.2427896
64720.0000000    0.2561969
64760.0000000    0.2635371
64800.0000000    0.2723992
64840.0000000    0.2773177
64880.0000000    0.2887077
64920.0000000    0.2888432
64960.0000000    0.2692893
65000.0000000    0.2773975
65040.0000000    0.2717651
65080.0000000    0.2588173
65120.0000000    0.2689347
65160.0000000    0.2767867
65200.0000000    0.2732726
65240.0000000    0.2530779
65280.0000000    0.2647330
65320.0000000    0.2634773
65360.0000000    0.2673133
65400.0000000    0.2740005
65440.0000000    0.2611026
65480.0000000    0.2787371
65520.0000000    0.2721772
65560.0000000    0.2553307
65600.0000000    0.2485847
65640.0000000    0.2634362
65680.0000000    0.2724304
65720.0000000    0.2708487
65760.0000000    0.2534949
65800.0000000    0.2599542
65840.0000000    0.2639031
65880.0000000    0.2387799
65920.0000000    0.2565323
65960.0000000    0.2629986
66000.0000000    0.2623459
66040.0000000    0.2709365
66080.0000000    0.2764791
66120.0000000    0.2670140
66160.0000000    0.2551065
66200.0000000    0.2573714
66240.0000000    0.2577551
66280.0000000    0.2652552
66320.0000000    0.2561172
66360.0000000    0.2811259
66400.0000000    0.2805758
66440.0000000    0.2795669
66480.0000000    0.2805181
66520.0000000    0.2683364
66560.0000000    0.2790016
66600.0000000    0.2582784
66640.0000000    0.2653603
66680.0000000    0.2699522
66720.0000000    0.2626204
66760.0000000    0.2534789
66800.0000000    0.2520642
66840.0000000    0.2495608
66880.0000000    0.2599967
66920.0000000    0.2642967
66960.0000000    0.2717277
67000.0000000    0.2633064
67040.0000000    0.2612529
67080.0000000    0.2591703
67120.0000000    0.2910107
67160.0000000    0.2646236
67200.0000000    0.2624443
67240.0000000    0.2793364
67280.0000000    0.2848414
67320.0000000    0.2482180
67360.0000000    0.2593039
67400.0000000    0.2676027
67440.0000000    0.2824990
67480.0000000    0.2573647
67520.0000000    0.2618115
67560.0000000    0.2699362
67600.0000000    0.2796742
67640.0000000    0.2644356
67680.0000000    0.3016390
67720.0000000    0.2784477
67760.0000000    0.2535630
67800.0000000    0.2557826
67840.0000000    0.2542531
67880.0000000    0.2702138
67920.0000000    0.2918327
67960.0000000    0.2899673
68000.0000000    0.2852088
68040.0000000    0.2763195
68080.0000000    0.2830161
68120.0000000    0.2834216
68160.0000000    0.2961085
68200.0000000    0.2944595
68240.0000000    0.2882565
68280.0000000    0.2721750
68320.0000000    0.2699867
68360.0000000    0.2569287
68400.0000000    0.2508552
68440.0000000    0.2686314
68480.0000000    0.2615395
68520.0000000    0.2669594
68560.0000000    0.2579279
68600.0000000    0.2788045
68640.0000000    0.2634069
68680.0000000    0.2649501
68720.0000000    0.2621166
68760.0000000    0.2585243
68800.0000000    0.2664887
68840.0000000    0.2702226
68880.0000000    0.2386552
68920.0000000    0.2505408
68960.0000000    0.2629620
69000.0000000    0.2805374
69040.0000000    0.2557679
69080.0000000    0.2735006
69120.0000000    0.2616217
69160.0000000    0.2808443
69200.0000000    0.2579999
69240.0000000    0.2643003
69280.0000000    0.2827326
69320.0000000    0.2793598
69360.0000000    0.2512559
69400.0000000    0.2713360
69440.0000000    0.2680407
69480.0000000    0.2662602
69520.0000000    0.2843705
69560.0000000    0.2780380
69600.0000000    0.2878547
69640.0000000    0.2764688
69680.0000000    0.2901756
69720.0000000    0.2833588
69760.0000000    0.2891642
69800.0000000    0.2955700
69840.0000000    0.2836938
69880.0000000    0.2689926
69920.0000000    0.2738550
69960.0000000    0.2663645
70000.0000000    0.2943540
70040.0000000    0.2905473
70080.0000000    0.2885665
70120.0000000    0.2538641
70160.0000000    0.2760526
70200.0000000    0.2842177
70240.0000000    0.2907943
70280.0000000    0.2901329
70320.0000000    0.2680000
70360.0000000    0.2686244
70400.0000000    0.2798422
70440.0000000    0.2811276
70480.0000000    0.2831973
70520.0000000    0.2702229
70560.0000000    0.2928713
70600.0000000    0.2852693
70640.0000000    0.2946187
70680.0000000    0.2917149
70720.0000000    0.2544336
70760.0000000    0.2853593
70800.0000000    0.2721252
70840.0000000    0.2865249
70880.0000000    0.2842447
70920.0000000    0.2778564
70960.0000000    0.2743902
71000.0000000    0.2602218
71040.0000000    0.2896037
71080.0000000    0.2736408
71120.0000000    0.2852471
71160.0000000    0.2881681
71200.0000000    0.2836469
71240.0000000    0.2850519
71280.0000000    0.2886751
71320.0000000    0.2721307
71360.0000000    0.2867895
71400.0000000    0.2764399
71440.0000000    0.2946633
71480.0000000    0.3026866
71520.0000000    0.3057157
71560.0000000    0.3053024
71600.0000000    0.2983170
71640.0000000    0.3139518
71680.0000000    0.3014231
71720.0000000    0.3164957
71760.0000000    0.3018186
71800.0000000    0.2765369
71840.0000000    0.2946443
71880.0000000    0.2888550
71920.0000000    0.2578582
71960.0000000    0.2647392
72000.0000000    0.2837873
72040.0000000    0.2836472
72080.0000000    0.2571623
72120.0000000    0.2660249
72160.0000000    0.2584296
72200.0000000    0.2638489
72240.0000000    0.2651112
72280.0000000    0.2656926
72320.0000000    0.2620196
72360.0000000    0.2679749
72400.0000000    0.2605881
72440.0000000    0.2451274
72480.0000000    0.2582431
72520.0000000    0.2683378
72560.0000000    0.2818549
72600.0000000    0.2504592
72640.0000000    0.2620365
72680.0000000    0.2689382
72720.0000000    0.2573988
72760.0000000    0.2687934
72800.0000000    0.2749070
72840.0000000    0.2861126
72880.0000000    0.2890685
72920.0000000    0.2505199
72960.0000000    0.2448416
73000.0000000    0.2492263
73040.0000000    0.2710828
73080.0000000    0.2645683
73120.0000000    0.2575142
73160.0000000    0.2505498
73200.0000000    0.2665448
73240.0000000    0.2757668
73280.0000000    0.2602366
73320.0000000    0.2505387
73360.0000000    0.2699229
73400.0000000    0.2764262
73440.0000000    0.2652375
73480.0000000    0.2645964
73520.0000000    0.2652887
73560.0000000    0.2743944
73600.0000000    0.2628176
73640.0000000    0.2656358
73680.0000000    0.2852670
73720.0000000    0.2651711
73760.0000000    0.2658176
73800.0000000    0.2712924
73840.0000000    0.2660294
73880.0000000    0.2572677
73920.0000000    0.2515225
73960.0000000    0.2618961
74000.0000000    0.2836989
74040.0000000    0.2769800
74080.0000000    0.2782457
74120.0000000    0.2528642
74160.0000000    0.2548220
74200.0000000    0.2544021
74240.0000000    0.2897252
74280.0000000    0.2637929
74320.0000000    0.2772282
74360.0000000    0.2907531
74400.0000000    0.2597061
74440.0000000    0.2650198
74480.0000000    0.2833185
74520.0000000    0.2905269
74560.0000000    0.2700312
74600.0000000    0.2612139
74640.0000000    0.2450598
74680.0000000    0.2567700
74720.0000000    0.2631862
74760.0000000    0.2530597
74800.0000000    0.2525923
74840.0000000    0.2663578
74880.0000000    0.2787983
74920.0000000    0.2538458
74960.0000000    0.2373734
75000.0000000    0.2677656
75040.0000000    0.2798199
75080.0000000    0.2722034
75120.0000000    0.2857027
75160.0000000    0.2816096
75200.0000000    0.2723067
75240.0000000    0.2709141
75280.0000000    0.2747702
75320.0000000    0.2529825
75360.0000000    0.2615694
75400.0000000    0.2508382
75440.0000000    0.2643007
75480.0000000    0.2989700
75520.0000000    0.2950077
75560.0000000    0.2800399
75600.0000000    0.2714607
75640.0000000    0.2846235
75680.0000000    0.2749727
75720.0000000    0.2641760
75760.0000000    0.2725062
75800.0000000    0.2973095
75840.0000000    0.2848778
75880.0000000    0.2714573
75920.0000000    0.2804965
75960.0000000    0.2696458
76000.0000000    0.2617563
76040.0000000    0.2521029
76080.0000000    0.2588041
76120.0000000    0.2947110
76160.0000000    0.2779661
76200.0000000    0.2492211
76240.0000000    0.2761019
76280.0000000    0.2798727
76320.0000000    0.2814214
76360.0000000    0.2923826
76400.0000000    0.2689799
76440.0000000    0.2595425
76480.0000000    0.2842731
76520.0000000    0.2781632
76560.0000000    0.2975148
76600.0000000    0.2737766
76640.0000000    0.2760799
76680.0000000    0.2712729
76720.0000000    0.2786052
76760.0000000    0.2818007
76800.0000000    0.2770075
76840.0000000    0.2598374
76880.0000000    0.2627808
76920.0000000    0.2869456
76960.0000000    0.2687826
77000.0000000    0.2789235
77040.0000000    0.2675226
77080.0000000    0.2699581
77120.0000000    0.2457861
77160.0000000    0.2700091
77200.0000000    0.2829436
77240.0000000    0.2542123
77280.0000000    0.2600724
77320.0000000    0.2552497
77360.0000000    0.2494913
77400.0000000    0.2604671
77440.0000000    0.2562703
77480.0000000    0.2467026
77520.0000000    0.2720358
77560.0000000    0.2562488
77600.0000000    0.2681928
77640.0000000    0.2546460
77680.0000000    0.2627867
77720.0000000    0.2570701
77760.0000000    0.2780063
77800.0000000    0.2700713
77840.0000000    0.2755031
77880.0000000    0.2552966
77920.0000000    0.2474196
77960.0000000    0.2386162
78000.0000000    0.2522947
78040.0000000    0.2725815
78080.0000000    0.2585195
78120.0000000    0.2734125
78160.0000000    0.2506902
78200.0000000    0.2719001
78240.0000000    0.2692513
78280.0000000    0.2782351
78320.0000000    0.2719740
78360.0000000    0.2750939
78400.0000000    0.2791198
78440.0000000    0.2552209
78480.0000000    0.2522038
78520.0000000    0.2761466
78560.0000000    0.2555436
78600.0000000    0.2501217
78640.0000000    0.2426322
78680.0000000    0.2416740
78720.0000000    0.2318665
78760.0000000    0.2522962
78800.0000000    0.2419174
78840.0000000    0.2485484
78880.0000000    0.2712499
78920.0000000    0.2684002
78960.0000000    0.2681212
79000.0000000    0.2554307
79040.0000000    0.2520883
79080.0000000    0.2522610
79120.0000000    0.2479539
79160.0000000    0.2554938
79200.0000000    0.2613804
79240.0000000    0.2479941
79280.0000000    0.2665529
79320.0000000    0.2776591
79360.0000000    0.2642553
79400.0000000    0.2619324
79440.0000000    0.2654265
79480.0000000    0.2699876
79520.0000000    0.2436611
79560.0000000    0.2659205
79600.0000000    0.2585845
79640.0000000    0.2827172
79680.0000000    0.2580314
79720.0000000    0.2436721
79760.0000000    0.2456661
79800.0000000    0.2450573
79840.0000000    0.2608721
79880.0000000    0.2738936
79920.0000000    0.2313771
79960.0000000    0.2462001
80000.0000000    0.2966903
80040.0000000    0.2787096
80080.0000000    0.2811027
80120.0000000    0.2681732
80160.0000000    0.2706524
80200.0000000    0.2578946
80240.0000000    0.2719820
80280.0000000    0.2700643
80320.0000000    0.2740065
80360.0000000    0.2754241
80400.0000000    0.2685019
80440.0000000    0.2736560
80480.0000000    0.2592238
80520.0000000    0.2633012
80560.0000000    0.2760625
80600.0000000    0.2877093
80640.0000000    0.2683153
80680.0000000    0.2930256
80720.0000000    0.2808084
80760.0000000    0.2634036
80800.0000000    0.2781948
80840.0000000    0.2545883
80880.0000000    0.2536124
80920.0000000    0.2630027
80960.0000000    0.2326781
81000.0000000    0.2643146
81040.0000000    0.2601432
81080.0000000    0.2813369
81120.0000000    0.2545570
81160.0000000    0.2625991
81200.0000000    0.2635380
81240.0000000    0.2714516
81280.0000000    0.2725515
81320.0000000    0.2455115
81360.0000000    0.2573838
81400.0000000    0.2529780
81440.0000000    0.2359846
81480.0000000    0.2343209
81520.0000000    0.2419645
81560.0000000    0.2630060
81600.0000000    0.2525590
81640.0000000    0.2461285
81680.0000000    0.2448190
81720.0000000    0.2453002
81760.0000000    0.2463260
81800.0000000    0.2498949
81840.0000000    0.2493267
81880.0000000    0.2683228
81920.0000000    0.2575523
81960.0000000    0.2604702
82000.0000000    0.2493745
82040.0000000    0.2519851
82080.0000000    0.2473233
82120.0000000    0.2462457
82160.0000000    0.2624572
82200.0000000    0.2426644
82240.0000000    0.2487339
82280.0000000    0.2529228
82320.0000000    0.2433457
82360.0000000    0.2451962
82400.0000000    0.2602441
82440.0000000    0.2549480
82480.0000000    0.2752776
82520.0000000    0.2785686
82560.0000000    0.2922979
82600.0000000    0.2864538
82640.0000000    0.2448243
82680.0000000    0.2573145
82720.0000000    0.2495933
82760.0000000    0.2628579
82800.0000000    0.2572316
82840.0000000    0.2525685
82880.0000000    0.2566117
82920.0000000    0.2578452
82960.0000000    0.2555537
83000.0000000    0.2421883
83040.0000000    0.2540607
83080.0000000    0.2672843
83120.0000000    0.2765843
83160.0000000    0.2745386
83200.0000000    0.2871895
83240.0000000    0.2763748
83280.0000000    0.2854390
83320.0000000    0.2730494
83360.0000000    0.2877587
83400.0000000    0.3181002
83440.0000000    0.2947383
83480.0000000    0.2657764
83520.0000000    0.2617747
83560.0000000    0.2694381
83600.0000000    0.2789102
83640.0000000    0.2818410
83680.0000000    0.2987676
83720.0000000    0.2847077
83760.0000000    0.2891716
83800.0000000    0.2833318
83840.0000000    0.2730548
83880.0000000    0.2720722
83920.0000000    0.2893080
83960.0000000    0.2481852
84000.0000000    0.2606216
84040.0000000    0.2827748
84080.0000000    0.2787463
84120.0000000    0.2747907
84160.0000000    0.2890809
84200.0000000    0.2798406
84240.0000000    0.2883095
84280.0000000    0.2880302
84320.0000000    0.2719706
84360.0000000    0.2599654
84400.0000000    0.2994499
84440.0000000    0.2975447
84480.0000000    0.2760313
84520.0000000    0.2848403
84560.0000000    0.2771430
84600.0000000    0.2841718
84640.0000000    0.2670774
84680.0000000    0.2903612
84720.0000000    0.2988111
84760.0000000    0.2612036
84800.0000000    0.2561295
84840.0000000    0.2704718
84880.0000000    0.2432700
84920.0000000    0.2675326
84960.0000000    0.2543298
85000.0000000    0.2805662
85040.0000000    0.2824875
85080.0000000    0.2669754
85120.0000000    0.2488627
85160.0000000    0.2797031
85200.0000000    0.2606672
85240.0000000    0.2924300
85280.0000000    0.2582757
85320.0000000    0.2575338
85360.0000000    0.2709637
85400.0000000    0.2653424
85440.0000000    0.2708630
85480.0000000    0.2539123
85520.0000000    0.2646520
85560.0000000    0.2692354
85600.0000000    0.2515228
85640.0000000    0.2839250
85680.0000000    0.2680596
85720.0000000    0.2621384
85760.0000000    0.2642245
85800.0000000    0.2678383
85840.0000000    0.2638599
85880.0000000    0.2501641
85920.0000000    0.2686630
85960.0000000    0.2657806
86000.0000000    0.2527843
86040.0000000    0.2531942
86080.0000000    0.2619601
86120.0000000    0.2720766
86160.0000000    0.2541368
86200.0000000    0.2617254
86240.0000000    0.2539044
86280.0000000    0.2461838
86320.0000000    0.2469251
86360.0000000    0.2579799
86400.0000000    0.2674797
86440.0000000    0.2458583
86480.0000000    0.2439400
86520.0000000    0.2495248
86560.0000000    0.2425603
86600.0000000    0.2618105
86640.0000000    0.2627871
86680.0000000    0.2627758
86720.0000000    0.2762137
86760.0000000    0.2710093
86800.0000000    0.2648419
86840.0000000    0.2796082
86880.0000000    0.2579562
86920.0000000    0.2745419
86960.0000000    0.2601645
87000.0000000    0.2431698
87040.0000000    0.2618545
87080.0000000    0.2714488
87120.0000000    0.2623116
87160.0000000    0.2666205
87200.0000000    0.2476299
87240.0000000    0.2572238
87280.0000000    0.2747666
87320.0000000    0.2537851
87360.0000000    0.2715076
87400.0000000    0.2596535
87440.0000000    0.2615642
87480.0000000    0.2611609
87520.0000000    0.2565416
87560.0000000    0.2690310
87600.0000000    0.2491517
87640.0000000    0.2748489
87680.0000000    0.2726280
87720.0000000    0.2727870
87760.0000000    0.2522761
87800.0000000    0.2441451
87840.0000000    0.2660306
87880.0000000    0.2560316
87920.0000000    0.2414497
87960.0000000    0.2496317
88000.0000000    0.2613685
88040.0000000    0.2535981
88080.0000000    0.2473922
88120.0000000    0.2578650
88160.0000000    0.2441152
88200.0000000    0.2415625
88240.0000000    0.2549102
88280.0000000    0.2696701
88320.0000000    0.2413989
88360.0000000    0.2576312
88400.0000000    0.2563764
88440.0000000    0.2695203
88480.0000000    0.2515322
88520.0000000    0.2520409
88560.0000000    0.2276777
88600.0000000    0.2516826
88640.0000000    0.2616522
88680.0000000    0.2405566
88720.0000000    0.2510677
88760.0000000    0.2449234
88800.0000000    0.2614419
88840.0000000    0.2698943
88880.0000000    0.2585313
88920.0000000    0.2636370
88960.0000000    0.2551581
89000.0000000    0.2609146
89040.0000000    0.2577244
89080.0000000    0.2536960
89120.0000000    0.2570134
89160.0000000    0.2553197
89200.0000000    0.2345444
89240.0000000    0.2633286
89280.0000000    0.2503409
89320.0000000    0.2583643
89360.0000000    0.2485297
89400.0000000    0.2584813
89440.0000000    0.2454389
89480.0000000    0.2551700
89520.0000000    0.2772231
89560.0000000    0.2622771
89600.0000000    0.2699875
89640.0000000    0.2601315
89680.0000000    0.2468697
89720.0000000    0.2680341
89760.0000000    0.2418093
89800.0000000    0.2405107
89840.0000000    0.2577649
89880.0000000    0.2708725
89920.0000000    0.2675932
89960.0000000    0.2511706
90000.0000000    0.2589990
90040.0000000    0.2342345
90080.0000000    0.2458290
90120.0000000    0.2539369
90160.0000000    0.2895680
90200.0000000    0.2687761
90240.0000000    0.2445151
90280.0000000    0.2484418
90320.0000000    0.2665201
90360.0000000    0.2592636
90400.0000000    0.2652210
90440.0000000    0.2346928
90480.0000000    0.2579052
90520.0000000    0.2420668
90560.0000000    0.2384839
90600.0000000    0.2450212
90640.0000000    0.2581534
90680.0000000    0.2723819
90720.0000000    0.2683426
90760.0000000    0.2707778
90800.0000000    0.2664804
90840.0000000    0.2760910
90880.0000000    0.2636836
90920.0000000    0.2650820
90960.0000000    0.2376231
91000.0000000    0.2654222
91040.0000000    0.2651348
91080.0000000    0.2531712
91120.0000000    0.2549344
91160.0000000    0.2593467
91200.0000000    0.2657787
91240.0000000    0.2474887
91280.0000000    0.2691753
91320.0000000    0.2614079
91360.0000000    0.2650950
91400.0000000    0.2556257
91440.0000000    0.2417548
91480.0000000    0.2760681
91520.0000000    0.2501048
91560.0000000    0.2579614
91600.0000000    0.2565539
91640.0000000    0.2562243
91680.0000000    0.2634809
91720.0000000    0.2827297
91760.0000000    0.2872643
91800.0000000    0.2555181
91840.0000000    0.2651933
91880.0000000    0.2533881
91920.0000000    0.2540559
91960.0000000    0.2581207
92000.0000000    0.2680096
92040.0000000    0.2691500
92080.0000000    0.2702574
92120.0000000    0.2459710
92160.0000000    0.2532091
92200.0000000    0.2735839
92240.0000000    0.2639436
92280.0000000    0.2789352
92320.0000000    0.2464324
92360.0000000    0.2561613
92400.0000000    0.2561466
92440.0000000    0.2423178
92480.0000000    0.2471530
92520.0000000    0.2609846
92560.0000000    0.2394764
92600.0000000    0.2555698
92640.0000000    0.2662025
92680.0000000    0.2672978
92720.0000000    0.2565339
92760.0000000    0.2685144
92800.0000000    0.2484755
92840.0000000    0.2447973
92880.0000000    0.2570638
92920.0000000    0.2497616
92960.0000000    0.2560243
93000.0000000    0.2592264
93040.0000000    0.2616275
93080.0000000    0.2441456
93120.0000000    0.2780523
93160.0000000    0.2673952
93200.0000000    0.2534845
93240.0000000    0.2648765
93280.0000000    0.2738783
93320.0000000    0.2724914
93360.0000000    0.2788333
93400.0000000    0.2862152
93440.0000000    0.2818063
93480.0000000    0.2665703
93520.0000000    0.2688370
93560.0000000    0.2608233
93600.0000000    0.2601067
93640.0000000    0.2613608
93680.0000000    0.2678830
93720.0000000    0.2798915
93760.0000000    0.2679941
93800.0000000    0.2654698
93840.0000000    0.2641355
93880.0000000    0.2633039
93920.0000000    0.2612120
93960.0000000    0.2923179
94000.0000000    0.2543975
94040.0000000    0.2803187
94080.0000000    0.2651875
94120.0000000    0.2488308
94160.0000000    0.2605060
94200.0000000    0.2554813
94240.0000000    0.2704497
94280.0000000    0.2741817
94320.0000000    0.2617846
94360.0000000    0.2475047
94400.0000000    0.2351154
94440.0000000    0.2650876
94480.0000000    0.2576944
94520.0000000    0.2635639
94560.0000000    0.2510738
94600.0000000    0.2548408
94640.0000000    0.2431008
94680.0000000    0.2643201
94720.0000000    0.2524609
94760.0000000    0.2709914
94800.0000000    0.2617984
94840.0000000    0.2594032
94880.0000000    0.2680793
94920.0000000    0.2778734
94960.0000000    0.2802565
95000.0000000    0.2827104
95040.0000000    0.2789729
95080.0000000    0.2767372
95120.0000000    0.2796553
95160.0000000    0.2631549
95200.0000000    0.2667231
95240.0000000    0.2669899
95280.0000000    0.2693437
95320.0000000    0.2765434
95360.0000000    0.2884719
95400.0000000    0.2819451
95440.0000000    0.2604315
95480.0000000    0.2525276
95520.0000000    0.2558809
95560.0000000    0.2773659
95600.0000000    0.2776824
95640.0000000    0.2838725
95680.0000000    0.2822294
95720.0000000    0.2883014
95760.0000000    0.2909575
95800.0000000    0.2827440
95840.0000000    0.2663957
95880.0000000    0.2832753
95920.0000000    0.2742277
95960.0000000    0.2914217
96000.0000000    0.2896186
96040.0000000    0.2635399
96080.0000000    0.2646288
96120.0000000    0.2583742
96160.0000000    0.2729422
96200.0000000    0.2837383
96240.0000000    0.2430944
96280.0000000    0.2474262
96320.0000000    0.2444901
96360.0000000    0.2496435
96400.0000000    0.2548249
96440.0000000    0.2742299
96480.0000000    0.2713922
96520.0000000    0.2861673
96560.0000000    0.2586248
96600.0000000    0.2630981
96640.0000000    0.2697878
96680.0000000    0.2630929
96720.0000000    0.2761950
96760.0000000    0.2861685
96800.0000000    0.2615055
96840.0000000    0.2550482
96880.0000000    0.2634149
96920.0000000    0.2715486
96960.0000000    0.3030200
97000.0000000    0.3054223
97040.0000000    0.2950231
97080.0000000    0.2928582
97120.0000000    0.2817719
97160.0000000    0.2941937
97200.0000000    0.2834106
97240.0000000    0.2627841
97280.0000000    0.2785215
97320.0000000    0.2647104
97360.0000000    0.2694378
97400.0000000    0.2683236
97440.0000000    0.2686120
97480.0000000    0.2846714
97520.0000000    0.2488112
97560.0000000    0.2746647
97600.0000000    0.2500832
97640.0000000    0.2740812
97680.0000000    0.2612365
97720.0000000    0.2672210
97760.0000000    0.2584902
97800.0000000    0.2490977
97840.0000000    0.2467369
97880.0000000    0.2755328
97920.0000000    0.2718881
97960.0000000    0.2767868
98000.0000000    0.2663594
98040.0000000    0.2675104
98080.0000000    0.2714112
98120.0000000    0.2608228
98160.0000000    0.2759375
98200.0000000    0.2614408
98240.0000000    0.2665413
98280.0000000    0.2476383
98320.0000000    0.2804968
98360.0000000    0.2772280
98400.0000000    0.2590588
98440.0000000    0.2545556
98480.0000000    0.2536673
98520.0000000    0.2628587
98560.0000000    0.2668664
98600.0000000    0.2552104
98640.0000000    0.2535523
98680.0000000    0.2596220
98720.0000000    0.2535734
98760.0000000    0.2567753
98800.0000000    0.2522536
98840.0000000    0.2616415
98880.0000000    0.2525157
98920.0000000    0.2500790
98960.0000000    0.2552666
99000.0000000    0.2514875
99040.0000000    0.2304005
99080.0000000    0.2488598
99120.0000000    0.2619023
99160.0000000    0.2549305
99200.0000000    0.2467687
99240.0000000    0.2422941
99280.0000000    0.2294122
99320.0000000    0.2669558
99360.0000000    0.2676471
99400.0000000    0.2552189
99440.0000000    0.2330095
99480.0000000    0.2586432
99520.0000000    0.2554348
99560.0000000    0.2554392
99600.0000000    0.2561774
99640.0000000    0.2443451
99680.0000000    0.2633207
99720.0000000    0.2526905
99760.0000000    0.2428847
99800.0000000    0.2503138
99840.0000000    0.2346513
99880.0000000    0.2537011
99920.0000000    0.2479052
99960.0000000    0.2459615
100000.0000000    0.2522768
100040.0000000    0.2459780
100080.0000000    0.2429578
100120.0000000    0.2462631
100160.0000000    0.2581974
100200.0000000    0.2719240
100240.0000000    0.2432406
100280.0000000    0.2838700
100320.0000000    0.2551460
100360.0000000    0.2622108
100400.0000000    0.2677624
100440.0000000    0.2570635
100480.0000000    0.2687239
100520.0000000    0.2608793
100560.0000000    0.2495900
100600.0000000    0.2508699
100640.0000000    0.2527485
100680.0000000    0.2444020
100720.0000000    0.2454814
100760.0000000    0.2532230
100800.0000000    0.2665218
100840.0000000    0.2474549
100880.0000000    0.2650337
100920.0000000    0.2562287
100960.0000000    0.2587408
101000.0000000    0.2767660
101040.0000000    0.2543366
101080.0000000    0.2608249
101120.0000000    0.2631902
101160.0000000    0.2401538
101200.0000000    0.2454534
101240.0000000    0.2513973
101280.0000000    0.2686488
101320.0000000    0.2558387
101360.0000000    0.2613358
101400.0000000    0.2392435
101440.0000000    0.2393227
101480.0000000    0.2734903
101520.0000000    0.2832579
101560.0000000    0.2678071
101600.0000000    0.2862406
101640.0000000    0.2648708
101680.0000000    0.2698466
101720.0000000    0.2524011
101760.0000000    0.2509910
101800.0000000    0.2502603
101840.0000000    0.2554608
101880.0000000    0.2485613
101920.0000000    0.2594779
101960.0000000    0.2620571
102000.0000000    0.2832879
102040.0000000    0.2407119
102080.0000000    0.2590529
102120.0000000    0.2724556
102160.0000000    0.2585975
102200.0000000    0.2651275
102240.0000000    0.2492881
102280.0000000    0.2535941
102320.0000000    0.2600719
102360.0000000    0.2658576
102400.0000000    0.2658964
102440.0000000    0.2616846
102480.0000000    0.2629300
102520.0000000    0.2364412
102560.0000000    0.2364255
102600.0000000    0.2566279
102640.0000000    0.2541042
102680.0000000    0.2635809
102720.0000000    0.2482167
102760.0000000    0.2685063
102800.0000000    0.2477293
102840.0000000    0.2758087
102880.0000000    0.2635049
102920.0000000    0.2759060
102960.0000000    0.2765507
103000.0000000    0.2733028
103040.0000000    0.2836023
103080.0000000    0.2671482
103120.0000000    0.2518451
103160.0000000    0.2697257
103200.0000000    0.2616113
103240.0000000    0.2591220
103280.0000000    0.2486838
103320.0000000    0.2490534
103360.0000000    0.2574326
103400.0000000    0.2667121
103440.0000000    0.2771961
103480.0000000    0.2764408
103520.0000000    0.2762446
103560.0000000    0.2718894
103600.0000000    0.2885250
103640.0000000    0.2775884
103680.0000000    0.2663710
103720.0000000    0.2725359
103760.0000000    0.2652040
103800.0000000    0.2725525
103840.0000000    0.2776233
103880.0000000    0.2801392
103920.0000000    0.2746370
103960.0000000    0.2754887
104000.0000000    0.2652410
104040.0000000    0.2760291
104080.0000000    0.2784699
104120.0000000    0.2637639
104160.0000000    0.2825854
104200.0000000    0.2739184
104240.0000000    0.2899745
104280.0000000    0.2864978
104320.0000000    0.2820710
104360.0000000    0.2948452
104400.0000000    0.2956485
104440.0000000    0.2737942
104480.0000000    0.2714295
104520.0000000    0.2846727
104560.0000000    0.2649048
104600.0000000    0.2688187
104640.0000000    0.2777130
104680.0000000    0.2625331
104720.0000000    0.2636904
104760.0000000    0.2605958
104800.0000000    0.2583719
104840.0000000    0.2502987
104880.0000000    0.2463299
104920.0000000    0.2698148
104960.0000000    0.2720096
105000.0000000    0.2761433
105040.0000000    0.2783158
105080.0000000    0.2572364
105120.0000000    0.2469770
105160.0000000    0.2688757
105200.0000000    0.2478397
105240.0000000    0.2595742
105280.0000000    0.2445988
105320.0000000    0.2503228
105360.0000000    0.2631987
105400.0000000    0.2585635
105440.0000000    0.2556311
105480.0000000    0.2649477
105520.0000000    0.2664870
105560.0000000    0.2800823
105600.0000000    0.2604938
105640.0000000    0.2587229
105680.0000000    0.2594081
105720.0000000    0.2720239
105760.0000000    0.2709641
105800.0000000    0.2784953
105840.0000000    0.2774973
105880.0000000    0.2714656
105920.0000000    0.2692704
105960.0000000    0.2667415
106000.0000000    0.2572737
106040.0000000    0.2431613
106080.0000000    0.2446022
106120.0000000    0.2817354
106160.0000000    0.2623613
106200.0000000    0.2588164
106240.0000000    0.2400542
106280.0000000    0.2510087
106320.0000000    0.2507403
106360.0000000    0.2380397
106400.0000000    0.2442880
106440.0000000    0.2355791
106480.0000000    0.2596866
106520.0000000    0.2571410
106560.0000000    0.2547887
106600.0000000    0.2378531
106640.0000000    0.2377246
106680.0000000    0.2658500
106720.0000000    0.2573121
106760.0000000    0.2613342
106800.0000000    0.2585850
106840.0000000    0.2590817
106880.0000000    0.2650376
106920.0000000    0.2415500
106960.0000000    0.2345175
107000.0000000    0.2459148
107040.0000000    0.2338575
107080.0000000    0.2399325
107120.0000000    0.2738410
107160.0000000    0.2475600
107200.0000000    0.2465078
107240.0000000    0.2530465
107280.0000000    0.2611991
107320.0000000    0.2611115
107360.0000000    0.2472256
107400.0000000    0.2499504
107440.0000000    0.2575548
107480.0000000    0.2649854
107520.0000000    0.2490005
107560.0000000    0.2475278
107600.0000000    0.2793621
107640.0000000    0.2734554
107680.0000000    0.2799725
107720.0000000    0.2735126
107760.0000000    0.2535599
107800.0000000    0.2467624
107840.0000000    0.2594284
107880.0000000    0.2594018
107920.0000000    0.2658981
107960.0000000    0.2593297
108000.0000000    0.2845741
108040.0000000    0.2793527
108080.0000000    0.2476745
108120.0000000    0.2643521
108160.0000000    0.2810857
108200.0000000    0.2747648
108240.0000000    0.2919622
108280.0000000    0.2929004
108320.0000000    0.2824264
108360.0000000    0.2643281
108400.0000000    0.2916550
108440.0000000    0.2660979
108480.0000000    0.2728326
108520.0000000    0.2857337
108560.0000000    0.2599756
108600.0000000    0.2903436
108640.0000000    0.2710859
108680.0000000    0.2647743
108720.0000000    0.2761840
108760.0000000    0.2582538
108800.0000000    0.2554330
108840.0000000    0.2675197
108880.0000000    0.2693780
108920.0000000    0.2466186
108960.0000000    0.2476110
109000.0000000    0.2548478
109040.0000000    0.2460994
109080.0000000    0.2573346
109120.0000000    0.2457158
109160.0000000    0.2650095
109200.0000000    0.2559598
109240.0000000    0.2650862
109280.0000000    0.2693569
109320.0000000    0.2775918
109360.0000000    0.2931586
109400.0000000    0.2956586
109440.0000000    0.2920994
109480.0000000    0.2896459
109520.0000000    0.2725752
109560.0000000    0.2672442
109600.0000000    0.2737081
109640.0000000    0.2603529
109680.0000000    0.2405542
109720.0000000    0.2471146
109760.0000000    0.2324796
109800.0000000    0.2507061
109840.0000000    0.2698484
109880.0000000    0.2666415
109920.0000000    0.2650512
109960.0000000    0.2838807
110000.0000000    0.2772290
110040.0000000    0.2533804
110080.0000000    0.2685454
110120.0000000    0.2732673
110160.0000000    0.2757656
110200.0000000    0.2537914
110240.0000000    0.2690167
110280.0000000    0.2871835
110320.0000000    0.2632269
110360.0000000    0.2515158
110400.0000000    0.2632591
110440.0000000    0.2683183
110480.0000000    0.2675959
110520.0000000    0.2640710
110560.0000000    0.2495008
110600.0000000    0.2811051
110640.0000000    0.2780602
110680.0000000    0.2753472
110720.0000000    0.2547577
110760.0000000    0.2688797
110800.0000000    0.2667148
110840.0000000    0.2802492
110880.0000000    0.2439644
110920.0000000    0.2614965
110960.0000000    0.2579745
111000.0000000    0.2602033
111040.0000000    0.2590723
111080.0000000    0.2602713
111120.0000000    0.2483213
111160.0000000    0.2681777
111200.0000000    0.2567403
111240.0000000    0.2580217
111280.0000000    0.2480743
111320.0000000    0.2479909
111360.0000000    0.2570740
111400.0000000    0.2639655
111440.0000000    0.2776900
111480.0000000    0.2600842
111520.0000000    0.2624750
111560.0000000    0.2571275
111600.0000000    0.2386479
111640.0000000    0.2535586
111680.0000000    0.2536660
111720.0000000    0.2421764
111760.0000000    0.2498945
111800.0000000    0.2705244
111840.0000000    0.2523737
111880.0000000    0.2434891
111920.0000000    0.2609057
111960.0000000    0.2578256
112000.0000000    0.2651302
112040.0000000    0.2462823
112080.0000000    0.2648008
112120.0000000    0.2574729
112160.0000000    0.2497038
112200.0000000    0.2518528
112240.0000000    0.2671622
112280.0000000    0.2620474
112320.0000000    0.2692322
112360.0000000    0.2494197
112400.0000000    0.2674787
112440.0000000    0.2554961
112480.0000000    0.2398145
112520.0000000    0.2519322
112560.0000000    0.2676669
112600.0000000    0.2490278
112640.0000000    0.2435993
112680.0000000    0.2455211
112720.0000000    0.2520513
112760.0000000    0.2800009
112800.0000000    0.2807881
112840.0000000    0.2433086
112880.0000000    0.2517940
112920.0000000    0.2507999
112960.0000000    0.2408112
113000.0000000    0.2559948
113040.0000000    0.2609850
113080.0000000    0.2458206
113120.0000000    0.2577957
113160.0000000    0.2798259
113200.0000000    0.2581844
113240.0000000    0.2700165
113280.0000000    0.2548790
113320.0000000    0.2630152
113360.0000000    0.2607492
113400.0000000    0.2639308
113440.0000000    0.2671179
113480.0000000    0.2539406
113520.0000000    0.2569236
113560.0000000    0.2401188
113600.0000000    0.2488076
113640.0000000    0.2526065
113680.0000000    0.2605713
113720.0000000    0.2570307
113760.0000000    0.2453556
113800.0000000    0.2467595
113840.0000000    0.2382198
113880.0000000    0.2522317
113920.0000000    0.2521029
113960.0000000    0.2381385
114000.0000000    0.2161392
114040.0000000    0.2320651
114080.0000000    0.2638476
114120.0000000    0.2484140
114160.0000000    0.2467242
114200.0000000    0.2574434
114240.0000000    0.2509719
114280.0000000    0.2501106
114320.0000000    0.2397989
114360.0000000    0.2612953
114400.0000000    0.2698079
114440.0000000    0.2550567
114480.0000000    0.2670963
114520.0000000    0.2619265
114560.0000000    0.2549224
114600.0000000    0.2540661
114640.0000000    0.2440355
114680.0000000    0.2585638
114720.0000000    0.2612044
114760.0000000    0.2477546
114800.0000000    0.2579462
114840.0000000    0.2554551
114880.0000000    0.2668638
114920.0000000    0.2774692
114960.0000000    0.2524963
115000.0000000    0.2808702
115040.0000000    0.2509823
115080.0000000    0.2616928
115120.0000000    0.2539599
115160.0000000    0.2906288
115200.0000000    0.2753949
115240.0000000    0.2779346
115280.0000000    0.2763326
115320.0000000    0.2538156
115360.0000000    0.2620623
115400.0000000    0.2758656
115440.0000000    0.2927719
115480.0000000    0.2867766
115520.0000000    0.2543083
115560.0000000    0.2696981
115600.0000000    0.2769200
115640.0000000    0.2787898
115680.0000000    0.2566548
115720.0000000    0.2605520
115760.0000000    0.2700473
115800.0000000    0.2654660
115840.0000000    0.2660484
115880.0000000    0.2446776
115920.0000000    0.2631783
115960.0000000    0.2859752
116000.0000000    0.2481585
116040.0000000    0.2400840
116080.0000000    0.2512250
116120.0000000    0.2496311
116160.0000000    0.2522655
116200.0000000    0.2466501
116240.0000000    0.2482800
116280.0000000    0.2605400
116320.0000000    0.2748134
116360.0000000    0.2615043
116400.0000000    0.2807967
116440.0000000    0.2669030
116480.0000000    0.2699404
116520.0000000    0.2543633
116560.0000000    0.2598056
116600.0000000    0.2617524
116640.0000000    0.2452218
116680.0000000    0.2739653
116720.0000000    0.2639040
116760.0000000    0.2689805
116800.0000000    0.2544245
116840.0000000    0.2638268
116880.0000000    0.2759488
116920.0000000    0.2724907
116960.0000000    0.2728528
117000.0000000    0.2759590
117040.0000000    0.2793212
117080.0000000    0.2821705
117120.0000000    0.2696142
117160.0000000    0.2789823
117200.0000000    0.2720990
117240.0000000    0.2602326
117280.0000000    0.2612334
117320.0000000    0.2688593
117360.0000000    0.2665727
117400.0000000    0.2735128
117440.0000000    0.2669414
117480.0000000    0.2551599
117520.0000000    0.2749025
117560.0000000    0.2716602
117600.0000000    0.2715889
117640.0000000    0.2506075
117680.0000000    0.2747791
117720.0000000    0.2856017
117760.0000000    0.2668073
117800.0000000    0.2558002
117840.0000000    0.2581617
117880.0000000    0.2373575
117920.0000000    0.2556915
117960.0000000    0.2502021
118000.0000000    0.2558590
118040.0000000    0.2396879
118080.0000000    0.2470596
118120.0000000    0.2574255
118160.0000000    0.2362512
118200.0000000    0.2569493
118240.0000000    0.2541456
118280.0000000    0.2447871
118320.0000000    0.2549752
118360.0000000    0.2331434
118400.0000000    0.2584858
118440.0000000    0.2549914
118480.0000000    0.2611978
118520.0000000    0.2752603
118560.0000000    0.2685502
118600.0000000    0.2588429
118640.0000000    0.2615226
118680.0000000    0.2588910
118720.0000000    0.2638740
118760.0000000    0.2556000
118800.0000000    0.2699012
118840.0000000    0.2694498
118880.0000000    0.2671382
118920.0000000    0.2637444
118960.0000000    0.2634279
119000.0000000    0.2655642
119040.0000000    0.2625688
119080.0000000    0.2512584
119120.0000000    0.2607877
119160.0000000    0.2712537
119200.0000000    0.2590198
119240.0000000    0.2647680
119280.0000000    0.2478118
119320.0000000    0.2573179
119360.0000000    0.2664694
119400.0000000    0.2737952
119440.0000000    0.2697440
119480.0000000    0.2713394
119520.0000000    0.2871997
119560.0000000    0.2971379
119600.0000000    0.2823513
119640.0000000    0.2737883
119680.0000000    0.2723567
119720.0000000    0.2557277
119760.0000000    0.2718931
119800.0000000    0.2625730
119840.0000000    0.2823040
119880.0000000    0.2758185
119920.0000000    0.2692269
119960.0000000    0.2642255
120000.0000000    0.2645547
120040.0000000    0.2691925
120080.0000000    0.2821483
120120.0000000    0.2597941
120160.0000000    0.2372249
120200.0000000    0.2658143
120240.0000000    0.2725251
120280.0000000    0.2499017
120320.0000000    0.2350427
120360.0000000    0.2368225
120400.0000000    0.2571929
120440.0000000    0.2801760
120480.0000000    0.2482874
120520.0000000    0.2596135
120560.0000000    0.2584780
120600.0000000    0.2854308
120640.0000000    0.2648490
120680.0000000    0.2678823
120720.0000000    0.2668438
120760.0000000    0.2497912
120800.0000000    0.2382253
120840.0000000    0.2517735
120880.0000000    0.2500286
120920.0000000    0.2439650
120960.0000000    0.2454305
121000.0000000    0.2726775
121040.0000000    0.2701298
121080.0000000    0.2518616
121120.0000000    0.2862384
121160.0000000    0.2846040
121200.0000000    0.2745533
121240.0000000    0.2512988
121280.0000000    0.2669023
121320.0000000    0.2669198
121360.0000000    0.2604097
121400.0000000    0.2679774
121440.0000000    0.2513184
121480.0000000    0.2496656
121520.0000000    0.2491642
121560.0000000    0.2483193
121600.0000000    0.2650058
121640.0000000    0.2667117
121680.0000000    0.2525062
121720.0000000    0.2582457
121760.0000000    0.2584172
121800.0000000    0.2598796
121840.0000000    0.2578190
121880.0000000    0.2611018
121920.0000000    0.2507622
121960.0000000    0.2578065
122000.0000000    0.2445585
122040.0000000    0.2661108
122080.0000000    0.2618621
122120.0000000    0.2590527
122160.0000000    0.2797910
122200.0000000    0.2564301
122240.0000000    0.2617136
122280.0000000    0.2460585
122320.0000000    0.2434171
122360.0000000    0.2610777
122400.0000000    0.2705458
122440.0000000    0.2617143
122480.0000000    0.2504958
122520.0000000    0.2437413
122560.0000000    0.2559834
122600.0000000    0.2956113
122640.0000000    0.2837204
122680.0000000    0.2579651
122720.0000000    0.2573472
122760.0000000    0.2594117
122800.0000000    0.2651017
122840.0000000    0.2610894
122880.0000000    0.2608938
122920.0000000    0.2380505
122960.0000000    0.2601369
123000.0000000    0.2531125
123040.0000000    0.2533585
123080.0000000    0.2559814
123120.0000000    0.2567790
123160.0000000    0.2456970
123200.0000000    0.2506448
123240.0000000    0.2520929
123280.0000000    0.2756596
123320.0000000    0.2691005
123360.0000000    0.2936608
123400.0000000    0.2900680
123440.0000000    0.2922629
123480.0000000    0.2523035
123520.0000000    0.2619231
123560.0000000    0.2677585
123600.0000000    0.2728983
123640.0000000    0.2632360
123680.0000000    0.2676153
123720.0000000    0.2573339
123760.0000000    0.2495572
123800.0000000    0.2667390
123840.0000000    0.2628759
123880.0000000    0.2798324
123920.0000000    0.2733504
123960.0000000    0.2453157
124000.0000000    0.2636729
124040.0000000    0.2692732
124080.0000000    0.2556854
124120.0000000    0.2419857
124160.0000000    0.2605398
124200.0000000    0.2714485
124240.0000000    0.2625053
124280.0000000    0.2396543
124320.0000000    0.2499577
124360.0000000    0.2648320
124400.0000000    0.2623202
124440.0000000    0.2478286
124480.0000000    0.2555853
124520.0000000    0.2681040
124560.0000000    0.2614394
124600.0000000    0.2427451
124640.0000000    0.2470127
124680.0000000    0.2443308
124720.0000000    0.2797036
124760.0000000    0.2708692
124800.0000000    0.2846172
124840.0000000    0.2800478
124880.0000000    0.2743233
124920.0000000    0.2779676
124960.0000000    0.3061244
125000.0000000    0.2693094
125040.0000000    0.2598739
125080.0000000    0.2614177
125120.0000000    0.2656333
125160.0000000    0.2594400
125200.0000000    0.2785014
125240.0000000    0.2599698
125280.0000000    0.2952868
125320.0000000    0.2931149
125360.0000000    0.2621599
125400.0000000    0.2710051
125440.0000000    0.2550669
125480.0000000    0.2425797
125520.0000000    0.2631434
125560.0000000    0.2641066
125600.0000000    0.2488201
125640.0000000    0.2616179
125680.0000000    0.2731678
125720.0000000    0.2669975
125760.0000000    0.2712093
125800.0000000    0.2560786
125840.0000000    0.2626785
125880.0000000    0.2671518
125920.0000000    0.2577931
125960.0000000    0.2377471
126000.0000000    0.2657449
126040.0000000    0.2627113
126080.0000000    0.2519350
126120.0000000    0.2606807
126160.0000000    0.2658461
126200.0000000    0.2762265
126240.0000000    0.2635508
126280.0000000    0.2583854
126320.0000000    0.2499708
126360.0000000    0.2451994
126400.0000000    0.2561632
126440.0000000    0.2452539
126480.0000000    0.2526501
126520.0000000    0.2424574
126560.0000000    0.2365518
126600.0000000    0.2451469
126640.0000000    0.2282627
126680.0000000    0.2597347
126720.0000000    0.2540009
126760.0000000    0.2642341
126800.0000000    0.2858551
126840.0000000    0.2667585
126880.0000000    0.2365106
126920.0000000    0.2633944
126960.0000000    0.2347572
127000.0000000    0.2296563
127040.0000000    0.2443223
127080.0000000    0.2488458
127120.0000000    0.2417748
127160.0000000    0.2540503
127200.0000000    0.2538524
127240.0000000    0.2359962
127280.0000000    0.2418805
127320.0000000    0.2403443
127360.0000000    0.2341064
127400.0000000    0.2741311
127440.0000000    0.2685492
127480.0000000    0.2570164
127520.0000000    0.2628632
127560.0000000    0.2572134
127600.0000000    0.2487252
127640.0000000    0.2441590
127680.0000000    0.2509056
127720.0000000    0.2638665
127760.0000000    0.2621743
127800.0000000    0.2380904
127840.0000000    0.2555759
127880.0000000    0.2564710
127920.0000000    0.2575838
127960.0000000    0.2598203
128000.0000000    0.2447987
128040.0000000    0.2540608
128080.0000000    0.2522409
128120.0000000    0.2641409
128160.0000000    0.2443304
128200.0000000    0.2415474
128240.0000000    0.2389281
128280.0000000    0.2406511
128320.0000000    0.2497977
128360.0000000    0.2556844
128400.0000000    0.2393957
128440.0000000    0.2544119
128480.0000000    0.2384765
128520.0000000    0.2589276
128560.0000000    0.2585462
128600.0000000    0.2510040
128640.0000000    0.2570572
128680.0000000    0.2585590
128720.0000000    0.2824904
128760.0000000    0.2688884
128800.0000000    0.2684047
128840.0000000    0.2375814
128880.0000000    0.2579778
128920.0000000    0.2672016
128960.0000000    0.2632359
129000.0000000    0.2601468
129040.0000000    0.2742954
129080.0000000    0.2519740
129120.0000000    0.2553244
129160.0000000    0.2466700
129200.0000000    0.2530441
129240.0000000    0.2746305
129280.0000000    0.2610941
129320.0000000    0.2451777
129360.0000000    0.2547967
129400.0000000    0.2766194
129440.0000000    0.2756282
129480.0000000    0.2652708
129520.0000000    0.2623032
129560.0000000    0.2615834
129600.0000000    0.2562208
129640.0000000    0.2558511
129680.0000000    0.2637087
129720.0000000    0.2734310
129760.0000000    0.2482558
129800.0000000    0.2547724
129840.0000000    0.2701855
129880.0000000    0.2662690
129920.0000000    0.2661430
129960.0000000    0.2666840
130000.0000000    0.2611539
130040.0000000    0.2748936
130080.0000000    0.2500110
130120.0000000    0.2904822
130160.0000000    0.2548016
130200.0000000    0.2671769
130240.0000000    0.2438748
130280.0000000    0.2770590
130320.0000000    0.2568703
130360.0000000    0.2595223
130400.0000000    0.2454270
130440.0000000    0.2455070
130480.0000000    0.2343071
130520.0000000    0.2519644
130560.0000000    0.2676664
130600.0000000    0.2510953
130640.0000000    0.2618290
130680.0000000    0.2506937
130720.0000000    0.2391639
130760.0000000    0.2479276
130800.0000000    0.2660089
130840.0000000    0.2633828
130880.0000000    0.2783281
130920.0000000    0.2684734
130960.0000000    0.2740288
131000.0000000    0.2642076
131040.0000000    0.2420119
131080.0000000    0.2619173
131120.0000000    0.2527543
131160.0000000    0.2416713
131200.0000000    0.2358024
131240.0000000    0.2438353
131280.0000000    0.2535983
131320.0000000    0.2519288
131360.0000000    0.2707788
131400.0000000    0.2725729
131440.0000000    0.2657673
131480.0000000    0.2495390
131520.0000000    0.2736871
131560.0000000    0.2648039
131600.0000000    0.2671169
131640.0000000    0.2661501
131680.0000000    0.2980342
131720.0000000    0.2827556
131760.0000000    0.2890984
131800.0000000    0.2522757
131840.0000000    0.2553909
131880.0000000    0.2489864
131920.0000000    0.2550330
131960.0000000    0.2561582
132000.0000000    0.2481102
132040.0000000    0.2623738
132080.0000000    0.2712802
132120.0000000    0.2556276
132160.0000000    0.2684002
132200.0000000    0.2391910
132240.0000000    0.2722906
132280.0000000    0.2692827
132320.0000000    0.2503442
132360.0000000    0.2861009
132400.0000000    0.2672296
132440.0000000    0.2649734
132480.0000000    0.2704428
132520.0000000    0.2756496
132560.0000000    0.3004550
132600.0000000    0.2872849
132640.0000000    0.2683643
132680.0000000    0.2887837
132720.0000000    0.2825544
132760.0000000    0.2893613
132800.0000000    0.2853083
132840.0000000    0.2729990
132880.0000000    0.2735694
132920.0000000    0.2620733
132960.0000000    0.2778557
133000.0000000    0.2863096
133040.0000000    0.2837293
133080.0000000    0.2638104
133120.0000000    0.2597940
133160.0000000    0.2660128
133200.0000000    0.2499987
133240.0000000    0.2523215
133280.0000000    0.2644738
133320.0000000    0.2673389
133360.0000000    0.2822603
133400.0000000    0.2730702
133440.0000000    0.2731224
133480.0000000    0.2523236
133520.0000000    0.2660917
133560.0000000    0.2573973
133600.0000000    0.2535168
133640.0000000    0.2607052
133680.0000000    0.2337285
133720.0000000    0.2787494
133760.0000000    0.2580064
133800.0000000    0.2513224
133840.0000000    0.2675935
133880.0000000    0.2651799
133920.0000000    0.2697252
133960.0000000    0.2819496
134000.0000000    0.2800054
134040.0000000    0.2647640
134080.0000000    0.2617921
134120.0000000    0.2580143
134160.0000000    0.2775967
134200.0000000    0.2704479
134240.0000000    0.2606124
134280.0000000    0.2624437
134320.0000000    0.2524363
134360.0000000    0.2509306
134400.0000000    0.2611035
134440.0000000    0.2557951
134480.0000000    0.2802200
134520.0000000    0.2601366
134560.0000000    0.2749363
134600.0000000    0.2695554
134640.0000000    0.2475896
134680.0000000    0.2515640
134720.0000000    0.2562188
134760.0000000    0.2759191
134800.0000000    0.2409078
134840.0000000    0.2557474
134880.0000000    0.2527280
134920.0000000    0.2593259
134960.0000000    0.2687576
135000.0000000    0.2738020
135040.0000000    0.2777639
135080.0000000    0.2993132
135120.0000000    0.2906395
135160.0000000    0.2794895
135200.0000000    0.2827242
135240.0000000    0.2987694
135280.0000000    0.2812038
135320.0000000    0.2900687
135360.0000000    0.2730469
135400.0000000    0.2680455
135440.0000000    0.2522804
135480.0000000    0.2768628
135520.0000000    0.2632246
135560.0000000    0.2797823
135600.0000000    0.2564208
135640.0000000    0.2687278
135680.0000000    0.2585810
135720.0000000    0.2668101
135760.0000000    0.2564633
135800.0000000    0.2616369
135840.0000000    0.2479801
135880.0000000    0.2664108
135920.0000000    0.2627343
135960.0000000    0.2613013
136000.0000000    0.2556509
136040.0000000    0.2437550
136080.0000000    0.2706426
136120.0000000    0.2674348
136160.0000000    0.2658598
136200.0000000    0.2689701
136240.0000000    0.2933930
136280.0000000    0.2613826
136320.0000000    0.2719556
136360.0000000    0.2572787
136400.0000000    0.2651449
136440.0000000    0.2436674
136480.0000000    0.2764451
136520.0000000    0.2555656
136560.0000000    0.2680117
136600.0000000    0.2635604
136640.0000000    0.2866762
136680.0000000    0.2916543
136720.0000000    0.2726017
136760.0000000    0.2829660
136800.0000000    0.2818026
136840.0000000    0.2860295
136880.0000000    0.2720662
136920.0000000    0.2773848
136960.0000000    0.3038037
137000.0000000    0.2914182
137040.0000000    0.2777141
137080.0000000    0.2803952
137120.0000000    0.2790485
137160.0000000    0.2697659
137200.0000000    0.2799483
137240.0000000    0.3246377
137280.0000000    0.2909704
137320.0000000    0.3207797
137360.0000000    0.2691379
137400.0000000    0.2726436
137440.0000000    0.2758547
137480.0000000    0.2594126
137520.0000000    0.2662409
137560.0000000    0.2811404
137600.0000000    0.2816813
137640.0000000    0.2638045
137680.0000000    0.2653548
137720.0000000    0.2757550
137760.0000000    0.2893268
137800.0000000    0.2726554
137840.0000000    0.2774518
137880.0000000    0.2625190
137920.0000000    0.2735287
137960.0000000    0.2675050
138000.0000000    0.2775067
138040.0000000    0.2667065
138080.0000000    0.2719900
138120.0000000    0.2784615
138160.0000000    0.2848788
138200.0000000    0.2718717
138240.0000000    0.2780141
138280.0000000    0.2702170
138320.0000000    0.2664057
138360.0000000    0.2742707
138400.0000000    0.2875129
138440.0000000    0.2935185
138480.0000000    0.2913927
138520.0000000    0.2826357
138560.0000000    0.2946803
138600.0000000    0.2548512
138640.0000000    0.2658863
138680.0000000    0.2580228
138720.0000000    0.2820154
138760.0000000    0.2796563
138800.0000000    0.2764892
138840.0000000    0.2599387
138880.0000000    0.2704552
138920.0000000    0.2740754
138960.0000000    0.2959140
139000.0000000    0.2892376
139040.0000000    0.2637516
139080.0000000    0.2562393
139120.0000000    0.2580533
139160.0000000    0.2544541
139200.0000000    0.2612017
139240.0000000    0.2620820
139280.0000000    0.2625253
139320.0000000    0.2532282
139360.0000000    0.2593892
139400.0000000    0.2670451
139440.0000000    0.2671321
139480.0000000    0.2640602
139520.0000000    0.2623872
139560.0000000    0.2488371
139600.0000000    0.2723379
139640.0000000    0.2560596
139680.0000000    0.2592665
139720.0000000    0.2724635
139760.0000000    0.2705531
139800.0000000    0.2741645
139840.0000000    0.2753933
139880.0000000    0.2682796
139920.0000000    0.2801101
139960.0000000    0.2885959
140000.0000000    0.2679656
140040.0000000    0.2635269
140080.0000000    0.2789179
140120.0000000    0.2591837
140160.0000000    0.2752438
140200.0000000    0.2781976
140240.0000000    0.2603070
140280.0000000    0.2560070
140320.0000000    0.2591403
140360.0000000    0.2511522
140400.0000000    0.2675343
140440.0000000    0.2568139
140480.0000000    0.2761511
140520.0000000    0.2670479
140560.0000000    0.2499451
140600.0000000    0.2608459
140640.0000000    0.2467529
140680.0000000    0.2550155
140720.0000000    0.2560397
140760.0000000    0.2660456
140800.0000000    0.2603946
140840.0000000    0.2857771
140880.0000000    0.2687544
140920.0000000    0.2719598
140960.0000000    0.2716613
141000.0000000    0.2918235
141040.0000000    0.2672313
141080.0000000    0.2925812
141120.0000000    0.2947357
141160.0000000    0.2798251
141200.0000000    0.2875820
141240.0000000    0.2842200
141280.0000000    0.2793624
141320.0000000    0.2851686
141360.0000000    0.2751738
141400.0000000    0.2727280
141440.0000000    0.2921456
141480.0000000    0.2808291
141520.0000000    0.2724307
141560.0000000    0.2930574
141600.0000000    0.2686959
141640.0000000    0.2682489
141680.0000000    0.2986666
141720.0000000    0.2693635
141760.0000000    0.2587108
141800.0000000    0.2736428
141840.0000000    0.2689978
141880.0000000    0.2712042
141920.0000000    0.2713471
141960.0000000    0.2735631
142000.0000000    0.2656338
142040.0000000    0.2661781
142080.0000000    0.2675226
142120.0000000    0.2688954
142160.0000000    0.2753169
142200.0000000    0.2666734
142240.0000000    0.2706566
142280.0000000    0.2548893
142320.0000000    0.2742014
142360.0000000    0.2799836
142400.0000000    0.2890286
142440.0000000    0.2838184
142480.0000000    0.2806451
142520.0000000    0.2586560
142560.0000000    0.2676001
142600.0000000    0.2629516
142640.0000000    0.2662251
142680.0000000    0.2657395
142720.0000000    0.2944872
142760.0000000    0.2657577
142800.0000000    0.2485497
142840.0000000    0.2331298
142880.0000000    0.2662793
142920.0000000    0.2616833
142960.0000000    0.2628902
143000.0000000    0.2823004
143040.0000000    0.2785569
143080.0000000    0.2901525
143120.0000000    0.2847477
143160.0000000    0.2797496
143200.0000000    0.2921893
143240.0000000    0.2821199
143280.0000000    0.2875231
143320.0000000    0.2748990
143360.0000000    0.2630780
143400.0000000    0.2800180
143440.0000000    0.2684825
143480.0000000    0.2735804
143520.0000000    0.2510936
143560.0000000    0.2650526
143600.0000000    0.2641417
143640.0000000    0.2664207
143680.0000000    0.2781712
143720.0000000    0.2697929
143760.0000000    0.2989623
143800.0000000    0.2758881
143840.0000000    0.2653624
143880.0000000    0.2685024
143920.0000000    0.2790667
143960.0000000    0.2770584
144000.0000000    0.2790767
144040.0000000    0.2892166
144080.0000000    0.2626958
144120.0000000    0.2666293
144160.0000000    0.2691215
144200.0000000    0.2611712
144240.0000000    0.2753465
144280.0000000    0.2781647
144320.0000000    0.2725387
144360.0000000    0.2976965
144400.0000000    0.2724341
144440.0000000    0.2648337
144480.0000000    0.2622808
144520.0000000    0.2765094
144560.0000000    0.2664112
144600.0000000    0.2733400
144640.0000000    0.2659838
144680.0000000    0.2792980
144720.0000000    0.2755356
144760.0000000    0.2646543
144800.0000000    0.2507181
144840.0000000    0.2641363
144880.0000000    0.2689213
144920.0000000    0.2722162
144960.0000000    0.2608862
145000.0000000    0.2580335
145040.0000000    0.2594426
145080.0000000    0.2539591
145120.0000000    0.2594889
145160.0000000    0.2686327
145200.0000000    0.2738072
145240.0000000    0.2678547
145280.0000000    0.2761876
145320.0000000    0.2659634
145360.0000000    0.2765388
145400.0000000    0.2740582
145440.0000000    0.2534336
145480.0000000    0.2511580
145520.0000000    0.2514667
145560.0000000    0.2485717
145600.0000000    0.2363077
145640.0000000    0.2579172
145680.0000000    0.2587465
145720.0000000    0.2675646
145760.0000000    0.2547351
145800.0000000    0.2770590
145840.0000000    0.2674661
145880.0000000    0.2476460
145920.0000000    0.2628610
145960.0000000    0.2571132
146000.0000000    0.2514707
146040.0000000    0.2525623
146080.0000000    0.2712447
146120.0000000    0.2842261
146160.0000000    0.2829156
146200.0000000    0.2902734
146240.0000000    0.2904567
146280.0000000    0.2914258
146320.0000000    0.2764544
146360.0000000    0.2684245
146400.0000000    0.2540068
146440.0000000    0.2551955
146480.0000000    0.2716365
146520.0000000    0.2552939
146560.0000000    0.2689337
146600.0000000    0.2637286
146640.0000000    0.2793707
146680.0000000    0.2720985
146720.0000000    0.2745100
146760.0000000    0.2820095
146800.0000000    0.2797742
146840.0000000    0.2697121
146880.0000000    0.2790383
146920.0000000    0.2585558
146960.0000000    0.2657611
147000.0000000    0.2648123
147040.0000000    0.2768156
147080.0000000    0.2568032
147120.0000000    0.2715892
147160.0000000    0.2389038
147200.0000000    0.2460055
147240.0000000    0.2483947
147280.0000000    0.2722863
147320.0000000    0.2700380
147360.0000000    0.2911140
147400.0000000    0.2739168
147440.0000000    0.2659289
147480.0000000    0.2589943
147520.0000000    0.2556790
147560.0000000    0.2822092
147600.0000000    0.2792091
147640.0000000    0.2638415
147680.0000000    0.2880696
147720.0000000    0.2715233
147760.0000000    0.2546285
147800.0000000    0.2879303
147840.0000000    0.2818530
147880.0000000    0.2623719
147920.0000000    0.2487092
147960.0000000    0.2448286
148000.0000000    0.2664810
148040.0000000    0.2589875
148080.0000000    0.2674100
148120.0000000    0.2623102
148160.0000000    0.2619161
148200.0000000    0.2841892
148240.0000000    0.2666045
148280.0000000    0.2691506
148320.0000000    0.2531894
148360.0000000    0.2610336
148400.0000000    0.2572035
148440.0000000    0.2664855
148480.0000000    0.2594142
148520.0000000    0.2732061
148560.0000000    0.2626985
148600.0000000    0.2635722
148640.0000000    0.2582093
148680.0000000    0.2881408
148720.0000000    0.2663564
148760.0000000    0.2746219
148800.0000000    0.2700545
148840.0000000    0.2872219
148880.0000000    0.2627370
148920.0000000    0.2435984
148960.0000000    0.2863848
149000.0000000    0.2814208
149040.0000000    0.2884527
149080.0000000    0.2762458
149120.0000000    0.2630536
149160.0000000    0.2743192
149200.0000000    0.2771104
149240.0000000    0.2837891
149280.0000000    0.2691402
149320.0000000    0.2507960
149360.0000000    0.2397005
149400.0000000    0.2807058
149440.0000000    0.2888046
149480.0000000    0.2798465
149520.0000000    0.2833287
149560.0000000    0.2794389
149600.0000000    0.2808956
149640.0000000    0.2799304
149680.0000000    0.2593219
149720.0000000    0.2835493
149760.0000000    0.2879798
149800.0000000    0.2842161
149840.0000000    0.2912846
149880.0000000    0.2927038
149920.0000000    0.2955227
149960.0000000    0.2919875
150000.0000000    0.2820042
150040.0000000    0.2849957
150080.0000000    0.2743817
150120.0000000    0.2718196
150160.0000000    0.2586436
150200.0000000    0.2826305
150240.0000000    0.2713589
150280.0000000    0.2804905
150320.0000000    0.2728341
150360.0000000    0.2665634
150400.0000000    0.2952305
150440.0000000    0.2523820
150480.0000000    0.2670888
150520.0000000    0.2563385
150560.0000000    0.2401731
150600.0000000    0.2409779
150640.0000000    0.2519591
150680.0000000    0.2628122
150720.0000000    0.2608413
150760.0000000    0.2664788
150800.0000000    0.2705676
150840.0000000    0.2570874
150880.0000000    0.2592075
150920.0000000    0.2701804
150960.0000000    0.2895985
151000.0000000    0.2584465
151040.0000000    0.2602386
151080.0000000    0.2558052
151120.0000000    0.2594950
151160.0000000    0.2764163
151200.0000000    0.2682339
151240.0000000    0.2787609
151280.0000000    0.2589526
151320.0000000    0.2619726
151360.0000000    0.2451189
151400.0000000    0.2609146
151440.0000000    0.2571263
151480.0000000    0.2489780
151520.0000000    0.2544259
151560.0000000    0.2720287
151600.0000000    0.2574642
151640.0000000    0.2641123
151680.0000000    0.2656112
151720.0000000    0.2865116
151760.0000000    0.2662056
151800.0000000    0.2606836
151840.0000000    0.2632615
151880.0000000    0.2462608
151920.0000000    0.2660271
151960.0000000    0.2721539
152000.0000000    0.2647022
152040.0000000    0.2753751
152080.0000000    0.2638951
152120.0000000    0.2645387
152160.0000000    0.2743028
152200.0000000    0.2711685
152240.0000000    0.2683046
152280.0000000    0.2864171
152320.0000000    0.2813400
152360.0000000    0.2725635
152400.0000000    0.2985748
152440.0000000    0.2841531
152480.0000000    0.2793319
152520.0000000    0.2940085
152560.0000000    0.2700914
152600.0000000    0.2462552
152640.0000000    0.2480647
152680.0000000    0.2589719
152720.0000000    0.2759981
152760.0000000    0.2475917
152800.0000000    0.2399720
152840.0000000    0.2663958
152880.0000000    0.2524485
152920.0000000    0.2600383
152960.0000000    0.2778794
153000.0000000    0.2626283
153040.0000000    0.2715623
153080.0000000    0.2672592
153120.0000000    0.2678051
153160.0000000    0.2549279
153200.0000000    0.2437892
153240.0000000    0.2588054
153280.0000000    0.2558877
153320.0000000    0.2561207
153360.0000000    0.2556584
153400.0000000    0.2688039
153440.0000000    0.2761163
153480.0000000    0.2648390
153520.0000000    0.2619052
153560.0000000    0.2623419
153600.0000000    0.2843892
153640.0000000    0.2659643
153680.0000000    0.2939504
153720.0000000    0.2567194
153760.0000000    0.2488423
153800.0000000    0.2705838
153840.0000000    0.2499051
153880.0000000    0.2669834
153920.0000000    0.2554856
153960.0000000    0.2484313
154000.0000000    0.2588533
154040.0000000    0.2643451
154080.0000000    0.2596998
154120.0000000    0.2831155
154160.0000000    0.2744660
154200.0000000    0.2580576
154240.0000000    0.2611717
154280.0000000    0.2594208
154320.0000000    0.2609486
154360.0000000    0.2644000
154400.0000000    0.2574886
154440.0000000    0.2552194
154480.0000000    0.2608375
154520.0000000    0.2525490
154560.0000000    0.2288982
154600.0000000    0.2299531
154640.0000000    0.2548352
154680.0000000    0.2721016
154720.0000000    0.2890492
154760.0000000    0.2882724
154800.0000000    0.2795468
154840.0000000    0.2763887
154880.0000000    0.2996687
154920.0000000    0.2615639
154960.0000000    0.2872937
155000.0000000    0.2798531
155040.0000000    0.2810610
155080.0000000    0.2783197
155120.0000000    0.2766494
155160.0000000    0.2892671
155200.0000000    0.2874129
155240.0000000    0.2746288
155280.0000000    0.2570133
155320.0000000    0.2792251
155360.0000000    0.2732483
155400.0000000    0.2680428
155440.0000000    0.2636031
155480.0000000    0.2444664
155520.0000000    0.2481888
155560.0000000    0.2523830
155600.0000000    0.2723387
155640.0000000    0.2640632
155680.0000000    0.2687196
155720.0000000    0.2817603
155760.0000000    0.2560279
155800.0000000    0.2485715
155840.0000000    0.2549815
155880.0000000    0.2743129
155920.0000000    0.2600655
155960.0000000    0.2640533
156000.0000000    0.2804792
156040.0000000    0.2781638
156080.0000000    0.2571766
156120.0000000    0.2795489
156160.0000000    0.2649158
156200.0000000    0.2687762
156240.0000000    0.2596681
156280.0000000    0.2677186
156320.0000000    0.2509735
156360.0000000    0.2602249
156400.0000000    0.2903621
156440.0000000    0.2565604
156480.0000000    0.2585109
156520.0000000    0.2431031
156560.0000000    0.2567651
156600.0000000    0.2723559
156640.0000000    0.2611013
156680.0000000    0.2637748
156720.0000000    0.2723944
156760.0000000    0.2623506
156800.0000000    0.2515697
156840.0000000    0.2755354
156880.0000000    0.2696198
156920.0000000    0.2860452
156960.0000000    0.2648705
157000.0000000    0.2418427
157040.0000000    0.2573503
157080.0000000    0.2529626
157120.0000000    0.2666663
157160.0000000    0.2767798
157200.0000000    0.2934202
157240.0000000    0.2691831
157280.0000000    0.2646253
157320.0000000    0.2451811
157360.0000000    0.2598057
157400.0000000    0.2852537
157440.0000000    0.2705981
157480.0000000    0.2707278
157520.0000000    0.2540297
157560.0000000    0.2514281
157600.0000000    0.2712163
157640.0000000    0.2515599
157680.0000000    0.2487732
157720.0000000    0.2646353
157760.0000000    0.2573730
157800.0000000    0.2759234
157840.0000000    0.2572337
157880.0000000    0.2808303
157920.0000000    0.2554704
157960.0000000    0.2712417
158000.0000000    0.2797419
158040.0000000    0.2747217
158080.0000000    0.2588207
158120.0000000    0.2631086
158160.0000000    0.2800311
158200.0000000    0.2648569
158240.0000000    0.2894007
158280.0000000    0.2822985
158320.0000000    0.2916196
158360.0000000    0.2840775
158400.0000000    0.2904949
158440.0000000    0.2650630
158480.0000000    0.2741571
158520.0000000    0.2930271
158560.0000000    0.2516189
158600.0000000    0.2559477
158640.0000000    0.2939614
158680.0000000    0.2414832
158720.0000000    0.2530342
158760.0000000    0.2319326
158800.0000000    0.2768463
158840.0000000    0.2721037
158880.0000000    0.2478832
158920.0000000    0.2781099
158960.0000000    0.2690807
159000.0000000    0.2574198
159040.0000000    0.2816203
159080.0000000    0.2819211
159120.0000000    0.2578951
159160.0000000    0.2650661
159200.0000000    0.2524105
159240.0000000    0.2278636
159280.0000000    0.2353106
159320.0000000    0.2625348
159360.0000000    0.2425713
159400.0000000    0.2562932
159440.0000000    0.2575860
159480.0000000    0.2750225
159520.0000000    0.2817684
159560.0000000    0.2356604
159600.0000000    0.2544778
159640.0000000    0.2797776
159680.0000000    0.2626085
159720.0000000    0.2456453
159760.0000000    0.2702412
159800.0000000    0.2581417
159840.0000000    0.2441825
159880.0000000    0.2410196
159920.0000000    0.2350549
159960.0000000    0.2497295
160000.0000000    0.2422581
160040.0000000    0.2496731
160080.0000000    0.2649227
160120.0000000    0.2630041
160160.0000000    0.2370732
160200.0000000    0.2647215
160240.0000000    0.2569648
160280.0000000    0.2572456
160320.0000000    0.2600740
160360.0000000    0.2545347
160400.0000000    0.2453987
160440.0000000    0.2419715
160480.0000000    0.2401810
160520.0000000    0.2509375
160560.0000000    0.2597593
160600.0000000    0.2475051
160640.0000000    0.2567725
160680.0000000    0.2704554
160720.0000000    0.2596006
160760.0000000    0.2548366
160800.0000000    0.2468303
160840.0000000    0.2688897
160880.0000000    0.2517191
160920.0000000    0.2506526
160960.0000000    0.2527326
161000.0000000    0.2406615
161040.0000000    0.2600942
161080.0000000    0.2489757
161120.0000000    0.2538270
161160.0000000    0.2244159
161200.0000000    0.2734038
161240.0000000    0.2443798
161280.0000000    0.2447647
161320.0000000    0.2397808
161360.0000000    0.2410474
161400.0000000    0.2290058
161440.0000000    0.2253626
161480.0000000    0.2545919
161520.0000000    0.2251932
161560.0000000    0.2258440
161600.0000000    0.2300938
161640.0000000    0.2299563
161680.0000000    0.2524575
161720.0000000    0.2283468
161760.0000000    0.2452526
161800.0000000    0.2469907
161840.0000000    0.2441922
161880.0000000    0.2624960
161920.0000000    0.2583378
161960.0000000    0.2463971
162000.0000000    0.2434763
162040.0000000    0.2596537
162080.0000000    0.2381350
162120.0000000    0.2468129
162160.0000000    0.2548441
162200.0000000    0.2603610
162240.0000000    0.2544381
162280.0000000    0.2656708
162320.0000000    0.2669788
162360.0000000    0.2442079
162400.0000000    0.2531049
162440.0000000    0.2375363
162480.0000000    0.2365080
162520.0000000    0.2270442
162560.0000000    0.2260197
162600.0000000    0.2446734
162640.0000000    0.2636772
162680.0000000    0.2757083
162720.0000000    0.2557646
162760.0000000    0.2566764
162800.0000000    0.2567218
162840.0000000    0.2448508
162880.0000000    0.2619025
162920.0000000    0.2530843
162960.0000000    0.2496518
163000.0000000    0.2471189
163040.0000000    0.2670753
163080.0000000    0.2609519
163120.0000000    0.2582974
163160.0000000    0.2517513
163200.0000000    0.2579195
163240.0000000    0.2401624
163280.0000000    0.2485789
163320.0000000    0.2575020
163360.0000000    0.2343524
163400.0000000    0.2233305
163440.0000000    0.2339602
163480.0000000    0.2440065
163520.0000000    0.2456033
163560.0000000    0.2465037
163600.0000000    0.2386388
163640.0000000    0.2404424
163680.0000000    0.2201706
163720.0000000    0.2585974
163760.0000000    0.2495175
163800.0000000    0.2466940
163840.0000000    0.2424320
163880.0000000    0.2363794
163920.0000000    0.2359503
163960.0000000    0.2272737
164000.0000000    0.2764385
164040.0000000    0.2610493
164080.0000000    0.2448800
164120.0000000    0.2619371
164160.0000000    0.2449351
164200.0000000    0.2424998
164240.0000000    0.2364369
164280.0000000    0.2610452
164320.0000000    0.2442009
164360.0000000    0.2575763
164400.0000000    0.2474227
164440.0000000    0.2377504
164480.0000000    0.2608804
164520.0000000    0.2410696
164560.0000000    0.2361073
164600.0000000    0.2187022
164640.0000000    0.2273041
164680.0000000    0.2191369
164720.0000000    0.2225242
164760.0000000    0.2407599
164800.0000000    0.2550286
164840.0000000    0.2381177
164880.0000000    0.2710882
164920.0000000    0.2569199
164960.0000000    0.2463342
165000.0000000    0.2269234
165040.0000000    0.2341642
165080.0000000    0.2423927
165120.0000000    0.2445951
165160.0000000    0.2365129
165200.0000000    0.2417093
165240.0000000    0.2334966
165280.0000000    0.2412385
165320.0000000    0.2443855
165360.0000000    0.2384899
165400.0000000    0.2479387
165440.0000000    0.2394337
165480.0000000    0.2389351
165520.0000000    0.2375767
165560.0000000    0.2356997
165600.0000000    0.2306274
165640.0000000    0.2288317
165680.0000000    0.2098459
165720.0000000    0.2383467
165760.0000000    0.2549704
165800.0000000    0.2254498
165840.0000000    0.2399910
165880.0000000    0.2101837
165920.0000000    0.2238248
165960.0000000    0.2264295
166000.0000000    0.2144369
166040.0000000    0.2127850
166080.0000000    0.2371017
166120.0000000    0.2325223
166160.0000000    0.2353816
166200.0000000    0.2580600
166240.0000000    0.2622200
166280.0000000    0.2654224
166320.0000000    0.2415352
166360.0000000    0.2463228
166400.0000000    0.2566887
166440.0000000    0.2533304
166480.0000000    0.2485249
166520.0000000    0.2496295
166560.0000000    0.2584140
166600.0000000    0.2631253
166640.0000000    0.2547101
166680.0000000    0.2573656
166720.0000000    0.2460197
166760.0000000    0.2689371
166800.0000000    0.2584272
166840.0000000    0.2568702
166880.0000000    0.2433370
166920.0000000    0.2511631
166960.0000000    0.2422452
167000.0000000    0.2532467
167040.0000000    0.2528205
167080.0000000    0.2317407
167120.0000000    0.2650901
167160.0000000    0.2423002
167200.0000000    0.2354010
167240.0000000    0.2416490
167280.0000000    0.2498626
167320.0000000    0.2686009
167360.0000000    0.2662421
167400.0000000    0.2386230
167440.0000000    0.2429823
167480.0000000    0.2444625
167520.0000000    0.2388972
167560.0000000    0.2654155
167600.0000000    0.2304894
167640.0000000    0.2184041
167680.0000000    0.2374820
167720.0000000    0.2337341
167760.0000000    0.2302445
167800.0000000    0.2456881
167840.0000000    0.2539677
167880.0000000    0.2253399
167920.0000000    0.2413700
167960.0000000    0.2210571
168000.0000000    0.2252936
168040.0000000    0.2260967
168080.0000000    0.2470345
168120.0000000    0.2252984
168160.0000000    0.2321537
168200.0000000    0.2447296
168240.0000000    0.2544726
168280.0000000    0.2369890
168320.0000000    0.2545560
168360.0000000    0.2592062
168400.0000000    0.2612991
168440.0000000    0.2550222
168480.0000000    0.2405337
168520.0000000    0.2462142
168560.0000000    0.2410282
168600.0000000    0.2290618
168640.0000000    0.2677670
168680.0000000    0.2386340
168720.0000000    0.2531517
168760.0000000    0.2622612
168800.0000000    0.2462385
168840.0000000    0.2488129
168880.0000000    0.2434168
168920.0000000    0.2502348
168960.0000000    0.2648812
169000.0000000    0.2530461
169040.0000000    0.2542008
169080.0000000    0.2451987
169120.0000000    0.2523375
169160.0000000    0.2638900
169200.0000000    0.2416526
169240.0000000    0.2608046
169280.0000000    0.2461448
169320.0000000    0.2507953
169360.0000000    0.2713762
169400.0000000    0.2438039
169440.0000000    0.2522747
169480.0000000    0.2432230
169520.0000000    0.2369285
169560.0000000    0.2377608
169600.0000000    0.2538997
169640.0000000    0.2498714
169680.0000000    0.2515331
169720.0000000    0.2396071
169760.0000000    0.2428460
169800.0000000    0.2711052
169840.0000000    0.2640458
169880.0000000    0.2479285
169920.0000000    0.2541355
169960.0000000    0.2422982
170000.0000000    0.2467507
170040.0000000    0.2409889
170080.0000000    0.2524207
170120.0000000    0.2592745
170160.0000000    0.2641594
170200.0000000    0.2478622
170240.0000000    0.2412017
170280.0000000    0.2480870
170320.0000000    0.2540089
170360.0000000    0.2454942
170400.0000000    0.2598430
170440.0000000    0.2551263
170480.0000000    0.2443910
170520.0000000    0.2508884
170560.0000000    0.2552420
170600.0000000    0.2552589
170640.0000000    0.2581500
170680.0000000    0.2407593
170720.0000000    0.2441025
170760.0000000    0.2215699
170800.0000000    0.2465810
170840.0000000    0.2427379
170880.0000000    0.2569515
170920.0000000    0.2491320
170960.0000000    0.2459098
171000.0000000    0.2411710
171040.0000000    0.2425629
171080.0000000    0.2398006
171120.0000000    0.2614730
171160.0000000    0.2543250
171200.0000000    0.2642650
171240.0000000    0.2643467
171280.0000000    0.2609188
171320.0000000    0.2653142
171360.0000000    0.2742507
171400.0000000    0.2713561
171440.0000000    0.2528358
171480.0000000    0.2607043
171520.0000000    0.2505485
171560.0000000    0.2640621
171600.0000000    0.2699681
171640.0000000    0.2310242
171680.0000000    0.2207728
171720.0000000    0.2197049
171760.0000000    0.2274409
171800.0000000    0.2326697
171840.0000000    0.2541398
171880.0000000    0.2539973
171920.0000000    0.2886235
171960.0000000    0.2722745
172000.0000000    0.2666450
172040.0000000    0.2639748
172080.0000000    0.2522061
172120.0000000    0.2551618
172160.0000000    0.2566313
172200.0000000    0.2559888
172240.0000000    0.2583103
172280.0000000    0.2469471
172320.0000000    0.2461179
172360.0000000    0.2604773
172400.0000000    0.2418820
172440.0000000    0.2381013
172480.0000000    0.2666019
172520.0000000    0.2492689
172560.0000000    0.2821145
172600.0000000    0.2493846
172640.0000000    0.2401826
172680.0000000    0.2633064
172720.0000000    0.2465360
172760.0000000    0.2685802
172800.0000000    0.2631747
172840.0000000    0.2469727
172880.0000000    0.2493106
172920.0000000    0.2612717
172960.0000000    0.2603544
173000.0000000    0.2485180
173040.0000000    0.2416876
173080.0000000    0.2338221
173120.0000000    0.2753856
173160.0000000    0.2555214
173200.0000000    0.2536294
173240.0000000    0.2753247
173280.0000000    0.2613941
173320.0000000    0.2521852
173360.0000000    0.2484248
173400.0000000    0.2631184
173440.0000000    0.2604263
173480.0000000    0.2686455
173520.0000000    0.2480357
173560.0000000    0.2655014
173600.0000000    0.2601241
173640.0000000    0.2642537
173680.0000000    0.2866168
173720.0000000    0.2628996
173760.0000000    0.2616744
173800.0000000    0.2558152
173840.0000000    0.2451538
173880.0000000    0.2451388
173920.0000000    0.2549257
173960.0000000    0.2511775
174000.0000000    0.2500712
174040.0000000    0.2565769
174080.0000000    0.2529296
174120.0000000    0.2627895
174160.0000000    0.2715973
174200.0000000    0.2652948
174240.0000000    0.2532961
174280.0000000    0.2462502
174320.0000000    0.2591071
174360.0000000    0.2467559
174400.0000000    0.2585374
174440.0000000    0.2330109
174480.0000000    0.2668984
174520.0000000    0.2458146
174560.0000000    0.2571760
174600.0000000    0.2436288
174640.0000000    0.2428011
174680.0000000    0.2476820
174720.0000000    0.2391385
174760.0000000    0.2558985
174800.0000000    0.2505785
174840.0000000    0.2515097
174880.0000000    0.2612533
174920.0000000    0.2366269
174960.0000000    0.2509807
175000.0000000    0.2544245
175040.0000000    0.2471014
175080.0000000    0.2390914
175120.0000000    0.2353699
175160.0000000    0.2344607
175200.0000000    0.2332444
175240.0000000    0.2331447
175280.0000000    0.2316754
175320.0000000    0.2390166
175360.0000000    0.2365308
175400.0000000    0.2248308
175440.0000000    0.2409175
175480.0000000    0.2393487
175520.0000000    0.2501484
175560.0000000    0.2343595
175600.0000000    0.2512935
175640.0000000    0.2435961
175680.0000000    0.2388459
175720.0000000    0.2278382
175760.0000000    0.2388082
175800.0000000    0.2352225
175840.0000000    0.2508262
175880.0000000    0.2441525
175920.0000000    0.2524865
175960.0000000    0.2465181
176000.0000000    0.2336057
176040.0000000    0.2366372
176080.0000000    0.2400974
176120.0000000    0.2528624
176160.0000000    0.2553718
176200.0000000    0.2389981
176240.0000000    0.2648583
176280.0000000    0.2454444
176320.0000000    0.2614713
176360.0000000    0.2608831
176400.0000000    0.2487838
176440.0000000    0.2489120
176480.0000000    0.2498489
176520.0000000    0.2629116
176560.0000000    0.2424937
176600.0000000    0.2450933
176640.0000000    0.2483435
176680.0000000    0.2613867
176720.0000000    0.2413872
176760.0000000    0.2549016
176800.0000000    0.2468072
176840.0000000    0.2492252
176880.0000000    0.2452040
176920.0000000    0.2526221
176960.0000000    0.2375682
177000.0000000    0.2398193
177040.0000000    0.2518274
177080.0000000    0.2510898
177120.0000000    0.2422201
177160.0000000    0.2568639
177200.0000000    0.2368920
177240.0000000    0.2395521
177280.0000000    0.2620441
177320.0000000    0.2507051
177360.0000000    0.2584674
177400.0000000    0.2504356
177440.0000000    0.2385496
177480.0000000    0.2141588
177520.0000000    0.2346584
177560.0000000    0.2562384
177600.0000000    0.2592962
177640.0000000    0.2622801
177680.0000000    0.2514909
177720.0000000    0.2560595
177760.0000000    0.2560976
177800.0000000    0.2381734
177840.0000000    0.2458358
177880.0000000    0.2409503
177920.0000000    0.2522824
177960.0000000    0.2404952
178000.0000000    0.2338577
178040.0000000    0.2621920
178080.0000000    0.2498119
178120.0000000    0.2355963
178160.0000000    0.2385370
178200.0000000    0.2155640
178240.0000000    0.2484583
178280.0000000    0.2327728
178320.0000000    0.2553219
178360.0000000    0.2440459
178400.0000000    0.2398056
178440.0000000    0.2446308
178480.0000000    0.2498708
178520.0000000    0.2416970
178560.0000000    0.2242905
178600.0000000    0.2263739
178640.0000000    0.2545721
178680.0000000    0.2503305
178720.0000000    0.2520616
178760.0000000    0.2448365
178800.0000000    0.2565176
178840.0000000    0.2658918
178880.0000000    0.2501388
178920.0000000    0.2470074
178960.0000000    0.2514024
179000.0000000    0.2482370
179040.0000000    0.2312729
179080.0000000    0.2364775
179120.0000000    0.2346359
179160.0000000    0.2475389
179200.0000000    0.2434067
179240.0000000    0.2384453
179280.0000000    0.2268712
179320.0000000    0.2597135
179360.0000000    0.2629181
179400.0000000    0.2565995
179440.0000000    0.2466139
179480.0000000    0.2343965
179520.0000000    0.2438635
179560.0000000    0.2467809
179600.0000000    0.2561421
179640.0000000    0.2439433
179680.0000000    0.2593234
179720.0000000    0.2397110
179760.0000000    0.2543095
179800.0000000    0.2580524
179840.0000000    0.2699613
179880.0000000    0.2626837
179920.0000000    0.2407300
179960.0000000    0.2433623
180000.0000000    0.2604997
180040.0000000    0.2728664
180080.0000000    0.2681541
180120.0000000    0.2671751
180160.0000000    0.2553107
180200.0000000    0.2751986
180240.0000000    0.2694198
180280.0000000    0.2513747
180320.0000000    0.2366360
180360.0000000    0.2597974
180400.0000000    0.2413935
180440.0000000    0.2698700
180480.0000000    0.2536375
180520.0000000    0.2561047
180560.0000000    0.2589542
180600.0000000    0.2687081
180640.0000000    0.2890460
180680.0000000    0.2500344
180720.0000000    0.2553423
180760.0000000    0.2471078
180800.0000000    0.2639998
180840.0000000    0.2639622
180880.0000000    0.2496801
180920.0000000    0.2481387
180960.0000000    0.2581821
181000.0000000    0.2561072
181040.0000000    0.2736482
181080.0000000    0.2532490
181120.0000000    0.2660077
181160.0000000    0.2457576
181200.0000000    0.2584475
181240.0000000    0.2417135
181280.0000000    0.2327499
181320.0000000    0.2322978
181360.0000000    0.2514529
181400.0000000    0.2646730
181440.0000000    0.2595829
181480.0000000    0.2448099
181520.0000000    0.2529441
181560.0000000    0.2726186
181600.0000000    0.2576312
181640.0000000    0.2532953
181680.0000000    0.2448273
181720.0000000    0.2335325
181760.0000000    0.2524436
181800.0000000    0.2502964
181840.0000000    0.2716930
181880.0000000    0.2641867
181920.0000000    0.2892252
181960.0000000    0.2682386
182000.0000000    0.2662389
182040.0000000    0.2482519
182080.0000000    0.2416587
182120.0000000    0.2637724
182160.0000000    0.2551298
182200.0000000    0.2583987
182240.0000000    0.2475685
182280.0000000    0.2495144
182320.0000000    0.2312327
182360.0000000    0.2447159
182400.0000000    0.2367233
182440.0000000    0.2352794
182480.0000000    0.2641452
182520.0000000    0.2690599
182560.0000000    0.2664532
182600.0000000    0.2641108
182640.0000000    0.2601923
182680.0000000    0.2490796
182720.0000000    0.2558292
182760.0000000    0.2374227
182800.0000000    0.2512256
182840.0000000    0.2387236
182880.0000000    0.2851808
182920.0000000    0.2687175
182960.0000000    0.2794396
183000.0000000    0.2640803
183040.0000000    0.2331541
183080.0000000    0.2452616
183120.0000000    0.2489032
183160.0000000    0.2589121
183200.0000000    0.2578790
183240.0000000    0.2466095
183280.0000000    0.2534322
183320.0000000    0.2419982
183360.0000000    0.2639829
183400.0000000    0.2536878
183440.0000000    0.2638809
183480.0000000    0.2765389
183520.0000000    0.2623426
183560.0000000    0.2829376
183600.0000000    0.2650471
183640.0000000    0.2694928
183680.0000000    0.2931725
183720.0000000    0.2853564
183760.0000000    0.2892256
183800.0000000    0.2770908
183840.0000000    0.2435049
183880.0000000    0.2560829
183920.0000000    0.2633236
183960.0000000    0.2722031
184000.0000000    0.2479981
184040.0000000    0.2599486
184080.0000000    0.2606413
184120.0000000    0.2631514
184160.0000000    0.2558347
184200.0000000    0.2664619
184240.0000000    0.2693074
184280.0000000    0.2710108
184320.0000000    0.2490987
184360.0000000    0.2461401
184400.0000000    0.2682459
184440.0000000    0.2680260
184480.0000000    0.2634431
184520.0000000    0.2704146
184560.0000000    0.2790985
184600.0000000    0.2639455
184640.0000000    0.2477274
184680.0000000    0.2797845
184720.0000000    0.2663298
184760.0000000    0.2543364
184800.0000000    0.2567665
184840.0000000    0.2556692
184880.0000000    0.2581000
184920.0000000    0.2643444
184960.0000000    0.2544175
185000.0000000    0.2610873
185040.0000000    0.2465332
185080.0000000    0.2525668
185120.0000000    0.2476503
185160.0000000    0.2655298
185200.0000000    0.2608442
185240.0000000    0.2632699
185280.0000000    0.2518745
185320.0000000    0.2831441
185360.0000000    0.2709867
185400.0000000    0.2591399
185440.0000000    0.2580812
185480.0000000    0.2490989
185520.0000000    0.2601525
185560.0000000    0.2540943
185600.0000000    0.2485230
185640.0000000    0.2443986
185680.0000000    0.2357366
185720.0000000    0.2435937
185760.0000000    0.2429089
185800.0000000    0.2783263
185840.0000000    0.2610823
185880.0000000    0.2795879
185920.0000000    0.2630503
185960.0000000    0.2481305
186000.0000000    0.2415872
186040.0000000    0.2470418
186080.0000000    0.2647249
186120.0000000    0.2552564
186160.0000000    0.2663931
186200.0000000    0.2657103
186240.0000000    0.2803682
186280.0000000    0.2760678
186320.0000000    0.2653477
186360.0000000    0.2538676
186400.0000000    0.2590296
186440.0000000    0.2725499
186480.0000000    0.2522427
186520.0000000    0.2513159
186560.0000000    0.2321876
186600.0000000    0.2411427
186640.0000000    0.2362687
186680.0000000    0.2549882
186720.0000000    0.2860804
186760.0000000    0.2746963
186800.0000000    0.2849368
186840.0000000    0.2771361
186880.0000000    0.2558519
186920.0000000    0.2443637
186960.0000000    0.2513337
187000.0000000    0.2473427
187040.0000000    0.2583160
187080.0000000    0.2374394
187120.0000000    0.2569607
187160.0000000    0.2807535
187200.0000000    0.2718438
187240.0000000    0.2508207
187280.0000000    0.2404765
187320.0000000    0.2504686
187360.0000000    0.2576247
187400.0000000    0.2479648
187440.0000000    0.2722157
187480.0000000    0.2773754
187520.0000000    0.2730311
187560.0000000    0.2633314
187600.0000000    0.2574643
187640.0000000    0.2523340
187680.0000000    0.2586271
187720.0000000    0.2685265
187760.0000000    0.2671136
187800.0000000    0.2544971
187840.0000000    0.2858069
187880.0000000    0.2676881
187920.0000000    0.2905483
187960.0000000    0.2634908
188000.0000000    0.2717681
188040.0000000    0.2663640
188080.0000000    0.2755712
188120.0000000    0.2810034
188160.0000000    0.2796524
188200.0000000    0.2522931
188240.0000000    0.2535523
188280.0000000    0.2679547
188320.0000000    0.2528298
188360.0000000    0.2409108
188400.0000000    0.2553292
188440.0000000    0.2389536
188480.0000000    0.2465552
188520.0000000    0.2612382
188560.0000000    0.2442146
188600.0000000    0.2354212
188640.0000000    0.2346458
188680.0000000    0.2397326
188720.0000000    0.2240036
188760.0000000    0.2339803
188800.0000000    0.2513227
188840.0000000    0.2479030
188880.0000000    0.2376365
188920.0000000    0.2504715
188960.0000000    0.2615368
189000.0000000    0.2526239
189040.0000000    0.2470928
189080.0000000    0.2688879
189120.0000000    0.2481537
189160.0000000    0.2331765
189200.0000000    0.2455766
189240.0000000    0.2302145
189280.0000000    0.2493510
189320.0000000    0.2483951
189360.0000000    0.2371358
189400.0000000    0.2551811
189440.0000000    0.2635953
189480.0000000    0.2586801
189520.0000000    0.2433722
189560.0000000    0.2456879
189600.0000000    0.2406412
189640.0000000    0.2566108
189680.0000000    0.2710701
189720.0000000    0.2440645
189760.0000000    0.2383645
189800.0000000    0.2417540
189840.0000000    0.2380300
189880.0000000    0.2310678
189920.0000000    0.2297316
189960.0000000    0.2357259
190000.0000000    0.2111399
190040.0000000    0.2180585
190080.0000000    0.2050747
190120.0000000    0.1952334
190160.0000000    0.2325506
190200.0000000    0.2166630
190240.0000000    0.2238955
190280.0000000    0.2212433
190320.0000000    0.2300383
190360.0000000    0.2468018
190400.0000000    0.2432433
190440.0000000    0.2619773
190480.0000000    0.2440602
190520.0000000    0.2337788
190560.0000000    0.2191875
190600.0000000    0.2245216
190640.0000000    0.2474206
190680.0000000    0.2598108
190720.0000000    0.2621977
190760.0000000    0.2453740
190800.0000000    0.2551070
190840.0000000    0.2523054
190880.0000000    0.2626992
190920.0000000    0.2771681
190960.0000000    0.2896399
191000.0000000    0.2798961
191040.0000000    0.2626064
191080.0000000    0.2519826
191120.0000000    0.2617879
191160.0000000    0.2407212
191200.0000000    0.2466032
191240.0000000    0.2421959
191280.0000000    0.2573376
191320.0000000    0.2515982
191360.0000000    0.2656310
191400.0000000    0.2547189
191440.0000000    0.2306181
191480.0000000    0.2459300
191520.0000000    0.2457055
191560.0000000    0.2498881
191600.0000000    0.2611086
191640.0000000    0.2461110
191680.0000000    0.2561199
191720.0000000    0.2394002
191760.0000000    0.2450584
191800.0000000    0.2532109
191840.0000000    0.2594967
191880.0000000    0.2578583
191920.0000000    0.2615851
191960.0000000    0.2859254
192000.0000000    0.2518565
192040.0000000    0.2731615
192080.0000000    0.2572850
192120.0000000    0.2332260
192160.0000000    0.2368276
192200.0000000    0.2352919
192240.0000000    0.2389708
192280.0000000    0.2531062
192320.0000000    0.2406092
192360.0000000    0.2566504
192400.0000000    0.2647019
192440.0000000    0.2744541
192480.0000000    0.2625802
192520.0000000    0.2512660
192560.0000000    0.2473339
192600.0000000    0.2633415
192640.0000000    0.2584568
192680.0000000    0.2387391
192720.0000000    0.2456009
192760.0000000    0.2391956
192800.0000000    0.2596503
192840.0000000    0.2510582
192880.0000000    0.2548270
192920.0000000    0.2228583
192960.0000000    0.2473882
193000.0000000    0.2156743
193040.0000000    0.2245637
193080.0000000    0.2422427
193120.0000000    0.2346787
193160.0000000    0.2354374
193200.0000000    0.2561733
193240.0000000    0.2906650
193280.0000000    0.2574138
193320.0000000    0.2548847
193360.0000000    0.2507707
193400.0000000    0.2314186
193440.0000000    0.2518931
193480.0000000    0.2306376
193520.0000000    0.2435761
193560.0000000    0.2461723
193600.0000000    0.2444139
193640.0000000    0.2660660
193680.0000000    0.2626185
193720.0000000    0.2525260
193760.0000000    0.2212242
193800.0000000    0.2531955
193840.0000000    0.2505062
193880.0000000    0.2469555
193920.0000000    0.2523243
193960.0000000    0.2444135
194000.0000000    0.2296282
194040.0000000    0.2498095
194080.0000000    0.2495588
194120.0000000    0.2788434
194160.0000000    0.2536278
194200.0000000    0.2565638
194240.0000000    0.2438109
194280.0000000    0.2424379
194320.0000000    0.2284134
194360.0000000    0.2349614
194400.0000000    0.2422122
194440.0000000    0.2425186
194480.0000000    0.2344808
194520.0000000    0.2340466
194560.0000000    0.2262473
194600.0000000    0.2500310
194640.0000000    0.2523773
194680.0000000    0.2525304
194720.0000000    0.2506458
194760.0000000    0.2577711
194800.0000000    0.2575164
194840.0000000    0.2527655
194880.0000000    0.2548604
194920.0000000    0.2536120
194960.0000000    0.2417320
195000.0000000    0.2597543
195040.0000000    0.2447810
195080.0000000    0.2497324
195120.0000000    0.2324135
195160.0000000    0.2483856
195200.0000000    0.2705319
195240.0000000    0.2663358
195280.0000000    0.2388169
195320.0000000    0.2367463
195360.0000000    0.2349920
195400.0000000    0.2564256
195440.0000000    0.2427624
195480.0000000    0.2404279
195520.0000000    0.2371571
195560.0000000    0.2245676
195600.0000000    0.2521211
195640.0000000    0.2555766
195680.0000000    0.2398258
195720.0000000    0.2585684
195760.0000000    0.2678763
195800.0000000    0.2595288
195840.0000000    0.2633735
195880.0000000    0.2747146
195920.0000000    0.2580148
195960.0000000    0.2675597
196000.0000000    0.2715153
196040.0000000    0.2600541
196080.0000000    0.2525885
196120.0000000    0.2780615
196160.0000000    0.2906266
196200.0000000    0.2821944
196240.0000000    0.2640329
196280.0000000    0.2482817
196320.0000000    0.2662519
196360.0000000    0.2359605
196400.0000000    0.2623825
196440.0000000    0.2618729
196480.0000000    0.2467004
196520.0000000    0.2530044
196560.0000000    0.2554857
196600.0000000    0.2695746
196640.0000000    0.2584554
196680.0000000    0.2598675
196720.0000000    0.2678984
196760.0000000    0.2553170
196800.0000000    0.2396314
196840.0000000    0.2585801
196880.0000000    0.2446291
196920.0000000    0.2611034
196960.0000000    0.2494403
197000.0000000    0.2556733
197040.0000000    0.2459326
197080.0000000    0.2571717
197120.0000000    0.2595594
197160.0000000    0.2500212
197200.0000000    0.2637016
197240.0000000    0.2560146
197280.0000000    0.2720057
197320.0000000    0.2677405
197360.0000000    0.2495769
197400.0000000    0.2525916
197440.0000000    0.2551395
197480.0000000    0.2316376
197520.0000000    0.2487500
197560.0000000    0.2513123
197600.0000000    0.2460218
197640.0000000    0.2684564
197680.0000000    0.2498643
197720.0000000    0.2582022
197760.0000000    0.2780298
197800.0000000    0.2684670
197840.0000000    0.2561028
197880.0000000    0.2712076
197920.0000000    0.2536996
197960.0000000    0.2538351
198000.0000000    0.2507414
198040.0000000    0.2616802
198080.0000000    0.2793720
198120.0000000    0.2697989
198160.0000000    0.2881464
198200.0000000    0.2724516
198240.0000000    0.2870897
198280.0000000    0.2773595
198320.0000000    0.2723337
198360.0000000    0.2685494
198400.0000000    0.2864606
198440.0000000    0.2826710
198480.0000000    0.2487740
198520.0000000    0.2611766
198560.0000000    0.2559097
198600.0000000    0.2376069
198640.0000000    0.2734774
198680.0000000    0.2453911
198720.0000000    0.2588559
198760.0000000    0.2395256
198800.0000000    0.2484072
198840.0000000    0.2510833
198880.0000000    0.2572547
198920.0000000    0.2577639
198960.0000000    0.2391829
199000.0000000    0.2494461
199040.0000000    0.2488954
199080.0000000    0.2564876
199120.0000000    0.2517434
199160.0000000    0.2499148
199200.0000000    0.2208241
199240.0000000    0.2451164
199280.0000000    0.2590401
199320.0000000    0.2508912
199360.0000000    0.2634982
199400.0000000    0.2342839
199440.0000000    0.2614026
199480.0000000    0.2492949
199520.0000000    0.2404754
199560.0000000    0.2608136
199600.0000000    0.2504895
199640.0000000    0.2601545
199680.0000000    0.2656892
199720.0000000    0.2664883
199760.0000000    0.2386980
199800.0000000    0.2432517
199840.0000000    0.2564835
199880.0000000    0.2559465
199920.0000000    0.2669568
199960.0000000    0.2567619
200000.0000000    0.2632859
200040.0000000    0.2490818
200080.0000000    0.2641617
200120.0000000    0.2399122
200160.0000000    0.2638469
200200.0000000    0.2612799
200240.0000000    0.2599371
200280.0000000    0.2948929
200320.0000000    0.2712250
200360.0000000    0.2615066
200400.0000000    0.2566799
200440.0000000    0.2633173
200480.0000000    0.2680427
200520.0000000    0.2647097
200560.0000000    0.2576732
200600.0000000    0.2652189
200640.0000000    0.2873964
200680.0000000    0.2707131
200720.0000000    0.2520244
200760.0000000    0.2445092
200800.0000000    0.2682383
200840.0000000    0.2804255
200880.0000000    0.2676775
200920.0000000    0.2475046
200960.0000000    0.2408863
201000.0000000    0.2730427
201040.0000000    0.2589281
201080.0000000    0.2814164
201120.0000000    0.2425191
201160.0000000    0.2612734
201200.0000000    0.2554456
201240.0000000    0.2444606
201280.0000000    0.2385247
201320.0000000    0.2529123
201360.0000000    0.2592947
201400.0000000    0.2493731
201440.0000000    0.2428563
201480.0000000    0.2695909
201520.0000000    0.2472075
201560.0000000    0.2494687
201600.0000000    0.2418759
201640.0000000    0.2499350
201680.0000000    0.2689430
201720.0000000    0.2627723
201760.0000000    0.2492684
201800.0000000    0.2479186
201840.0000000    0.2583204
201880.0000000    0.2619177
201920.0000000    0.2474319
201960.0000000    0.2566923
202000.0000000    0.2524172
202040.0000000    0.2768917
202080.0000000    0.2450944
202120.0000000    0.2606817
202160.0000000    0.2434800
202200.0000000    0.2670940
202240.0000000    0.2669656
202280.0000000    0.2507447
202320.0000000    0.2565751
202360.0000000    0.2798057
202400.0000000    0.2688439
202440.0000000    0.2647262
202480.0000000    0.2721894
202520.0000000    0.2653300
202560.0000000    0.2817223
202600.0000000    0.2717905
202640.0000000    0.2583757
202680.0000000    0.2648167
202720.0000000    0.2364089
202760.0000000    0.2561040
202800.0000000    0.2504645
202840.0000000    0.2727252
202880.0000000    0.2616892
202920.0000000    0.2549378
202960.0000000    0.2508519
203000.0000000    0.2720457
203040.0000000    0.2405406
203080.0000000    0.2482094
203120.0000000    0.2444792
203160.0000000    0.2492041
203200.0000000    0.2606061
203240.0000000    0.2756247
203280.0000000    0.2592642
203320.0000000    0.2702078
203360.0000000    0.2515784
203400.0000000    0.2498442
203440.0000000    0.2650891
203480.0000000    0.2733157
203520.0000000    0.2468242
203560.0000000    0.2432518
203600.0000000    0.2356459
203640.0000000    0.2515281
203680.0000000    0.2557106
203720.0000000    0.2472672
203760.0000000    0.2451621
203800.0000000    0.2412517
203840.0000000    0.2414294
203880.0000000    0.2656226
203920.0000000    0.2521490
203960.0000000    0.2606719
204000.0000000    0.2475267
204040.0000000    0.2631613
204080.0000000    0.2460005
204120.0000000    0.2492806
204160.0000000    0.2563977
204200.0000000    0.2721528
204240.0000000    0.2681434
204280.0000000    0.2716291
204320.0000000    0.2881473
204360.0000000    0.2925223
204400.0000000    0.2623347
204440.0000000    0.2570011
204480.0000000    0.2570506
204520.0000000    0.2587046
204560.0000000    0.2545947
204600.0000000    0.2608321
204640.0000000    0.2605582
204680.0000000    0.2635068
204720.0000000    0.2792761
204760.0000000    0.2622836
204800.0000000    0.2573101
204840.0000000    0.2570528
204880.0000000    0.2704512
204920.0000000    0.2688309
204960.0000000    0.2806421
205000.0000000    0.2608304
205040.0000000    0.2638394
205080.0000000    0.2682113
205120.0000000    0.2731465
205160.0000000    0.2516736
205200.0000000    0.2469945
205240.0000000    0.2534145
205280.0000000    0.2450454
205320.0000000    0.2400226
205360.0000000    0.2360689
205400.0000000    0.2446786
205440.0000000    0.2463779
205480.0000000    0.2537735
205520.0000000    0.2823176
205560.0000000    0.2637302
205600.0000000    0.2670390
205640.0000000    0.2564036
205680.0000000    0.2555062
205720.0000000    0.2423888
205760.0000000    0.2563968
205800.0000000    0.2770382
205840.0000000    0.2620316
205880.0000000    0.2643147
205920.0000000    0.2772122
205960.0000000    0.2648664
206000.0000000    0.2683764
206040.0000000    0.2982124
206080.0000000    0.2672335
206120.0000000    0.2758893
206160.0000000    0.2777979
206200.0000000    0.2937744
206240.0000000    0.2514091
206280.0000000    0.2701159
206320.0000000    0.2545540
206360.0000000    0.2521406
206400.0000000    0.2630773
206440.0000000    0.2588268
206480.0000000    0.2643555
206520.0000000    0.2673540
206560.0000000    0.2480187
206600.0000000    0.2485948
206640.0000000    0.2624855
206680.0000000    0.2460842
206720.0000000    0.2697524
206760.0000000    0.2502927
206800.0000000    0.2750502
206840.0000000    0.2790830
206880.0000000    0.2874542
206920.0000000    0.2759193
206960.0000000    0.2586251
207000.0000000    0.2751386
207040.0000000    0.2841290
207080.0000000    0.2815757
207120.0000000    0.2875728
207160.0000000    0.2684866
207200.0000000    0.2509388
207240.0000000    0.2674904
207280.0000000    0.2784654
207320.0000000    0.2705332
207360.0000000    0.2673499
207400.0000000    0.2616997
207440.0000000    0.2571915
207480.0000000    0.2714635
207520.0000000    0.2723540
207560.0000000    0.2907667
207600.0000000    0.2608142
207640.0000000    0.2840180
207680.0000000    0.2631670
207720.0000000    0.2571965
207760.0000000    0.2491281
207800.0000000    0.2701588
207840.0000000    0.2636426
207880.0000000    0.2630406
207920.0000000    0.2526850
207960.0000000    0.2520806
208000.0000000    0.2623261
208040.0000000    0.2572753
208080.0000000    0.2560000
208120.0000000    0.2505216
208160.0000000    0.2284706
208200.0000000    0.2491092
208240.0000000    0.2398857
208280.0000000    0.2503291
208320.0000000    0.2591538
208360.0000000    0.2507161
208400.0000000    0.2558751
208440.0000000    0.2615381
208480.0000000    0.2571202
208520.0000000    0.2561235
208560.0000000    0.2500315
208600.0000000    0.2385953
208640.0000000    0.2527018
208680.0000000    0.2545264
208720.0000000    0.2558172
208760.0000000    0.2664932
208800.0000000    0.2450647
208840.0000000    0.2757084
208880.0000000    0.2409725
208920.0000000    0.2609402
208960.0000000    0.2657939
209000.0000000    0.2622136
209040.0000000    0.2454208
209080.0000000    0.2623679
209120.0000000    0.2560377
209160.0000000    0.2633096
209200.0000000    0.2641533
209240.0000000    0.2773246
209280.0000000    0.2572192
209320.0000000    0.2447314
209360.0000000    0.2462564
209400.0000000    0.2679248
209440.0000000    0.2631733
209480.0000000    0.2664090
209520.0000000    0.2408902
209560.0000000    0.2626151
209600.0000000    0.2624645
209640.0000000    0.2624399
209680.0000000    0.2408507
209720.0000000    0.2653704
209760.0000000    0.2531200
209800.0000000    0.2502227
209840.0000000    0.2477620
209880.0000000    0.2555740
209920.0000000    0.2362984
209960.0000000    0.2326350
210000.0000000    0.2498869
210040.0000000    0.2521342
210080.0000000    0.2453932
210120.0000000    0.2536263
210160.0000000    0.2431195
210200.0000000    0.2568226
210240.0000000    0.2464102
210280.0000000    0.2559849
210320.0000000    0.2797813
210360.0000000    0.2603849
210400.0000000    0.2499563
210440.0000000    0.2573265
210480.0000000    0.2828283
210520.0000000    0.2714065
210560.0000000    0.2774083
210600.0000000    0.2617436
210640.0000000    0.2720042
210680.0000000    0.2514181
210720.0000000    0.2579756
210760.0000000    0.2611376
210800.0000000    0.2515679
210840.0000000    0.2622891
210880.0000000    0.2517181
210920.0000000    0.2529126
210960.0000000    0.2640179
211000.0000000    0.2779519
211040.0000000    0.2713668
211080.0000000    0.2687163
211120.0000000    0.2540890
211160.0000000    0.2658282
211200.0000000    0.2629682
211240.0000000    0.2490288
211280.0000000    0.2515045
211320.0000000    0.2578098
211360.0000000    0.2851945
211400.0000000    0.2844744
211440.0000000    0.3065231
211480.0000000    0.2953044
211520.0000000    0.2857561
211560.0000000    0.2778095
211600.0000000    0.2688556
211640.0000000    0.2870722
211680.0000000    0.2806233
211720.0000000    0.2384427
211760.0000000    0.2663055
211800.0000000    0.2739069
211840.0000000    0.2698804
211880.0000000    0.2582303
211920.0000000    0.2662177
211960.0000000    0.2660784
212000.0000000    0.2723311
212040.0000000    0.2718190
212080.0000000    0.2804425
212120.0000000    0.2887942
212160.0000000    0.2927935
212200.0000000    0.2741903
212240.0000000    0.2693267
212280.0000000    0.2713449
212320.0000000    0.2694172
212360.0000000    0.2928465
212400.0000000    0.2658053
212440.0000000    0.2804472
212480.0000000    0.2561908
212520.0000000    0.2701255
212560.0000000    0.2844293
212600.0000000    0.2665167
212640.0000000    0.2638080
212680.0000000    0.2638136
212720.0000000    0.2610551
212760.0000000    0.2756951
212800.0000000    0.2623237
212840.0000000    0.2677406
212880.0000000    0.2668284
212920.0000000    0.2673546
212960.0000000    0.2815562
213000.0000000    0.2612689
213040.0000000    0.2662604
213080.0000000    0.2514541
213120.0000000    0.2537483
213160.0000000    0.2450312
213200.0000000    0.2379133
213240.0000000    0.2544649
213280.0000000    0.2444669
213320.0000000    0.2648940
213360.0000000    0.2764083
213400.0000000    0.2493663
213440.0000000    0.2557510
213480.0000000    0.2560871
213520.0000000    0.2370840
213560.0000000    0.2581964
213600.0000000    0.2810926
213640.0000000    0.2486021
213680.0000000    0.2632024
213720.0000000    0.2400922
213760.0000000    0.2455985
213800.0000000    0.2472184
213840.0000000    0.2549824
213880.0000000    0.2470096
213920.0000000    0.2684736
213960.0000000    0.2493874
214000.0000000    0.2636518
214040.0000000    0.2588242
214080.0000000    0.2537652
214120.0000000    0.2506255
214160.0000000    0.2621244
214200.0000000    0.2687490
214240.0000000    0.2513634
214280.0000000    0.2642568
214320.0000000    0.2407097
214360.0000000    0.2460494
214400.0000000    0.2609321
214440.0000000    0.2682102
214480.0000000    0.2628726
214520.0000000    0.2690047
214560.0000000    0.2606981
214600.0000000    0.2427486
214640.0000000    0.2400888
214680.0000000    0.2530833
214720.0000000    0.2318923
214760.0000000    0.2603082
214800.0000000    0.2241623
214840.0000000    0.2534867
214880.0000000    0.2362092
214920.0000000    0.2332886
214960.0000000    0.2458879
215000.0000000    0.2398541
215040.0000000    0.2511736
215080.0000000    0.2490871
215120.0000000    0.2629773
215160.0000000    0.2434049
215200.0000000    0.2514067
215240.0000000    0.2458576
215280.0000000    0.2275811
215320.0000000    0.2451719
215360.0000000    0.2414035
215400.0000000    0.2531227
215440.0000000    0.2495876
215480.0000000    0.2504528
215520.0000000    0.2572140
215560.0000000    0.2695185
215600.0000000    0.2424395
215640.0000000    0.2487607
215680.0000000    0.2654158
215720.0000000    0.2582545
215760.0000000    0.2459995
215800.0000000    0.2178885
215840.0000000    0.2392590
215880.0000000    0.2560602
215920.0000000    0.2364572
215960.0000000    0.2517456
216000.0000000    0.2505285
216040.0000000    0.2586930
216080.0000000    0.2582063
216120.0000000    0.2582228
216160.0000000    0.2661894
216200.0000000    0.2422791
216240.0000000    0.2419425
216280.0000000    0.2450459
216320.0000000    0.2599723
216360.0000000    0.2733794
216400.0000000    0.2717088
216440.0000000    0.2534381
216480.0000000    0.2546952
216520.0000000    0.2577977
216560.0000000    0.2695315
216600.0000000    0.2660738
216640.0000000    0.2402228
216680.0000000    0.2522969
216720.0000000    0.2530443
216760.0000000    0.2799263
216800.0000000    0.2633358
216840.0000000    0.2717136
216880.0000000    0.2586259
216920.0000000    0.2322033
216960.0000000    0.2342514
217000.0000000    0.2296702
217040.0000000    0.2411822
217080.0000000    0.2504531
217120.0000000    0.2510892
217160.0000000    0.2590995
217200.0000000    0.2745326
217240.0000000    0.2480486
217280.0000000    0.2544749
217320.0000000    0.2262208
217360.0000000    0.2188601
217400.0000000    0.2188105
217440.0000000    0.2194135
217480.0000000    0.2331785
217520.0000000    0.2354546
217560.0000000    0.2104934
217600.0000000    0.2267837
217640.0000000    0.2379254
217680.0000000    0.2431850
217720.0000000    0.2597719
217760.0000000    0.2348650
217800.0000000    0.2514061
217840.0000000    0.2590642
217880.0000000    0.2614602
217920.0000000    0.2683462
217960.0000000    0.2669040
218000.0000000    0.2600046
218040.0000000    0.2483147
218080.0000000    0.2559653
218120.0000000    0.2544637
218160.0000000    0.2665471
218200.0000000    0.2617777
218240.0000000    0.2678641
218280.0000000    0.2749337
218320.0000000    0.2804974
218360.0000000    0.2450040
218400.0000000    0.2544485
218440.0000000    0.2664656
218480.0000000    0.2720433
218520.0000000    0.2676732
218560.0000000    0.2484028
218600.0000000    0.2589532
218640.0000000    0.2608021
218680.0000000    0.2328331
218720.0000000    0.2677041
218760.0000000    0.2551789
218800.0000000    0.2359797
218840.0000000    0.2582190
218880.0000000    0.2567607
218920.0000000    0.2628120
218960.0000000    0.2615493
219000.0000000    0.2655624
219040.0000000    0.2622251
219080.0000000    0.2587975
219120.0000000    0.2644377
219160.0000000    0.2696910
219200.0000000    0.2551054
219240.0000000    0.2403683
219280.0000000    0.2343839
219320.0000000    0.2384736
219360.0000000    0.2459548
219400.0000000    0.2552023
219440.0000000    0.2691069
219480.0000000    0.2577843
219520.0000000    0.2508091
219560.0000000    0.2735998
219600.0000000    0.2605484
219640.0000000    0.2586867
219680.0000000    0.2486555
219720.0000000    0.2562137
219760.0000000    0.2414602
219800.0000000    0.2415923
219840.0000000    0.2473311
219880.0000000    0.2472391
219920.0000000    0.2480330
219960.0000000    0.2428676
220000.0000000    0.2470264
220040.0000000    0.2617492
220080.0000000    0.2521606
220120.0000000    0.2381351
220160.0000000    0.2302692
220200.0000000    0.2255994
220240.0000000    0.2463701
220280.0000000    0.2561900
220320.0000000    0.2513302
220360.0000000    0.2530585
220400.0000000    0.2420602
220440.0000000    0.2333576
220480.0000000    0.2470836
220520.0000000    0.2292269
220560.0000000    0.2600359
220600.0000000    0.2690962
220640.0000000    0.2427166
220680.0000000    0.2306404
220720.0000000    0.2583786
220760.0000000    0.2604385
220800.0000000    0.2585033
220840.0000000    0.2406148
220880.0000000    0.2439360
220920.0000000    0.2476807
220960.0000000    0.2431773
221000.0000000    0.2489632
221040.0000000    0.2406951
221080.0000000    0.2608331
221120.0000000    0.2510678
221160.0000000    0.2249317
221200.0000000    0.2212398
221240.0000000    0.2434472
221280.0000000    0.2236815
221320.0000000    0.2247092
221360.0000000    0.2317846
221400.0000000    0.2527903
221440.0000000    0.2515726
221480.0000000    0.2519290
221520.0000000    0.2642228
221560.0000000    0.2447787
221600.0000000    0.2498972
221640.0000000    0.2481743
221680.0000000    0.2442248
221720.0000000    0.2655993
221760.0000000    0.2575041
221800.0000000    0.2708284
221840.0000000    0.2441585
221880.0000000    0.2482227
221920.0000000    0.2516156
221960.0000000    0.2344191
222000.0000000    0.2545676
222040.0000000    0.2497144
222080.0000000    0.2498878
222120.0000000    0.2589590
222160.0000000    0.2637089
222200.0000000    0.2454011
222240.0000000    0.2439998
222280.0000000    0.2418019
222320.0000000    0.2523541
222360.0000000    0.2191247
222400.0000000    0.2409382
222440.0000000    0.2398691
222480.0000000    0.2480798
222520.0000000    0.2421663
222560.0000000    0.2512640
222600.0000000    0.2528624
222640.0000000    0.2291795
222680.0000000    0.2343735
222720.0000000    0.2471552
222760.0000000    0.2566332
222800.0000000    0.2723843
222840.0000000    0.2758253
222880.0000000    0.2498061
222920.0000000    0.2560318
222960.0000000    0.2570095
223000.0000000    0.2481713
223040.0000000    0.2352509
223080.0000000    0.2596717
223120.0000000    0.2747374
223160.0000000    0.2586690
223200.0000000    0.2591320
223240.0000000    0.2474723
223280.0000000    0.2610644
223320.0000000    0.2458890
223360.0000000    0.2532253
223400.0000000    0.2545897
223440.0000000    0.2723816
223480.0000000    0.2568311
223520.0000000    0.2505890
223560.0000000    0.2501529
223600.0000000    0.2703367
223640.0000000    0.2905526
223680.0000000    0.2666554
223720.0000000    0.2575377
223760.0000000    0.2678243
223800.0000000    0.2704183
223840.0000000    0.2532684
223880.0000000    0.2676224
223920.0000000    0.2658834
223960.0000000    0.2536883
224000.0000000    0.2647594
224040.0000000    0.2433826
224080.0000000    0.2507371
224120.0000000    0.2547238
224160.0000000    0.2544256
224200.0000000    0.2505217
224240.0000000    0.2527766
224280.0000000    0.2517644
224320.0000000    0.2689765
224360.0000000    0.2599078
224400.0000000    0.2553575
224440.0000000    0.2686029
224480.0000000    0.2706119
224520.0000000    0.2800729
224560.0000000    0.2796047
224600.0000000    0.2778514
224640.0000000    0.2730844
224680.0000000    0.2800820
224720.0000000    0.2617310
224760.0000000    0.2635671
224800.0000000    0.2565474
224840.0000000    0.2200686
224880.0000000    0.2480012
224920.0000000    0.2427167
224960.0000000    0.2222822
225000.0000000    0.2299806
225040.0000000    0.2102189
225080.0000000    0.2074989
225120.0000000    0.2317207
225160.0000000    0.2535925
225200.0000000    0.2487210
225240.0000000    0.2197310
225280.0000000    0.1992683
225320.0000000    0.2132732
225360.0000000    0.2200518
225400.0000000    0.2136504
225440.0000000    0.2034564
225480.0000000    0.2097865
225520.0000000    0.1963086
225560.0000000    0.2118742
225600.0000000    0.2271394
225640.0000000    0.2208806
225680.0000000    0.2116259
225720.0000000    0.2152268
225760.0000000    0.2101859
225800.0000000    0.2091871
225840.0000000    0.1924405
225880.0000000    0.2226316
225920.0000000    0.2148715
225960.0000000    0.2243283
226000.0000000    0.2203213
226040.0000000    0.2275133
226080.0000000    0.2248721
226120.0000000    0.2320497
226160.0000000    0.2268640
226200.0000000    0.2369858
226240.0000000    0.2197679
226280.0000000    0.2309792
226320.0000000    0.2247043
226360.0000000    0.2371008
226400.0000000    0.2214490
226440.0000000    0.2227583
226480.0000000    0.2521541
226520.0000000    0.2227294
226560.0000000    0.2432880
226600.0000000    0.2369759
226640.0000000    0.2583889
226680.0000000    0.2557604
226720.0000000    0.2633525
226760.0000000    0.2422601
226800.0000000    0.2498130
226840.0000000    0.2433182
226880.0000000    0.2338226
226920.0000000    0.2395845
226960.0000000    0.2587851
227000.0000000    0.2626420
227040.0000000    0.2356893
227080.0000000    0.2476018
227120.0000000    0.2271346
227160.0000000    0.2434089
227200.0000000    0.2375661
227240.0000000    0.2176599
227280.0000000    0.2175066
227320.0000000    0.2140237
227360.0000000    0.2242369
227400.0000000    0.2213153
227440.0000000    0.2217836
227480.0000000    0.2340270
227520.0000000    0.2448786
227560.0000000    0.2223825
227600.0000000    0.2404087
227640.0000000    0.2267186
227680.0000000    0.2329431
227720.0000000    0.2274100
227760.0000000    0.2330444
227800.0000000    0.2317059
227840.0000000    0.2286550
227880.0000000    0.2416383
227920.0000000    0.2296724
227960.0000000    0.2492980
228000.0000000    0.2495690
228040.0000000    0.2525339
228080.0000000    0.2289912
228120.0000000    0.2366711
228160.0000000    0.2653607
228200.0000000    0.2538385
228240.0000000    0.2331849
228280.0000000    0.2523961
228320.0000000    0.2249113
228360.0000000    0.2276177
228400.0000000    0.2227013
228440.0000000    0.2240555
228480.0000000    0.2143306
228520.0000000    0.1970485
228560.0000000    0.2290960
228600.0000000    0.2102935
228640.0000000    0.2242910
228680.0000000    0.2282000
228720.0000000    0.2334588
228760.0000000    0.2161688
228800.0000000    0.2010998
228840.0000000    0.2047608
228880.0000000    0.2198624
228920.0000000    0.2202671
228960.0000000    0.2355605
229000.0000000    0.2408041
229040.0000000    0.2255880
229080.0000000    0.2266311
229120.0000000    0.2237957
229160.0000000    0.2414344
229200.0000000    0.2155525
229240.0000000    0.2280369
229280.0000000    0.2127896
229320.0000000    0.2351115
229360.0000000    0.2350625
229400.0000000    0.2437730
229440.0000000    0.2142474
229480.0000000    0.2237562
229520.0000000    0.2164613
229560.0000000    0.2278456
229600.0000000    0.2374938
229640.0000000    0.2391030
229680.0000000    0.2424199
229720.0000000    0.2151427
229760.0000000    0.2425842
229800.0000000    0.2521537
229840.0000000    0.2325680
229880.0000000    0.2355775
229920.0000000    0.2304941
229960.0000000    0.2429213
230000.0000000    0.2630240
230040.0000000    0.2366919
230080.0000000    0.2679184
230120.0000000    0.2470222
230160.0000000    0.2512338
230200.0000000    0.2437860
230240.0000000    0.2758971
230280.0000000    0.2331413
230320.0000000    0.2469810
230360.0000000    0.2544727
230400.0000000    0.2541301
230440.0000000    0.2538529
230480.0000000    0.2599387
230520.0000000    0.2438272
230560.0000000    0.2509977
230600.0000000    0.2504430
230640.0000000    0.2564007
230680.0000000    0.2291707
230720.0000000    0.2535303
230760.0000000    0.2566263
230800.0000000    0.2560771
230840.0000000    0.2468164
230880.0000000    0.2415442
230920.0000000    0.2340665
230960.0000000    0.2269946
231000.0000000    0.2058587
231040.0000000    0.2204375
231080.0000000    0.2015470
231120.0000000    0.1932154
231160.0000000    0.2030260
231200.0000000    0.2120268
231240.0000000    0.2157789
231280.0000000    0.2192085
231320.0000000    0.2382230
231360.0000000    0.2423097
231400.0000000    0.2577828
231440.0000000    0.2232107
231480.0000000    0.2288524
231520.0000000    0.2064752
231560.0000000    0.2375799
231600.0000000    0.2405512
231640.0000000    0.2424068
231680.0000000    0.2397958
231720.0000000    0.2470288
231760.0000000    0.2478103
231800.0000000    0.2609231
231840.0000000    0.2817329
231880.0000000    0.2684152
231920.0000000    0.2700113
231960.0000000    0.2302163
232000.0000000    0.2292221
232040.0000000    0.2512075
232080.0000000    0.2437303
232120.0000000    0.2440105
232160.0000000    0.2433925
232200.0000000    0.2383897
232240.0000000    0.2355529
232280.0000000    0.2476991
232320.0000000    0.2471249
232360.0000000    0.2573407
232400.0000000    0.2276183
232440.0000000    0.2355746
232480.0000000    0.2299838
232520.0000000    0.2185414
232560.0000000    0.2313914
232600.0000000    0.2069470
232640.0000000    0.2098191
232680.0000000    0.2097954
232720.0000000    0.1853951
232760.0000000    0.2019901
232800.0000000    0.1876587
232840.0000000    0.1994005
232880.0000000    0.2133696
232920.0000000    0.2165305
232960.0000000    0.2310620
233000.0000000    0.2075412
233040.0000000    0.2217617
233080.0000000    0.2167085
233120.0000000    0.2048527
233160.0000000    0.2193456
233200.0000000    0.2197704
233240.0000000    0.2276281
233280.0000000    0.2278934
233320.0000000    0.2271272
233360.0000000    0.2152461
233400.0000000    0.2109520
233440.0000000    0.2034444
233480.0000000    0.2185729
233520.0000000    0.2137571
233560.0000000    0.2119983
233600.0000000    0.2199526
233640.0000000    0.2362642
233680.0000000    0.2118496
233720.0000000    0.2225211
233760.0000000    0.2222325
233800.0000000    0.2255716
233840.0000000    0.2212118
233880.0000000    0.2389655
233920.0000000    0.2334048
233960.0000000    0.2209037
234000.0000000    0.2549248
234040.0000000    0.2364786
234080.0000000    0.2215094
234120.0000000    0.2303757
234160.0000000    0.2430565
234200.0000000    0.2326947
234240.0000000    0.2204261
234280.0000000    0.2374915
234320.0000000    0.2306215
234360.0000000    0.2135488
234400.0000000    0.2022602
234440.0000000    0.2316444
234480.0000000    0.2319878
234520.0000000    0.2191351
234560.0000000    0.2146941
234600.0000000    0.2138669
234640.0000000    0.2270169
234680.0000000    0.2347292
234720.0000000    0.2287764
234760.0000000    0.2106057
234800.0000000    0.2266855
234840.0000000    0.2284987
234880.0000000    0.2433041
234920.0000000    0.2486740
234960.0000000    0.2507950
235000.0000000    0.2597007
235040.0000000    0.2655846
235080.0000000    0.2636681
235120.0000000    0.2681967
235160.0000000    0.2833984
235200.0000000    0.2816999
235240.0000000    0.2590584
235280.0000000    0.2615581
235320.0000000    0.2706932
235360.0000000    0.2701559
235400.0000000    0.2514631
235440.0000000    0.2742991
235480.0000000    0.2793961
235520.0000000    0.2699456
235560.0000000    0.2671028
235600.0000000    0.2626946
235640.0000000    0.2669488
235680.0000000    0.2824724
235720.0000000    0.2694881
235760.0000000    0.2682019
235800.0000000    0.2456651
235840.0000000    0.2932458
235880.0000000    0.2550526
235920.0000000    0.2566380
235960.0000000    0.2612996
236000.0000000    0.2537642
236040.0000000    0.2603085
236080.0000000    0.2747563
236120.0000000    0.2806264
236160.0000000    0.2681853
236200.0000000    0.2727823
236240.0000000    0.2671033
236280.0000000    0.2699046
236320.0000000    0.2564978
236360.0000000    0.2425602
236400.0000000    0.2619606
236440.0000000    0.2633269
236480.0000000    0.2623151
236520.0000000    0.2365968
236560.0000000    0.2595205
236600.0000000    0.2730011
236640.0000000    0.2473892
236680.0000000    0.2550145
236720.0000000    0.2721787
236760.0000000    0.2779266
236800.0000000    0.2679923
236840.0000000    0.2787387
236880.0000000    0.2677147
236920.0000000    0.2767309
236960.0000000    0.2705234
237000.0000000    0.2797171
237040.0000000    0.2680788
237080.0000000    0.2810508
237120.0000000    0.2968849
237160.0000000    0.2715352
237200.0000000    0.2644773
237240.0000000    0.2736120
237280.0000000    0.2535585
237320.0000000    0.2712665
237360.0000000    0.2492270
237400.0000000    0.2618749
237440.0000000    0.2588121
237480.0000000    0.2455776
237520.0000000    0.2741125
237560.0000000    0.2607970
237600.0000000    0.2686820
237640.0000000    0.2811645
237680.0000000    0.2749118
237720.0000000    0.2571282
237760.0000000    0.2510471
237800.0000000    0.2431667
237840.0000000    0.2403179
237880.0000000    0.2441430
237920.0000000    0.2535679
237960.0000000    0.2640190
238000.0000000    0.2793806
238040.0000000    0.2668580
238080.0000000    0.2619500
238120.0000000    0.2722874
238160.0000000    0.2642338
238200.0000000    0.2642758
238240.0000000    0.2545990
238280.0000000    0.2478960
238320.0000000    0.2764467
238360.0000000    0.2553196
238400.0000000    0.2526309
238440.0000000    0.2549208
238480.0000000    0.2881616
238520.0000000    0.2786426
238560.0000000    0.2528815
238600.0000000    0.2642264
238640.0000000    0.2714291
238680.0000000    0.2553520
238720.0000000    0.2427165
238760.0000000    0.2734446
238800.0000000    0.2811989
238840.0000000    0.2601634
238880.0000000    0.2673738
238920.0000000    0.2578148
238960.0000000    0.2652204
239000.0000000    0.2687328
239040.0000000    0.2826087
239080.0000000    0.2702515
239120.0000000    0.2842595
239160.0000000    0.2750088
239200.0000000    0.2907577
239240.0000000    0.2833924
239280.0000000    0.2684690
239320.0000000    0.2898415
239360.0000000    0.2677196
239400.0000000    0.2645235
239440.0000000    0.2568263
239480.0000000    0.2723172
239520.0000000    0.2749730
239560.0000000    0.2795098
239600.0000000    0.2693955
239640.0000000    0.2540308
239680.0000000    0.2679279
239720.0000000    0.2766544
239760.0000000    0.2838922
239800.0000000    0.2603378
239840.0000000    0.2691619
239880.0000000    0.2419540
239920.0000000    0.2488325
239960.0000000    0.2551191
240000.0000000    0.2763645
240040.0000000    0.2776204
240080.0000000    0.2804803
240120.0000000    0.2689675
240160.0000000    0.2544469
240200.0000000    0.2473518
240240.0000000    0.2471340
240280.0000000    0.2609316
240320.0000000    0.2637306
240360.0000000    0.2407909
240400.0000000    0.2823214
240440.0000000    0.2468925
240480.0000000    0.2394855
240520.0000000    0.2530207
240560.0000000    0.2689456
240600.0000000    0.2608320
240640.0000000    0.2576651
240680.0000000    0.2531235
240720.0000000    0.2612113
240760.0000000    0.2568690
240800.0000000    0.2594011
240840.0000000    0.2752957
240880.0000000    0.2742572
240920.0000000    0.2588868
240960.0000000    0.2630840
241000.0000000    0.2599770
241040.0000000    0.2721306
241080.0000000    0.2729717
241120.0000000    0.2652102
241160.0000000    0.2867934
241200.0000000    0.2671771
241240.0000000    0.2754177
241280.0000000    0.2671408
241320.0000000    0.2651526
241360.0000000    0.2666282
241400.0000000    0.2713549
241440.0000000    0.2624624
241480.0000000    0.2500528
241520.0000000    0.2675793
241560.0000000    0.2463167
241600.0000000    0.2523454
241640.0000000    0.2550268
241680.0000000    0.2740127
241720.0000000    0.2631496
241760.0000000    0.2549996
241800.0000000    0.2594138
241840.0000000    0.2799037
241880.0000000    0.2606307
241920.0000000    0.2742789
241960.0000000    0.2581512
242000.0000000    0.2866912
242040.0000000    0.2723870
242080.0000000    0.2627604
242120.0000000    0.2687856
242160.0000000    0.2820597
242200.0000000    0.2668476
242240.0000000    0.2676600
242280.0000000    0.2549146
242320.0000000    0.2724560
242360.0000000    0.2684824
242400.0000000    0.2637167
242440.0000000    0.2691158
242480.0000000    0.2703973
242520.0000000    0.2642480
242560.0000000    0.2684334
242600.0000000    0.2492047
242640.0000000    0.2614402
242680.0000000    0.2637028
242720.0000000    0.2539832
242760.0000000    0.2554313
242800.0000000    0.2463201
242840.0000000    0.2320708
242880.0000000    0.2565978
242920.0000000    0.2580699
242960.0000000    0.2600284
243000.0000000    0.2600266
243040.0000000    0.2563807
243080.0000000    0.2819256
243120.0000000    0.2831586
243160.0000000    0.2534754
243200.0000000    0.2818595
243240.0000000    0.2491368
243280.0000000    0.2614045
243320.0000000    0.2438629
243360.0000000    0.2579358
243400.0000000    0.2680793
243440.0000000    0.2735949
243480.0000000    0.2642879
243520.0000000    0.2495458
243560.0000000    0.2539492
243600.0000000    0.2521689
243640.0000000    0.2587068
243680.0000000    0.2650717
243720.0000000    0.2614941
243760.0000000    0.2602337
243800.0000000    0.2520021
243840.0000000    0.2534677
243880.0000000    0.2569157
243920.0000000    0.2422368
243960.0000000    0.2445274
244000.0000000    0.2642478
244040.0000000    0.2649511
244080.0000000    0.2760867
244120.0000000    0.2608482
244160.0000000    0.2793307
244200.0000000    0.2707200
244240.0000000    0.2657654
244280.0000000    0.2602782
244320.0000000    0.2562845
244360.0000000    0.2836833
244400.0000000    0.2536383
244440.0000000    0.2637063
244480.0000000    0.2583481
244520.0000000    0.2617557
244560.0000000    0.2832858
244600.0000000    0.2718146
244640.0000000    0.2583133
244680.0000000    0.2532861
244720.0000000    0.2752236
244760.0000000    0.2718814
244800.0000000    0.2701038
244840.0000000    0.2697765
244880.0000000    0.2598879
244920.0000000    0.2719521
244960.0000000    0.2744105
245000.0000000    0.2683842
245040.0000000    0.2743062
245080.0000000    0.2627386
245120.0000000    0.2517942
245160.0000000    0.2494744
245200.0000000    0.2469390
245240.0000000    0.2584026
245280.0000000    0.2577324
245320.0000000    0.2543050
245360.0000000    0.2584337
245400.0000000    0.2723593
245440.0000000    0.2449214
245480.0000000    0.2604766
245520.0000000    0.2902084
245560.0000000    0.2528106
245600.0000000    0.2672565
245640.0000000    0.2495979
245680.0000000    0.2766371
245720.0000000    0.2810984
245760.0000000    0.2662606
245800.0000000    0.2673918
245840.0000000    0.2881039
245880.0000000    0.2762795
245920.0000000    0.2792513
245960.0000000    0.2627223
246000.0000000    0.2843971
246040.0000000    0.2510493
246080.0000000    0.2563340
246120.0000000    0.2771232
246160.0000000    0.2620866
246200.0000000    0.2825494
246240.0000000    0.2525753
246280.0000000    0.2533845
246320.0000000    0.2864796
246360.0000000    0.2588681
246400.0000000    0.2588512
246440.0000000    0.2786232
246480.0000000    0.2659270
246520.0000000    0.2518534
246560.0000000    0.2557233
246600.0000000    0.2687900
246640.0000000    0.2537268
246680.0000000    0.2624588
246720.0000000    0.2769877
246760.0000000    0.2896227
246800.0000000    0.2589821
246840.0000000    0.2476718
246880.0000000    0.2564781
246920.0000000    0.2606809
246960.0000000    0.2743632
247000.0000000    0.2642049
247040.0000000    0.2610883
247080.0000000    0.2757995
247120.0000000    0.2680098
247160.0000000    0.2598722
247200.0000000    0.2651811
247240.0000000    0.2648816
247280.0000000    0.2601011
247320.0000000    0.2592703
247360.0000000    0.2646304
247400.0000000    0.2591533
247440.0000000    0.2624924
247480.0000000    0.2433795
247520.0000000    0.2466020
247560.0000000    0.2741967
247600.0000000    0.2649360
247640.0000000    0.2475128
247680.0000000    0.2551762
247720.0000000    0.2793423
247760.0000000    0.2752839
247800.0000000    0.2835564
247840.0000000    0.2821877
247880.0000000    0.2678460
247920.0000000    0.2800485
247960.0000000    0.2925231
248000.0000000    0.2840269
248040.0000000    0.2720787
248080.0000000    0.2773220
248120.0000000    0.2678804
248160.0000000    0.2866170
248200.0000000    0.2903395
248240.0000000    0.2826271
248280.0000000    0.2698601
248320.0000000    0.2739886
248360.0000000    0.2720656
248400.0000000    0.2851547
248440.0000000    0.2784594
248480.0000000    0.2759416
248520.0000000    0.2958180
248560.0000000    0.2717176
248600.0000000    0.2745284
248640.0000000    0.2657795
248680.0000000    0.2790492
248720.0000000    0.2862697
248760.0000000    0.2665806
248800.0000000    0.2897029
248840.0000000    0.2578963
248880.0000000    0.2533512
248920.0000000    0.2642583
248960.0000000    0.2740511
249000.0000000    0.2769338
249040.0000000    0.2602318
249080.0000000    0.2603108
249120.0000000    0.2689288
249160.0000000    0.2674310
249200.0000000    0.2614537
249240.0000000    0.2772992
249280.0000000    0.2732142
249320.0000000    0.2826304
249360.0000000    0.2643481
249400.0000000    0.2712544
249440.0000000    0.2661055
249480.0000000    0.2616948
249520.0000000    0.2649433
249560.0000000    0.2870843
249600.0000000    0.2778304
249640.0000000    0.2781804
249680.0000000    0.2512154
249720.0000000    0.2449308
249760.0000000    0.2653200
249800.0000000    0.2475726
249840.0000000    0.2464399
249880.0000000    0.2685386
249920.0000000    0.2545111
249960.0000000    0.2407000
250000.0000000    0.2549884
250040.0000000    0.2624752
250080.0000000    0.2571577
250120.0000000    0.2979073
250160.0000000    0.2863143
250200.0000000    0.2494254
250240.0000000    0.2770111
250280.0000000    0.2574801
250320.0000000    0.2739671
250360.0000000    0.2957784
250400.0000000    0.2709534
250440.0000000    0.2655102
250480.0000000    0.2492980
250520.0000000    0.2807434
250560.0000000    0.2850876
250600.0000000    0.2731160
250640.0000000    0.2736091
250680.0000000    0.2641306
250720.0000000    0.2627810
250760.0000000    0.2591541
250800.0000000    0.2610813
250840.0000000    0.2863991
250880.0000000    0.2645423
250920.0000000    0.2674824
250960.0000000    0.2628016
251000.0000000    0.2837186
251040.0000000    0.2649440
251080.0000000    0.2820231
251120.0000000    0.2577915
251160.0000000    0.2459026
251200.0000000    0.2777736
251240.0000000    0.2781619
251280.0000000    0.2592990
251320.0000000    0.2471323
251360.0000000    0.2488513
251400.0000000    0.2613267
251440.0000000    0.2573176
251480.0000000    0.2616929
251520.0000000    0.2737376
251560.0000000    0.2789126
251600.0000000    0.2612060
251640.0000000    0.2809468
251680.0000000    0.2639191
251720.0000000    0.2727079
251760.0000000    0.2652965
251800.0000000    0.2688968
251840.0000000    0.2648784
251880.0000000    0.2645503
251920.0000000    0.2669781
251960.0000000    0.2563376
252000.0000000    0.2671552
252040.0000000    0.2799482
252080.0000000    0.2844228
252120.0000000    0.2632540
252160.0000000    0.2911435
252200.0000000    0.2821356
252240.0000000    0.2704315
252280.0000000    0.2645047
252320.0000000    0.2629012
252360.0000000    0.2604829
252400.0000000    0.2615648
252440.0000000    0.2562668
252480.0000000    0.2581237
252520.0000000    0.2591285
252560.0000000    0.2472374
252600.0000000    0.2326691
252640.0000000    0.2412096
252680.0000000    0.2432264
252720.0000000    0.2502832
252760.0000000    0.2540855
252800.0000000    0.2538500
252840.0000000    0.2646062
252880.0000000    0.2633442
252920.0000000    0.2663991
252960.0000000    0.2582435
253000.0000000    0.2474562
253040.0000000    0.2609871
253080.0000000    0.2728723
253120.0000000    0.2504922
253160.0000000    0.2589898
253200.0000000    0.2504402
253240.0000000    0.2455611
253280.0000000    0.2523783
253320.0000000    0.2565832
253360.0000000    0.2654499
253400.0000000    0.2531656
253440.0000000    0.2441587
253480.0000000    0.2478192
253520.0000000    0.2384799
253560.0000000    0.2780772
253600.0000000    0.2650704
253640.0000000    0.2463276
253680.0000000    0.2603523
253720.0000000    0.2606796
253760.0000000    0.2691267
253800.0000000    0.2871414
253840.0000000    0.2735907
253880.0000000    0.2727251
253920.0000000    0.2739329
253960.0000000    0.2874829
254000.0000000    0.2631244
254040.0000000    0.2602656
254080.0000000    0.2862566
254120.0000000    0.2615322
254160.0000000    0.2580273
254200.0000000    0.2632104
254240.0000000    0.2718090
254280.0000000    0.2491101
254320.0000000    0.2614094
254360.0000000    0.2862840
254400.0000000    0.2693509
254440.0000000    0.2725768
254480.0000000    0.2614286
254520.0000000    0.2568576
254560.0000000    0.2564978
254600.0000000    0.2752817
254640.0000000    0.2696353
254680.0000000    0.2616542
254720.0000000    0.2726721
254760.0000000    0.2591468
254800.0000000    0.2681864
254840.0000000    0.2729376
254880.0000000    0.2684625
254920.0000000    0.2664838
254960.0000000    0.2835532
255000.0000000    0.2679242
255040.0000000    0.2639756
255080.0000000    0.2612624
255120.0000000    0.2609380
255160.0000000    0.2732721
255200.0000000    0.2844302
255240.0000000    0.2693516
255280.0000000    0.2717233
255320.0000000    0.2758987
255360.0000000    0.2708294
255400.0000000    0.2679313
255440.0000000    0.2793367
255480.0000000    0.2587436
255520.0000000    0.2857023
255560.0000000    0.2463161
255600.0000000    0.2741660
255640.0000000    0.2603775
255680.0000000    0.2532305
255720.0000000    0.2588685
255760.0000000    0.2679437
255800.0000000    0.2639628
255840.0000000    0.2716773
255880.0000000    0.2696331
255920.0000000    0.2726792
255960.0000000    0.2545666
256000.0000000    0.2670802
256040.0000000    0.2924905
256080.0000000    0.2556117
256120.0000000    0.2706880
256160.0000000    0.2740988
256200.0000000    0.2795107
256240.0000000    0.2824914
256280.0000000    0.2566621
256320.0000000    0.2614542
256360.0000000    0.2691153
256400.0000000    0.2496489
256440.0000000    0.2559891
256480.0000000    0.2637604
256520.0000000    0.2362515
256560.0000000    0.2590386
256600.0000000    0.2372298
256640.0000000    0.2323750
256680.0000000    0.2513827
256720.0000000    0.2710944
256760.0000000    0.2625361
256800.0000000    0.2600462
256840.0000000    0.2581022
256880.0000000    0.2609798
256920.0000000    0.2544037
256960.0000000    0.2581987
257000.0000000    0.2494285
257040.0000000    0.2414797
257080.0000000    0.2624718
257120.0000000    0.2652549
257160.0000000    0.2538959
257200.0000000    0.2490406
257240.0000000    0.2601496
257280.0000000    0.2448733
257320.0000000    0.2620547
257360.0000000    0.2742182
257400.0000000    0.2714340
257440.0000000    0.2506264
257480.0000000    0.2570113
257520.0000000    0.2556644
257560.0000000    0.2861663
257600.0000000    0.2810938
257640.0000000    0.2799313
257680.0000000    0.2748325
257720.0000000    0.2755588
257760.0000000    0.2800697
257800.0000000    0.2554608
257840.0000000    0.2891452
257880.0000000    0.2519975
257920.0000000    0.2682759
257960.0000000    0.2635955
258000.0000000    0.2771624
258040.0000000    0.2526281
258080.0000000    0.2769541
258120.0000000    0.2582175
258160.0000000    0.2727551
258200.0000000    0.2553534
258240.0000000    0.2494553
258280.0000000    0.2586072
258320.0000000    0.2591574
258360.0000000    0.2555552
258400.0000000    0.2621736
258440.0000000    0.2556429
258480.0000000    0.2830152
258520.0000000    0.2879446
258560.0000000    0.2495745
258600.0000000    0.2486840
258640.0000000    0.2450264
258680.0000000    0.2609684
258720.0000000    0.2642941
258760.0000000    0.2778709
258800.0000000    0.2696426
258840.0000000    0.2866779
258880.0000000    0.3010236
258920.0000000    0.2996527
258960.0000000    0.2641161
259000.0000000    0.2811632
259040.0000000    0.2611329
259080.0000000    0.2662381
259120.0000000    0.2524105
259160.0000000    0.2566940
259200.0000000    0.2536758
259240.0000000    0.2664686
259280.0000000    0.2671770
259320.0000000    0.2856387
259360.0000000    0.2773542
259400.0000000    0.2822104
259440.0000000    0.2409494
259480.0000000    0.2676277
259520.0000000    0.2594455
259560.0000000    0.2600032
259600.0000000    0.2695175
259640.0000000    0.2825485
259680.0000000    0.2640724
259720.0000000    0.2893075
259760.0000000    0.2823773
259800.0000000    0.2714302
259840.0000000    0.2502011
259880.0000000    0.2783863
259920.0000000    0.2931657
259960.0000000    0.2741026
260000.0000000    0.2616742
260040.0000000    0.2726462
260080.0000000    0.2789016
260120.0000000    0.2751824
260160.0000000    0.2937924
260200.0000000    0.2884655
260240.0000000    0.2857238
260280.0000000    0.2778400
260320.0000000    0.2887083
260360.0000000    0.2792934
260400.0000000    0.2810868
260440.0000000    0.2924845
260480.0000000    0.2801362
260520.0000000    0.3028121
260560.0000000    0.2832354
260600.0000000    0.2850685
260640.0000000    0.2909928
260680.0000000    0.2935304
260720.0000000    0.3152006
260760.0000000    0.2894767
260800.0000000    0.2809153
260840.0000000    0.2856804
260880.0000000    0.2828149
260920.0000000    0.2572863
260960.0000000    0.2660392
261000.0000000    0.2713824
261040.0000000    0.2896050
261080.0000000    0.2831051
261120.0000000    0.2916307
261160.0000000    0.2885377
261200.0000000    0.2835162
261240.0000000    0.2652276
261280.0000000    0.2896124
261320.0000000    0.2717113
261360.0000000    0.2663338
261400.0000000    0.2565309
261440.0000000    0.2620669
261480.0000000    0.2631350
261520.0000000    0.2623364
261560.0000000    0.2754078
261600.0000000    0.2706017
261640.0000000    0.2772786
261680.0000000    0.2809979
261720.0000000    0.2614928
261760.0000000    0.2896578
261800.0000000    0.2831295
261840.0000000    0.2564914
261880.0000000    0.2709457
261920.0000000    0.2776071
261960.0000000    0.2677599
262000.0000000    0.2513993
262040.0000000    0.2534641
262080.0000000    0.2664154
262120.0000000    0.2827857
262160.0000000    0.2573424
262200.0000000    0.2774169
262240.0000000    0.2500682
262280.0000000    0.2755989
262320.0000000    0.2725053
262360.0000000    0.2553909
262400.0000000    0.2642763
262440.0000000    0.2784672
262480.0000000    0.2639141
262520.0000000    0.2635252
262560.0000000    0.2622955
262600.0000000    0.2649059
262640.0000000    0.2577526
262680.0000000    0.2463346
262720.0000000    0.2585674
262760.0000000    0.2800660
262800.0000000    0.2691797
262840.0000000    0.2636258
262880.0000000    0.2643289
262920.0000000    0.2382983
262960.0000000    0.2700128
263000.0000000    0.2652692
263040.0000000    0.2591095
263080.0000000    0.2624505
263120.0000000    0.2507504
263160.0000000    0.2908045
263200.0000000    0.2832049
263240.0000000    0.2762872
263280.0000000    0.2723074
263320.0000000    0.2876963
263360.0000000    0.2502340
263400.0000000    0.2694386
263440.0000000    0.2627506
263480.0000000    0.2673049
263520.0000000    0.2597255
263560.0000000    0.2480726
263600.0000000    0.2466066
263640.0000000    0.2502864
263680.0000000    0.2628181
263720.0000000    0.2603848
263760.0000000    0.2518536
263800.0000000    0.2712123
263840.0000000    0.2604945
263880.0000000    0.2743360
263920.0000000    0.2519824
263960.0000000    0.2868858
264000.0000000    0.2708132
264040.0000000    0.2609806
264080.0000000    0.2411766
264120.0000000    0.2862761
264160.0000000    0.2546950
264200.0000000    0.2663419
264240.0000000    0.2703860
264280.0000000    0.2635224
264320.0000000    0.2569183
264360.0000000    0.2590560
264400.0000000    0.2529196
264440.0000000    0.2736309
264480.0000000    0.2627147
264520.0000000    0.2385144
264560.0000000    0.2416060
264600.0000000    0.2528265
264640.0000000    0.2600558
264680.0000000    0.2576577
264720.0000000    0.2593694
264760.0000000    0.2701062
264800.0000000    0.2597842
264840.0000000    0.2603360
264880.0000000    0.2527775
264920.0000000    0.2617697
264960.0000000    0.2657446
265000.0000000    0.2618323
265040.0000000    0.2450309
265080.0000000    0.2423725
265120.0000000    0.2432490
265160.0000000    0.2515093
265200.0000000    0.2569943
265240.0000000    0.2489359
265280.0000000    0.2470775
265320.0000000    0.2524537
265360.0000000    0.2460117
265400.0000000    0.2545843
265440.0000000    0.2504019
265480.0000000    0.2397602
265520.0000000    0.2498864
265560.0000000    0.2579978
265600.0000000    0.2456502
265640.0000000    0.2451896
265680.0000000    0.2640546
265720.0000000    0.2678369
265760.0000000    0.2591155
265800.0000000    0.2780205
265840.0000000    0.2627857
265880.0000000    0.2636114
265920.0000000    0.2764043
265960.0000000    0.2702999
266000.0000000    0.2589241
266040.0000000    0.2508409
266080.0000000    0.2599960
266120.0000000    0.2715899
266160.0000000    0.2736046
266200.0000000    0.2638915
266240.0000000    0.2716780
266280.0000000    0.2541851
266320.0000000    0.2594186
266360.0000000    0.2716944
266400.0000000    0.2730612
266440.0000000    0.2749007
266480.0000000    0.2773928
266520.0000000    0.2684512
266560.0000000    0.2734507
266600.0000000    0.2582227
266640.0000000    0.2780495
266680.0000000    0.2625582
266720.0000000    0.2514320
266760.0000000    0.2649533
266800.0000000    0.2666712
266840.0000000    0.2660098
266880.0000000    0.2686289
266920.0000000    0.2493137
266960.0000000    0.2742552
267000.0000000    0.2561824
267040.0000000    0.2590316
267080.0000000    0.2717651
267120.0000000    0.2468461
267160.0000000    0.2505589
267200.0000000    0.2664567
267240.0000000    0.2704127
267280.0000000    0.2991856
267320.0000000    0.2763256
267360.0000000    0.2662139
267400.0000000    0.2842144
267440.0000000    0.2532777
267480.0000000    0.2492233
267520.0000000    0.2525461
267560.0000000    0.2679278
267600.0000000    0.2741898
267640.0000000    0.2636020
267680.0000000    0.2637014
267720.0000000    0.2804208
267760.0000000    0.2869960
267800.0000000    0.2756529
267840.0000000    0.2950098
267880.0000000    0.2884495
267920.0000000    0.2722183
267960.0000000    0.2819561
268000.0000000    0.2862171
268040.0000000    0.2690992
268080.0000000    0.2821366
268120.0000000    0.2963483
268160.0000000    0.3046752
268200.0000000    0.2904228
268240.0000000    0.2914067
268280.0000000    0.2907176
268320.0000000    0.2701104
268360.0000000    0.2562272
268400.0000000    0.2813061
268440.0000000    0.2897803
268480.0000000    0.2541393
268520.0000000    0.2667846
268560.0000000    0.2582023
268600.0000000    0.2521982
268640.0000000    0.2529321
268680.0000000    0.2694917
268720.0000000    0.2622527
268760.0000000    0.2630367
268800.0000000    0.2752104
268840.0000000    0.2954108
268880.0000000    0.3121117
268920.0000000    0.2975291
268960.0000000    0.2741319
269000.0000000    0.2798805
269040.0000000    0.2970176
269080.0000000    0.2836407
269120.0000000    0.2842665
269160.0000000    0.2809301
269200.0000000    0.2868055
269240.0000000    0.2772118
269280.0000000    0.2747503
269320.0000000    0.2810186
269360.0000000    0.2768878
269400.0000000    0.2778521
269440.0000000    0.2499657
269480.0000000    0.2447199
269520.0000000    0.2684499
269560.0000000    0.2634236
269600.0000000    0.2604312
269640.0000000    0.2665642
269680.0000000    0.2542795
269720.0000000    0.2672444
269760.0000000    0.2630171
269800.0000000    0.2936597
269840.0000000    0.2771311
269880.0000000    0.2858788
269920.0000000    0.2770391
269960.0000000    0.2637460
270000.0000000    0.2795092
270040.0000000    0.2669607
270080.0000000    0.2583457
270120.0000000    0.2665244
270160.0000000    0.2662942
270200.0000000    0.2845404
270240.0000000    0.2763194
270280.0000000    0.2744501
270320.0000000    0.3029710
270360.0000000    0.2666877
270400.0000000    0.2974951
270440.0000000    0.3029249
270480.0000000    0.2621975
270520.0000000    0.2867910
270560.0000000    0.2801778
270600.0000000    0.2783011
270640.0000000    0.2973355
270680.0000000    0.2904932
270720.0000000    0.2842216
270760.0000000    0.2697388
270800.0000000    0.2752861
270840.0000000    0.2757042
270880.0000000    0.2559640
270920.0000000    0.2639484
270960.0000000    0.2776833
271000.0000000    0.2790931
271040.0000000    0.2768228
271080.0000000    0.2627264
271120.0000000    0.2761411
271160.0000000    0.2502448
271200.0000000    0.2839883
271240.0000000    0.2724942
271280.0000000    0.2920647
271320.0000000    0.2930320
271360.0000000    0.2832922
271400.0000000    0.2656032
271440.0000000    0.2859954
271480.0000000    0.2727149
271520.0000000    0.2650501
271560.0000000    0.2735488
271600.0000000    0.2717304
271640.0000000    0.2789084
271680.0000000    0.2772914
271720.0000000    0.2814815
271760.0000000    0.2813690
271800.0000000    0.2786371
271840.0000000    0.2641774
271880.0000000    0.2789599
271920.0000000    0.2623602
271960.0000000    0.2565203
272000.0000000    0.2829044
272040.0000000    0.2909176
272080.0000000    0.2853725
272120.0000000    0.2731591
272160.0000000    0.2754035
272200.0000000    0.2767871
272240.0000000    0.2712738
272280.0000000    0.2635745
272320.0000000    0.2859422
272360.0000000    0.2725603
272400.0000000    0.2694324
272440.0000000    0.2739283
272480.0000000    0.2751617
272520.0000000    0.2595513
272560.0000000    0.2882215
272600.0000000    0.2529280
272640.0000000    0.2543078
272680.0000000    0.2604633
272720.0000000    0.2696242
272760.0000000    0.2706876
272800.0000000    0.2796146
272840.0000000    0.2797514
272880.0000000    0.2688071
272920.0000000    0.2487771
272960.0000000    0.2619960
273000.0000000    0.2735084
273040.0000000    0.2561001
273080.0000000    0.2763008
273120.0000000    0.2476315
273160.0000000    0.2787748
273200.0000000    0.2309546
273240.0000000    0.2613595
273280.0000000    0.2763918
273320.0000000    0.2775754
273360.0000000    0.2668037
273400.0000000    0.2674362
273440.0000000    0.2527183
273480.0000000    0.2731261
273520.0000000    0.2718489
273560.0000000    0.2557173
273600.0000000    0.2670458
273640.0000000    0.2856393
273680.0000000    0.2796454
273720.0000000    0.2711841
273760.0000000    0.2789912
273800.0000000    0.2939478
273840.0000000    0.2549965
273880.0000000    0.2712102
273920.0000000    0.2751333
273960.0000000    0.2551783
274000.0000000    0.2570094
274040.0000000    0.2768539
274080.0000000    0.2683801
274120.0000000    0.2568445
274160.0000000    0.2605304
274200.0000000    0.2734604
274240.0000000    0.2617427
274280.0000000    0.2588471
274320.0000000    0.2619111
274360.0000000    0.2503868
274400.0000000    0.2911505
274440.0000000    0.2569499
274480.0000000    0.2717348
274520.0000000    0.2472756
274560.0000000    0.2617861
274600.0000000    0.2755576
274640.0000000    0.2768412
274680.0000000    0.2521489
274720.0000000    0.2756134
274760.0000000    0.2460968
274800.0000000    0.2429035
274840.0000000    0.2510125
274880.0000000    0.2618349
274920.0000000    0.2612879
274960.0000000    0.2457696
275000.0000000    0.2622660
275040.0000000    0.2715388
275080.0000000    0.2809193
275120.0000000    0.2661224
275160.0000000    0.2659255
275200.0000000    0.2672301
275240.0000000    0.2835073
275280.0000000    0.2493542
275320.0000000    0.2721782
275360.0000000    0.2663853
275400.0000000    0.2561346
275440.0000000    0.2763191
275480.0000000    0.2828599
275520.0000000    0.2686684
275560.0000000    0.2745772
275600.0000000    0.2874241
275640.0000000    0.2925250
275680.0000000    0.3080651
275720.0000000    0.2732949
275760.0000000    0.2648414
275800.0000000    0.2670368
275840.0000000    0.2671899
275880.0000000    0.2717473
275920.0000000    0.2756497
275960.0000000    0.2762246
276000.0000000    0.2654328
276040.0000000    0.2615501
276080.0000000    0.2530967
276120.0000000    0.2328843
276160.0000000    0.2486588
276200.0000000    0.2442632
276240.0000000    0.2396994
276280.0000000    0.2686771
276320.0000000    0.2704170
276360.0000000    0.2608943
276400.0000000    0.2645710
276440.0000000    0.2768795
276480.0000000    0.2786472
276520.0000000    0.2541341
276560.0000000    0.2749042
276600.0000000    0.2692308
276640.0000000    0.2524833
276680.0000000    0.2639955
276720.0000000    0.2606573
276760.0000000    0.2669398
276800.0000000    0.2678969
276840.0000000    0.2554718
276880.0000000    0.2565472
276920.0000000    0.2543482
276960.0000000    0.2674097
277000.0000000    0.2669737
277040.0000000    0.2848148
277080.0000000    0.2675641
277120.0000000    0.2800745
277160.0000000    0.2763168
277200.0000000    0.2576564
277240.0000000    0.2540881
277280.0000000    0.2571263
277320.0000000    0.2702631
277360.0000000    0.2512864
277400.0000000    0.2427597
277440.0000000    0.2699189
277480.0000000    0.2678305
277520.0000000    0.2670761
277560.0000000    0.2799067
277600.0000000    0.2495932
277640.0000000    0.2558129
277680.0000000    0.2651388
277720.0000000    0.2674294
277760.0000000    0.2534408
277800.0000000    0.2564873
277840.0000000    0.2772641
277880.0000000    0.2492944
277920.0000000    0.2594284
277960.0000000    0.2819889
278000.0000000    0.2550955
278040.0000000    0.2642106
278080.0000000    0.2722238
278120.0000000    0.2608556
278160.0000000    0.2536269
278200.0000000    0.2629120
278240.0000000    0.2786211
278280.0000000    0.2697930
278320.0000000    0.2864372
278360.0000000    0.2796358
278400.0000000    0.2855506
278440.0000000    0.2899653
278480.0000000    0.2730228
278520.0000000    0.2777080
278560.0000000    0.2646075
278600.0000000    0.2613880
278640.0000000    0.2560325
278680.0000000    0.2515267
278720.0000000    0.2704798
278760.0000000    0.2728264
278800.0000000    0.2698109
278840.0000000    0.2685083
278880.0000000    0.2549125
278920.0000000    0.2564075
278960.0000000    0.2718687
279000.0000000    0.2611015
279040.0000000    0.2802380
279080.0000000    0.2602099
279120.0000000    0.2732373
279160.0000000    0.2516335
279200.0000000    0.2611324
279240.0000000    0.2844604
279280.0000000    0.2669275
279320.0000000    0.2893752
279360.0000000    0.2887619
279400.0000000    0.2760183
279440.0000000    0.2601575
279480.0000000    0.2653711
279520.0000000    0.2765419
279560.0000000    0.2557617
279600.0000000    0.2468689
279640.0000000    0.2357741
279680.0000000    0.2523082
279720.0000000    0.2662588
279760.0000000    0.2548332
279800.0000000    0.2482263
279840.0000000    0.2749404
279880.0000000    0.2633282
279920.0000000    0.2563206
279960.0000000    0.2649273
280000.0000000    0.2467165
280040.0000000    0.2595462
280080.0000000    0.2614184
280120.0000000    0.2504976
280160.0000000    0.2353120
280200.0000000    0.2459809
280240.0000000    0.2591918
280280.0000000    0.2552848
280320.0000000    0.2692151
280360.0000000    0.2419156
280400.0000000    0.2652997
280440.0000000    0.2755307
280480.0000000    0.2660050
280520.0000000    0.2559387
280560.0000000    0.2769931
280600.0000000    0.3002502
280640.0000000    0.2659803
280680.0000000    0.2805678
280720.0000000    0.2669283
280760.0000000    0.2565552
280800.0000000    0.2510736
280840.0000000    0.2743504
280880.0000000    0.2779445
280920.0000000    0.2632973
280960.0000000    0.2568050
281000.0000000    0.2743726
281040.0000000    0.2699550
281080.0000000    0.2561338
281120.0000000    0.2730682
281160.0000000    0.2612502
281200.0000000    0.2526295
281240.0000000    0.2561190
281280.0000000    0.2617187
281320.0000000    0.2896975
281360.0000000    0.2663790
281400.0000000    0.2833979
281440.0000000    0.2463282
281480.0000000    0.2518836
281520.0000000    0.2582963
281560.0000000    0.2580547
281600.0000000    0.2589327
281640.0000000    0.2681074
281680.0000000    0.2865480
281720.0000000    0.2831840
281760.0000000    0.2800851
281800.0000000    0.2681899
281840.0000000    0.2931605
281880.0000000    0.2720487
281920.0000000    0.2659934
281960.0000000    0.2573134
282000.0000000    0.2635447
282040.0000000    0.2627819
282080.0000000    0.2883087
282120.0000000    0.2707809
282160.0000000    0.2673099
282200.0000000    0.2875429
282240.0000000    0.2712266
282280.0000000    0.2635213
282320.0000000    0.2625464
282360.0000000    0.2640208
282400.0000000    0.2508218
282440.0000000    0.2617613
282480.0000000    0.2751767
282520.0000000    0.2672931
282560.0000000    0.2637199
282600.0000000    0.2622064
282640.0000000    0.2493185
282680.0000000    0.2587157
282720.0000000    0.2724256
282760.0000000    0.2716691
282800.0000000    0.2507051
282840.0000000    0.2569528
282880.0000000    0.2425355
282920.0000000    0.2502465
282960.0000000    0.2436808
283000.0000000    0.2612546
283040.0000000    0.2593139
283080.0000000    0.2941360
283120.0000000    0.2560615
283160.0000000    0.3032077
283200.0000000    0.2829673
283240.0000000    0.2743797
283280.0000000    0.2833859
283320.0000000    0.2743629
283360.0000000    0.2651087
283400.0000000    0.2707476
283440.0000000    0.2654226
283480.0000000    0.2804660
283520.0000000    0.2749999
283560.0000000    0.2747750
283600.0000000    0.2656711
283640.0000000    0.2690246
283680.0000000    0.2522517
283720.0000000    0.2650680
283760.0000000    0.2887149
283800.0000000    0.2658967
283840.0000000    0.2766302
283880.0000000    0.2655942
283920.0000000    0.2714654
283960.0000000    0.2824029
284000.0000000    0.2792888
284040.0000000    0.2785954
284080.0000000    0.2579491
284120.0000000    0.2700567
284160.0000000    0.2484200
284200.0000000    0.2714280
284240.0000000    0.2723031
284280.0000000    0.2690452
284320.0000000    0.2700343
284360.0000000    0.2603145
284400.0000000    0.2480130
284440.0000000    0.2506715
284480.0000000    0.2510743
284520.0000000    0.2833261
284560.0000000    0.2967674
284600.0000000    0.2791653
284640.0000000    0.2802765
284680.0000000    0.2929270
284720.0000000    0.2699628
284760.0000000    0.2807467
284800.0000000    0.2659746
284840.0000000    0.2542978
284880.0000000    0.2507305
284920.0000000    0.2743910
284960.0000000    0.2703114
285000.0000000    0.2847771
285040.0000000    0.2671983
285080.0000000    0.2527301
285120.0000000    0.2489340
285160.0000000    0.2627313
285200.0000000    0.2578019
285240.0000000    0.2353498
285280.0000000    0.2558620
285320.0000000    0.2788032
285360.0000000    0.2745080
285400.0000000    0.2592478
285440.0000000    0.2447023
285480.0000000    0.2695931
285520.0000000    0.2714038
285560.0000000    0.2658472
285600.0000000    0.2603433
285640.0000000    0.2811959
285680.0000000    0.2770019
285720.0000000    0.2677786
285760.0000000    0.2753361
285800.0000000    0.2583119
285840.0000000    0.2773520
285880.0000000    0.2607790
285920.0000000    0.2683497
285960.0000000    0.2686136
286000.0000000    0.2655289
286040.0000000    0.2563098
286080.0000000    0.2947761
286120.0000000    0.2870216
286160.0000000    0.2802289
286200.0000000    0.2715873
286240.0000000    0.2885298
286280.0000000    0.2836681
286320.0000000    0.2669227
286360.0000000    0.2633507
286400.0000000    0.2609835
286440.0000000    0.2393854
286480.0000000    0.2534522
286520.0000000    0.2661871
286560.0000000    0.2564655
286600.0000000    0.2735566
286640.0000000    0.2705272
286680.0000000    0.2652578
286720.0000000    0.2605335
286760.0000000    0.2508189
286800.0000000    0.2549670
286840.0000000    0.2404029
286880.0000000    0.2748302
286920.0000000    0.2656568
286960.0000000    0.2683542
287000.0000000    0.2544311
287040.0000000    0.2555701
287080.0000000    0.2363000
287120.0000000    0.2547996
287160.0000000    0.2460679
287200.0000000    0.2607146
287240.0000000    0.2634613
287280.0000000    0.2565778
287320.0000000    0.2723455
287360.0000000    0.2487296
287400.0000000    0.2612379
287440.0000000    0.2690283
287480.0000000    0.2644849
287520.0000000    0.2748116
287560.0000000    0.2806081
287600.0000000    0.2780983
287640.0000000    0.2621791
287680.0000000    0.2558349
287720.0000000    0.2613564
287760.0000000    0.2763580
287800.0000000    0.2836477
287840.0000000    0.2888862
287880.0000000    0.2780405
287920.0000000    0.2738046
287960.0000000    0.2644391
288000.0000000    0.2614948
288040.0000000    0.2705790
288080.0000000    0.2873895
288120.0000000    0.2756532
288160.0000000    0.2884897
288200.0000000    0.2850473
288240.0000000    0.2898187
288280.0000000    0.2737830
288320.0000000    0.2686796
288360.0000000    0.2856191
288400.0000000    0.2789074
288440.0000000    0.2827241
288480.0000000    0.2702614
288520.0000000    0.2560799
288560.0000000    0.2854490
288600.0000000    0.2642914
288640.0000000    0.2820851
288680.0000000    0.2737491
288720.0000000    0.2687990
288760.0000000    0.2856658
288800.0000000    0.2902987
288840.0000000    0.2837557
288880.0000000    0.2704008
288920.0000000    0.2581815
288960.0000000    0.2701954
289000.0000000    0.2777753
289040.0000000    0.2718472
289080.0000000    0.2686962
289120.0000000    0.2579189
289160.0000000    0.2833244
289200.0000000    0.2839521
289240.0000000    0.2722295
289280.0000000    0.2617039
289320.0000000    0.2795562
289360.0000000    0.2865061
289400.0000000    0.2931328
289440.0000000    0.2831822
289480.0000000    0.2715536
289520.0000000    0.2623919
289560.0000000    0.2755170
289600.0000000    0.2684225
289640.0000000    0.2737960
289680.0000000    0.2596141
289720.0000000    0.2776614
289760.0000000    0.2702594
289800.0000000    0.2656974
289840.0000000    0.2585972
289880.0000000    0.2643349
289920.0000000    0.2663418
289960.0000000    0.2619496
290000.0000000    0.2543810
290040.0000000    0.2524498
290080.0000000    0.2652598
290120.0000000    0.2641881
290160.0000000    0.2859234
290200.0000000    0.2764299
290240.0000000    0.2693031
290280.0000000    0.2880767
290320.0000000    0.2669884
290360.0000000    0.2667298
290400.0000000    0.2815482
290440.0000000    0.2616668
290480.0000000    0.2834505
290520.0000000    0.2919365
290560.0000000    0.2612447
290600.0000000    0.2802189
290640.0000000    0.2844768
290680.0000000    0.2750254
290720.0000000    0.2802131
290760.0000000    0.2829618
290800.0000000    0.2758721
290840.0000000    0.2589392
290880.0000000    0.2735282
290920.0000000    0.2753094
290960.0000000    0.2663074
291000.0000000    0.2680833
291040.0000000    0.2686437
291080.0000000    0.2608464
291120.0000000    0.2745177
291160.0000000    0.2774905
291200.0000000    0.2801540
291240.0000000    0.2752553
291280.0000000    0.2827310
291320.0000000    0.2828255
291360.0000000    0.2669190
291400.0000000    0.2728950
291440.0000000    0.2699629
291480.0000000    0.2764121
291520.0000000    0.2576961
291560.0000000    0.2827129
291600.0000000    0.2867605
291640.0000000    0.2682287
291680.0000000    0.2556707
291720.0000000    0.2655251
291760.0000000    0.2625902
291800.0000000    0.2863294
291840.0000000    0.2864034
291880.0000000    0.2741897
291920.0000000    0.2706046
291960.0000000    0.2911027
292000.0000000    0.2726342
292040.0000000    0.2714266
292080.0000000    0.2658563
292120.0000000    0.2607930
292160.0000000    0.2890277
292200.0000000    0.2651188
292240.0000000    0.2591023
292280.0000000    0.2606835
292320.0000000    0.2577982
292360.0000000    0.2653796
292400.0000000    0.2519997
292440.0000000    0.2811526
292480.0000000    0.2851897
292520.0000000    0.2793293
292560.0000000    0.2825524
292600.0000000    0.2889936
292640.0000000    0.2712111
292680.0000000    0.2762545
292720.0000000    0.2681881
292760.0000000    0.2546311
292800.0000000    0.2399943
292840.0000000    0.2664196
292880.0000000    0.2611791
292920.0000000    0.2823661
292960.0000000    0.2752085
293000.0000000    0.2593416
293040.0000000    0.2884858
293080.0000000    0.2694543
293120.0000000    0.2679080
293160.0000000    0.2714112
293200.0000000    0.2615816
293240.0000000    0.2708044
293280.0000000    0.2723067
293320.0000000    0.2928141
293360.0000000    0.2957476
293400.0000000    0.2770923
293440.0000000    0.2742530
293480.0000000    0.2817581
293520.0000000    0.2589606
293560.0000000    0.2864416
293600.0000000    0.2820926
293640.0000000    0.2819763
293680.0000000    0.2849680
293720.0000000    0.2599051
293760.0000000    0.2799321
293800.0000000    0.2860537
293840.0000000    0.2857220
293880.0000000    0.2902709
293920.0000000    0.2776125
293960.0000000    0.2692844
294000.0000000    0.2862291
294040.0000000    0.2754755
294080.0000000    0.2837923
294120.0000000    0.2772635
294160.0000000    0.2850238
294200.0000000    0.2647466
294240.0000000    0.2602260
294280.0000000    0.2559429
294320.0000000    0.2776747
294360.0000000    0.2574484
294400.0000000    0.2649542
294440.0000000    0.2624237
294480.0000000    0.2770308
294520.0000000    0.2843537
294560.0000000    0.2878998
294600.0000000    0.2959170
294640.0000000    0.2989536
294680.0000000    0.2818587
294720.0000000    0.2949277
294760.0000000    0.2925405
294800.0000000    0.2808661
294840.0000000    0.2994913
294880.0000000    0.2789462
294920.0000000    0.2852040
294960.0000000    0.2603703
295000.0000000    0.2608481
295040.0000000    0.2884258
295080.0000000    0.2831201
295120.0000000    0.2900147
295160.0000000    0.2869519
295200.0000000    0.2758995
295240.0000000    0.2914990
295280.0000000    0.2832731
295320.0000000    0.2673301
295360.0000000    0.2725890
295400.0000000    0.2866688
295440.0000000    0.2763144
295480.0000000    0.2860866
295520.0000000    0.2825807
295560.0000000    0.2738215
295600.0000000    0.2757299
295640.0000000    0.2811355
295680.0000000    0.2752120
295720.0000000    0.2763118
295760.0000000    0.2911529
295800.0000000    0.2930633
295840.0000000    0.2961461
295880.0000000    0.2918462
295920.0000000    0.2927939
295960.0000000    0.3031923
296000.0000000    0.2810338
296040.0000000    0.2944265
296080.0000000    0.2701047
296120.0000000    0.2730471
296160.0000000    0.2943514
296200.0000000    0.2681225
296240.0000000    0.2467358
296280.0000000    0.2929986
296320.0000000    0.2696595
296360.0000000    0.2878678
296400.0000000    0.2993230
296440.0000000    0.3034156
296480.0000000    0.2997915
296520.0000000    0.2806008
296560.0000000    0.2816843
296600.0000000    0.3005363
296640.0000000    0.2909272
296680.0000000    0.2631041
296720.0000000    0.2773318
296760.0000000    0.2749108
296800.0000000    0.2532997
296840.0000000    0.2509273
296880.0000000    0.2990054
296920.0000000    0.2873716
296960.0000000    0.2720001
297000.0000000    0.2932264
297040.0000000    0.2462669
297080.0000000    0.2656025
297120.0000000    0.2896099
297160.0000000    0.2762952
297200.0000000    0.2809737
297240.0000000    0.2691312
297280.0000000    0.2783406
297320.0000000    0.2720569
297360.0000000    0.2594994
297400.0000000    0.2936939
297440.0000000    0.2528621
297480.0000000    0.2784302
297520.0000000    0.2931558
297560.0000000    0.2653846
297600.0000000    0.2903313
297640.0000000    0.2507769
297680.0000000    0.2892195
297720.0000000    0.2926678
297760.0000000    0.2748836
297800.0000000    0.2778941
297840.0000000    0.2800618
297880.0000000    0.2851406
297920.0000000    0.2702048
297960.0000000    0.2518860
298000.0000000    0.2717929
298040.0000000    0.2570340
298080.0000000    0.2564666
298120.0000000    0.2704423
298160.0000000    0.2785395
298200.0000000    0.2661991
298240.0000000    0.2594114
298280.0000000    0.2736622
298320.0000000    0.2768967
298360.0000000    0.2711554
298400.0000000    0.2812002
298440.0000000    0.2621323
298480.0000000    0.2694890
298520.0000000    0.2665769
298560.0000000    0.2603089
298600.0000000    0.2725936
298640.0000000    0.2630434
298680.0000000    0.2808324
298720.0000000    0.2858490
298760.0000000    0.2559136
298800.0000000    0.2741891
298840.0000000    0.2668057
298880.0000000    0.2819591
298920.0000000    0.2686920
298960.0000000    0.2795456
299000.0000000    0.2739972
299040.0000000    0.2721854
299080.0000000    0.2716137
299120.0000000    0.2712886
299160.0000000    0.2680905
299200.0000000    0.2469769
299240.0000000    0.2607217
299280.0000000    0.2610291
299320.0000000    0.2539967
299360.0000000    0.2659030
299400.0000000    0.2467908
299440.0000000    0.2807563
299480.0000000    0.2501290
299520.0000000    0.2736605
299560.0000000    0.2747519
299600.0000000    0.2730623
299640.0000000    0.2621221
299680.0000000    0.2810043
299720.0000000    0.2591015
299760.0000000    0.2698671
299800.0000000    0.2886840
299840.0000000    0.2716941
299880.0000000    0.2725331
299920.0000000    0.2474964
299960.0000000    0.2810034
300000.0000000    0.2582102
300040.0000000    0.2529666
300080.0000000    0.2693257
300120.0000000    0.2407313
300160.0000000    0.2391169
300200.0000000    0.2518534
300240.0000000    0.2744905
300280.0000000    0.2858914
300320.0000000    0.2556080
300360.0000000    0.2829311
300400.0000000    0.2757268
300440.0000000    0.2871998
300480.0000000    0.2595592
300520.0000000    0.2779251
300560.0000000    0.2406723
300600.0000000    0.2548676
300640.0000000    0.2594247
300680.0000000    0.2625329
300720.0000000    0.2432326
300760.0000000    0.2497094
300800.0000000    0.2358027
300840.0000000    0.2479537
300880.0000000    0.2538164
300920.0000000    0.2709391
300960.0000000    0.2669406
301000.0000000    0.2530012
301040.0000000    0.2594279
301080.0000000    0.2447105
301120.0000000    0.2641695
301160.0000000    0.2545585
301200.0000000    0.2759944
301240.0000000    0.2658163
301280.0000000    0.2567369
301320.0000000    0.2719555
301360.0000000    0.2458937
301400.0000000    0.2435094
301440.0000000    0.2427151
301480.0000000    0.2505954
301520.0000000    0.2436881
301560.0000000    0.2471118
301600.0000000    0.2336887
301640.0000000    0.2358257
301680.0000000    0.2426464
301720.0000000    0.2405079
301760.0000000    0.2369569
301800.0000000    0.2492089
301840.0000000    0.2556261
301880.0000000    0.2476082
301920.0000000    0.2608687
301960.0000000    0.2568238
302000.0000000    0.2504585
302040.0000000    0.2529187
302080.0000000    0.2762962
302120.0000000    0.2712378
302160.0000000    0.2771038
302200.0000000    0.2847652
302240.0000000    0.2552515
302280.0000000    0.2515467
302320.0000000    0.2487865
302360.0000000    0.2473286
302400.0000000    0.2554176
302440.0000000    0.2514897
302480.0000000    0.2522673
302520.0000000    0.2709512
302560.0000000    0.2650060
302600.0000000    0.2529084
302640.0000000    0.2573689
302680.0000000    0.2699621
302720.0000000    0.2549881
302760.0000000    0.2914067
302800.0000000    0.2868070
302840.0000000    0.2761252
302880.0000000    0.2744318
302920.0000000    0.2756889
302960.0000000    0.2895144
303000.0000000    0.2879280
303040.0000000    0.2681675
303080.0000000    0.2653118
303120.0000000    0.2622418
303160.0000000    0.2813089
303200.0000000    0.2571452
303240.0000000    0.2637651
303280.0000000    0.2668272
303320.0000000    0.2620698
303360.0000000    0.2560180
303400.0000000    0.2528254
303440.0000000    0.2633719
303480.0000000    0.2527353
303520.0000000    0.2535743
303560.0000000    0.2729421
303600.0000000    0.2510127
303640.0000000    0.2573139
303680.0000000    0.2671803
303720.0000000    0.2463984
303760.0000000    0.2757122
303800.0000000    0.3010286
303840.0000000    0.2719244
303880.0000000    0.2785172
303920.0000000    0.2691513
303960.0000000    0.2660811
304000.0000000    0.2708608
304040.0000000    0.2678115
304080.0000000    0.2801242
304120.0000000    0.2764643
304160.0000000    0.2484298
304200.0000000    0.2570091
304240.0000000    0.2367344
304280.0000000    0.2686724
304320.0000000    0.2565085
304360.0000000    0.2647732
304400.0000000    0.2350656
304440.0000000    0.2567995
304480.0000000    0.2628097
304520.0000000    0.2714846
304560.0000000    0.2593528
304600.0000000    0.2621569
304640.0000000    0.2556480
304680.0000000    0.2476645
304720.0000000    0.2669955
304760.0000000    0.2341926
304800.0000000    0.2410230
304840.0000000    0.2732835
304880.0000000    0.2681516
304920.0000000    0.2632233
304960.0000000    0.2555527
305000.0000000    0.2742202
305040.0000000    0.2766853
305080.0000000    0.2684921
305120.0000000    0.2637607
305160.0000000    0.2558907
305200.0000000    0.2584209
305240.0000000    0.2366027
305280.0000000    0.2320837
305320.0000000    0.2505439
305360.0000000    0.2455453
305400.0000000    0.2579380
305440.0000000    0.2614191
305480.0000000    0.2676106
305520.0000000    0.2608298
305560.0000000    0.2667029
305600.0000000    0.2490872
305640.0000000    0.2546015
305680.0000000    0.2688250
305720.0000000    0.2810630
305760.0000000    0.2574187
305800.0000000    0.2751391
305840.0000000    0.2615114
305880.0000000    0.2642656
305920.0000000    0.2504598
305960.0000000    0.2826769
306000.0000000    0.2871358
306040.0000000    0.3007622
306080.0000000    0.2861543
306120.0000000    0.2530972
306160.0000000    0.2808906
306200.0000000    0.2768995
306240.0000000    0.2740761
306280.0000000    0.2765251
306320.0000000    0.2687167
306360.0000000    0.2912403
306400.0000000    0.2740932
306440.0000000    0.2838081
306480.0000000    0.2661504
306520.0000000    0.2677580
306560.0000000    0.2706647
306600.0000000    0.2690229
306640.0000000    0.2820539
306680.0000000    0.2722556
306720.0000000    0.2744915
306760.0000000    0.2651846
306800.0000000    0.2712882
306840.0000000    0.2740498
306880.0000000    0.2589600
306920.0000000    0.2507539
306960.0000000    0.2458750
307000.0000000    0.2504217
307040.0000000    0.2510281
307080.0000000    0.2597373
307120.0000000    0.2471619
307160.0000000    0.2684544
307200.0000000    0.2752703
307240.0000000    0.2542734
307280.0000000    0.2706381
307320.0000000    0.2587402
307360.0000000    0.2834421
307400.0000000    0.2588920
307440.0000000    0.2559647
307480.0000000    0.2464931
307520.0000000    0.2582664
307560.0000000    0.2639183
307600.0000000    0.2592736
307640.0000000    0.2694955
307680.0000000    0.2704170
307720.0000000    0.2626776
307760.0000000    0.2496588
307800.0000000    0.2751025
307840.0000000    0.2809438
307880.0000000    0.2743741
307920.0000000    0.2646879
307960.0000000    0.2595452
308000.0000000    0.2904460
308040.0000000    0.2849282
308080.0000000    0.2621866
308120.0000000    0.2654494
308160.0000000    0.2684010
308200.0000000    0.2707545
308240.0000000    0.2563107
308280.0000000    0.2493633
308320.0000000    0.2584305
308360.0000000    0.2449317
308400.0000000    0.2546355
308440.0000000    0.2531630
308480.0000000    0.2606612
308520.0000000    0.2797729
308560.0000000    0.2682399
308600.0000000    0.2737484
308640.0000000    0.2734836
308680.0000000    0.2774667
308720.0000000    0.2940319
308760.0000000    0.2885617
308800.0000000    0.2833293
308840.0000000    0.2607446
308880.0000000    0.2586833
308920.0000000    0.2838334
308960.0000000    0.2461414
309000.0000000    0.2738000
309040.0000000    0.2759792
309080.0000000    0.2830535
309120.0000000    0.2649431
309160.0000000    0.2514340
309200.0000000    0.2463397
309240.0000000    0.2577134
309280.0000000    0.2518278
309320.0000000    0.2726527
309360.0000000    0.2674832
309400.0000000    0.2522866
309440.0000000    0.2627818
309480.0000000    0.2695886
309520.0000000    0.2658721
309560.0000000    0.2797918
309600.0000000    0.2779735
309640.0000000    0.2782896
309680.0000000    0.3027520
309720.0000000    0.2814102
309760.0000000    0.2950801
309800.0000000    0.2723900
309840.0000000    0.2841169
309880.0000000    0.2747336
309920.0000000    0.3030431
309960.0000000    0.2629570
310000.0000000    0.2490827
310040.0000000    0.2484941
310080.0000000    0.2876132
310120.0000000    0.2535506
310160.0000000    0.2457323
310200.0000000    0.2616961
310240.0000000    0.2439165
310280.0000000    0.2506846
310320.0000000    0.2344516
310360.0000000    0.2595529
310400.0000000    0.2686533
310440.0000000    0.2611051
310480.0000000    0.2666987
310520.0000000    0.2755561
310560.0000000    0.2637436
310600.0000000    0.2552455
310640.0000000    0.2771613
310680.0000000    0.2668265
310720.0000000    0.2569558
310760.0000000    0.2686350
310800.0000000    0.2831489
310840.0000000    0.2758252
310880.0000000    0.2405357
310920.0000000    0.2434270
310960.0000000    0.2533535
311000.0000000    0.2554208
311040.0000000    0.2736442
311080.0000000    0.2645327
311120.0000000    0.2746671
311160.0000000    0.2665515
311200.0000000    0.2747054
311240.0000000    0.2507087
311280.0000000    0.2527904
311320.0000000    0.2683682
311360.0000000    0.2758944
311400.0000000    0.2556652
311440.0000000    0.2747208
311480.0000000    0.2633409
311520.0000000    0.2415893
311560.0000000    0.2659831
311600.0000000    0.2584642
311640.0000000    0.2628171
311680.0000000    0.2872255
311720.0000000    0.2551966
311760.0000000    0.2541893
311800.0000000    0.2788135
311840.0000000    0.2552594
311880.0000000    0.2740995
311920.0000000    0.2535735
311960.0000000    0.2633791
312000.0000000    0.2631264
312040.0000000    0.2689047
312080.0000000    0.2847081
312120.0000000    0.2729699
312160.0000000    0.2933691
312200.0000000    0.2873474
312240.0000000    0.2841361
312280.0000000    0.2791276
312320.0000000    0.2725550
312360.0000000    0.2677175
312400.0000000    0.2555869
312440.0000000    0.2621769
312480.0000000    0.2595456
312520.0000000    0.2535878
312560.0000000    0.2748402
312600.0000000    0.2654909
312640.0000000    0.2836457
312680.0000000    0.2704170
312720.0000000    0.2660106
312760.0000000    0.2703172
312800.0000000    0.2546881
312840.0000000    0.2716068
312880.0000000    0.2664193
312920.0000000    0.2514778
312960.0000000    0.2604226
313000.0000000    0.2605942
313040.0000000    0.2823617
313080.0000000    0.2748562
313120.0000000    0.2745901
313160.0000000    0.2520905
313200.0000000    0.2754489
313240.0000000    0.2664298
313280.0000000    0.2748921
313320.0000000    0.2662718
313360.0000000    0.2861162
313400.0000000    0.2934756
313440.0000000    0.2833732
313480.0000000    0.2658051
313520.0000000    0.2673257
313560.0000000    0.2604036
313600.0000000    0.2591488
313640.0000000    0.2756726
313680.0000000    0.2779790
313720.0000000    0.2825671
313760.0000000    0.2831807
313800.0000000    0.2963025
313840.0000000    0.2714823
313880.0000000    0.2625462
313920.0000000    0.2742122
313960.0000000    0.2794082
314000.0000000    0.2649913
314040.0000000    0.2665652
314080.0000000    0.2475372
314120.0000000    0.2773660
314160.0000000    0.2829643
314200.0000000    0.2784053
314240.0000000    0.2884763
314280.0000000    0.2407997
314320.0000000    0.2593481
314360.0000000    0.2758546
314400.0000000    0.2760922
314440.0000000    0.2669266
314480.0000000    0.2669483
314520.0000000    0.2807108
314560.0000000    0.2532665
314600.0000000    0.2611003
314640.0000000    0.2789110
314680.0000000    0.2658992
314720.0000000    0.2782118
314760.0000000    0.2699868
314800.0000000    0.2758634
314840.0000000    0.2753217
314880.0000000    0.2852803
314920.0000000    0.2715566
314960.0000000    0.2652160
315000.0000000    0.2835585
315040.0000000    0.2824250
315080.0000000    0.2844550
315120.0000000    0.2663789
315160.0000000    0.2603128
315200.0000000    0.2914768
315240.0000000    0.2852822
315280.0000000    0.2650676
315320.0000000    0.2883619
315360.0000000    0.2748275
315400.0000000    0.2743327
315440.0000000    0.2677350
315480.0000000    0.2750501
315520.0000000    0.2776583
315560.0000000    0.2759467
315600.0000000    0.2862232
315640.0000000    0.2888966
315680.0000000    0.2829634
315720.0000000    0.2811802
315760.0000000    0.2467518
315800.0000000    0.2793248
315840.0000000    0.2717427
315880.0000000    0.2768508
315920.0000000    0.2627601
315960.0000000    0.2764173
316000.0000000    0.2935216
316040.0000000    0.2792989
316080.0000000    0.2451487
316120.0000000    0.2598600
316160.0000000    0.2719152
316200.0000000    0.2714097
316240.0000000    0.2854947
316280.0000000    0.2713107
316320.0000000    0.2532551
316360.0000000    0.2684570
316400.0000000    0.2633830
316440.0000000    0.2777795
316480.0000000    0.2756350
316520.0000000    0.2715172
316560.0000000    0.2729420
316600.0000000    0.2673138
316640.0000000    0.2599838
316680.0000000    0.2679801
316720.0000000    0.2690231
316760.0000000    0.2590506
316800.0000000    0.2821717
316840.0000000    0.2877288
316880.0000000    0.2778003
316920.0000000    0.2751625
316960.0000000    0.2689809
317000.0000000    0.2588761
317040.0000000    0.2913150
317080.0000000    0.2699493
317120.0000000    0.2609260
317160.0000000    0.2831053
317200.0000000    0.2681223
317240.0000000    0.2478085
317280.0000000    0.2942543
317320.0000000    0.2669261
317360.0000000    0.2437267
317400.0000000    0.2612854
317440.0000000    0.2646049
317480.0000000    0.2700702
317520.0000000    0.2706851
317560.0000000    0.2935681
317600.0000000    0.2802771
317640.0000000    0.2960024
317680.0000000    0.3023624
317720.0000000    0.2795865
317760.0000000    0.3065943
317800.0000000    0.3127712
317840.0000000    0.3084494
317880.0000000    0.2810719
317920.0000000    0.2803917
317960.0000000    0.2812343
318000.0000000    0.2606552
318040.0000000    0.2858223
318080.0000000    0.2556197
318120.0000000    0.2598193
318160.0000000    0.2552117
318200.0000000    0.2637464
318240.0000000    0.2905468
318280.0000000    0.2772145
318320.0000000    0.2874491
318360.0000000    0.2754150
318400.0000000    0.2773135
318440.0000000    0.2914160
318480.0000000    0.2755041
318520.0000000    0.2737080
318560.0000000    0.2800962
318600.0000000    0.2551676
318640.0000000    0.2837525
318680.0000000    0.2825691
318720.0000000    0.2618945
318760.0000000    0.2690294
318800.0000000    0.2825978
318840.0000000    0.2787039
318880.0000000    0.2545060
318920.0000000    0.2604610
318960.0000000    0.2765566
319000.0000000    0.2563554
319040.0000000    0.2688399
319080.0000000    0.2672395
319120.0000000    0.3028018
319160.0000000    0.2908309
319200.0000000    0.2870223
319240.0000000    0.2802563
319280.0000000    0.2791686
319320.0000000    0.2760970
319360.0000000    0.2750304
319400.0000000    0.2994701
319440.0000000    0.2956430
319480.0000000    0.2938118
319520.0000000    0.2952590
319560.0000000    0.2526492
319600.0000000    0.2734165
319640.0000000    0.2810576
319680.0000000    0.2809343
319720.0000000    0.2816812
319760.0000000    0.2756192
319800.0000000    0.2816602
319840.0000000    0.2979368
319880.0000000    0.2889704
319920.0000000    0.2670298
319960.0000000    0.2752109
320000.0000000    0.2850342
320040.0000000    0.3008875
320080.0000000    0.2655481
320120.0000000    0.2867872
320160.0000000    0.2670983
320200.0000000    0.2738366
320240.0000000    0.2933406
320280.0000000    0.2708372
320320.0000000    0.2814665
320360.0000000    0.2944287
320400.0000000    0.2838052
320440.0000000    0.2785116
320480.0000000    0.2712179
320520.0000000    0.2742165
320560.0000000    0.2805141
320600.0000000    0.2768360
320640.0000000    0.2775360
320680.0000000    0.2664427
320720.0000000    0.2883650
320760.0000000    0.2819333
320800.0000000    0.2850798
320840.0000000    0.2823134
320880.0000000    0.2696269
320920.0000000    0.2777713
320960.0000000    0.2729035
321000.0000000    0.2783612
321040.0000000    0.2679383
321080.0000000    0.2730825
321120.0000000    0.2956384
321160.0000000    0.2896211
321200.0000000    0.2589497
321240.0000000    0.2599717
321280.0000000    0.2669247
321320.0000000    0.2634974
321360.0000000    0.2932003
321400.0000000    0.2793622
321440.0000000    0.2810251
321480.0000000    0.2803603
321520.0000000    0.2828993
321560.0000000    0.2919044
321600.0000000    0.2602377
321640.0000000    0.2520301
321680.0000000    0.2662331
321720.0000000    0.2744866
321760.0000000    0.2557956
321800.0000000    0.2616778
321840.0000000    0.2616076
321880.0000000    0.2730611
321920.0000000    0.2841150
321960.0000000    0.2507081
322000.0000000    0.2551067
322040.0000000    0.2565067
322080.0000000    0.2527120
322120.0000000    0.2425893
322160.0000000    0.2664757
322200.0000000    0.2749074
322240.0000000    0.2698046
322280.0000000    0.2548146
322320.0000000    0.2468360
322360.0000000    0.2599110
322400.0000000    0.2648387
322440.0000000    0.2539718
322480.0000000    0.2628616
322520.0000000    0.2499154
322560.0000000    0.2864457
322600.0000000    0.2876032
322640.0000000    0.2670447
322680.0000000    0.2712333
322720.0000000    0.2570828
322760.0000000    0.2505416
322800.0000000    0.2625707
322840.0000000    0.2688682
322880.0000000    0.2693456
322920.0000000    0.2653263
322960.0000000    0.2771731
323000.0000000    0.2700462
323040.0000000    0.2483125
323080.0000000    0.2850530
323120.0000000    0.2549469
323160.0000000    0.2615093
323200.0000000    0.2698880
323240.0000000    0.2734447
323280.0000000    0.2707575
323320.0000000    0.2687967
323360.0000000    0.2865455
323400.0000000    0.2723185
323440.0000000    0.2895579
323480.0000000    0.2843187
323520.0000000    0.2901435
323560.0000000    0.2898919
323600.0000000    0.2881116
323640.0000000    0.2855400
323680.0000000    0.2598901
323720.0000000    0.2760254
323760.0000000    0.2809615
323800.0000000    0.2774650
323840.0000000    0.2793126
323880.0000000    0.2938460
323920.0000000    0.2946274
323960.0000000    0.2865901
324000.0000000    0.2680997
324040.0000000    0.2707140
324080.0000000    0.2665572
324120.0000000    0.2760051
324160.0000000    0.2694260
324200.0000000    0.2790853
324240.0000000    0.2773609
324280.0000000    0.2754504
324320.0000000    0.2679198
324360.0000000    0.2850812
324400.0000000    0.2856343
324440.0000000    0.2751761
324480.0000000    0.2804961
324520.0000000    0.2617311
324560.0000000    0.2671328
324600.0000000    0.2701717
324640.0000000    0.2629659
324680.0000000    0.2838021
324720.0000000    0.2694627
324760.0000000    0.2823043
324800.0000000    0.2799942
324840.0000000    0.2750132
324880.0000000    0.2576242
324920.0000000    0.2747445
324960.0000000    0.2537240
325000.0000000    0.2688347
325040.0000000    0.2735381
325080.0000000    0.2515111
325120.0000000    0.2570558
325160.0000000    0.2631022
325200.0000000    0.2622063
325240.0000000    0.2771885
325280.0000000    0.2568187
325320.0000000    0.2688358
325360.0000000    0.2586085
325400.0000000    0.2744670
325440.0000000    0.2855010
325480.0000000    0.2715867
325520.0000000    0.2539984
325560.0000000    0.2627631
325600.0000000    0.2713960
325640.0000000    0.2650676
325680.0000000    0.3050312
325720.0000000    0.2685838
325760.0000000    0.2678575
325800.0000000    0.2767181
325840.0000000    0.2638437
325880.0000000    0.2777627
325920.0000000    0.2729911
325960.0000000    0.2729605
326000.0000000    0.2759816
326040.0000000    0.2758463
326080.0000000    0.2800105
326120.0000000    0.2619359
326160.0000000    0.2604814
326200.0000000    0.2619843
326240.0000000    0.2437343
326280.0000000    0.2575837
326320.0000000    0.2556871
326360.0000000    0.2692874
326400.0000000    0.2734112
326440.0000000    0.2674936
326480.0000000    0.2468399
326520.0000000    0.2815863
326560.0000000    0.2637916
326600.0000000    0.2722591
326640.0000000    0.2908154
326680.0000000    0.2612368
326720.0000000    0.2618107
326760.0000000    0.2538230
326800.0000000    0.2708448
326840.0000000    0.2500992
326880.0000000    0.2424536
326920.0000000    0.2494814
326960.0000000    0.2606232
327000.0000000    0.2624007
327040.0000000    0.2578652
327080.0000000    0.2817240
327120.0000000    0.2928576
327160.0000000    0.2757314
327200.0000000    0.2962140
327240.0000000    0.2640724
327280.0000000    0.2853421
327320.0000000    0.2817155
327360.0000000    0.2910893
327400.0000000    0.2875248
327440.0000000    0.2598267
327480.0000000    0.2537294
327520.0000000    0.2839834
327560.0000000    0.2881781
327600.0000000    0.2878346
327640.0000000    0.2546704
327680.0000000    0.2585460
327720.0000000    0.2803155
327760.0000000    0.2688927
327800.0000000    0.2648205
327840.0000000    0.2684372
327880.0000000    0.2530020
327920.0000000    0.2571332
327960.0000000    0.2592656
328000.0000000    0.2574129
328040.0000000    0.2675158
328080.0000000    0.2665714
328120.0000000    0.2655589
328160.0000000    0.2811820
328200.0000000    0.2706577
328240.0000000    0.2535898
328280.0000000    0.2687686
328320.0000000    0.2788912
328360.0000000    0.2848991
328400.0000000    0.2768601
328440.0000000    0.2669473
328480.0000000    0.2649583
328520.0000000    0.2672674
328560.0000000    0.2591236
328600.0000000    0.2484452
328640.0000000    0.2474648
328680.0000000    0.2549984
328720.0000000    0.2434239
328760.0000000    0.2526484
328800.0000000    0.2781684
328840.0000000    0.2667058
328880.0000000    0.2661337
328920.0000000    0.2689268
328960.0000000    0.2634526
329000.0000000    0.2591288
329040.0000000    0.2579275
329080.0000000    0.2512327
329120.0000000    0.2687346
329160.0000000    0.2537186
329200.0000000    0.2617275
329240.0000000    0.2545412
329280.0000000    0.2504363
329320.0000000    0.2461700
329360.0000000    0.2629182
329400.0000000    0.2623236
329440.0000000    0.2800913
329480.0000000    0.2614131
329520.0000000    0.2788289
329560.0000000    0.2641189
329600.0000000    0.2769183
329640.0000000    0.2785311
329680.0000000    0.2566719
329720.0000000    0.2764569
329760.0000000    0.2558851
329800.0000000    0.2620931
329840.0000000    0.2701307
329880.0000000    0.2817203
329920.0000000    0.2782712
329960.0000000    0.2742971
330000.0000000    0.2858952
330040.0000000    0.2774117
330080.0000000    0.2572627
330120.0000000    0.2520831
330160.0000000    0.2778220
330200.0000000    0.2953002
330240.0000000    0.2649923
330280.0000000    0.2680538
330320.0000000    0.2860523
330360.0000000    0.2649096
330400.0000000    0.2839234
330440.0000000    0.2647571
330480.0000000    0.2594840
330520.0000000    0.2490464
330560.0000000    0.2586669
330600.0000000    0.2618617
330640.0000000    0.2699137
330680.0000000    0.2601534
330720.0000000    0.2499682
330760.0000000    0.2719339
330800.0000000    0.2751561
330840.0000000    0.2516524
330880.0000000    0.2593247
330920.0000000    0.2584515
330960.0000000    0.2592719
331000.0000000    0.2537634
331040.0000000    0.2800221
331080.0000000    0.2961839
331120.0000000    0.2792543
331160.0000000    0.2696663
331200.0000000    0.2751569
331240.0000000    0.2797120
331280.0000000    0.2695753
331320.0000000    0.2665145
331360.0000000    0.2696607
331400.0000000    0.2714816
331440.0000000    0.2720750
331480.0000000    0.3059219
331520.0000000    0.2820815
331560.0000000    0.2623785
331600.0000000    0.2599487
331640.0000000    0.2951192
331680.0000000    0.2731002
331720.0000000    0.2675448
331760.0000000    0.2670793
331800.0000000    0.2741452
331840.0000000    0.2672464
331880.0000000    0.2795495
331920.0000000    0.2821166
331960.0000000    0.2814601
332000.0000000    0.2780055
332040.0000000    0.2765340
332080.0000000    0.2646703
332120.0000000    0.2586780
332160.0000000    0.2943223
332200.0000000    0.2706053
332240.0000000    0.2641342
332280.0000000    0.2734963
332320.0000000    0.2579629
332360.0000000    0.2503239
332400.0000000    0.2813930
332440.0000000    0.2724533
332480.0000000    0.2764322
332520.0000000    0.2774104
332560.0000000    0.2509017
332600.0000000    0.2663293
332640.0000000    0.2425031
332680.0000000    0.2648577
332720.0000000    0.2577687
332760.0000000    0.2691244
332800.0000000    0.2592887
332840.0000000    0.2525947
332880.0000000    0.2593699
332920.0000000    0.2578006
332960.0000000    0.2543699
333000.0000000    0.2729463
333040.0000000    0.2577406
333080.0000000    0.2682227
333120.0000000    0.2519374
333160.0000000    0.2569869
333200.0000000    0.2490112
333240.0000000    0.2679811
333280.0000000    0.2335013
333320.0000000    0.2472344
333360.0000000    0.2750392
333400.0000000    0.2699203
333440.0000000    0.2529477
333480.0000000    0.2635856
333520.0000000    0.2521230
333560.0000000    0.2689053
333600.0000000    0.2673530
333640.0000000    0.2478982
333680.0000000    0.2552879
333720.0000000    0.2516240
333760.0000000    0.2451912
333800.0000000    0.2375659
333840.0000000    0.2552811
333880.0000000    0.2531018
333920.0000000    0.2331774
333960.0000000    0.2546794
334000.0000000    0.2466814
334040.0000000    0.2512161
334080.0000000    0.2490237
334120.0000000    0.2561127
334160.0000000    0.2682209
334200.0000000    0.2439721
334240.0000000    0.2534000
334280.0000000    0.2753435
334320.0000000    0.2520306
334360.0000000    0.2625059
334400.0000000    0.2526045
334440.0000000    0.2618388
334480.0000000    0.2603953
334520.0000000    0.2548934
334560.0000000    0.2549076
334600.0000000    0.2618350
334640.0000000    0.2447038
334680.0000000    0.2448792
334720.0000000    0.2462523
334760.0000000    0.2574279
334800.0000000    0.2490654
334840.0000000    0.2534112
334880.0000000    0.2652245
334920.0000000    0.2492371
334960.0000000    0.2359506
335000.0000000    0.2799319
335040.0000000    0.2567604
335080.0000000    0.2803221
335120.0000000    0.2716608
335160.0000000    0.2724736
335200.0000000    0.2656769
335240.0000000    0.2768357
335280.0000000    0.2859606
335320.0000000    0.2841570
335360.0000000    0.2972187
335400.0000000    0.2723213
335440.0000000    0.2679790
335480.0000000    0.2589031
335520.0000000    0.2798237
335560.0000000    0.2782159
335600.0000000    0.2641771
335640.0000000    0.2919514
335680.0000000    0.2629273
335720.0000000    0.2709073
335760.0000000    0.2694976
335800.0000000    0.2731263
335840.0000000    0.2462569
335880.0000000    0.2515539
335920.0000000    0.2712219
335960.0000000    0.2697813
336000.0000000    0.2728134
336040.0000000    0.2821594
336080.0000000    0.2604749
336120.0000000    0.2575228
336160.0000000    0.2853158
336200.0000000    0.2799795
336240.0000000    0.2831289
336280.0000000    0.2824771
336320.0000000    0.2677749
336360.0000000    0.2801111
336400.0000000    0.2749076
336440.0000000    0.2592873
336480.0000000    0.2589914
336520.0000000    0.2617024
336560.0000000    0.2860738
336600.0000000    0.2857745
336640.0000000    0.2750646
336680.0000000    0.2659072
336720.0000000    0.2745878
336760.0000000    0.2480616
336800.0000000    0.2729645
336840.0000000    0.2577930
336880.0000000    0.2614961
336920.0000000    0.2551530
336960.0000000    0.2651695
337000.0000000    0.2724445
337040.0000000    0.2705866
337080.0000000    0.2745860
337120.0000000    0.2853971
337160.0000000    0.2684061
337200.0000000    0.2843446
337240.0000000    0.2932287
337280.0000000    0.2961843
337320.0000000    0.2804887
337360.0000000    0.2867875
337400.0000000    0.2566368
337440.0000000    0.2914455
337480.0000000    0.2688690
337520.0000000    0.2491165
337560.0000000    0.2891600
337600.0000000    0.2862504
337640.0000000    0.2889811
337680.0000000    0.2920991
337720.0000000    0.2816007
337760.0000000    0.2725668
337800.0000000    0.2846729
337840.0000000    0.2820019
337880.0000000    0.2770328
337920.0000000    0.2759371
337960.0000000    0.2877650
338000.0000000    0.2858040
338040.0000000    0.2878525
338080.0000000    0.2995052
338120.0000000    0.2863160
338160.0000000    0.2822650
338200.0000000    0.2907823
338240.0000000    0.2728524
338280.0000000    0.2637558
338320.0000000    0.2841548
338360.0000000    0.2702862
338400.0000000    0.2707294
338440.0000000    0.2708220
338480.0000000    0.2932501
338520.0000000    0.2725289
338560.0000000    0.2938995
338600.0000000    0.2798195
338640.0000000    0.2814800
338680.0000000    0.2838979
338720.0000000    0.2866338
338760.0000000    0.2630023
338800.0000000    0.2640612
338840.0000000    0.2812184
338880.0000000    0.2656529
338920.0000000    0.2957335
338960.0000000    0.2858193
339000.0000000    0.2720892
339040.0000000    0.2839013
339080.0000000    0.3057179
339120.0000000    0.3042496
339160.0000000    0.2893485
339200.0000000    0.3144294
339240.0000000    0.3017152
339280.0000000    0.2949839
339320.0000000    0.2952662
339360.0000000    0.2844175
339400.0000000    0.2946286
339440.0000000    0.2912550
339480.0000000    0.2902675
339520.0000000    0.2744786
339560.0000000    0.2848483
339600.0000000    0.3036958
339640.0000000    0.2931444
339680.0000000    0.3016021
339720.0000000    0.2904272
339760.0000000    0.3120594
339800.0000000    0.3034945
339840.0000000    0.2797745
339880.0000000    0.2699165
339920.0000000    0.2786680
339960.0000000    0.2783956
340000.0000000    0.2873956
340040.0000000    0.3044584
340080.0000000    0.2988191
340120.0000000    0.3097238
340160.0000000    0.2881480
340200.0000000    0.3098951
340240.0000000    0.2952223
340280.0000000    0.2757172
340320.0000000    0.2698498
340360.0000000    0.2910978
340400.0000000    0.2778688
340440.0000000    0.2931229
340480.0000000    0.2806887
340520.0000000    0.2856700
340560.0000000    0.2756300
340600.0000000    0.2935770
340640.0000000    0.2780390
340680.0000000    0.2788033
340720.0000000    0.2909665
340760.0000000    0.3184804
340800.0000000    0.3068786
340840.0000000    0.2918468
340880.0000000    0.3038636
340920.0000000    0.2981396
340960.0000000    0.2817800
341000.0000000    0.2785115
341040.0000000    0.2667597
341080.0000000    0.2601072
341120.0000000    0.2463600
341160.0000000    0.2910991
341200.0000000    0.2729328
341240.0000000    0.2742490
341280.0000000    0.2844025
341320.0000000    0.2832877
341360.0000000    0.2729548
341400.0000000    0.2914382
341440.0000000    0.3099553
341480.0000000    0.3087844
341520.0000000    0.2906336
341560.0000000    0.3015936
341600.0000000    0.2889049
341640.0000000    0.2834938
341680.0000000    0.2781628
341720.0000000    0.2782184
341760.0000000    0.2854559
341800.0000000    0.3025495
341840.0000000    0.2973923
341880.0000000    0.2938769
341920.0000000    0.2904810
341960.0000000    0.2904315
342000.0000000    0.2961437
342040.0000000    0.2843511
342080.0000000    0.3011490
342120.0000000    0.3001152
342160.0000000    0.2964000
342200.0000000    0.3061133
342240.0000000    0.2983477
342280.0000000    0.2932627
342320.0000000    0.3027787
342360.0000000    0.3127839
342400.0000000    0.3148415
342440.0000000    0.2978737
342480.0000000    0.2898712
342520.0000000    0.3024846
342560.0000000    0.2919684
342600.0000000    0.3095754
342640.0000000    0.2976745
342680.0000000    0.3018392
342720.0000000    0.2734723
342760.0000000    0.2621678
342800.0000000    0.2974547
342840.0000000    0.2979612
342880.0000000    0.2831158
342920.0000000    0.2949401
342960.0000000    0.3156581
343000.0000000    0.3222255
343040.0000000    0.2885369
343080.0000000    0.3178556
343120.0000000    0.3194716
343160.0000000    0.2909729
343200.0000000    0.3241057
343240.0000000    0.3104776
343280.0000000    0.3041491
343320.0000000    0.3187422
343360.0000000    0.3053626
343400.0000000    0.3215132
343440.0000000    0.3036474
343480.0000000    0.3134969
343520.0000000    0.3048384
343560.0000000    0.3094575
343600.0000000    0.3050816
343640.0000000    0.3064938
343680.0000000    0.3294045
343720.0000000    0.3232451
343760.0000000    0.3052776
343800.0000000    0.3060457
343840.0000000    0.2963760
343880.0000000    0.2745575
343920.0000000    0.3006351
343960.0000000    0.3092154
344000.0000000    0.2951203
344040.0000000    0.3244277
344080.0000000    0.3107871
344120.0000000    0.3214943
344160.0000000    0.3240725
344200.0000000    0.3046382
344240.0000000    0.2960286
344280.0000000    0.2818244
344320.0000000    0.3155957
344360.0000000    0.3043217
344400.0000000    0.3029590
344440.0000000    0.2955259
344480.0000000    0.3224627
344520.0000000    0.3029080
344560.0000000    0.3055129
344600.0000000    0.2930351
344640.0000000    0.3151476
344680.0000000    0.3167820
344720.0000000    0.2777019
344760.0000000    0.3025109
344800.0000000    0.2919891
344840.0000000    0.2899905
344880.0000000    0.2966429
344920.0000000    0.3185663
344960.0000000    0.3065488
345000.0000000    0.3142576
345040.0000000    0.2945517
345080.0000000    0.3109178
345120.0000000    0.3084916
345160.0000000    0.2926922
345200.0000000    0.3159360
345240.0000000    0.2965714
345280.0000000    0.3136940
345320.0000000    0.2881043
345360.0000000    0.3073318
345400.0000000    0.2966809
345440.0000000    0.2934811
345480.0000000    0.2864474
345520.0000000    0.3017359
345560.0000000    0.2925313
345600.0000000    0.3035578
345640.0000000    0.2949236
345680.0000000    0.2962784
345720.0000000    0.3062261
345760.0000000    0.3030069
345800.0000000    0.2828171
345840.0000000    0.2800460
345880.0000000    0.2720546
345920.0000000    0.2798763
345960.0000000    0.2939576
346000.0000000    0.2929785
346040.0000000    0.2873924
346080.0000000    0.3067178
346120.0000000    0.3033112
346160.0000000    0.2957535
346200.0000000    0.2765951
346240.0000000    0.3094811
346280.0000000    0.3052133
346320.0000000    0.2888826
346360.0000000    0.3180595
346400.0000000    0.3105760
346440.0000000    0.3010652
346480.0000000    0.2801031
346520.0000000    0.2879997
346560.0000000    0.2905037
346600.0000000    0.2914678
346640.0000000    0.2772163
346680.0000000    0.2991251
346720.0000000    0.2721210
346760.0000000    0.2703056
346800.0000000    0.2582441
346840.0000000    0.2680901
346880.0000000    0.2644918
346920.0000000    0.2786638
346960.0000000    0.2789555
347000.0000000    0.2471909
347040.0000000    0.2454547
347080.0000000    0.2596677
347120.0000000    0.2734967
347160.0000000    0.2801121
347200.0000000    0.2663976
347240.0000000    0.2468510
347280.0000000    0.2651457
347320.0000000    0.2786790
347360.0000000    0.2730165
347400.0000000    0.2614932
347440.0000000    0.2681287
347480.0000000    0.2793236
347520.0000000    0.2686654
347560.0000000    0.2839675
347600.0000000    0.2582585
347640.0000000    0.2637171
347680.0000000    0.2856044
347720.0000000    0.2650171
347760.0000000    0.2709942
347800.0000000    0.2728835
347840.0000000    0.2640712
347880.0000000    0.2738163
347920.0000000    0.2773615
347960.0000000    0.2795157
348000.0000000    0.2790378
348040.0000000    0.2590525
348080.0000000    0.2740499
348120.0000000    0.2612793
348160.0000000    0.2852565
348200.0000000    0.2757723
348240.0000000    0.2641822
348280.0000000    0.2788504
348320.0000000    0.2690738
348360.0000000    0.2686817
348400.0000000    0.2619095
348440.0000000    0.2707435
348480.0000000    0.2588625
348520.0000000    0.2515703
348560.0000000    0.2944104
348600.0000000    0.2639638
348640.0000000    0.2765545
348680.0000000    0.2785770
348720.0000000    0.2642916
348760.0000000    0.3134402
348800.0000000    0.2874224
348840.0000000    0.2988305
348880.0000000    0.2932358
348920.0000000    0.2856972
348960.0000000    0.2841638
349000.0000000    0.2763371
349040.0000000    0.2699689
349080.0000000    0.2822439
349120.0000000    0.2854920
349160.0000000    0.2985722
349200.0000000    0.2827567
349240.0000000    0.2591143
349280.0000000    0.2858653
349320.0000000    0.2889825
349360.0000000    0.2768517
349400.0000000    0.2855978
349440.0000000    0.2858837
349480.0000000    0.2638739
349520.0000000    0.2627172
349560.0000000    0.2850894
349600.0000000    0.2730449
349640.0000000    0.2792727
349680.0000000    0.2787022
349720.0000000    0.2978534
349760.0000000    0.2637162
349800.0000000    0.2644817
349840.0000000    0.2662293
349880.0000000    0.2565064
349920.0000000    0.2878268
349960.0000000    0.2827844
350000.0000000    0.2755048
350040.0000000    0.2647370
350080.0000000    0.2800276
350120.0000000    0.2828820
350160.0000000    0.2900181
350200.0000000    0.2972322
350240.0000000    0.2873126
350280.0000000    0.2745346
350320.0000000    0.2693651
350360.0000000    0.2749565
350400.0000000    0.2601933
350440.0000000    0.2947889
350480.0000000    0.2733800
350520.0000000    0.2504022
350560.0000000    0.2607856
350600.0000000    0.2589057
350640.0000000    0.2422174
350680.0000000    0.2567486
350720.0000000    0.2495018
350760.0000000    0.2583518
350800.0000000    0.2564337
350840.0000000    0.2434386
350880.0000000    0.2800187
350920.0000000    0.2839534
350960.0000000    0.2620271
351000.0000000    0.2555696
351040.0000000    0.2574947
351080.0000000    0.2810549
351120.0000000    0.2722138
351160.0000000    0.2750479
351200.0000000    0.2888124
351240.0000000    0.3014245
351280.0000000    0.2886641
351320.0000000    0.2905151
351360.0000000    0.2881336
351400.0000000    0.2820901
351440.0000000    0.2979684
351480.0000000    0.2897007
351520.0000000    0.2661260
351560.0000000    0.2906889
351600.0000000    0.2913934
351640.0000000    0.2790132
351680.0000000    0.3022377
351720.0000000    0.3013517
351760.0000000    0.2848665
351800.0000000    0.2883687
351840.0000000    0.2859432
351880.0000000    0.2948601
351920.0000000    0.3046191
351960.0000000    0.2661327
352000.0000000    0.2785950
352040.0000000    0.2779120
352080.0000000    0.3008811
352120.0000000    0.2798391
352160.0000000    0.2955223
352200.0000000    0.2886204
352240.0000000    0.2884034
352280.0000000    0.2815815
352320.0000000    0.2745413
352360.0000000    0.2682997
352400.0000000    0.3020293
352440.0000000    0.2759343
352480.0000000    0.2569357
352520.0000000    0.2658954
352560.0000000    0.2715137
352600.0000000    0.2557954
352640.0000000    0.2516663
352680.0000000    0.2518097
352720.0000000    0.2697062
352760.0000000    0.2875649
352800.0000000    0.2843972
352840.0000000    0.2730648
352880.0000000    0.2850744
352920.0000000    0.2881105
352960.0000000    0.2932984
353000.0000000    0.2796459
353040.0000000    0.2780666
353080.0000000    0.2999046
353120.0000000    0.2969335
353160.0000000    0.2968496
353200.0000000    0.2898713
353240.0000000    0.2893002
353280.0000000    0.2820733
353320.0000000    0.2771739
353360.0000000    0.2604633
353400.0000000    0.2745701
353440.0000000    0.2860208
353480.0000000    0.2853051
353520.0000000    0.2652109
353560.0000000    0.2690604
353600.0000000    0.2989100
353640.0000000    0.2925785
353680.0000000    0.2898777
353720.0000000    0.2896132
353760.0000000    0.2777803
353800.0000000    0.2768185
353840.0000000    0.2923818
353880.0000000    0.2753112
353920.0000000    0.2866552
353960.0000000    0.2748140
354000.0000000    0.2777415
354040.0000000    0.2722744
354080.0000000    0.2730230
354120.0000000    0.2819861
354160.0000000    0.3036205
354200.0000000    0.2951776
354240.0000000    0.2872668
354280.0000000    0.2729755
354320.0000000    0.2562734
354360.0000000    0.2706467
354400.0000000    0.2626644
354440.0000000    0.2704814
354480.0000000    0.2516239
354520.0000000    0.2742088
354560.0000000    0.2775998
354600.0000000    0.2769324
354640.0000000    0.2781602
354680.0000000    0.2784658
354720.0000000    0.2996959
354760.0000000    0.2943945
354800.0000000    0.2790040
354840.0000000    0.2820126
354880.0000000    0.2821476
354920.0000000    0.2619985
354960.0000000    0.2684018
355000.0000000    0.2835939
355040.0000000    0.2691413
355080.0000000    0.2743067
355120.0000000    0.2818308
355160.0000000    0.2679633
355200.0000000    0.2847674
355240.0000000    0.2785441
355280.0000000    0.2528739
355320.0000000    0.2863855
355360.0000000    0.2792959
355400.0000000    0.2689576
355440.0000000    0.2802069
355480.0000000    0.2735974
355520.0000000    0.2684661
355560.0000000    0.2622501
355600.0000000    0.2909702
355640.0000000    0.2988398
355680.0000000    0.2894885
355720.0000000    0.2770827
355760.0000000    0.2729762
355800.0000000    0.2981951
355840.0000000    0.3004879
355880.0000000    0.2858591
355920.0000000    0.2873673
355960.0000000    0.2961249
356000.0000000    0.2929124
356040.0000000    0.2921719
356080.0000000    0.2839522
356120.0000000    0.2910468
356160.0000000    0.2914322
356200.0000000    0.2865550
356240.0000000    0.2737010
356280.0000000    0.2650242
356320.0000000    0.2940074
356360.0000000    0.2981260
356400.0000000    0.2773271
356440.0000000    0.2980856
356480.0000000    0.2896440
356520.0000000    0.2849143
356560.0000000    0.2783672
356600.0000000    0.2776722
356640.0000000    0.2702854
356680.0000000    0.2683490
356720.0000000    0.2714716
356760.0000000    0.2553044
356800.0000000    0.2801674
356840.0000000    0.2725095
356880.0000000    0.2714337
356920.0000000    0.2908634
356960.0000000    0.2991981
357000.0000000    0.2636557
357040.0000000    0.2715111
357080.0000000    0.2871183
357120.0000000    0.2756968
357160.0000000    0.2806167
357200.0000000    0.2990712
357240.0000000    0.3113108
357280.0000000    0.3072330
357320.0000000    0.2993762
357360.0000000    0.3028271
357400.0000000    0.3102218
357440.0000000    0.3005774
357480.0000000    0.2804949
357520.0000000    0.2876872
357560.0000000    0.2911833
357600.0000000    0.2766799
357640.0000000    0.3113522
357680.0000000    0.3078896
357720.0000000    0.2916149
357760.0000000    0.2912903
357800.0000000    0.3141835
357840.0000000    0.2862315
357880.0000000    0.3039280
357920.0000000    0.3059928
357960.0000000    0.3037843
358000.0000000    0.2936253
358040.0000000    0.3147909
358080.0000000    0.2989635
358120.0000000    0.3003776
358160.0000000    0.3128428
358200.0000000    0.2890647
358240.0000000    0.3023536
358280.0000000    0.2987683
358320.0000000    0.2893294
358360.0000000    0.2884317
358400.0000000    0.2915780
358440.0000000    0.2823696
358480.0000000    0.2843920
358520.0000000    0.2972085
358560.0000000    0.2943705
358600.0000000    0.2834495
358640.0000000    0.3009017
358680.0000000    0.2899317
358720.0000000    0.3003855
358760.0000000    0.3244600
358800.0000000    0.3051383
358840.0000000    0.2977004
358880.0000000    0.2994053
358920.0000000    0.2901684
358960.0000000    0.3015803
359000.0000000    0.2893226
359040.0000000    0.2903000
359080.0000000    0.2909537
359120.0000000    0.2956694
359160.0000000    0.3081767
359200.0000000    0.3020883
359240.0000000    0.2974340
359280.0000000    0.2939460
359320.0000000    0.3029813
359360.0000000    0.3006533
359400.0000000    0.2930849
359440.0000000    0.3107648
359480.0000000    0.2859378
359520.0000000    0.3098479
359560.0000000    0.2941180
359600.0000000    0.2851766
359640.0000000    0.2820977
359680.0000000    0.2970080
359720.0000000    0.3017415
359760.0000000    0.3042437
359800.0000000    0.3085189
359840.0000000    0.2929750
359880.0000000    0.2943140
359920.0000000    0.2938868
359960.0000000    0.3004940
360000.0000000    0.3055750
360040.0000000    0.2844574
360080.0000000    0.2824006
360120.0000000    0.2930849
360160.0000000    0.2842529
360200.0000000    0.2846301
360240.0000000    0.2999754
360280.0000000    0.3071931
360320.0000000    0.2605613
360360.0000000    0.2752527
360400.0000000    0.2670368
360440.0000000    0.2560387
360480.0000000    0.2904329
360520.0000000    0.2978007
360560.0000000    0.2939475
360600.0000000    0.2687973
360640.0000000    0.2854580
360680.0000000    0.2868570
360720.0000000    0.2880032
360760.0000000    0.2834902
360800.0000000    0.2757830
360840.0000000    0.2747221
360880.0000000    0.2685869
360920.0000000    0.2657647
360960.0000000    0.2799512
361000.0000000    0.2777426
361040.0000000    0.2850036
361080.0000000    0.3005500
361120.0000000    0.3109737
361160.0000000    0.2865297
361200.0000000    0.2776389
361240.0000000    0.2656550
361280.0000000    0.2928367
361320.0000000    0.2873704
361360.0000000    0.2769023
361400.0000000    0.2710905
361440.0000000    0.3007683
361480.0000000    0.2577890
361520.0000000    0.2980463
361560.0000000    0.2888702
361600.0000000    0.2868871
361640.0000000    0.2971364
361680.0000000    0.3008239
361720.0000000    0.2838408
361760.0000000    0.2909856
361800.0000000    0.2907118
361840.0000000    0.3040040
361880.0000000    0.3100663
361920.0000000    0.3033598
361960.0000000    0.2918705
362000.0000000    0.2946235
362040.0000000    0.2740987
362080.0000000    0.2836788
362120.0000000    0.2659462
362160.0000000    0.2674900
362200.0000000    0.2717353
362240.0000000    0.2778532
362280.0000000    0.2795543
362320.0000000    0.2772690
362360.0000000    0.2839001
362400.0000000    0.2869066
362440.0000000    0.3028049
362480.0000000    0.2592224
362520.0000000    0.2677841
362560.0000000    0.2758915
362600.0000000    0.2796715
362640.0000000    0.2655168
362680.0000000    0.2796395
362720.0000000    0.2722346
362760.0000000    0.2908795
362800.0000000    0.2857850
362840.0000000    0.2907365
362880.0000000    0.2846478
362920.0000000    0.2889262
362960.0000000    0.3035161
363000.0000000    0.2811128
363040.0000000    0.3018963
363080.0000000    0.2928301
363120.0000000    0.2850265
363160.0000000    0.3179011
363200.0000000    0.2877730
363240.0000000    0.2903714
363280.0000000    0.2778937
363320.0000000    0.2991157
363360.0000000    0.3050770
363400.0000000    0.3186086
363440.0000000    0.3025268
363480.0000000    0.3090094
363520.0000000    0.2993375
363560.0000000    0.3108181
363600.0000000    0.3132222
363640.0000000    0.3020857
363680.0000000    0.2826168
363720.0000000    0.3046301
363760.0000000    0.3096725
363800.0000000    0.2956566
363840.0000000    0.2998926
363880.0000000    0.2954087
363920.0000000    0.3109089
363960.0000000    0.2956501
364000.0000000    0.3044670
364040.0000000    0.3054655
364080.0000000    0.2970242
364120.0000000    0.2881635
364160.0000000    0.3108162
364200.0000000    0.2966551
364240.0000000    0.2904676
364280.0000000    0.2976163
364320.0000000    0.2991376
364360.0000000    0.2947304
364400.0000000    0.2874386
364440.0000000    0.3015674
364480.0000000    0.2949266
364520.0000000    0.3042026
364560.0000000    0.2839791
364600.0000000    0.2737946
364640.0000000    0.2911847
364680.0000000    0.3012048
364720.0000000    0.2808058
364760.0000000    0.2775477
364800.0000000    0.2783033
364840.0000000    0.2842736
364880.0000000    0.2700664
364920.0000000    0.2961511
364960.0000000    0.2915037
365000.0000000    0.3154399
365040.0000000    0.3018274
365080.0000000    0.3145677
365120.0000000    0.2924612
365160.0000000    0.3046756
365200.0000000    0.2986480
365240.0000000    0.3160921
365280.0000000    0.2939169
365320.0000000    0.2978556
365360.0000000    0.2775726
365400.0000000    0.2858054
365440.0000000    0.2795124
365480.0000000    0.2804530
365520.0000000    0.2914277
365560.0000000    0.2907583
365600.0000000    0.2847272
365640.0000000    0.2794910
365680.0000000    0.2712408
365720.0000000    0.2982410
365760.0000000    0.2996001
365800.0000000    0.2955502
365840.0000000    0.3075923
365880.0000000    0.2995465
365920.0000000    0.3086055
365960.0000000    0.2965904
366000.0000000    0.3001940
366040.0000000    0.2919025
366080.0000000    0.2717511
366120.0000000    0.2759241
366160.0000000    0.2968856
366200.0000000    0.2750498
366240.0000000    0.2800321
366280.0000000    0.2876773
366320.0000000    0.2708933
366360.0000000    0.2704180
366400.0000000    0.2690308
366440.0000000    0.2897249
366480.0000000    0.2674128
366520.0000000    0.2933045
366560.0000000    0.2866902
366600.0000000    0.2840462
366640.0000000    0.2893950
366680.0000000    0.2799119
366720.0000000    0.2793694
366760.0000000    0.2906508
366800.0000000    0.2900884
366840.0000000    0.2893297
366880.0000000    0.2740094
366920.0000000    0.2643709
366960.0000000    0.2774664
367000.0000000    0.2676011
367040.0000000    0.2741039
367080.0000000    0.2831997
367120.0000000    0.2654328
367160.0000000    0.2793374
367200.0000000    0.2796849
367240.0000000    0.2703612
367280.0000000    0.2921459
367320.0000000    0.2862909
367360.0000000    0.2911404
367400.0000000    0.2994661
367440.0000000    0.2920493
367480.0000000    0.3058046
367520.0000000    0.2895522
367560.0000000    0.2963590
367600.0000000    0.2910735
367640.0000000    0.3083095
367680.0000000    0.2580750
367720.0000000    0.2817319
367760.0000000    0.2832577
367800.0000000    0.3089305
367840.0000000    0.2863308
367880.0000000    0.2983729
367920.0000000    0.3099923
367960.0000000    0.3024987
368000.0000000    0.2987036
368040.0000000    0.3038201
368080.0000000    0.3142086
368120.0000000    0.3124499
368160.0000000    0.3010008
368200.0000000    0.2787712
368240.0000000    0.3029603
368280.0000000    0.3010269
368320.0000000    0.3038158
368360.0000000    0.3038330
368400.0000000    0.3174502
368440.0000000    0.3209298
368480.0000000    0.3167397
368520.0000000    0.3217645
368560.0000000    0.3140123
368600.0000000    0.2940890
368640.0000000    0.3276530
368680.0000000    0.3288946
368720.0000000    0.3213417
368760.0000000    0.3166553
368800.0000000    0.3117726
368840.0000000    0.3138153
368880.0000000    0.2999521
368920.0000000    0.3096350
368960.0000000    0.2910619
369000.0000000    0.3155990
369040.0000000    0.3060863
369080.0000000    0.3246188
369120.0000000    0.2903508
369160.0000000    0.2793863
369200.0000000    0.2760446
369240.0000000    0.2711089
369280.0000000    0.2896008
369320.0000000    0.2830265
369360.0000000    0.2765144
369400.0000000    0.2906818
369440.0000000    0.2907080
369480.0000000    0.3164896
369520.0000000    0.2804829
369560.0000000    0.3044361
369600.0000000    0.3144179
369640.0000000    0.3024064
369680.0000000    0.2940449
369720.0000000    0.2887824
369760.0000000    0.2828399
369800.0000000    0.2608178
369840.0000000    0.2650182
369880.0000000    0.2589470
369920.0000000    0.2797413
369960.0000000    0.2790716
370000.0000000    0.2954986
370040.0000000    0.2881569
370080.0000000    0.2810031
370120.0000000    0.2802709
370160.0000000    0.2628170
370200.0000000    0.2752892
370240.0000000    0.2787324
370280.0000000    0.2720124
370320.0000000    0.2773983
370360.0000000    0.2658088
370400.0000000    0.2668566
370440.0000000    0.2757206
370480.0000000    0.2809329
370520.0000000    0.2925462
370560.0000000    0.2697960
370600.0000000    0.3067483
370640.0000000    0.2707991
370680.0000000    0.3026902
370720.0000000    0.2792253
370760.0000000    0.2837790
370800.0000000    0.2772182
370840.0000000    0.2719182
370880.0000000    0.2740093
370920.0000000    0.2881296
370960.0000000    0.2497854
371000.0000000    0.2831238
371040.0000000    0.2819778
371080.0000000    0.2864122
371120.0000000    0.2870828
371160.0000000    0.2927431
371200.0000000    0.2837780
371240.0000000    0.2669934
371280.0000000    0.2764064
371320.0000000    0.2893938
371360.0000000    0.2697105
371400.0000000    0.2596025
371440.0000000    0.2785611
371480.0000000    0.2811589
371520.0000000    0.2805994
371560.0000000    0.2979367
371600.0000000    0.2932168
371640.0000000    0.2646907
371680.0000000    0.2745979
371720.0000000    0.2494122
371760.0000000    0.2516696
371800.0000000    0.2708897
371840.0000000    0.2657507
371880.0000000    0.2634445
371920.0000000    0.2765761
371960.0000000    0.2535244
372000.0000000    0.2354140
372040.0000000    0.2505538
372080.0000000    0.2503963
372120.0000000    0.2300191
372160.0000000    0.2366600
372200.0000000    0.2554772
372240.0000000    0.2622934
372280.0000000    0.2600431
372320.0000000    0.2638107
372360.0000000    0.2711188
372400.0000000    0.2702555
372440.0000000    0.2694446
372480.0000000    0.2691425
372520.0000000    0.2607570
372560.0000000    0.2483585
372600.0000000    0.2395485
372640.0000000    0.2567819
372680.0000000    0.2805923
372720.0000000    0.2799563
372760.0000000    0.2671661
372800.0000000    0.2788659
372840.0000000    0.2744342
372880.0000000    0.2713742
372920.0000000    0.2728895
372960.0000000    0.2735642
373000.0000000    0.2646784
373040.0000000    0.2745875
373080.0000000    0.2806742
373120.0000000    0.2746922
373160.0000000    0.2758542
373200.0000000    0.2782979
373240.0000000    0.2556762
373280.0000000    0.2712795
373320.0000000    0.2629724
373360.0000000    0.2821959
373400.0000000    0.2702519
373440.0000000    0.2687318
373480.0000000    0.2811524
373520.0000000    0.2827030
373560.0000000    0.2881445
373600.0000000    0.2699376
373640.0000000    0.2633542
373680.0000000    0.2740256
373720.0000000    0.2671132
373760.0000000    0.2707639
373800.0000000    0.2731386
373840.0000000    0.2722679
373880.0000000    0.2678199
373920.0000000    0.2760250
373960.0000000    0.2983440
374000.0000000    0.2994242
374040.0000000    0.2738522
374080.0000000    0.2482765
374120.0000000    0.2740476
374160.0000000    0.2711699
374200.0000000    0.2732158
374240.0000000    0.2547733
374280.0000000    0.2466697
374320.0000000    0.2607142
374360.0000000    0.2518298
374400.0000000    0.2786607
374440.0000000    0.2876689
374480.0000000    0.2804791
374520.0000000    0.2698437
374560.0000000    0.2414968
374600.0000000    0.2757503
374640.0000000    0.2591903
374680.0000000    0.2518665
374720.0000000    0.2666038
374760.0000000    0.2796939
374800.0000000    0.2513902
374840.0000000    0.2569084
374880.0000000    0.2636819
374920.0000000    0.2714081
374960.0000000    0.2664088
375000.0000000    0.2779647
375040.0000000    0.2566271
375080.0000000    0.2781009
375120.0000000    0.2892224
375160.0000000    0.2914654
375200.0000000    0.2815660
375240.0000000    0.2729537
375280.0000000    0.3084143
375320.0000000    0.2805071
375360.0000000    0.2927106
375400.0000000    0.3075804
375440.0000000    0.2915777
375480.0000000    0.3104888
375520.0000000    0.2870923
375560.0000000    0.2976128
375600.0000000    0.2831981
375640.0000000    0.2733972
375680.0000000    0.2811517
375720.0000000    0.2780061
375760.0000000    0.2907498
375800.0000000    0.2910678
375840.0000000    0.2736414
375880.0000000    0.2848008
375920.0000000    0.2778600
375960.0000000    0.2596751
376000.0000000    0.2636447
376040.0000000    0.2742380
376080.0000000    0.2968344
376120.0000000    0.2988615
376160.0000000    0.2964164
376200.0000000    0.2899780
376240.0000000    0.2814992
376280.0000000    0.3052511
376320.0000000    0.2776694
376360.0000000    0.2881247
376400.0000000    0.2661031
376440.0000000    0.2701986
376480.0000000    0.2679926
376520.0000000    0.2654314
376560.0000000    0.2605707
376600.0000000    0.2817416
376640.0000000    0.2589180
376680.0000000    0.2620866
376720.0000000    0.2643664
376760.0000000    0.2491116
376800.0000000    0.2572787
376840.0000000    0.2687280
376880.0000000    0.2474547
376920.0000000    0.2497848
376960.0000000    0.2519448
377000.0000000    0.2794282
377040.0000000    0.2719870
377080.0000000    0.2758034
377120.0000000    0.2656669
377160.0000000    0.2715367
377200.0000000    0.2797385
377240.0000000    0.2485599
377280.0000000    0.2610343
377320.0000000    0.2717203
377360.0000000    0.2775376
377400.0000000    0.2726702
377440.0000000    0.2815240
377480.0000000    0.2717118
377520.0000000    0.2614101
377560.0000000    0.2621638
377600.0000000    0.2537519
377640.0000000    0.2630547
377680.0000000    0.2625320
377720.0000000    0.2699191
377760.0000000    0.2852216
377800.0000000    0.3005002
377840.0000000    0.2878791
377880.0000000    0.2676811
377920.0000000    0.2720256
377960.0000000    0.2963602
378000.0000000    0.2730633
378040.0000000    0.2596260
378080.0000000    0.2633827
378120.0000000    0.2921735
378160.0000000    0.2787957
378200.0000000    0.2796309
378240.0000000    0.2843390
378280.0000000    0.2773235
378320.0000000    0.2828463
378360.0000000    0.2983876
378400.0000000    0.3032088
378440.0000000    0.3087052
378480.0000000    0.3045529
378520.0000000    0.2856295
378560.0000000    0.2923551
378600.0000000    0.3177682
378640.0000000    0.3043227
378680.0000000    0.2795392
378720.0000000    0.2818922
378760.0000000    0.2810013
378800.0000000    0.3098565
378840.0000000    0.2921693
378880.0000000    0.3034334
378920.0000000    0.2886111
378960.0000000    0.3068492
379000.0000000    0.3062670
379040.0000000    0.3040770
379080.0000000    0.3029744
379120.0000000    0.2894719
379160.0000000    0.3077052
379200.0000000    0.2998094
379240.0000000    0.3131424
379280.0000000    0.2945092
379320.0000000    0.2840300
379360.0000000    0.2776913
379400.0000000    0.3042992
379440.0000000    0.3047134
379480.0000000    0.3012815
379520.0000000    0.2848028
379560.0000000    0.2790062
379600.0000000    0.3043463
379640.0000000    0.3033937
379680.0000000    0.2938554
379720.0000000    0.2919829
379760.0000000    0.2966492
379800.0000000    0.3004428
379840.0000000    0.2949196
379880.0000000    0.2992051
379920.0000000    0.3092484
379960.0000000    0.3062871
380000.0000000    0.3229231
380040.0000000    0.2975844
380080.0000000    0.3114098
380120.0000000    0.2800691
380160.0000000    0.2892161
380200.0000000    0.2783966
380240.0000000    0.3059083
380280.0000000    0.2760332
380320.0000000    0.3015053
380360.0000000    0.2937673
380400.0000000    0.2906857
380440.0000000    0.2927039
380480.0000000    0.2952808
380520.0000000    0.2990123
380560.0000000    0.2826998
380600.0000000    0.2974962
380640.0000000    0.2748049
380680.0000000    0.2845548
380720.0000000    0.2871180
380760.0000000    0.2940671
380800.0000000    0.2877661
380840.0000000    0.2966594
380880.0000000    0.2960720
380920.0000000    0.2754203
380960.0000000    0.2699760
381000.0000000    0.2766025
381040.0000000    0.2648461
381080.0000000    0.2724546
381120.0000000    0.2845821
381160.0000000    0.2824735
381200.0000000    0.2841067
381240.0000000    0.2757319
381280.0000000    0.2888910
381320.0000000    0.2704501
381360.0000000    0.2891606
381400.0000000    0.2896112
381440.0000000    0.2916919
381480.0000000    0.2890125
381520.0000000    0.2895667
381560.0000000    0.2684628
381600.0000000    0.2666385
381640.0000000    0.2711925
381680.0000000    0.2847356
381720.0000000    0.2714665
381760.0000000    0.2713988
381800.0000000    0.2938085
381840.0000000    0.2769688
381880.0000000    0.2753505
381920.0000000    0.2701079
381960.0000000    0.2679938
382000.0000000    0.2676515
382040.0000000    0.2965885
382080.0000000    0.2897660
382120.0000000    0.2585162
382160.0000000    0.2837502
382200.0000000    0.2873673
382240.0000000    0.2822447
382280.0000000    0.2691069
382320.0000000    0.2925563
382360.0000000    0.2711705
382400.0000000    0.2563248
382440.0000000    0.2734022
382480.0000000    0.2728432
382520.0000000    0.2900981
382560.0000000    0.2732950
382600.0000000    0.2730314
382640.0000000    0.2818638
382680.0000000    0.2793505
382720.0000000    0.2764240
382760.0000000    0.2711594
382800.0000000    0.2867474
382840.0000000    0.2765603
382880.0000000    0.2806702
382920.0000000    0.2877331
382960.0000000    0.2539248
383000.0000000    0.2685644
383040.0000000    0.2537262
383080.0000000    0.2536139
383120.0000000    0.2822127
383160.0000000    0.2973655
383200.0000000    0.2819026
383240.0000000    0.2942277
383280.0000000    0.2849526
383320.0000000    0.2947744
383360.0000000    0.2831787
383400.0000000    0.2876726
383440.0000000    0.2732271
383480.0000000    0.2483053
383520.0000000    0.2753696
383560.0000000    0.2508627
383600.0000000    0.2611789
383640.0000000    0.2435556
383680.0000000    0.2463241
383720.0000000    0.2643472
383760.0000000    0.2688259
383800.0000000    0.2974008
383840.0000000    0.3039308
383880.0000000    0.2833858
383920.0000000    0.2730858
383960.0000000    0.2674878
384000.0000000    0.2997161
384040.0000000    0.2619745
384080.0000000    0.2557885
384120.0000000    0.2729035
384160.0000000    0.2827492
384200.0000000    0.2718407
384240.0000000    0.2607355
384280.0000000    0.2757470
384320.0000000    0.2633002
384360.0000000    0.2828570
384400.0000000    0.2531394
384440.0000000    0.2669486
384480.0000000    0.2693250
384520.0000000    0.2526398
384560.0000000    0.2594832
384600.0000000    0.2678357
384640.0000000    0.2850863
384680.0000000    0.2755271
384720.0000000    0.2744741
384760.0000000    0.2731543
384800.0000000    0.2545112
384840.0000000    0.2640659
384880.0000000    0.2657161
384920.0000000    0.2635342
384960.0000000    0.2659345
385000.0000000    0.2864199
385040.0000000    0.2502435
385080.0000000    0.2355341
385120.0000000    0.2667218
385160.0000000    0.2841907
385200.0000000    0.2606770
385240.0000000    0.2631713
385280.0000000    0.2634623
385320.0000000    0.2490940
385360.0000000    0.2476463
385400.0000000    0.2745283
385440.0000000    0.2736720
385480.0000000    0.2752142
385520.0000000    0.2632137
385560.0000000    0.2763609
385600.0000000    0.2765095
385640.0000000    0.2780108
385680.0000000    0.2642211
385720.0000000    0.2652507
385760.0000000    0.2958212
385800.0000000    0.3066253
385840.0000000    0.3053471
385880.0000000    0.2863439
385920.0000000    0.2657841
385960.0000000    0.2910056
386000.0000000    0.2767570
386040.0000000    0.2810327
386080.0000000    0.2905157
386120.0000000    0.2783735
386160.0000000    0.2778186
386200.0000000    0.2701990
386240.0000000    0.2782860
386280.0000000    0.2989580
386320.0000000    0.2929664
386360.0000000    0.2819027
386400.0000000    0.2872863
386440.0000000    0.2953148
386480.0000000    0.2857920
386520.0000000    0.2794260
386560.0000000    0.2730027
386600.0000000    0.2935299
386640.0000000    0.2887797
386680.0000000    0.2806452
386720.0000000    0.2913958
386760.0000000    0.3076785
386800.0000000    0.3139481
386840.0000000    0.3140157
386880.0000000    0.2985116
386920.0000000    0.3028147
386960.0000000    0.2689510
387000.0000000    0.2937735
387040.0000000    0.2721767
387080.0000000    0.2902374
387120.0000000    0.2717025
387160.0000000    0.2774811
387200.0000000    0.2744795
387240.0000000    0.2641053
387280.0000000    0.2753833
387320.0000000    0.2780574
387360.0000000    0.2675763
387400.0000000    0.3042547
387440.0000000    0.2941788
387480.0000000    0.2884643
387520.0000000    0.2835258
387560.0000000    0.2806146
387600.0000000    0.2645335
387640.0000000    0.2704419
387680.0000000    0.2828723
387720.0000000    0.2648551
387760.0000000    0.2748995
387800.0000000    0.2809680
387840.0000000    0.2859585
387880.0000000    0.2953172
387920.0000000    0.2796816
387960.0000000    0.2694568
388000.0000000    0.2798847
388040.0000000    0.2830530
388080.0000000    0.2800872
388120.0000000    0.3034477
388160.0000000    0.2858723
388200.0000000    0.2729117
388240.0000000    0.2618591
388280.0000000    0.2679026
388320.0000000    0.2833093
388360.0000000    0.2883918
388400.0000000    0.2783283
388440.0000000    0.2929234
388480.0000000    0.2922240
388520.0000000    0.2929009
388560.0000000    0.2740117
388600.0000000    0.2881477
388640.0000000    0.2957336
388680.0000000    0.2889910
388720.0000000    0.2800508
388760.0000000    0.2766917
388800.0000000    0.2858568
388840.0000000    0.3113070
388880.0000000    0.2989227
388920.0000000    0.2751848
388960.0000000    0.2843487
389000.0000000    0.2980401
389040.0000000    0.3066860
389080.0000000    0.2959556
389120.0000000    0.2939965
389160.0000000    0.2910081
389200.0000000    0.2950779
389240.0000000    0.2677527
389280.0000000    0.2725413
389320.0000000    0.2646706
389360.0000000    0.3026949
389400.0000000    0.2735187
389440.0000000    0.2787078
389480.0000000    0.2634574
389520.0000000    0.2686488
389560.0000000    0.2742393
389600.0000000    0.2802137
389640.0000000    0.2675482
389680.0000000    0.2967593
389720.0000000    0.2857892
389760.0000000    0.2695339
389800.0000000    0.2732631
389840.0000000    0.2841543
389880.0000000    0.2616198
389920.0000000    0.3042398
389960.0000000    0.3108701
390000.0000000    0.3033431
390040.0000000    0.2958391
390080.0000000    0.2867559
390120.0000000    0.2750624
390160.0000000    0.2716495
390200.0000000    0.2778542
390240.0000000    0.2565536
390280.0000000    0.2875902
390320.0000000    0.2926121
390360.0000000    0.2717717
390400.0000000    0.2705048
390440.0000000    0.2854131
390480.0000000    0.2761307
390520.0000000    0.2544630
390560.0000000    0.2687399
390600.0000000    0.2895608
390640.0000000    0.2991837
390680.0000000    0.2815282
390720.0000000    0.2589249
390760.0000000    0.2688936
390800.0000000    0.2336055
390840.0000000    0.2727641
390880.0000000    0.2954114
390920.0000000    0.2779884
390960.0000000    0.2794597
391000.0000000    0.2878178
391040.0000000    0.2769489
391080.0000000    0.2765957
391120.0000000    0.2889377
391160.0000000    0.2655322
391200.0000000    0.2531452
391240.0000000    0.2573803
391280.0000000    0.2474987
391320.0000000    0.2586353
391360.0000000    0.2422415
391400.0000000    0.2460453
391440.0000000    0.2572561
391480.0000000    0.2791777
391520.0000000    0.2742282
391560.0000000    0.2736094
391600.0000000    0.2835923
391640.0000000    0.2662328
391680.0000000    0.2663502
391720.0000000    0.2603528
391760.0000000    0.2778199
391800.0000000    0.2776302
391840.0000000    0.2628429
391880.0000000    0.2804114
391920.0000000    0.2899056
391960.0000000    0.2834076
392000.0000000    0.2809434
392040.0000000    0.2751264
392080.0000000    0.2729828
392120.0000000    0.2694009
392160.0000000    0.2909575
392200.0000000    0.2839880
392240.0000000    0.2740604
392280.0000000    0.2759640
392320.0000000    0.2891651
392360.0000000    0.2994666
392400.0000000    0.2909856
392440.0000000    0.2765329
392480.0000000    0.2512641
392520.0000000    0.2750455
392560.0000000    0.2786655
392600.0000000    0.2826732
392640.0000000    0.2927867
392680.0000000    0.2721079
392720.0000000    0.2995538
392760.0000000    0.2726741
392800.0000000    0.2869419
392840.0000000    0.2972507
392880.0000000    0.2939203
392920.0000000    0.3044721
392960.0000000    0.2924989
393000.0000000    0.3198507
393040.0000000    0.3147964
393080.0000000    0.2888888
393120.0000000    0.2748722
393160.0000000    0.2668006
393200.0000000    0.2815965
393240.0000000    0.2738909
393280.0000000    0.2797478
393320.0000000    0.2771156
393360.0000000    0.2910621
393400.0000000    0.2793787
393440.0000000    0.2697137
393480.0000000    0.2589775
393520.0000000    0.2714228
393560.0000000    0.2832468
393600.0000000    0.2841673
393640.0000000    0.3008771
393680.0000000    0.3099817
393720.0000000    0.2813803
393760.0000000    0.2837535
393800.0000000    0.2927266
393840.0000000    0.2930222
393880.0000000    0.2979887
393920.0000000    0.2926129
393960.0000000    0.3163522
394000.0000000    0.3137668
394040.0000000    0.3145906
394080.0000000    0.2934123
394120.0000000    0.3037779
394160.0000000    0.3128760
394200.0000000    0.2922916
394240.0000000    0.3040812
394280.0000000    0.3103720
394320.0000000    0.3106515
394360.0000000    0.2871927
394400.0000000    0.3097519
394440.0000000    0.2909513
394480.0000000    0.3038140
394520.0000000    0.2955770
394560.0000000    0.3042167
394600.0000000    0.2965123
394640.0000000    0.2972118
394680.0000000    0.2980136
394720.0000000    0.2968547
394760.0000000    0.3182909
394800.0000000    0.2918877
394840.0000000    0.2792241
394880.0000000    0.3115862
394920.0000000    0.2915698
394960.0000000    0.2868159
395000.0000000    0.2956262
395040.0000000    0.2797753
395080.0000000    0.2964652
395120.0000000    0.2748353
395160.0000000    0.2938607
395200.0000000    0.2852418
395240.0000000    0.2955116
395280.0000000    0.2619653
395320.0000000    0.2783399
395360.0000000    0.2744976
395400.0000000    0.2826839
395440.0000000    0.2739335
395480.0000000    0.2641018
395520.0000000    0.2915128
395560.0000000    0.2902635
395600.0000000    0.2811109
395640.0000000    0.2688699
395680.0000000    0.2855253
395720.0000000    0.2713661
395760.0000000    0.2617149
395800.0000000    0.2892849
395840.0000000    0.2877694
395880.0000000    0.2787686
395920.0000000    0.2958997
395960.0000000    0.2848176
396000.0000000    0.2799683
396040.0000000    0.2670550
396080.0000000    0.2773960
396120.0000000    0.2783176
396160.0000000    0.2818649
396200.0000000    0.2904143
396240.0000000    0.2843185
396280.0000000    0.2793181
396320.0000000    0.2864910
396360.0000000    0.2777260
396400.0000000    0.2763206
396440.0000000    0.2772872
396480.0000000    0.2765233
396520.0000000    0.2709467
396560.0000000    0.2677103
396600.0000000    0.2625006
396640.0000000    0.2630257
396680.0000000    0.2570760
396720.0000000    0.2761039
396760.0000000    0.2645167
396800.0000000    0.2612560
396840.0000000    0.2607949
396880.0000000    0.2607969
396920.0000000    0.2668250
396960.0000000    0.2616435
397000.0000000    0.2661123
397040.0000000    0.2767202
397080.0000000    0.2659226
397120.0000000    0.2689387
397160.0000000    0.2790326
397200.0000000    0.2810193
397240.0000000    0.2949128
397280.0000000    0.2640983
397320.0000000    0.2728024
397360.0000000    0.2842278
397400.0000000    0.2625897
397440.0000000    0.2663469
397480.0000000    0.2759330
397520.0000000    0.2925636
397560.0000000    0.2598157
397600.0000000    0.2602287
397640.0000000    0.2796533
397680.0000000    0.2923414
397720.0000000    0.2960219
397760.0000000    0.2841881
397800.0000000    0.2826095
397840.0000000    0.2807444
397880.0000000    0.3078580
397920.0000000    0.2803470
397960.0000000    0.2674716
398000.0000000    0.2762510
398040.0000000    0.2896972
398080.0000000    0.2914224
398120.0000000    0.2914841
398160.0000000    0.2870288
398200.0000000    0.2880901
398240.0000000    0.2853316
398280.0000000    0.2947543
398320.0000000    0.3004561
398360.0000000    0.2932268
398400.0000000    0.2691527
398440.0000000    0.2703513
398480.0000000    0.2888664
398520.0000000    0.2992591
398560.0000000    0.2972144
398600.0000000    0.2993174
398640.0000000    0.2986708
398680.0000000    0.2901562
398720.0000000    0.2881162
398760.0000000    0.3005718
398800.0000000    0.3025558
398840.0000000    0.2943516
398880.0000000    0.3152399
398920.0000000    0.3007867
398960.0000000    0.2768483
399000.0000000    0.2726415
399040.0000000    0.2864822
399080.0000000    0.2673237
399120.0000000    0.2651929
399160.0000000    0.2566488
399200.0000000    0.2857057
399240.0000000    0.2707060
399280.0000000    0.2618666
399320.0000000    0.2762535
399360.0000000    0.2710581
399400.0000000    0.2759039
399440.0000000    0.2980489
399480.0000000    0.2748895
399520.0000000    0.2861373
399560.0000000    0.2795163
399600.0000000    0.2720757
399640.0000000    0.2878324
399680.0000000    0.2592475
399720.0000000    0.2642462
399760.0000000    0.2760196
399800.0000000    0.2805701
399840.0000000    0.2652225
399880.0000000    0.2911168
399920.0000000    0.2782164
399960.0000000    0.2511728
400000.0000000    0.2645193
400040.0000000    0.2781710
400080.0000000    0.2839979
400120.0000000    0.2673171
400160.0000000    0.2716363
400200.0000000    0.2809698
400240.0000000    0.2780642
400280.0000000    0.2844336
400320.0000000    0.2766697
400360.0000000    0.2699742
400400.0000000    0.2668281
400440.0000000    0.2517471
400480.0000000    0.2684743
400520.0000000    0.2728986
400560.0000000    0.2542543
400600.0000000    0.2665092
400640.0000000    0.2676320
400680.0000000    0.2804940
400720.0000000    0.2514811
400760.0000000    0.2667393
400800.0000000    0.2749359
400840.0000000    0.2799786
400880.0000000    0.2897660
400920.0000000    0.2853276
400960.0000000    0.2857520
401000.0000000    0.2579851
401040.0000000    0.2911192
401080.0000000    0.2912772
401120.0000000    0.2957861
401160.0000000    0.2729014
401200.0000000    0.2691621
401240.0000000    0.2824945
401280.0000000    0.2702285
401320.0000000    0.2721203
401360.0000000    0.2768461
401400.0000000    0.2854176
401440.0000000    0.2810578
401480.0000000    0.2729457
401520.0000000    0.2770829
401560.0000000    0.2655689
401600.0000000    0.2751404
401640.0000000    0.2526223
401680.0000000    0.2604372
401720.0000000    0.2733859
401760.0000000    0.2700890
401800.0000000    0.2811591
401840.0000000    0.2707694
401880.0000000    0.2736779
401920.0000000    0.2609997
401960.0000000    0.2656566
402000.0000000    0.2682084
402040.0000000    0.2586969
402080.0000000    0.2720226
402120.0000000    0.2563940
402160.0000000    0.2458169
402200.0000000    0.2838396
402240.0000000    0.2768725
402280.0000000    0.2766699
402320.0000000    0.2756606
402360.0000000    0.2886296
402400.0000000    0.2911272
402440.0000000    0.3013465
402480.0000000    0.2934656
402520.0000000    0.2820423
402560.0000000    0.2909043
402600.0000000    0.3288862
402640.0000000    0.3170574
402680.0000000    0.2953277
402720.0000000    0.2688042
402760.0000000    0.2880292
402800.0000000    0.2858112
402840.0000000    0.2880084
402880.0000000    0.2850374
402920.0000000    0.2992204
402960.0000000    0.2681070
403000.0000000    0.2758982
403040.0000000    0.2609706
403080.0000000    0.2980280
403120.0000000    0.3046841
403160.0000000    0.2584391
403200.0000000    0.2649941
403240.0000000    0.2719949
403280.0000000    0.2897888
403320.0000000    0.2832593
403360.0000000    0.2781744
403400.0000000    0.2608796
403440.0000000    0.2672655
403480.0000000    0.2744574
403520.0000000    0.2616943
403560.0000000    0.2523696
403600.0000000    0.2574472
403640.0000000    0.2726249
403680.0000000    0.2791024
403720.0000000    0.2529008
403760.0000000    0.2736998
403800.0000000    0.2929001
403840.0000000    0.2944565
403880.0000000    0.3045506
403920.0000000    0.2745976
403960.0000000    0.2834936
404000.0000000    0.2948924
404040.0000000    0.2980949
404080.0000000    0.2910333
404120.0000000    0.2941284
404160.0000000    0.2625470
404200.0000000    0.2783882
404240.0000000    0.2790115
404280.0000000    0.2882621
404320.0000000    0.2900611
404360.0000000    0.2930492
404400.0000000    0.2748093
404440.0000000    0.2704722
404480.0000000    0.2867259
404520.0000000    0.2851880
404560.0000000    0.2875123
404600.0000000    0.3041502
404640.0000000    0.3161652
404680.0000000    0.2983609
404720.0000000    0.2833607
404760.0000000    0.2746591
404800.0000000    0.2766501
404840.0000000    0.2682934
404880.0000000    0.2844410
404920.0000000    0.2753610
404960.0000000    0.3096003
405000.0000000    0.2960494
405040.0000000    0.2968000
405080.0000000    0.2828694
405120.0000000    0.3170283
405160.0000000    0.2865708
405200.0000000    0.2864483
405240.0000000    0.2813806
405280.0000000    0.2923114
405320.0000000    0.2681975
405360.0000000    0.2914999
405400.0000000    0.2883061
405440.0000000    0.2908729
405480.0000000    0.2803705
405520.0000000    0.2838895
405560.0000000    0.2794124
405600.0000000    0.2724380
405640.0000000    0.2819718
405680.0000000    0.2755632
405720.0000000    0.2870465
405760.0000000    0.2947464
405800.0000000    0.2966641
405840.0000000    0.2604401
405880.0000000    0.2888847
405920.0000000    0.2821006
405960.0000000    0.2776982
406000.0000000    0.2775887
406040.0000000    0.3083875
406080.0000000    0.2852435
406120.0000000    0.2889981
406160.0000000    0.2698024
406200.0000000    0.2818670
406240.0000000    0.2967921
406280.0000000    0.2943119
406320.0000000    0.2750578
406360.0000000    0.2970336
406400.0000000    0.2875409
406440.0000000    0.2822900
406480.0000000    0.3028824
406520.0000000    0.2634610
406560.0000000    0.2776897
406600.0000000    0.2799535
406640.0000000    0.2663280
406680.0000000    0.2860012
406720.0000000    0.2718734
406760.0000000    0.2901249
406800.0000000    0.2757849
406840.0000000    0.2938271
406880.0000000    0.2999440
406920.0000000    0.2825303
406960.0000000    0.2773794
407000.0000000    0.2986328
407040.0000000    0.2823392
407080.0000000    0.2939504
407120.0000000    0.2827003
407160.0000000    0.2970405
407200.0000000    0.2794823
407240.0000000    0.2901321
407280.0000000    0.2783204
407320.0000000    0.2837338
407360.0000000    0.2803134
407400.0000000    0.2727739
407440.0000000    0.2769985
407480.0000000    0.2865238
407520.0000000    0.2736487
407560.0000000    0.2816140
407600.0000000    0.3075861
407640.0000000    0.2987088
407680.0000000    0.2685256
407720.0000000    0.2711213
407760.0000000    0.2858194
407800.0000000    0.2746976
407840.0000000    0.2773679
407880.0000000    0.2843261
407920.0000000    0.2661488
407960.0000000    0.2964999
408000.0000000    0.2861343
408040.0000000    0.2816705
408080.0000000    0.2964101
408120.0000000    0.2729375
408160.0000000    0.2731746
408200.0000000    0.2606097
408240.0000000    0.2832549
408280.0000000    0.2878912
408320.0000000    0.3002013
408360.0000000    0.3009735
408400.0000000    0.2928295
408440.0000000    0.2957596
408480.0000000    0.2787658
408520.0000000    0.2749802
408560.0000000    0.2858593
408600.0000000    0.2935902
408640.0000000    0.2819825
408680.0000000    0.2782992
408720.0000000    0.2624839
408760.0000000    0.2739213
408800.0000000    0.2705260
408840.0000000    0.3028333
408880.0000000    0.2821515
408920.0000000    0.2822937
408960.0000000    0.2847704
409000.0000000    0.2676570
409040.0000000    0.2839686
409080.0000000    0.2766045
409120.0000000    0.3010610
409160.0000000    0.2824120
409200.0000000    0.2786995
409240.0000000    0.2873591
409280.0000000    0.2887550
409320.0000000    0.2775808
409360.0000000    0.2927567
409400.0000000    0.2695720
409440.0000000    0.2622649
409480.0000000    0.2642992
409520.0000000    0.2753436
409560.0000000    0.2818242
409600.0000000    0.2757896
409640.0000000    0.2780095
409680.0000000    0.2751434
409720.0000000    0.2909775
409760.0000000    0.3048850
409800.0000000    0.2801609
409840.0000000    0.2789614
409880.0000000    0.3057938
409920.0000000    0.2824266
409960.0000000    0.2693790
410000.0000000    0.2729772
410040.0000000    0.2818084
410080.0000000    0.2649814
410120.0000000    0.2797032
410160.0000000    0.2769243
410200.0000000    0.2751017
410240.0000000    0.2586884
410280.0000000    0.2855910
410320.0000000    0.2640447
410360.0000000    0.2604564
410400.0000000    0.2706679
410440.0000000    0.2783924
410480.0000000    0.2614059
410520.0000000    0.2619957
410560.0000000    0.2685755
410600.0000000    0.2739079
410640.0000000    0.2699023
410680.0000000    0.2797115
410720.0000000    0.2848473
410760.0000000    0.2669280
410800.0000000    0.2563756
410840.0000000    0.2552634
410880.0000000    0.2605973
410920.0000000    0.2669166
410960.0000000    0.2607919
411000.0000000    0.2571972
411040.0000000    0.2743146
411080.0000000    0.2668849
411120.0000000    0.2625897
411160.0000000    0.2598791
411200.0000000    0.2772540
411240.0000000    0.2849608
411280.0000000    0.2733990
411320.0000000    0.2537528
411360.0000000    0.2620845
411400.0000000    0.2698631
411440.0000000    0.2563897
411480.0000000    0.2891499
411520.0000000    0.2634990
411560.0000000    0.3021775
411600.0000000    0.2684618
411640.0000000    0.2675921
411680.0000000    0.2785792
411720.0000000    0.2697348
411760.0000000    0.2833070
411800.0000000    0.2651874
411840.0000000    0.2757881
411880.0000000    0.2785082
411920.0000000    0.2541789
411960.0000000    0.2925037
412000.0000000    0.2650816
412040.0000000    0.2667409
412080.0000000    0.2674192
412120.0000000    0.2777368
412160.0000000    0.2684510
412200.0000000    0.3179603
412240.0000000    0.3005689
412280.0000000    0.2849576
412320.0000000    0.2591589
412360.0000000    0.2545832
412400.0000000    0.2646133
412440.0000000    0.2558416
412480.0000000    0.2711717
412520.0000000    0.2698894
412560.0000000    0.2809140
412600.0000000    0.2617880
412640.0000000    0.2740604
412680.0000000    0.2496036
412720.0000000    0.2476056
412760.0000000    0.2725393
412800.0000000    0.2595637
412840.0000000    0.2741491
412880.0000000    0.2815748
412920.0000000    0.2774247
412960.0000000    0.2628661
413000.0000000    0.2874402
413040.0000000    0.3125801
413080.0000000    0.2577208
413120.0000000    0.2795086
413160.0000000    0.2980817
413200.0000000    0.2802660
413240.0000000    0.2622162
413280.0000000    0.2690890
413320.0000000    0.2652075
413360.0000000    0.2603826
413400.0000000    0.2519140
413440.0000000    0.2571242
413480.0000000    0.2601904
413520.0000000    0.2641881
413560.0000000    0.2443403
413600.0000000    0.2461171
413640.0000000    0.2558698
413680.0000000    0.2562243
413720.0000000    0.2609289
413760.0000000    0.2562993
413800.0000000    0.2670393
413840.0000000    0.2505256
413880.0000000    0.2786945
413920.0000000    0.2589679
413960.0000000    0.2804295
414000.0000000    0.2693123
414040.0000000    0.2740938
414080.0000000    0.2714218
414120.0000000    0.2821814
414160.0000000    0.2927610
414200.0000000    0.2764730
414240.0000000    0.2774563
414280.0000000    0.2814122
414320.0000000    0.2952381
414360.0000000    0.3009070
414400.0000000    0.2768026
414440.0000000    0.2837361
414480.0000000    0.2745819
414520.0000000    0.2692028
414560.0000000    0.2889669
414600.0000000    0.2680345
414640.0000000    0.2760839
414680.0000000    0.2570654
414720.0000000    0.2729974
414760.0000000    0.2699214
414800.0000000    0.2827213
414840.0000000    0.2871957
414880.0000000    0.2749744
414920.0000000    0.2668413
414960.0000000    0.2625042
415000.0000000    0.2609758
415040.0000000    0.2704745
415080.0000000    0.2699015
415120.0000000    0.2864847
415160.0000000    0.2789344
415200.0000000    0.2800716
415240.0000000    0.2731455
415280.0000000    0.2761603
415320.0000000    0.2786997
415360.0000000    0.2827699
415400.0000000    0.2797522
415440.0000000    0.2698508
415480.0000000    0.2853332
415520.0000000    0.2937324
415560.0000000    0.3094973
415600.0000000    0.2765224
415640.0000000    0.2744363
415680.0000000    0.2820788
415720.0000000    0.2838411
415760.0000000    0.2655065
415800.0000000    0.2612855
415840.0000000    0.2755031
415880.0000000    0.2851538
415920.0000000    0.2849978
415960.0000000    0.2646958
416000.0000000    0.2802483
416040.0000000    0.2900980
416080.0000000    0.2955951
416120.0000000    0.2985743
416160.0000000    0.2860191
416200.0000000    0.2776620
416240.0000000    0.2873857
416280.0000000    0.2819055
416320.0000000    0.2595059
416360.0000000    0.2763817
416400.0000000    0.2785566
416440.0000000    0.2902905
416480.0000000    0.3014214
416520.0000000    0.2691806
416560.0000000    0.2882071
416600.0000000    0.2757160
416640.0000000    0.2777192
416680.0000000    0.2833639
416720.0000000    0.2703154
416760.0000000    0.2818305
416800.0000000    0.2858315
416840.0000000    0.2710897
416880.0000000    0.2861116
416920.0000000    0.2693231
416960.0000000    0.2770087
417000.0000000    0.3009842
417040.0000000    0.2931076
417080.0000000    0.2709836
417120.0000000    0.2611616
417160.0000000    0.2551471
417200.0000000    0.2671574
417240.0000000    0.2739857
417280.0000000    0.2671036
417320.0000000    0.2722607
417360.0000000    0.2672094
417400.0000000    0.2792280
417440.0000000    0.2879498
417480.0000000    0.2771946
417520.0000000    0.2929826
417560.0000000    0.2729883
417600.0000000    0.2819063
417640.0000000    0.2639140
417680.0000000    0.2707726
417720.0000000    0.2821795
417760.0000000    0.2768385
417800.0000000    0.3059486
417840.0000000    0.2858484
417880.0000000    0.2891697
417920.0000000    0.2885528
417960.0000000    0.2836353
418000.0000000    0.2957896
418040.0000000    0.2856134
418080.0000000    0.2891303
418120.0000000    0.2989593
418160.0000000    0.2791999
418200.0000000    0.2847438
418240.0000000    0.2959748
418280.0000000    0.2812756
418320.0000000    0.2842036
418360.0000000    0.2754669
418400.0000000    0.2689904
418440.0000000    0.2648964
418480.0000000    0.3055364
418520.0000000    0.3053118
418560.0000000    0.2946371
418600.0000000    0.3166885
418640.0000000    0.2862554
418680.0000000    0.2946601
418720.0000000    0.3004375
418760.0000000    0.3037020
418800.0000000    0.2948906
418840.0000000    0.2871839
418880.0000000    0.3035731
418920.0000000    0.2985687
418960.0000000    0.2806950
419000.0000000    0.2934599
419040.0000000    0.2771003
419080.0000000    0.2639461
419120.0000000    0.2882240
419160.0000000    0.2796131
419200.0000000    0.2676773
419240.0000000    0.2812590
419280.0000000    0.2991813
419320.0000000    0.2874877
419360.0000000    0.2772835
419400.0000000    0.2695785
419440.0000000    0.2636400
419480.0000000    0.2786738
419520.0000000    0.2716850
419560.0000000    0.2845280
419600.0000000    0.3054121
419640.0000000    0.2848289
419680.0000000    0.2876457
419720.0000000    0.2740152
419760.0000000    0.2768795
419800.0000000    0.2735495
419840.0000000    0.2637925
419880.0000000    0.2676428
419920.0000000    0.2891336
419960.0000000    0.3016489
420000.0000000    0.2997903
420040.0000000    0.2824739
420080.0000000    0.2816752
420120.0000000    0.2661593
420160.0000000    0.2779507
420200.0000000    0.3004527
420240.0000000    0.2821821
420280.0000000    0.2925895
420320.0000000    0.2971432
420360.0000000    0.3055467
420400.0000000    0.2815558
420440.0000000    0.2732012
420480.0000000    0.2654926
420520.0000000    0.2754729
420560.0000000    0.3004249
420600.0000000    0.2948741
420640.0000000    0.3033699
420680.0000000    0.2890868
420720.0000000    0.2899150
420760.0000000    0.2837889
420800.0000000    0.2931770
420840.0000000    0.2798275
420880.0000000    0.2730293
420920.0000000    0.2839698
420960.0000000    0.2887415
421000.0000000    0.2861347
421040.0000000    0.2917454
421080.0000000    0.2996276
421120.0000000    0.2884553
421160.0000000    0.2751009
421200.0000000    0.2934993
421240.0000000    0.3034565
421280.0000000    0.3080611
421320.0000000    0.3250927
421360.0000000    0.3042035
421400.0000000    0.2972591
421440.0000000    0.2833200
421480.0000000    0.2764939
421520.0000000    0.2768143
421560.0000000    0.2893759
421600.0000000    0.2973697
421640.0000000    0.2939187
421680.0000000    0.2792520
421720.0000000    0.2744599
421760.0000000    0.2866229
421800.0000000    0.2933043
421840.0000000    0.2896685
421880.0000000    0.2952270
421920.0000000    0.3013883
421960.0000000    0.2891431
422000.0000000    0.2861587
422040.0000000    0.2744956
422080.0000000    0.3167096
422120.0000000    0.2959587
422160.0000000    0.3037833
422200.0000000    0.2870502
422240.0000000    0.2769397
422280.0000000    0.2904009
422320.0000000    0.2905561
422360.0000000    0.3099197
422400.0000000    0.2933356
422440.0000000    0.2962301
422480.0000000    0.3100480
422520.0000000    0.3301131
422560.0000000    0.3028872
422600.0000000    0.2811479
422640.0000000    0.2801726
422680.0000000    0.2814511
422720.0000000    0.2839418
422760.0000000    0.2782142
422800.0000000    0.2693026
422840.0000000    0.2764405
422880.0000000    0.2848636
422920.0000000    0.2843896
422960.0000000    0.2785999
423000.0000000    0.2832322
423040.0000000    0.2794621
423080.0000000    0.2660933
423120.0000000    0.2691970
423160.0000000    0.2888921
423200.0000000    0.2797740
423240.0000000    0.2630139
423280.0000000    0.2863325
423320.0000000    0.2813497
423360.0000000    0.2820487
423400.0000000    0.2670085
423440.0000000    0.2668901
423480.0000000    0.2940140
423520.0000000    0.2761988
423560.0000000    0.2780617
423600.0000000    0.2899147
423640.0000000    0.3011724
423680.0000000    0.2947891
423720.0000000    0.2811976
423760.0000000    0.2912325
423800.0000000    0.2903572
423840.0000000    0.3081665
423880.0000000    0.2859315
423920.0000000    0.3074659
423960.0000000    0.3008666
424000.0000000    0.3017223
424040.0000000    0.3092560
424080.0000000    0.3036466
424120.0000000    0.2691595
424160.0000000    0.2683441
424200.0000000    0.2821056
424240.0000000    0.2916953
424280.0000000    0.2979512
424320.0000000    0.2782992
424360.0000000    0.2803382
424400.0000000    0.2687283
424440.0000000    0.2742958
424480.0000000    0.2633302
424520.0000000    0.2801059
424560.0000000    0.2736566
424600.0000000    0.2805867
424640.0000000    0.2802372
424680.0000000    0.2915843
424720.0000000    0.2916005
424760.0000000    0.2866408
424800.0000000    0.2975031
424840.0000000    0.3012076
424880.0000000    0.2966068
424920.0000000    0.3016201
424960.0000000    0.3021978
425000.0000000    0.3048452
425040.0000000    0.2845397
425080.0000000    0.2832637
425120.0000000    0.2925110
425160.0000000    0.2823712
425200.0000000    0.2980798
425240.0000000    0.3048247
425280.0000000    0.2906031
425320.0000000    0.2969912
425360.0000000    0.3055616
425400.0000000    0.2993185
425440.0000000    0.3032728
425480.0000000    0.3164957
425520.0000000    0.3041753
425560.0000000    0.3051355
425600.0000000    0.3211111
425640.0000000    0.3173116
425680.0000000    0.2971057
425720.0000000    0.2766700
425760.0000000    0.2864240
425800.0000000    0.3032252
425840.0000000    0.2966656
425880.0000000    0.2929214
425920.0000000    0.2748925
425960.0000000    0.2969086
426000.0000000    0.2976956
426040.0000000    0.2973638
426080.0000000    0.2895660
426120.0000000    0.3067013
426160.0000000    0.3071800
426200.0000000    0.3216119
426240.0000000    0.3011346
426280.0000000    0.3039453
426320.0000000    0.3279755
426360.0000000    0.3170413
426400.0000000    0.3189916
426440.0000000    0.2959747
426480.0000000    0.3099494
426520.0000000    0.2979638
426560.0000000    0.3329729
426600.0000000    0.3175903
426640.0000000    0.3108274
426680.0000000    0.2864299
426720.0000000    0.3003433
426760.0000000    0.2963023
426800.0000000    0.2763214
426840.0000000    0.2911503
426880.0000000    0.2930033
426920.0000000    0.2910126
426960.0000000    0.3037910
427000.0000000    0.2855318
427040.0000000    0.2966371
427080.0000000    0.2997178
427120.0000000    0.3016576
427160.0000000    0.3033096
427200.0000000    0.3025700
427240.0000000    0.2951959
427280.0000000    0.3020050
427320.0000000    0.2850534
427360.0000000    0.2826914
427400.0000000    0.2854687
427440.0000000    0.3059585
427480.0000000    0.2858865
427520.0000000    0.2912882
427560.0000000    0.2905169
427600.0000000    0.3066257
427640.0000000    0.2873077
427680.0000000    0.3033178
427720.0000000    0.3121645
427760.0000000    0.2846858
427800.0000000    0.3039137
427840.0000000    0.3080985
427880.0000000    0.3082942
427920.0000000    0.2845986
427960.0000000    0.3060387
428000.0000000    0.3082220
428040.0000000    0.2847158
428080.0000000    0.3073834
428120.0000000    0.2960350
428160.0000000    0.2955323
428200.0000000    0.2981313
428240.0000000    0.3097059
428280.0000000    0.2969647
428320.0000000    0.3118375
428360.0000000    0.2956414
428400.0000000    0.2985368
428440.0000000    0.2766414
428480.0000000    0.2649772
428520.0000000    0.2493269
428560.0000000    0.2841155
428600.0000000    0.2909232
428640.0000000    0.3008839
428680.0000000    0.3031699
428720.0000000    0.3107365
428760.0000000    0.3027260
428800.0000000    0.2950552
428840.0000000    0.2955052
428880.0000000    0.2619301
428920.0000000    0.2957368
428960.0000000    0.2739371
429000.0000000    0.2903287
429040.0000000    0.2651933
429080.0000000    0.2676005
429120.0000000    0.2712826
429160.0000000    0.2733384
429200.0000000    0.2802706
429240.0000000    0.2794670
429280.0000000    0.2967930
429320.0000000    0.2913122
429360.0000000    0.2745689
429400.0000000    0.2960024
429440.0000000    0.2737927
429480.0000000    0.2726257
429520.0000000    0.2964984
429560.0000000    0.2648005
429600.0000000    0.2892398
429640.0000000    0.2906660
429680.0000000    0.2841517
429720.0000000    0.2919571
429760.0000000    0.2770436
429800.0000000    0.2900792
429840.0000000    0.2973715
429880.0000000    0.2990153
429920.0000000    0.2944818
429960.0000000    0.2832500
430000.0000000    0.2873347
430040.0000000    0.2623764
430080.0000000    0.2779788
430120.0000000    0.2838585
430160.0000000    0.2810077
430200.0000000    0.2621982
430240.0000000    0.2830145
430280.0000000    0.2707002
430320.0000000    0.2887044
430360.0000000    0.2775941
430400.0000000    0.2860906
430440.0000000    0.2901840
430480.0000000    0.2929734
430520.0000000    0.2741341
430560.0000000    0.2618714
430600.0000000    0.2709086
430640.0000000    0.3009805
430680.0000000    0.2745100
430720.0000000    0.2863308
430760.0000000    0.2915636
430800.0000000    0.3010553
430840.0000000    0.2960096
430880.0000000    0.2914948
430920.0000000    0.3164440
430960.0000000    0.2696682
431000.0000000    0.2621563
431040.0000000    0.2826750
431080.0000000    0.2661643
431120.0000000    0.2816936
431160.0000000    0.2878199
431200.0000000    0.2972983
431240.0000000    0.3018958
431280.0000000    0.2940777
431320.0000000    0.3061616
431360.0000000    0.2848568
431400.0000000    0.2880575
431440.0000000    0.2801843
431480.0000000    0.2841929
431520.0000000    0.2808467
431560.0000000    0.2849592
431600.0000000    0.2613645
431640.0000000    0.2755931
431680.0000000    0.2679045
431720.0000000    0.2921088
431760.0000000    0.2450196
431800.0000000    0.2652419
431840.0000000    0.2779244
431880.0000000    0.2868054
431920.0000000    0.2958675
431960.0000000    0.2878301
432000.0000000    0.2647138
432040.0000000    0.2820942
432080.0000000    0.2821363
432120.0000000    0.2876648
432160.0000000    0.2746733
432200.0000000    0.2862733
432240.0000000    0.3051960
432280.0000000    0.2952917
432320.0000000    0.2653629
432360.0000000    0.2618046
432400.0000000    0.2834630
432440.0000000    0.2791923
432480.0000000    0.2884766
432520.0000000    0.3023542
432560.0000000    0.2945043
432600.0000000    0.2893913
432640.0000000    0.2871910
432680.0000000    0.2696780
432720.0000000    0.3032760
432760.0000000    0.2774906
432800.0000000    0.3101152
432840.0000000    0.2965597
432880.0000000    0.2868260
432920.0000000    0.2978798
432960.0000000    0.3271117
433000.0000000    0.2907460
433040.0000000    0.2934665
433080.0000000    0.3041781
433120.0000000    0.2893998
433160.0000000    0.3003403
433200.0000000    0.2908424
433240.0000000    0.3108453
433280.0000000    0.3061557
433320.0000000    0.3121279
433360.0000000    0.2983784
433400.0000000    0.2867254
433440.0000000    0.2926710
433480.0000000    0.3020565
433520.0000000    0.2854596
433560.0000000    0.3174614
433600.0000000    0.3054597
433640.0000000    0.3167135
433680.0000000    0.3154922
433720.0000000    0.3209046
433760.0000000    0.3196643
433800.0000000    0.2840694
433840.0000000    0.2954476
433880.0000000    0.2810867
433920.0000000    0.3075129
433960.0000000    0.3114126
434000.0000000    0.2800973
434040.0000000    0.2969016
434080.0000000    0.3059931
434120.0000000    0.2856227
434160.0000000    0.2822692
434200.0000000    0.2978120
434240.0000000    0.2881733
434280.0000000    0.2721788
434320.0000000    0.2846773
434360.0000000    0.2974179
434400.0000000    0.3155430
434440.0000000    0.3129864
434480.0000000    0.3138403
434520.0000000    0.3153242
434560.0000000    0.2815744
434600.0000000    0.2758029
434640.0000000    0.3154354
434680.0000000    0.3050042
434720.0000000    0.3079328
434760.0000000    0.2762848
434800.0000000    0.3041532
434840.0000000    0.2960153
434880.0000000    0.2823670
434920.0000000    0.3104758
434960.0000000    0.2870483
435000.0000000    0.2817443
435040.0000000    0.2860263
435080.0000000    0.2789790
435120.0000000    0.2911765
435160.0000000    0.2839082
435200.0000000    0.2904972
435240.0000000    0.2943279
435280.0000000    0.2866209
435320.0000000    0.3027741
435360.0000000    0.2948880
435400.0000000    0.2981142
435440.0000000    0.2922558
435480.0000000    0.2900328
435520.0000000    0.3057895
435560.0000000    0.2970752
435600.0000000    0.2751595
435640.0000000    0.2867843
435680.0000000    0.2714421
435720.0000000    0.2776445
435760.0000000    0.2752133
435800.0000000    0.2960037
435840.0000000    0.2880117
435880.0000000    0.2913671
435920.0000000    0.2787533
435960.0000000    0.2879130
436000.0000000    0.2932897
436040.0000000    0.2981793
436080.0000000    0.2901229
436120.0000000    0.2760544
436160.0000000    0.2932890
436200.0000000    0.2640225
436240.0000000    0.2660599
436280.0000000    0.2729515
436320.0000000    0.2877705
436360.0000000    0.2935322
436400.0000000    0.2841350
436440.0000000    0.2935832
436480.0000000    0.2890094
436520.0000000    0.2888270
436560.0000000    0.2784149
436600.0000000    0.2980870
436640.0000000    0.3069755
436680.0000000    0.2968843
436720.0000000    0.2833934
436760.0000000    0.2948176
436800.0000000    0.2640935
436840.0000000    0.2754741
436880.0000000    0.2957348
436920.0000000    0.3168368
436960.0000000    0.3098325
437000.0000000    0.2955708
437040.0000000    0.3052715
437080.0000000    0.3018846
437120.0000000    0.2863792
437160.0000000    0.2976125
437200.0000000    0.3091655
437240.0000000    0.3225049
437280.0000000    0.3079145
437320.0000000    0.3150924
437360.0000000    0.2869800
437400.0000000    0.2967157
437440.0000000    0.3295853
437480.0000000    0.3149205
437520.0000000    0.3198202
437560.0000000    0.3102821
437600.0000000    0.3061866
437640.0000000    0.3179462
437680.0000000    0.3004475
437720.0000000    0.3037760
437760.0000000    0.2867779
437800.0000000    0.2964179
437840.0000000    0.2918382
437880.0000000    0.2804739
437920.0000000    0.2900859
437960.0000000    0.2949449
438000.0000000    0.2699381
438040.0000000    0.2877805
438080.0000000    0.2987782
438120.0000000    0.3071605
438160.0000000    0.2879939
438200.0000000    0.2947080
438240.0000000    0.2824082
438280.0000000    0.2756153
438320.0000000    0.2820182
438360.0000000    0.2692543
438400.0000000    0.2923474
438440.0000000    0.2989433
438480.0000000    0.2829213
438520.0000000    0.2649406
438560.0000000    0.2591235
438600.0000000    0.2844211
438640.0000000    0.2623225
438680.0000000    0.2722425
438720.0000000    0.2938312
438760.0000000    0.2862119
438800.0000000    0.2906473
438840.0000000    0.2755867
438880.0000000    0.2836357
438920.0000000    0.2872035
438960.0000000    0.2852895
439000.0000000    0.2910731
439040.0000000    0.2733943
439080.0000000    0.2817563
439120.0000000    0.2835844
439160.0000000    0.2939122
439200.0000000    0.3025234
439240.0000000    0.2881213
439280.0000000    0.3022209
439320.0000000    0.2786745
439360.0000000    0.2766457
439400.0000000    0.2746564
439440.0000000    0.2695615
439480.0000000    0.2876950
439520.0000000    0.3079017
439560.0000000    0.2818889
439600.0000000    0.2719851
439640.0000000    0.2743349
439680.0000000    0.2837202
439720.0000000    0.2701968
439760.0000000    0.2817607
439800.0000000    0.2845960
439840.0000000    0.2950369
439880.0000000    0.2909877
439920.0000000    0.2739389
439960.0000000    0.2835921
440000.0000000    0.2829339
440040.0000000    0.2818486
440080.0000000    0.2647821
440120.0000000    0.2813744
440160.0000000    0.2934574
440200.0000000    0.2843066
440240.0000000    0.2742779
440280.0000000    0.2959963
440320.0000000    0.2709265
440360.0000000    0.2801953
440400.0000000    0.2918679
440440.0000000    0.2885529
440480.0000000    0.2593311
440520.0000000    0.2435073
440560.0000000    0.2379279
440600.0000000    0.2537637
440640.0000000    0.2692578
440680.0000000    0.2673008
440720.0000000    0.2630035
440760.0000000    0.2642036
440800.0000000    0.2770992
440840.0000000    0.2660373
440880.0000000    0.2779940
440920.0000000    0.2844706
440960.0000000    0.2817582
441000.0000000    0.2630121
441040.0000000    0.2794354
441080.0000000    0.2621010
441120.0000000    0.2613062
441160.0000000    0.2659911
441200.0000000    0.2637265
441240.0000000    0.2735002
441280.0000000    0.2584598
441320.0000000    0.2656347
441360.0000000    0.2752820
441400.0000000    0.2597526
441440.0000000    0.2677764
441480.0000000    0.2709301
441520.0000000    0.2722803
441560.0000000    0.2663196
441600.0000000    0.2623154
441640.0000000    0.2449650
441680.0000000    0.2677059
441720.0000000    0.2807449
441760.0000000    0.2711198
441800.0000000    0.2533362
441840.0000000    0.2644365
441880.0000000    0.2903216
441920.0000000    0.2787243
441960.0000000    0.2601920
442000.0000000    0.2530617
442040.0000000    0.2757513
442080.0000000    0.2665420
442120.0000000    0.2611551
442160.0000000    0.2723492
442200.0000000    0.2590339
442240.0000000    0.2766359
442280.0000000    0.2560231
442320.0000000    0.2528611
442360.0000000    0.2464931
442400.0000000    0.2729958
442440.0000000    0.2508257
442480.0000000    0.2420803
442520.0000000    0.2785816
442560.0000000    0.2829059
442600.0000000    0.3045024
442640.0000000    0.2685427
442680.0000000    0.2784615
442720.0000000    0.2826915
442760.0000000    0.2946663
442800.0000000    0.2809601
442840.0000000    0.2967330
442880.0000000    0.2636991
442920.0000000    0.2699673
442960.0000000    0.2640956
443000.0000000    0.2611560
443040.0000000    0.2755140
443080.0000000    0.2728927
443120.0000000    0.2667346
443160.0000000    0.2862562
443200.0000000    0.2736881
443240.0000000    0.2889404
443280.0000000    0.2892940
443320.0000000    0.2735994
443360.0000000    0.2840164
443400.0000000    0.2832567
443440.0000000    0.2942079
443480.0000000    0.2925839
443520.0000000    0.2856225
443560.0000000    0.3076797
443600.0000000    0.2949109
443640.0000000    0.3041280
443680.0000000    0.3026100
443720.0000000    0.2834710
443760.0000000    0.2848082
443800.0000000    0.2821002
443840.0000000    0.2721453
443880.0000000    0.2675766
443920.0000000    0.2743447
443960.0000000    0.2846784
444000.0000000    0.2560190
444040.0000000    0.2822115
444080.0000000    0.2703879
444120.0000000    0.2738947
444160.0000000    0.3002852
444200.0000000    0.2974998
444240.0000000    0.2960826
444280.0000000    0.2823935
444320.0000000    0.2920021
444360.0000000    0.2888043
444400.0000000    0.2949938
444440.0000000    0.2845531
444480.0000000    0.2905983
444520.0000000    0.2840496
444560.0000000    0.3067447
444600.0000000    0.3082541
444640.0000000    0.2940834
444680.0000000    0.3125919
444720.0000000    0.3352322
444760.0000000    0.3386316
444800.0000000    0.3119175
444840.0000000    0.2859909
444880.0000000    0.2737647
444920.0000000    0.2691737
444960.0000000    0.2920991
445000.0000000    0.2752616
445040.0000000    0.2869486
445080.0000000    0.2846251
445120.0000000    0.3214545
445160.0000000    0.2866067
445200.0000000    0.2921812
445240.0000000    0.2921064
445280.0000000    0.2987905
445320.0000000    0.2946461
445360.0000000    0.3000121
445400.0000000    0.2823215
445440.0000000    0.3033202
445480.0000000    0.2885779
445520.0000000    0.2811586
445560.0000000    0.2827422
445600.0000000    0.3042093
445640.0000000    0.2972181
445680.0000000    0.2907548
445720.0000000    0.3076557
445760.0000000    0.2955001
445800.0000000    0.3052864
445840.0000000    0.2895199
445880.0000000    0.2974791
445920.0000000    0.2955662
445960.0000000    0.2903505
446000.0000000    0.2901609
446040.0000000    0.2726759
446080.0000000    0.2709957
446120.0000000    0.2833435
446160.0000000    0.2906941
446200.0000000    0.3000320
446240.0000000    0.2915919
446280.0000000    0.2935817
446320.0000000    0.2996564
446360.0000000    0.2856234
446400.0000000    0.2899282
446440.0000000    0.2516978
446480.0000000    0.2724830
446520.0000000    0.2752981
446560.0000000    0.3044410
446600.0000000    0.2918471
446640.0000000    0.2876365
446680.0000000    0.2749329
446720.0000000    0.2759714
446760.0000000    0.2928532
446800.0000000    0.2854953
446840.0000000    0.2801430
446880.0000000    0.2803634
446920.0000000    0.2835205
446960.0000000    0.2807558
447000.0000000    0.3069392
447040.0000000    0.2942012
447080.0000000    0.2971302
447120.0000000    0.2758414
447160.0000000    0.2642477
447200.0000000    0.2589309
447240.0000000    0.2728060
447280.0000000    0.2658049
447320.0000000    0.2775491
447360.0000000    0.2976930
447400.0000000    0.2958556
447440.0000000    0.2969815
447480.0000000    0.3055533
447520.0000000    0.2858679
447560.0000000    0.2749845
447600.0000000    0.2938291
447640.0000000    0.2798219
447680.0000000    0.2967144
447720.0000000    0.2766858
447760.0000000    0.2885922
447800.0000000    0.2822730
447840.0000000    0.2933970
447880.0000000    0.3021719
447920.0000000    0.2617063
447960.0000000    0.2835312
448000.0000000    0.2892486
448040.0000000    0.2782621
448080.0000000    0.2805695
448120.0000000    0.2988698
448160.0000000    0.2747898
448200.0000000    0.2765970
448240.0000000    0.2979885
448280.0000000    0.2826909
448320.0000000    0.2860561
448360.0000000    0.2760467
448400.0000000    0.2644503
448440.0000000    0.2763702
448480.0000000    0.2713010
448520.0000000    0.2651145
448560.0000000    0.2664002
448600.0000000    0.2696288
448640.0000000    0.2928636
448680.0000000    0.2663257
448720.0000000    0.2806183
448760.0000000    0.2671264
448800.0000000    0.2869183
448840.0000000    0.2927891
448880.0000000    0.2865181
448920.0000000    0.2887168
448960.0000000    0.2788336
449000.0000000    0.2773598
449040.0000000    0.2833193
449080.0000000    0.2817179
449120.0000000    0.2701878
449160.0000000    0.2752544
449200.0000000    0.2646934
449240.0000000    0.2772909
449280.0000000    0.2756965
449320.0000000    0.2777776
449360.0000000    0.2766131
449400.0000000    0.2871545
449440.0000000    0.2938399
449480.0000000    0.2989962
449520.0000000    0.2960936
449560.0000000    0.2696747
449600.0000000    0.2871670
449640.0000000    0.2812019
449680.0000000    0.2913066
449720.0000000    0.2782979
449760.0000000    0.2772485
449800.0000000    0.2824905
449840.0000000    0.2838161
449880.0000000    0.2966725
449920.0000000    0.3049783
449960.0000000    0.2843947
450000.0000000    0.2789223
450040.0000000    0.2912845
450080.0000000    0.2885232
450120.0000000    0.2864237
450160.0000000    0.2828327
450200.0000000    0.2788655
450240.0000000    0.2972656
450280.0000000    0.3029501
450320.0000000    0.2869732
450360.0000000    0.2763667
450400.0000000    0.2945905
450440.0000000    0.2925218
450480.0000000    0.2902825
450520.0000000    0.2901129
450560.0000000    0.2887576
450600.0000000    0.2814638
450640.0000000    0.2960024
450680.0000000    0.2808453
450720.0000000    0.2598779
450760.0000000    0.2753851
450800.0000000    0.2506623
450840.0000000    0.2638077
450880.0000000    0.2726643
450920.0000000    0.2695631
450960.0000000    0.2568214
451000.0000000    0.2689601
451040.0000000    0.2715886
451080.0000000    0.2917148
451120.0000000    0.2936413
451160.0000000    0.2842114
451200.0000000    0.2833033
451240.0000000    0.2911312
451280.0000000    0.2653531
451320.0000000    0.2709769
451360.0000000    0.2781065
451400.0000000    0.2549661
451440.0000000    0.2701041
451480.0000000    0.2863754
451520.0000000    0.2591373
451560.0000000    0.2509853
451600.0000000    0.2615044
451640.0000000    0.2512376
451680.0000000    0.2516780
451720.0000000    0.2501929
451760.0000000    0.2414180
451800.0000000    0.2609292
451840.0000000    0.2701215
451880.0000000    0.2799703
451920.0000000    0.2568245
451960.0000000    0.2615966
452000.0000000    0.2566581
452040.0000000    0.2401608
452080.0000000    0.2496434
452120.0000000    0.2690623
452160.0000000    0.2696077
452200.0000000    0.2665436
452240.0000000    0.2689551
452280.0000000    0.2641888
452320.0000000    0.2404446
452360.0000000    0.2667427
452400.0000000    0.2578559
452440.0000000    0.2611336
452480.0000000    0.2631165
452520.0000000    0.2579007
452560.0000000    0.2726743
452600.0000000    0.2732735
452640.0000000    0.2569283
452680.0000000    0.2651009
452720.0000000    0.2891618
452760.0000000    0.2608209
452800.0000000    0.2679871
452840.0000000    0.2542551
452880.0000000    0.2849820
452920.0000000    0.2775232
452960.0000000    0.2932826
453000.0000000    0.2658695
453040.0000000    0.2878091
453080.0000000    0.2808112
453120.0000000    0.2658268
453160.0000000    0.2610060
453200.0000000    0.2823896
453240.0000000    0.2732730
453280.0000000    0.2932864
453320.0000000    0.2902613
453360.0000000    0.2795246
453400.0000000    0.2836838
453440.0000000    0.2699572
453480.0000000    0.2752447
453520.0000000    0.2676861
453560.0000000    0.2821071
453600.0000000    0.2619974
453640.0000000    0.2559907
453680.0000000    0.2684397
453720.0000000    0.2455429
453760.0000000    0.2724229
453800.0000000    0.2757227
453840.0000000    0.2701474
453880.0000000    0.2594706
453920.0000000    0.2635847
453960.0000000    0.2480869
454000.0000000    0.2642733
454040.0000000    0.2721445
454080.0000000    0.2795312
454120.0000000    0.2578462
454160.0000000    0.2656675
454200.0000000    0.2913626
454240.0000000    0.2977576
454280.0000000    0.3017482
454320.0000000    0.2870574
454360.0000000    0.2907359
454400.0000000    0.3107030
454440.0000000    0.3205526
454480.0000000    0.2995766
454520.0000000    0.3000029
454560.0000000    0.2948173
454600.0000000    0.2779995
454640.0000000    0.2772023
454680.0000000    0.2784875
454720.0000000    0.2730696
454760.0000000    0.2745631
454800.0000000    0.2966012
454840.0000000    0.2623827
454880.0000000    0.2693279
454920.0000000    0.2814567
454960.0000000    0.2891752
455000.0000000    0.2856163
455040.0000000    0.2848363
455080.0000000    0.3128558
455120.0000000    0.3039097
455160.0000000    0.2866806
455200.0000000    0.2704185
455240.0000000    0.2830195
455280.0000000    0.2783427
455320.0000000    0.2843890
455360.0000000    0.2999501
455400.0000000    0.2841000
455440.0000000    0.2844665
455480.0000000    0.2882085
455520.0000000    0.2825672
455560.0000000    0.2741005
455600.0000000    0.2790551
455640.0000000    0.2755238
455680.0000000    0.2943297
455720.0000000    0.2790554
455760.0000000    0.2925480
455800.0000000    0.2721744
455840.0000000    0.2721985
455880.0000000    0.2813147
455920.0000000    0.2770321
455960.0000000    0.2924468
456000.0000000    0.2797357
456040.0000000    0.3014881
456080.0000000    0.2769969
456120.0000000    0.2904155
456160.0000000    0.2712955
456200.0000000    0.2907926
456240.0000000    0.2753594
456280.0000000    0.2777296
456320.0000000    0.2638942
456360.0000000    0.2708629
456400.0000000    0.2661429
456440.0000000    0.3042472
456480.0000000    0.2993403
456520.0000000    0.2854497
456560.0000000    0.2842439
456600.0000000    0.2898000
456640.0000000    0.2748227
456680.0000000    0.3044805
456720.0000000    0.3065029
456760.0000000    0.2919703
456800.0000000    0.2875778
456840.0000000    0.2780612
456880.0000000    0.2893205
456920.0000000    0.2943776
456960.0000000    0.2880129
457000.0000000    0.2688061
457040.0000000    0.2840438
457080.0000000    0.2712678
457120.0000000    0.2711158
457160.0000000    0.2706138
457200.0000000    0.2791564
457240.0000000    0.2679901
457280.0000000    0.2771973
457320.0000000    0.2847449
457360.0000000    0.2842957
457400.0000000    0.2695020
457440.0000000    0.2798424
457480.0000000    0.2734974
457520.0000000    0.2903203
457560.0000000    0.2831007
457600.0000000    0.2874567
457640.0000000    0.3106375
457680.0000000    0.2815302
457720.0000000    0.2671817
457760.0000000    0.2854956
457800.0000000    0.2791393
457840.0000000    0.2816609
457880.0000000    0.2885566
457920.0000000    0.2832524
457960.0000000    0.2957780
458000.0000000    0.2960373
458040.0000000    0.3026575
458080.0000000    0.2948264
458120.0000000    0.3081013
458160.0000000    0.2930680
458200.0000000    0.2681960
458240.0000000    0.2716223
458280.0000000    0.2547595
458320.0000000    0.2860608
458360.0000000    0.2846114
458400.0000000    0.2801825
458440.0000000    0.2830991
458480.0000000    0.2678994
458520.0000000    0.2877548
458560.0000000    0.2555136
458600.0000000    0.3026452
458640.0000000    0.2886188
458680.0000000    0.2956826
458720.0000000    0.2729880
458760.0000000    0.2831247
458800.0000000    0.2714574
458840.0000000    0.2647339
458880.0000000    0.2750543
458920.0000000    0.2808211
458960.0000000    0.2782402
459000.0000000    0.2658300
459040.0000000    0.2818650
459080.0000000    0.2793593
459120.0000000    0.2818794
459160.0000000    0.2627970
459200.0000000    0.2720578
459240.0000000    0.2686517
459280.0000000    0.2890410
459320.0000000    0.2859631
459360.0000000    0.2731829
459400.0000000    0.2622186
459440.0000000    0.2517274
459480.0000000    0.2568910
459520.0000000    0.2399822
459560.0000000    0.2772908
459600.0000000    0.2701932
459640.0000000    0.2725911
459680.0000000    0.2735900
459720.0000000    0.2869176
459760.0000000    0.2719471
459800.0000000    0.2775708
459840.0000000    0.2863339
459880.0000000    0.2681641
459920.0000000    0.2733142
459960.0000000    0.2663225
460000.0000000    0.2562620
460040.0000000    0.2549582
460080.0000000    0.2605037
460120.0000000    0.2509062
460160.0000000    0.2567333
460200.0000000    0.2617490
460240.0000000    0.2680607
460280.0000000    0.2810917
460320.0000000    0.2632300
460360.0000000    0.2650469
460400.0000000    0.2561467
460440.0000000    0.2477640
460480.0000000    0.2607417
460520.0000000    0.2690393
460560.0000000    0.2661801
460600.0000000    0.2618085
460640.0000000    0.2687882
460680.0000000    0.2603238
460720.0000000    0.2754853
460760.0000000    0.2601011
460800.0000000    0.2692398
460840.0000000    0.2577985
460880.0000000    0.2712808
460920.0000000    0.2632987
460960.0000000    0.2770243
461000.0000000    0.2760008
461040.0000000    0.2699199
461080.0000000    0.2538219
461120.0000000    0.2592273
461160.0000000    0.2693827
461200.0000000    0.2499607
461240.0000000    0.2601591
461280.0000000    0.2762456
461320.0000000    0.2796727
461360.0000000    0.2705579
461400.0000000    0.2585260
461440.0000000    0.2514933
461480.0000000    0.2615401
461520.0000000    0.2673801
461560.0000000    0.2759247
461600.0000000    0.2556137
461640.0000000    0.2772634
461680.0000000    0.2712682
461720.0000000    0.2735386
461760.0000000    0.2914388
461800.0000000    0.2982136
461840.0000000    0.2763648
461880.0000000    0.2658346
461920.0000000    0.2767505
461960.0000000    0.2698363
462000.0000000    0.2783563
462040.0000000    0.2795655
462080.0000000    0.2888945
462120.0000000    0.2882950
462160.0000000    0.2673427
462200.0000000    0.2910589
462240.0000000    0.2786838
462280.0000000    0.2672648
462320.0000000    0.2650910
462360.0000000    0.2694385
462400.0000000    0.2677885
462440.0000000    0.2661258
462480.0000000    0.2938893
462520.0000000    0.2830289
462560.0000000    0.2668318
462600.0000000    0.2504206
462640.0000000    0.2758399
462680.0000000    0.2811317
462720.0000000    0.2643352
462760.0000000    0.2678794
462800.0000000    0.2719928
462840.0000000    0.2671919
462880.0000000    0.2816759
462920.0000000    0.2625431
462960.0000000    0.2790030
463000.0000000    0.2654839
463040.0000000    0.2613723
463080.0000000    0.2564098
463120.0000000    0.2617704
463160.0000000    0.2560002
463200.0000000    0.2644824
463240.0000000    0.2647141
463280.0000000    0.2546561
463320.0000000    0.2745310
463360.0000000    0.2588793
463400.0000000    0.2873014
463440.0000000    0.2710359
463480.0000000    0.2654615
463520.0000000    0.2587421
463560.0000000    0.2812144
463600.0000000    0.2766585
463640.0000000    0.2630081
463680.0000000    0.2763949
463720.0000000    0.2650356
463760.0000000    0.2692606
463800.0000000    0.2570633
463840.0000000    0.2422467
463880.0000000    0.2233138
463920.0000000    0.2541219
463960.0000000    0.2448435
464000.0000000    0.2398158
464040.0000000    0.2270967
464080.0000000    0.2411078
464120.0000000    0.2384857
464160.0000000    0.2455674
464200.0000000    0.2403555
464240.0000000    0.2288736
464280.0000000    0.2261946
464320.0000000    0.2375799
464360.0000000    0.2412834
464400.0000000    0.2460449
464440.0000000    0.2490350
464480.0000000    0.2413763
464520.0000000    0.2588943
464560.0000000    0.2813572
464600.0000000    0.2779553
464640.0000000    0.2478887
464680.0000000    0.2538168
464720.0000000    0.2527021
464760.0000000    0.2161435
464800.0000000    0.2417439
464840.0000000    0.2134254
464880.0000000    0.2297609
464920.0000000    0.2488552
464960.0000000    0.2180566
465000.0000000    0.2183487
465040.0000000    0.2280367
465080.0000000    0.2229473
465120.0000000    0.2246698
465160.0000000    0.2094704
465200.0000000    0.2075836
465240.0000000    0.2280045
465280.0000000    0.2239535
465320.0000000    0.2276607
465360.0000000    0.2472849
465400.0000000    0.2458372
465440.0000000    0.2360730
465480.0000000    0.2402622
465520.0000000    0.2464819
465560.0000000    0.2317159
465600.0000000    0.2283426
465640.0000000    0.2291278
465680.0000000    0.2359905
465720.0000000    0.2340711
465760.0000000    0.2250073
465800.0000000    0.2354629
465840.0000000    0.2231272
465880.0000000    0.2374872
465920.0000000    0.2529013
465960.0000000    0.2491545
466000.0000000    0.2496290
466040.0000000    0.2570532
466080.0000000    0.2496215
466120.0000000    0.2411834
466160.0000000    0.2410163
466200.0000000    0.2549568
466240.0000000    0.2564497
466280.0000000    0.2500065
466320.0000000    0.2418627
466360.0000000    0.2470175
466400.0000000    0.2615835
466440.0000000    0.2452867
466480.0000000    0.2577721
466520.0000000    0.2481321
466560.0000000    0.2521690
466600.0000000    0.2472740
466640.0000000    0.2472486
466680.0000000    0.2471794
466720.0000000    0.2398219
466760.0000000    0.2518264
466800.0000000    0.2589570
466840.0000000    0.2406088
466880.0000000    0.2453594
466920.0000000    0.2498372
466960.0000000    0.2360816
467000.0000000    0.2545642
467040.0000000    0.2611452
467080.0000000    0.2561503
467120.0000000    0.2544450
467160.0000000    0.2442453
467200.0000000    0.2482012
467240.0000000    0.2459353
467280.0000000    0.2295196
467320.0000000    0.2521838
467360.0000000    0.2637076
467400.0000000    0.2479669
467440.0000000    0.2687550
467480.0000000    0.2333565
467520.0000000    0.2369279
467560.0000000    0.2486957
467600.0000000    0.2408100
467640.0000000    0.2390285
467680.0000000    0.2374450
467720.0000000    0.2588757
467760.0000000    0.2290914
467800.0000000    0.2246631
467840.0000000    0.2542661
467880.0000000    0.2270744
467920.0000000    0.2391561
467960.0000000    0.2525961
468000.0000000    0.2413435
468040.0000000    0.2261056
468080.0000000    0.2531372
468120.0000000    0.2307066
468160.0000000    0.2480117
468200.0000000    0.2416147
468240.0000000    0.2452698
468280.0000000    0.2460295
468320.0000000    0.2510478
468360.0000000    0.2340186
468400.0000000    0.2517177
468440.0000000    0.2390650
468480.0000000    0.2448261
468520.0000000    0.2379371
468560.0000000    0.2341672
468600.0000000    0.2400870
468640.0000000    0.2442348
468680.0000000    0.2404367
468720.0000000    0.2344239
468760.0000000    0.2376113
468800.0000000    0.2473705
468840.0000000    0.2452163
468880.0000000    0.2512994
468920.0000000    0.2479652
468960.0000000    0.2352818
469000.0000000    0.2209028
469040.0000000    0.2204288
469080.0000000    0.2273069
469120.0000000    0.2351156
469160.0000000    0.2202879
469200.0000000    0.2267668
469240.0000000    0.2349315
469280.0000000    0.2202794
469320.0000000    0.2198915
469360.0000000    0.2467753
469400.0000000    0.2194786
469440.0000000    0.2336838
469480.0000000    0.2069323
469520.0000000    0.2186194
469560.0000000    0.2116948
469600.0000000    0.2172838
469640.0000000    0.2125764
469680.0000000    0.2091360
469720.0000000    0.2356931
469760.0000000    0.2393358
469800.0000000    0.2345901
469840.0000000    0.2255662
469880.0000000    0.2169622
469920.0000000    0.2282718
469960.0000000    0.2170621
470000.0000000    0.2429838
470040.0000000    0.2528237
470080.0000000    0.2359163
470120.0000000    0.2253774
470160.0000000    0.2325552
470200.0000000    0.2408159
470240.0000000    0.2401918
470280.0000000    0.2327485
470320.0000000    0.2415603
470360.0000000    0.2524652
470400.0000000    0.2484511
470440.0000000    0.2536758
470480.0000000    0.2405928
470520.0000000    0.2362426
470560.0000000    0.2369966
470600.0000000    0.2471001
470640.0000000    0.2566772
470680.0000000    0.2329801
470720.0000000    0.2651207
470760.0000000    0.2447864
470800.0000000    0.2525219
470840.0000000    0.2497704
470880.0000000    0.2448385
470920.0000000    0.2658873
470960.0000000    0.2307599
471000.0000000    0.2410166
471040.0000000    0.2296933
471080.0000000    0.2372342
471120.0000000    0.2355002
471160.0000000    0.2302935
471200.0000000    0.2564415
471240.0000000    0.2457085
471280.0000000    0.2438022
471320.0000000    0.2491404
471360.0000000    0.2511045
471400.0000000    0.2537470
471440.0000000    0.2455364
471480.0000000    0.2517991
471520.0000000    0.2328089
471560.0000000    0.2594043
471600.0000000    0.2550851
471640.0000000    0.2756603
471680.0000000    0.2574330
471720.0000000    0.2606958
471760.0000000    0.2484334
471800.0000000    0.2532288
471840.0000000    0.2624380
471880.0000000    0.2701219
471920.0000000    0.2747589
471960.0000000    0.2604155
472000.0000000    0.2447561
472040.0000000    0.2602281
472080.0000000    0.2533064
472120.0000000    0.2447684
472160.0000000    0.2548219
472200.0000000    0.2488647
472240.0000000    0.2704474
472280.0000000    0.2547638
472320.0000000    0.2581668
472360.0000000    0.2426326
472400.0000000    0.2573673
472440.0000000    0.2472556
472480.0000000    0.2409496
472520.0000000    0.2514200
472560.0000000    0.2416674
472600.0000000    0.2503134
472640.0000000    0.2325404
472680.0000000    0.2453929
472720.0000000    0.2544652
472760.0000000    0.2537712
472800.0000000    0.2648655
472840.0000000    0.2557380
472880.0000000    0.2488142
472920.0000000    0.2572253
472960.0000000    0.2596236
473000.0000000    0.2534375
473040.0000000    0.2449873
473080.0000000    0.2322701
473120.0000000    0.2481242
473160.0000000    0.2484713
473200.0000000    0.2529382
473240.0000000    0.2768053
473280.0000000    0.2539234
473320.0000000    0.2509452
473360.0000000    0.2442303
473400.0000000    0.2369610
473440.0000000    0.2425213
473480.0000000    0.2607345
473520.0000000    0.2413255
473560.0000000    0.2348326
473600.0000000    0.2567951
473640.0000000    0.2392135
473680.0000000    0.2502645
473720.0000000    0.2259915
473760.0000000    0.2371934
473800.0000000    0.2667879
473840.0000000    0.2495342
473880.0000000    0.2756793
473920.0000000    0.2526727
473960.0000000    0.2459971
474000.0000000    0.2558084
474040.0000000    0.2435252
474080.0000000    0.2481346
474120.0000000    0.2290264
474160.0000000    0.2303546
474200.0000000    0.2340218
474240.0000000    0.2393785
474280.0000000    0.2314066
474320.0000000    0.2275235
474360.0000000    0.2354212
474400.0000000    0.2553480
474440.0000000    0.2539971
474480.0000000    0.2589121
474520.0000000    0.2699781
474560.0000000    0.2712778
474600.0000000    0.2448853
474640.0000000    0.2501471
474680.0000000    0.2527365
474720.0000000    0.2658597
474760.0000000    0.2607451
474800.0000000    0.2513294
474840.0000000    0.2417003
474880.0000000    0.2364941
474920.0000000    0.2517611
474960.0000000    0.2367283
475000.0000000    0.2509662
475040.0000000    0.2405197
475080.0000000    0.2232309
475120.0000000    0.2387364
475160.0000000    0.2531753
475200.0000000    0.2501477
475240.0000000    0.2479834
475280.0000000    0.2375581
475320.0000000    0.2337202
475360.0000000    0.2593394
475400.0000000    0.2414753
475440.0000000    0.2420130
475480.0000000    0.2384600
475520.0000000    0.2424857
475560.0000000    0.2606154
475600.0000000    0.2465307
475640.0000000    0.2675201
475680.0000000    0.2682872
475720.0000000    0.2617064
475760.0000000    0.2653194
475800.0000000    0.2489699
475840.0000000    0.2559866
475880.0000000    0.2725932
475920.0000000    0.2452162
475960.0000000    0.2489223
476000.0000000    0.2499381
476040.0000000    0.2671022
476080.0000000    0.2550370
476120.0000000    0.2554012
476160.0000000    0.2564135
476200.0000000    0.2533143
476240.0000000    0.2614870
476280.0000000    0.2213056
476320.0000000    0.2458620
476360.0000000    0.2477359
476400.0000000    0.2326624
476440.0000000    0.2420517
476480.0000000    0.2455461
476520.0000000    0.2233352
476560.0000000    0.2208567
476600.0000000    0.2308726
476640.0000000    0.2189022
476680.0000000    0.2404914
476720.0000000    0.2467131
476760.0000000    0.2471197
476800.0000000    0.2430556
476840.0000000    0.2274253
476880.0000000    0.2225656
476920.0000000    0.2451439
476960.0000000    0.2604289
477000.0000000    0.2473974
477040.0000000    0.2428184
477080.0000000    0.2440662
477120.0000000    0.2468011
477160.0000000    0.2449351
477200.0000000    0.2459686
477240.0000000    0.2451356
477280.0000000    0.2556230
477320.0000000    0.2389787
477360.0000000    0.2563745
477400.0000000    0.2608580
477440.0000000    0.2481073
477480.0000000    0.2475303
477520.0000000    0.2515575
477560.0000000    0.2445161
477600.0000000    0.2544348
477640.0000000    0.2516625
477680.0000000    0.2784300
477720.0000000    0.2456818
477760.0000000    0.2483568
477800.0000000    0.2440707
477840.0000000    0.2454740
477880.0000000    0.2608019
477920.0000000    0.2344760
477960.0000000    0.2373788
478000.0000000    0.2551723
478040.0000000    0.2625825
478080.0000000    0.2573276
478120.0000000    0.2412834
478160.0000000    0.2487066
478200.0000000    0.2580110
478240.0000000    0.2849024
478280.0000000    0.2464325
478320.0000000    0.2617659
478360.0000000    0.2573015
478400.0000000    0.2691773
478440.0000000    0.2637405
478480.0000000    0.2600179
478520.0000000    0.2535397
478560.0000000    0.2632651
478600.0000000    0.2772406
478640.0000000    0.2583821
478680.0000000    0.2608600
478720.0000000    0.2617579
478760.0000000    0.2463951
478800.0000000    0.2708866
478840.0000000    0.2400153
478880.0000000    0.2615421
478920.0000000    0.2592216
478960.0000000    0.2716836
479000.0000000    0.2817529
479040.0000000    0.2594415
479080.0000000    0.2638822
479120.0000000    0.2456352
479160.0000000    0.2567292
479200.0000000    0.2397586
479240.0000000    0.2451837
479280.0000000    0.2582967
479320.0000000    0.2633434
479360.0000000    0.2582642
479400.0000000    0.2520939
479440.0000000    0.2495407
479480.0000000    0.2561235
479520.0000000    0.2535281
479560.0000000    0.2563317
479600.0000000    0.2723090
479640.0000000    0.2730280
479680.0000000    0.2812617
479720.0000000    0.2582089
479760.0000000    0.2504451
479800.0000000    0.2558022
479840.0000000    0.2590254
479880.0000000    0.2778400
479920.0000000    0.2672549
479960.0000000    0.2614245
480000.0000000    0.2625125
480040.0000000    0.2671741
480080.0000000    0.2715151
480120.0000000    0.2751560
480160.0000000    0.2639846
480200.0000000    0.2627360
480240.0000000    0.2440512
480280.0000000    0.2763757
480320.0000000    0.2725790
480360.0000000    0.2686791
480400.0000000    0.2451694
480440.0000000    0.2677835
480480.0000000    0.2602417
480520.0000000    0.2577142
480560.0000000    0.2818914
480600.0000000    0.2907705
480640.0000000    0.2708834
480680.0000000    0.2661464
480720.0000000    0.2686893
480760.0000000    0.2754067
480800.0000000    0.2801564
480840.0000000    0.2778336
480880.0000000    0.2827875
480920.0000000    0.2698643
480960.0000000    0.2722508
481000.0000000    0.2706829
481040.0000000    0.2452346
481080.0000000    0.2476772
481120.0000000    0.2543524
481160.0000000    0.2604964
481200.0000000    0.2514411
481240.0000000    0.2693476
481280.0000000    0.2796822
481320.0000000    0.2514848
481360.0000000    0.2471463
481400.0000000    0.2532922
481440.0000000    0.2679017
481480.0000000    0.2727207
481520.0000000    0.2583522
481560.0000000    0.2685465
481600.0000000    0.2649235
481640.0000000    0.2463212
481680.0000000    0.2490939
481720.0000000    0.2718167
481760.0000000    0.2368605
481800.0000000    0.2400254
481840.0000000    0.2468425
481880.0000000    0.2303238
481920.0000000    0.2416865
481960.0000000    0.2662521
482000.0000000    0.2392373
482040.0000000    0.2279591
482080.0000000    0.2398553
482120.0000000    0.2531774
482160.0000000    0.2498960
482200.0000000    0.2457178
482240.0000000    0.2554473
482280.0000000    0.2331464
482320.0000000    0.2418072
482360.0000000    0.2129101
482400.0000000    0.2566869
482440.0000000    0.2612222
482480.0000000    0.2639638
482520.0000000    0.2658745
482560.0000000    0.2653155
482600.0000000    0.2589271
482640.0000000    0.2519591
482680.0000000    0.2656190
482720.0000000    0.2762712
482760.0000000    0.2755424
482800.0000000    0.2643073
482840.0000000    0.2757955
482880.0000000    0.2653120
482920.0000000    0.2585901
482960.0000000    0.2614680
483000.0000000    0.2468300
483040.0000000    0.2584555
483080.0000000    0.2403942
483120.0000000    0.2559452
483160.0000000    0.2411098
483200.0000000    0.2781901
483240.0000000    0.2679188
483280.0000000    0.2712063
483320.0000000    0.2737402
483360.0000000    0.2657240
483400.0000000    0.2622180
483440.0000000    0.2635083
483480.0000000    0.2610928
483520.0000000    0.2509975
483560.0000000    0.2751509
483600.0000000    0.2696257
483640.0000000    0.2618638
483680.0000000    0.2675897
483720.0000000    0.2678264
483760.0000000    0.2610717
483800.0000000    0.2617604
483840.0000000    0.2678614
483880.0000000    0.2663306
483920.0000000    0.2805218
483960.0000000    0.2610364
484000.0000000    0.2545592
484040.0000000    0.2692772
484080.0000000    0.2771107
484120.0000000    0.2376301
484160.0000000    0.2563230
484200.0000000    0.2632982
484240.0000000    0.2719162
484280.0000000    0.2677280
484320.0000000    0.2522220
484360.0000000    0.2540296
484400.0000000    0.2515669
484440.0000000    0.2553326
484480.0000000    0.2590100
484520.0000000    0.2536191
484560.0000000    0.2475548
484600.0000000    0.2635835
484640.0000000    0.2549112
484680.0000000    0.2557141
484720.0000000    0.2458829
484760.0000000    0.2630491
484800.0000000    0.2601693
484840.0000000    0.2484238
484880.0000000    0.2530628
484920.0000000    0.2726680
484960.0000000    0.2733006
485000.0000000    0.2583707
485040.0000000    0.2541186
485080.0000000    0.2595690
485120.0000000    0.2521735
485160.0000000    0.2375357
485200.0000000    0.2417727
485240.0000000    0.2531370
485280.0000000    0.2692465
485320.0000000    0.2536401
485360.0000000    0.2542335
485400.0000000    0.2448688
485440.0000000    0.2519529
485480.0000000    0.2615712
485520.0000000    0.2437652
485560.0000000    0.2457586
485600.0000000    0.2623050
485640.0000000    0.2473731
485680.0000000    0.2642361
485720.0000000    0.2641148
485760.0000000    0.2630703
485800.0000000    0.2575534
485840.0000000    0.2565127
485880.0000000    0.2363681
485920.0000000    0.2459501
485960.0000000    0.2431039
486000.0000000    0.2678567
486040.0000000    0.2822778
486080.0000000    0.2716727
486120.0000000    0.2739180
486160.0000000    0.2621022
486200.0000000    0.2568566
486240.0000000    0.2519490
486280.0000000    0.2475762
486320.0000000    0.2342321
486360.0000000    0.2380025
486400.0000000    0.2559365
486440.0000000    0.2500946
486480.0000000    0.2642660
486520.0000000    0.2601201
486560.0000000    0.2746364
486600.0000000    0.2374462
486640.0000000    0.2460966
486680.0000000    0.2582409
486720.0000000    0.2587335
486760.0000000    0.2725254
486800.0000000    0.2464969
486840.0000000    0.2646992
486880.0000000    0.2645381
486920.0000000    0.2672706
486960.0000000    0.2714098
487000.0000000    0.2576393
487040.0000000    0.2621616
487080.0000000    0.2648923
487120.0000000    0.2700237
487160.0000000    0.2588161
487200.0000000    0.2667443
487240.0000000    0.2446750
487280.0000000    0.2441932
487320.0000000    0.2479253
487360.0000000    0.2673501
487400.0000000    0.2507387
487440.0000000    0.2452967
487480.0000000    0.2546572
487520.0000000    0.2664813
487560.0000000    0.2476340
487600.0000000    0.2519047
487640.0000000    0.2492579
487680.0000000    0.2551941
487720.0000000    0.2411126
487760.0000000    0.2638499
487800.0000000    0.2626033
487840.0000000    0.2598131
487880.0000000    0.2659058
487920.0000000    0.2626942
487960.0000000    0.2612368
488000.0000000    0.2384496
488040.0000000    0.2491893
488080.0000000    0.2346514
488120.0000000    0.2581859
488160.0000000    0.2596621
488200.0000000    0.2528968
488240.0000000    0.2481162
488280.0000000    0.2498085
488320.0000000    0.2495168
488360.0000000    0.2446216
488400.0000000    0.2523254
488440.0000000    0.2729027
488480.0000000    0.2621836
488520.0000000    0.2680335
488560.0000000    0.2682882
488600.0000000    0.2622937
488640.0000000    0.2683460
488680.0000000    0.2761804
488720.0000000    0.2726409
488760.0000000    0.2643681
488800.0000000    0.2583902
488840.0000000    0.2575552
488880.0000000    0.2481954
488920.0000000    0.2552776
488960.0000000    0.2606556
489000.0000000    0.2664617
489040.0000000    0.2744592
489080.0000000    0.2603493
489120.0000000    0.2712475
489160.0000000    0.2637616
489200.0000000    0.2577699
489240.0000000    0.2595365
489280.0000000    0.2640328
489320.0000000    0.2469475
489360.0000000    0.2557479
489400.0000000    0.2406870
489440.0000000    0.2340455
489480.0000000    0.2482657
489520.0000000    0.2341344
489560.0000000    0.2654601
489600.0000000    0.2620103
489640.0000000    0.2353029
489680.0000000    0.2284768
489720.0000000    0.2424785
489760.0000000    0.2264559
489800.0000000    0.2559974
489840.0000000    0.2472570
489880.0000000    0.2550318
489920.0000000    0.2394663
489960.0000000    0.2442168
490000.0000000    0.2480430
490040.0000000    0.2528216
490080.0000000    0.2543336
490120.0000000    0.2649767
490160.0000000    0.2354105
490200.0000000    0.2513175
490240.0000000    0.2496136
490280.0000000    0.2378414
490320.0000000    0.2563191
490360.0000000    0.2445800
490400.0000000    0.2411593
490440.0000000    0.2452589
490480.0000000    0.2536348
490520.0000000    0.2642643
490560.0000000    0.2428683
490600.0000000    0.2559039
490640.0000000    0.2402741
490680.0000000    0.2617089
490720.0000000    0.2588440
490760.0000000    0.2478521
490800.0000000    0.2405344
490840.0000000    0.2518802
490880.0000000    0.2443882
490920.0000000    0.2436195
490960.0000000    0.2475949
491000.0000000    0.2453967
491040.0000000    0.2494665
491080.0000000    0.2554818
491120.0000000    0.2407168
491160.0000000    0.2622780
491200.0000000    0.2456158
491240.0000000    0.2604950
491280.0000000    0.2484811
491320.0000000    0.2504983
491360.0000000    0.2510851
491400.0000000    0.2588122
491440.0000000    0.2466084
491480.0000000    0.2525581
491520.0000000    0.2432942
491560.0000000    0.2530322
491600.0000000    0.2333098
491640.0000000    0.2525971
491680.0000000    0.2437855
491720.0000000    0.2480878
491760.0000000    0.2524765
491800.0000000    0.2463983
491840.0000000    0.2473619
491880.0000000    0.2470611
491920.0000000    0.2376793
491960.0000000    0.2514573
492000.0000000    0.2608837
492040.0000000    0.2470891
492080.0000000    0.2540498
492120.0000000    0.2420520
492160.0000000    0.2434555
492200.0000000    0.2476773
492240.0000000    0.2549926
492280.0000000    0.2497367
492320.0000000    0.2422579
492360.0000000    0.2471257
492400.0000000    0.2436110
492440.0000000    0.2371048
492480.0000000    0.2290738
492520.0000000    0.2485593
492560.0000000    0.2366185
492600.0000000    0.2326007
492640.0000000    0.2254078
492680.0000000    0.2351900
492720.0000000    0.2145294
492760.0000000    0.2261119
492800.0000000    0.2329122
492840.0000000    0.2317849
492880.0000000    0.2504524
492920.0000000    0.2492404
492960.0000000    0.2377671
493000.0000000    0.2319776
493040.0000000    0.2396923
493080.0000000    0.2247589
493120.0000000    0.2375225
493160.0000000    0.2390808
493200.0000000    0.2540472
493240.0000000    0.2308171
493280.0000000    0.2491474
493320.0000000    0.2403582
493360.0000000    0.2462512
493400.0000000    0.2429108
493440.0000000    0.2323242
493480.0000000    0.2410486
493520.0000000    0.2342239
493560.0000000    0.2402386
493600.0000000    0.2516910
493640.0000000    0.2435381
493680.0000000    0.2216640
493720.0000000    0.2317904
493760.0000000    0.2354762
493800.0000000    0.2219045
493840.0000000    0.2292871
493880.0000000    0.2475601
493920.0000000    0.2189825
493960.0000000    0.2135902
494000.0000000    0.2281493
494040.0000000    0.2321902
494080.0000000    0.2404208
494120.0000000    0.2515574
494160.0000000    0.2350803
494200.0000000    0.2436692
494240.0000000    0.2478123
494280.0000000    0.2451430
494320.0000000    0.2434065
494360.0000000    0.2381165
494400.0000000    0.2554730
494440.0000000    0.2436417
494480.0000000    0.2456391
494520.0000000    0.2546509
494560.0000000    0.2521484
494600.0000000    0.2447860
494640.0000000    0.2733310
494680.0000000    0.2525482
494720.0000000    0.2528860
494760.0000000    0.2533497
494800.0000000    0.2364950
494840.0000000    0.2398062
494880.0000000    0.2499898
494920.0000000    0.2329131
494960.0000000    0.2687939
495000.0000000    0.2528222
495040.0000000    0.2515305
495080.0000000    0.2483411
495120.0000000    0.2739650
495160.0000000    0.2851896
495200.0000000    0.2508669
495240.0000000    0.2736143
495280.0000000    0.2433123
495320.0000000    0.2643510
495360.0000000    0.2606075
495400.0000000    0.2690919
495440.0000000    0.2640527
495480.0000000    0.2442578
495520.0000000    0.2580531
495560.0000000    0.2524744
495600.0000000    0.2612730
495640.0000000    0.2581171
495680.0000000    0.2365744
495720.0000000    0.2657309
495760.0000000    0.2504427
495800.0000000    0.2711977
495840.0000000    0.2614498
495880.0000000    0.2695236
495920.0000000    0.2587101
495960.0000000    0.2380403
496000.0000000    0.2462105
496040.0000000    0.2540750
496080.0000000    0.2500199
496120.0000000    0.2563646
496160.0000000    0.2541377
496200.0000000    0.2495142
496240.0000000    0.2528796
496280.0000000    0.2655247
496320.0000000    0.2747029
496360.0000000    0.2660382
496400.0000000    0.2447708
496440.0000000    0.2865026
496480.0000000    0.2546321
496520.0000000    0.2595140
496560.0000000    0.2607287
496600.0000000    0.2413740
496640.0000000    0.2396573
496680.0000000    0.2317257
496720.0000000    0.2530745
496760.0000000    0.2614172
496800.0000000    0.2437555
496840.0000000    0.2416877
496880.0000000    0.2454062
496920.0000000    0.2549841
496960.0000000    0.2413756
497000.0000000    0.2467820
497040.0000000    0.2553605
497080.0000000    0.2487910
497120.0000000    0.2592519
497160.0000000    0.2493017
497200.0000000    0.2486186
497240.0000000    0.2653823
497280.0000000    0.2537795
497320.0000000    0.2484383
497360.0000000    0.2516576
497400.0000000    0.2457539
497440.0000000    0.2182368
497480.0000000    0.2129071
497520.0000000    0.2427633
497560.0000000    0.2661832
497600.0000000    0.2734701
497640.0000000    0.2881887
497680.0000000    0.2579264
497720.0000000    0.2549605
497760.0000000    0.2624902
497800.0000000    0.2580424
497840.0000000    0.2795561
497880.0000000    0.2680529
497920.0000000    0.2825346
497960.0000000    0.2693780
498000.0000000    0.2498113
498040.0000000    0.2735443
498080.0000000    0.2551720
498120.0000000    0.2511925
498160.0000000    0.2661458
498200.0000000    0.2709912
498240.0000000    0.2828407
498280.0000000    0.2568080
498320.0000000    0.2737032
498360.0000000    0.2435081
498400.0000000    0.2450712
498440.0000000    0.2525050
498480.0000000    0.2637451
498520.0000000    0.3009824
498560.0000000    0.2740373
498600.0000000    0.2465523
498640.0000000    0.2600858
498680.0000000    0.2680007
498720.0000000    0.2747002
498760.0000000    0.2607174
498800.0000000    0.2588455
498840.0000000    0.2505007
498880.0000000    0.2375363
498920.0000000    0.2638021
498960.0000000    0.2550704
499000.0000000    0.2542940
499040.0000000    0.2553253
499080.0000000    0.2584641
499120.0000000    0.2501592
499160.0000000    0.2502703
499200.0000000    0.2621294
499240.0000000    0.2295451
499280.0000000    0.2603051
499320.0000000    0.2465744
499360.0000000    0.2503049
499400.0000000    0.2358326
499440.0000000    0.2815840
499480.0000000    0.2591957
499520.0000000    0.2505759
499560.0000000    0.2695045
499600.0000000    0.2631157
499640.0000000    0.2798894
499680.0000000    0.2686154
499720.0000000    0.2592725
499760.0000000    0.2688651
499800.0000000    0.2864443
499840.0000000    0.2871312
499880.0000000    0.2705458
499920.0000000    0.2756316
499960.0000000    0.2602770
500000.0000000    0.2591016
500040.0000000    0.2747886
500080.0000000    0.2577209
500120.0000000    0.2681276
500160.0000000    0.2671914
500200.0000000    0.2611277
500240.0000000    0.2675681
500280.0000000    0.2617170
500320.0000000    0.2595924
500360.0000000    0.2720616
500400.0000000    0.2692264
500440.0000000    0.2690817
500480.0000000    0.2818176
500520.0000000    0.2853356
500560.0000000    0.2668705
500600.0000000    0.2815109
500640.0000000    0.2827434
500680.0000000    0.2603173
500720.0000000    0.2513840
500760.0000000    0.2496217
500800.0000000    0.2591968
500840.0000000    0.2781775
500880.0000000    0.2626952
500920.0000000    0.2860326
500960.0000000    0.2884889
501000.0000000    0.2684802
501040.0000000    0.2536946
501080.0000000    0.2709819
501120.0000000    0.2716133
501160.0000000    0.2542921
501200.0000000    0.2379956
501240.0000000    0.2438840
501280.0000000    0.2546487
501320.0000000    0.2631774
501360.0000000    0.2629014
501400.0000000    0.2490780
501440.0000000    0.2669204
501480.0000000    0.2789407
501520.0000000    0.2670264
501560.0000000    0.2647955
501600.0000000    0.2662854
501640.0000000    0.2750527
501680.0000000    0.2570762
501720.0000000    0.2572685
501760.0000000    0.2573255
501800.0000000    0.2556870
501840.0000000    0.2704797
501880.0000000    0.2733743
501920.0000000    0.2733444
501960.0000000    0.2391725
502000.0000000    0.2599505
502040.0000000    0.2566197
502080.0000000    0.2445938
502120.0000000    0.2519562
502160.0000000    0.2423818
502200.0000000    0.2627301
502240.0000000    0.2638925
502280.0000000    0.2595092
502320.0000000    0.2500630
502360.0000000    0.2702134
502400.0000000    0.2549878
502440.0000000    0.2538459
502480.0000000    0.2743028
502520.0000000    0.2696225
502560.0000000    0.2678472
502600.0000000    0.2680648
502640.0000000    0.2709824
502680.0000000    0.2618602
502720.0000000    0.2611569
502760.0000000    0.2772941
502800.0000000    0.2634402
502840.0000000    0.2662123
502880.0000000    0.2610995
502920.0000000    0.2683945
502960.0000000    0.2920147
503000.0000000    0.2675633
503040.0000000    0.2657935
503080.0000000    0.2537997
503120.0000000    0.2638007
503160.0000000    0.2852693
503200.0000000    0.2700925
503240.0000000    0.2737333
503280.0000000    0.2794099
503320.0000000    0.2783347
503360.0000000    0.2643637
503400.0000000    0.2719944
503440.0000000    0.2644089
503480.0000000    0.2731264
503520.0000000    0.2704909
503560.0000000    0.2885213
503600.0000000    0.2887259
503640.0000000    0.2633186
503680.0000000    0.2427914
503720.0000000    0.2571887
503760.0000000    0.2767017
503800.0000000    0.2663587
503840.0000000    0.2608951
503880.0000000    0.2530579
503920.0000000    0.2649092
503960.0000000    0.2693723
504000.0000000    0.2749706
504040.0000000    0.2640568
504080.0000000    0.2840452
504120.0000000    0.2842925
504160.0000000    0.2695049
504200.0000000    0.2716897
504240.0000000    0.2645488
504280.0000000    0.2521571
504320.0000000    0.2599478
504360.0000000    0.2416675
504400.0000000    0.2586848
504440.0000000    0.2576307
504480.0000000    0.2523128
504520.0000000    0.2584336
504560.0000000    0.2674734
504600.0000000    0.2537623
504640.0000000    0.2515183
504680.0000000    0.2774470
504720.0000000    0.2750450
504760.0000000    0.2811172
504800.0000000    0.2613091
504840.0000000    0.2529269
504880.0000000    0.2597588
504920.0000000    0.2496578
504960.0000000    0.2712970
505000.0000000    0.2668132
505040.0000000    0.2477653
505080.0000000    0.2552653
505120.0000000    0.2561332
505160.0000000    0.2520701
505200.0000000    0.2618077
505240.0000000    0.2515864
505280.0000000    0.2630689
505320.0000000    0.2911625
505360.0000000    0.2894417
505400.0000000    0.2848453
505440.0000000    0.2905464
505480.0000000    0.2814061
505520.0000000    0.2870516
505560.0000000    0.2785608
505600.0000000    0.2697210
505640.0000000    0.2633022
505680.0000000    0.2723649
505720.0000000    0.2512801
505760.0000000    0.2529424
505800.0000000    0.2531920
505840.0000000    0.2601674
505880.0000000    0.2484419
505920.0000000    0.2518351
505960.0000000    0.2516765
506000.0000000    0.2593712
506040.0000000    0.2659754
506080.0000000    0.2479653
506120.0000000    0.2581038
506160.0000000    0.2746606
506200.0000000    0.2425789
506240.0000000    0.2567661
506280.0000000    0.2646816
506320.0000000    0.2704288
506360.0000000    0.2438980
506400.0000000    0.2642708
506440.0000000    0.2761089
506480.0000000    0.2756982
506520.0000000    0.2588000
506560.0000000    0.2642929
506600.0000000    0.2823512
506640.0000000    0.2683244
506680.0000000    0.2637058
506720.0000000    0.2872122
506760.0000000    0.2738595
506800.0000000    0.2604427
506840.0000000    0.2697615
506880.0000000    0.2738252
506920.0000000    0.2713438
506960.0000000    0.2640315
507000.0000000    0.2803932
507040.0000000    0.2473100
507080.0000000    0.2718381
507120.0000000    0.2593209
507160.0000000    0.2553672
507200.0000000    0.2769606
507240.0000000    0.2623684
507280.0000000    0.2559687
507320.0000000    0.2688682
507360.0000000    0.2598331
507400.0000000    0.2785010
507440.0000000    0.2677170
507480.0000000    0.2479003
507520.0000000    0.2685241
507560.0000000    0.2766653
507600.0000000    0.2920294
507640.0000000    0.2630959
507680.0000000    0.2606659
507720.0000000    0.2518568
507760.0000000    0.2463267
507800.0000000    0.2417726
507840.0000000    0.2549116
507880.0000000    0.2409739
507920.0000000    0.2581089
507960.0000000    0.2399886
508000.0000000    0.2825088
508040.0000000    0.2665572
508080.0000000    0.2733074
508120.0000000    0.2571235
508160.0000000    0.2723940
508200.0000000    0.2547645
508240.0000000    0.2551529
508280.0000000    0.2483643
508320.0000000    0.2709895
508360.0000000    0.2660238
508400.0000000    0.2462939
508440.0000000    0.2552907
508480.0000000    0.2663778
508520.0000000    0.2640282
508560.0000000    0.2853091
508600.0000000    0.2662059
508640.0000000    0.2863721
508680.0000000    0.2738258
508720.0000000    0.2523560
508760.0000000    0.2447519
508800.0000000    0.2657461
508840.0000000    0.2666245
508880.0000000    0.2708846
508920.0000000    0.2653750
508960.0000000    0.2340557
509000.0000000    0.2674401
509040.0000000    0.2569596
509080.0000000    0.2449137
509120.0000000    0.2513300
509160.0000000    0.2498364
509200.0000000    0.2792232
509240.0000000    0.2625915
509280.0000000    0.2833230
509320.0000000    0.3074729
509360.0000000    0.2718903
509400.0000000    0.2746915
509440.0000000    0.2624515
509480.0000000    0.2633276
509520.0000000    0.2949391
509560.0000000    0.3010766
509600.0000000    0.2932205
509640.0000000    0.2764779
509680.0000000    0.2878549
509720.0000000    0.2912212
509760.0000000    0.2811581
509800.0000000    0.2717548
509840.0000000    0.3068219
509880.0000000    0.2952025
509920.0000000    0.2739689
509960.0000000    0.2657169
510000.0000000    0.2647416
510040.0000000    0.2740145
510080.0000000    0.2981408
510120.0000000    0.2787647
510160.0000000    0.2904542
510200.0000000    0.2706722
510240.0000000    0.2624080
510280.0000000    0.2529116
510320.0000000    0.2749267
510360.0000000    0.2682522
510400.0000000    0.2957283
510440.0000000    0.2717464
510480.0000000    0.2785264
510520.0000000    0.2761333
510560.0000000    0.2798619
510600.0000000    0.2881869
510640.0000000    0.2705045
510680.0000000    0.2800524
510720.0000000    0.2756174
510760.0000000    0.2765233
510800.0000000    0.2676783
510840.0000000    0.2749563
510880.0000000    0.2606710
510920.0000000    0.2585407
510960.0000000    0.2535824
511000.0000000    0.2615657
511040.0000000    0.2566927
511080.0000000    0.2714733
511120.0000000    0.2852972
511160.0000000    0.2564301
511200.0000000    0.2697830
511240.0000000    0.2914189
511280.0000000    0.2775335
511320.0000000    0.2840374
511360.0000000    0.2907672
511400.0000000    0.2724043
511440.0000000    0.2643062
511480.0000000    0.2846363
511520.0000000    0.2724918
511560.0000000    0.2693478
511600.0000000    0.2822095
511640.0000000    0.2897198
511680.0000000    0.2756311
511720.0000000    0.2775696
511760.0000000    0.2805071
511800.0000000    0.2671722
511840.0000000    0.2738479
511880.0000000    0.2893676
511920.0000000    0.2913554
511960.0000000    0.2998528
512000.0000000    0.2934185
512040.0000000    0.3024256
512080.0000000    0.3135504
512120.0000000    0.2852511
512160.0000000    0.3000982
512200.0000000    0.2763170
512240.0000000    0.2704519
512280.0000000    0.2771647
512320.0000000    0.3006012
512360.0000000    0.2942889
512400.0000000    0.2861912
512440.0000000    0.3014134
512480.0000000    0.2858663
512520.0000000    0.2789668
512560.0000000    0.2728665
512600.0000000    0.2803625
512640.0000000    0.2938422
512680.0000000    0.2774435
512720.0000000    0.2742543
512760.0000000    0.2722738
512800.0000000    0.2594407
512840.0000000    0.2639045
512880.0000000    0.2580950
512920.0000000    0.2685247
512960.0000000    0.2629300
513000.0000000    0.2614272
513040.0000000    0.2573766
513080.0000000    0.2508291
513120.0000000    0.2742245
513160.0000000    0.2680700
513200.0000000    0.2393013
513240.0000000    0.2637472
513280.0000000    0.2746600
513320.0000000    0.2684153
513360.0000000    0.2633559
513400.0000000    0.2863432
513440.0000000    0.2535414
513480.0000000    0.2627493
513520.0000000    0.2604253
513560.0000000    0.2536041
513600.0000000    0.2867734
513640.0000000    0.2734425
513680.0000000    0.2651395
513720.0000000    0.2776830
513760.0000000    0.2655371
513800.0000000    0.2878495
513840.0000000    0.2691779
513880.0000000    0.2692277
513920.0000000    0.2866199
513960.0000000    0.2841621
514000.0000000    0.2565769
514040.0000000    0.2807962
514080.0000000    0.2672569
514120.0000000    0.2791722
514160.0000000    0.2570958
514200.0000000    0.2695266
514240.0000000    0.2904195
514280.0000000    0.2855066
514320.0000000    0.2770064
514360.0000000    0.2683502
514400.0000000    0.2626542
514440.0000000    0.2713637
514480.0000000    0.2529807
514520.0000000    0.2706493
514560.0000000    0.2677607
514600.0000000    0.2742534
514640.0000000    0.2691304
514680.0000000    0.2810903
514720.0000000    0.2594442
514760.0000000    0.2605329
514800.0000000    0.2894765
514840.0000000    0.2708389
514880.0000000    0.2858990
514920.0000000    0.2718602
514960.0000000    0.2885561
515000.0000000    0.2886783
515040.0000000    0.2788534
515080.0000000    0.2904425
515120.0000000    0.2906639
515160.0000000    0.2777713
515200.0000000    0.2836794
515240.0000000    0.2720917
515280.0000000    0.2808088
515320.0000000    0.2934701
515360.0000000    0.2809817
515400.0000000    0.2701009
515440.0000000    0.2663281
515480.0000000    0.2853284
515520.0000000    0.2640721
515560.0000000    0.2666351
515600.0000000    0.2793257
515640.0000000    0.2816084
515680.0000000    0.2579938
515720.0000000    0.2625400
515760.0000000    0.2850358
515800.0000000    0.2812551
515840.0000000    0.2770586
515880.0000000    0.2785914
515920.0000000    0.2882814
515960.0000000    0.2749420
516000.0000000    0.2843390
516040.0000000    0.2779405
516080.0000000    0.2827559
516120.0000000    0.2790055
516160.0000000    0.2632044
516200.0000000    0.2552594
516240.0000000    0.2878467
516280.0000000    0.2787945
516320.0000000    0.2761403
516360.0000000    0.2819220
516400.0000000    0.2830423
516440.0000000    0.2787619
516480.0000000    0.2642494
516520.0000000    0.2665162
516560.0000000    0.2922015
516600.0000000    0.2687349
516640.0000000    0.2793258
516680.0000000    0.2722091
516720.0000000    0.2848907
516760.0000000    0.2725497
516800.0000000    0.2938402
516840.0000000    0.2858095
516880.0000000    0.3021941
516920.0000000    0.2961986
516960.0000000    0.3105126
517000.0000000    0.2886259
517040.0000000    0.2993968
517080.0000000    0.2846118
517120.0000000    0.3105162
517160.0000000    0.2997451
517200.0000000    0.3063650
517240.0000000    0.2948072
517280.0000000    0.2983586
517320.0000000    0.2774508
517360.0000000    0.2816489
517400.0000000    0.2910765
517440.0000000    0.2798977
517480.0000000    0.2887817
517520.0000000    0.2953824
517560.0000000    0.2730722
517600.0000000    0.2673716
517640.0000000    0.2896419
517680.0000000    0.2909816
517720.0000000    0.2833351
517760.0000000    0.3015315
517800.0000000    0.2885264
517840.0000000    0.2751358
517880.0000000    0.2652811
517920.0000000    0.2899257
517960.0000000    0.2836961
518000.0000000    0.2802868
518040.0000000    0.2515932
518080.0000000    0.2734084
518120.0000000    0.2730900
518160.0000000    0.2738892
518200.0000000    0.2930096
518240.0000000    0.2721463
518280.0000000    0.2537953
518320.0000000    0.2831371
518360.0000000    0.2810358
518400.0000000    0.2816371
518440.0000000    0.2889214
518480.0000000    0.2703012
518520.0000000    0.2665076
518560.0000000    0.2692199
518600.0000000    0.2847844
518640.0000000    0.2869345
518680.0000000    0.2762427
518720.0000000    0.2687331
518760.0000000    0.2641906
518800.0000000    0.2794220
518840.0000000    0.2572196
518880.0000000    0.2561964
518920.0000000    0.2681277
518960.0000000    0.2772720
519000.0000000    0.2754886
519040.0000000    0.2611816
519080.0000000    0.2624145
519120.0000000    0.2645767
519160.0000000    0.2635210
519200.0000000    0.2679157
519240.0000000    0.2711810
519280.0000000    0.2610354
519320.0000000    0.2813533
519360.0000000    0.2764165
519400.0000000    0.2708091
519440.0000000    0.2732288
519480.0000000    0.2685175
519520.0000000    0.2686414
519560.0000000    0.2613552
519600.0000000    0.2787889
519640.0000000    0.2640963
519680.0000000    0.2703764
519720.0000000    0.2591977
519760.0000000    0.2667326
519800.0000000    0.2695539
519840.0000000    0.2577426
519880.0000000    0.2599581
519920.0000000    0.2558500
519960.0000000    0.2771207
520000.0000000    0.2527461
520040.0000000    0.2659857
520080.0000000    0.2703089
520120.0000000    0.2694576
520160.0000000    0.2902684
520200.0000000    0.3049933
520240.0000000    0.2864912
520280.0000000    0.2773290
520320.0000000    0.2744433
520360.0000000    0.2695889
520400.0000000    0.2765977
520440.0000000    0.2626119
520480.0000000    0.2861875
520520.0000000    0.2756026
520560.0000000    0.2728159
520600.0000000    0.2733733
520640.0000000    0.2641780
520680.0000000    0.2839953
520720.0000000    0.2628369
520760.0000000    0.2562057
520800.0000000    0.2808557
520840.0000000    0.2836353
520880.0000000    0.2703306
520920.0000000    0.2718725
520960.0000000    0.2698170
521000.0000000    0.2692505
521040.0000000    0.2729954
521080.0000000    0.2819828
521120.0000000    0.2916025
521160.0000000    0.2920757
521200.0000000    0.2874249
521240.0000000    0.2940293
521280.0000000    0.2921905
521320.0000000    0.2828142
521360.0000000    0.2816349
521400.0000000    0.2717862
521440.0000000    0.2570443
521480.0000000    0.2822050
521520.0000000    0.2830371
521560.0000000    0.2701384
521600.0000000    0.2847539
521640.0000000    0.2872992
521680.0000000    0.2515321
521720.0000000    0.2694833
521760.0000000    0.2686092
521800.0000000    0.2859091
521840.0000000    0.2695074
521880.0000000    0.2785125
521920.0000000    0.2842864
521960.0000000    0.2854229
522000.0000000    0.2844946
522040.0000000    0.2566268
522080.0000000    0.2695875
522120.0000000    0.2671378
522160.0000000    0.2750423
522200.0000000    0.2670581
522240.0000000    0.2691375
522280.0000000    0.2588412
522320.0000000    0.2887875
522360.0000000    0.2657008
522400.0000000    0.2589785
522440.0000000    0.2619015
522480.0000000    0.2693861
522520.0000000    0.2547085
522560.0000000    0.2555932
522600.0000000    0.2610686
522640.0000000    0.2777064
522680.0000000    0.2620329
522720.0000000    0.2552688
522760.0000000    0.2659748
522800.0000000    0.2540601
522840.0000000    0.2638417
522880.0000000    0.2934303
522920.0000000    0.2562693
522960.0000000    0.2637999
523000.0000000    0.2680320
523040.0000000    0.2652840
523080.0000000    0.2668989
523120.0000000    0.2796490
523160.0000000    0.2847290
523200.0000000    0.2717660
523240.0000000    0.2856300
523280.0000000    0.2576143
523320.0000000    0.2759646
523360.0000000    0.2880632
523400.0000000    0.2750501
523440.0000000    0.2639280
523480.0000000    0.2878162
523520.0000000    0.2778548
523560.0000000    0.2949408
523600.0000000    0.2719670
523640.0000000    0.2713000
523680.0000000    0.2974379
523720.0000000    0.2680235
523760.0000000    0.2780694
523800.0000000    0.2761362
523840.0000000    0.2706114
523880.0000000    0.2490332
523920.0000000    0.2614103
523960.0000000    0.2710783
524000.0000000    0.2773393
524040.0000000    0.2794225
524080.0000000    0.2721229
524120.0000000    0.2716914
524160.0000000    0.2653344
524200.0000000    0.2540444
524240.0000000    0.2729602
524280.0000000    0.2788227
524320.0000000    0.2686379
524360.0000000    0.2531201
524400.0000000    0.2651452
524440.0000000    0.2654397
524480.0000000    0.2671327
524520.0000000    0.2823009
524560.0000000    0.2686437
524600.0000000    0.2710212
524640.0000000    0.2584574
524680.0000000    0.2659448
524720.0000000    0.2800592
524760.0000000    0.2660784
524800.0000000    0.2778347
524840.0000000    0.2788532
524880.0000000    0.2772191
524920.0000000    0.2665955
524960.0000000    0.2696610
525000.0000000    0.2624744
525040.0000000    0.2566942
525080.0000000    0.2661156
525120.0000000    0.2664637
525160.0000000    0.2623386
525200.0000000    0.2611255
525240.0000000    0.2642968
525280.0000000    0.2522721
525320.0000000    0.2723764
525360.0000000    0.2682003
525400.0000000    0.2550149
525440.0000000    0.2779731
525480.0000000    0.2678722
525520.0000000    0.2726552
525560.0000000    0.2652059
525600.0000000    0.2606646
525640.0000000    0.2882426
525680.0000000    0.2707782
525720.0000000    0.2685866
525760.0000000    0.2663730
525800.0000000    0.2770177
525840.0000000    0.2847183
525880.0000000    0.3020743
525920.0000000    0.2778879
525960.0000000    0.2685452
526000.0000000    0.2937974
526040.0000000    0.2742587
526080.0000000    0.2631074
526120.0000000    0.2494316
526160.0000000    0.2461365
526200.0000000    0.2492864
526240.0000000    0.2558115
526280.0000000    0.2436859
526320.0000000    0.2488436
526360.0000000    0.2306490
526400.0000000    0.2626177
526440.0000000    0.2800904
526480.0000000    0.2933220
526520.0000000    0.3162237
526560.0000000    0.2896663
526600.0000000    0.2876762
526640.0000000    0.2830592
526680.0000000    0.2947660
526720.0000000    0.2768820
526760.0000000    0.2683393
526800.0000000    0.2867574
526840.0000000    0.2930951
526880.0000000    0.2852061
526920.0000000    0.2931953
526960.0000000    0.2720232
527000.0000000    0.2861058
527040.0000000    0.2699810
527080.0000000    0.2716512
527120.0000000    0.2699000
527160.0000000    0.2748379
527200.0000000    0.2476479
527240.0000000    0.2735154
527280.0000000    0.2786932
527320.0000000    0.2774328
527360.0000000    0.2830421
527400.0000000    0.2872681
527440.0000000    0.2573256
527480.0000000    0.2868345
527520.0000000    0.2768580
527560.0000000    0.2671843
527600.0000000    0.2691212
527640.0000000    0.2777054
527680.0000000    0.2675600
527720.0000000    0.2923889
527760.0000000    0.2777781
527800.0000000    0.2890691
527840.0000000    0.2731870
527880.0000000    0.2588689
527920.0000000    0.2742434
527960.0000000    0.2702674
528000.0000000    0.2731386
528040.0000000    0.2720616
528080.0000000    0.2526411
528120.0000000    0.2382831
528160.0000000    0.2704963
528200.0000000    0.2361255
528240.0000000    0.2600032
528280.0000000    0.2610283
528320.0000000    0.2791194
528360.0000000    0.2706750
528400.0000000    0.2494527
528440.0000000    0.2544686
528480.0000000    0.2679227
528520.0000000    0.2595580
528560.0000000    0.2859901
528600.0000000    0.2766422
528640.0000000    0.2701741
528680.0000000    0.3029018
528720.0000000    0.2751848
528760.0000000    0.2618974
528800.0000000    0.2827989
528840.0000000    0.2788224
528880.0000000    0.2787104
528920.0000000    0.2760130
528960.0000000    0.2773336
529000.0000000    0.2744231
529040.0000000    0.2812718
529080.0000000    0.2823281
529120.0000000    0.2863279
529160.0000000    0.2858840
529200.0000000    0.2910334
529240.0000000    0.2660495
529280.0000000    0.2721932
529320.0000000    0.2731887
529360.0000000    0.2675046
529400.0000000    0.2757728
529440.0000000    0.2799039
529480.0000000    0.2616704
529520.0000000    0.2637993
529560.0000000    0.2636175
529600.0000000    0.2639691
529640.0000000    0.2572381
529680.0000000    0.2659115
529720.0000000    0.2670977
529760.0000000    0.2744456
529800.0000000    0.2645297
529840.0000000    0.2805960
529880.0000000    0.2774175
529920.0000000    0.2948301
529960.0000000    0.2819053
530000.0000000    0.3164032
530040.0000000    0.2876155
530080.0000000    0.2901289
530120.0000000    0.2675629
530160.0000000    0.2822574
530200.0000000    0.2845432
530240.0000000    0.2929754
530280.0000000    0.3133060
530320.0000000    0.2907243
530360.0000000    0.2550217
530400.0000000    0.2824982
530440.0000000    0.2937217
530480.0000000    0.2944047
530520.0000000    0.2861136
530560.0000000    0.3036895
530600.0000000    0.2911144
530640.0000000    0.2952056
530680.0000000    0.2944793
530720.0000000    0.2753227
530760.0000000    0.2739531
530800.0000000    0.2479074
530840.0000000    0.2671965
530880.0000000    0.2490178
530920.0000000    0.2676112
530960.0000000    0.2874336
531000.0000000    0.2998154
531040.0000000    0.2779136
531080.0000000    0.2809111
531120.0000000    0.2607161
531160.0000000    0.2638390
531200.0000000    0.2790194
531240.0000000    0.2714757
531280.0000000    0.2724209
531320.0000000    0.2527412
531360.0000000    0.2480062
531400.0000000    0.2549616
531440.0000000    0.2810104
531480.0000000    0.2951712
531520.0000000    0.2781927
531560.0000000    0.2730645
531600.0000000    0.2771047
531640.0000000    0.2994321
531680.0000000    0.2979587
531720.0000000    0.2851343
531760.0000000    0.3073445
531800.0000000    0.3123592
531840.0000000    0.2763432
531880.0000000    0.2795420
531920.0000000    0.2735117
531960.0000000    0.2770025
532000.0000000    0.2542321
532040.0000000    0.2680860
532080.0000000    0.2605059
532120.0000000    0.2611089
532160.0000000    0.2748752
532200.0000000    0.2795267
532240.0000000    0.2972263
532280.0000000    0.2958044
532320.0000000    0.2717120
532360.0000000    0.2686351
532400.0000000    0.2846629
532440.0000000    0.2797458
532480.0000000    0.2853961
532520.0000000    0.2759258
532560.0000000    0.2665258
532600.0000000    0.2794725
532640.0000000    0.2861724
532680.0000000    0.2719074
532720.0000000    0.2837321
532760.0000000    0.2939695
532800.0000000    0.2692173
532840.0000000    0.2867997
532880.0000000    0.2820479
532920.0000000    0.2805492
532960.0000000    0.2746483
533000.0000000    0.2865528
533040.0000000    0.3007295
533080.0000000    0.2891876
533120.0000000    0.2828983
533160.0000000    0.2794169
533200.0000000    0.2980044
533240.0000000    0.2896858
533280.0000000    0.2781830
533320.0000000    0.2810342
533360.0000000    0.2771050
533400.0000000    0.2822143
533440.0000000    0.2625420
533480.0000000    0.2741653
533520.0000000    0.2752126
533560.0000000    0.2925312
533600.0000000    0.2827771
533640.0000000    0.2746650
533680.0000000    0.2719911
533720.0000000    0.2898479
533760.0000000    0.2908792
533800.0000000    0.2803050
533840.0000000    0.2717373
533880.0000000    0.2995431
533920.0000000    0.2686871
533960.0000000    0.2625462
534000.0000000    0.2580220
534040.0000000    0.2548611
534080.0000000    0.2923613
534120.0000000    0.2764997
534160.0000000    0.2852643
534200.0000000    0.2795663
534240.0000000    0.2784199
534280.0000000    0.2901417
534320.0000000    0.2693180
534360.0000000    0.2761234
534400.0000000    0.2718225
534440.0000000    0.2673994
534480.0000000    0.2761208
534520.0000000    0.2734486
534560.0000000    0.2490447
534600.0000000    0.2711357
534640.0000000    0.2727493
534680.0000000    0.2883002
534720.0000000    0.2689461
534760.0000000    0.2713498
534800.0000000    0.2853873
534840.0000000    0.2705766
534880.0000000    0.2858544
534920.0000000    0.2797939
534960.0000000    0.2557214
535000.0000000    0.2823467
535040.0000000    0.2781518
535080.0000000    0.2776031
535120.0000000    0.2846122
535160.0000000    0.2754013
535200.0000000    0.2786806
535240.0000000    0.2536257
535280.0000000    0.2635609
535320.0000000    0.2676117
535360.0000000    0.2600748
535400.0000000    0.2679038
535440.0000000    0.2865283
535480.0000000    0.2603260
535520.0000000    0.2642158
535560.0000000    0.2601003
535600.0000000    0.2659447
535640.0000000    0.2759482
535680.0000000    0.2726132
535720.0000000    0.2734820
535760.0000000    0.2715098
535800.0000000    0.2661945
535840.0000000    0.2823538
535880.0000000    0.2861704
535920.0000000    0.2818325
535960.0000000    0.2852787
536000.0000000    0.2833308
536040.0000000    0.2624989
536080.0000000    0.2714333
536120.0000000    0.2635195
536160.0000000    0.2746105
536200.0000000    0.2606038
536240.0000000    0.2710733
536280.0000000    0.2798797
536320.0000000    0.2794275
536360.0000000    0.2648432
536400.0000000    0.2808742
536440.0000000    0.2629137
536480.0000000    0.2698243
536520.0000000    0.2733023
536560.0000000    0.2851756
536600.0000000    0.2766519
536640.0000000    0.2694052
536680.0000000    0.2701297
536720.0000000    0.3020546
536760.0000000    0.2832664
536800.0000000    0.2785261
536840.0000000    0.2711460
536880.0000000    0.2932983
536920.0000000    0.2907344
536960.0000000    0.2581405
537000.0000000    0.2944228
537040.0000000    0.2761978
537080.0000000    0.2724923
537120.0000000    0.2727166
537160.0000000    0.2628488
537200.0000000    0.2772442
537240.0000000    0.2792265
537280.0000000    0.2841396
537320.0000000    0.2632608
537360.0000000    0.2708472
537400.0000000    0.2499886
537440.0000000    0.2664939
537480.0000000    0.2766486
537520.0000000    0.2679065
537560.0000000    0.2751878
537600.0000000    0.2789421
537640.0000000    0.2721534
537680.0000000    0.2801201
537720.0000000    0.2788038
537760.0000000    0.2741857
537800.0000000    0.2792149
537840.0000000    0.2799893
537880.0000000    0.2822201
537920.0000000    0.2697768
537960.0000000    0.2813881
538000.0000000    0.2719103
538040.0000000    0.2689137
538080.0000000    0.2710731
538120.0000000    0.2713358
538160.0000000    0.2602385
538200.0000000    0.2884475
538240.0000000    0.2643396
538280.0000000    0.2753894
538320.0000000    0.2904624
538360.0000000    0.2694349
538400.0000000    0.2780899
538440.0000000    0.2632462
538480.0000000    0.2788116
538520.0000000    0.2738100
538560.0000000    0.2704041
538600.0000000    0.2823336
538640.0000000    0.2702890
538680.0000000    0.2729148
538720.0000000    0.2666332
538760.0000000    0.2801125
538800.0000000    0.2555494
538840.0000000    0.2802782
538880.0000000    0.2738644
538920.0000000    0.2816048
538960.0000000    0.2851474
539000.0000000    0.2985567
539040.0000000    0.2729195
539080.0000000    0.2629115
539120.0000000    0.2872462
539160.0000000    0.2647634
539200.0000000    0.2870688
539240.0000000    0.2846979
539280.0000000    0.2823262
539320.0000000    0.2918240
539360.0000000    0.2629400
539400.0000000    0.2754476
539440.0000000    0.2668103
539480.0000000    0.2776085
539520.0000000    0.2542634
539560.0000000    0.2733774
539600.0000000    0.2576869
539640.0000000    0.2635672
539680.0000000    0.2922343
539720.0000000    0.2857846
539760.0000000    0.2788108
539800.0000000    0.2571087
539840.0000000    0.2816365
539880.0000000    0.2751278
539920.0000000    0.2873080
539960.0000000    0.2557484
540000.0000000    0.2644877
540040.0000000    0.2710853
540080.0000000    0.2849798
540120.0000000    0.2796694
540160.0000000    0.2656758
540200.0000000    0.2803803
540240.0000000    0.2804984
540280.0000000    0.2801574
540320.0000000    0.2989744
540360.0000000    0.3001893
540400.0000000    0.2765903
540440.0000000    0.2717288
540480.0000000    0.2716759
540520.0000000    0.2598624
540560.0000000    0.2593770
540600.0000000    0.2613183
540640.0000000    0.2697797
540680.0000000    0.2538673
540720.0000000    0.2736797
540760.0000000    0.2779260
540800.0000000    0.2708210
540840.0000000    0.2818305
540880.0000000    0.2823097
540920.0000000    0.2927971
540960.0000000    0.2681283
541000.0000000    0.2883513
541040.0000000    0.2752119
541080.0000000    0.2721145
541120.0000000    0.2731817
541160.0000000    0.2741259
541200.0000000    0.2789563
541240.0000000    0.2985175
541280.0000000    0.2900676
541320.0000000    0.2878616
541360.0000000    0.2892229
541400.0000000    0.2820929
541440.0000000    0.2892332
541480.0000000    0.3015594
541520.0000000    0.2512886
541560.0000000    0.2740183
541600.0000000    0.2718897
541640.0000000    0.2850648
541680.0000000    0.2736878
541720.0000000    0.2726505
541760.0000000    0.2688105
541800.0000000    0.2564940
541840.0000000    0.2911702
541880.0000000    0.2581322
541920.0000000    0.2898202
541960.0000000    0.2745991
542000.0000000    0.2890976
542040.0000000    0.2759196
542080.0000000    0.2891216
542120.0000000    0.2698272
542160.0000000    0.2586678
542200.0000000    0.2628098
542240.0000000    0.2499108
542280.0000000    0.2661927
542320.0000000    0.2600220
542360.0000000    0.2602136
542400.0000000    0.2535990
542440.0000000    0.2534676
542480.0000000    0.2447078
542520.0000000    0.2620967
542560.0000000    0.2778206
542600.0000000    0.2672625
542640.0000000    0.2718841
542680.0000000    0.2818163
542720.0000000    0.2668548
542760.0000000    0.2611598
542800.0000000    0.2674860
542840.0000000    0.2608484
542880.0000000    0.2765897
542920.0000000    0.2660664
542960.0000000    0.2840395
543000.0000000    0.2866511
543040.0000000    0.2893692
543080.0000000    0.2531689
543120.0000000    0.2788140
543160.0000000    0.2909653
543200.0000000    0.2669009
543240.0000000    0.2781232
543280.0000000    0.2553712
543320.0000000    0.2600584
543360.0000000    0.2577492
543400.0000000    0.2672344
543440.0000000    0.2653386
543480.0000000    0.2702348
543520.0000000    0.2516527
543560.0000000    0.2599293
543600.0000000    0.2537832
543640.0000000    0.2503916
543680.0000000    0.2536670
543720.0000000    0.2692951
543760.0000000    0.2475356
543800.0000000    0.2457764
543840.0000000    0.2523176
543880.0000000    0.2508120
543920.0000000    0.2520406
543960.0000000    0.2722929
544000.0000000    0.2759100
544040.0000000    0.2515839
544080.0000000    0.2675560
544120.0000000    0.2465176
544160.0000000    0.2909082
544200.0000000    0.2623375
544240.0000000    0.2856170
544280.0000000    0.2671694
544320.0000000    0.2673246
544360.0000000    0.2621238
544400.0000000    0.2663918
544440.0000000    0.2759352
544480.0000000    0.2773703
544520.0000000    0.2902209
544560.0000000    0.2809937
544600.0000000    0.2792255
544640.0000000    0.2658949
544680.0000000    0.2655128
544720.0000000    0.2623373
544760.0000000    0.2619425
544800.0000000    0.2615719
544840.0000000    0.2595212
544880.0000000    0.2543067
544920.0000000    0.2650520
544960.0000000    0.2726360
545000.0000000    0.2806709
545040.0000000    0.2831614
545080.0000000    0.2850395
545120.0000000    0.2859524
545160.0000000    0.2840892
545200.0000000    0.2876390
545240.0000000    0.2702142
545280.0000000    0.2752842
545320.0000000    0.2769177
545360.0000000    0.2661996
545400.0000000    0.2757962
545440.0000000    0.2901158
545480.0000000    0.2726554
545520.0000000    0.2952914
545560.0000000    0.2837187
545600.0000000    0.2632417
545640.0000000    0.2661806
545680.0000000    0.2544986
545720.0000000    0.2769805
545760.0000000    0.2491994
545800.0000000    0.2731774
545840.0000000    0.2508495
545880.0000000    0.2600125
545920.0000000    0.2645678
545960.0000000    0.2474146
546000.0000000    0.2523524
546040.0000000    0.2744764
546080.0000000    0.2406216
546120.0000000    0.2488184
546160.0000000    0.2460691
546200.0000000    0.2693017
546240.0000000    0.2480701
546280.0000000    0.2516401
546320.0000000    0.2656688
546360.0000000    0.2568112
546400.0000000    0.2604553
546440.0000000    0.2569451
546480.0000000    0.2535891
546520.0000000    0.2577460
546560.0000000    0.2866212
546600.0000000    0.2621033
546640.0000000    0.2633927
546680.0000000    0.2772301
546720.0000000    0.2533042
546760.0000000    0.2508365
546800.0000000    0.2705465
546840.0000000    0.2606686
546880.0000000    0.2713868
546920.0000000    0.2738285
546960.0000000    0.2715571
547000.0000000    0.2405129
547040.0000000    0.2697703
547080.0000000    0.2512583
547120.0000000    0.2763761
547160.0000000    0.2693074
547200.0000000    0.2439015
547240.0000000    0.2650158
547280.0000000    0.2639585
547320.0000000    0.2564314
547360.0000000    0.2530386
547400.0000000    0.2571935
547440.0000000    0.2637623
547480.0000000    0.2593989
547520.0000000    0.2664414
547560.0000000    0.2557242
547600.0000000    0.2556316
547640.0000000    0.2377086
547680.0000000    0.2721166
547720.0000000    0.2651840
547760.0000000    0.2594416
547800.0000000    0.2566524
547840.0000000    0.2513398
547880.0000000    0.2673946
547920.0000000    0.2748473
547960.0000000    0.2610031
548000.0000000    0.2585067
548040.0000000    0.2584528
548080.0000000    0.2650076
548120.0000000    0.2682195
548160.0000000    0.2623452
548200.0000000    0.2543108
548240.0000000    0.2596519
548280.0000000    0.2688312
548320.0000000    0.2648296
548360.0000000    0.2923468
548400.0000000    0.2622510
548440.0000000    0.2739862
548480.0000000    0.2658414
548520.0000000    0.2712916
548560.0000000    0.2773817
548600.0000000    0.2643898
548640.0000000    0.2669526
548680.0000000    0.2776582
548720.0000000    0.2719473
548760.0000000    0.2800001
548800.0000000    0.2743339
548840.0000000    0.2813978
548880.0000000    0.2681597
548920.0000000    0.2716072
548960.0000000    0.2845884
549000.0000000    0.2691074
549040.0000000    0.2789581
549080.0000000    0.2630851
549120.0000000    0.2773294
549160.0000000    0.2801518
549200.0000000    0.2657174
549240.0000000    0.2588676
549280.0000000    0.2658990
549320.0000000    0.2623883
549360.0000000    0.2534547
549400.0000000    0.2637170
549440.0000000    0.2512952
549480.0000000    0.2601221
549520.0000000    0.2849607
549560.0000000    0.2832838
549600.0000000    0.2808117
549640.0000000    0.2798855
549680.0000000    0.2759449
549720.0000000    0.2732414
549760.0000000    0.2812580
549800.0000000    0.2926564
549840.0000000    0.2931509
549880.0000000    0.3046852
549920.0000000    0.2687528
549960.0000000    0.2856170
550000.0000000    0.2787472
550040.0000000    0.2887225
550080.0000000    0.2804550
550120.0000000    0.2683912
550160.0000000    0.2658877
550200.0000000    0.2789055
550240.0000000    0.2534063
550280.0000000    0.2765075
550320.0000000    0.2501335
550360.0000000    0.2544263
550400.0000000    0.2691923
550440.0000000    0.2624744
550480.0000000    0.2620066
550520.0000000    0.2658105
550560.0000000    0.2542476
550600.0000000    0.2721581
550640.0000000    0.2535294
550680.0000000    0.2606066
550720.0000000    0.2588095
550760.0000000    0.2510867
550800.0000000    0.2827919
550840.0000000    0.2796842
550880.0000000    0.2697189
550920.0000000    0.2501093
550960.0000000    0.2703203
551000.0000000    0.2721411
551040.0000000    0.2581898
551080.0000000    0.2709196
551120.0000000    0.2830076
551160.0000000    0.2737561
551200.0000000    0.2701488
551240.0000000    0.2758858
551280.0000000    0.2833352
551320.0000000    0.2657284
551360.0000000    0.2680731
551400.0000000    0.2644168
551440.0000000    0.2736512
551480.0000000    0.2706076
551520.0000000    0.2701471
551560.0000000    0.2777544
551600.0000000    0.2844315
551640.0000000    0.2866375
551680.0000000    0.2638678
551720.0000000    0.2672977
551760.0000000    0.2785075
551800.0000000    0.2785647
551840.0000000    0.3048606
551880.0000000    0.2904826
551920.0000000    0.2833015
551960.0000000    0.2909836
552000.0000000    0.2886993
552040.0000000    0.2851511
552080.0000000    0.2933288
552120.0000000    0.2754444
552160.0000000    0.2858023
552200.0000000    0.2896855
552240.0000000    0.3070669
552280.0000000    0.2898961
552320.0000000    0.2872461
552360.0000000    0.2692301
552400.0000000    0.2820038
552440.0000000    0.2898741
552480.0000000    0.2823677
552520.0000000    0.2724621
552560.0000000    0.2834703
552600.0000000    0.2830119
552640.0000000    0.2903260
552680.0000000    0.2732579
552720.0000000    0.2976134
552760.0000000    0.2856053
552800.0000000    0.2689527
552840.0000000    0.2852687
552880.0000000    0.2732247
552920.0000000    0.2732964
552960.0000000    0.2726328
553000.0000000    0.2520956
553040.0000000    0.2700669
553080.0000000    0.2764498
553120.0000000    0.2720917
553160.0000000    0.2772831
553200.0000000    0.2726005
553240.0000000    0.2785989
553280.0000000    0.2884188
553320.0000000    0.2760193
553360.0000000    0.2785708
553400.0000000    0.2703983
553440.0000000    0.2632025
553480.0000000    0.2634790
553520.0000000    0.2826353
553560.0000000    0.2640917
553600.0000000    0.2534107
553640.0000000    0.2813961
553680.0000000    0.2480876
553720.0000000    0.2828879
553760.0000000    0.2514699
553800.0000000    0.2792182
553840.0000000    0.2721112
553880.0000000    0.2675783
553920.0000000    0.2733718
553960.0000000    0.2725795
554000.0000000    0.2874489
554040.0000000    0.2975950
554080.0000000    0.2970441
554120.0000000    0.2828058
554160.0000000    0.2838841
554200.0000000    0.2902291
554240.0000000    0.2703276
554280.0000000    0.2862741
554320.0000000    0.2832828
554360.0000000    0.2661943
554400.0000000    0.2737882
554440.0000000    0.2829749
554480.0000000    0.2664920
554520.0000000    0.2805605
554560.0000000    0.2696750
554600.0000000    0.2739417
554640.0000000    0.2647744
554680.0000000    0.2670597
554720.0000000    0.2638926
554760.0000000    0.2531296
554800.0000000    0.2454082
554840.0000000    0.2415411
554880.0000000    0.2352826
554920.0000000    0.2528927
554960.0000000    0.2557963
555000.0000000    0.2444586
555040.0000000    0.2458352
555080.0000000    0.2587796
555120.0000000    0.2571347
555160.0000000    0.2721874
555200.0000000    0.2824176
555240.0000000    0.2722736
555280.0000000    0.2753524
555320.0000000    0.2705340
555360.0000000    0.2761772
555400.0000000    0.2602162
555440.0000000    0.2761348
555480.0000000    0.2446429
555520.0000000    0.2693898
555560.0000000    0.2683267
555600.0000000    0.2637437
555640.0000000    0.2694821
555680.0000000    0.2673504
555720.0000000    0.2594627
555760.0000000    0.2831918
555800.0000000    0.2855558
555840.0000000    0.2847658
555880.0000000    0.2957252
555920.0000000    0.2951777
555960.0000000    0.2771988
556000.0000000    0.2916653
556040.0000000    0.2617330
556080.0000000    0.2661708
556120.0000000    0.2842721
556160.0000000    0.2666109
556200.0000000    0.2768280
556240.0000000    0.2660606
556280.0000000    0.2555921
556320.0000000    0.2751947
556360.0000000    0.2841332
556400.0000000    0.2777676
556440.0000000    0.2690967
556480.0000000    0.2833493
556520.0000000    0.2808926
556560.0000000    0.2860026
556600.0000000    0.2812955
556640.0000000    0.2855519
556680.0000000    0.2660384
556720.0000000    0.2761808
556760.0000000    0.2797522
556800.0000000    0.2962045
556840.0000000    0.2777628
556880.0000000    0.2517357
556920.0000000    0.2449979
556960.0000000    0.2801755
557000.0000000    0.2822565
557040.0000000    0.2663308
557080.0000000    0.2694352
557120.0000000    0.2516224
557160.0000000    0.2659323
557200.0000000    0.2547628
557240.0000000    0.2796097
557280.0000000    0.2612763
557320.0000000    0.2674702
557360.0000000    0.2648727
557400.0000000    0.2715991
557440.0000000    0.2936013
557480.0000000    0.2745912
557520.0000000    0.2742306
557560.0000000    0.2493063
557600.0000000    0.2615055
557640.0000000    0.2762261
557680.0000000    0.2724784
557720.0000000    0.2753116
557760.0000000    0.2771456
557800.0000000    0.2771528
557840.0000000    0.2725414
557880.0000000    0.2555510
557920.0000000    0.2610471
557960.0000000    0.2679571
558000.0000000    0.2685437
558040.0000000    0.2514548
558080.0000000    0.2651910
558120.0000000    0.2613900
558160.0000000    0.2641280
558200.0000000    0.2367362
558240.0000000    0.2513130
558280.0000000    0.2701575
558320.0000000    0.2788655
558360.0000000    0.3053721
558400.0000000    0.2748210
558440.0000000    0.2870600
558480.0000000    0.2851262
558520.0000000    0.2884876
558560.0000000    0.2692897
558600.0000000    0.2848320
558640.0000000    0.2884506
558680.0000000    0.2856942
558720.0000000    0.2757298
558760.0000000    0.3064469
558800.0000000    0.2886488
558840.0000000    0.2805377
558880.0000000    0.2625408
558920.0000000    0.2815564
558960.0000000    0.2882113
559000.0000000    0.2888064
559040.0000000    0.2939530
559080.0000000    0.3020222
559120.0000000    0.2977251
559160.0000000    0.3199289
559200.0000000    0.3147810
559240.0000000    0.3122891
559280.0000000    0.3021107
559320.0000000    0.3046611
559360.0000000    0.2835978
559400.0000000    0.2949876
559440.0000000    0.3056205
559480.0000000    0.2778452
559520.0000000    0.2817575
559560.0000000    0.2839280
559600.0000000    0.2928695
559640.0000000    0.2768782
559680.0000000    0.2558720
559720.0000000    0.2504385
559760.0000000    0.2702665
559800.0000000    0.2660769
559840.0000000    0.2674832
559880.0000000    0.2719288
559920.0000000    0.2682715
559960.0000000    0.2601090
560000.0000000    0.2507602
560040.0000000    0.2526145
560080.0000000    0.2528153
560120.0000000    0.2553046
560160.0000000    0.2528161
560200.0000000    0.2638344
560240.0000000    0.2645670
560280.0000000    0.2609669
560320.0000000    0.2735018
560360.0000000    0.2567797
560400.0000000    0.2649685
560440.0000000    0.2610440
560480.0000000    0.2644904
560520.0000000    0.2615215
560560.0000000    0.2826325
560600.0000000    0.2576013
560640.0000000    0.2632754
560680.0000000    0.2673824
560720.0000000    0.2810763
560760.0000000    0.2687637
560800.0000000    0.2671870
560840.0000000    0.2476890
560880.0000000    0.2635502
560920.0000000    0.2605543
560960.0000000    0.2682490
561000.0000000    0.2942786
561040.0000000    0.2756209
561080.0000000    0.2657708
561120.0000000    0.2672185
561160.0000000    0.2699056
561200.0000000    0.2731001
561240.0000000    0.2747399
561280.0000000    0.2739366
561320.0000000    0.2700294
561360.0000000    0.2667903
561400.0000000    0.2571357
561440.0000000    0.2715826
561480.0000000    0.2817920
561520.0000000    0.2577473
561560.0000000    0.2703900
561600.0000000    0.2424580
561640.0000000    0.2621275
561680.0000000    0.2408490
561720.0000000    0.2602692
561760.0000000    0.2400324
561800.0000000    0.2480363
561840.0000000    0.2904825
561880.0000000    0.2727999
561920.0000000    0.2907057
561960.0000000    0.3053786
562000.0000000    0.2737912
562040.0000000    0.2794599
562080.0000000    0.2914462
562120.0000000    0.2725758
562160.0000000    0.2805071
562200.0000000    0.2851157
562240.0000000    0.2787514
562280.0000000    0.2711024
562320.0000000    0.2749942
562360.0000000    0.2777262
562400.0000000    0.2791698
562440.0000000    0.2692150
562480.0000000    0.2625466
562520.0000000    0.2737975
562560.0000000    0.2597244
562600.0000000    0.2739699
562640.0000000    0.2786934
562680.0000000    0.2750794
562720.0000000    0.2777177
562760.0000000    0.2709542
562800.0000000    0.2814974
562840.0000000    0.2572649
562880.0000000    0.2926131
562920.0000000    0.2971148
562960.0000000    0.2887025
563000.0000000    0.2817058
563040.0000000    0.3045830
563080.0000000    0.2670150
563120.0000000    0.2600573
563160.0000000    0.2746619
563200.0000000    0.2683799
563240.0000000    0.2609857
563280.0000000    0.2721548
563320.0000000    0.2622443
563360.0000000    0.2653446
563400.0000000    0.2685159
563440.0000000    0.2669532
563480.0000000    0.2792718
563520.0000000    0.2736811
563560.0000000    0.2632914
563600.0000000    0.2678329
563640.0000000    0.2680861
563680.0000000    0.2579789
563720.0000000    0.2541746
563760.0000000    0.2749827
563800.0000000    0.2661565
563840.0000000    0.3007731
563880.0000000    0.2895175
563920.0000000    0.2659257
563960.0000000    0.2753990
564000.0000000    0.2565485
564040.0000000    0.2763690
564080.0000000    0.2644720
564120.0000000    0.2502836
564160.0000000    0.2608260
564200.0000000    0.2802424
564240.0000000    0.2710849
564280.0000000    0.2527541
564320.0000000    0.2543825
564360.0000000    0.2673018
564400.0000000    0.2626396
564440.0000000    0.2688197
564480.0000000    0.2689050
564520.0000000    0.2622629
564560.0000000    0.2481549
564600.0000000    0.2778974
564640.0000000    0.2397062
564680.0000000    0.2471615
564720.0000000    0.2604689
564760.0000000    0.2638713
564800.0000000    0.2580407
564840.0000000    0.2512464
564880.0000000    0.2598175
564920.0000000    0.2685937
564960.0000000    0.2462334
565000.0000000    0.2588637
565040.0000000    0.2469557
565080.0000000    0.2611011
565120.0000000    0.2532723
565160.0000000    0.2510486
565200.0000000    0.2594509
565240.0000000    0.2524253
565280.0000000    0.2736003
565320.0000000    0.2799482
565360.0000000    0.2619667
565400.0000000    0.2726649
565440.0000000    0.2713429
565480.0000000    0.2829379
565520.0000000    0.2708101
565560.0000000    0.2702423
565600.0000000    0.2800196
565640.0000000    0.2677138
565680.0000000    0.2489371
565720.0000000    0.2619232
565760.0000000    0.2652312
565800.0000000    0.2693898
565840.0000000    0.2537720
565880.0000000    0.2699754
565920.0000000    0.2757538
565960.0000000    0.2610561
566000.0000000    0.2520490
566040.0000000    0.2674654
566080.0000000    0.2638403
566120.0000000    0.2829388
566160.0000000    0.2573318
566200.0000000    0.2854141
566240.0000000    0.2793418
566280.0000000    0.2767070
566320.0000000    0.2629243
566360.0000000    0.2690469
566400.0000000    0.2624409
566440.0000000    0.2508396
566480.0000000    0.2610112
566520.0000000    0.2419174
566560.0000000    0.2551016
566600.0000000    0.2668040
566640.0000000    0.2822121
566680.0000000    0.2529564
566720.0000000    0.2578627
566760.0000000    0.2809664
566800.0000000    0.2653056
566840.0000000    0.2666333
566880.0000000    0.2693293
566920.0000000    0.2723650
566960.0000000    0.2588507
567000.0000000    0.2773433
567040.0000000    0.2836841
567080.0000000    0.2632191
567120.0000000    0.2397449
567160.0000000    0.2564663
567200.0000000    0.2611161
567240.0000000    0.2552418
567280.0000000    0.2667719
567320.0000000    0.2759792
567360.0000000    0.2775813
567400.0000000    0.2644727
567440.0000000    0.2520960
567480.0000000    0.2731633
567520.0000000    0.2733096
567560.0000000    0.2529067
567600.0000000    0.2504495
567640.0000000    0.2581849
567680.0000000    0.2735958
567720.0000000    0.2493846
567760.0000000    0.2609415
567800.0000000    0.2436786
567840.0000000    0.2367695
567880.0000000    0.2559370
567920.0000000    0.2483132
567960.0000000    0.2709181
568000.0000000    0.2602286
568040.0000000    0.2675299
568080.0000000    0.2721404
568120.0000000    0.2671238
568160.0000000    0.2693621
568200.0000000    0.2631164
568240.0000000    0.2788559
568280.0000000    0.2460407
568320.0000000    0.2765173
568360.0000000    0.2856538
568400.0000000    0.2669189
568440.0000000    0.2722095
568480.0000000    0.2811228
568520.0000000    0.2684563
568560.0000000    0.2710110
568600.0000000    0.2537785
568640.0000000    0.2601664
568680.0000000    0.2642716
568720.0000000    0.2804928
568760.0000000    0.2821695
568800.0000000    0.2734387
568840.0000000    0.2940485
568880.0000000    0.2778227
568920.0000000    0.2641325
568960.0000000    0.2541318
569000.0000000    0.2840450
569040.0000000    0.2657602
569080.0000000    0.2630033
569120.0000000    0.2725327
569160.0000000    0.2621465
569200.0000000    0.2589544
569240.0000000    0.2798787
569280.0000000    0.2612703
569320.0000000    0.2673951
569360.0000000    0.2803549
569400.0000000    0.2617922
569440.0000000    0.2654082
569480.0000000    0.2573795
569520.0000000    0.2720531
569560.0000000    0.2587281
569600.0000000    0.2717859
569640.0000000    0.2820613
569680.0000000    0.2839774
569720.0000000    0.2710195
569760.0000000    0.2459705
569800.0000000    0.2513341
569840.0000000    0.2810242
569880.0000000    0.2799144
569920.0000000    0.2662971
569960.0000000    0.2653826
570000.0000000    0.2640940
570040.0000000    0.2515027
570080.0000000    0.2831767
570120.0000000    0.2946155
570160.0000000    0.2832568
570200.0000000    0.2869366
570240.0000000    0.2940247
570280.0000000    0.2723612
570320.0000000    0.2852308
570360.0000000    0.2867656
570400.0000000    0.2697471
570440.0000000    0.2716329
570480.0000000    0.2749093
570520.0000000    0.2911162
570560.0000000    0.2650240
570600.0000000    0.2671452
570640.0000000    0.2710313
570680.0000000    0.2630771
570720.0000000    0.2877572
570760.0000000    0.2727196
570800.0000000    0.2854699
570840.0000000    0.2514877
570880.0000000    0.2714535
570920.0000000    0.2802970
570960.0000000    0.2770574
571000.0000000    0.2441468
571040.0000000    0.2731405
571080.0000000    0.2716492
571120.0000000    0.2749226
571160.0000000    0.2718633
571200.0000000    0.2723314
571240.0000000    0.2900769
571280.0000000    0.2773416
571320.0000000    0.2681367
571360.0000000    0.2676482
571400.0000000    0.2802076
571440.0000000    0.2742046
571480.0000000    0.2645888
571520.0000000    0.2571790
571560.0000000    0.2442878
571600.0000000    0.2523957
571640.0000000    0.2617067
571680.0000000    0.2481270
571720.0000000    0.2634193
571760.0000000    0.2637384
571800.0000000    0.2643804
571840.0000000    0.2565719
571880.0000000    0.2577404
571920.0000000    0.2667908
571960.0000000    0.2728061
572000.0000000    0.2722016
572040.0000000    0.2892524
572080.0000000    0.2698807
572120.0000000    0.2723450
572160.0000000    0.2737141
572200.0000000    0.2506478
572240.0000000    0.2816750
572280.0000000    0.2539969
572320.0000000    0.2704728
572360.0000000    0.2773318
572400.0000000    0.2711349
572440.0000000    0.2705525
572480.0000000    0.2792689
572520.0000000    0.2824534
572560.0000000    0.2948850
572600.0000000    0.2850797
572640.0000000    0.2980543
572680.0000000    0.2673150
572720.0000000    0.2750221
572760.0000000    0.2799505
572800.0000000    0.2757489
572840.0000000    0.2661107
572880.0000000    0.2732597
572920.0000000    0.2766525
572960.0000000    0.2761792
573000.0000000    0.2866472
573040.0000000    0.2711368
573080.0000000    0.2868617
573120.0000000    0.2850772
573160.0000000    0.2893167
573200.0000000    0.2798686
573240.0000000    0.2849334
573280.0000000    0.2930590
573320.0000000    0.2868752
573360.0000000    0.2556918
573400.0000000    0.2374045
573440.0000000    0.2678319
573480.0000000    0.2678481
573520.0000000    0.2738678
573560.0000000    0.2750787
573600.0000000    0.2762849
573640.0000000    0.2507281
573680.0000000    0.2618342
573720.0000000    0.2641152
573760.0000000    0.2684435
573800.0000000    0.2778813
573840.0000000    0.2626035
573880.0000000    0.2648196
573920.0000000    0.2577073
573960.0000000    0.2586254
574000.0000000    0.2692077
574040.0000000    0.2644876
574080.0000000    0.2654655
574120.0000000    0.2681594
574160.0000000    0.2667696
574200.0000000    0.2510795
574240.0000000    0.2583250
574280.0000000    0.2532156
574320.0000000    0.2539305
[truncated: 297,978 more chars]
