# Supplementary material for: Comment on 'Valid molecular dynamics simulations of human hemoglobin require a surprisingly large box size'
Source: eLife. 2019 Jun 20;8:e44718. doi: 10.7554/eLife.44718 (PMC6586461; doi:10.7554/eLife.44718)
Supplement: Figure 1—source data 1. — The zip archive contains a README file describing which source files correspond to the different panels. [file elife-44718-fig1-data1.zip › figure1/panels_AB/150A/8/rmsd_2dn2.xvg]

# This file was created Sat Jan 26 16:29:20 2019
# Created by:
#             :-) GROMACS - gmx rms, 2018.6-dev-20190123-eb3e487 (-:
# 
# Executable:   /usr/local/gromacs/2018/2018.5-impi2017-fftw337-gcc640-cuda91/bin/gmx
# Data prefix:  /usr/local/gromacs/2018/2018.5-impi2017-fftw337-gcc640-cuda91
# Working dir:  /home/degroot/hb/2dn2/Meuwly/150a-elife/8
# Command line:
#   gmx rms -s ../topol.tpr -f x.xtc -nice 0 -o rmsd_2dn2.xvg
# gmx rms is part of G R O M A C S:
#
# Good gRace! Old Maple Actually Chews Slate
#
@    title "RMSD"
@    xaxis  label "Time (ps)"
@    yaxis  label "RMSD (nm)"
@TYPE xy
@ subtitle "Backbone after lsq fit to Backbone"
   0.0000000    0.0004973
  40.0000000    0.0800775
  80.0000000    0.0872459
 120.0000000    0.0928544
 160.0000000    0.1049391
 200.0000000    0.1117513
 240.0000000    0.1102148
 280.0000000    0.1101521
 320.0000000    0.1000837
 360.0000000    0.0967943
 400.0000000    0.1214006
 440.0000000    0.1026668
 480.0000000    0.1037290
 520.0000000    0.1022592
 560.0000000    0.0869902
 600.0000000    0.0847876
 640.0000000    0.0868090
 680.0000000    0.0885572
 720.0000000    0.0827150
 760.0000000    0.0740234
 800.0000000    0.0833911
 840.0000000    0.0804005
 880.0000000    0.0858449
 920.0000000    0.0830142
 960.0000000    0.0842337
1000.0000000    0.0776100
1040.0000000    0.0814332
1080.0000000    0.0806644
1120.0000000    0.0810625
1160.0000000    0.0887432
1200.0000000    0.0878963
1240.0000000    0.0774517
1280.0000000    0.0834241
1320.0000000    0.0812523
1360.0000000    0.0850205
1400.0000000    0.0900236
1440.0000000    0.0897852
1480.0000000    0.0906121
1520.0000000    0.0844570
1560.0000000    0.0836832
1600.0000000    0.0942800
1640.0000000    0.0961785
1680.0000000    0.0900852
1720.0000000    0.0843662
1760.0000000    0.1043205
1800.0000000    0.1019697
1840.0000000    0.1030418
1880.0000000    0.1016178
1920.0000000    0.0904511
1960.0000000    0.0890889
2000.0000000    0.0855143
2040.0000000    0.0892839
2080.0000000    0.0909734
2120.0000000    0.0960772
2160.0000000    0.0935117
2200.0000000    0.1081409
2240.0000000    0.0906209
2280.0000000    0.1051643
2320.0000000    0.1041539
2360.0000000    0.0932513
2400.0000000    0.0952394
2440.0000000    0.0909874
2480.0000000    0.0969637
2520.0000000    0.0982080
2560.0000000    0.0984065
2600.0000000    0.1035476
2640.0000000    0.0937514
2680.0000000    0.0947178
2720.0000000    0.0934510
2760.0000000    0.0959564
2800.0000000    0.0918996
2840.0000000    0.0917217
2880.0000000    0.0898064
2920.0000000    0.0919110
2960.0000000    0.0957291
3000.0000000    0.0938210
3040.0000000    0.0987705
3080.0000000    0.0946848
3120.0000000    0.0908177
3160.0000000    0.1023630
3200.0000000    0.1010496
3240.0000000    0.0954355
3280.0000000    0.1025503
3320.0000000    0.0949634
3360.0000000    0.0983140
3400.0000000    0.0960350
3440.0000000    0.1019124
3480.0000000    0.0961300
3520.0000000    0.0919424
3560.0000000    0.0951195
3600.0000000    0.0996810
3640.0000000    0.0958558
3680.0000000    0.1006923
3720.0000000    0.0968795
3760.0000000    0.0990530
3800.0000000    0.0952755
3840.0000000    0.1024874
3880.0000000    0.0982910
3920.0000000    0.0912752
3960.0000000    0.0912988
4000.0000000    0.1017063
4040.0000000    0.0877991
4080.0000000    0.0925129
4120.0000000    0.0932307
4160.0000000    0.0927614
4200.0000000    0.0968626
4240.0000000    0.0838387
4280.0000000    0.0913457
4320.0000000    0.0958018
4360.0000000    0.1034188
4400.0000000    0.0995438
4440.0000000    0.1045300
4480.0000000    0.0913711
4520.0000000    0.0960841
4560.0000000    0.0968349
4600.0000000    0.1071772
4640.0000000    0.1066067
4680.0000000    0.1071113
4720.0000000    0.1073954
4760.0000000    0.0999948
4800.0000000    0.1021004
4840.0000000    0.1117862
4880.0000000    0.1088575
4920.0000000    0.0997473
4960.0000000    0.1046643
5000.0000000    0.0940535
5040.0000000    0.1025006
5080.0000000    0.0999369
5120.0000000    0.1052722
5160.0000000    0.0999717
5200.0000000    0.1035502
5240.0000000    0.1126369
5280.0000000    0.0946179
5320.0000000    0.0965105
5360.0000000    0.1005666
5400.0000000    0.0949700
5440.0000000    0.0904408
5480.0000000    0.1001077
5520.0000000    0.0970813
5560.0000000    0.0881133
5600.0000000    0.0917803
5640.0000000    0.0948809
5680.0000000    0.1057609
5720.0000000    0.1003473
5760.0000000    0.1024564
5800.0000000    0.1002625
5840.0000000    0.0956241
5880.0000000    0.0991258
5920.0000000    0.0941643
5960.0000000    0.0980585
6000.0000000    0.1087270
6040.0000000    0.1013121
6080.0000000    0.1026618
6120.0000000    0.1020046
6160.0000000    0.0975097
6200.0000000    0.0989233
6240.0000000    0.1025407
6280.0000000    0.0980204
6320.0000000    0.0954647
6360.0000000    0.1009110
6400.0000000    0.1008984
6440.0000000    0.0982918
6480.0000000    0.0918915
6520.0000000    0.0913683
6560.0000000    0.0993031
6600.0000000    0.0873291
6640.0000000    0.0967863
6680.0000000    0.1012096
6720.0000000    0.0871419
6760.0000000    0.1017137
6800.0000000    0.0905308
6840.0000000    0.0991857
6880.0000000    0.0935067
6920.0000000    0.0936728
6960.0000000    0.1013844
7000.0000000    0.0963050
7040.0000000    0.0934289
7080.0000000    0.1035075
7120.0000000    0.1041040
7160.0000000    0.0877789
7200.0000000    0.0974349
7240.0000000    0.0981998
7280.0000000    0.0910689
7320.0000000    0.0966603
7360.0000000    0.0900439
7400.0000000    0.0905783
7440.0000000    0.0927052
7480.0000000    0.1050106
7520.0000000    0.1057064
7560.0000000    0.0995706
7600.0000000    0.1038687
7640.0000000    0.0969443
7680.0000000    0.1015711
7720.0000000    0.0967026
7760.0000000    0.0934887
7800.0000000    0.0953844
7840.0000000    0.0972236
7880.0000000    0.0979955
7920.0000000    0.0989301
7960.0000000    0.1056682
8000.0000000    0.1070140
8040.0000000    0.0875178
8080.0000000    0.1012507
8120.0000000    0.0942444
8160.0000000    0.0905784
8200.0000000    0.0997161
8240.0000000    0.0992253
8280.0000000    0.1005384
8320.0000000    0.0960588
8360.0000000    0.0923763
8400.0000000    0.1049533
8440.0000000    0.0975435
8480.0000000    0.0916745
8520.0000000    0.0990384
8560.0000000    0.0977424
8600.0000000    0.1042407
8640.0000000    0.0943552
8680.0000000    0.1018169
8720.0000000    0.1001075
8760.0000000    0.1017485
8800.0000000    0.1022652
8840.0000000    0.0951171
8880.0000000    0.1005294
8920.0000000    0.0959955
8960.0000000    0.0955166
9000.0000000    0.0933798
9040.0000000    0.0899389
9080.0000000    0.0919815
9120.0000000    0.0973113
9160.0000000    0.0984840
9200.0000000    0.0919628
9240.0000000    0.0939731
9280.0000000    0.0953056
9320.0000000    0.0956508
9360.0000000    0.0934420
9400.0000000    0.0995765
9440.0000000    0.1030714
9480.0000000    0.0888039
9520.0000000    0.0963607
9560.0000000    0.0941102
9600.0000000    0.0922674
9640.0000000    0.0899759
9680.0000000    0.1015320
9720.0000000    0.0999446
9760.0000000    0.0958141
9800.0000000    0.1010594
9840.0000000    0.1018365
9880.0000000    0.0886103
9920.0000000    0.0882419
9960.0000000    0.0945125
10000.0000000    0.1035836
10040.0000000    0.0940024
10080.0000000    0.1030966
10120.0000000    0.1007258
10160.0000000    0.1068965
10200.0000000    0.1066093
10240.0000000    0.1032612
10280.0000000    0.1010826
10320.0000000    0.1058043
10360.0000000    0.1014675
10400.0000000    0.0995960
10440.0000000    0.0981717
10480.0000000    0.1016853
10520.0000000    0.1056284
10560.0000000    0.0903115
10600.0000000    0.0961866
10640.0000000    0.1025990
10680.0000000    0.1122359
10720.0000000    0.0972441
10760.0000000    0.1046248
10800.0000000    0.1042647
10840.0000000    0.1130696
10880.0000000    0.1176457
10920.0000000    0.1074013
10960.0000000    0.1077116
11000.0000000    0.1070129
11040.0000000    0.1066868
11080.0000000    0.1071994
11120.0000000    0.1026091
11160.0000000    0.1036753
11200.0000000    0.1019873
11240.0000000    0.0967952
11280.0000000    0.0945222
11320.0000000    0.0956684
11360.0000000    0.1105251
11400.0000000    0.1016644
11440.0000000    0.1069372
11480.0000000    0.1040824
11520.0000000    0.1034722
11560.0000000    0.1105212
11600.0000000    0.1024721
11640.0000000    0.1042511
11680.0000000    0.1077917
11720.0000000    0.1025452
11760.0000000    0.1014172
11800.0000000    0.0930024
11840.0000000    0.1017879
11880.0000000    0.1070971
11920.0000000    0.0945816
11960.0000000    0.0996423
12000.0000000    0.0983414
12040.0000000    0.0982585
12080.0000000    0.0975104
12120.0000000    0.0990156
12160.0000000    0.0965546
12200.0000000    0.0889065
12240.0000000    0.0953674
12280.0000000    0.0940151
12320.0000000    0.1002539
12360.0000000    0.0926537
12400.0000000    0.0959273
12440.0000000    0.0921917
12480.0000000    0.0879440
12520.0000000    0.0959053
12560.0000000    0.1110810
12600.0000000    0.1058175
12640.0000000    0.0941669
12680.0000000    0.1025014
12720.0000000    0.1011240
12760.0000000    0.0965427
12800.0000000    0.0946691
12840.0000000    0.1040607
12880.0000000    0.0988088
12920.0000000    0.0927689
12960.0000000    0.1023275
13000.0000000    0.1055763
13040.0000000    0.0978785
13080.0000000    0.0979401
13120.0000000    0.1047645
13160.0000000    0.0989318
13200.0000000    0.0989594
13240.0000000    0.1000020
13280.0000000    0.0939348
13320.0000000    0.1000578
13360.0000000    0.1071215
13400.0000000    0.1033618
13440.0000000    0.1138544
13480.0000000    0.1027664
13520.0000000    0.1097153
13560.0000000    0.1100707
13600.0000000    0.1001940
13640.0000000    0.1008726
13680.0000000    0.1016092
13720.0000000    0.1065583
13760.0000000    0.0935867
13800.0000000    0.1035066
13840.0000000    0.1087019
13880.0000000    0.1018447
13920.0000000    0.0978689
13960.0000000    0.1053561
14000.0000000    0.1012203
14040.0000000    0.0980764
14080.0000000    0.1045626
14120.0000000    0.1022471
14160.0000000    0.0959720
14200.0000000    0.0964427
14240.0000000    0.0937180
14280.0000000    0.0990158
14320.0000000    0.0936167
14360.0000000    0.0975374
14400.0000000    0.1001997
14440.0000000    0.1062946
14480.0000000    0.0889825
14520.0000000    0.0944530
14560.0000000    0.0878417
14600.0000000    0.0979775
14640.0000000    0.0905662
14680.0000000    0.0968382
14720.0000000    0.0917217
14760.0000000    0.1010614
14800.0000000    0.0937581
14840.0000000    0.1008461
14880.0000000    0.0982863
14920.0000000    0.0959610
14960.0000000    0.0979666
15000.0000000    0.0845373
15040.0000000    0.0955571
15080.0000000    0.1000351
15120.0000000    0.0969847
15160.0000000    0.1035760
15200.0000000    0.0925338
15240.0000000    0.0944549
15280.0000000    0.0910949
15320.0000000    0.0949333
15360.0000000    0.0952501
15400.0000000    0.0973951
15440.0000000    0.0874473
15480.0000000    0.0920505
15520.0000000    0.1003736
15560.0000000    0.0911019
15600.0000000    0.0985564
15640.0000000    0.0970511
15680.0000000    0.0979348
15720.0000000    0.0980898
15760.0000000    0.1018091
15800.0000000    0.0975842
15840.0000000    0.0994933
15880.0000000    0.0984033
15920.0000000    0.0987910
15960.0000000    0.0948898
16000.0000000    0.0932122
16040.0000000    0.1056383
16080.0000000    0.1072307
16120.0000000    0.1250470
16160.0000000    0.1055402
16200.0000000    0.1187236
16240.0000000    0.0984873
16280.0000000    0.1098482
16320.0000000    0.0976321
16360.0000000    0.0946047
16400.0000000    0.0927044
16440.0000000    0.0966477
16480.0000000    0.1090725
16520.0000000    0.0881630
16560.0000000    0.0914861
16600.0000000    0.0970765
16640.0000000    0.0915603
16680.0000000    0.0911453
16720.0000000    0.1008802
16760.0000000    0.0885815
16800.0000000    0.0876219
16840.0000000    0.0939319
16880.0000000    0.0965670
16920.0000000    0.0931360
16960.0000000    0.0978966
17000.0000000    0.0964823
17040.0000000    0.0974866
17080.0000000    0.0933243
17120.0000000    0.0942581
17160.0000000    0.0906860
17200.0000000    0.0963593
17240.0000000    0.1033160
17280.0000000    0.0950405
17320.0000000    0.0930073
17360.0000000    0.1006340
17400.0000000    0.0966700
17440.0000000    0.0971275
17480.0000000    0.1033464
17520.0000000    0.1119133
17560.0000000    0.1064219
17600.0000000    0.1082817
17640.0000000    0.1047042
17680.0000000    0.0999620
17720.0000000    0.0954529
17760.0000000    0.0975570
17800.0000000    0.0939504
17840.0000000    0.1027286
17880.0000000    0.1032291
17920.0000000    0.0852393
17960.0000000    0.0856357
18000.0000000    0.1063794
18040.0000000    0.0892439
18080.0000000    0.0908595
18120.0000000    0.0912283
18160.0000000    0.1031600
18200.0000000    0.0931475
18240.0000000    0.0890291
18280.0000000    0.0977559
18320.0000000    0.0918167
18360.0000000    0.0915183
18400.0000000    0.0906916
18440.0000000    0.0944021
18480.0000000    0.0954063
18520.0000000    0.1023981
18560.0000000    0.0936357
18600.0000000    0.1061745
18640.0000000    0.1066713
18680.0000000    0.1024325
18720.0000000    0.0967420
18760.0000000    0.0966514
18800.0000000    0.0940715
18840.0000000    0.0976702
18880.0000000    0.1003228
18920.0000000    0.1066820
18960.0000000    0.0994914
19000.0000000    0.0993923
19040.0000000    0.1012679
19080.0000000    0.0944575
19120.0000000    0.0919927
19160.0000000    0.0975027
19200.0000000    0.1008150
19240.0000000    0.1061407
19280.0000000    0.1045857
19320.0000000    0.0911769
19360.0000000    0.1038087
19400.0000000    0.0988213
19440.0000000    0.1033480
19480.0000000    0.1199734
19520.0000000    0.1170108
19560.0000000    0.1275879
19600.0000000    0.1100275
19640.0000000    0.1096757
19680.0000000    0.1061888
19720.0000000    0.1080290
19760.0000000    0.1042945
19800.0000000    0.1145294
19840.0000000    0.1012412
19880.0000000    0.0935692
19920.0000000    0.0975620
19960.0000000    0.0922528
20000.0000000    0.0911179
20040.0000000    0.0989215
20080.0000000    0.0931050
20120.0000000    0.0930526
20160.0000000    0.0973806
20200.0000000    0.0979418
20240.0000000    0.0966041
20280.0000000    0.0994423
20320.0000000    0.1098478
20360.0000000    0.1026839
20400.0000000    0.0895940
20440.0000000    0.0970607
20480.0000000    0.0891784
20520.0000000    0.0931936
20560.0000000    0.1017584
20600.0000000    0.0935727
20640.0000000    0.0976928
20680.0000000    0.0938893
20720.0000000    0.0925866
20760.0000000    0.0867762
20800.0000000    0.1041311
20840.0000000    0.1044273
20880.0000000    0.1000550
20920.0000000    0.0947357
20960.0000000    0.0954413
21000.0000000    0.0951077
21040.0000000    0.0833390
21080.0000000    0.1038424
21120.0000000    0.0897110
21160.0000000    0.0940572
21200.0000000    0.0900743
21240.0000000    0.0995635
21280.0000000    0.0978622
21320.0000000    0.0961744
21360.0000000    0.1115742
21400.0000000    0.1024687
21440.0000000    0.1066061
21480.0000000    0.0978715
21520.0000000    0.0872537
21560.0000000    0.0920404
21600.0000000    0.0900909
21640.0000000    0.0905858
21680.0000000    0.0998747
21720.0000000    0.0987346
21760.0000000    0.0994907
21800.0000000    0.1071742
21840.0000000    0.0941731
21880.0000000    0.1148972
21920.0000000    0.0984961
21960.0000000    0.1028597
22000.0000000    0.0950264
22040.0000000    0.0991270
22080.0000000    0.0891515
22120.0000000    0.1038773
22160.0000000    0.0979860
22200.0000000    0.0920780
22240.0000000    0.0913548
22280.0000000    0.0964983
22320.0000000    0.1030869
22360.0000000    0.0989372
22400.0000000    0.0942818
22440.0000000    0.1046258
22480.0000000    0.0909861
22520.0000000    0.0978329
22560.0000000    0.0993158
22600.0000000    0.1038295
22640.0000000    0.0955701
22680.0000000    0.1015557
22720.0000000    0.1007082
22760.0000000    0.1042201
22800.0000000    0.1047306
22840.0000000    0.1084726
22880.0000000    0.0907629
22920.0000000    0.0985512
22960.0000000    0.1156909
23000.0000000    0.1111596
23040.0000000    0.1006946
23080.0000000    0.0918938
23120.0000000    0.0984521
23160.0000000    0.0965652
23200.0000000    0.0907510
23240.0000000    0.1046803
23280.0000000    0.0921540
23320.0000000    0.1002085
23360.0000000    0.1146683
23400.0000000    0.1017508
23440.0000000    0.1026813
23480.0000000    0.0931166
23520.0000000    0.1103427
23560.0000000    0.0975223
23600.0000000    0.0914018
23640.0000000    0.0934016
23680.0000000    0.0960957
23720.0000000    0.0925779
23760.0000000    0.0978458
23800.0000000    0.0952808
23840.0000000    0.0960216
23880.0000000    0.1043105
23920.0000000    0.0931833
23960.0000000    0.1098339
24000.0000000    0.0944494
24040.0000000    0.0921630
24080.0000000    0.0885558
24120.0000000    0.0945250
24160.0000000    0.1039947
24200.0000000    0.0858466
24240.0000000    0.1020575
24280.0000000    0.0888849
24320.0000000    0.0930807
24360.0000000    0.0945806
24400.0000000    0.0912512
24440.0000000    0.0939426
24480.0000000    0.0911687
24520.0000000    0.0911911
24560.0000000    0.0915133
24600.0000000    0.0891755
24640.0000000    0.0873939
24680.0000000    0.0989865
24720.0000000    0.0994805
24760.0000000    0.0931888
24800.0000000    0.0884937
24840.0000000    0.0943369
24880.0000000    0.1002397
24920.0000000    0.0849686
24960.0000000    0.0913294
25000.0000000    0.0977693
25040.0000000    0.0885706
25080.0000000    0.0888426
25120.0000000    0.0941201
25160.0000000    0.0976583
25200.0000000    0.0953748
25240.0000000    0.0968002
25280.0000000    0.0949541
25320.0000000    0.0853065
25360.0000000    0.0898670
25400.0000000    0.0896715
25440.0000000    0.0885452
25480.0000000    0.0825454
25520.0000000    0.0933907
25560.0000000    0.0928771
25600.0000000    0.0831422
25640.0000000    0.0942471
25680.0000000    0.0965649
25720.0000000    0.0882459
25760.0000000    0.0955272
25800.0000000    0.0947975
25840.0000000    0.0982663
25880.0000000    0.0872462
25920.0000000    0.0893000
25960.0000000    0.0961216
26000.0000000    0.1005502
26040.0000000    0.1006024
26080.0000000    0.1056145
26120.0000000    0.0925640
26160.0000000    0.0887240
26200.0000000    0.0902057
26240.0000000    0.1098487
26280.0000000    0.1016271
26320.0000000    0.0889755
26360.0000000    0.1031826
26400.0000000    0.0957746
26440.0000000    0.0938296
26480.0000000    0.0912740
26520.0000000    0.0967068
26560.0000000    0.0931109
26600.0000000    0.0918662
26640.0000000    0.0940286
26680.0000000    0.1000588
26720.0000000    0.0926124
26760.0000000    0.0859577
26800.0000000    0.0944613
26840.0000000    0.0945767
26880.0000000    0.0982857
26920.0000000    0.0993243
26960.0000000    0.0998839
27000.0000000    0.1046289
27040.0000000    0.1037521
27080.0000000    0.0943244
27120.0000000    0.0970141
27160.0000000    0.0896241
27200.0000000    0.1006681
27240.0000000    0.0941330
27280.0000000    0.1028906
27320.0000000    0.0974008
27360.0000000    0.0970444
27400.0000000    0.0954429
27440.0000000    0.0939151
27480.0000000    0.0968462
27520.0000000    0.0969164
27560.0000000    0.0964792
27600.0000000    0.0973624
27640.0000000    0.1027152
27680.0000000    0.0973094
27720.0000000    0.0994206
27760.0000000    0.0952018
27800.0000000    0.1046645
27840.0000000    0.0992071
27880.0000000    0.0964468
27920.0000000    0.0912326
27960.0000000    0.0864477
28000.0000000    0.0990628
28040.0000000    0.1015377
28080.0000000    0.0975914
28120.0000000    0.0974218
28160.0000000    0.1041121
28200.0000000    0.0919677
28240.0000000    0.1027553
28280.0000000    0.0975397
28320.0000000    0.0948210
28360.0000000    0.0922384
28400.0000000    0.1012322
28440.0000000    0.0908197
28480.0000000    0.0934516
28520.0000000    0.1034747
28560.0000000    0.1025809
28600.0000000    0.1108981
28640.0000000    0.1107905
28680.0000000    0.0993315
28720.0000000    0.0993610
28760.0000000    0.1067708
28800.0000000    0.1058561
28840.0000000    0.1045608
28880.0000000    0.1018312
28920.0000000    0.1054267
28960.0000000    0.1092576
29000.0000000    0.0959224
29040.0000000    0.0987292
29080.0000000    0.0911565
29120.0000000    0.0979644
29160.0000000    0.1003925
29200.0000000    0.0990876
29240.0000000    0.0956528
29280.0000000    0.0977205
29320.0000000    0.1060906
29360.0000000    0.0983418
29400.0000000    0.0949418
29440.0000000    0.0864947
29480.0000000    0.0817370
29520.0000000    0.0893588
29560.0000000    0.0891893
29600.0000000    0.0942109
29640.0000000    0.0928577
29680.0000000    0.0966265
29720.0000000    0.1006433
29760.0000000    0.1090922
29800.0000000    0.0882221
29840.0000000    0.0984209
29880.0000000    0.0843791
29920.0000000    0.0920936
29960.0000000    0.1001348
30000.0000000    0.0979053
30040.0000000    0.0950584
30080.0000000    0.1009357
30120.0000000    0.1050958
30160.0000000    0.1109511
30200.0000000    0.0910008
30240.0000000    0.0957438
30280.0000000    0.0943182
30320.0000000    0.0999511
30360.0000000    0.0979870
30400.0000000    0.0973433
30440.0000000    0.1021557
30480.0000000    0.1024822
30520.0000000    0.1008219
30560.0000000    0.1045134
30600.0000000    0.1102452
30640.0000000    0.0957276
30680.0000000    0.0861389
30720.0000000    0.0900744
30760.0000000    0.0907108
30800.0000000    0.1054909
30840.0000000    0.1025808
30880.0000000    0.1050123
30920.0000000    0.1091365
30960.0000000    0.0972579
31000.0000000    0.1035516
31040.0000000    0.1113649
31080.0000000    0.1086339
31120.0000000    0.1007636
31160.0000000    0.0959044
31200.0000000    0.0926379
31240.0000000    0.0947384
31280.0000000    0.1048176
31320.0000000    0.0976329
31360.0000000    0.1049821
31400.0000000    0.1102993
31440.0000000    0.1099723
31480.0000000    0.1028595
31520.0000000    0.1056555
31560.0000000    0.1056888
31600.0000000    0.0963278
31640.0000000    0.1029370
31680.0000000    0.1082954
31720.0000000    0.0990196
31760.0000000    0.1091045
31800.0000000    0.0963567
31840.0000000    0.0953969
31880.0000000    0.1028621
31920.0000000    0.0947853
31960.0000000    0.0987434
32000.0000000    0.0887529
32040.0000000    0.0985373
32080.0000000    0.0886331
32120.0000000    0.0892821
32160.0000000    0.0967247
32200.0000000    0.0932283
32240.0000000    0.0940487
32280.0000000    0.0956639
32320.0000000    0.0892757
32360.0000000    0.0996135
32400.0000000    0.0969343
32440.0000000    0.0984790
32480.0000000    0.0882235
32520.0000000    0.0906114
32560.0000000    0.0923112
32600.0000000    0.0918820
32640.0000000    0.1028458
32680.0000000    0.1039839
32720.0000000    0.0982551
32760.0000000    0.1001557
32800.0000000    0.0989672
32840.0000000    0.1005693
32880.0000000    0.0981373
32920.0000000    0.0929582
32960.0000000    0.1020730
33000.0000000    0.1003596
33040.0000000    0.0997263
33080.0000000    0.0991323
33120.0000000    0.1024542
33160.0000000    0.1041889
33200.0000000    0.1030199
33240.0000000    0.1063940
33280.0000000    0.1060960
33320.0000000    0.1053103
33360.0000000    0.0965769
33400.0000000    0.0908754
33440.0000000    0.0943575
33480.0000000    0.1057608
33520.0000000    0.0991527
33560.0000000    0.1041401
33600.0000000    0.0939874
33640.0000000    0.0934703
33680.0000000    0.0957421
33720.0000000    0.0985743
33760.0000000    0.0933347
33800.0000000    0.0978465
33840.0000000    0.0994451
33880.0000000    0.0925603
33920.0000000    0.0933896
33960.0000000    0.1012678
34000.0000000    0.1078446
34040.0000000    0.1041002
34080.0000000    0.1106284
34120.0000000    0.1042097
34160.0000000    0.0971534
34200.0000000    0.0939951
34240.0000000    0.0952847
34280.0000000    0.0994031
34320.0000000    0.0988409
34360.0000000    0.1160185
34400.0000000    0.0997621
34440.0000000    0.0958096
34480.0000000    0.1077353
34520.0000000    0.0951054
34560.0000000    0.1041024
34600.0000000    0.1036676
34640.0000000    0.0988684
34680.0000000    0.0953932
34720.0000000    0.0989867
34760.0000000    0.1041753
34800.0000000    0.1126056
34840.0000000    0.1043011
34880.0000000    0.1012347
34920.0000000    0.0983922
34960.0000000    0.0993516
35000.0000000    0.1031084
35040.0000000    0.1036464
35080.0000000    0.0914171
35120.0000000    0.1018237
35160.0000000    0.1134203
35200.0000000    0.1072583
35240.0000000    0.0973247
35280.0000000    0.0931832
35320.0000000    0.0913199
35360.0000000    0.0981842
35400.0000000    0.0956201
35440.0000000    0.1011643
35480.0000000    0.1029615
35520.0000000    0.1030774
35560.0000000    0.1149946
35600.0000000    0.1024526
35640.0000000    0.0937872
35680.0000000    0.1048930
35720.0000000    0.1084381
35760.0000000    0.1021509
35800.0000000    0.1128635
35840.0000000    0.1033994
35880.0000000    0.1000509
35920.0000000    0.1016129
35960.0000000    0.0989849
36000.0000000    0.0914927
36040.0000000    0.0955743
36080.0000000    0.0964328
36120.0000000    0.0991731
36160.0000000    0.1000922
36200.0000000    0.0931815
36240.0000000    0.1002673
36280.0000000    0.1073029
36320.0000000    0.1030642
36360.0000000    0.1027834
36400.0000000    0.0936718
36440.0000000    0.1024316
36480.0000000    0.0974807
36520.0000000    0.0947290
36560.0000000    0.0986603
36600.0000000    0.0899236
36640.0000000    0.0899993
36680.0000000    0.0864381
36720.0000000    0.1050481
36760.0000000    0.1032712
36800.0000000    0.0879694
36840.0000000    0.1003189
36880.0000000    0.0931805
36920.0000000    0.0917651
36960.0000000    0.0975709
37000.0000000    0.0954639
37040.0000000    0.0904559
37080.0000000    0.0910397
37120.0000000    0.0858133
37160.0000000    0.0911809
37200.0000000    0.0983048
37240.0000000    0.0988594
37280.0000000    0.0908795
37320.0000000    0.0897585
37360.0000000    0.0887648
37400.0000000    0.0849334
37440.0000000    0.1040291
37480.0000000    0.1019394
37520.0000000    0.0944698
37560.0000000    0.0967394
37600.0000000    0.1036382
37640.0000000    0.0977373
37680.0000000    0.0942259
37720.0000000    0.0995695
37760.0000000    0.0927079
37800.0000000    0.0968461
37840.0000000    0.0916303
37880.0000000    0.0903371
37920.0000000    0.0960662
37960.0000000    0.0949766
38000.0000000    0.0945215
38040.0000000    0.1033506
38080.0000000    0.0871736
38120.0000000    0.0923980
38160.0000000    0.0919999
38200.0000000    0.1021397
38240.0000000    0.0933541
38280.0000000    0.1035686
38320.0000000    0.1094064
38360.0000000    0.1007945
38400.0000000    0.0967343
38440.0000000    0.0898584
38480.0000000    0.0980528
38520.0000000    0.1008792
38560.0000000    0.0971833
38600.0000000    0.1074640
38640.0000000    0.1003009
38680.0000000    0.1095737
38720.0000000    0.1155350
38760.0000000    0.1211000
38800.0000000    0.1232434
38840.0000000    0.1050147
38880.0000000    0.1081470
38920.0000000    0.1063899
38960.0000000    0.1091058
39000.0000000    0.1089483
39040.0000000    0.1125415
39080.0000000    0.1044882
39120.0000000    0.0999521
39160.0000000    0.0999499
39200.0000000    0.1056798
39240.0000000    0.0962138
39280.0000000    0.0965783
39320.0000000    0.0952854
39360.0000000    0.1005709
39400.0000000    0.1051744
39440.0000000    0.1074854
39480.0000000    0.0966738
39520.0000000    0.0986885
39560.0000000    0.1054391
39600.0000000    0.1107460
39640.0000000    0.0992177
39680.0000000    0.1056509
39720.0000000    0.1089062
39760.0000000    0.1115663
39800.0000000    0.1140633
39840.0000000    0.1111739
39880.0000000    0.1126344
39920.0000000    0.1055264
39960.0000000    0.1111901
40000.0000000    0.1086616
40040.0000000    0.1095144
40080.0000000    0.1097552
40120.0000000    0.1228679
40160.0000000    0.1169622
40200.0000000    0.1033898
40240.0000000    0.1101569
40280.0000000    0.1190692
40320.0000000    0.1179857
40360.0000000    0.1068388
40400.0000000    0.1128816
40440.0000000    0.0996029
40480.0000000    0.1032210
40520.0000000    0.1213145
40560.0000000    0.1239410
40600.0000000    0.1214660
40640.0000000    0.1137921
40680.0000000    0.1135292
40720.0000000    0.1169972
40760.0000000    0.1152906
40800.0000000    0.1203704
40840.0000000    0.1110209
40880.0000000    0.1072903
40920.0000000    0.1181182
40960.0000000    0.1122803
41000.0000000    0.1279776
41040.0000000    0.1058801
41080.0000000    0.1004424
41120.0000000    0.1112407
41160.0000000    0.1060715
41200.0000000    0.1053175
41240.0000000    0.1069345
41280.0000000    0.1081846
41320.0000000    0.1004036
41360.0000000    0.1146783
41400.0000000    0.1110758
41440.0000000    0.1075210
41480.0000000    0.1142284
41520.0000000    0.1070904
41560.0000000    0.1115573
41600.0000000    0.1076240
41640.0000000    0.1002107
41680.0000000    0.0934557
41720.0000000    0.1084004
41760.0000000    0.1045105
41800.0000000    0.1076715
41840.0000000    0.1017985
41880.0000000    0.1016810
41920.0000000    0.1024374
41960.0000000    0.1017127
42000.0000000    0.1191633
42040.0000000    0.0907237
42080.0000000    0.1072782
42120.0000000    0.1026684
42160.0000000    0.1030072
42200.0000000    0.0956948
42240.0000000    0.0990270
42280.0000000    0.0979147
42320.0000000    0.1080107
42360.0000000    0.0910244
42400.0000000    0.1007568
42440.0000000    0.0916464
42480.0000000    0.0978490
42520.0000000    0.1044280
42560.0000000    0.0932168
42600.0000000    0.0920401
42640.0000000    0.0934060
42680.0000000    0.0907243
42720.0000000    0.0873407
42760.0000000    0.0908626
42800.0000000    0.0899072
42840.0000000    0.0877258
42880.0000000    0.0918943
42920.0000000    0.0987528
42960.0000000    0.1034107
43000.0000000    0.0940573
43040.0000000    0.0989361
43080.0000000    0.1093748
43120.0000000    0.0999167
43160.0000000    0.0959397
43200.0000000    0.1005821
43240.0000000    0.1109400
43280.0000000    0.1064474
43320.0000000    0.1076688
43360.0000000    0.0939678
43400.0000000    0.0835705
43440.0000000    0.0903125
43480.0000000    0.0886965
43520.0000000    0.0863486
43560.0000000    0.0866653
43600.0000000    0.0929959
43640.0000000    0.0925480
43680.0000000    0.0968600
43720.0000000    0.0951596
43760.0000000    0.0879232
43800.0000000    0.0749809
43840.0000000    0.0860844
43880.0000000    0.0888754
43920.0000000    0.0900859
43960.0000000    0.0980633
44000.0000000    0.0863660
44040.0000000    0.0844319
44080.0000000    0.0819997
44120.0000000    0.0981706
44160.0000000    0.0922391
44200.0000000    0.0982422
44240.0000000    0.0866831
44280.0000000    0.0946110
44320.0000000    0.0826466
44360.0000000    0.0857348
44400.0000000    0.0878901
44440.0000000    0.0872674
44480.0000000    0.0962132
44520.0000000    0.0866141
44560.0000000    0.1034597
44600.0000000    0.0937906
44640.0000000    0.1157473
44680.0000000    0.1227806
44720.0000000    0.1142393
44760.0000000    0.1000628
44800.0000000    0.1060237
44840.0000000    0.0953302
44880.0000000    0.0893830
44920.0000000    0.1011322
44960.0000000    0.0972633
45000.0000000    0.0943448
45040.0000000    0.1007665
45080.0000000    0.0989454
45120.0000000    0.0985900
45160.0000000    0.0944286
45200.0000000    0.1042495
45240.0000000    0.1083570
45280.0000000    0.1016945
45320.0000000    0.0938102
45360.0000000    0.0949398
45400.0000000    0.1018699
45440.0000000    0.1022770
45480.0000000    0.0980837
45520.0000000    0.1046659
45560.0000000    0.1004717
45600.0000000    0.1016530
45640.0000000    0.0992081
45680.0000000    0.1047461
45720.0000000    0.1020294
45760.0000000    0.1050857
45800.0000000    0.0986161
45840.0000000    0.1071150
45880.0000000    0.1018867
45920.0000000    0.0986543
45960.0000000    0.0975121
46000.0000000    0.1056303
46040.0000000    0.1104385
46080.0000000    0.1101236
46120.0000000    0.0957137
46160.0000000    0.0966302
46200.0000000    0.0941329
46240.0000000    0.0974127
46280.0000000    0.1020555
46320.0000000    0.0995430
46360.0000000    0.1046941
46400.0000000    0.0963424
46440.0000000    0.1056946
46480.0000000    0.1055942
46520.0000000    0.1030229
46560.0000000    0.1055317
46600.0000000    0.0927666
46640.0000000    0.0954185
46680.0000000    0.1054087
46720.0000000    0.1007751
46760.0000000    0.0969704
46800.0000000    0.1113098
46840.0000000    0.1056087
46880.0000000    0.1029798
46920.0000000    0.0922600
46960.0000000    0.0924341
47000.0000000    0.0901062
47040.0000000    0.1094236
47080.0000000    0.0953205
47120.0000000    0.0997794
47160.0000000    0.1064320
47200.0000000    0.0975268
47240.0000000    0.0961404
47280.0000000    0.0951835
47320.0000000    0.0895396
47360.0000000    0.0960893
47400.0000000    0.0928828
47440.0000000    0.0963916
47480.0000000    0.0919698
47520.0000000    0.1023065
47560.0000000    0.0973897
47600.0000000    0.1040542
47640.0000000    0.0982323
47680.0000000    0.0995361
47720.0000000    0.0926672
47760.0000000    0.0966949
47800.0000000    0.0979056
47840.0000000    0.0923627
47880.0000000    0.0939967
47920.0000000    0.0898177
47960.0000000    0.0989930
48000.0000000    0.1038187
48040.0000000    0.0950424
48080.0000000    0.1056311
48120.0000000    0.1052287
48160.0000000    0.0893940
48200.0000000    0.0974098
48240.0000000    0.0939780
48280.0000000    0.0995935
48320.0000000    0.0935275
48360.0000000    0.1003164
48400.0000000    0.0920532
48440.0000000    0.0947719
48480.0000000    0.1006967
48520.0000000    0.1040358
48560.0000000    0.1098827
48600.0000000    0.0996358
48640.0000000    0.0940452
48680.0000000    0.0928901
48720.0000000    0.0964436
48760.0000000    0.0970077
48800.0000000    0.0916661
48840.0000000    0.0890509
48880.0000000    0.0945628
48920.0000000    0.0998710
48960.0000000    0.0962625
49000.0000000    0.0928869
49040.0000000    0.0940733
49080.0000000    0.0967152
49120.0000000    0.0863135
49160.0000000    0.1035452
49200.0000000    0.0948039
49240.0000000    0.0932081
49280.0000000    0.0985878
49320.0000000    0.0972649
49360.0000000    0.0965337
49400.0000000    0.1071475
49440.0000000    0.0938746
49480.0000000    0.1037262
49520.0000000    0.1070314
49560.0000000    0.1171292
49600.0000000    0.1080120
49640.0000000    0.0995700
49680.0000000    0.0932594
49720.0000000    0.0937958
49760.0000000    0.1041349
49800.0000000    0.1018936
49840.0000000    0.1010868
49880.0000000    0.1018880
49920.0000000    0.1081538
49960.0000000    0.1092511
50000.0000000    0.1169556
50040.0000000    0.1068984
50080.0000000    0.1019821
50120.0000000    0.1021488
50160.0000000    0.0970815
50200.0000000    0.1129468
50240.0000000    0.1205209
50280.0000000    0.1164092
50320.0000000    0.1123039
50360.0000000    0.1093848
50400.0000000    0.1102321
50440.0000000    0.1049873
50480.0000000    0.1067420
50520.0000000    0.1032230
50560.0000000    0.1060777
50600.0000000    0.0960131
50640.0000000    0.0959041
50680.0000000    0.0938647
50720.0000000    0.0875600
50760.0000000    0.1037124
50800.0000000    0.0918569
50840.0000000    0.0970534
50880.0000000    0.0870592
50920.0000000    0.0972060
50960.0000000    0.0907003
51000.0000000    0.0968852
51040.0000000    0.0790184
51080.0000000    0.1025295
51120.0000000    0.0888818
51160.0000000    0.0955877
51200.0000000    0.1033248
51240.0000000    0.0944605
51280.0000000    0.0987870
51320.0000000    0.1046076
51360.0000000    0.0928610
51400.0000000    0.0900923
51440.0000000    0.1008139
51480.0000000    0.1054360
51520.0000000    0.0935976
51560.0000000    0.0965172
51600.0000000    0.0992797
51640.0000000    0.0998060
51680.0000000    0.0862285
51720.0000000    0.0887650
51760.0000000    0.0967453
51800.0000000    0.0988839
51840.0000000    0.0951940
51880.0000000    0.1009468
51920.0000000    0.0904224
51960.0000000    0.0920194
52000.0000000    0.0999749
52040.0000000    0.1007093
52080.0000000    0.1040720
52120.0000000    0.0974342
52160.0000000    0.1058309
52200.0000000    0.1110430
52240.0000000    0.1100214
52280.0000000    0.0981634
52320.0000000    0.0970443
52360.0000000    0.1034227
52400.0000000    0.0953360
52440.0000000    0.0901135
52480.0000000    0.0977522
52520.0000000    0.0841113
52560.0000000    0.0998034
52600.0000000    0.0963579
52640.0000000    0.1027915
52680.0000000    0.1023079
52720.0000000    0.0830696
52760.0000000    0.0992775
52800.0000000    0.1036766
52840.0000000    0.0966318
52880.0000000    0.1026785
52920.0000000    0.0963971
52960.0000000    0.0980115
53000.0000000    0.0915559
53040.0000000    0.0912810
53080.0000000    0.0931057
53120.0000000    0.0905945
53160.0000000    0.0928126
53200.0000000    0.1078626
53240.0000000    0.0968305
53280.0000000    0.1099000
53320.0000000    0.1033430
53360.0000000    0.0958569
53400.0000000    0.1029316
53440.0000000    0.1155225
53480.0000000    0.1059484
53520.0000000    0.1042072
53560.0000000    0.1086573
53600.0000000    0.1013994
53640.0000000    0.0997419
53680.0000000    0.0965291
53720.0000000    0.0990110
53760.0000000    0.1065105
53800.0000000    0.1060303
53840.0000000    0.1114566
53880.0000000    0.1054147
53920.0000000    0.1057492
53960.0000000    0.1116316
54000.0000000    0.1155594
54040.0000000    0.1033518
54080.0000000    0.1040575
54120.0000000    0.1089952
54160.0000000    0.1125579
54200.0000000    0.0991697
54240.0000000    0.0958235
54280.0000000    0.1018436
54320.0000000    0.1086263
54360.0000000    0.0945536
54400.0000000    0.1052844
54440.0000000    0.1010077
54480.0000000    0.0981946
54520.0000000    0.0976590
54560.0000000    0.0905996
54600.0000000    0.0929923
54640.0000000    0.0992029
54680.0000000    0.0869440
54720.0000000    0.0949605
54760.0000000    0.0904759
54800.0000000    0.0967594
54840.0000000    0.0944923
54880.0000000    0.0919861
54920.0000000    0.0964175
54960.0000000    0.0917265
55000.0000000    0.1088356
55040.0000000    0.0989424
55080.0000000    0.1045054
55120.0000000    0.0925916
55160.0000000    0.0907791
55200.0000000    0.0897964
55240.0000000    0.1006228
55280.0000000    0.1033210
55320.0000000    0.0926743
55360.0000000    0.0943462
55400.0000000    0.0909691
55440.0000000    0.0946494
55480.0000000    0.0900280
55520.0000000    0.0980463
55560.0000000    0.0924160
55600.0000000    0.0860328
55640.0000000    0.0960405
55680.0000000    0.0931839
55720.0000000    0.0909515
55760.0000000    0.0977854
55800.0000000    0.0976416
55840.0000000    0.1021510
55880.0000000    0.1002028
55920.0000000    0.1034702
55960.0000000    0.0983351
56000.0000000    0.1068042
56040.0000000    0.1085440
56080.0000000    0.0970071
56120.0000000    0.0995638
56160.0000000    0.1099050
56200.0000000    0.0980654
56240.0000000    0.0947956
56280.0000000    0.0982365
56320.0000000    0.1082313
56360.0000000    0.1015372
56400.0000000    0.1034224
56440.0000000    0.0884116
56480.0000000    0.0957973
56520.0000000    0.0984331
56560.0000000    0.0961349
56600.0000000    0.0923707
56640.0000000    0.0876234
56680.0000000    0.0793776
56720.0000000    0.0926082
56760.0000000    0.0963450
56800.0000000    0.0865531
56840.0000000    0.0834620
56880.0000000    0.0913155
56920.0000000    0.0955781
56960.0000000    0.0932751
57000.0000000    0.0980470
57040.0000000    0.0914487
57080.0000000    0.0897995
57120.0000000    0.0957136
57160.0000000    0.0965552
57200.0000000    0.0944761
57240.0000000    0.0970828
57280.0000000    0.0915413
57320.0000000    0.0892960
57360.0000000    0.0945409
57400.0000000    0.0882107
57440.0000000    0.0856489
57480.0000000    0.0870624
57520.0000000    0.0863684
57560.0000000    0.0895674
57600.0000000    0.0947536
57640.0000000    0.0911540
57680.0000000    0.0957726
57720.0000000    0.0912554
57760.0000000    0.0901272
57800.0000000    0.0873144
57840.0000000    0.0945204
57880.0000000    0.1091744
57920.0000000    0.0940165
57960.0000000    0.0913199
58000.0000000    0.0928112
58040.0000000    0.0931832
58080.0000000    0.0899116
58120.0000000    0.0815669
58160.0000000    0.0895662
58200.0000000    0.0956056
58240.0000000    0.0912645
58280.0000000    0.0959097
58320.0000000    0.0856863
58360.0000000    0.0902547
58400.0000000    0.0841326
58440.0000000    0.0881356
58480.0000000    0.1063427
58520.0000000    0.0910242
58560.0000000    0.0894032
58600.0000000    0.0954041
58640.0000000    0.0886940
58680.0000000    0.0913904
58720.0000000    0.0776669
58760.0000000    0.0943417
58800.0000000    0.0874247
58840.0000000    0.0912615
58880.0000000    0.0917698
58920.0000000    0.1007620
58960.0000000    0.1049046
59000.0000000    0.0963233
59040.0000000    0.1048668
59080.0000000    0.1035015
59120.0000000    0.1038601
59160.0000000    0.0973194
59200.0000000    0.0993367
59240.0000000    0.0995761
59280.0000000    0.0873562
59320.0000000    0.0950229
59360.0000000    0.1076571
59400.0000000    0.0971951
59440.0000000    0.0938895
59480.0000000    0.1022162
59520.0000000    0.1027993
59560.0000000    0.1013250
59600.0000000    0.0989318
59640.0000000    0.0953539
59680.0000000    0.0896222
59720.0000000    0.0916065
59760.0000000    0.1025705
59800.0000000    0.1034248
59840.0000000    0.0874835
59880.0000000    0.0966131
59920.0000000    0.0969626
59960.0000000    0.1015137
60000.0000000    0.0940864
60040.0000000    0.0999079
60080.0000000    0.1082221
60120.0000000    0.1016715
60160.0000000    0.1089530
60200.0000000    0.1010326
60240.0000000    0.1015132
60280.0000000    0.1055796
60320.0000000    0.1012843
60360.0000000    0.0915640
60400.0000000    0.0977044
60440.0000000    0.1032251
60480.0000000    0.1066095
60520.0000000    0.1146202
60560.0000000    0.0976610
60600.0000000    0.1122565
60640.0000000    0.1099356
60680.0000000    0.0982007
60720.0000000    0.0995927
60760.0000000    0.0974559
60800.0000000    0.1114361
60840.0000000    0.1080923
60880.0000000    0.0926560
60920.0000000    0.1003630
60960.0000000    0.1142121
61000.0000000    0.1053927
61040.0000000    0.1087720
61080.0000000    0.1054769
61120.0000000    0.1004732
61160.0000000    0.1013742
61200.0000000    0.1123380
61240.0000000    0.1000718
61280.0000000    0.1032616
61320.0000000    0.1140251
61360.0000000    0.1005159
61400.0000000    0.1070180
61440.0000000    0.1100169
61480.0000000    0.1026111
61520.0000000    0.1002215
61560.0000000    0.1044764
61600.0000000    0.0989921
61640.0000000    0.1001173
61680.0000000    0.0995514
61720.0000000    0.1051960
61760.0000000    0.0992449
61800.0000000    0.0993870
61840.0000000    0.0990727
61880.0000000    0.0978210
61920.0000000    0.1013112
61960.0000000    0.1020105
62000.0000000    0.1091186
62040.0000000    0.1007762
62080.0000000    0.1020138
62120.0000000    0.1009536
62160.0000000    0.1047318
62200.0000000    0.1023103
62240.0000000    0.0988622
62280.0000000    0.0927872
62320.0000000    0.0908203
62360.0000000    0.0962682
62400.0000000    0.0889386
62440.0000000    0.0991249
62480.0000000    0.1016885
62520.0000000    0.0989697
62560.0000000    0.1060374
62600.0000000    0.1150683
62640.0000000    0.1264212
62680.0000000    0.0994604
62720.0000000    0.1071183
62760.0000000    0.0984599
62800.0000000    0.1064428
62840.0000000    0.0932704
62880.0000000    0.0963479
62920.0000000    0.1005634
62960.0000000    0.1002056
63000.0000000    0.0942349
63040.0000000    0.0889685
63080.0000000    0.0865233
63120.0000000    0.0984436
63160.0000000    0.0950916
63200.0000000    0.0980772
63240.0000000    0.1061855
63280.0000000    0.0912798
63320.0000000    0.0982897
63360.0000000    0.0887944
63400.0000000    0.0864549
63440.0000000    0.0815050
63480.0000000    0.0900988
63520.0000000    0.0986866
63560.0000000    0.0877899
63600.0000000    0.0890291
63640.0000000    0.0879969
63680.0000000    0.0995250
63720.0000000    0.0940583
63760.0000000    0.0948115
63800.0000000    0.0932809
63840.0000000    0.0871595
63880.0000000    0.0939207
63920.0000000    0.0954909
63960.0000000    0.0919700
64000.0000000    0.0948057
64040.0000000    0.0879504
64080.0000000    0.0998164
64120.0000000    0.0938842
64160.0000000    0.0920317
64200.0000000    0.0932528
64240.0000000    0.1016645
64280.0000000    0.0919985
64320.0000000    0.0926294
64360.0000000    0.0934109
64400.0000000    0.0930312
64440.0000000    0.0962364
64480.0000000    0.0952933
64520.0000000    0.0932206
64560.0000000    0.1042474
64600.0000000    0.1017309
64640.0000000    0.1021289
64680.0000000    0.0957032
64720.0000000    0.0864090
64760.0000000    0.0913359
64800.0000000    0.0910820
64840.0000000    0.0950100
64880.0000000    0.0817667
64920.0000000    0.0949076
64960.0000000    0.1023237
65000.0000000    0.0963615
65040.0000000    0.0948134
65080.0000000    0.0837607
65120.0000000    0.0846132
65160.0000000    0.0901311
65200.0000000    0.0875650
65240.0000000    0.0903226
65280.0000000    0.0873397
65320.0000000    0.0927598
65360.0000000    0.0806651
65400.0000000    0.0919307
65440.0000000    0.0891883
65480.0000000    0.0953048
65520.0000000    0.0991061
65560.0000000    0.1014648
65600.0000000    0.0967811
65640.0000000    0.1000732
65680.0000000    0.0944704
65720.0000000    0.0953082
65760.0000000    0.0882545
65800.0000000    0.0883144
65840.0000000    0.0989781
65880.0000000    0.0851993
65920.0000000    0.0918710
65960.0000000    0.0873139
66000.0000000    0.0866431
66040.0000000    0.0916370
66080.0000000    0.0944444
66120.0000000    0.0873899
66160.0000000    0.1003702
66200.0000000    0.0933261
66240.0000000    0.0932084
66280.0000000    0.1001615
66320.0000000    0.0993075
66360.0000000    0.0916146
66400.0000000    0.0956831
66440.0000000    0.0927360
66480.0000000    0.0963094
66520.0000000    0.0954257
66560.0000000    0.0982586
66600.0000000    0.0937578
66640.0000000    0.0939137
66680.0000000    0.0964654
66720.0000000    0.1017711
66760.0000000    0.0998196
66800.0000000    0.0894336
66840.0000000    0.0906032
66880.0000000    0.0847402
66920.0000000    0.0930122
66960.0000000    0.0933644
67000.0000000    0.0883971
67040.0000000    0.1012606
67080.0000000    0.1004259
67120.0000000    0.0896129
67160.0000000    0.1024294
67200.0000000    0.0961426
67240.0000000    0.1024622
67280.0000000    0.0925424
67320.0000000    0.0905293
67360.0000000    0.0883230
67400.0000000    0.0968062
67440.0000000    0.0896916
67480.0000000    0.0914603
67520.0000000    0.0994442
67560.0000000    0.1006180
67600.0000000    0.0893738
67640.0000000    0.0896390
67680.0000000    0.0960696
67720.0000000    0.0996916
67760.0000000    0.0994318
67800.0000000    0.1005635
67840.0000000    0.1060393
67880.0000000    0.1004563
67920.0000000    0.0990171
67960.0000000    0.1012674
68000.0000000    0.0972678
68040.0000000    0.0939334
68080.0000000    0.0984118
68120.0000000    0.1041540
68160.0000000    0.0933608
68200.0000000    0.0976146
68240.0000000    0.0917025
68280.0000000    0.1062863
68320.0000000    0.0962516
68360.0000000    0.0974888
68400.0000000    0.1003802
68440.0000000    0.0987534
68480.0000000    0.0987161
68520.0000000    0.0968791
68560.0000000    0.1025724
68600.0000000    0.0954929
68640.0000000    0.0951663
68680.0000000    0.1008578
68720.0000000    0.0915921
68760.0000000    0.1072991
68800.0000000    0.1105304
68840.0000000    0.0898802
68880.0000000    0.0998946
68920.0000000    0.0942705
68960.0000000    0.0897592
69000.0000000    0.0899850
69040.0000000    0.0970962
69080.0000000    0.1020783
69120.0000000    0.1031618
69160.0000000    0.0992999
69200.0000000    0.1076873
69240.0000000    0.1080759
69280.0000000    0.1120659
69320.0000000    0.1005329
69360.0000000    0.1089304
69400.0000000    0.1013452
69440.0000000    0.1055466
69480.0000000    0.1042870
69520.0000000    0.1028722
69560.0000000    0.1055608
69600.0000000    0.1026948
69640.0000000    0.0967345
69680.0000000    0.1160027
69720.0000000    0.0951102
69760.0000000    0.1133676
69800.0000000    0.1007679
69840.0000000    0.0998180
69880.0000000    0.0912784
69920.0000000    0.0966091
69960.0000000    0.0990487
70000.0000000    0.1026837
70040.0000000    0.1010823
70080.0000000    0.1044503
70120.0000000    0.1055352
70160.0000000    0.1008956
70200.0000000    0.1177189
70240.0000000    0.1150471
70280.0000000    0.1008756
70320.0000000    0.0956861
70360.0000000    0.1049589
70400.0000000    0.1077526
70440.0000000    0.1055829
70480.0000000    0.1061129
70520.0000000    0.1021198
70560.0000000    0.1119759
70600.0000000    0.0968430
70640.0000000    0.1078679
70680.0000000    0.0944901
70720.0000000    0.0985359
70760.0000000    0.0984528
70800.0000000    0.0958388
70840.0000000    0.1032258
70880.0000000    0.1030075
70920.0000000    0.0971189
70960.0000000    0.1028743
71000.0000000    0.0924971
71040.0000000    0.1005748
71080.0000000    0.0997025
71120.0000000    0.1048480
71160.0000000    0.0990842
71200.0000000    0.1080143
71240.0000000    0.1103270
71280.0000000    0.1022484
71320.0000000    0.1019951
71360.0000000    0.0981242
71400.0000000    0.0990563
71440.0000000    0.1056533
71480.0000000    0.1138466
71520.0000000    0.1021101
71560.0000000    0.1182337
71600.0000000    0.1085626
71640.0000000    0.1043436
71680.0000000    0.1067264
71720.0000000    0.1033972
71760.0000000    0.1007570
71800.0000000    0.1016392
71840.0000000    0.0986427
71880.0000000    0.1027874
71920.0000000    0.1004202
71960.0000000    0.1035214
72000.0000000    0.0962679
72040.0000000    0.0940647
72080.0000000    0.1005540
72120.0000000    0.0899536
72160.0000000    0.0937221
72200.0000000    0.0980084
72240.0000000    0.0993147
72280.0000000    0.0967210
72320.0000000    0.1038086
72360.0000000    0.1024995
72400.0000000    0.1124281
72440.0000000    0.1108355
72480.0000000    0.1090144
72520.0000000    0.1059846
72560.0000000    0.1042674
72600.0000000    0.1144434
72640.0000000    0.1036589
72680.0000000    0.1004477
72720.0000000    0.1027257
72760.0000000    0.1051860
72800.0000000    0.1023030
72840.0000000    0.1033264
72880.0000000    0.0911997
72920.0000000    0.1102894
72960.0000000    0.0907969
73000.0000000    0.0922922
73040.0000000    0.0951700
73080.0000000    0.0901115
73120.0000000    0.0964753
73160.0000000    0.1012161
73200.0000000    0.0965383
73240.0000000    0.1015432
73280.0000000    0.0952586
73320.0000000    0.1072606
73360.0000000    0.0999842
73400.0000000    0.0890608
73440.0000000    0.0965425
73480.0000000    0.1044695
73520.0000000    0.1178012
73560.0000000    0.1105152
73600.0000000    0.1168811
73640.0000000    0.1060834
73680.0000000    0.1100099
73720.0000000    0.1143688
73760.0000000    0.0989422
73800.0000000    0.1027270
73840.0000000    0.0967123
73880.0000000    0.0928611
73920.0000000    0.0918292
73960.0000000    0.0938829
74000.0000000    0.0866528
74040.0000000    0.0920550
74080.0000000    0.0871303
74120.0000000    0.0904267
74160.0000000    0.0870321
74200.0000000    0.0838091
74240.0000000    0.0845258
74280.0000000    0.0793681
74320.0000000    0.0881250
74360.0000000    0.0930667
74400.0000000    0.1035441
74440.0000000    0.0961151
74480.0000000    0.0976743
74520.0000000    0.1036238
74560.0000000    0.1005815
74600.0000000    0.1044321
74640.0000000    0.1053270
74680.0000000    0.1020565
74720.0000000    0.1030997
74760.0000000    0.1077492
74800.0000000    0.1035222
74840.0000000    0.1076175
74880.0000000    0.1044286
74920.0000000    0.0965829
74960.0000000    0.1005450
75000.0000000    0.0927273
75040.0000000    0.0957014
75080.0000000    0.1013967
75120.0000000    0.0976930
75160.0000000    0.0928529
75200.0000000    0.1013831
75240.0000000    0.1018579
75280.0000000    0.1015530
75320.0000000    0.1020552
75360.0000000    0.0933951
75400.0000000    0.1019514
75440.0000000    0.0955355
75480.0000000    0.0978004
75520.0000000    0.0964936
75560.0000000    0.1007963
75600.0000000    0.1054422
75640.0000000    0.0977874
75680.0000000    0.1061674
75720.0000000    0.1032456
75760.0000000    0.1082136
75800.0000000    0.0988205
75840.0000000    0.1013453
75880.0000000    0.1047065
75920.0000000    0.0956323
75960.0000000    0.0927955
76000.0000000    0.0889244
76040.0000000    0.0961080
76080.0000000    0.1029379
76120.0000000    0.0890334
76160.0000000    0.0912601
76200.0000000    0.0948381
76240.0000000    0.0906465
76280.0000000    0.0937722
76320.0000000    0.0927566
76360.0000000    0.0864801
76400.0000000    0.0997662
76440.0000000    0.0946827
76480.0000000    0.1126417
76520.0000000    0.0935371
76560.0000000    0.0942769
76600.0000000    0.0920206
76640.0000000    0.0973488
76680.0000000    0.0960276
76720.0000000    0.1013986
76760.0000000    0.0928184
76800.0000000    0.0975890
76840.0000000    0.1114126
76880.0000000    0.1026684
76920.0000000    0.0976796
76960.0000000    0.1057561
77000.0000000    0.1001553
77040.0000000    0.1047168
77080.0000000    0.1065237
77120.0000000    0.0963518
77160.0000000    0.0973494
77200.0000000    0.0977502
77240.0000000    0.1055119
77280.0000000    0.1039023
77320.0000000    0.1041810
77360.0000000    0.1151347
77400.0000000    0.0972695
77440.0000000    0.1076375
77480.0000000    0.1147339
77520.0000000    0.0986473
77560.0000000    0.0992824
77600.0000000    0.1093210
77640.0000000    0.1075527
77680.0000000    0.1090119
77720.0000000    0.1098615
77760.0000000    0.0993709
77800.0000000    0.0955300
77840.0000000    0.0996189
77880.0000000    0.0947547
77920.0000000    0.0903968
77960.0000000    0.0943084
78000.0000000    0.1047419
78040.0000000    0.1001196
78080.0000000    0.0934251
78120.0000000    0.1068362
78160.0000000    0.1089367
78200.0000000    0.0928462
78240.0000000    0.1180006
78280.0000000    0.1051882
78320.0000000    0.1071927
78360.0000000    0.1035936
78400.0000000    0.1167567
78440.0000000    0.1074055
78480.0000000    0.1175374
78520.0000000    0.1090464
78560.0000000    0.0992122
78600.0000000    0.0960000
78640.0000000    0.1038819
78680.0000000    0.1099359
78720.0000000    0.1043785
78760.0000000    0.0984493
78800.0000000    0.1025204
78840.0000000    0.0967281
78880.0000000    0.0921003
78920.0000000    0.0953414
78960.0000000    0.0992115
79000.0000000    0.0939956
79040.0000000    0.1068202
79080.0000000    0.1037343
79120.0000000    0.0987155
79160.0000000    0.0994773
79200.0000000    0.0971880
79240.0000000    0.0916925
79280.0000000    0.1023583
79320.0000000    0.0911464
79360.0000000    0.0952417
79400.0000000    0.0933650
79440.0000000    0.0921493
79480.0000000    0.0993443
79520.0000000    0.1011185
79560.0000000    0.1010465
79600.0000000    0.0933339
79640.0000000    0.1015182
79680.0000000    0.0941309
79720.0000000    0.0918519
79760.0000000    0.0892962
79800.0000000    0.0835090
79840.0000000    0.0860814
79880.0000000    0.0827096
79920.0000000    0.0977815
79960.0000000    0.0821311
80000.0000000    0.0838586
80040.0000000    0.0958710
80080.0000000    0.0893249
80120.0000000    0.0932884
80160.0000000    0.0943727
80200.0000000    0.0847712
80240.0000000    0.0783762
80280.0000000    0.0844823
80320.0000000    0.0829212
80360.0000000    0.0877493
80400.0000000    0.0876881
80440.0000000    0.0876973
80480.0000000    0.0905761
80520.0000000    0.1056361
80560.0000000    0.1010543
80600.0000000    0.1105497
80640.0000000    0.0917984
80680.0000000    0.0925632
80720.0000000    0.0896132
80760.0000000    0.0862714
80800.0000000    0.0939151
80840.0000000    0.0850801
80880.0000000    0.0871612
80920.0000000    0.0898085
80960.0000000    0.0999852
81000.0000000    0.1001067
81040.0000000    0.0954346
81080.0000000    0.0858099
81120.0000000    0.0961795
81160.0000000    0.0964418
81200.0000000    0.0881159
81240.0000000    0.0843625
81280.0000000    0.0912485
81320.0000000    0.0987637
81360.0000000    0.1010167
81400.0000000    0.1052026
81440.0000000    0.1024393
81480.0000000    0.0950983
81520.0000000    0.1106654
81560.0000000    0.1150977
81600.0000000    0.0959034
81640.0000000    0.0936546
81680.0000000    0.0986582
81720.0000000    0.0963516
81760.0000000    0.0966833
81800.0000000    0.0871250
81840.0000000    0.0941382
81880.0000000    0.0903499
81920.0000000    0.0893336
81960.0000000    0.1092486
82000.0000000    0.1025933
82040.0000000    0.1022565
82080.0000000    0.0881676
82120.0000000    0.0940705
82160.0000000    0.0933908
82200.0000000    0.0853596
82240.0000000    0.0903052
82280.0000000    0.0885742
82320.0000000    0.0933484
82360.0000000    0.0972953
82400.0000000    0.0935320
82440.0000000    0.0902488
82480.0000000    0.0984468
82520.0000000    0.0899311
82560.0000000    0.0915011
82600.0000000    0.0992049
82640.0000000    0.0898281
82680.0000000    0.0962118
82720.0000000    0.0891415
82760.0000000    0.0912070
82800.0000000    0.0955365
82840.0000000    0.0849723
82880.0000000    0.0835953
82920.0000000    0.0872551
82960.0000000    0.0887263
83000.0000000    0.1000141
83040.0000000    0.1032583
83080.0000000    0.1016543
83120.0000000    0.0911040
83160.0000000    0.0893638
83200.0000000    0.0933191
83240.0000000    0.0937302
83280.0000000    0.1017574
83320.0000000    0.0998474
83360.0000000    0.0921315
83400.0000000    0.0960747
83440.0000000    0.1011600
83480.0000000    0.0886602
83520.0000000    0.1015517
83560.0000000    0.0992073
83600.0000000    0.0928276
83640.0000000    0.0872552
83680.0000000    0.0950823
83720.0000000    0.0857103
83760.0000000    0.0855398
83800.0000000    0.0941390
83840.0000000    0.0854626
83880.0000000    0.1019350
83920.0000000    0.0882774
83960.0000000    0.0900257
84000.0000000    0.0884735
84040.0000000    0.0889700
84080.0000000    0.0950679
84120.0000000    0.0843461
84160.0000000    0.0941917
84200.0000000    0.0861451
84240.0000000    0.0922905
84280.0000000    0.0961857
84320.0000000    0.0904605
84360.0000000    0.0863119
84400.0000000    0.0874080
84440.0000000    0.0962451
84480.0000000    0.0873315
84520.0000000    0.1049156
84560.0000000    0.0971737
84600.0000000    0.0896037
84640.0000000    0.0937700
84680.0000000    0.0940717
84720.0000000    0.0936801
84760.0000000    0.0959571
84800.0000000    0.0932567
84840.0000000    0.1011947
84880.0000000    0.0932371
84920.0000000    0.0914963
84960.0000000    0.0906298
85000.0000000    0.1021215
85040.0000000    0.0969463
85080.0000000    0.0967687
85120.0000000    0.1019197
85160.0000000    0.0874141
85200.0000000    0.1042119
85240.0000000    0.0970646
85280.0000000    0.0879061
85320.0000000    0.0914144
85360.0000000    0.0920853
85400.0000000    0.0856555
85440.0000000    0.0881996
85480.0000000    0.1006989
85520.0000000    0.1083968
85560.0000000    0.0982652
85600.0000000    0.0942704
85640.0000000    0.0891685
85680.0000000    0.0870721
85720.0000000    0.0923439
85760.0000000    0.0928093
85800.0000000    0.0928708
85840.0000000    0.0893262
85880.0000000    0.0953863
85920.0000000    0.0985662
85960.0000000    0.0997100
86000.0000000    0.1038640
86040.0000000    0.0907508
86080.0000000    0.1010151
86120.0000000    0.1041819
86160.0000000    0.0874308
86200.0000000    0.0985376
86240.0000000    0.0940893
86280.0000000    0.0866591
86320.0000000    0.1042297
86360.0000000    0.0972744
86400.0000000    0.0868334
86440.0000000    0.0959372
86480.0000000    0.0953845
86520.0000000    0.0873143
86560.0000000    0.1024809
86600.0000000    0.0926038
86640.0000000    0.1087558
86680.0000000    0.0981864
86720.0000000    0.1031362
86760.0000000    0.1017312
86800.0000000    0.0966095
86840.0000000    0.0984649
86880.0000000    0.0937921
86920.0000000    0.0971289
86960.0000000    0.1069232
87000.0000000    0.1077278
87040.0000000    0.1088672
87080.0000000    0.1086307
87120.0000000    0.1063903
87160.0000000    0.1003290
87200.0000000    0.1038268
87240.0000000    0.0949704
87280.0000000    0.1068376
87320.0000000    0.1216174
87360.0000000    0.1190959
87400.0000000    0.1190255
87440.0000000    0.1239511
87480.0000000    0.1131268
87520.0000000    0.1144602
87560.0000000    0.1246366
87600.0000000    0.1136990
87640.0000000    0.1068036
87680.0000000    0.1059460
87720.0000000    0.1001070
87760.0000000    0.1095982
87800.0000000    0.1045636
87840.0000000    0.1107828
87880.0000000    0.1126221
87920.0000000    0.0972299
87960.0000000    0.1096146
88000.0000000    0.1090429
88040.0000000    0.1127770
88080.0000000    0.0968161
88120.0000000    0.1163591
88160.0000000    0.1077336
88200.0000000    0.1196509
88240.0000000    0.1057761
88280.0000000    0.1041336
88320.0000000    0.1012265
88360.0000000    0.1124570
88400.0000000    0.0938877
88440.0000000    0.0897268
88480.0000000    0.0963109
88520.0000000    0.0914179
88560.0000000    0.1018273
88600.0000000    0.0832469
88640.0000000    0.1049748
88680.0000000    0.0926309
88720.0000000    0.0990303
88760.0000000    0.1053120
88800.0000000    0.0963967
88840.0000000    0.0913522
88880.0000000    0.1032121
88920.0000000    0.1051265
88960.0000000    0.0954940
89000.0000000    0.1035022
89040.0000000    0.1016330
89080.0000000    0.0986369
89120.0000000    0.0955310
89160.0000000    0.0911307
89200.0000000    0.0944114
89240.0000000    0.1155392
89280.0000000    0.1057508
89320.0000000    0.1084532
89360.0000000    0.1034842
89400.0000000    0.1082223
89440.0000000    0.1082442
89480.0000000    0.1124249
89520.0000000    0.1194484
89560.0000000    0.1155464
89600.0000000    0.1235423
89640.0000000    0.1111239
89680.0000000    0.1213876
89720.0000000    0.1230474
89760.0000000    0.1197343
89800.0000000    0.1150293
89840.0000000    0.1151500
89880.0000000    0.1117042
89920.0000000    0.1227464
89960.0000000    0.1095307
90000.0000000    0.1112012
90040.0000000    0.1138011
90080.0000000    0.1015147
90120.0000000    0.1035712
90160.0000000    0.1026434
90200.0000000    0.1063222
90240.0000000    0.1095685
90280.0000000    0.0943238
90320.0000000    0.1027357
90360.0000000    0.1082451
90400.0000000    0.1144217
90440.0000000    0.1139455
90480.0000000    0.0982420
90520.0000000    0.0938958
90560.0000000    0.0974924
90600.0000000    0.0995689
90640.0000000    0.0930882
90680.0000000    0.1017792
90720.0000000    0.0905997
90760.0000000    0.1051424
90800.0000000    0.1001650
90840.0000000    0.1004405
90880.0000000    0.0892767
90920.0000000    0.0932124
90960.0000000    0.0973945
91000.0000000    0.1044012
91040.0000000    0.1042354
91080.0000000    0.0927546
91120.0000000    0.0905333
91160.0000000    0.0925604
91200.0000000    0.0915669
91240.0000000    0.0842341
91280.0000000    0.0954701
91320.0000000    0.0981874
91360.0000000    0.0907789
91400.0000000    0.0907501
91440.0000000    0.0914730
91480.0000000    0.0906922
91520.0000000    0.0987747
91560.0000000    0.0938435
91600.0000000    0.0996760
91640.0000000    0.0968457
91680.0000000    0.1001142
91720.0000000    0.1019683
91760.0000000    0.1086470
91800.0000000    0.1042334
91840.0000000    0.1102458
91880.0000000    0.1102295
91920.0000000    0.1279001
91960.0000000    0.1051743
92000.0000000    0.1155073
92040.0000000    0.1180157
92080.0000000    0.1239818
92120.0000000    0.1357091
92160.0000000    0.1107385
92200.0000000    0.1116443
92240.0000000    0.0966768
92280.0000000    0.1001652
92320.0000000    0.1080398
92360.0000000    0.1021664
92400.0000000    0.1077359
92440.0000000    0.1053771
92480.0000000    0.1060487
92520.0000000    0.1134152
92560.0000000    0.1181633
92600.0000000    0.1107116
92640.0000000    0.1147416
92680.0000000    0.1160421
92720.0000000    0.1063007
92760.0000000    0.1205165
92800.0000000    0.1156465
92840.0000000    0.1202610
92880.0000000    0.1157614
92920.0000000    0.1113594
92960.0000000    0.1090499
93000.0000000    0.1061173
93040.0000000    0.1078981
93080.0000000    0.1078039
93120.0000000    0.1082787
93160.0000000    0.1098211
93200.0000000    0.1123916
93240.0000000    0.1092504
93280.0000000    0.1140219
93320.0000000    0.1124607
93360.0000000    0.1067445
93400.0000000    0.1068525
93440.0000000    0.1241166
93480.0000000    0.0971536
93520.0000000    0.1125065
93560.0000000    0.1082457
93600.0000000    0.1137687
93640.0000000    0.1059042
93680.0000000    0.1127887
93720.0000000    0.1092663
93760.0000000    0.1107341
93800.0000000    0.1231224
93840.0000000    0.1231796
93880.0000000    0.1075611
93920.0000000    0.1066320
93960.0000000    0.1159818
94000.0000000    0.1101024
94040.0000000    0.1138499
94080.0000000    0.1163310
94120.0000000    0.1205223
94160.0000000    0.1283183
94200.0000000    0.1228258
94240.0000000    0.1249793
94280.0000000    0.1108853
94320.0000000    0.1033071
94360.0000000    0.1034804
94400.0000000    0.1145916
94440.0000000    0.1081941
94480.0000000    0.1083671
94520.0000000    0.1122731
94560.0000000    0.1146507
94600.0000000    0.1063092
94640.0000000    0.1110293
94680.0000000    0.1039825
94720.0000000    0.1067774
94760.0000000    0.1178298
94800.0000000    0.1131280
94840.0000000    0.1210309
94880.0000000    0.1153501
94920.0000000    0.1069184
94960.0000000    0.1092324
95000.0000000    0.1160268
95040.0000000    0.1107992
95080.0000000    0.1205506
95120.0000000    0.1171201
95160.0000000    0.1036609
95200.0000000    0.1096783
95240.0000000    0.1176313
95280.0000000    0.1223881
95320.0000000    0.1096780
95360.0000000    0.1123067
95400.0000000    0.1099052
95440.0000000    0.1048222
95480.0000000    0.1089645
95520.0000000    0.1091060
95560.0000000    0.1050528
95600.0000000    0.1050421
95640.0000000    0.1077335
95680.0000000    0.1120101
95720.0000000    0.1124913
95760.0000000    0.1146198
95800.0000000    0.1111434
95840.0000000    0.1106590
95880.0000000    0.1157084
95920.0000000    0.1209985
95960.0000000    0.1203559
96000.0000000    0.1146145
96040.0000000    0.1150514
96080.0000000    0.1150034
96120.0000000    0.1106202
96160.0000000    0.1179642
96200.0000000    0.1138090
96240.0000000    0.1171048
96280.0000000    0.1091927
96320.0000000    0.1058171
96360.0000000    0.1070812
96400.0000000    0.1122631
96440.0000000    0.1180248
96480.0000000    0.1103565
96520.0000000    0.1081755
96560.0000000    0.1059570
96600.0000000    0.1052352
96640.0000000    0.1011236
96680.0000000    0.1046850
96720.0000000    0.1073646
96760.0000000    0.1122958
96800.0000000    0.1125636
96840.0000000    0.1131951
96880.0000000    0.1104749
96920.0000000    0.1137088
96960.0000000    0.1026981
97000.0000000    0.1114684
97040.0000000    0.1128942
97080.0000000    0.1161322
97120.0000000    0.1147972
97160.0000000    0.1172208
97200.0000000    0.1210963
97240.0000000    0.1212669
97280.0000000    0.1096935
97320.0000000    0.1086661
97360.0000000    0.1157627
97400.0000000    0.1178942
97440.0000000    0.1241709
97480.0000000    0.1205562
97520.0000000    0.1198067
97560.0000000    0.1229424
97600.0000000    0.1092981
97640.0000000    0.1267759
97680.0000000    0.1170694
97720.0000000    0.1173118
97760.0000000    0.1181430
97800.0000000    0.1285919
97840.0000000    0.1116988
97880.0000000    0.1160938
97920.0000000    0.1169937
97960.0000000    0.1121139
98000.0000000    0.1215893
98040.0000000    0.1207032
98080.0000000    0.1171976
98120.0000000    0.1136575
98160.0000000    0.1113532
98200.0000000    0.1193352
98240.0000000    0.1325363
98280.0000000    0.1240238
98320.0000000    0.1343130
98360.0000000    0.1258047
98400.0000000    0.1216993
98440.0000000    0.1182401
98480.0000000    0.1170352
98520.0000000    0.1284980
98560.0000000    0.1144302
98600.0000000    0.1242083
98640.0000000    0.1215987
98680.0000000    0.1171141
98720.0000000    0.1218097
98760.0000000    0.1188462
98800.0000000    0.1252500
98840.0000000    0.1216927
98880.0000000    0.1191653
98920.0000000    0.1170049
98960.0000000    0.1191294
99000.0000000    0.1178107
99040.0000000    0.1247711
99080.0000000    0.1261645
99120.0000000    0.1114811
99160.0000000    0.1168836
99200.0000000    0.1176512
99240.0000000    0.1106527
99280.0000000    0.1097233
99320.0000000    0.1231795
99360.0000000    0.1188880
99400.0000000    0.1187073
99440.0000000    0.1201964
99480.0000000    0.1196053
99520.0000000    0.1179495
99560.0000000    0.1185030
99600.0000000    0.1101145
99640.0000000    0.1103554
99680.0000000    0.1225787
99720.0000000    0.1065416
99760.0000000    0.1016822
99800.0000000    0.1057080
99840.0000000    0.1056572
99880.0000000    0.1004433
99920.0000000    0.1141441
99960.0000000    0.1241187
100000.0000000    0.1206782
100040.0000000    0.1196770
100080.0000000    0.1154839
100120.0000000    0.1085149
100160.0000000    0.1043374
100200.0000000    0.1005663
100240.0000000    0.1120729
100280.0000000    0.1027358
100320.0000000    0.1034448
100360.0000000    0.1116381
100400.0000000    0.1077397
100440.0000000    0.1066811
100480.0000000    0.0997747
100520.0000000    0.1149956
100560.0000000    0.1115460
100600.0000000    0.1122368
100640.0000000    0.1122491
100680.0000000    0.1040836
100720.0000000    0.1132833
100760.0000000    0.1076260
100800.0000000    0.1110182
100840.0000000    0.1171293
100880.0000000    0.1128842
100920.0000000    0.1059694
100960.0000000    0.1088848
101000.0000000    0.1121048
101040.0000000    0.1113500
101080.0000000    0.1051421
101120.0000000    0.1077634
101160.0000000    0.1177716
101200.0000000    0.1215054
101240.0000000    0.1086125
101280.0000000    0.1131171
101320.0000000    0.1116626
101360.0000000    0.1106547
101400.0000000    0.1092310
101440.0000000    0.1117155
101480.0000000    0.1034214
101520.0000000    0.1083255
101560.0000000    0.1058099
101600.0000000    0.1128970
101640.0000000    0.0994740
101680.0000000    0.1011820
101720.0000000    0.1046572
101760.0000000    0.1129872
101800.0000000    0.1086720
101840.0000000    0.1042977
101880.0000000    0.1061051
101920.0000000    0.1002717
101960.0000000    0.1119447
102000.0000000    0.1007988
102040.0000000    0.1059836
102080.0000000    0.1049717
102120.0000000    0.1011890
102160.0000000    0.0985074
102200.0000000    0.1019464
102240.0000000    0.1038323
102280.0000000    0.0903390
102320.0000000    0.0939214
102360.0000000    0.0977375
102400.0000000    0.0993382
102440.0000000    0.1081933
102480.0000000    0.0948135
102520.0000000    0.1058888
102560.0000000    0.0900889
102600.0000000    0.0963219
102640.0000000    0.0971903
102680.0000000    0.0967977
102720.0000000    0.0899801
102760.0000000    0.0990007
102800.0000000    0.1024178
102840.0000000    0.0997779
102880.0000000    0.1035682
102920.0000000    0.1065937
102960.0000000    0.1022585
103000.0000000    0.1022707
103040.0000000    0.1024195
103080.0000000    0.0924332
103120.0000000    0.0964449
103160.0000000    0.0988406
103200.0000000    0.1063683
103240.0000000    0.0982508
103280.0000000    0.1013861
103320.0000000    0.0963452
103360.0000000    0.1005373
103400.0000000    0.1048640
103440.0000000    0.1064326
103480.0000000    0.1038591
103520.0000000    0.1005019
103560.0000000    0.1065112
103600.0000000    0.1081577
103640.0000000    0.0992078
103680.0000000    0.1163424
103720.0000000    0.1140522
103760.0000000    0.1052501
103800.0000000    0.1116608
103840.0000000    0.1222758
103880.0000000    0.1103365
103920.0000000    0.1103585
103960.0000000    0.1061055
104000.0000000    0.1016715
104040.0000000    0.0968165
104080.0000000    0.1044550
104120.0000000    0.1072973
104160.0000000    0.1010504
104200.0000000    0.1053082
104240.0000000    0.1058105
104280.0000000    0.1062590
104320.0000000    0.1026113
104360.0000000    0.1014151
104400.0000000    0.1013279
104440.0000000    0.0973977
104480.0000000    0.0960581
104520.0000000    0.0993153
104560.0000000    0.1051149
104600.0000000    0.0927153
104640.0000000    0.0979797
104680.0000000    0.1018366
104720.0000000    0.0940212
104760.0000000    0.1037692
104800.0000000    0.1121484
104840.0000000    0.1080239
104880.0000000    0.1098497
104920.0000000    0.1082451
104960.0000000    0.1127198
105000.0000000    0.1150052
105040.0000000    0.1092825
105080.0000000    0.1096839
105120.0000000    0.1009752
105160.0000000    0.0995779
105200.0000000    0.0992319
105240.0000000    0.0940681
105280.0000000    0.1091669
105320.0000000    0.1121082
105360.0000000    0.1034082
105400.0000000    0.1041088
105440.0000000    0.1070375
105480.0000000    0.0994690
105520.0000000    0.1042855
105560.0000000    0.1074678
105600.0000000    0.1066301
105640.0000000    0.1010916
105680.0000000    0.1034065
105720.0000000    0.1103985
105760.0000000    0.1043564
105800.0000000    0.1039247
105840.0000000    0.1107041
105880.0000000    0.1024164
105920.0000000    0.1019668
105960.0000000    0.1028605
106000.0000000    0.0987771
106040.0000000    0.0870394
106080.0000000    0.0968651
106120.0000000    0.1006874
106160.0000000    0.0900749
106200.0000000    0.1004422
106240.0000000    0.0957803
106280.0000000    0.0895566
106320.0000000    0.0940766
106360.0000000    0.1017981
106400.0000000    0.0945505
106440.0000000    0.0867347
106480.0000000    0.0850268
106520.0000000    0.0963869
106560.0000000    0.0928689
106600.0000000    0.1059270
106640.0000000    0.1077791
106680.0000000    0.0830209
106720.0000000    0.0951083
106760.0000000    0.1041623
106800.0000000    0.0850678
106840.0000000    0.0942625
106880.0000000    0.0951733
106920.0000000    0.0849233
106960.0000000    0.0950468
107000.0000000    0.0931921
107040.0000000    0.0927464
107080.0000000    0.1020801
107120.0000000    0.1003151
107160.0000000    0.0917015
107200.0000000    0.0929213
107240.0000000    0.1031575
107280.0000000    0.0971402
107320.0000000    0.0854148
107360.0000000    0.1013497
107400.0000000    0.1065571
107440.0000000    0.1043475
107480.0000000    0.0947033
107520.0000000    0.1060163
107560.0000000    0.1057640
107600.0000000    0.1096094
107640.0000000    0.1039148
107680.0000000    0.1064061
107720.0000000    0.1083107
107760.0000000    0.1064124
107800.0000000    0.0970548
107840.0000000    0.0947694
107880.0000000    0.0882112
107920.0000000    0.0941230
107960.0000000    0.0923303
108000.0000000    0.0952976
108040.0000000    0.0991078
108080.0000000    0.1000645
108120.0000000    0.1042710
108160.0000000    0.1037448
108200.0000000    0.1003693
108240.0000000    0.0968760
108280.0000000    0.1143481
108320.0000000    0.0967794
108360.0000000    0.0954478
108400.0000000    0.1068656
108440.0000000    0.1029148
108480.0000000    0.1116935
108520.0000000    0.0891982
108560.0000000    0.0958796
108600.0000000    0.0946876
108640.0000000    0.0985656
108680.0000000    0.0956785
108720.0000000    0.0968295
108760.0000000    0.1031430
108800.0000000    0.1014775
108840.0000000    0.1009041
108880.0000000    0.1025755
108920.0000000    0.1032198
108960.0000000    0.1031469
109000.0000000    0.1032652
109040.0000000    0.1044008
109080.0000000    0.0930968
109120.0000000    0.1024359
109160.0000000    0.1045887
109200.0000000    0.0944007
109240.0000000    0.1015205
109280.0000000    0.1036567
109320.0000000    0.0997209
109360.0000000    0.0971389
109400.0000000    0.0959004
109440.0000000    0.1031360
109480.0000000    0.1050842
109520.0000000    0.0879335
109560.0000000    0.0974246
109600.0000000    0.0943605
109640.0000000    0.1052775
109680.0000000    0.0954137
109720.0000000    0.1025273
109760.0000000    0.1087364
109800.0000000    0.0926048
109840.0000000    0.1096853
109880.0000000    0.1015871
109920.0000000    0.1019865
109960.0000000    0.1010553
110000.0000000    0.0996040
110040.0000000    0.0974162
110080.0000000    0.1000260
110120.0000000    0.1032958
110160.0000000    0.1046372
110200.0000000    0.0981874
110240.0000000    0.1023808
110280.0000000    0.1148841
110320.0000000    0.1021019
110360.0000000    0.1093475
110400.0000000    0.1183729
110440.0000000    0.1217381
110480.0000000    0.1148566
110520.0000000    0.0980377
110560.0000000    0.1041235
110600.0000000    0.0929458
110640.0000000    0.1126249
110680.0000000    0.1075987
110720.0000000    0.0977301
110760.0000000    0.1088063
110800.0000000    0.1025562
110840.0000000    0.1030805
110880.0000000    0.1267023
110920.0000000    0.1013846
110960.0000000    0.1075720
111000.0000000    0.0977366
111040.0000000    0.0860558
111080.0000000    0.0969738
111120.0000000    0.0970117
111160.0000000    0.1084947
111200.0000000    0.1035962
111240.0000000    0.1122305
111280.0000000    0.1153354
111320.0000000    0.1091954
111360.0000000    0.1050032
111400.0000000    0.1071194
111440.0000000    0.1157346
111480.0000000    0.1127313
111520.0000000    0.1090401
111560.0000000    0.1069914
111600.0000000    0.1062118
111640.0000000    0.1016861
111680.0000000    0.1058644
111720.0000000    0.1106879
111760.0000000    0.1057350
111800.0000000    0.1128050
111840.0000000    0.1211678
111880.0000000    0.1047736
111920.0000000    0.1092243
111960.0000000    0.1004037
112000.0000000    0.1082015
112040.0000000    0.0946083
112080.0000000    0.0994475
112120.0000000    0.1047610
112160.0000000    0.1114756
112200.0000000    0.1066324
112240.0000000    0.1096585
112280.0000000    0.1133789
112320.0000000    0.1017669
112360.0000000    0.1008155
112400.0000000    0.1045453
112440.0000000    0.1125469
112480.0000000    0.1105678
112520.0000000    0.1120747
112560.0000000    0.1083937
112600.0000000    0.1060003
112640.0000000    0.0998503
112680.0000000    0.1050258
112720.0000000    0.0954828
112760.0000000    0.1105345
112800.0000000    0.1087924
112840.0000000    0.1041636
112880.0000000    0.1138541
112920.0000000    0.1157124
112960.0000000    0.1046582
113000.0000000    0.0972518
113040.0000000    0.1089692
113080.0000000    0.1132850
113120.0000000    0.1187943
113160.0000000    0.1037880
113200.0000000    0.1066433
113240.0000000    0.1059578
113280.0000000    0.1020158
113320.0000000    0.1034753
113360.0000000    0.1000364
113400.0000000    0.1015389
113440.0000000    0.1014381
113480.0000000    0.0970282
113520.0000000    0.0902626
113560.0000000    0.0889056
113600.0000000    0.1002126
113640.0000000    0.0992241
113680.0000000    0.1050653
113720.0000000    0.1091620
113760.0000000    0.0979855
113800.0000000    0.1048090
113840.0000000    0.0946047
113880.0000000    0.0978460
113920.0000000    0.1025005
113960.0000000    0.1004966
114000.0000000    0.0902990
114040.0000000    0.0861235
114080.0000000    0.0959634
114120.0000000    0.0945887
114160.0000000    0.0855161
114200.0000000    0.0960987
114240.0000000    0.1011626
114280.0000000    0.0912885
114320.0000000    0.0961486
114360.0000000    0.0998863
114400.0000000    0.0936051
114440.0000000    0.0899935
114480.0000000    0.1005528
114520.0000000    0.0874032
114560.0000000    0.0921997
114600.0000000    0.0934627
114640.0000000    0.0870429
114680.0000000    0.0895147
114720.0000000    0.0928225
114760.0000000    0.0896633
114800.0000000    0.0867326
114840.0000000    0.0905041
114880.0000000    0.0867115
114920.0000000    0.0892096
114960.0000000    0.0857354
115000.0000000    0.0907362
115040.0000000    0.0921880
115080.0000000    0.0841880
115120.0000000    0.0936907
115160.0000000    0.0887299
115200.0000000    0.0951717
115240.0000000    0.0875008
115280.0000000    0.0799742
115320.0000000    0.0922540
115360.0000000    0.0901126
115400.0000000    0.0844377
115440.0000000    0.0945299
115480.0000000    0.0855271
115520.0000000    0.1016379
115560.0000000    0.0979781
115600.0000000    0.0937175
115640.0000000    0.0945268
115680.0000000    0.0979002
115720.0000000    0.0942348
115760.0000000    0.1010792
115800.0000000    0.0991886
115840.0000000    0.0916888
115880.0000000    0.0918068
115920.0000000    0.0881057
115960.0000000    0.0914773
116000.0000000    0.0963253
116040.0000000    0.0898012
116080.0000000    0.0962588
116120.0000000    0.0884711
116160.0000000    0.0921946
116200.0000000    0.0949236
116240.0000000    0.0951015
116280.0000000    0.0937707
116320.0000000    0.0931199
116360.0000000    0.1005170
116400.0000000    0.0870409
116440.0000000    0.0956755
116480.0000000    0.0898552
116520.0000000    0.0935738
116560.0000000    0.0914528
116600.0000000    0.0945829
116640.0000000    0.1034921
116680.0000000    0.1052101
116720.0000000    0.1101144
116760.0000000    0.1058746
116800.0000000    0.0904212
116840.0000000    0.1061408
116880.0000000    0.1065273
116920.0000000    0.1035726
116960.0000000    0.0994275
117000.0000000    0.1087824
117040.0000000    0.1115545
117080.0000000    0.1074474
117120.0000000    0.1076034
117160.0000000    0.1061262
117200.0000000    0.1093710
117240.0000000    0.1137723
117280.0000000    0.1059902
117320.0000000    0.1008314
117360.0000000    0.1097729
117400.0000000    0.1122764
117440.0000000    0.1153917
117480.0000000    0.1019032
117520.0000000    0.1082767
117560.0000000    0.1024043
117600.0000000    0.1127148
117640.0000000    0.0962265
117680.0000000    0.1016825
117720.0000000    0.1060305
117760.0000000    0.1044076
117800.0000000    0.1108720
117840.0000000    0.1064646
117880.0000000    0.1078702
117920.0000000    0.1076809
117960.0000000    0.1141202
118000.0000000    0.0990518
118040.0000000    0.1103902
118080.0000000    0.0921537
118120.0000000    0.0961197
118160.0000000    0.0935382
118200.0000000    0.0893529
118240.0000000    0.0820819
118280.0000000    0.0908346
118320.0000000    0.0993551
118360.0000000    0.0909004
118400.0000000    0.0849515
118440.0000000    0.0788845
118480.0000000    0.0871798
118520.0000000    0.0887453
118560.0000000    0.0885654
118600.0000000    0.0958961
118640.0000000    0.0934950
118680.0000000    0.0901461
118720.0000000    0.0821562
118760.0000000    0.0823005
118800.0000000    0.0891774
118840.0000000    0.0889558
118880.0000000    0.0909457
118920.0000000    0.0917954
118960.0000000    0.0987456
119000.0000000    0.0988522
119040.0000000    0.0980876
119080.0000000    0.0914571
119120.0000000    0.0903321
119160.0000000    0.1001639
119200.0000000    0.0868462
119240.0000000    0.0906741
119280.0000000    0.0934084
119320.0000000    0.1030211
119360.0000000    0.0979524
119400.0000000    0.1016661
119440.0000000    0.1003539
119480.0000000    0.0996479
119520.0000000    0.0985566
119560.0000000    0.0961113
119600.0000000    0.0971465
119640.0000000    0.0930074
119680.0000000    0.0968783
119720.0000000    0.1010884
119760.0000000    0.1047932
119800.0000000    0.0953796
119840.0000000    0.0971546
119880.0000000    0.1010465
119920.0000000    0.1030224
119960.0000000    0.1000118
120000.0000000    0.0960354
120040.0000000    0.0913079
120080.0000000    0.1046422
120120.0000000    0.0968493
120160.0000000    0.0939900
120200.0000000    0.1033514
120240.0000000    0.0982747
120280.0000000    0.0902554
120320.0000000    0.1024022
120360.0000000    0.0950603
120400.0000000    0.0997492
120440.0000000    0.0990012
120480.0000000    0.1063765
120520.0000000    0.1006208
120560.0000000    0.0995791
120600.0000000    0.0966467
120640.0000000    0.1018225
120680.0000000    0.1057478
120720.0000000    0.1121738
120760.0000000    0.1036549
120800.0000000    0.1021850
120840.0000000    0.1002003
120880.0000000    0.1082688
120920.0000000    0.1078492
120960.0000000    0.1032099
121000.0000000    0.0919514
121040.0000000    0.0938560
121080.0000000    0.0954474
121120.0000000    0.0983370
121160.0000000    0.0944856
121200.0000000    0.0875788
121240.0000000    0.0976127
121280.0000000    0.1014920
121320.0000000    0.1051654
121360.0000000    0.0929062
121400.0000000    0.1074012
121440.0000000    0.0986733
121480.0000000    0.1019973
121520.0000000    0.0953187
121560.0000000    0.1103786
121600.0000000    0.0972448
121640.0000000    0.1040950
121680.0000000    0.1068990
121720.0000000    0.1010962
121760.0000000    0.1077856
121800.0000000    0.1106555
121840.0000000    0.1079457
121880.0000000    0.1194557
121920.0000000    0.1064052
121960.0000000    0.1202532
122000.0000000    0.1046466
122040.0000000    0.1031663
122080.0000000    0.1080523
122120.0000000    0.1072717
122160.0000000    0.1084329
122200.0000000    0.1043838
122240.0000000    0.0979778
122280.0000000    0.1066643
122320.0000000    0.1074000
122360.0000000    0.1019300
122400.0000000    0.1046128
122440.0000000    0.1035707
122480.0000000    0.1013145
122520.0000000    0.0990678
122560.0000000    0.1058956
122600.0000000    0.1059268
122640.0000000    0.1092787
122680.0000000    0.1041987
122720.0000000    0.1012028
122760.0000000    0.1042641
122800.0000000    0.1098893
122840.0000000    0.1030589
122880.0000000    0.1091957
122920.0000000    0.1073131
122960.0000000    0.1099209
123000.0000000    0.1079803
123040.0000000    0.1089032
123080.0000000    0.1092481
123120.0000000    0.0994710
123160.0000000    0.1075746
123200.0000000    0.1019477
123240.0000000    0.1050741
123280.0000000    0.1048063
123320.0000000    0.1027486
123360.0000000    0.1060274
123400.0000000    0.1079808
123440.0000000    0.1011881
123480.0000000    0.1031361
123520.0000000    0.0952645
123560.0000000    0.1061455
123600.0000000    0.1045039
123640.0000000    0.1142482
123680.0000000    0.1078173
123720.0000000    0.1024389
123760.0000000    0.1111989
123800.0000000    0.1023368
123840.0000000    0.1034620
123880.0000000    0.0981291
123920.0000000    0.1088755
123960.0000000    0.1115519
124000.0000000    0.1028282
124040.0000000    0.0950582
124080.0000000    0.0971435
124120.0000000    0.1065210
124160.0000000    0.0916247
124200.0000000    0.1069439
124240.0000000    0.0996546
124280.0000000    0.1026533
124320.0000000    0.1049584
124360.0000000    0.0951902
124400.0000000    0.1116896
124440.0000000    0.1096207
124480.0000000    0.1119271
124520.0000000    0.1131184
124560.0000000    0.1117192
124600.0000000    0.1006639
124640.0000000    0.1097110
124680.0000000    0.1009942
124720.0000000    0.1048779
124760.0000000    0.1024404
124800.0000000    0.1071572
124840.0000000    0.1002752
124880.0000000    0.1023593
124920.0000000    0.0994616
124960.0000000    0.0965627
125000.0000000    0.0871179
125040.0000000    0.1099909
125080.0000000    0.1053296
125120.0000000    0.1144376
125160.0000000    0.1105142
125200.0000000    0.1044140
125240.0000000    0.1093811
125280.0000000    0.1058368
125320.0000000    0.0936512
125360.0000000    0.1036636
125400.0000000    0.0978716
125440.0000000    0.0929252
125480.0000000    0.0978576
125520.0000000    0.1091318
125560.0000000    0.0957603
125600.0000000    0.1116218
125640.0000000    0.0944463
125680.0000000    0.0919820
125720.0000000    0.1075887
125760.0000000    0.1032094
125800.0000000    0.0967462
125840.0000000    0.0955665
125880.0000000    0.1025757
125920.0000000    0.1062634
125960.0000000    0.0926354
126000.0000000    0.0914147
126040.0000000    0.0958976
126080.0000000    0.0930102
126120.0000000    0.0933119
126160.0000000    0.1073158
126200.0000000    0.0940538
126240.0000000    0.1040532
126280.0000000    0.0963163
126320.0000000    0.0916292
126360.0000000    0.0963166
126400.0000000    0.0920719
126440.0000000    0.0915705
126480.0000000    0.0931741
126520.0000000    0.0945448
126560.0000000    0.0920023
126600.0000000    0.0976384
126640.0000000    0.0956615
126680.0000000    0.0898090
126720.0000000    0.0926096
126760.0000000    0.0959175
126800.0000000    0.0936358
126840.0000000    0.0966984
126880.0000000    0.0911442
126920.0000000    0.0905444
126960.0000000    0.1115958
127000.0000000    0.0996984
127040.0000000    0.0977962
127080.0000000    0.0950461
127120.0000000    0.0947181
127160.0000000    0.0984835
127200.0000000    0.1009816
127240.0000000    0.0961749
127280.0000000    0.0953658
127320.0000000    0.1016933
127360.0000000    0.0986092
127400.0000000    0.1008472
127440.0000000    0.1013443
127480.0000000    0.1011667
127520.0000000    0.1052034
127560.0000000    0.1014931
127600.0000000    0.1026749
127640.0000000    0.1027184
127680.0000000    0.1017763
127720.0000000    0.1029046
127760.0000000    0.0981136
127800.0000000    0.1097064
127840.0000000    0.1043215
127880.0000000    0.0997106
127920.0000000    0.0980614
127960.0000000    0.1085690
128000.0000000    0.0978008
128040.0000000    0.1024222
128080.0000000    0.1111363
128120.0000000    0.1047054
128160.0000000    0.1044632
128200.0000000    0.0942134
128240.0000000    0.1054354
128280.0000000    0.1048602
128320.0000000    0.1200043
128360.0000000    0.1046927
128400.0000000    0.1116465
128440.0000000    0.1003145
128480.0000000    0.1054875
128520.0000000    0.1061562
128560.0000000    0.1046866
128600.0000000    0.0990352
128640.0000000    0.1038889
128680.0000000    0.1087483
128720.0000000    0.1001257
128760.0000000    0.0982002
128800.0000000    0.1053073
128840.0000000    0.1040213
128880.0000000    0.0977553
128920.0000000    0.0979657
128960.0000000    0.0966752
129000.0000000    0.0951700
129040.0000000    0.1097565
129080.0000000    0.1078921
129120.0000000    0.0979334
129160.0000000    0.1009562
129200.0000000    0.0872810
129240.0000000    0.1026986
129280.0000000    0.1021861
129320.0000000    0.1108305
129360.0000000    0.1140102
129400.0000000    0.1042785
129440.0000000    0.1083493
129480.0000000    0.1117980
129520.0000000    0.1030178
129560.0000000    0.0988678
129600.0000000    0.1002848
129640.0000000    0.1005549
129680.0000000    0.0971809
129720.0000000    0.0918293
129760.0000000    0.0967389
129800.0000000    0.1045455
129840.0000000    0.1038110
129880.0000000    0.1054672
129920.0000000    0.0942345
129960.0000000    0.0943370
130000.0000000    0.0903868
130040.0000000    0.0860871
130080.0000000    0.0889312
130120.0000000    0.0999407
130160.0000000    0.1043526
130200.0000000    0.0988355
130240.0000000    0.0967568
130280.0000000    0.0973212
130320.0000000    0.0982703
130360.0000000    0.0994584
130400.0000000    0.0931434
130440.0000000    0.0994224
130480.0000000    0.0986883
130520.0000000    0.1117513
130560.0000000    0.1006703
130600.0000000    0.0997182
130640.0000000    0.0938678
130680.0000000    0.1003393
130720.0000000    0.0963511
130760.0000000    0.0984948
130800.0000000    0.1012717
130840.0000000    0.0915750
130880.0000000    0.0956490
130920.0000000    0.0980040
130960.0000000    0.0910043
131000.0000000    0.1091846
131040.0000000    0.1026288
131080.0000000    0.1083273
131120.0000000    0.0978413
131160.0000000    0.1063526
131200.0000000    0.0989866
131240.0000000    0.1058275
131280.0000000    0.0936748
131320.0000000    0.0918180
131360.0000000    0.1039590
131400.0000000    0.0959179
131440.0000000    0.0999756
131480.0000000    0.0931634
131520.0000000    0.1008955
131560.0000000    0.1011848
131600.0000000    0.1015965
131640.0000000    0.1001757
131680.0000000    0.1022334
131720.0000000    0.0922852
131760.0000000    0.0848464
131800.0000000    0.0991491
131840.0000000    0.0945294
131880.0000000    0.0923752
131920.0000000    0.0892450
131960.0000000    0.0896452
132000.0000000    0.0807474
132040.0000000    0.0900964
132080.0000000    0.0993114
132120.0000000    0.0920067
132160.0000000    0.0993273
132200.0000000    0.0982604
132240.0000000    0.0926463
132280.0000000    0.0919989
132320.0000000    0.0969706
132360.0000000    0.1001976
132400.0000000    0.0955950
132440.0000000    0.0916767
132480.0000000    0.0979341
132520.0000000    0.0893292
132560.0000000    0.0855750
132600.0000000    0.0902896
132640.0000000    0.0939923
132680.0000000    0.0921725
132720.0000000    0.0998351
132760.0000000    0.0917392
132800.0000000    0.0933434
132840.0000000    0.1047612
132880.0000000    0.0954543
132920.0000000    0.1067577
132960.0000000    0.0971394
133000.0000000    0.1060971
133040.0000000    0.1032702
133080.0000000    0.1020946
133120.0000000    0.1025202
133160.0000000    0.1052265
133200.0000000    0.1059132
133240.0000000    0.0958415
133280.0000000    0.1039930
133320.0000000    0.0954530
133360.0000000    0.1078807
133400.0000000    0.1120799
133440.0000000    0.1053474
133480.0000000    0.1067641
133520.0000000    0.1074134
133560.0000000    0.0964072
133600.0000000    0.0924503
133640.0000000    0.1021294
133680.0000000    0.1048179
133720.0000000    0.1024376
133760.0000000    0.1001513
133800.0000000    0.0972440
133840.0000000    0.0965534
133880.0000000    0.1060318
133920.0000000    0.0970994
133960.0000000    0.1027359
134000.0000000    0.1041638
134040.0000000    0.1095790
134080.0000000    0.1221532
134120.0000000    0.1151827
134160.0000000    0.1217323
134200.0000000    0.1235018
134240.0000000    0.1165339
134280.0000000    0.1138120
134320.0000000    0.1130309
134360.0000000    0.1081085
134400.0000000    0.1055258
134440.0000000    0.1221977
134480.0000000    0.1049616
134520.0000000    0.1270497
134560.0000000    0.1159327
134600.0000000    0.1195669
134640.0000000    0.1118427
134680.0000000    0.1102797
134720.0000000    0.1177095
134760.0000000    0.1067339
134800.0000000    0.1160719
134840.0000000    0.1171163
134880.0000000    0.1127721
134920.0000000    0.1150521
134960.0000000    0.1210720
135000.0000000    0.1179144
135040.0000000    0.1089201
135080.0000000    0.1083673
135120.0000000    0.1137083
135160.0000000    0.0984988
135200.0000000    0.1011972
135240.0000000    0.1031380
135280.0000000    0.1039607
135320.0000000    0.0943453
135360.0000000    0.1032906
135400.0000000    0.1045808
135440.0000000    0.1038818
135480.0000000    0.1066454
135520.0000000    0.1042910
135560.0000000    0.1123038
135600.0000000    0.0989106
135640.0000000    0.0933673
135680.0000000    0.0973673
135720.0000000    0.1172274
135760.0000000    0.0965424
135800.0000000    0.1140910
135840.0000000    0.0968286
135880.0000000    0.1045812
135920.0000000    0.1002007
135960.0000000    0.0975697
136000.0000000    0.1032162
136040.0000000    0.1009268
136080.0000000    0.1135201
136120.0000000    0.1177173
136160.0000000    0.1002511
136200.0000000    0.1030204
136240.0000000    0.0898465
136280.0000000    0.0818038
136320.0000000    0.0834445
136360.0000000    0.0896986
136400.0000000    0.0945029
136440.0000000    0.1114420
136480.0000000    0.0995905
136520.0000000    0.0975091
136560.0000000    0.0951414
136600.0000000    0.0975206
136640.0000000    0.1097239
136680.0000000    0.0966083
136720.0000000    0.0972395
136760.0000000    0.1030808
136800.0000000    0.0928015
136840.0000000    0.1108862
136880.0000000    0.1079663
136920.0000000    0.1017284
136960.0000000    0.1040481
137000.0000000    0.1163856
137040.0000000    0.1170178
137080.0000000    0.1023969
137120.0000000    0.1073831
137160.0000000    0.1031553
137200.0000000    0.1078251
137240.0000000    0.1076299
137280.0000000    0.1191923
137320.0000000    0.1012928
137360.0000000    0.1000359
137400.0000000    0.0999959
137440.0000000    0.1049978
137480.0000000    0.0997270
137520.0000000    0.1019908
137560.0000000    0.1071811
137600.0000000    0.1030913
137640.0000000    0.1062489
137680.0000000    0.1107220
137720.0000000    0.1056019
137760.0000000    0.1136196
137800.0000000    0.1109822
137840.0000000    0.1013892
137880.0000000    0.1097609
137920.0000000    0.1061703
137960.0000000    0.1035931
138000.0000000    0.1092399
138040.0000000    0.1066775
138080.0000000    0.1054458
138120.0000000    0.1130351
138160.0000000    0.0960515
138200.0000000    0.1070821
138240.0000000    0.0997811
138280.0000000    0.1048893
138320.0000000    0.1090524
138360.0000000    0.0947536
138400.0000000    0.0967166
138440.0000000    0.1009468
138480.0000000    0.1040303
138520.0000000    0.1059249
138560.0000000    0.1014909
138600.0000000    0.0943871
138640.0000000    0.0988997
138680.0000000    0.1072535
138720.0000000    0.1059260
138760.0000000    0.1055900
138800.0000000    0.1019489
138840.0000000    0.1002443
138880.0000000    0.1025512
138920.0000000    0.1065059
138960.0000000    0.1140301
139000.0000000    0.0924374
139040.0000000    0.1001571
139080.0000000    0.1013082
139120.0000000    0.1011158
139160.0000000    0.0977074
139200.0000000    0.1011322
139240.0000000    0.0951586
139280.0000000    0.0993600
139320.0000000    0.1135714
139360.0000000    0.1093186
139400.0000000    0.0953072
139440.0000000    0.1081639
139480.0000000    0.1088211
139520.0000000    0.1009565
139560.0000000    0.0942465
139600.0000000    0.1024307
139640.0000000    0.1103476
139680.0000000    0.1006508
139720.0000000    0.1066023
139760.0000000    0.1108573
139800.0000000    0.1029181
139840.0000000    0.0985264
139880.0000000    0.1009987
139920.0000000    0.1076724
139960.0000000    0.1098419
140000.0000000    0.1003215
140040.0000000    0.0946980
140080.0000000    0.1005394
140120.0000000    0.0989888
140160.0000000    0.0887320
140200.0000000    0.1001382
140240.0000000    0.1088955
140280.0000000    0.1029416
140320.0000000    0.1025050
140360.0000000    0.1080276
140400.0000000    0.1063300
140440.0000000    0.0928110
140480.0000000    0.0966625
140520.0000000    0.0941712
140560.0000000    0.0955669
140600.0000000    0.0969319
140640.0000000    0.0961003
140680.0000000    0.0976290
140720.0000000    0.0935693
140760.0000000    0.0934470
140800.0000000    0.0867801
140840.0000000    0.0881874
140880.0000000    0.0941625
140920.0000000    0.0911975
140960.0000000    0.0917044
141000.0000000    0.0885567
141040.0000000    0.0934776
141080.0000000    0.0820927
141120.0000000    0.0916931
141160.0000000    0.0958505
141200.0000000    0.0926536
141240.0000000    0.0961626
141280.0000000    0.0907481
141320.0000000    0.0904936
141360.0000000    0.1011135
141400.0000000    0.0909730
141440.0000000    0.1006138
141480.0000000    0.1011734
141520.0000000    0.1067286
141560.0000000    0.0934127
141600.0000000    0.0917280
141640.0000000    0.0907878
141680.0000000    0.0875478
141720.0000000    0.0918972
141760.0000000    0.0856455
141800.0000000    0.0858962
141840.0000000    0.0856034
141880.0000000    0.0889177
141920.0000000    0.0966098
141960.0000000    0.0955577
142000.0000000    0.0876545
142040.0000000    0.1016575
142080.0000000    0.0988009
142120.0000000    0.0887385
142160.0000000    0.0981390
142200.0000000    0.0991452
142240.0000000    0.0958208
142280.0000000    0.0971273
142320.0000000    0.0885919
142360.0000000    0.0978338
142400.0000000    0.1020317
142440.0000000    0.0973133
142480.0000000    0.0872516
142520.0000000    0.0938646
142560.0000000    0.1032603
142600.0000000    0.0949391
142640.0000000    0.0906088
142680.0000000    0.1030716
142720.0000000    0.0861112
142760.0000000    0.0985170
142800.0000000    0.0872155
142840.0000000    0.0944462
142880.0000000    0.0907515
142920.0000000    0.0891658
142960.0000000    0.0951083
143000.0000000    0.0898753
143040.0000000    0.0875805
143080.0000000    0.0989227
143120.0000000    0.0815849
143160.0000000    0.0998541
143200.0000000    0.0924538
143240.0000000    0.1044818
143280.0000000    0.0978049
143320.0000000    0.0968191
143360.0000000    0.1004622
143400.0000000    0.1012348
143440.0000000    0.0957593
143480.0000000    0.0978188
143520.0000000    0.0940248
143560.0000000    0.0911945
143600.0000000    0.0893158
143640.0000000    0.0948967
143680.0000000    0.1038015
143720.0000000    0.1012582
143760.0000000    0.0993042
143800.0000000    0.1022886
143840.0000000    0.0929282
143880.0000000    0.0995951
143920.0000000    0.0921486
143960.0000000    0.0981664
144000.0000000    0.0994091
144040.0000000    0.1018222
144080.0000000    0.0955615
144120.0000000    0.0918855
144160.0000000    0.0970214
144200.0000000    0.1010523
144240.0000000    0.0888391
144280.0000000    0.0872537
144320.0000000    0.1034943
144360.0000000    0.0976414
144400.0000000    0.0896243
144440.0000000    0.1055192
144480.0000000    0.0942679
144520.0000000    0.0960030
144560.0000000    0.0935660
144600.0000000    0.0966319
144640.0000000    0.1081205
144680.0000000    0.1099928
144720.0000000    0.1035073
144760.0000000    0.1058012
144800.0000000    0.1032713
144840.0000000    0.1046806
144880.0000000    0.1084438
144920.0000000    0.1009151
144960.0000000    0.1158026
145000.0000000    0.1082448
145040.0000000    0.1101319
145080.0000000    0.0926329
145120.0000000    0.1059331
145160.0000000    0.1119739
145200.0000000    0.1047397
145240.0000000    0.1039694
145280.0000000    0.1110425
145320.0000000    0.1062460
145360.0000000    0.1031121
145400.0000000    0.0952767
145440.0000000    0.1106220
145480.0000000    0.0963673
145520.0000000    0.1022067
145560.0000000    0.0958242
145600.0000000    0.0949167
145640.0000000    0.1070123
145680.0000000    0.1053709
145720.0000000    0.1047392
145760.0000000    0.1084941
145800.0000000    0.1123557
145840.0000000    0.1130223
145880.0000000    0.1150993
145920.0000000    0.1042928
145960.0000000    0.1272734
146000.0000000    0.1267629
146040.0000000    0.1269732
146080.0000000    0.1216782
146120.0000000    0.1182281
146160.0000000    0.1197605
146200.0000000    0.1105406
146240.0000000    0.1047894
146280.0000000    0.1247473
146320.0000000    0.1114229
146360.0000000    0.1120009
146400.0000000    0.1072377
146440.0000000    0.1087726
146480.0000000    0.1032935
146520.0000000    0.1128914
146560.0000000    0.1083363
146600.0000000    0.1032113
146640.0000000    0.1042808
146680.0000000    0.1054901
146720.0000000    0.1136441
146760.0000000    0.1072698
146800.0000000    0.1155149
146840.0000000    0.1198103
146880.0000000    0.1108636
146920.0000000    0.1128485
146960.0000000    0.1060515
147000.0000000    0.1147311
147040.0000000    0.1263520
147080.0000000    0.1147963
147120.0000000    0.1074761
147160.0000000    0.1128797
147200.0000000    0.1062412
147240.0000000    0.1085258
147280.0000000    0.1109727
147320.0000000    0.1134913
147360.0000000    0.1152515
147400.0000000    0.1116047
147440.0000000    0.1209342
147480.0000000    0.1136499
147520.0000000    0.1017918
147560.0000000    0.1099501
147600.0000000    0.1071529
147640.0000000    0.0957235
147680.0000000    0.0957028
147720.0000000    0.1011319
147760.0000000    0.0954488
147800.0000000    0.0994021
147840.0000000    0.0943202
147880.0000000    0.0922225
147920.0000000    0.0888576
147960.0000000    0.0891279
148000.0000000    0.0994958
148040.0000000    0.0958522
148080.0000000    0.0912420
148120.0000000    0.0916769
148160.0000000    0.1030529
148200.0000000    0.1006899
148240.0000000    0.1030912
148280.0000000    0.1014322
148320.0000000    0.0923430
148360.0000000    0.0991055
148400.0000000    0.0919995
148440.0000000    0.1009534
148480.0000000    0.0998607
148520.0000000    0.0981307
148560.0000000    0.0923550
148600.0000000    0.0951404
148640.0000000    0.0901914
148680.0000000    0.1106010
148720.0000000    0.1038733
148760.0000000    0.1036940
148800.0000000    0.0910007
148840.0000000    0.1060728
148880.0000000    0.1043475
148920.0000000    0.0985751
148960.0000000    0.0961408
149000.0000000    0.1014315
149040.0000000    0.0945506
149080.0000000    0.1006779
149120.0000000    0.0905938
149160.0000000    0.0945196
149200.0000000    0.0934833
149240.0000000    0.0976407
149280.0000000    0.0986024
149320.0000000    0.0889843
149360.0000000    0.0901531
149400.0000000    0.0927498
149440.0000000    0.0897425
149480.0000000    0.0898334
149520.0000000    0.0961702
149560.0000000    0.0973662
149600.0000000    0.1035082
149640.0000000    0.1024014
149680.0000000    0.0982836
149720.0000000    0.0911704
149760.0000000    0.0970954
149800.0000000    0.0886537
149840.0000000    0.0931577
149880.0000000    0.0883449
149920.0000000    0.0879770
149960.0000000    0.0964521
150000.0000000    0.0987142
150040.0000000    0.1067095
150080.0000000    0.1003714
150120.0000000    0.0922259
150160.0000000    0.0987390
150200.0000000    0.0945944
150240.0000000    0.0900966
150280.0000000    0.0955480
150320.0000000    0.1053289
150360.0000000    0.1027434
150400.0000000    0.1066662
150440.0000000    0.1072299
150480.0000000    0.1056043
150520.0000000    0.1029801
150560.0000000    0.0919216
150600.0000000    0.0993945
150640.0000000    0.1014950
150680.0000000    0.1069231
150720.0000000    0.1016562
150760.0000000    0.1011791
150800.0000000    0.1097659
150840.0000000    0.1119611
150880.0000000    0.0974878
150920.0000000    0.1025816
150960.0000000    0.1153580
151000.0000000    0.1015678
151040.0000000    0.1000363
151080.0000000    0.1083039
151120.0000000    0.1048742
151160.0000000    0.0953221
151200.0000000    0.1068542
151240.0000000    0.1101533
151280.0000000    0.1030027
151320.0000000    0.0939250
151360.0000000    0.0895945
151400.0000000    0.1068612
151440.0000000    0.0900313
151480.0000000    0.0998034
151520.0000000    0.1074953
151560.0000000    0.0952957
151600.0000000    0.1011323
151640.0000000    0.1035820
151680.0000000    0.0970473
151720.0000000    0.0947173
151760.0000000    0.0844014
151800.0000000    0.0977912
151840.0000000    0.0892171
151880.0000000    0.0923667
151920.0000000    0.0974216
151960.0000000    0.1038420
152000.0000000    0.1059100
152040.0000000    0.1103277
152080.0000000    0.0938286
152120.0000000    0.0891016
152160.0000000    0.1034830
152200.0000000    0.1061348
152240.0000000    0.0888655
152280.0000000    0.0920126
152320.0000000    0.0835256
152360.0000000    0.0901927
152400.0000000    0.0877001
152440.0000000    0.0813353
152480.0000000    0.0898485
152520.0000000    0.0909402
152560.0000000    0.0913266
152600.0000000    0.0900604
152640.0000000    0.1071076
152680.0000000    0.1025193
152720.0000000    0.1039215
152760.0000000    0.0980628
152800.0000000    0.1032219
152840.0000000    0.1036591
152880.0000000    0.0952954
152920.0000000    0.1040740
152960.0000000    0.1048474
153000.0000000    0.1002543
153040.0000000    0.1089525
153080.0000000    0.1065409
153120.0000000    0.0952672
153160.0000000    0.0944754
153200.0000000    0.1068304
153240.0000000    0.1082063
153280.0000000    0.1006168
153320.0000000    0.1015423
153360.0000000    0.0937008
153400.0000000    0.0967177
153440.0000000    0.0915372
153480.0000000    0.0975805
153520.0000000    0.0998924
153560.0000000    0.1002029
153600.0000000    0.0990225
153640.0000000    0.1031778
153680.0000000    0.0947463
153720.0000000    0.1112579
153760.0000000    0.1011767
153800.0000000    0.0994923
153840.0000000    0.1014049
153880.0000000    0.0972752
153920.0000000    0.0994653
153960.0000000    0.0995746
154000.0000000    0.1045018
154040.0000000    0.1048671
154080.0000000    0.1077424
154120.0000000    0.1000307
154160.0000000    0.1041791
154200.0000000    0.1022732
154240.0000000    0.1070205
154280.0000000    0.1041763
154320.0000000    0.1161479
154360.0000000    0.1046861
154400.0000000    0.0966886
154440.0000000    0.0998643
154480.0000000    0.0953614
154520.0000000    0.0909626
154560.0000000    0.1007853
154600.0000000    0.1024184
154640.0000000    0.0989100
154680.0000000    0.0902681
154720.0000000    0.0972789
154760.0000000    0.0992561
154800.0000000    0.1035171
154840.0000000    0.1088679
154880.0000000    0.1031760
154920.0000000    0.1088577
154960.0000000    0.1002660
155000.0000000    0.1009817
155040.0000000    0.1053026
155080.0000000    0.1149272
155120.0000000    0.1019170
155160.0000000    0.1017771
155200.0000000    0.1005457
155240.0000000    0.0937078
155280.0000000    0.0938492
155320.0000000    0.0925328
155360.0000000    0.0927492
155400.0000000    0.0945085
155440.0000000    0.0995118
155480.0000000    0.1091860
155520.0000000    0.0974339
155560.0000000    0.0901436
155600.0000000    0.0901591
155640.0000000    0.0965098
155680.0000000    0.0949086
155720.0000000    0.0907630
155760.0000000    0.0976632
155800.0000000    0.0940483
155840.0000000    0.0874775
155880.0000000    0.0954386
155920.0000000    0.1000844
155960.0000000    0.1022630
156000.0000000    0.1072005
156040.0000000    0.0943558
156080.0000000    0.1050480
156120.0000000    0.0954456
156160.0000000    0.0970518
156200.0000000    0.0915645
156240.0000000    0.0943906
156280.0000000    0.0972494
156320.0000000    0.0934571
156360.0000000    0.0962875
156400.0000000    0.1010344
156440.0000000    0.0934018
156480.0000000    0.1033761
156520.0000000    0.0986294
156560.0000000    0.1037752
156600.0000000    0.0994245
156640.0000000    0.0964458
156680.0000000    0.1023014
156720.0000000    0.0978009
156760.0000000    0.0951502
156800.0000000    0.1000475
156840.0000000    0.0957929
156880.0000000    0.1020372
156920.0000000    0.1024859
156960.0000000    0.0877921
157000.0000000    0.1032806
157040.0000000    0.0995088
157080.0000000    0.1028742
157120.0000000    0.1027149
157160.0000000    0.0999273
157200.0000000    0.0932217
157240.0000000    0.0972168
157280.0000000    0.1041011
157320.0000000    0.1024235
157360.0000000    0.0956576
157400.0000000    0.1102384
157440.0000000    0.1009962
157480.0000000    0.0973948
157520.0000000    0.0925249
157560.0000000    0.0893326
157600.0000000    0.0988618
157640.0000000    0.0966368
157680.0000000    0.0881278
157720.0000000    0.1015255
157760.0000000    0.0969091
157800.0000000    0.1006295
157840.0000000    0.1024661
157880.0000000    0.0982888
157920.0000000    0.1002423
157960.0000000    0.0964859
158000.0000000    0.0967516
158040.0000000    0.0860818
158080.0000000    0.1006790
158120.0000000    0.1001758
158160.0000000    0.1062567
158200.0000000    0.1016586
158240.0000000    0.0905591
158280.0000000    0.0899156
158320.0000000    0.0921439
158360.0000000    0.0955006
158400.0000000    0.1071653
158440.0000000    0.1012829
158480.0000000    0.1035896
158520.0000000    0.0969767
158560.0000000    0.0992804
158600.0000000    0.0905909
158640.0000000    0.0943599
158680.0000000    0.0951154
158720.0000000    0.0955508
158760.0000000    0.1019017
158800.0000000    0.0944502
158840.0000000    0.0997068
158880.0000000    0.1037709
158920.0000000    0.1079482
158960.0000000    0.0986632
159000.0000000    0.0977060
159040.0000000    0.1063983
159080.0000000    0.0928802
159120.0000000    0.0966507
159160.0000000    0.1003937
159200.0000000    0.0911465
159240.0000000    0.0901334
159280.0000000    0.1067710
159320.0000000    0.0905837
159360.0000000    0.0949559
159400.0000000    0.0966622
159440.0000000    0.0938675
159480.0000000    0.1007882
159520.0000000    0.0993618
159560.0000000    0.0975815
159600.0000000    0.1006461
159640.0000000    0.0878162
159680.0000000    0.0966260
159720.0000000    0.0908659
159760.0000000    0.0913463
159800.0000000    0.0840172
159840.0000000    0.0855680
159880.0000000    0.0926687
159920.0000000    0.0962390
159960.0000000    0.1020297
160000.0000000    0.0858243
160040.0000000    0.0869213
160080.0000000    0.0881529
160120.0000000    0.0953839
160160.0000000    0.1021460
160200.0000000    0.1010434
160240.0000000    0.0908329
160280.0000000    0.0933737
160320.0000000    0.0895470
160360.0000000    0.0978009
160400.0000000    0.0854571
160440.0000000    0.0975473
160480.0000000    0.0883883
160520.0000000    0.0884525
160560.0000000    0.0860712
160600.0000000    0.0854646
160640.0000000    0.0972651
160680.0000000    0.0934150
160720.0000000    0.0940906
160760.0000000    0.0974931
160800.0000000    0.0918935
160840.0000000    0.0893717
160880.0000000    0.0922446
160920.0000000    0.0927816
160960.0000000    0.0971544
161000.0000000    0.0974860
161040.0000000    0.1029850
161080.0000000    0.0909231
161120.0000000    0.0917985
161160.0000000    0.1010240
161200.0000000    0.0947955
161240.0000000    0.0890873
161280.0000000    0.0942382
161320.0000000    0.1017783
161360.0000000    0.0977612
161400.0000000    0.0973973
161440.0000000    0.0880627
161480.0000000    0.0916346
161520.0000000    0.0893259
161560.0000000    0.0885375
161600.0000000    0.0859409
161640.0000000    0.0929468
161680.0000000    0.0944089
161720.0000000    0.0880148
161760.0000000    0.0917962
161800.0000000    0.0924858
161840.0000000    0.0993136
161880.0000000    0.1025873
161920.0000000    0.1018245
161960.0000000    0.0949523
162000.0000000    0.0942107
162040.0000000    0.0951906
162080.0000000    0.0887662
162120.0000000    0.0890697
162160.0000000    0.0923981
162200.0000000    0.0849899
162240.0000000    0.0970019
162280.0000000    0.0903734
162320.0000000    0.0890154
162360.0000000    0.0881560
162400.0000000    0.0868076
162440.0000000    0.0955582
162480.0000000    0.0966788
162520.0000000    0.0883130
162560.0000000    0.0954849
162600.0000000    0.0887919
162640.0000000    0.0901681
162680.0000000    0.0781581
162720.0000000    0.0765867
162760.0000000    0.0808606
162800.0000000    0.0888354
162840.0000000    0.0953849
162880.0000000    0.0862164
162920.0000000    0.0896349
162960.0000000    0.0900310
163000.0000000    0.0995260
163040.0000000    0.0859858
163080.0000000    0.0962965
163120.0000000    0.0994834
163160.0000000    0.0979357
163200.0000000    0.0843119
163240.0000000    0.0959239
163280.0000000    0.0850218
163320.0000000    0.0833791
163360.0000000    0.0925585
163400.0000000    0.0909288
163440.0000000    0.0923722
163480.0000000    0.0858367
163520.0000000    0.0822088
163560.0000000    0.0892938
163600.0000000    0.1030175
163640.0000000    0.0830784
163680.0000000    0.0921031
163720.0000000    0.0944849
163760.0000000    0.0864087
163800.0000000    0.0874484
163840.0000000    0.0821804
163880.0000000    0.0936233
163920.0000000    0.0924282
163960.0000000    0.0915361
164000.0000000    0.0863225
164040.0000000    0.0820877
164080.0000000    0.0865447
164120.0000000    0.0810864
164160.0000000    0.0940040
164200.0000000    0.1005041
164240.0000000    0.0991002
164280.0000000    0.0948580
164320.0000000    0.0842527
164360.0000000    0.0968903
164400.0000000    0.0890709
164440.0000000    0.0886647
164480.0000000    0.0802301
164520.0000000    0.0928866
164560.0000000    0.0813282
164600.0000000    0.0887468
164640.0000000    0.0888880
164680.0000000    0.0869384
164720.0000000    0.0843867
164760.0000000    0.0827163
164800.0000000    0.0972176
164840.0000000    0.0897646
164880.0000000    0.0871549
164920.0000000    0.0863167
164960.0000000    0.0806457
165000.0000000    0.1045015
165040.0000000    0.0845881
165080.0000000    0.0879533
165120.0000000    0.0836545
165160.0000000    0.1000514
165200.0000000    0.0879130
165240.0000000    0.1038236
165280.0000000    0.0870631
165320.0000000    0.1055818
165360.0000000    0.0871957
165400.0000000    0.0923228
165440.0000000    0.1114169
165480.0000000    0.0931301
165520.0000000    0.0911417
165560.0000000    0.0991879
165600.0000000    0.0906636
165640.0000000    0.0907640
165680.0000000    0.0936007
165720.0000000    0.0990169
165760.0000000    0.0895002
165800.0000000    0.0941867
165840.0000000    0.0866048
165880.0000000    0.0995974
165920.0000000    0.0888749
165960.0000000    0.0876398
166000.0000000    0.0934741
166040.0000000    0.0845554
166080.0000000    0.0852697
166120.0000000    0.0830289
166160.0000000    0.0918329
166200.0000000    0.0914573
166240.0000000    0.1005914
166280.0000000    0.0927702
166320.0000000    0.0863109
166360.0000000    0.0931843
166400.0000000    0.0969973
166440.0000000    0.0992239
166480.0000000    0.0943236
166520.0000000    0.0899611
166560.0000000    0.0942305
166600.0000000    0.0939629
166640.0000000    0.0956305
166680.0000000    0.0967803
166720.0000000    0.0907260
166760.0000000    0.0913844
166800.0000000    0.0977383
166840.0000000    0.0953032
166880.0000000    0.0838683
166920.0000000    0.0911963
166960.0000000    0.0847978
167000.0000000    0.0930546
167040.0000000    0.0909373
167080.0000000    0.0949853
167120.0000000    0.0903408
167160.0000000    0.0914191
167200.0000000    0.0891842
167240.0000000    0.0942262
167280.0000000    0.0975088
167320.0000000    0.0853058
167360.0000000    0.0823007
167400.0000000    0.0797703
167440.0000000    0.0901496
167480.0000000    0.0841300
167520.0000000    0.0878744
167560.0000000    0.0866027
167600.0000000    0.0945780
167640.0000000    0.1004025
167680.0000000    0.0874752
167720.0000000    0.0996699
167760.0000000    0.0902176
167800.0000000    0.1032131
167840.0000000    0.0843457
167880.0000000    0.0845675
167920.0000000    0.0869532
167960.0000000    0.0824111
168000.0000000    0.0950709
168040.0000000    0.0899959
168080.0000000    0.0985880
168120.0000000    0.0968319
168160.0000000    0.0934352
168200.0000000    0.1070611
168240.0000000    0.1074453
168280.0000000    0.1144011
168320.0000000    0.1014221
168360.0000000    0.1081063
168400.0000000    0.1015326
168440.0000000    0.1078051
168480.0000000    0.1062271
168520.0000000    0.0908237
168560.0000000    0.1150536
168600.0000000    0.0936662
168640.0000000    0.0914736
168680.0000000    0.0976713
168720.0000000    0.0928738
168760.0000000    0.1072887
168800.0000000    0.1043597
168840.0000000    0.1021424
168880.0000000    0.1000258
168920.0000000    0.1011323
168960.0000000    0.1053846
169000.0000000    0.0996019
169040.0000000    0.0949094
169080.0000000    0.0969924
169120.0000000    0.1041207
169160.0000000    0.1024619
169200.0000000    0.1038929
169240.0000000    0.0967088
169280.0000000    0.0905261
169320.0000000    0.0965426
169360.0000000    0.0867698
169400.0000000    0.0972942
169440.0000000    0.1059958
169480.0000000    0.0881602
169520.0000000    0.0890488
169560.0000000    0.0897023
169600.0000000    0.0989351
169640.0000000    0.0842517
169680.0000000    0.0945406
169720.0000000    0.0881687
169760.0000000    0.0917370
169800.0000000    0.0832054
169840.0000000    0.0914255
169880.0000000    0.0828168
169920.0000000    0.0887970
169960.0000000    0.1038238
170000.0000000    0.0857354
170040.0000000    0.0838870
170080.0000000    0.0974626
170120.0000000    0.0844739
170160.0000000    0.0845932
170200.0000000    0.0840433
170240.0000000    0.0845762
170280.0000000    0.0850945
170320.0000000    0.0820789
170360.0000000    0.0878262
170400.0000000    0.0925831
170440.0000000    0.0851946
170480.0000000    0.0868702
170520.0000000    0.0861943
170560.0000000    0.0897209
170600.0000000    0.1005385
170640.0000000    0.0906994
170680.0000000    0.0882521
170720.0000000    0.0950634
170760.0000000    0.0971188
170800.0000000    0.0921885
170840.0000000    0.0902585
170880.0000000    0.0852988
170920.0000000    0.0833441
170960.0000000    0.0862623
171000.0000000    0.0798183
171040.0000000    0.0879073
171080.0000000    0.0941851
171120.0000000    0.0940792
171160.0000000    0.0909023
171200.0000000    0.0942317
171240.0000000    0.0932565
171280.0000000    0.0909025
171320.0000000    0.0847103
171360.0000000    0.0958543
171400.0000000    0.0947150
171440.0000000    0.0840243
171480.0000000    0.0809766
171520.0000000    0.0967795
171560.0000000    0.0904340
171600.0000000    0.0934647
171640.0000000    0.0904086
171680.0000000    0.0880694
171720.0000000    0.0842510
171760.0000000    0.0916939
171800.0000000    0.0912067
171840.0000000    0.0898695
171880.0000000    0.0939004
171920.0000000    0.1056943
171960.0000000    0.0903431
172000.0000000    0.0889467
172040.0000000    0.1017985
172080.0000000    0.1022904
172120.0000000    0.0955293
172160.0000000    0.0840447
172200.0000000    0.0907178
172240.0000000    0.0925898
172280.0000000    0.0983490
172320.0000000    0.1009801
172360.0000000    0.1005802
172400.0000000    0.0945077
172440.0000000    0.0992204
172480.0000000    0.0940918
172520.0000000    0.0945610
172560.0000000    0.0959064
172600.0000000    0.0989472
172640.0000000    0.1027675
172680.0000000    0.1066189
172720.0000000    0.0941649
172760.0000000    0.0926861
172800.0000000    0.0865302
172840.0000000    0.0993676
172880.0000000    0.0992079
172920.0000000    0.0911591
172960.0000000    0.0852171
173000.0000000    0.0874083
173040.0000000    0.1002975
173080.0000000    0.0976150
173120.0000000    0.0893093
173160.0000000    0.0993602
173200.0000000    0.0855168
173240.0000000    0.0929587
173280.0000000    0.0965760
173320.0000000    0.1039536
173360.0000000    0.0978190
173400.0000000    0.1129228
173440.0000000    0.1017704
173480.0000000    0.1036605
173520.0000000    0.0915693
173560.0000000    0.1048317
173600.0000000    0.0930355
173640.0000000    0.1050955
173680.0000000    0.0924649
173720.0000000    0.0967431
173760.0000000    0.1109112
173800.0000000    0.0969981
173840.0000000    0.0978739
173880.0000000    0.0939639
173920.0000000    0.0886226
173960.0000000    0.0847366
174000.0000000    0.0872553
174040.0000000    0.0832683
174080.0000000    0.0813141
174120.0000000    0.0858231
174160.0000000    0.0898210
174200.0000000    0.0815903
174240.0000000    0.0995806
174280.0000000    0.0943415
174320.0000000    0.0950106
174360.0000000    0.0838732
174400.0000000    0.0852345
174440.0000000    0.0856892
174480.0000000    0.0917055
174520.0000000    0.0902002
174560.0000000    0.0929074
174600.0000000    0.0923058
174640.0000000    0.0999082
174680.0000000    0.1026500
174720.0000000    0.0964423
174760.0000000    0.0958616
174800.0000000    0.0879560
174840.0000000    0.0947776
174880.0000000    0.0949321
174920.0000000    0.0921168
174960.0000000    0.0979251
175000.0000000    0.0854045
175040.0000000    0.0955014
175080.0000000    0.0970085
175120.0000000    0.0993832
175160.0000000    0.1100506
175200.0000000    0.1117259
175240.0000000    0.0950719
175280.0000000    0.1066600
175320.0000000    0.0993452
175360.0000000    0.1038956
175400.0000000    0.0960357
175440.0000000    0.0989595
175480.0000000    0.0998670
175520.0000000    0.0956405
175560.0000000    0.0957488
175600.0000000    0.0873784
175640.0000000    0.0896741
175680.0000000    0.0952819
175720.0000000    0.0891169
175760.0000000    0.0983900
175800.0000000    0.1002513
175840.0000000    0.0994839
175880.0000000    0.1010037
175920.0000000    0.1056760
175960.0000000    0.0970958
176000.0000000    0.0954184
176040.0000000    0.0945983
176080.0000000    0.0889477
176120.0000000    0.1007625
176160.0000000    0.1064240
176200.0000000    0.0998889
176240.0000000    0.1081668
176280.0000000    0.1108326
176320.0000000    0.1071414
176360.0000000    0.1024408
176400.0000000    0.0954041
176440.0000000    0.0978101
176480.0000000    0.0981778
176520.0000000    0.1002779
176560.0000000    0.0935742
176600.0000000    0.0959882
176640.0000000    0.0962407
176680.0000000    0.0970162
176720.0000000    0.1017216
176760.0000000    0.1059240
176800.0000000    0.0947212
176840.0000000    0.1026525
176880.0000000    0.1024791
176920.0000000    0.1064854
176960.0000000    0.1107225
177000.0000000    0.1083310
177040.0000000    0.1124245
177080.0000000    0.1166110
177120.0000000    0.1083344
177160.0000000    0.1065091
177200.0000000    0.1020767
177240.0000000    0.0972124
177280.0000000    0.1003509
177320.0000000    0.0995505
177360.0000000    0.0966344
177400.0000000    0.1049982
177440.0000000    0.0991620
177480.0000000    0.1009141
177520.0000000    0.1133534
177560.0000000    0.1268234
177600.0000000    0.1161002
177640.0000000    0.1152009
177680.0000000    0.1069162
177720.0000000    0.1122298
177760.0000000    0.1088579
177800.0000000    0.1137395
177840.0000000    0.1189859
177880.0000000    0.1159909
177920.0000000    0.1142891
177960.0000000    0.1063712
178000.0000000    0.1024567
178040.0000000    0.1010183
178080.0000000    0.1070614
178120.0000000    0.0989887
178160.0000000    0.1018739
178200.0000000    0.0994151
178240.0000000    0.1096818
178280.0000000    0.1035810
178320.0000000    0.1059481
178360.0000000    0.0995597
178400.0000000    0.0916973
178440.0000000    0.1108568
178480.0000000    0.0972152
178520.0000000    0.0975453
178560.0000000    0.1083465
178600.0000000    0.1048254
178640.0000000    0.1019036
178680.0000000    0.1255569
178720.0000000    0.1191218
178760.0000000    0.1098435
178800.0000000    0.1018229
178840.0000000    0.1022106
178880.0000000    0.1021003
178920.0000000    0.1092060
178960.0000000    0.1062537
179000.0000000    0.1126459
179040.0000000    0.1135069
179080.0000000    0.1139350
179120.0000000    0.1182331
179160.0000000    0.1062495
179200.0000000    0.1005684
179240.0000000    0.1063187
179280.0000000    0.1064855
179320.0000000    0.1054900
179360.0000000    0.0996608
179400.0000000    0.1031206
179440.0000000    0.0972961
179480.0000000    0.0966003
179520.0000000    0.1040814
179560.0000000    0.1109203
179600.0000000    0.1051204
179640.0000000    0.0988565
179680.0000000    0.0988829
179720.0000000    0.1191620
179760.0000000    0.1082159
179800.0000000    0.1130187
179840.0000000    0.1131674
179880.0000000    0.1078090
179920.0000000    0.0993179
179960.0000000    0.1018101
180000.0000000    0.1055394
180040.0000000    0.1048291
180080.0000000    0.1059236
180120.0000000    0.1036326
180160.0000000    0.1109820
180200.0000000    0.0944367
180240.0000000    0.1101549
180280.0000000    0.0934091
180320.0000000    0.1028716
180360.0000000    0.0959985
180400.0000000    0.0992928
180440.0000000    0.0974700
180480.0000000    0.0981820
180520.0000000    0.0983006
180560.0000000    0.0998349
180600.0000000    0.1026043
180640.0000000    0.0981752
180680.0000000    0.1018729
180720.0000000    0.1069977
180760.0000000    0.0996250
180800.0000000    0.1057593
180840.0000000    0.1028432
180880.0000000    0.0981522
180920.0000000    0.1041055
180960.0000000    0.0927604
181000.0000000    0.1008738
181040.0000000    0.1106273
181080.0000000    0.0999881
181120.0000000    0.0980498
181160.0000000    0.0941775
181200.0000000    0.1022976
181240.0000000    0.0986307
181280.0000000    0.0992559
181320.0000000    0.1056116
181360.0000000    0.1134317
181400.0000000    0.1142213
181440.0000000    0.1087180
181480.0000000    0.0945838
181520.0000000    0.0986426
181560.0000000    0.1032557
181600.0000000    0.0903221
181640.0000000    0.0993770
181680.0000000    0.1015619
181720.0000000    0.1111779
181760.0000000    0.1075139
181800.0000000    0.1016554
181840.0000000    0.0993071
181880.0000000    0.1072669
181920.0000000    0.0978886
181960.0000000    0.1011089
182000.0000000    0.0980549
182040.0000000    0.1028861
182080.0000000    0.0936434
182120.0000000    0.0962764
182160.0000000    0.1021327
182200.0000000    0.1060217
182240.0000000    0.1013966
182280.0000000    0.0956676
182320.0000000    0.0998574
182360.0000000    0.0982907
182400.0000000    0.0987125
182440.0000000    0.0906351
182480.0000000    0.0971723
182520.0000000    0.0948091
182560.0000000    0.0962785
182600.0000000    0.1017028
182640.0000000    0.1059985
182680.0000000    0.1038658
182720.0000000    0.0948533
182760.0000000    0.0856748
182800.0000000    0.1046088
182840.0000000    0.0977727
182880.0000000    0.1063632
182920.0000000    0.1026052
182960.0000000    0.1182816
183000.0000000    0.1117639
183040.0000000    0.1028653
183080.0000000    0.1134336
183120.0000000    0.0967092
183160.0000000    0.1224610
183200.0000000    0.1108812
183240.0000000    0.1113803
183280.0000000    0.1159357
183320.0000000    0.1093256
183360.0000000    0.1186469
183400.0000000    0.1018547
183440.0000000    0.0907945
183480.0000000    0.1028177
183520.0000000    0.0929822
183560.0000000    0.1079291
183600.0000000    0.1136114
183640.0000000    0.0997590
183680.0000000    0.1139490
183720.0000000    0.1005621
183760.0000000    0.1060779
183800.0000000    0.1010802
183840.0000000    0.1048396
183880.0000000    0.0991133
183920.0000000    0.1008094
183960.0000000    0.0972102
184000.0000000    0.0922053
184040.0000000    0.1008709
184080.0000000    0.1002989
184120.0000000    0.0979798
184160.0000000    0.1004090
184200.0000000    0.0967624
184240.0000000    0.1079823
184280.0000000    0.1022913
184320.0000000    0.1005444
184360.0000000    0.1060367
184400.0000000    0.0996215
184440.0000000    0.1065318
184480.0000000    0.0948516
184520.0000000    0.1079085
184560.0000000    0.1002174
184600.0000000    0.0912894
184640.0000000    0.0991695
184680.0000000    0.1039744
184720.0000000    0.1020291
184760.0000000    0.1022289
184800.0000000    0.1043208
184840.0000000    0.1040388
184880.0000000    0.1071526
184920.0000000    0.1127876
184960.0000000    0.1177748
185000.0000000    0.1064821
185040.0000000    0.1089677
185080.0000000    0.1045873
185120.0000000    0.1080466
185160.0000000    0.1065333
185200.0000000    0.1111588
185240.0000000    0.1093883
185280.0000000    0.1022951
185320.0000000    0.1023229
185360.0000000    0.1068067
185400.0000000    0.0879237
185440.0000000    0.0961047
185480.0000000    0.0926154
185520.0000000    0.0967346
185560.0000000    0.0914353
185600.0000000    0.0846477
185640.0000000    0.0769755
185680.0000000    0.0940466
185720.0000000    0.0878608
185760.0000000    0.0892019
185800.0000000    0.0911311
185840.0000000    0.0808523
185880.0000000    0.0754621
185920.0000000    0.0738527
185960.0000000    0.0829633
186000.0000000    0.0751798
186040.0000000    0.0882061
186080.0000000    0.0992051
186120.0000000    0.0873919
186160.0000000    0.0917282
186200.0000000    0.0935476
186240.0000000    0.1031717
186280.0000000    0.0947043
186320.0000000    0.0953834
186360.0000000    0.1188520
186400.0000000    0.1022727
186440.0000000    0.0972841
186480.0000000    0.0835813
186520.0000000    0.0860381
186560.0000000    0.0903600
186600.0000000    0.0897148
186640.0000000    0.0998837
186680.0000000    0.0924437
186720.0000000    0.0879248
186760.0000000    0.1004208
186800.0000000    0.0867873
186840.0000000    0.0878688
186880.0000000    0.0879492
186920.0000000    0.0879733
186960.0000000    0.0996566
187000.0000000    0.0823369
187040.0000000    0.0951847
187080.0000000    0.0914975
187120.0000000    0.1034417
187160.0000000    0.1013780
187200.0000000    0.0984409
187240.0000000    0.0871552
187280.0000000    0.0861613
187320.0000000    0.0919581
187360.0000000    0.0906323
187400.0000000    0.0895194
187440.0000000    0.0817567
187480.0000000    0.0932590
187520.0000000    0.0874732
187560.0000000    0.0964736
187600.0000000    0.0889393
187640.0000000    0.1015109
187680.0000000    0.0875376
187720.0000000    0.0863717
187760.0000000    0.0900784
187800.0000000    0.0866554
187840.0000000    0.0819219
187880.0000000    0.0856027
187920.0000000    0.0817110
187960.0000000    0.0955628
188000.0000000    0.0869319
188040.0000000    0.1034955
188080.0000000    0.0896498
188120.0000000    0.0901076
188160.0000000    0.0835145
188200.0000000    0.1085823
188240.0000000    0.0954150
188280.0000000    0.0983545
188320.0000000    0.0827836
188360.0000000    0.0815866
188400.0000000    0.0878275
188440.0000000    0.0871093
188480.0000000    0.0864607
188520.0000000    0.0844097
188560.0000000    0.0939899
188600.0000000    0.0905081
188640.0000000    0.0867193
188680.0000000    0.0854376
188720.0000000    0.0847461
188760.0000000    0.0937069
188800.0000000    0.0950634
188840.0000000    0.0915326
188880.0000000    0.0927430
188920.0000000    0.0903533
188960.0000000    0.0890570
189000.0000000    0.0893841
189040.0000000    0.0870575
189080.0000000    0.0959058
189120.0000000    0.0954503
189160.0000000    0.0941043
189200.0000000    0.0901981
189240.0000000    0.0858723
189280.0000000    0.0983002
189320.0000000    0.0865904
189360.0000000    0.0885825
189400.0000000    0.0853664
189440.0000000    0.0882768
189480.0000000    0.0816780
189520.0000000    0.0781280
189560.0000000    0.0817979
189600.0000000    0.0879166
189640.0000000    0.0925085
189680.0000000    0.0874025
189720.0000000    0.0894971
189760.0000000    0.0912967
189800.0000000    0.0894544
189840.0000000    0.0871989
189880.0000000    0.0872618
189920.0000000    0.0881002
189960.0000000    0.0908343
190000.0000000    0.0951790
190040.0000000    0.0859197
190080.0000000    0.0852127
190120.0000000    0.0823370
190160.0000000    0.0900951
190200.0000000    0.0901239
190240.0000000    0.0881587
190280.0000000    0.0900058
190320.0000000    0.1019510
190360.0000000    0.0865916
190400.0000000    0.0842064
190440.0000000    0.0927484
190480.0000000    0.0820987
190520.0000000    0.0912391
190560.0000000    0.1068397
190600.0000000    0.0890569
190640.0000000    0.1001158
190680.0000000    0.1004390
190720.0000000    0.0957682
190760.0000000    0.0989278
190800.0000000    0.0800227
190840.0000000    0.1003559
190880.0000000    0.0811473
190920.0000000    0.0949124
190960.0000000    0.0877061
191000.0000000    0.0908676
191040.0000000    0.0969118
191080.0000000    0.0974577
191120.0000000    0.0852458
191160.0000000    0.0860608
191200.0000000    0.0857287
191240.0000000    0.0942387
191280.0000000    0.0837879
191320.0000000    0.0923744
191360.0000000    0.0912901
191400.0000000    0.1000065
191440.0000000    0.0835715
191480.0000000    0.0827558
191520.0000000    0.0928910
191560.0000000    0.0887811
191600.0000000    0.0884714
191640.0000000    0.0870093
191680.0000000    0.0813010
191720.0000000    0.0798330
191760.0000000    0.0856697
191800.0000000    0.0981471
191840.0000000    0.0875540
191880.0000000    0.1019560
191920.0000000    0.0937683
191960.0000000    0.0870864
192000.0000000    0.1010840
192040.0000000    0.1003881
192080.0000000    0.0914185
192120.0000000    0.0980936
192160.0000000    0.0913231
192200.0000000    0.0976766
192240.0000000    0.0848752
192280.0000000    0.0965466
192320.0000000    0.0905399
192360.0000000    0.0923858
192400.0000000    0.0979561
192440.0000000    0.0906446
192480.0000000    0.0944765
192520.0000000    0.0974219
192560.0000000    0.1008527
192600.0000000    0.0969527
192640.0000000    0.0916824
192680.0000000    0.0867010
192720.0000000    0.0865013
192760.0000000    0.0929492
192800.0000000    0.0852213
192840.0000000    0.0838423
192880.0000000    0.0804233
192920.0000000    0.0811189
192960.0000000    0.0765810
193000.0000000    0.0817527
193040.0000000    0.0913840
193080.0000000    0.0955291
193120.0000000    0.0894713
193160.0000000    0.0879136
193200.0000000    0.0866617
193240.0000000    0.0847631
193280.0000000    0.0904746
193320.0000000    0.0880679
193360.0000000    0.0832090
193400.0000000    0.0900134
193440.0000000    0.0841978
193480.0000000    0.0894343
193520.0000000    0.0817250
193560.0000000    0.0865314
193600.0000000    0.1037147
193640.0000000    0.0883086
193680.0000000    0.0879594
193720.0000000    0.0881083
193760.0000000    0.0949276
193800.0000000    0.0889162
193840.0000000    0.0991518
193880.0000000    0.0948719
193920.0000000    0.0862468
193960.0000000    0.0889043
194000.0000000    0.0809518
194040.0000000    0.0848346
194080.0000000    0.0923223
194120.0000000    0.0851456
194160.0000000    0.0931807
194200.0000000    0.0911162
194240.0000000    0.1052285
194280.0000000    0.0875459
194320.0000000    0.0795368
194360.0000000    0.0840396
194400.0000000    0.0938597
194440.0000000    0.0840136
194480.0000000    0.0868815
194520.0000000    0.0954313
194560.0000000    0.0981182
194600.0000000    0.0922037
194640.0000000    0.0905124
194680.0000000    0.0863719
194720.0000000    0.0886439
194760.0000000    0.0858309
194800.0000000    0.0890510
194840.0000000    0.0970353
194880.0000000    0.0915349
194920.0000000    0.1014031
194960.0000000    0.1009256
195000.0000000    0.0945916
195040.0000000    0.1015599
195080.0000000    0.1011302
195120.0000000    0.0958490
195160.0000000    0.0937150
195200.0000000    0.1028966
195240.0000000    0.0884726
195280.0000000    0.0926189
195320.0000000    0.0913580
195360.0000000    0.1085210
195400.0000000    0.1013956
195440.0000000    0.0961148
195480.0000000    0.0925940
195520.0000000    0.0976991
195560.0000000    0.0952919
195600.0000000    0.0892831
195640.0000000    0.1031961
195680.0000000    0.0943514
195720.0000000    0.0934119
195760.0000000    0.0849389
195800.0000000    0.0903400
195840.0000000    0.0932169
195880.0000000    0.0896327
195920.0000000    0.0877813
195960.0000000    0.0905065
196000.0000000    0.0886823
196040.0000000    0.0937582
196080.0000000    0.1027368
196120.0000000    0.0870415
196160.0000000    0.0922728
196200.0000000    0.0964779
196240.0000000    0.0933469
196280.0000000    0.0956837
196320.0000000    0.0975395
196360.0000000    0.0970803
196400.0000000    0.0900247
196440.0000000    0.1052456
196480.0000000    0.1042488
196520.0000000    0.1023526
196560.0000000    0.0933162
196600.0000000    0.1061775
196640.0000000    0.0934906
196680.0000000    0.0942936
196720.0000000    0.0956294
196760.0000000    0.0918116
196800.0000000    0.0831857
196840.0000000    0.1009042
196880.0000000    0.0949598
196920.0000000    0.0822899
196960.0000000    0.0873334
197000.0000000    0.0933652
197040.0000000    0.1073898
197080.0000000    0.0866322
197120.0000000    0.1009118
197160.0000000    0.0930028
197200.0000000    0.1023013
197240.0000000    0.1067090
197280.0000000    0.0918694
197320.0000000    0.0951457
197360.0000000    0.0990940
197400.0000000    0.0867853
197440.0000000    0.0974273
197480.0000000    0.1059298
197520.0000000    0.0958272
197560.0000000    0.0848337
197600.0000000    0.0883077
197640.0000000    0.0853403
197680.0000000    0.0900834
197720.0000000    0.1000695
197760.0000000    0.1091419
197800.0000000    0.0983239
197840.0000000    0.0865949
197880.0000000    0.0892096
197920.0000000    0.0904522
197960.0000000    0.0949205
198000.0000000    0.0876040
198040.0000000    0.0925883
198080.0000000    0.0965366
198120.0000000    0.0961041
198160.0000000    0.1013593
198200.0000000    0.1032852
198240.0000000    0.0903337
198280.0000000    0.1007414
198320.0000000    0.0959075
198360.0000000    0.1011779
198400.0000000    0.0901250
198440.0000000    0.0918355
198480.0000000    0.1010859
198520.0000000    0.1114426
198560.0000000    0.0955197
198600.0000000    0.0964304
198640.0000000    0.0942169
198680.0000000    0.0866231
198720.0000000    0.0963555
198760.0000000    0.1016747
198800.0000000    0.1123483
198840.0000000    0.0946933
198880.0000000    0.0884650
198920.0000000    0.0864000
198960.0000000    0.0890097
199000.0000000    0.0878996
199040.0000000    0.0932874
199080.0000000    0.0863583
199120.0000000    0.0959949
199160.0000000    0.0981392
199200.0000000    0.1007288
199240.0000000    0.0990215
199280.0000000    0.0954597
199320.0000000    0.1004439
199360.0000000    0.1039843
199400.0000000    0.0976674
199440.0000000    0.0958181
199480.0000000    0.0867086
199520.0000000    0.0916430
199560.0000000    0.0889951
199600.0000000    0.0915882
199640.0000000    0.0966173
199680.0000000    0.0916475
199720.0000000    0.1005630
199760.0000000    0.0923860
199800.0000000    0.0951481
199840.0000000    0.0894422
199880.0000000    0.0852056
199920.0000000    0.0876206
199960.0000000    0.0903344
200000.0000000    0.0925307
200040.0000000    0.1029292
200080.0000000    0.0970197
200120.0000000    0.1021338
200160.0000000    0.1027274
200200.0000000    0.0979681
200240.0000000    0.0955085
200280.0000000    0.0912056
200320.0000000    0.1021215
200360.0000000    0.0899633
200400.0000000    0.1068957
200440.0000000    0.1079746
200480.0000000    0.1068440
200520.0000000    0.0902324
200560.0000000    0.0992823
200600.0000000    0.1083625
200640.0000000    0.0945008
200680.0000000    0.0914160
200720.0000000    0.0986554
200760.0000000    0.1016112
200800.0000000    0.0926370
200840.0000000    0.1019830
200880.0000000    0.0995208
200920.0000000    0.1105058
200960.0000000    0.1073026
201000.0000000    0.1091747
201040.0000000    0.0990612
201080.0000000    0.1041989
201120.0000000    0.1069518
201160.0000000    0.1116413
201200.0000000    0.1001277
201240.0000000    0.1075174
201280.0000000    0.1106429
201320.0000000    0.1116133
201360.0000000    0.0994784
201400.0000000    0.0978258
201440.0000000    0.0979160
201480.0000000    0.0924656
201520.0000000    0.1076778
201560.0000000    0.0949270
201600.0000000    0.0935056
201640.0000000    0.1015290
201680.0000000    0.1020369
201720.0000000    0.0981447
201760.0000000    0.0881568
201800.0000000    0.0937500
201840.0000000    0.1019334
201880.0000000    0.0894101
201920.0000000    0.0901268
201960.0000000    0.0928386
202000.0000000    0.0984501
202040.0000000    0.1019550
202080.0000000    0.0987263
202120.0000000    0.1012837
202160.0000000    0.0932789
202200.0000000    0.0927360
202240.0000000    0.0923814
202280.0000000    0.0935897
202320.0000000    0.0893831
202360.0000000    0.0902143
202400.0000000    0.0931378
202440.0000000    0.1072368
202480.0000000    0.1011066
202520.0000000    0.0969697
202560.0000000    0.0960858
202600.0000000    0.0972977
202640.0000000    0.0940552
202680.0000000    0.0939634
202720.0000000    0.1034424
202760.0000000    0.0977551
202800.0000000    0.0864393
202840.0000000    0.0922078
202880.0000000    0.0968972
202920.0000000    0.1003664
202960.0000000    0.1012190
203000.0000000    0.1019383
203040.0000000    0.0916693
203080.0000000    0.1010274
203120.0000000    0.1011062
203160.0000000    0.1102975
203200.0000000    0.1056699
203240.0000000    0.0968797
203280.0000000    0.1089425
203320.0000000    0.0975169
203360.0000000    0.1017525
203400.0000000    0.0950256
203440.0000000    0.1031691
203480.0000000    0.0962137
203520.0000000    0.1020691
203560.0000000    0.1017009
203600.0000000    0.1051903
203640.0000000    0.0980738
203680.0000000    0.0982362
203720.0000000    0.1006024
203760.0000000    0.1006457
203800.0000000    0.1010371
203840.0000000    0.1057454
203880.0000000    0.1040675
203920.0000000    0.1066335
203960.0000000    0.0952593
204000.0000000    0.1029496
204040.0000000    0.1049579
204080.0000000    0.0948135
204120.0000000    0.0973915
204160.0000000    0.0977448
204200.0000000    0.0935115
204240.0000000    0.1007942
204280.0000000    0.0987813
204320.0000000    0.1005576
204360.0000000    0.0944633
204400.0000000    0.0970199
204440.0000000    0.1021461
204480.0000000    0.1007002
204520.0000000    0.1010293
204560.0000000    0.0997317
204600.0000000    0.0972399
204640.0000000    0.1003362
204680.0000000    0.1011875
204720.0000000    0.0979631
204760.0000000    0.1015301
204800.0000000    0.1055402
204840.0000000    0.1027350
204880.0000000    0.0998370
204920.0000000    0.0984587
204960.0000000    0.1057156
205000.0000000    0.0978280
205040.0000000    0.1076730
205080.0000000    0.1083274
205120.0000000    0.1006767
205160.0000000    0.1040629
205200.0000000    0.1067687
205240.0000000    0.1003921
205280.0000000    0.1116346
205320.0000000    0.1038067
205360.0000000    0.1049531
205400.0000000    0.0966898
205440.0000000    0.0939031
205480.0000000    0.0961129
205520.0000000    0.0874274
205560.0000000    0.0949466
205600.0000000    0.0935611
205640.0000000    0.0960322
205680.0000000    0.0987775
205720.0000000    0.0994031
205760.0000000    0.0900887
205800.0000000    0.0979153
205840.0000000    0.0995301
205880.0000000    0.0951706
205920.0000000    0.0921666
205960.0000000    0.0956795
206000.0000000    0.1133330
206040.0000000    0.1094688
206080.0000000    0.1072754
206120.0000000    0.1088363
206160.0000000    0.1158740
206200.0000000    0.1036260
206240.0000000    0.1093810
206280.0000000    0.1006693
206320.0000000    0.0945532
206360.0000000    0.1047289
206400.0000000    0.0921287
206440.0000000    0.0966731
206480.0000000    0.1054564
206520.0000000    0.1005365
206560.0000000    0.0992828
206600.0000000    0.0954444
206640.0000000    0.0896423
206680.0000000    0.1135444
206720.0000000    0.1098255
206760.0000000    0.1062938
206800.0000000    0.1012641
206840.0000000    0.1036758
206880.0000000    0.1104460
206920.0000000    0.1063485
206960.0000000    0.1188058
207000.0000000    0.1241020
207040.0000000    0.1134134
207080.0000000    0.0972716
207120.0000000    0.1018897
207160.0000000    0.1037719
207200.0000000    0.1039197
207240.0000000    0.1043261
207280.0000000    0.1063747
207320.0000000    0.0976373
207360.0000000    0.1108048
207400.0000000    0.1073268
207440.0000000    0.1025163
207480.0000000    0.1007977
207520.0000000    0.0963587
207560.0000000    0.0995395
207600.0000000    0.1087912
207640.0000000    0.1040419
207680.0000000    0.1006342
207720.0000000    0.0951811
207760.0000000    0.1085650
207800.0000000    0.0924205
207840.0000000    0.0883915
207880.0000000    0.1058171
207920.0000000    0.0949359
207960.0000000    0.0991214
208000.0000000    0.0962586
208040.0000000    0.1018724
208080.0000000    0.1004994
208120.0000000    0.0915207
208160.0000000    0.1064675
208200.0000000    0.0992090
208240.0000000    0.1071204
208280.0000000    0.0946717
208320.0000000    0.0964149
208360.0000000    0.0987093
208400.0000000    0.0996142
208440.0000000    0.1077112
208480.0000000    0.0969169
208520.0000000    0.0961049
208560.0000000    0.0921188
208600.0000000    0.0988031
208640.0000000    0.1093190
208680.0000000    0.1115597
208720.0000000    0.0965651
208760.0000000    0.0974449
208800.0000000    0.0952851
208840.0000000    0.1162774
208880.0000000    0.1032513
208920.0000000    0.1050868
208960.0000000    0.1015470
209000.0000000    0.0971558
209040.0000000    0.0987308
209080.0000000    0.1115712
209120.0000000    0.1096022
209160.0000000    0.1037324
209200.0000000    0.1086353
209240.0000000    0.1156491
209280.0000000    0.1121454
209320.0000000    0.0997056
209360.0000000    0.1020770
209400.0000000    0.0942591
209440.0000000    0.1053025
209480.0000000    0.1003124
209520.0000000    0.1065684
209560.0000000    0.1171601
209600.0000000    0.1109476
209640.0000000    0.1027775
209680.0000000    0.0956494
209720.0000000    0.1200020
209760.0000000    0.1043603
209800.0000000    0.1133770
209840.0000000    0.1295402
209880.0000000    0.1081587
209920.0000000    0.0941135
209960.0000000    0.1042805
210000.0000000    0.1075111
210040.0000000    0.1068323
210080.0000000    0.1177105
210120.0000000    0.1085799
210160.0000000    0.1067390
210200.0000000    0.0990900
210240.0000000    0.1063918
210280.0000000    0.1064938
210320.0000000    0.1094918
210360.0000000    0.1028346
210400.0000000    0.1016148
210440.0000000    0.1007280
210480.0000000    0.1052883
210520.0000000    0.1017546
210560.0000000    0.0927516
210600.0000000    0.0980856
210640.0000000    0.0918413
210680.0000000    0.0921109
210720.0000000    0.0930266
210760.0000000    0.0954656
210800.0000000    0.0990969
210840.0000000    0.0941629
210880.0000000    0.1028062
210920.0000000    0.0966725
210960.0000000    0.1032805
211000.0000000    0.1022254
211040.0000000    0.1052529
211080.0000000    0.1359033
211120.0000000    0.1255007
211160.0000000    0.1204826
211200.0000000    0.1064116
211240.0000000    0.1003402
211280.0000000    0.0929180
211320.0000000    0.0984076
211360.0000000    0.0952569
211400.0000000    0.1002516
211440.0000000    0.0971953
211480.0000000    0.0951367
211520.0000000    0.1014118
211560.0000000    0.0967969
211600.0000000    0.0957587
211640.0000000    0.0983583
211680.0000000    0.0997407
211720.0000000    0.0965635
211760.0000000    0.1005038
211800.0000000    0.0941682
211840.0000000    0.1035192
211880.0000000    0.0999702
211920.0000000    0.0994237
211960.0000000    0.0979008
212000.0000000    0.0942804
212040.0000000    0.0997386
212080.0000000    0.0872662
212120.0000000    0.0864873
212160.0000000    0.0837286
212200.0000000    0.0887311
212240.0000000    0.0867605
212280.0000000    0.0962825
212320.0000000    0.0928532
212360.0000000    0.1085934
212400.0000000    0.0942016
212440.0000000    0.0952201
212480.0000000    0.1090986
212520.0000000    0.1064407
212560.0000000    0.1022688
212600.0000000    0.0879619
212640.0000000    0.0953849
212680.0000000    0.0950075
212720.0000000    0.0893823
212760.0000000    0.0878552
212800.0000000    0.1017903
212840.0000000    0.0997219
212880.0000000    0.0934445
212920.0000000    0.0974318
212960.0000000    0.1036543
213000.0000000    0.1016988
213040.0000000    0.1085890
213080.0000000    0.1050933
213120.0000000    0.1050778
213160.0000000    0.0974640
213200.0000000    0.0849097
213240.0000000    0.0969872
213280.0000000    0.1031808
213320.0000000    0.0967109
213360.0000000    0.0971355
213400.0000000    0.0983365
213440.0000000    0.1072661
213480.0000000    0.1183923
213520.0000000    0.1084971
213560.0000000    0.1027894
213600.0000000    0.1069019
213640.0000000    0.1031524
213680.0000000    0.0983530
213720.0000000    0.1045747
213760.0000000    0.1047259
213800.0000000    0.0948751
213840.0000000    0.0979168
213880.0000000    0.0986387
213920.0000000    0.1078345
213960.0000000    0.0916648
214000.0000000    0.1059737
214040.0000000    0.0970203
214080.0000000    0.1120678
214120.0000000    0.1124477
214160.0000000    0.1055313
214200.0000000    0.1062578
214240.0000000    0.1083271
214280.0000000    0.0986610
214320.0000000    0.0950368
214360.0000000    0.0873741
214400.0000000    0.1151229
214440.0000000    0.1046946
214480.0000000    0.1120704
214520.0000000    0.0992768
214560.0000000    0.1031341
214600.0000000    0.0967870
214640.0000000    0.1037778
214680.0000000    0.1031270
214720.0000000    0.0915024
214760.0000000    0.1072271
214800.0000000    0.1081644
214840.0000000    0.1106739
214880.0000000    0.0947751
214920.0000000    0.0933606
214960.0000000    0.0967103
215000.0000000    0.0964069
215040.0000000    0.0982353
215080.0000000    0.1054197
215120.0000000    0.1214942
215160.0000000    0.1140317
215200.0000000    0.1046467
215240.0000000    0.1087238
215280.0000000    0.1133443
215320.0000000    0.1047038
215360.0000000    0.1049899
215400.0000000    0.1164398
215440.0000000    0.1092434
215480.0000000    0.0981762
215520.0000000    0.1064142
215560.0000000    0.0979318
215600.0000000    0.1039171
215640.0000000    0.1117829
215680.0000000    0.1118195
215720.0000000    0.1021026
215760.0000000    0.1061583
215800.0000000    0.0993873
215840.0000000    0.0971436
215880.0000000    0.0965123
215920.0000000    0.1028547
215960.0000000    0.1056840
216000.0000000    0.1009424
216040.0000000    0.1053574
216080.0000000    0.1252837
216120.0000000    0.1024375
216160.0000000    0.1017540
216200.0000000    0.1078504
216240.0000000    0.1059779
216280.0000000    0.1013848
216320.0000000    0.1004456
216360.0000000    0.0955650
216400.0000000    0.1006640
216440.0000000    0.1050353
216480.0000000    0.0999231
216520.0000000    0.1002481
216560.0000000    0.1071458
216600.0000000    0.1072045
216640.0000000    0.0977463
216680.0000000    0.1034203
216720.0000000    0.0946047
216760.0000000    0.1013130
216800.0000000    0.0993163
216840.0000000    0.1042471
216880.0000000    0.1077817
216920.0000000    0.0991895
216960.0000000    0.0976484
217000.0000000    0.1003494
217040.0000000    0.0974637
217080.0000000    0.0939214
217120.0000000    0.1003293
217160.0000000    0.1011484
217200.0000000    0.1016636
217240.0000000    0.1073999
217280.0000000    0.1098511
217320.0000000    0.0973688
217360.0000000    0.1007498
217400.0000000    0.1047572
217440.0000000    0.1046316
217480.0000000    0.1002412
217520.0000000    0.1050865
217560.0000000    0.1018638
217600.0000000    0.1074821
217640.0000000    0.1008337
217680.0000000    0.1059183
217720.0000000    0.1020904
217760.0000000    0.1001267
217800.0000000    0.0935504
217840.0000000    0.1086395
217880.0000000    0.1002703
217920.0000000    0.1070553
217960.0000000    0.1042325
218000.0000000    0.1005942
218040.0000000    0.1077955
218080.0000000    0.0978297
218120.0000000    0.1081624
218160.0000000    0.1237488
218200.0000000    0.0997647
218240.0000000    0.1028730
218280.0000000    0.1019990
218320.0000000    0.0988276
218360.0000000    0.0982664
218400.0000000    0.0973845
218440.0000000    0.0934102
218480.0000000    0.0997081
218520.0000000    0.0983137
218560.0000000    0.1070201
218600.0000000    0.1135889
218640.0000000    0.1022905
218680.0000000    0.0974451
218720.0000000    0.1039109
218760.0000000    0.1010539
218800.0000000    0.0974850
218840.0000000    0.0996934
218880.0000000    0.1024031
218920.0000000    0.1029152
218960.0000000    0.1111924
219000.0000000    0.1033907
219040.0000000    0.0958285
219080.0000000    0.1056109
219120.0000000    0.0896644
219160.0000000    0.0921044
219200.0000000    0.0980157
219240.0000000    0.1076232
219280.0000000    0.1034755
219320.0000000    0.1025009
219360.0000000    0.1105165
219400.0000000    0.1067372
219440.0000000    0.1123259
219480.0000000    0.1004376
219520.0000000    0.1115748
219560.0000000    0.1108284
219600.0000000    0.1098853
219640.0000000    0.1067137
219680.0000000    0.1016858
219720.0000000    0.1045274
219760.0000000    0.0911888
219800.0000000    0.0923376
219840.0000000    0.0935579
219880.0000000    0.1060444
219920.0000000    0.0884458
219960.0000000    0.1043541
220000.0000000    0.0997145
220040.0000000    0.1054331
220080.0000000    0.1060478
220120.0000000    0.1048984
220160.0000000    0.1033519
220200.0000000    0.1020677
220240.0000000    0.0941975
220280.0000000    0.0897722
220320.0000000    0.0951642
220360.0000000    0.0948796
220400.0000000    0.0975117
220440.0000000    0.0932438
220480.0000000    0.0969214
220520.0000000    0.0957918
220560.0000000    0.0951733
220600.0000000    0.1060734
220640.0000000    0.1149484
220680.0000000    0.1071232
220720.0000000    0.0989485
220760.0000000    0.1052134
220800.0000000    0.1100658
220840.0000000    0.0995281
220880.0000000    0.1032866
220920.0000000    0.1031648
220960.0000000    0.1009367
221000.0000000    0.1107428
221040.0000000    0.0972592
221080.0000000    0.1020304
221120.0000000    0.1018882
221160.0000000    0.1055318
221200.0000000    0.1109914
221240.0000000    0.1072517
221280.0000000    0.1061700
221320.0000000    0.1061324
221360.0000000    0.1070142
221400.0000000    0.1125979
221440.0000000    0.1151064
221480.0000000    0.1065488
221520.0000000    0.1107994
221560.0000000    0.1087539
221600.0000000    0.1126575
221640.0000000    0.1000610
221680.0000000    0.1066077
221720.0000000    0.1027564
221760.0000000    0.0999660
221800.0000000    0.1100345
221840.0000000    0.1053751
221880.0000000    0.1069316
221920.0000000    0.1154413
221960.0000000    0.1080295
222000.0000000    0.1048653
222040.0000000    0.1094835
222080.0000000    0.1070051
222120.0000000    0.1070031
222160.0000000    0.1188488
222200.0000000    0.1211743
222240.0000000    0.1258247
222280.0000000    0.1139608
222320.0000000    0.1087721
222360.0000000    0.1120941
222400.0000000    0.1125076
222440.0000000    0.1150196
222480.0000000    0.0980390
222520.0000000    0.1167895
222560.0000000    0.1100872
222600.0000000    0.1046433
222640.0000000    0.1040486
222680.0000000    0.0948837
222720.0000000    0.1057994
222760.0000000    0.1061080
222800.0000000    0.1101725
222840.0000000    0.1033196
222880.0000000    0.1037645
222920.0000000    0.1028209
222960.0000000    0.1005046
223000.0000000    0.1069099
223040.0000000    0.1056596
223080.0000000    0.1121334
223120.0000000    0.1052056
223160.0000000    0.1081917
223200.0000000    0.1114399
223240.0000000    0.1093115
223280.0000000    0.1061827
223320.0000000    0.1051660
223360.0000000    0.1038030
223400.0000000    0.1072638
223440.0000000    0.1052357
223480.0000000    0.1121142
223520.0000000    0.0974366
223560.0000000    0.1018584
223600.0000000    0.1147126
223640.0000000    0.1307065
223680.0000000    0.1110586
223720.0000000    0.0964911
223760.0000000    0.1014029
223800.0000000    0.1030698
223840.0000000    0.1040096
223880.0000000    0.0935539
223920.0000000    0.1017232
223960.0000000    0.0990707
224000.0000000    0.1000785
224040.0000000    0.1015587
224080.0000000    0.1022795
224120.0000000    0.1004061
224160.0000000    0.0938293
224200.0000000    0.1040601
224240.0000000    0.1021633
224280.0000000    0.1046576
224320.0000000    0.1069136
224360.0000000    0.1034011
224400.0000000    0.1086695
224440.0000000    0.1132004
224480.0000000    0.1092999
224520.0000000    0.1086554
224560.0000000    0.1106130
224600.0000000    0.1033520
224640.0000000    0.0984305
224680.0000000    0.0951237
224720.0000000    0.1088626
224760.0000000    0.1092738
224800.0000000    0.1166883
224840.0000000    0.1061673
224880.0000000    0.1105261
224920.0000000    0.1082346
224960.0000000    0.0984120
225000.0000000    0.1042740
225040.0000000    0.1047644
225080.0000000    0.1038119
225120.0000000    0.1021973
225160.0000000    0.1005410
225200.0000000    0.1028259
225240.0000000    0.0974182
225280.0000000    0.1073044
225320.0000000    0.0992764
225360.0000000    0.1168129
225400.0000000    0.1054257
225440.0000000    0.1066963
225480.0000000    0.0997409
225520.0000000    0.1098603
225560.0000000    0.1171930
225600.0000000    0.1240027
225640.0000000    0.1117534
225680.0000000    0.0993214
225720.0000000    0.1041026
225760.0000000    0.1092436
225800.0000000    0.1165456
225840.0000000    0.1213808
225880.0000000    0.1107230
225920.0000000    0.1203207
225960.0000000    0.1056114
226000.0000000    0.1176381
226040.0000000    0.1102400
226080.0000000    0.1222647
226120.0000000    0.1150033
226160.0000000    0.1019113
226200.0000000    0.1086482
226240.0000000    0.1036046
226280.0000000    0.1110663
226320.0000000    0.1094364
226360.0000000    0.1214106
226400.0000000    0.1076852
226440.0000000    0.1101079
226480.0000000    0.1098323
226520.0000000    0.1107482
226560.0000000    0.1176906
226600.0000000    0.1122668
226640.0000000    0.1046411
226680.0000000    0.1085523
226720.0000000    0.1184115
226760.0000000    0.1156181
226800.0000000    0.1195922
226840.0000000    0.1096934
226880.0000000    0.1099212
226920.0000000    0.1145386
226960.0000000    0.1047872
227000.0000000    0.0987894
227040.0000000    0.1093557
227080.0000000    0.1086854
227120.0000000    0.1065261
227160.0000000    0.0986074
227200.0000000    0.1026411
227240.0000000    0.1033103
227280.0000000    0.1045587
227320.0000000    0.1025667
227360.0000000    0.1138593
227400.0000000    0.1137209
227440.0000000    0.1080068
227480.0000000    0.1238010
227520.0000000    0.1067260
227560.0000000    0.1055176
227600.0000000    0.1092727
227640.0000000    0.1058742
227680.0000000    0.1166324
227720.0000000    0.1038735
227760.0000000    0.1104245
227800.0000000    0.1089099
227840.0000000    0.1041502
227880.0000000    0.1003992
227920.0000000    0.1077481
227960.0000000    0.1040799
228000.0000000    0.1099968
228040.0000000    0.1101168
228080.0000000    0.1091387
228120.0000000    0.1005758
228160.0000000    0.1027515
228200.0000000    0.1060483
228240.0000000    0.1079824
228280.0000000    0.1131787
228320.0000000    0.1090725
228360.0000000    0.1110431
228400.0000000    0.1032383
228440.0000000    0.1018940
228480.0000000    0.0921253
228520.0000000    0.0936222
228560.0000000    0.1011394
228600.0000000    0.0942648
228640.0000000    0.1038591
228680.0000000    0.0957838
228720.0000000    0.0995236
228760.0000000    0.1021127
228800.0000000    0.1081133
228840.0000000    0.0967448
228880.0000000    0.0918421
228920.0000000    0.0938600
228960.0000000    0.1003184
229000.0000000    0.1064304
229040.0000000    0.1076992
229080.0000000    0.0934487
229120.0000000    0.1065149
229160.0000000    0.1024565
229200.0000000    0.0950067
229240.0000000    0.0991148
229280.0000000    0.0998706
229320.0000000    0.1007179
229360.0000000    0.1047842
229400.0000000    0.1070709
229440.0000000    0.0957703
229480.0000000    0.1038831
229520.0000000    0.1134779
229560.0000000    0.1023640
229600.0000000    0.0959190
229640.0000000    0.1026475
229680.0000000    0.1024230
229720.0000000    0.0989147
229760.0000000    0.1051666
229800.0000000    0.1110758
229840.0000000    0.1137036
229880.0000000    0.1012924
229920.0000000    0.1018299
229960.0000000    0.1066970
230000.0000000    0.1087479
230040.0000000    0.1012119
230080.0000000    0.1039826
230120.0000000    0.1004198
230160.0000000    0.1100004
230200.0000000    0.0968133
230240.0000000    0.1113101
230280.0000000    0.1107722
230320.0000000    0.1098527
230360.0000000    0.1044346
230400.0000000    0.1013716
230440.0000000    0.1043807
230480.0000000    0.0968088
230520.0000000    0.1059002
230560.0000000    0.1002499
230600.0000000    0.0951186
230640.0000000    0.1048522
230680.0000000    0.1026801
230720.0000000    0.0967961
230760.0000000    0.0974572
230800.0000000    0.1062874
230840.0000000    0.1055308
230880.0000000    0.0929982
230920.0000000    0.0980489
230960.0000000    0.0977876
231000.0000000    0.1072695
231040.0000000    0.0995919
231080.0000000    0.0920019
231120.0000000    0.0919600
231160.0000000    0.0983179
231200.0000000    0.0933958
231240.0000000    0.1010713
231280.0000000    0.1054526
231320.0000000    0.0977498
231360.0000000    0.0913253
231400.0000000    0.1018227
231440.0000000    0.1103484
231480.0000000    0.1023090
231520.0000000    0.1002928
231560.0000000    0.0947330
231600.0000000    0.0997170
231640.0000000    0.1017198
231680.0000000    0.1006157
231720.0000000    0.0922945
231760.0000000    0.0944727
231800.0000000    0.1016314
231840.0000000    0.1050277
231880.0000000    0.1001453
231920.0000000    0.0928216
231960.0000000    0.0943016
232000.0000000    0.1059342
232040.0000000    0.0924455
232080.0000000    0.0946173
232120.0000000    0.0893188
232160.0000000    0.0905103
232200.0000000    0.0879895
232240.0000000    0.0890775
232280.0000000    0.0952135
232320.0000000    0.0991881
232360.0000000    0.0989977
232400.0000000    0.0943381
232440.0000000    0.1125186
232480.0000000    0.0962150
232520.0000000    0.1015300
232560.0000000    0.1046273
232600.0000000    0.1062425
232640.0000000    0.0951033
232680.0000000    0.1000909
232720.0000000    0.1063943
232760.0000000    0.1035913
232800.0000000    0.1015343
232840.0000000    0.1139134
232880.0000000    0.1025648
232920.0000000    0.0985429
232960.0000000    0.1181401
233000.0000000    0.1088304
233040.0000000    0.1074850
233080.0000000    0.0944705
233120.0000000    0.1028975
233160.0000000    0.1026537
233200.0000000    0.0999710
233240.0000000    0.0965056
233280.0000000    0.0984322
233320.0000000    0.0993735
233360.0000000    0.0963552
233400.0000000    0.1026256
233440.0000000    0.1002665
233480.0000000    0.1037890
233520.0000000    0.1057758
233560.0000000    0.0992667
233600.0000000    0.1013071
233640.0000000    0.1073705
233680.0000000    0.1091076
233720.0000000    0.1050820
233760.0000000    0.1045896
233800.0000000    0.1100821
233840.0000000    0.0995144
233880.0000000    0.1029507
233920.0000000    0.0970988
233960.0000000    0.0996931
234000.0000000    0.1095288
234040.0000000    0.1003355
234080.0000000    0.1021795
234120.0000000    0.1069365
234160.0000000    0.0999350
234200.0000000    0.1033496
234240.0000000    0.1054642
234280.0000000    0.1001777
234320.0000000    0.1029015
234360.0000000    0.1022965
234400.0000000    0.0977809
234440.0000000    0.0968436
234480.0000000    0.0995831
234520.0000000    0.1040402
234560.0000000    0.1095074
234600.0000000    0.1048200
234640.0000000    0.1041755
234680.0000000    0.1090410
234720.0000000    0.1093556
234760.0000000    0.1036305
234800.0000000    0.1099436
234840.0000000    0.1103028
234880.0000000    0.1025373
234920.0000000    0.0981448
234960.0000000    0.1023414
235000.0000000    0.1039737
235040.0000000    0.0988960
235080.0000000    0.1016387
235120.0000000    0.1009413
235160.0000000    0.1097385
235200.0000000    0.0984839
235240.0000000    0.0984860
235280.0000000    0.1000328
235320.0000000    0.1077905
235360.0000000    0.0995275
235400.0000000    0.0942249
235440.0000000    0.1125999
235480.0000000    0.1032509
235520.0000000    0.1167420
235560.0000000    0.1067062
235600.0000000    0.1068752
235640.0000000    0.1116658
235680.0000000    0.1009314
235720.0000000    0.0979902
235760.0000000    0.0904411
235800.0000000    0.1029484
235840.0000000    0.1104035
235880.0000000    0.1003921
235920.0000000    0.1022890
235960.0000000    0.1009530
236000.0000000    0.1137516
236040.0000000    0.0951347
236080.0000000    0.1002342
236120.0000000    0.0983883
236160.0000000    0.0938064
236200.0000000    0.0980517
236240.0000000    0.1035679
236280.0000000    0.1007683
236320.0000000    0.1002994
236360.0000000    0.1000720
236400.0000000    0.0983788
236440.0000000    0.0980735
236480.0000000    0.0885932
236520.0000000    0.0994345
236560.0000000    0.0928462
236600.0000000    0.0995440
236640.0000000    0.1027472
236680.0000000    0.1001542
236720.0000000    0.0972405
236760.0000000    0.0956247
236800.0000000    0.0995974
236840.0000000    0.0957169
236880.0000000    0.0859695
236920.0000000    0.0937083
236960.0000000    0.1092779
237000.0000000    0.0957118
237040.0000000    0.0985278
237080.0000000    0.1010551
237120.0000000    0.0992245
237160.0000000    0.0937690
237200.0000000    0.0976668
237240.0000000    0.0956277
237280.0000000    0.0991676
237320.0000000    0.0964258
237360.0000000    0.0961286
237400.0000000    0.1039979
237440.0000000    0.0949154
237480.0000000    0.1004693
237520.0000000    0.1043646
237560.0000000    0.1035178
237600.0000000    0.1094130
237640.0000000    0.1045203
237680.0000000    0.1017250
237720.0000000    0.0905395
237760.0000000    0.0935811
237800.0000000    0.1000093
237840.0000000    0.1054842
237880.0000000    0.0951520
237920.0000000    0.1011164
237960.0000000    0.0978920
238000.0000000    0.1101401
238040.0000000    0.1063058
238080.0000000    0.0961719
238120.0000000    0.1042572
238160.0000000    0.0942114
238200.0000000    0.1046294
238240.0000000    0.1077259
238280.0000000    0.0919615
238320.0000000    0.1037350
238360.0000000    0.1047233
238400.0000000    0.0964376
238440.0000000    0.1146724
238480.0000000    0.1013836
238520.0000000    0.1027869
238560.0000000    0.0979151
238600.0000000    0.1011418
238640.0000000    0.1066606
238680.0000000    0.1009673
238720.0000000    0.1085100
238760.0000000    0.0995048
238800.0000000    0.0937129
238840.0000000    0.1045969
238880.0000000    0.0970251
238920.0000000    0.0883385
238960.0000000    0.0954563
239000.0000000    0.1158695
239040.0000000    0.1010188
239080.0000000    0.1062321
239120.0000000    0.0967967
239160.0000000    0.1036358
239200.0000000    0.0871325
239240.0000000    0.0936642
239280.0000000    0.0994451
239320.0000000    0.0943662
239360.0000000    0.0915223
239400.0000000    0.0884952
239440.0000000    0.0916336
239480.0000000    0.0957425
239520.0000000    0.0915591
239560.0000000    0.0976141
239600.0000000    0.0949021
239640.0000000    0.1039644
239680.0000000    0.1019615
239720.0000000    0.1032590
239760.0000000    0.0960270
239800.0000000    0.0914732
239840.0000000    0.0933278
239880.0000000    0.1117374
239920.0000000    0.1063767
239960.0000000    0.1159334
240000.0000000    0.1049717
240040.0000000    0.1086780
240080.0000000    0.0998183
240120.0000000    0.0912386
240160.0000000    0.0998514
240200.0000000    0.1014546
240240.0000000    0.0952771
240280.0000000    0.1049625
240320.0000000    0.1035836
240360.0000000    0.1056785
240400.0000000    0.0923860
240440.0000000    0.0988786
240480.0000000    0.1046322
240520.0000000    0.0967624
240560.0000000    0.1031701
240600.0000000    0.1029729
240640.0000000    0.1052066
240680.0000000    0.0971981
240720.0000000    0.0943629
240760.0000000    0.1095426
240800.0000000    0.1116870
240840.0000000    0.1091943
240880.0000000    0.0986895
240920.0000000    0.1049725
240960.0000000    0.1155406
241000.0000000    0.1162923
241040.0000000    0.1125795
241080.0000000    0.1154353
241120.0000000    0.1089975
241160.0000000    0.1092390
241200.0000000    0.1171995
241240.0000000    0.1189391
241280.0000000    0.1100870
241320.0000000    0.1112181
241360.0000000    0.1132544
241400.0000000    0.1165019
241440.0000000    0.1151211
241480.0000000    0.1005661
241520.0000000    0.1117488
241560.0000000    0.1123437
241600.0000000    0.1185335
241640.0000000    0.1224941
241680.0000000    0.1157153
241720.0000000    0.1181419
241760.0000000    0.1094217
241800.0000000    0.1169256
241840.0000000    0.1204348
241880.0000000    0.1256605
241920.0000000    0.1328300
241960.0000000    0.1139105
242000.0000000    0.1119555
242040.0000000    0.1198302
242080.0000000    0.1189750
242120.0000000    0.1252262
242160.0000000    0.1194356
242200.0000000    0.1387285
242240.0000000    0.1317061
242280.0000000    0.1266618
242320.0000000    0.1189225
242360.0000000    0.1160262
242400.0000000    0.1170554
242440.0000000    0.1159654
242480.0000000    0.1224849
242520.0000000    0.1146374
242560.0000000    0.1180786
242600.0000000    0.1211090
242640.0000000    0.1210832
242680.0000000    0.1227891
242720.0000000    0.1208680
242760.0000000    0.1189822
242800.0000000    0.1207600
242840.0000000    0.1227610
242880.0000000    0.1187964
242920.0000000    0.1154977
242960.0000000    0.1047853
243000.0000000    0.1085164
243040.0000000    0.0981749
243080.0000000    0.1057123
243120.0000000    0.1090726
243160.0000000    0.1152492
243200.0000000    0.1116193
243240.0000000    0.1179741
243280.0000000    0.1040241
243320.0000000    0.1002060
243360.0000000    0.1038719
243400.0000000    0.1002889
243440.0000000    0.1045582
243480.0000000    0.1124101
243520.0000000    0.0960749
243560.0000000    0.1024249
243600.0000000    0.1012056
243640.0000000    0.1035170
243680.0000000    0.1058048
243720.0000000    0.1081998
243760.0000000    0.1050965
243800.0000000    0.1104401
243840.0000000    0.1084312
243880.0000000    0.1060249
243920.0000000    0.1026443
243960.0000000    0.0945427
244000.0000000    0.1128519
244040.0000000    0.1119421
244080.0000000    0.1021833
244120.0000000    0.1050818
244160.0000000    0.1031784
244200.0000000    0.1045526
244240.0000000    0.1017254
244280.0000000    0.1122560
244320.0000000    0.1011537
244360.0000000    0.1002232
244400.0000000    0.0917866
244440.0000000    0.1153452
244480.0000000    0.1070257
244520.0000000    0.1148251
244560.0000000    0.1060368
244600.0000000    0.0984068
244640.0000000    0.1072662
244680.0000000    0.1047743
244720.0000000    0.1094303
244760.0000000    0.1059459
244800.0000000    0.1128399
244840.0000000    0.1042618
244880.0000000    0.1003677
244920.0000000    0.1018772
244960.0000000    0.1020485
245000.0000000    0.1019860
245040.0000000    0.1005136
245080.0000000    0.1014811
245120.0000000    0.0966273
245160.0000000    0.0924484
245200.0000000    0.1051922
245240.0000000    0.1051200
245280.0000000    0.1010986
245320.0000000    0.1053148
245360.0000000    0.1023400
245400.0000000    0.0951268
245440.0000000    0.0933344
245480.0000000    0.0886875
245520.0000000    0.0935233
245560.0000000    0.0891595
245600.0000000    0.1028452
245640.0000000    0.1005485
245680.0000000    0.1011670
245720.0000000    0.1064186
245760.0000000    0.0964977
245800.0000000    0.1035650
245840.0000000    0.1039090
245880.0000000    0.1062724
245920.0000000    0.1068478
245960.0000000    0.1088916
246000.0000000    0.1073435
246040.0000000    0.1171745
246080.0000000    0.1099726
246120.0000000    0.1201656
246160.0000000    0.1094058
246200.0000000    0.1037967
246240.0000000    0.1009423
246280.0000000    0.1026829
246320.0000000    0.1158165
246360.0000000    0.1025787
246400.0000000    0.1021982
246440.0000000    0.1068343
246480.0000000    0.0963438
246520.0000000    0.0997482
246560.0000000    0.1057806
246600.0000000    0.0965497
246640.0000000    0.1018152
246680.0000000    0.0986334
246720.0000000    0.1021924
246760.0000000    0.1020832
246800.0000000    0.0981909
246840.0000000    0.1020852
246880.0000000    0.0943961
246920.0000000    0.0941670
246960.0000000    0.1110044
247000.0000000    0.1005431
247040.0000000    0.0916544
247080.0000000    0.1048605
247120.0000000    0.1021796
247160.0000000    0.0987834
247200.0000000    0.1014223
247240.0000000    0.0975230
247280.0000000    0.1039031
247320.0000000    0.0928934
247360.0000000    0.1013186
247400.0000000    0.0960236
247440.0000000    0.0955501
247480.0000000    0.0994062
247520.0000000    0.1008836
247560.0000000    0.1047982
247600.0000000    0.1050825
247640.0000000    0.1069657
247680.0000000    0.1068697
247720.0000000    0.1001083
247760.0000000    0.1060611
247800.0000000    0.0998989
247840.0000000    0.1053025
247880.0000000    0.1020640
247920.0000000    0.0993653
247960.0000000    0.1064742
248000.0000000    0.1046561
248040.0000000    0.0965775
248080.0000000    0.1020376
248120.0000000    0.0990136
248160.0000000    0.0994779
248200.0000000    0.1081425
248240.0000000    0.1046451
248280.0000000    0.1044326
248320.0000000    0.1094470
248360.0000000    0.1125828
248400.0000000    0.1022494
248440.0000000    0.1056244
248480.0000000    0.1010410
248520.0000000    0.1067304
248560.0000000    0.1109138
248600.0000000    0.0969439
248640.0000000    0.0944672
248680.0000000    0.1059275
248720.0000000    0.1081520
248760.0000000    0.1112386
248800.0000000    0.1116442
248840.0000000    0.1033868
248880.0000000    0.1134452
248920.0000000    0.1045811
248960.0000000    0.1079138
249000.0000000    0.1056301
249040.0000000    0.1003816
249080.0000000    0.0944251
249120.0000000    0.1019704
249160.0000000    0.0971577
249200.0000000    0.0973997
249240.0000000    0.0976322
249280.0000000    0.1017902
249320.0000000    0.1113584
249360.0000000    0.0934201
249400.0000000    0.0956505
249440.0000000    0.0967486
249480.0000000    0.0994587
249520.0000000    0.0991686
249560.0000000    0.0921688
249600.0000000    0.1001973
249640.0000000    0.1025742
249680.0000000    0.1064764
249720.0000000    0.0962270
249760.0000000    0.1023054
249800.0000000    0.0982526
249840.0000000    0.0908001
249880.0000000    0.0879890
249920.0000000    0.0904199
249960.0000000    0.0921927
250000.0000000    0.1101559
250040.0000000    0.0979686
250080.0000000    0.0946420
250120.0000000    0.0927955
250160.0000000    0.1036786
250200.0000000    0.0962432
250240.0000000    0.0929472
250280.0000000    0.0975572
250320.0000000    0.0911108
250360.0000000    0.0892198
250400.0000000    0.0869219
250440.0000000    0.0904011
250480.0000000    0.0918124
250520.0000000    0.1031626
250560.0000000    0.0972154
250600.0000000    0.0956747
250640.0000000    0.0874299
250680.0000000    0.0945174
250720.0000000    0.0875781
250760.0000000    0.0966619
250800.0000000    0.0923652
250840.0000000    0.1017293
250880.0000000    0.1000146
250920.0000000    0.0891639
250960.0000000    0.0893216
251000.0000000    0.0935218
251040.0000000    0.1020463
251080.0000000    0.1024829
251120.0000000    0.0983231
251160.0000000    0.0898483
251200.0000000    0.0948642
251240.0000000    0.1059369
251280.0000000    0.0945025
251320.0000000    0.0848622
251360.0000000    0.0889268
251400.0000000    0.1001264
251440.0000000    0.0867391
251480.0000000    0.1041040
251520.0000000    0.0983107
251560.0000000    0.0960250
251600.0000000    0.0992429
251640.0000000    0.0900840
251680.0000000    0.1032890
251720.0000000    0.0995535
251760.0000000    0.0811158
251800.0000000    0.1021876
251840.0000000    0.1035218
251880.0000000    0.1107594
251920.0000000    0.0972603
251960.0000000    0.1035697
252000.0000000    0.0960428
252040.0000000    0.0999138
252080.0000000    0.0928937
252120.0000000    0.0963629
252160.0000000    0.0967726
252200.0000000    0.0945092
252240.0000000    0.0982404
252280.0000000    0.1046043
252320.0000000    0.0957864
252360.0000000    0.0933524
252400.0000000    0.1005968
252440.0000000    0.0955993
252480.0000000    0.0997430
252520.0000000    0.1017276
252560.0000000    0.0862014
252600.0000000    0.1011330
252640.0000000    0.0891751
252680.0000000    0.0931269
252720.0000000    0.0848260
252760.0000000    0.0922420
252800.0000000    0.0902424
252840.0000000    0.0825978
252880.0000000    0.0960997
252920.0000000    0.0996091
252960.0000000    0.1022759
253000.0000000    0.1063471
253040.0000000    0.0884630
253080.0000000    0.1074715
253120.0000000    0.1068730
253160.0000000    0.1003904
253200.0000000    0.1032507
253240.0000000    0.1020276
253280.0000000    0.1191955
253320.0000000    0.1057356
253360.0000000    0.0932196
253400.0000000    0.1066541
253440.0000000    0.1094500
253480.0000000    0.1145750
253520.0000000    0.1029542
253560.0000000    0.1083276
253600.0000000    0.1050497
253640.0000000    0.1050932
253680.0000000    0.1020952
253720.0000000    0.1076098
253760.0000000    0.1074114
253800.0000000    0.0989803
253840.0000000    0.1049490
253880.0000000    0.1139900
253920.0000000    0.1141192
253960.0000000    0.1065891
254000.0000000    0.1083742
254040.0000000    0.0982827
254080.0000000    0.1063273
254120.0000000    0.0964636
254160.0000000    0.0955781
254200.0000000    0.1018542
254240.0000000    0.1050819
254280.0000000    0.1025090
254320.0000000    0.0982527
254360.0000000    0.0987220
254400.0000000    0.1040860
254440.0000000    0.1021868
254480.0000000    0.0913906
254520.0000000    0.1013469
254560.0000000    0.0894877
254600.0000000    0.0972349
254640.0000000    0.1004039
254680.0000000    0.0903883
254720.0000000    0.0977843
254760.0000000    0.0923334
254800.0000000    0.1023977
254840.0000000    0.1019200
254880.0000000    0.1103275
254920.0000000    0.0965695
254960.0000000    0.1068371
255000.0000000    0.1035960
255040.0000000    0.1103344
255080.0000000    0.1067127
255120.0000000    0.1028417
255160.0000000    0.0960899
255200.0000000    0.1056791
255240.0000000    0.1010771
255280.0000000    0.1054573
255320.0000000    0.1017073
255360.0000000    0.0970605
255400.0000000    0.1003555
255440.0000000    0.1096116
255480.0000000    0.0950801
255520.0000000    0.0888071
255560.0000000    0.1043167
255600.0000000    0.0952067
255640.0000000    0.0974445
255680.0000000    0.1092458
255720.0000000    0.0977341
255760.0000000    0.0875073
255800.0000000    0.0945155
255840.0000000    0.0878732
255880.0000000    0.0978491
255920.0000000    0.0969954
255960.0000000    0.0947188
256000.0000000    0.0963500
256040.0000000    0.0940473
256080.0000000    0.1001590
256120.0000000    0.0895568
256160.0000000    0.0987783
256200.0000000    0.1027396
256240.0000000    0.1079674
256280.0000000    0.1075191
256320.0000000    0.1144589
256360.0000000    0.0986770
256400.0000000    0.1005492
256440.0000000    0.1087578
256480.0000000    0.1089561
256520.0000000    0.0988056
256560.0000000    0.1039602
256600.0000000    0.1018678
256640.0000000    0.0970539
256680.0000000    0.0999617
256720.0000000    0.1012289
256760.0000000    0.0952707
256800.0000000    0.0953128
256840.0000000    0.1068850
256880.0000000    0.1053807
256920.0000000    0.0913699
256960.0000000    0.0965156
257000.0000000    0.0887859
257040.0000000    0.0938027
257080.0000000    0.0925093
257120.0000000    0.1042872
257160.0000000    0.1096918
257200.0000000    0.1039865
257240.0000000    0.1001715
257280.0000000    0.1014720
257320.0000000    0.0968285
257360.0000000    0.1035790
257400.0000000    0.1010683
257440.0000000    0.1023525
257480.0000000    0.1011567
257520.0000000    0.1077710
257560.0000000    0.1028499
257600.0000000    0.0948266
257640.0000000    0.0869173
257680.0000000    0.1001030
257720.0000000    0.0923908
257760.0000000    0.0892480
257800.0000000    0.0971183
257840.0000000    0.1082981
257880.0000000    0.0913226
257920.0000000    0.1027678
257960.0000000    0.1002890
258000.0000000    0.0952716
258040.0000000    0.0956884
258080.0000000    0.0966244
258120.0000000    0.0930763
258160.0000000    0.0950750
258200.0000000    0.1064066
258240.0000000    0.1001299
258280.0000000    0.0981635
258320.0000000    0.1031714
258360.0000000    0.1039548
258400.0000000    0.1005949
258440.0000000    0.1094580
258480.0000000    0.0915669
258520.0000000    0.1037375
258560.0000000    0.1033654
258600.0000000    0.1144298
258640.0000000    0.1065345
258680.0000000    0.1094990
258720.0000000    0.1057615
258760.0000000    0.1102968
258800.0000000    0.0962914
258840.0000000    0.0842636
258880.0000000    0.0954193
258920.0000000    0.0899702
258960.0000000    0.0935482
259000.0000000    0.0977144
259040.0000000    0.0908953
259080.0000000    0.0890778
259120.0000000    0.1050255
259160.0000000    0.0956893
259200.0000000    0.1025586
259240.0000000    0.0969853
259280.0000000    0.0918449
259320.0000000    0.1106947
259360.0000000    0.0991841
259400.0000000    0.0934731
259440.0000000    0.0959797
259480.0000000    0.0997321
259520.0000000    0.1001120
259560.0000000    0.0943356
259600.0000000    0.0939603
259640.0000000    0.0929321
259680.0000000    0.0989758
259720.0000000    0.1003946
259760.0000000    0.0952592
259800.0000000    0.0950590
259840.0000000    0.1133422
259880.0000000    0.0988190
259920.0000000    0.0971986
259960.0000000    0.1106603
260000.0000000    0.1022430
260040.0000000    0.1029381
260080.0000000    0.1016107
260120.0000000    0.1096441
260160.0000000    0.1021069
260200.0000000    0.1110422
260240.0000000    0.1071829
260280.0000000    0.1048556
260320.0000000    0.1057894
260360.0000000    0.1077349
260400.0000000    0.1154970
260440.0000000    0.1179018
260480.0000000    0.1242623
260520.0000000    0.1244345
260560.0000000    0.1166033
260600.0000000    0.1190095
260640.0000000    0.1267589
260680.0000000    0.1184694
260720.0000000    0.1137631
260760.0000000    0.1141625
260800.0000000    0.1247883
260840.0000000    0.1223619
260880.0000000    0.1156163
260920.0000000    0.1100666
260960.0000000    0.1120393
261000.0000000    0.1030473
261040.0000000    0.1156471
261080.0000000    0.1128948
261120.0000000    0.1053371
261160.0000000    0.1069221
261200.0000000    0.1102562
261240.0000000    0.1265250
261280.0000000    0.1245372
261320.0000000    0.1231239
261360.0000000    0.1166659
261400.0000000    0.1172445
261440.0000000    0.1236311
261480.0000000    0.1160191
261520.0000000    0.1103788
261560.0000000    0.1076345
261600.0000000    0.1195633
261640.0000000    0.1289666
261680.0000000    0.1158602
261720.0000000    0.1174394
261760.0000000    0.1188212
261800.0000000    0.1134802
261840.0000000    0.1284538
261880.0000000    0.1220893
261920.0000000    0.1356192
261960.0000000    0.1151924
262000.0000000    0.1261966
262040.0000000    0.1177501
262080.0000000    0.1186605
262120.0000000    0.1321992
262160.0000000    0.1451730
262200.0000000    0.1323920
262240.0000000    0.1161619
262280.0000000    0.1265495
262320.0000000    0.1357994
262360.0000000    0.1434101
262400.0000000    0.1279949
262440.0000000    0.1228278
262480.0000000    0.1248295
262520.0000000    0.1273312
262560.0000000    0.1235021
262600.0000000    0.1156667
262640.0000000    0.1151744
262680.0000000    0.1256602
262720.0000000    0.1223575
262760.0000000    0.1192619
262800.0000000    0.1249594
262840.0000000    0.1225525
262880.0000000    0.1235135
262920.0000000    0.1314238
262960.0000000    0.1291718
263000.0000000    0.1335296
263040.0000000    0.1334178
263080.0000000    0.1470115
263120.0000000    0.1357034
263160.0000000    0.1322572
263200.0000000    0.1305718
263240.0000000    0.1258157
263280.0000000    0.1321933
263320.0000000    0.1393701
263360.0000000    0.1440402
263400.0000000    0.1417869
263440.0000000    0.1419075
263480.0000000    0.1546987
263520.0000000    0.1552226
263560.0000000    0.1517119
263600.0000000    0.1526229
263640.0000000    0.1589487
263680.0000000    0.1440024
263720.0000000    0.1640651
263760.0000000    0.1576146
263800.0000000    0.1747879
263840.0000000    0.1735218
263880.0000000    0.1711561
263920.0000000    0.1606315
263960.0000000    0.1513494
264000.0000000    0.1715329
264040.0000000    0.1664412
264080.0000000    0.1674145
264120.0000000    0.1749353
264160.0000000    0.1642909
264200.0000000    0.1488287
264240.0000000    0.1580866
264280.0000000    0.1615802
264320.0000000    0.1688856
264360.0000000    0.1749170
264400.0000000    0.1565525
264440.0000000    0.1700420
264480.0000000    0.1736692
264520.0000000    0.1743380
264560.0000000    0.1540368
264600.0000000    0.1702163
264640.0000000    0.1640660
264680.0000000    0.1794634
264720.0000000    0.1653860
264760.0000000    0.1773729
264800.0000000    0.1759258
264840.0000000    0.1708778
264880.0000000    0.1532277
264920.0000000    0.1610762
264960.0000000    0.1650994
265000.0000000    0.1653985
265040.0000000    0.1834587
265080.0000000    0.1749355
265120.0000000    0.1748093
265160.0000000    0.1798141
265200.0000000    0.1509085
265240.0000000    0.1659419
265280.0000000    0.1522119
265320.0000000    0.1498113
265360.0000000    0.1748196
265400.0000000    0.1535570
265440.0000000    0.1609004
265480.0000000    0.1514684
265520.0000000    0.1717799
265560.0000000    0.1529026
265600.0000000    0.1710668
265640.0000000    0.1710935
265680.0000000    0.1584300
265720.0000000    0.1797268
265760.0000000    0.1894653
265800.0000000    0.1790405
265840.0000000    0.1747470
265880.0000000    0.1710267
265920.0000000    0.1769410
265960.0000000    0.1657861
266000.0000000    0.1640916
266040.0000000    0.1726865
266080.0000000    0.1617755
266120.0000000    0.1614829
266160.0000000    0.1833171
266200.0000000    0.1738323
266240.0000000    0.1652561
266280.0000000    0.1715483
266320.0000000    0.1758240
266360.0000000    0.1710301
266400.0000000    0.1909585
266440.0000000    0.2117011
266480.0000000    0.2082374
266520.0000000    0.1918116
266560.0000000    0.2016148
266600.0000000    0.1900255
266640.0000000    0.1893133
266680.0000000    0.1933705
266720.0000000    0.1993707
266760.0000000    0.1838246
266800.0000000    0.1655716
266840.0000000    0.2003884
266880.0000000    0.1954366
266920.0000000    0.1638957
266960.0000000    0.1729575
267000.0000000    0.1776217
267040.0000000    0.1911739
267080.0000000    0.2001945
267120.0000000    0.1783307
267160.0000000    0.1799693
267200.0000000    0.1857343
267240.0000000    0.1950438
267280.0000000    0.1843357
267320.0000000    0.1789679
267360.0000000    0.1722411
267400.0000000    0.1781080
267440.0000000    0.1906447
267480.0000000    0.1922123
267520.0000000    0.1947177
267560.0000000    0.1795586
267600.0000000    0.2053318
267640.0000000    0.1810656
267680.0000000    0.2042832
267720.0000000    0.2117395
267760.0000000    0.1885250
267800.0000000    0.1800155
267840.0000000    0.1885513
267880.0000000    0.1979400
267920.0000000    0.1561786
267960.0000000    0.1746289
268000.0000000    0.1715752
268040.0000000    0.1727869
268080.0000000    0.1830789
268120.0000000    0.1862974
268160.0000000    0.1852890
268200.0000000    0.1944177
268240.0000000    0.1885211
268280.0000000    0.2046583
268320.0000000    0.1919061
268360.0000000    0.1794898
268400.0000000    0.1880842
268440.0000000    0.1795959
268480.0000000    0.1968771
268520.0000000    0.1585417
268560.0000000    0.1595012
268600.0000000    0.1596571
268640.0000000    0.1814206
268680.0000000    0.1894108
268720.0000000    0.1783805
268760.0000000    0.1797748
268800.0000000    0.1922256
268840.0000000    0.1643594
268880.0000000    0.1706335
268920.0000000    0.1691487
268960.0000000    0.1611995
269000.0000000    0.1660629
269040.0000000    0.1927773
269080.0000000    0.1857843
269120.0000000    0.1833831
269160.0000000    0.1844424
269200.0000000    0.1759499
269240.0000000    0.1864564
269280.0000000    0.1664526
269320.0000000    0.1723351
269360.0000000    0.1615342
269400.0000000    0.1734306
269440.0000000    0.1794268
269480.0000000    0.1800635
269520.0000000    0.1843083
269560.0000000    0.1766630
269600.0000000    0.1682937
269640.0000000    0.1672937
269680.0000000    0.1704845
269720.0000000    0.1820666
269760.0000000    0.1677327
269800.0000000    0.1876410
269840.0000000    0.1818610
269880.0000000    0.1767411
269920.0000000    0.1712506
269960.0000000    0.1708890
270000.0000000    0.2151355
270040.0000000    0.1851178
270080.0000000    0.1549472
270120.0000000    0.1708864
270160.0000000    0.1970190
270200.0000000    0.1944045
270240.0000000    0.2003920
270280.0000000    0.1924001
270320.0000000    0.1943684
270360.0000000    0.1817717
270400.0000000    0.1945313
270440.0000000    0.2059023
270480.0000000    0.1828981
270520.0000000    0.1980211
270560.0000000    0.2057796
270600.0000000    0.1880401
270640.0000000    0.2030549
270680.0000000    0.1927568
270720.0000000    0.1919890
270760.0000000    0.2002190
270800.0000000    0.1858846
270840.0000000    0.2136381
270880.0000000    0.2098291
270920.0000000    0.1978360
270960.0000000    0.1906668
271000.0000000    0.1838593
271040.0000000    0.2043457
271080.0000000    0.1871075
271120.0000000    0.2114120
271160.0000000    0.2195966
271200.0000000    0.2287190
271240.0000000    0.2160233
271280.0000000    0.2219957
271320.0000000    0.2030347
271360.0000000    0.2026441
271400.0000000    0.1976849
271440.0000000    0.2016124
271480.0000000    0.1911139
271520.0000000    0.2051094
271560.0000000    0.2074710
271600.0000000    0.1901453
271640.0000000    0.1814284
271680.0000000    0.1936189
271720.0000000    0.1835934
271760.0000000    0.1883840
271800.0000000    0.1991908
271840.0000000    0.2077016
271880.0000000    0.2014378
271920.0000000    0.2002274
271960.0000000    0.1879336
272000.0000000    0.1984214
272040.0000000    0.1858932
272080.0000000    0.2015804
272120.0000000    0.1936058
272160.0000000    0.1993366
272200.0000000    0.2067971
272240.0000000    0.1878888
272280.0000000    0.1967121
272320.0000000    0.1848982
272360.0000000    0.1761790
272400.0000000    0.1982345
272440.0000000    0.2092939
272480.0000000    0.2007780
272520.0000000    0.2009242
272560.0000000    0.2138207
272600.0000000    0.2069573
272640.0000000    0.1990670
272680.0000000    0.2028789
272720.0000000    0.2084423
272760.0000000    0.1992906
272800.0000000    0.2089025
272840.0000000    0.1873228
272880.0000000    0.1796936
272920.0000000    0.1897375
272960.0000000    0.1830581
273000.0000000    0.1786517
273040.0000000    0.1684262
273080.0000000    0.1790640
273120.0000000    0.1868014
273160.0000000    0.2025524
273200.0000000    0.1814797
273240.0000000    0.1949034
273280.0000000    0.1786859
273320.0000000    0.1934093
273360.0000000    0.1777920
273400.0000000    0.1735914
273440.0000000    0.1760223
273480.0000000    0.1905272
273520.0000000    0.1981771
273560.0000000    0.2122803
273600.0000000    0.2133721
273640.0000000    0.2140024
273680.0000000    0.1842877
273720.0000000    0.1917853
273760.0000000    0.2043488
273800.0000000    0.1754493
273840.0000000    0.1801098
273880.0000000    0.1852262
273920.0000000    0.1856356
273960.0000000    0.1834856
274000.0000000    0.1806915
274040.0000000    0.1900763
274080.0000000    0.1923187
274120.0000000    0.1873000
274160.0000000    0.1745046
274200.0000000    0.1682927
274240.0000000    0.1847660
274280.0000000    0.1712784
274320.0000000    0.1680063
274360.0000000    0.2059852
274400.0000000    0.1970541
274440.0000000    0.1793281
274480.0000000    0.1811408
274520.0000000    0.1820050
274560.0000000    0.1938204
274600.0000000    0.1728395
274640.0000000    0.1694500
274680.0000000    0.1623967
274720.0000000    0.1694456
274760.0000000    0.2066563
274800.0000000    0.2029717
274840.0000000    0.1821485
274880.0000000    0.1779079
274920.0000000    0.1777921
274960.0000000    0.1793597
275000.0000000    0.1716269
275040.0000000    0.1736012
275080.0000000    0.1685514
275120.0000000    0.1811508
275160.0000000    0.1832567
275200.0000000    0.2088701
275240.0000000    0.2282731
275280.0000000    0.2182510
275320.0000000    0.1883948
275360.0000000    0.2166213
275400.0000000    0.1986609
275440.0000000    0.2052424
275480.0000000    0.1890750
275520.0000000    0.1940276
275560.0000000    0.1722567
275600.0000000    0.1936879
275640.0000000    0.1882236
275680.0000000    0.1988856
275720.0000000    0.1978844
275760.0000000    0.1767932
275800.0000000    0.1899260
275840.0000000    0.1762269
275880.0000000    0.2176878
275920.0000000    0.2129627
275960.0000000    0.2221383
276000.0000000    0.2074347
276040.0000000    0.2010757
276080.0000000    0.1889917
276120.0000000    0.2046212
276160.0000000    0.2036935
276200.0000000    0.2211571
276240.0000000    0.2069935
276280.0000000    0.1992085
276320.0000000    0.1897347
276360.0000000    0.1954559
276400.0000000    0.2182308
276440.0000000    0.2158311
276480.0000000    0.1950065
276520.0000000    0.2130145
276560.0000000    0.2092484
276600.0000000    0.2152856
276640.0000000    0.2142335
276680.0000000    0.2022582
276720.0000000    0.1979825
276760.0000000    0.2056368
276800.0000000    0.2230182
276840.0000000    0.2227401
276880.0000000    0.2137620
276920.0000000    0.2074790
276960.0000000    0.1957897
277000.0000000    0.1987831
277040.0000000    0.2025638
277080.0000000    0.2026542
277120.0000000    0.2028392
277160.0000000    0.1779792
277200.0000000    0.2081695
277240.0000000    0.1895704
277280.0000000    0.1825587
277320.0000000    0.1959382
277360.0000000    0.1824629
277400.0000000    0.1890163
277440.0000000    0.1825705
277480.0000000    0.1909877
277520.0000000    0.1857105
277560.0000000    0.2123153
277600.0000000    0.1817165
277640.0000000    0.1873550
277680.0000000    0.1685681
277720.0000000    0.1892220
277760.0000000    0.1794293
277800.0000000    0.1734096
277840.0000000    0.1998958
277880.0000000    0.1835532
277920.0000000    0.1978308
277960.0000000    0.1851006
278000.0000000    0.1778151
278040.0000000    0.1767597
278080.0000000    0.1999581
278120.0000000    0.2086349
278160.0000000    0.1939402
278200.0000000    0.1951430
278240.0000000    0.1965996
278280.0000000    0.2067189
278320.0000000    0.1888968
278360.0000000    0.1656981
278400.0000000    0.1567320
278440.0000000    0.1954184
278480.0000000    0.1915490
278520.0000000    0.1905891
278560.0000000    0.1824178
278600.0000000    0.1717169
278640.0000000    0.1785993
278680.0000000    0.2057926
278720.0000000    0.1813856
278760.0000000    0.1673420
278800.0000000    0.1671366
278840.0000000    0.1692153
278880.0000000    0.1581310
278920.0000000    0.1468481
278960.0000000    0.1559146
279000.0000000    0.1645070
279040.0000000    0.1695503
279080.0000000    0.1868202
279120.0000000    0.1684473
279160.0000000    0.1749354
279200.0000000    0.1930442
279240.0000000    0.2015278
279280.0000000    0.2063240
279320.0000000    0.2053431
279360.0000000    0.2080918
279400.0000000    0.2013280
279440.0000000    0.2167244
279480.0000000    0.2185086
279520.0000000    0.1910000
279560.0000000    0.1791956
279600.0000000    0.1946848
279640.0000000    0.2000433
279680.0000000    0.1965345
279720.0000000    0.1939526
279760.0000000    0.1991920
279800.0000000    0.1927558
279840.0000000    0.2117508
279880.0000000    0.2003989
279920.0000000    0.1875694
279960.0000000    0.1807024
280000.0000000    0.1739507
280040.0000000    0.1905357
280080.0000000    0.1942545
280120.0000000    0.2005942
280160.0000000    0.2003700
280200.0000000    0.1980743
280240.0000000    0.1922905
280280.0000000    0.1908333
280320.0000000    0.2071891
280360.0000000    0.1882341
280400.0000000    0.1978250
280440.0000000    0.1604709
280480.0000000    0.1718677
280520.0000000    0.1636807
280560.0000000    0.1934678
280600.0000000    0.1816841
280640.0000000    0.1907021
280680.0000000    0.1917894
280720.0000000    0.1680881
280760.0000000    0.1723499
280800.0000000    0.1723028
280840.0000000    0.1943224
280880.0000000    0.1890960
280920.0000000    0.1835524
280960.0000000    0.1686404
281000.0000000    0.1893569
281040.0000000    0.1778848
281080.0000000    0.1713094
281120.0000000    0.1887646
281160.0000000    0.1804286
281200.0000000    0.1914076
281240.0000000    0.1959317
281280.0000000    0.2025065
281320.0000000    0.2190495
281360.0000000    0.2075499
281400.0000000    0.2172065
281440.0000000    0.2070073
281480.0000000    0.2099369
281520.0000000    0.2046721
281560.0000000    0.1846432
281600.0000000    0.2046738
281640.0000000    0.2024015
281680.0000000    0.2051208
281720.0000000    0.2076010
281760.0000000    0.1999856
281800.0000000    0.2029790
281840.0000000    0.2019816
281880.0000000    0.2005350
281920.0000000    0.2033107
281960.0000000    0.1938352
282000.0000000    0.2083903
282040.0000000    0.1998165
282080.0000000    0.1856391
282120.0000000    0.2065178
282160.0000000    0.1864652
282200.0000000    0.1923135
282240.0000000    0.2111716
282280.0000000    0.2103604
282320.0000000    0.2012725
282360.0000000    0.1997225
282400.0000000    0.1924343
282440.0000000    0.1922026
282480.0000000    0.2056674
282520.0000000    0.1911678
282560.0000000    0.1881456
282600.0000000    0.1847359
282640.0000000    0.2115543
282680.0000000    0.2035650
282720.0000000    0.2036684
282760.0000000    0.2189451
282800.0000000    0.2082370
282840.0000000    0.2041853
282880.0000000    0.2194330
282920.0000000    0.2101085
282960.0000000    0.2053399
283000.0000000    0.2008062
283040.0000000    0.2131053
283080.0000000    0.1995707
283120.0000000    0.2139323
283160.0000000    0.2118178
283200.0000000    0.2071747
283240.0000000    0.1926326
283280.0000000    0.2150936
283320.0000000    0.2121711
283360.0000000    0.2094040
283400.0000000    0.2002310
283440.0000000    0.2213297
283480.0000000    0.1923064
283520.0000000    0.1976053
283560.0000000    0.2089596
283600.0000000    0.2121277
283640.0000000    0.2067612
283680.0000000    0.2303973
283720.0000000    0.2185733
283760.0000000    0.2084548
283800.0000000    0.2222307
283840.0000000    0.1922278
283880.0000000    0.1935521
283920.0000000    0.2032639
283960.0000000    0.1915189
284000.0000000    0.2045818
284040.0000000    0.1986149
284080.0000000    0.2023699
284120.0000000    0.2154870
284160.0000000    0.2118395
284200.0000000    0.2001556
284240.0000000    0.2227940
284280.0000000    0.1912065
284320.0000000    0.1959429
284360.0000000    0.2023667
284400.0000000    0.1970823
284440.0000000    0.1938993
284480.0000000    0.1976317
284520.0000000    0.1930473
284560.0000000    0.1955356
284600.0000000    0.1951766
284640.0000000    0.1983444
284680.0000000    0.1659811
284720.0000000    0.1807906
284760.0000000    0.1924275
284800.0000000    0.1774253
284840.0000000    0.1974115
284880.0000000    0.1997359
284920.0000000    0.1897038
284960.0000000    0.2057269
285000.0000000    0.1873215
285040.0000000    0.1954285
285080.0000000    0.1948338
285120.0000000    0.1851196
285160.0000000    0.1872423
285200.0000000    0.1784054
285240.0000000    0.1825435
285280.0000000    0.1729810
285320.0000000    0.1798416
285360.0000000    0.1875952
285400.0000000    0.1783561
285440.0000000    0.2047283
285480.0000000    0.1888561
285520.0000000    0.1784856
285560.0000000    0.1883564
285600.0000000    0.1741751
285640.0000000    0.1668567
285680.0000000    0.1727149
285720.0000000    0.1819455
285760.0000000    0.2026705
285800.0000000    0.2002312
285840.0000000    0.1885210
285880.0000000    0.1879328
285920.0000000    0.1727853
285960.0000000    0.1898046
286000.0000000    0.1859836
286040.0000000    0.1761641
286080.0000000    0.1771746
286120.0000000    0.1739852
286160.0000000    0.1644223
286200.0000000    0.1570878
286240.0000000    0.1733538
286280.0000000    0.1681172
286320.0000000    0.1583620
286360.0000000    0.1683306
286400.0000000    0.1797560
286440.0000000    0.1750393
286480.0000000    0.1670594
286520.0000000    0.1656984
286560.0000000    0.1583348
286600.0000000    0.1685649
286640.0000000    0.1727764
286680.0000000    0.1663855
286720.0000000    0.1511972
286760.0000000    0.1568316
286800.0000000    0.1513191
286840.0000000    0.1753262
286880.0000000    0.1890142
286920.0000000    0.1608692
286960.0000000    0.1683907
287000.0000000    0.1636839
287040.0000000    0.1685062
287080.0000000    0.1586123
287120.0000000    0.1556891
287160.0000000    0.1629494
287200.0000000    0.1638579
287240.0000000    0.1508856
287280.0000000    0.1662228
287320.0000000    0.1529722
287360.0000000    0.1668107
287400.0000000    0.1532578
287440.0000000    0.1591312
287480.0000000    0.1597928
287520.0000000    0.1576311
287560.0000000    0.1731847
287600.0000000    0.1674084
287640.0000000    0.1615512
287680.0000000    0.1600751
287720.0000000    0.1653171
287760.0000000    0.1754779
287800.0000000    0.1689363
287840.0000000    0.1767303
287880.0000000    0.1708187
287920.0000000    0.1660302
287960.0000000    0.1737244
288000.0000000    0.1898522
288040.0000000    0.2022515
288080.0000000    0.1595441
288120.0000000    0.1670918
288160.0000000    0.1867687
288200.0000000    0.1860522
288240.0000000    0.1861887
288280.0000000    0.1956208
288320.0000000    0.1831158
288360.0000000    0.1735300
288400.0000000    0.1935899
288440.0000000    0.1657261
288480.0000000    0.1728704
288520.0000000    0.1813934
288560.0000000    0.1825954
288600.0000000    0.1709923
288640.0000000    0.1914897
288680.0000000    0.1741556
288720.0000000    0.1919167
288760.0000000    0.1846437
288800.0000000    0.2069338
288840.0000000    0.2004521
288880.0000000    0.2025706
288920.0000000    0.1857337
288960.0000000    0.1757938
289000.0000000    0.1851850
289040.0000000    0.1877666
289080.0000000    0.1865357
289120.0000000    0.1756329
289160.0000000    0.1803460
289200.0000000    0.1834814
289240.0000000    0.1853462
289280.0000000    0.1960939
289320.0000000    0.1881174
289360.0000000    0.1790852
289400.0000000    0.1829861
289440.0000000    0.1602222
289480.0000000    0.1666216
289520.0000000    0.1509735
289560.0000000    0.1743700
289600.0000000    0.1798393
289640.0000000    0.1758328
289680.0000000    0.1719549
289720.0000000    0.1804459
289760.0000000    0.1667121
289800.0000000    0.1684816
289840.0000000    0.1775851
289880.0000000    0.1712892
289920.0000000    0.1588541
289960.0000000    0.1704509
290000.0000000    0.1817100
290040.0000000    0.1841280
290080.0000000    0.1961128
290120.0000000    0.1801283
290160.0000000    0.1837742
290200.0000000    0.1945293
290240.0000000    0.1779770
290280.0000000    0.1828600
290320.0000000    0.1806597
290360.0000000    0.1706221
290400.0000000    0.1748883
290440.0000000    0.1864161
290480.0000000    0.1866544
290520.0000000    0.1686700
290560.0000000    0.1654433
290600.0000000    0.1653035
290640.0000000    0.1690833
290680.0000000    0.1893839
290720.0000000    0.1830936
290760.0000000    0.1838475
290800.0000000    0.1858838
290840.0000000    0.1725683
290880.0000000    0.1762741
290920.0000000    0.1879486
290960.0000000    0.1870223
291000.0000000    0.1875859
291040.0000000    0.1882566
291080.0000000    0.1959535
291120.0000000    0.1942221
291160.0000000    0.1770713
291200.0000000    0.1790994
291240.0000000    0.1850633
291280.0000000    0.1866339
291320.0000000    0.1708397
291360.0000000    0.1863395
291400.0000000    0.1879144
291440.0000000    0.1703474
291480.0000000    0.1829721
291520.0000000    0.1833258
291560.0000000    0.1846901
291600.0000000    0.1822091
291640.0000000    0.1941327
291680.0000000    0.1857055
291720.0000000    0.1903147
291760.0000000    0.1859002
291800.0000000    0.1824940
291840.0000000    0.1920664
291880.0000000    0.2025256
291920.0000000    0.1812299
291960.0000000    0.1915588
292000.0000000    0.2052429
292040.0000000    0.1928421
292080.0000000    0.2020016
292120.0000000    0.1953888
292160.0000000    0.1817618
292200.0000000    0.1709564
292240.0000000    0.1668921
292280.0000000    0.1750482
292320.0000000    0.1866759
292360.0000000    0.1725198
292400.0000000    0.1784453
292440.0000000    0.1995980
292480.0000000    0.1924608
292520.0000000    0.1956167
292560.0000000    0.1964842
292600.0000000    0.1961877
292640.0000000    0.1943336
292680.0000000    0.2021627
292720.0000000    0.2006805
292760.0000000    0.1994837
292800.0000000    0.2025707
292840.0000000    0.1901560
292880.0000000    0.1938203
292920.0000000    0.2034612
292960.0000000    0.1832348
293000.0000000    0.1848750
293040.0000000    0.2071243
293080.0000000    0.2156292
293120.0000000    0.2147751
293160.0000000    0.2061263
293200.0000000    0.2039026
293240.0000000    0.2054114
293280.0000000    0.2078516
293320.0000000    0.2063861
293360.0000000    0.1849115
293400.0000000    0.2007119
293440.0000000    0.2118886
293480.0000000    0.1984449
293520.0000000    0.2060491
293560.0000000    0.2083506
293600.0000000    0.2107192
293640.0000000    0.1980662
293680.0000000    0.2026270
293720.0000000    0.2119620
293760.0000000    0.2015876
293800.0000000    0.1868451
293840.0000000    0.1934009
293880.0000000    0.1974058
293920.0000000    0.2008610
293960.0000000    0.2053196
294000.0000000    0.2003642
294040.0000000    0.2074533
294080.0000000    0.2173264
294120.0000000    0.2168530
294160.0000000    0.2025902
294200.0000000    0.2027072
294240.0000000    0.1907862
294280.0000000    0.2124577
294320.0000000    0.2034326
294360.0000000    0.2129808
294400.0000000    0.1966942
294440.0000000    0.2056717
294480.0000000    0.1978901
294520.0000000    0.1970835
294560.0000000    0.2092322
294600.0000000    0.1929145
294640.0000000    0.2069424
294680.0000000    0.2142103
294720.0000000    0.2039978
294760.0000000    0.2180681
294800.0000000    0.2066592
294840.0000000    0.1978241
294880.0000000    0.1976727
294920.0000000    0.2013115
294960.0000000    0.2160338
295000.0000000    0.2056703
295040.0000000    0.1895854
295080.0000000    0.2044182
295120.0000000    0.2150917
295160.0000000    0.2275432
295200.0000000    0.2141448
295240.0000000    0.2026353
295280.0000000    0.2193536
295320.0000000    0.2134144
295360.0000000    0.2063780
295400.0000000    0.2095390
295440.0000000    0.2208256
295480.0000000    0.2052839
295520.0000000    0.2043022
295560.0000000    0.2024933
295600.0000000    0.2135321
295640.0000000    0.2043566
295680.0000000    0.1981240
295720.0000000    0.1961748
295760.0000000    0.2149728
295800.0000000    0.1994352
295840.0000000    0.2071505
295880.0000000    0.2040617
295920.0000000    0.1818321
295960.0000000    0.1948695
296000.0000000    0.2040767
296040.0000000    0.1928633
296080.0000000    0.2168312
296120.0000000    0.2134707
296160.0000000    0.2143863
296200.0000000    0.2037273
296240.0000000    0.1966563
296280.0000000    0.1993544
296320.0000000    0.2079716
296360.0000000    0.1980687
296400.0000000    0.2041200
296440.0000000    0.2167942
296480.0000000    0.2080040
296520.0000000    0.1887988
296560.0000000    0.2032421
296600.0000000    0.2146044
296640.0000000    0.2039945
296680.0000000    0.1917398
296720.0000000    0.2181415
296760.0000000    0.1989325
296800.0000000    0.1927081
296840.0000000    0.1829031
296880.0000000    0.1819230
296920.0000000    0.1839556
296960.0000000    0.2005179
297000.0000000    0.1913069
297040.0000000    0.1886220
297080.0000000    0.1749532
297120.0000000    0.1732486
297160.0000000    0.1764873
297200.0000000    0.1937482
297240.0000000    0.1827985
297280.0000000    0.2004275
297320.0000000    0.2064137
297360.0000000    0.1933067
297400.0000000    0.1984319
297440.0000000    0.1990123
297480.0000000    0.1836807
297520.0000000    0.1883065
297560.0000000    0.2087378
297600.0000000    0.2057091
297640.0000000    0.1980788
297680.0000000    0.2018477
297720.0000000    0.1888260
297760.0000000    0.2022373
297800.0000000    0.1955978
297840.0000000    0.1837656
297880.0000000    0.1785478
297920.0000000    0.1865722
297960.0000000    0.2074802
298000.0000000    0.1999890
298040.0000000    0.1904880
298080.0000000    0.1883441
298120.0000000    0.1836399
298160.0000000    0.1779117
298200.0000000    0.1779168
298240.0000000    0.1789869
298280.0000000    0.1879068
298320.0000000    0.1892095
298360.0000000    0.1800569
298400.0000000    0.1991990
298440.0000000    0.1901337
298480.0000000    0.2020997
298520.0000000    0.2040502
298560.0000000    0.1804255
298600.0000000    0.1962124
298640.0000000    0.1936342
298680.0000000    0.1898748
298720.0000000    0.1983308
298760.0000000    0.2108503
298800.0000000    0.2126308
298840.0000000    0.2235002
298880.0000000    0.2106924
298920.0000000    0.2121585
298960.0000000    0.2023015
299000.0000000    0.1932211
299040.0000000    0.2003186
299080.0000000    0.2171160
299120.0000000    0.2149223
299160.0000000    0.2139670
299200.0000000    0.2125704
299240.0000000    0.2116532
299280.0000000    0.2059430
299320.0000000    0.1992770
299360.0000000    0.2169773
299400.0000000    0.2217010
299440.0000000    0.2116852
299480.0000000    0.2044237
299520.0000000    0.2018564
299560.0000000    0.1950098
299600.0000000    0.1976982
299640.0000000    0.2121913
299680.0000000    0.2038295
299720.0000000    0.2055004
299760.0000000    0.2074205
299800.0000000    0.2050405
299840.0000000    0.1998195
299880.0000000    0.2114110
299920.0000000    0.2189942
299960.0000000    0.2100100
300000.0000000    0.1967259
300040.0000000    0.1967219
300080.0000000    0.1878812
300120.0000000    0.2171499
300160.0000000    0.1930000
300200.0000000    0.1960964
300240.0000000    0.1948054
300280.0000000    0.2063383
300320.0000000    0.2156207
300360.0000000    0.1924122
300400.0000000    0.2018668
300440.0000000    0.2038139
300480.0000000    0.1907429
300520.0000000    0.1876541
300560.0000000    0.1989092
300600.0000000    0.1895204
300640.0000000    0.1946262
300680.0000000    0.1949807
300720.0000000    0.1762373
300760.0000000    0.1853161
300800.0000000    0.1827418
300840.0000000    0.1888556
300880.0000000    0.1816177
300920.0000000    0.1873705
300960.0000000    0.1834701
301000.0000000    0.1915662
301040.0000000    0.1840573
301080.0000000    0.1868255
301120.0000000    0.1776500
301160.0000000    0.2056822
301200.0000000    0.1902964
301240.0000000    0.1831205
301280.0000000    0.1805052
301320.0000000    0.1908938
301360.0000000    0.1833090
301400.0000000    0.1791742
301440.0000000    0.1981618
301480.0000000    0.1945739
301520.0000000    0.1862291
301560.0000000    0.1836889
301600.0000000    0.1972301
301640.0000000    0.1886110
301680.0000000    0.1889229
301720.0000000    0.1876246
301760.0000000    0.1909170
301800.0000000    0.1843734
301840.0000000    0.1908534
301880.0000000    0.1751608
301920.0000000    0.1876462
301960.0000000    0.1854908
302000.0000000    0.1970076
302040.0000000    0.1897316
302080.0000000    0.1930107
302120.0000000    0.1794991
302160.0000000    0.1946979
302200.0000000    0.1876123
302240.0000000    0.1908270
302280.0000000    0.1918905
302320.0000000    0.1927290
302360.0000000    0.1962063
302400.0000000    0.1870775
302440.0000000    0.1858454
302480.0000000    0.1876388
302520.0000000    0.1973251
302560.0000000    0.1901565
302600.0000000    0.1765778
302640.0000000    0.1843843
302680.0000000    0.1829951
302720.0000000    0.1850933
302760.0000000    0.1927154
302800.0000000    0.1620848
302840.0000000    0.1718221
302880.0000000    0.1703092
302920.0000000    0.1707415
302960.0000000    0.1641773
303000.0000000    0.1731627
303040.0000000    0.1894033
303080.0000000    0.1753526
303120.0000000    0.1890308
303160.0000000    0.1829636
303200.0000000    0.1768982
303240.0000000    0.1796352
303280.0000000    0.1713778
303320.0000000    0.1768496
303360.0000000    0.1966847
303400.0000000    0.1799291
303440.0000000    0.2036198
303480.0000000    0.1861984
303520.0000000    0.1800782
303560.0000000    0.1809511
303600.0000000    0.1808569
303640.0000000    0.1781294
303680.0000000    0.1782084
303720.0000000    0.1810527
303760.0000000    0.1686007
303800.0000000    0.1841298
303840.0000000    0.1794565
303880.0000000    0.1785101
303920.0000000    0.1877159
303960.0000000    0.1955029
304000.0000000    0.1793365
304040.0000000    0.1718470
304080.0000000    0.1888282
304120.0000000    0.1885614
304160.0000000    0.1812376
304200.0000000    0.1832380
304240.0000000    0.1918199
304280.0000000    0.1911705
304320.0000000    0.1803704
304360.0000000    0.1816828
304400.0000000    0.1793036
304440.0000000    0.1875387
304480.0000000    0.1937722
304520.0000000    0.1943057
304560.0000000    0.1965446
304600.0000000    0.1783977
304640.0000000    0.1981975
304680.0000000    0.1925149
304720.0000000    0.1945557
304760.0000000    0.1819989
304800.0000000    0.1868525
304840.0000000    0.1852552
304880.0000000    0.1905823
304920.0000000    0.1904922
304960.0000000    0.1784933
305000.0000000    0.1899157
305040.0000000    0.1904965
305080.0000000    0.1955778
305120.0000000    0.1988735
305160.0000000    0.1921054
305200.0000000    0.2043600
305240.0000000    0.2155150
305280.0000000    0.1717505
305320.0000000    0.1941625
305360.0000000    0.1808774
305400.0000000    0.1730867
305440.0000000    0.1874843
305480.0000000    0.1822860
305520.0000000    0.1863931
305560.0000000    0.1852320
305600.0000000    0.1914099
305640.0000000    0.1857419
305680.0000000    0.1826429
305720.0000000    0.1770879
305760.0000000    0.1712185
305800.0000000    0.1735037
305840.0000000    0.1852086
305880.0000000    0.1788874
305920.0000000    0.1787437
305960.0000000    0.1740221
306000.0000000    0.1810702
306040.0000000    0.1765356
306080.0000000    0.1692967
306120.0000000    0.1765925
306160.0000000    0.1926180
306200.0000000    0.1894192
306240.0000000    0.1824438
306280.0000000    0.1801552
306320.0000000    0.1918178
306360.0000000    0.1816401
306400.0000000    0.1830385
306440.0000000    0.1909058
306480.0000000    0.1964174
306520.0000000    0.1957029
306560.0000000    0.1880630
306600.0000000    0.1929323
306640.0000000    0.1976569
306680.0000000    0.2020356
306720.0000000    0.1947986
306760.0000000    0.1976176
306800.0000000    0.1967938
306840.0000000    0.2064792
306880.0000000    0.1924607
306920.0000000    0.1827570
306960.0000000    0.1861085
307000.0000000    0.1797310
307040.0000000    0.1761090
307080.0000000    0.1996274
307120.0000000    0.1998961
307160.0000000    0.1828091
307200.0000000    0.2018909
307240.0000000    0.1929456
307280.0000000    0.1889590
307320.0000000    0.1880301
307360.0000000    0.1879183
307400.0000000    0.1871260
307440.0000000    0.1786685
307480.0000000    0.1860070
307520.0000000    0.2001131
307560.0000000    0.1903117
307600.0000000    0.1919025
307640.0000000    0.1906447
307680.0000000    0.1929579
307720.0000000    0.1966612
307760.0000000    0.2034042
307800.0000000    0.1952856
307840.0000000    0.1912898
307880.0000000    0.2051823
307920.0000000    0.2137706
307960.0000000    0.2027540
308000.0000000    0.2009204
308040.0000000    0.1861979
308080.0000000    0.1809417
308120.0000000    0.1772688
308160.0000000    0.1927868
308200.0000000    0.1899506
308240.0000000    0.1898618
308280.0000000    0.1936725
308320.0000000    0.1916091
308360.0000000    0.1898516
308400.0000000    0.1932601
308440.0000000    0.2054197
308480.0000000    0.1872492
308520.0000000    0.1924027
308560.0000000    0.1908995
308600.0000000    0.1848658
308640.0000000    0.1910803
308680.0000000    0.1804237
308720.0000000    0.1895328
308760.0000000    0.1904442
308800.0000000    0.2030400
308840.0000000    0.1904261
308880.0000000    0.1873702
308920.0000000    0.2005191
308960.0000000    0.1983314
309000.0000000    0.2084660
309040.0000000    0.2002726
309080.0000000    0.1904531
309120.0000000    0.1938749
309160.0000000    0.1959852
309200.0000000    0.1868511
309240.0000000    0.1910360
309280.0000000    0.1934916
309320.0000000    0.1934382
309360.0000000    0.1957614
309400.0000000    0.1922069
309440.0000000    0.1970882
309480.0000000    0.2016610
309520.0000000    0.2027332
309560.0000000    0.1931263
309600.0000000    0.1989011
309640.0000000    0.1983753
309680.0000000    0.1967318
309720.0000000    0.2159434
309760.0000000    0.2055949
309800.0000000    0.1958306
309840.0000000    0.2022031
309880.0000000    0.1958413
309920.0000000    0.1868260
309960.0000000    0.1958202
310000.0000000    0.1939790
310040.0000000    0.1980339
310080.0000000    0.2046534
310120.0000000    0.2129639
310160.0000000    0.1992425
310200.0000000    0.2053508
310240.0000000    0.2112262
310280.0000000    0.1945106
310320.0000000    0.2066854
310360.0000000    0.2073235
310400.0000000    0.1941837
310440.0000000    0.2032672
310480.0000000    0.2091039
310520.0000000    0.2018183
310560.0000000    0.2069454
310600.0000000    0.2064854
310640.0000000    0.2038339
310680.0000000    0.2010849
310720.0000000    0.2062007
310760.0000000    0.2019082
310800.0000000    0.1979846
310840.0000000    0.1987074
310880.0000000    0.1933743
310920.0000000    0.1943325
310960.0000000    0.2048827
311000.0000000    0.1980463
311040.0000000    0.2063460
311080.0000000    0.2044950
311120.0000000    0.1911833
311160.0000000    0.2067193
311200.0000000    0.2053823
311240.0000000    0.2072054
311280.0000000    0.1987555
311320.0000000    0.1960855
311360.0000000    0.2174919
311400.0000000    0.2120552
311440.0000000    0.2186618
311480.0000000    0.2192816
311520.0000000    0.2109409
311560.0000000    0.2058635
311600.0000000    0.2242996
311640.0000000    0.2107647
311680.0000000    0.2206282
311720.0000000    0.2205790
311760.0000000    0.2162463
311800.0000000    0.2119697
311840.0000000    0.2279901
311880.0000000    0.2157155
311920.0000000    0.2145016
311960.0000000    0.2240833
312000.0000000    0.2158287
312040.0000000    0.2048987
312080.0000000    0.2223654
312120.0000000    0.2247379
312160.0000000    0.2233743
312200.0000000    0.2194977
312240.0000000    0.2134975
312280.0000000    0.2171492
312320.0000000    0.2080463
312360.0000000    0.2041229
312400.0000000    0.2174617
312440.0000000    0.2236742
312480.0000000    0.2252977
312520.0000000    0.2204973
312560.0000000    0.2251121
312600.0000000    0.2164854
312640.0000000    0.2273534
312680.0000000    0.2263266
312720.0000000    0.2293180
312760.0000000    0.2363278
312800.0000000    0.2327731
312840.0000000    0.2325904
312880.0000000    0.2232385
312920.0000000    0.2285435
312960.0000000    0.2266858
313000.0000000    0.2166082
313040.0000000    0.2369362
313080.0000000    0.2154902
313120.0000000    0.2260776
313160.0000000    0.2141925
313200.0000000    0.2237901
313240.0000000    0.2157609
313280.0000000    0.2333510
313320.0000000    0.2247335
313360.0000000    0.2233624
313400.0000000    0.2273895
313440.0000000    0.2241860
313480.0000000    0.2309409
313520.0000000    0.2126083
313560.0000000    0.2310779
313600.0000000    0.2264389
313640.0000000    0.2180108
313680.0000000    0.2176569
313720.0000000    0.2168824
313760.0000000    0.2096616
313800.0000000    0.2149946
313840.0000000    0.2224423
313880.0000000    0.2088416
313920.0000000    0.2125379
313960.0000000    0.2111323
314000.0000000    0.2087596
314040.0000000    0.2260487
314080.0000000    0.2067066
314120.0000000    0.2171286
314160.0000000    0.2078283
314200.0000000    0.2064890
314240.0000000    0.1987159
314280.0000000    0.2012557
314320.0000000    0.1962228
314360.0000000    0.2012349
314400.0000000    0.2043722
314440.0000000    0.1964422
314480.0000000    0.1992393
314520.0000000    0.2059181
314560.0000000    0.2282635
314600.0000000    0.1990869
314640.0000000    0.2071896
314680.0000000    0.1972264
314720.0000000    0.2019638
314760.0000000    0.2103224
314800.0000000    0.2089586
314840.0000000    0.2125501
314880.0000000    0.2098570
314920.0000000    0.2082239
314960.0000000    0.2013962
315000.0000000    0.1991230
315040.0000000    0.2129008
315080.0000000    0.1927392
315120.0000000    0.2137541
315160.0000000    0.2010306
315200.0000000    0.1903166
315240.0000000    0.2004561
315280.0000000    0.1965712
315320.0000000    0.1990712
315360.0000000    0.2131672
315400.0000000    0.2004249
315440.0000000    0.1949994
315480.0000000    0.2046839
315520.0000000    0.1970693
315560.0000000    0.1987071
315600.0000000    0.1941619
315640.0000000    0.2040334
315680.0000000    0.1926163
315720.0000000    0.2000125
315760.0000000    0.2028862
315800.0000000    0.1997379
315840.0000000    0.2073386
315880.0000000    0.2028046
315920.0000000    0.2092446
315960.0000000    0.2147760
316000.0000000    0.1982393
316040.0000000    0.2019958
316080.0000000    0.2017345
316120.0000000    0.2211991
316160.0000000    0.2137035
316200.0000000    0.2055447
316240.0000000    0.2059853
316280.0000000    0.2060503
316320.0000000    0.2025973
316360.0000000    0.1954743
316400.0000000    0.2042787
316440.0000000    0.2017766
316480.0000000    0.2001718
316520.0000000    0.2101012
316560.0000000    0.2037340
316600.0000000    0.2079464
316640.0000000    0.2151556
316680.0000000    0.2190437
316720.0000000    0.2037974
316760.0000000    0.2117800
316800.0000000    0.2127545
316840.0000000    0.1989569
316880.0000000    0.2065730
316920.0000000    0.1994204
316960.0000000    0.2100654
317000.0000000    0.1939126
317040.0000000    0.1972289
317080.0000000    0.2066479
317120.0000000    0.2076750
317160.0000000    0.2048245
317200.0000000    0.1971364
317240.0000000    0.2045731
317280.0000000    0.2126390
317320.0000000    0.2187219
317360.0000000    0.2110759
317400.0000000    0.2136517
317440.0000000    0.2225066
317480.0000000    0.2156931
317520.0000000    0.2158043
317560.0000000    0.2180081
317600.0000000    0.2078074
317640.0000000    0.2073831
317680.0000000    0.2173283
317720.0000000    0.2108468
317760.0000000    0.2181144
317800.0000000    0.2070121
317840.0000000    0.2155927
317880.0000000    0.2130071
317920.0000000    0.2079953
317960.0000000    0.2025103
318000.0000000    0.2035687
318040.0000000    0.2117408
318080.0000000    0.2192223
318120.0000000    0.2109966
318160.0000000    0.2178226
318200.0000000    0.2027321
318240.0000000    0.2173833
318280.0000000    0.2100529
318320.0000000    0.2142120
318360.0000000    0.2016296
318400.0000000    0.2071722
318440.0000000    0.2191237
318480.0000000    0.2147783
318520.0000000    0.2162991
318560.0000000    0.2111914
318600.0000000    0.2220699
318640.0000000    0.2066622
318680.0000000    0.2210375
318720.0000000    0.2210592
318760.0000000    0.2144989
318800.0000000    0.2048957
318840.0000000    0.2152235
318880.0000000    0.2192584
318920.0000000    0.2236868
318960.0000000    0.2151948
319000.0000000    0.2066427
319040.0000000    0.2057561
319080.0000000    0.2201749
319120.0000000    0.2191962
319160.0000000    0.2050719
319200.0000000    0.2122160
319240.0000000    0.2081996
319280.0000000    0.2158537
319320.0000000    0.2247639
319360.0000000    0.2203421
319400.0000000    0.2057867
319440.0000000    0.2176313
319480.0000000    0.2219452
319520.0000000    0.2146190
319560.0000000    0.2102937
319600.0000000    0.2046822
319640.0000000    0.2215452
319680.0000000    0.2110086
319720.0000000    0.2165548
319760.0000000    0.2084736
319800.0000000    0.2039362
319840.0000000    0.2065094
319880.0000000    0.2032729
319920.0000000    0.2105652
319960.0000000    0.1976199
320000.0000000    0.2020954
320040.0000000    0.2101751
320080.0000000    0.1993932
320120.0000000    0.1978577
320160.0000000    0.2118006
320200.0000000    0.2083877
320240.0000000    0.2008212
320280.0000000    0.2140111
320320.0000000    0.2047000
320360.0000000    0.2104260
320400.0000000    0.2133530
320440.0000000    0.2091594
320480.0000000    0.2110066
320520.0000000    0.2034684
320560.0000000    0.2091356
320600.0000000    0.2079455
320640.0000000    0.2096036
320680.0000000    0.2180893
320720.0000000    0.2152786
320760.0000000    0.2197111
320800.0000000    0.2069612
320840.0000000    0.2194845
320880.0000000    0.2126477
320920.0000000    0.2190175
320960.0000000    0.2290307
321000.0000000    0.2135724
321040.0000000    0.2102889
321080.0000000    0.1996926
321120.0000000    0.1991188
321160.0000000    0.2090110
321200.0000000    0.2133361
321240.0000000    0.2060784
321280.0000000    0.2131646
321320.0000000    0.2038942
321360.0000000    0.2134889
321400.0000000    0.2002291
321440.0000000    0.1970228
321480.0000000    0.2024797
321520.0000000    0.2026022
321560.0000000    0.2134505
321600.0000000    0.2133800
321640.0000000    0.1936138
321680.0000000    0.2125447
321720.0000000    0.2107027
321760.0000000    0.2255497
321800.0000000    0.2154023
321840.0000000    0.2190707
321880.0000000    0.2079833
321920.0000000    0.2088939
321960.0000000    0.1904930
322000.0000000    0.1920492
322040.0000000    0.2029862
322080.0000000    0.1887236
322120.0000000    0.2162451
322160.0000000    0.2002035
322200.0000000    0.2153610
322240.0000000    0.2087674
322280.0000000    0.2100134
322320.0000000    0.2026075
322360.0000000    0.2033904
322400.0000000    0.1974667
322440.0000000    0.2002318
322480.0000000    0.1990384
322520.0000000    0.1953981
322560.0000000    0.2198080
322600.0000000    0.1927896
322640.0000000    0.1942814
322680.0000000    0.2050587
322720.0000000    0.2091642
322760.0000000    0.1950324
322800.0000000    0.2090023
322840.0000000    0.2081909
322880.0000000    0.2020319
322920.0000000    0.1978453
322960.0000000    0.2090563
323000.0000000    0.2059950
323040.0000000    0.2077387
323080.0000000    0.2100725
323120.0000000    0.2126296
323160.0000000    0.2121684
323200.0000000    0.2043545
323240.0000000    0.2022177
323280.0000000    0.2012667
323320.0000000    0.2023848
323360.0000000    0.2042768
323400.0000000    0.2091826
323440.0000000    0.1997982
323480.0000000    0.1977054
323520.0000000    0.2121721
323560.0000000    0.2077468
323600.0000000    0.1996701
323640.0000000    0.2032210
323680.0000000    0.1912842
323720.0000000    0.2013957
323760.0000000    0.2114489
323800.0000000    0.2102021
323840.0000000    0.2025437
323880.0000000    0.2015707
323920.0000000    0.1958734
323960.0000000    0.2090973
324000.0000000    0.2032733
324040.0000000    0.2110930
324080.0000000    0.2079288
324120.0000000    0.2052813
324160.0000000    0.2030284
324200.0000000    0.1973784
324240.0000000    0.1988921
324280.0000000    0.2020727
324320.0000000    0.2002529
324360.0000000    0.2118405
324400.0000000    0.1998956
324440.0000000    0.2053702
324480.0000000    0.2004733
324520.0000000    0.2062476
324560.0000000    0.1969055
324600.0000000    0.2018202
324640.0000000    0.2090399
324680.0000000    0.2067025
324720.0000000    0.2037145
324760.0000000    0.2102253
324800.0000000    0.2061836
324840.0000000    0.2148737
324880.0000000    0.2034321
324920.0000000    0.2070634
324960.0000000    0.1936330
325000.0000000    0.1997590
325040.0000000    0.2010364
325080.0000000    0.1989478
325120.0000000    0.2011333
325160.0000000    0.2106268
325200.0000000    0.2187186
325240.0000000    0.2033221
325280.0000000    0.1917059
325320.0000000    0.1981189
325360.0000000    0.2139636
325400.0000000    0.1944378
325440.0000000    0.1960413
325480.0000000    0.2057980
325520.0000000    0.1942492
325560.0000000    0.1897199
325600.0000000    0.1951787
325640.0000000    0.2007005
325680.0000000    0.1956911
325720.0000000    0.1930629
325760.0000000    0.1970142
325800.0000000    0.1922955
325840.0000000    0.2080781
325880.0000000    0.1976150
325920.0000000    0.1930007
325960.0000000    0.1940173
326000.0000000    0.1857890
326040.0000000    0.1824405
326080.0000000    0.1981278
326120.0000000    0.1984313
326160.0000000    0.1968787
326200.0000000    0.1935519
326240.0000000    0.1921468
326280.0000000    0.1964733
326320.0000000    0.1963032
326360.0000000    0.1970423
326400.0000000    0.1978051
326440.0000000    0.1940524
326480.0000000    0.2036793
326520.0000000    0.1900824
326560.0000000    0.2085276
326600.0000000    0.2012760
326640.0000000    0.2040306
326680.0000000    0.1971942
326720.0000000    0.1988495
326760.0000000    0.1959330
326800.0000000    0.1905250
326840.0000000    0.1883708
326880.0000000    0.1922891
326920.0000000    0.1977986
326960.0000000    0.1955570
327000.0000000    0.2119977
327040.0000000    0.2029118
327080.0000000    0.2074677
327120.0000000    0.1997384
327160.0000000    0.1990073
327200.0000000    0.1931800
327240.0000000    0.2112979
327280.0000000    0.1942889
327320.0000000    0.2023136
327360.0000000    0.2108723
327400.0000000    0.2062705
327440.0000000    0.1972297
327480.0000000    0.2068099
327520.0000000    0.2027739
327560.0000000    0.1974578
327600.0000000    0.2041459
327640.0000000    0.1980609
327680.0000000    0.1976041
327720.0000000    0.2119524
327760.0000000    0.2111010
327800.0000000    0.2072668
327840.0000000    0.2002111
327880.0000000    0.2092596
327920.0000000    0.1995479
327960.0000000    0.2065238
328000.0000000    0.2066037
328040.0000000    0.2133702
328080.0000000    0.2059053
328120.0000000    0.2016261
328160.0000000    0.2147353
328200.0000000    0.2068720
328240.0000000    0.1957719
328280.0000000    0.2064823
328320.0000000    0.2117639
328360.0000000    0.2027838
328400.0000000    0.2066385
328440.0000000    0.2079843
328480.0000000    0.1948967
328520.0000000    0.2117623
328560.0000000    0.2015957
328600.0000000    0.2056545
328640.0000000    0.2014869
328680.0000000    0.2028691
328720.0000000    0.1993981
328760.0000000    0.1969195
328800.0000000    0.2094295
328840.0000000    0.2034336
328880.0000000    0.2117189
328920.0000000    0.2018059
328960.0000000    0.2031934
329000.0000000    0.2104528
329040.0000000    0.2026071
329080.0000000    0.2016527
329120.0000000    0.2044103
329160.0000000    0.2065499
329200.0000000    0.1970766
329240.0000000    0.2080396
329280.0000000    0.2050755
329320.0000000    0.2049223
329360.0000000    0.2047924
329400.0000000    0.2012284
329440.0000000    0.2045714
329480.0000000    0.2027173
329520.0000000    0.2075197
329560.0000000    0.2117376
329600.0000000    0.2096290
329640.0000000    0.1931291
329680.0000000    0.2050675
329720.0000000    0.2105315
329760.0000000    0.2109845
329800.0000000    0.2227233
329840.0000000    0.2094421
329880.0000000    0.2135795
329920.0000000    0.2083350
329960.0000000    0.2055880
330000.0000000    0.2055245
330040.0000000    0.2050968
330080.0000000    0.2128978
330120.0000000    0.2072384
330160.0000000    0.2055405
330200.0000000    0.2100704
330240.0000000    0.1993309
330280.0000000    0.1969849
330320.0000000    0.2094138
330360.0000000    0.2059994
330400.0000000    0.2085418
330440.0000000    0.2098996
330480.0000000    0.2037326
330520.0000000    0.1956040
330560.0000000    0.2006048
330600.0000000    0.1917204
330640.0000000    0.2055761
330680.0000000    0.2188021
330720.0000000    0.2094980
330760.0000000    0.2064403
330800.0000000    0.2091896
330840.0000000    0.2134516
330880.0000000    0.1950071
330920.0000000    0.2110142
330960.0000000    0.1934046
331000.0000000    0.2052149
331040.0000000    0.1953053
331080.0000000    0.2056598
331120.0000000    0.1996803
331160.0000000    0.2073638
331200.0000000    0.2033975
331240.0000000    0.1984337
331280.0000000    0.2031551
331320.0000000    0.2044923
331360.0000000    0.2035945
331400.0000000    0.2006466
331440.0000000    0.2039056
331480.0000000    0.2079512
331520.0000000    0.2112713
331560.0000000    0.2104997
331600.0000000    0.2014482
331640.0000000    0.2013234
331680.0000000    0.2096775
331720.0000000    0.1964981
331760.0000000    0.2084001
331800.0000000    0.2101296
331840.0000000    0.2051737
331880.0000000    0.1952601
331920.0000000    0.1981165
331960.0000000    0.1941372
332000.0000000    0.2146425
332040.0000000    0.1940815
332080.0000000    0.2016833
332120.0000000    0.2106743
332160.0000000    0.1979687
332200.0000000    0.2143072
332240.0000000    0.2002385
332280.0000000    0.1964401
332320.0000000    0.2013817
332360.0000000    0.1951602
332400.0000000    0.2026747
332440.0000000    0.2077899
332480.0000000    0.2175927
332520.0000000    0.2093655
332560.0000000    0.2124151
332600.0000000    0.2138580
332640.0000000    0.2031389
332680.0000000    0.1972198
332720.0000000    0.1991152
332760.0000000    0.1990770
332800.0000000    0.2004094
332840.0000000    0.2082025
332880.0000000    0.2116980
332920.0000000    0.2032601
332960.0000000    0.2081375
333000.0000000    0.2130471
333040.0000000    0.2219441
333080.0000000    0.2038883
333120.0000000    0.2038475
333160.0000000    0.2159256
333200.0000000    0.2034743
333240.0000000    0.2086949
333280.0000000    0.2048021
333320.0000000    0.2089748
333360.0000000    0.2106193
333400.0000000    0.2116416
333440.0000000    0.2094664
333480.0000000    0.2103193
333520.0000000    0.2036126
333560.0000000    0.2105854
333600.0000000    0.2174555
333640.0000000    0.2042926
333680.0000000    0.2070912
333720.0000000    0.2027050
333760.0000000    0.2055080
333800.0000000    0.1996329
333840.0000000    0.2086933
333880.0000000    0.2033532
333920.0000000    0.2001611
333960.0000000    0.2060665
334000.0000000    0.2081648
334040.0000000    0.1933273
334080.0000000    0.2049986
334120.0000000    0.2064530
334160.0000000    0.2132651
334200.0000000    0.2055361
334240.0000000    0.1939269
334280.0000000    0.2055065
334320.0000000    0.2028203
334360.0000000    0.2077056
334400.0000000    0.1974374
334440.0000000    0.2025403
334480.0000000    0.1961609
334520.0000000    0.2134879
334560.0000000    0.2191190
334600.0000000    0.2129414
334640.0000000    0.2026682
334680.0000000    0.2054183
334720.0000000    0.2047237
334760.0000000    0.1972511
334800.0000000    0.2167338
334840.0000000    0.1956912
334880.0000000    0.2036053
334920.0000000    0.2058255
334960.0000000    0.2086290
335000.0000000    0.2062843
335040.0000000    0.2098128
335080.0000000    0.2095866
335120.0000000    0.2107760
335160.0000000    0.2134414
335200.0000000    0.2091528
335240.0000000    0.2132813
335280.0000000    0.2183492
335320.0000000    0.2177169
335360.0000000    0.2061388
335400.0000000    0.2202206
335440.0000000    0.2136211
335480.0000000    0.2071901
335520.0000000    0.2238318
335560.0000000    0.2020848
335600.0000000    0.2120208
335640.0000000    0.2032325
335680.0000000    0.2229051
335720.0000000    0.2113571
335760.0000000    0.2141304
335800.0000000    0.2186370
335840.0000000    0.2093959
335880.0000000    0.2185198
335920.0000000    0.2247069
335960.0000000    0.2027986
336000.0000000    0.2135025
336040.0000000    0.2166625
336080.0000000    0.2080094
336120.0000000    0.2128184
336160.0000000    0.2182311
336200.0000000    0.2207112
336240.0000000    0.2101431
336280.0000000    0.2165937
336320.0000000    0.2248478
336360.0000000    0.2077307
336400.0000000    0.2140339
336440.0000000    0.2064646
336480.0000000    0.2216615
336520.0000000    0.2202908
336560.0000000    0.2184049
336600.0000000    0.2141252
336640.0000000    0.2096332
336680.0000000    0.2171727
336720.0000000    0.2046281
336760.0000000    0.2117754
336800.0000000    0.2206571
336840.0000000    0.2076287
336880.0000000    0.2163706
336920.0000000    0.2007059
336960.0000000    0.2306065
337000.0000000    0.2080699
337040.0000000    0.2096480
337080.0000000    0.2066221
337120.0000000    0.2044705
337160.0000000    0.2013663
337200.0000000    0.2020030
337240.0000000    0.2064742
337280.0000000    0.2096214
337320.0000000    0.2020851
337360.0000000    0.2129715
337400.0000000    0.2014239
337440.0000000    0.2090801
337480.0000000    0.2128978
337520.0000000    0.2108422
337560.0000000    0.2059416
337600.0000000    0.2028493
337640.0000000    0.2039918
337680.0000000    0.2028026
337720.0000000    0.2087625
337760.0000000    0.2063257
337800.0000000    0.2035617
337840.0000000    0.1897664
337880.0000000    0.1996095
337920.0000000    0.2111446
337960.0000000    0.1943222
338000.0000000    0.2085636
338040.0000000    0.2078135
338080.0000000    0.2122305
338120.0000000    0.2076792
338160.0000000    0.2061978
338200.0000000    0.1991578
338240.0000000    0.2036077
338280.0000000    0.2120321
338320.0000000    0.2157373
338360.0000000    0.2096244
338400.0000000    0.2064993
338440.0000000    0.1987507
338480.0000000    0.1995598
338520.0000000    0.2072123
338560.0000000    0.2005048
338600.0000000    0.2034989
338640.0000000    0.2105166
338680.0000000    0.1987314
338720.0000000    0.2017561
338760.0000000    0.2129601
338800.0000000    0.2065571
338840.0000000    0.2054273
338880.0000000    0.2037952
338920.0000000    0.2081291
338960.0000000    0.2013640
339000.0000000    0.2080663
339040.0000000    0.1995946
339080.0000000    0.2086685
339120.0000000    0.1956676
339160.0000000    0.2100099
339200.0000000    0.2116222
339240.0000000    0.2082042
339280.0000000    0.2126592
339320.0000000    0.2125614
339360.0000000    0.2020716
339400.0000000    0.2012708
339440.0000000    0.2174640
339480.0000000    0.2086679
339520.0000000    0.2167658
339560.0000000    0.2099189
339600.0000000    0.2179738
339640.0000000    0.2018290
339680.0000000    0.2192441
339720.0000000    0.2132235
339760.0000000    0.2080001
339800.0000000    0.2134443
339840.0000000    0.2107427
339880.0000000    0.2144962
339920.0000000    0.2129059
339960.0000000    0.2120135
340000.0000000    0.2126260
340040.0000000    0.2062289
340080.0000000    0.2063787
340120.0000000    0.2130778
340160.0000000    0.2073976
340200.0000000    0.2146663
340240.0000000    0.2078617
340280.0000000    0.2192775
340320.0000000    0.1991064
340360.0000000    0.2026711
340400.0000000    0.2162399
340440.0000000    0.2127144
340480.0000000    0.2101094
340520.0000000    0.2020838
340560.0000000    0.2167882
340600.0000000    0.2053420
340640.0000000    0.2013600
340680.0000000    0.2057696
340720.0000000    0.2098747
340760.0000000    0.1998084
340800.0000000    0.2041480
340840.0000000    0.2147157
340880.0000000    0.2207912
340920.0000000    0.2009894
340960.0000000    0.2156555
341000.0000000    0.1979063
341040.0000000    0.2092098
341080.0000000    0.1963601
341120.0000000    0.2036381
341160.0000000    0.2111701
341200.0000000    0.2061006
341240.0000000    0.1875591
341280.0000000    0.1957133
341320.0000000    0.2059561
341360.0000000    0.1901341
341400.0000000    0.1960500
341440.0000000    0.1932756
341480.0000000    0.2039949
341520.0000000    0.1970599
341560.0000000    0.2146842
341600.0000000    0.2102933
341640.0000000    0.2110188
341680.0000000    0.1991909
341720.0000000    0.2252140
341760.0000000    0.2253721
341800.0000000    0.2187395
341840.0000000    0.2303882
341880.0000000    0.2235343
341920.0000000    0.2162894
341960.0000000    0.2169444
342000.0000000    0.2097140
342040.0000000    0.2128121
342080.0000000    0.2062134
342120.0000000    0.2208692
342160.0000000    0.2096097
342200.0000000    0.2193122
342240.0000000    0.2094882
342280.0000000    0.2158695
342320.0000000    0.2064685
342360.0000000    0.2081901
342400.0000000    0.1988647
342440.0000000    0.2182287
342480.0000000    0.1903972
342520.0000000    0.2031834
342560.0000000    0.2082044
342600.0000000    0.2051616
342640.0000000    0.2017218
342680.0000000    0.2071811
342720.0000000    0.2049692
342760.0000000    0.2095171
342800.0000000    0.2062272
342840.0000000    0.2117040
342880.0000000    0.2122418
342920.0000000    0.2104924
342960.0000000    0.2107434
343000.0000000    0.2032151
343040.0000000    0.2163833
343080.0000000    0.2000997
343120.0000000    0.2092479
343160.0000000    0.2000316
343200.0000000    0.2056607
343240.0000000    0.2141835
343280.0000000    0.1937977
343320.0000000    0.2098569
343360.0000000    0.1952907
343400.0000000    0.2085573
343440.0000000    0.2007781
343480.0000000    0.2028234
343520.0000000    0.2032868
343560.0000000    0.2028255
343600.0000000    0.2086955
343640.0000000    0.1967128
343680.0000000    0.1975584
343720.0000000    0.2006415
343760.0000000    0.2093194
343800.0000000    0.2017540
343840.0000000    0.2123513
343880.0000000    0.2046031
343920.0000000    0.1929629
343960.0000000    0.2084363
344000.0000000    0.2099989
344040.0000000    0.1930578
344080.0000000    0.2044656
344120.0000000    0.2046509
344160.0000000    0.2057554
344200.0000000    0.2125700
344240.0000000    0.2133690
344280.0000000    0.2130269
344320.0000000    0.2043298
344360.0000000    0.2129211
344400.0000000    0.2186051
344440.0000000    0.2019309
344480.0000000    0.2004517
344520.0000000    0.2061509
344560.0000000    0.2064848
344600.0000000    0.2043060
344640.0000000    0.1945190
344680.0000000    0.1937861
344720.0000000    0.1952832
344760.0000000    0.1964374
344800.0000000    0.2000611
344840.0000000    0.1985984
344880.0000000    0.1963340
344920.0000000    0.1975330
344960.0000000    0.2089803
345000.0000000    0.2078785
345040.0000000    0.2128929
345080.0000000    0.2115301
345120.0000000    0.2211368
345160.0000000    0.2137632
345200.0000000    0.2099893
345240.0000000    0.2079526
345280.0000000    0.2104610
345320.0000000    0.2083953
345360.0000000    0.2197093
345400.0000000    0.2090859
345440.0000000    0.2042021
345480.0000000    0.1984904
345520.0000000    0.2086950
345560.0000000    0.2111430
345600.0000000    0.2084477
345640.0000000    0.2047491
345680.0000000    0.2029757
345720.0000000    0.2007954
345760.0000000    0.2092118
345800.0000000    0.2138929
345840.0000000    0.2049260
345880.0000000    0.2156202
345920.0000000    0.2091095
345960.0000000    0.2224430
346000.0000000    0.2112692
346040.0000000    0.2182118
346080.0000000    0.2087077
346120.0000000    0.2046450
346160.0000000    0.2097557
346200.0000000    0.2049782
346240.0000000    0.2055650
346280.0000000    0.2005060
346320.0000000    0.2048884
346360.0000000    0.2126428
346400.0000000    0.1982069
346440.0000000    0.1952556
346480.0000000    0.2127790
346520.0000000    0.2054300
346560.0000000    0.2020450
346600.0000000    0.2004369
346640.0000000    0.2026054
346680.0000000    0.2061771
346720.0000000    0.2069944
346760.0000000    0.2057544
346800.0000000    0.2111782
346840.0000000    0.2104688
346880.0000000    0.2024122
346920.0000000    0.2016243
346960.0000000    0.2134652
347000.0000000    0.2098020
347040.0000000    0.2028732
347080.0000000    0.1958547
347120.0000000    0.2139566
347160.0000000    0.2048282
347200.0000000    0.2098068
347240.0000000    0.2230871
347280.0000000    0.2221042
347320.0000000    0.2196116
347360.0000000    0.2206160
347400.0000000    0.2154051
347440.0000000    0.2248231
347480.0000000    0.2124380
347520.0000000    0.2150021
347560.0000000    0.2241953
347600.0000000    0.2126862
347640.0000000    0.2203750
347680.0000000    0.2066390
347720.0000000    0.2165136
347760.0000000    0.2225962
347800.0000000    0.2225799
347840.0000000    0.2158078
347880.0000000    0.2112374
347920.0000000    0.2049496
347960.0000000    0.2070405
348000.0000000    0.2172702
348040.0000000    0.2051675
348080.0000000    0.2097124
348120.0000000    0.2136610
348160.0000000    0.2073199
348200.0000000    0.2213617
348240.0000000    0.2133471
348280.0000000    0.2127877
348320.0000000    0.2191922
348360.0000000    0.2172913
348400.0000000    0.2265479
348440.0000000    0.2052159
348480.0000000    0.2163687
348520.0000000    0.2189992
348560.0000000    0.2167933
348600.0000000    0.2227849
348640.0000000    0.2191713
348680.0000000    0.2135386
348720.0000000    0.2165991
348760.0000000    0.2247743
348800.0000000    0.2118785
348840.0000000    0.2292758
348880.0000000    0.2216091
348920.0000000    0.2182057
348960.0000000    0.2205272
349000.0000000    0.2148499
349040.0000000    0.2052976
349080.0000000    0.2314342
349120.0000000    0.2212059
349160.0000000    0.2296030
349200.0000000    0.2277767
349240.0000000    0.2198142
349280.0000000    0.2189626
349320.0000000    0.2277334
349360.0000000    0.2178487
349400.0000000    0.2266887
349440.0000000    0.2215551
349480.0000000    0.2042441
349520.0000000    0.2212088
349560.0000000    0.2141458
349600.0000000    0.2223281
349640.0000000    0.2144349
349680.0000000    0.2083998
349720.0000000    0.2119274
349760.0000000    0.2096126
349800.0000000    0.2049462
349840.0000000    0.2077935
349880.0000000    0.2114426
349920.0000000    0.2070748
349960.0000000    0.2233737
350000.0000000    0.2101627
350040.0000000    0.2124016
350080.0000000    0.2141411
350120.0000000    0.2190644
350160.0000000    0.2163526
350200.0000000    0.2238266
350240.0000000    0.2127407
350280.0000000    0.2155429
350320.0000000    0.2165856
350360.0000000    0.2236764
350400.0000000    0.2241491
350440.0000000    0.2212447
350480.0000000    0.2214951
350520.0000000    0.2183801
350560.0000000    0.2189536
350600.0000000    0.2190474
350640.0000000    0.2353200
350680.0000000    0.2270147
350720.0000000    0.2241048
350760.0000000    0.2317542
350800.0000000    0.2263811
350840.0000000    0.2250274
350880.0000000    0.2130409
350920.0000000    0.2140362
350960.0000000    0.2141638
351000.0000000    0.2112365
351040.0000000    0.2097876
351080.0000000    0.2117467
351120.0000000    0.2139367
351160.0000000    0.2197558
351200.0000000    0.2178811
351240.0000000    0.2210260
351280.0000000    0.2183943
351320.0000000    0.2046650
351360.0000000    0.2148205
351400.0000000    0.2121313
351440.0000000    0.2208665
351480.0000000    0.2182292
351520.0000000    0.2252031
351560.0000000    0.2326055
351600.0000000    0.2400968
351640.0000000    0.2395507
351680.0000000    0.2181849
351720.0000000    0.2094682
351760.0000000    0.2242549
351800.0000000    0.2010469
351840.0000000    0.2060927
351880.0000000    0.2141374
351920.0000000    0.2198747
351960.0000000    0.2175897
352000.0000000    0.2207036
352040.0000000    0.2195596
352080.0000000    0.2339552
352120.0000000    0.2335420
352160.0000000    0.2180811
352200.0000000    0.2114728
352240.0000000    0.2209274
352280.0000000    0.2101617
352320.0000000    0.2233411
352360.0000000    0.2117237
352400.0000000    0.2100860
352440.0000000    0.2275490
352480.0000000    0.2093695
352520.0000000    0.2257492
352560.0000000    0.2209404
352600.0000000    0.2144153
352640.0000000    0.2117634
352680.0000000    0.2131094
352720.0000000    0.2090525
352760.0000000    0.2093826
352800.0000000    0.2088808
352840.0000000    0.2244830
352880.0000000    0.2154580
352920.0000000    0.2271364
352960.0000000    0.2252042
353000.0000000    0.2227131
353040.0000000    0.2227380
353080.0000000    0.2240253
353120.0000000    0.2127064
353160.0000000    0.2239222
353200.0000000    0.2176615
353240.0000000    0.2143482
353280.0000000    0.2198535
353320.0000000    0.2164389
353360.0000000    0.2067529
353400.0000000    0.2146043
353440.0000000    0.2178812
353480.0000000    0.2093392
353520.0000000    0.2127425
353560.0000000    0.2124658
353600.0000000    0.2098713
353640.0000000    0.2192246
353680.0000000    0.2064787
353720.0000000    0.1946198
353760.0000000    0.2042991
353800.0000000    0.2055241
353840.0000000    0.2021036
353880.0000000    0.2139198
353920.0000000    0.2120674
353960.0000000    0.2005052
354000.0000000    0.2064202
354040.0000000    0.2004563
354080.0000000    0.2119035
354120.0000000    0.1986964
354160.0000000    0.2115430
354200.0000000    0.2153503
354240.0000000    0.1996687
354280.0000000    0.2055494
354320.0000000    0.2177011
354360.0000000    0.2156418
354400.0000000    0.2006080
354440.0000000    0.2013899
354480.0000000    0.2047802
354520.0000000    0.2069689
354560.0000000    0.1875124
354600.0000000    0.2074075
354640.0000000    0.2047737
354680.0000000    0.1983571
354720.0000000    0.2016290
354760.0000000    0.2078526
354800.0000000    0.2052093
354840.0000000    0.2142612
354880.0000000    0.2166423
354920.0000000    0.2087372
354960.0000000    0.2089915
355000.0000000    0.2098403
355040.0000000    0.2133097
355080.0000000    0.2124623
355120.0000000    0.2144479
355160.0000000    0.2074078
355200.0000000    0.2176050
355240.0000000    0.2158357
355280.0000000    0.2171254
355320.0000000    0.2149837
355360.0000000    0.2059149
355400.0000000    0.2057354
355440.0000000    0.2112564
355480.0000000    0.2123779
355520.0000000    0.2125629
355560.0000000    0.1929118
355600.0000000    0.1959577
355640.0000000    0.2005526
355680.0000000    0.2071083
355720.0000000    0.2050749
355760.0000000    0.2107748
355800.0000000    0.2028430
355840.0000000    0.2135133
355880.0000000    0.2193641
355920.0000000    0.2002535
355960.0000000    0.2058274
356000.0000000    0.2022064
356040.0000000    0.2098926
356080.0000000    0.1926534
356120.0000000    0.2024050
356160.0000000    0.2012905
356200.0000000    0.1972104
356240.0000000    0.2165948
356280.0000000    0.2097134
356320.0000000    0.2024718
356360.0000000    0.2188003
356400.0000000    0.2160577
356440.0000000    0.2204085
356480.0000000    0.2050081
356520.0000000    0.2135351
356560.0000000    0.2200307
356600.0000000    0.2065508
356640.0000000    0.2122707
356680.0000000    0.2084436
356720.0000000    0.2063407
356760.0000000    0.2109292
356800.0000000    0.2072268
356840.0000000    0.2114876
356880.0000000    0.2069491
356920.0000000    0.2019751
356960.0000000    0.2015979
357000.0000000    0.2044646
357040.0000000    0.1983267
357080.0000000    0.2119183
357120.0000000    0.2141805
357160.0000000    0.2105260
357200.0000000    0.2117278
357240.0000000    0.2149113
357280.0000000    0.2243710
357320.0000000    0.2132871
357360.0000000    0.2066730
357400.0000000    0.2168176
357440.0000000    0.2118165
357480.0000000    0.2152491
357520.0000000    0.2218451
357560.0000000    0.2146968
357600.0000000    0.2048528
357640.0000000    0.2259632
357680.0000000    0.2084067
357720.0000000    0.2222293
357760.0000000    0.2167724
357800.0000000    0.2142928
357840.0000000    0.2139163
357880.0000000    0.2096548
357920.0000000    0.2127838
357960.0000000    0.2171507
358000.0000000    0.2179588
358040.0000000    0.2117474
358080.0000000    0.2164484
358120.0000000    0.2089668
358160.0000000    0.2164803
358200.0000000    0.2177776
358240.0000000    0.2120827
358280.0000000    0.2197196
358320.0000000    0.2170434
358360.0000000    0.2159998
358400.0000000    0.2177254
358440.0000000    0.2221954
358480.0000000    0.2099018
358520.0000000    0.2248935
358560.0000000    0.2200204
358600.0000000    0.2211462
358640.0000000    0.2157799
358680.0000000    0.2242921
358720.0000000    0.2129283
358760.0000000    0.2225268
358800.0000000    0.2131824
358840.0000000    0.2071757
358880.0000000    0.2041213
358920.0000000    0.2099282
358960.0000000    0.2090500
359000.0000000    0.2185544
359040.0000000    0.2133234
359080.0000000    0.2190033
359120.0000000    0.2145820
359160.0000000    0.2125615
359200.0000000    0.2239190
359240.0000000    0.2143120
359280.0000000    0.2042094
359320.0000000    0.2122078
359360.0000000    0.2124062
359400.0000000    0.2140482
359440.0000000    0.2088847
359480.0000000    0.2226730
359520.0000000    0.2176021
359560.0000000    0.2078949
359600.0000000    0.2087009
359640.0000000    0.2069730
359680.0000000    0.2133555
359720.0000000    0.2136942
359760.0000000    0.2031671
359800.0000000    0.2013569
359840.0000000    0.2045185
359880.0000000    0.2216089
359920.0000000    0.2251799
359960.0000000    0.2257708
360000.0000000    0.2246587
360040.0000000    0.2243378
360080.0000000    0.2379888
360120.0000000    0.2210971
360160.0000000    0.2305511
360200.0000000    0.2156490
360240.0000000    0.2161612
360280.0000000    0.2123557
360320.0000000    0.2151757
360360.0000000    0.2017632
360400.0000000    0.2211645
360440.0000000    0.2207288
360480.0000000    0.2176404
360520.0000000    0.2173317
360560.0000000    0.2328900
360600.0000000    0.2255064
360640.0000000    0.2250192
360680.0000000    0.2133185
360720.0000000    0.2201943
360760.0000000    0.2256419
360800.0000000    0.2217662
360840.0000000    0.2242358
360880.0000000    0.2116628
360920.0000000    0.2020796
360960.0000000    0.2159673
361000.0000000    0.2106578
361040.0000000    0.2062965
361080.0000000    0.2071287
361120.0000000    0.2043871
361160.0000000    0.1992161
361200.0000000    0.2002420
361240.0000000    0.1953275
361280.0000000    0.2033042
361320.0000000    0.1873385
361360.0000000    0.2117924
361400.0000000    0.1977365
361440.0000000    0.1927650
361480.0000000    0.2044173
361520.0000000    0.2036474
361560.0000000    0.2145219
361600.0000000    0.2300378
361640.0000000    0.2080998
361680.0000000    0.2091500
361720.0000000    0.2085455
361760.0000000    0.2131797
361800.0000000    0.2252201
361840.0000000    0.2286280
361880.0000000    0.2238127
361920.0000000    0.2091974
361960.0000000    0.2125212
362000.0000000    0.2216710
362040.0000000    0.2213551
362080.0000000    0.2359263
362120.0000000    0.2161355
362160.0000000    0.2196591
362200.0000000    0.2195527
362240.0000000    0.2208844
362280.0000000    0.2294481
362320.0000000    0.2102346
362360.0000000    0.2165090
362400.0000000    0.2213806
362440.0000000    0.2242471
362480.0000000    0.2242186
362520.0000000    0.2069944
362560.0000000    0.2157871
362600.0000000    0.1987146
362640.0000000    0.2316791
362680.0000000    0.2196656
362720.0000000    0.2189817
362760.0000000    0.2132005
362800.0000000    0.2171781
362840.0000000    0.2108207
362880.0000000    0.2257577
362920.0000000    0.2152209
362960.0000000    0.2187607
363000.0000000    0.2257269
363040.0000000    0.2116747
363080.0000000    0.2178901
363120.0000000    0.2216318
363160.0000000    0.2285259
363200.0000000    0.2219145
363240.0000000    0.2204480
363280.0000000    0.2159011
363320.0000000    0.2247376
363360.0000000    0.2224963
363400.0000000    0.2315391
363440.0000000    0.2156192
363480.0000000    0.2189049
363520.0000000    0.2320799
363560.0000000    0.2319169
363600.0000000    0.2313901
363640.0000000    0.2181347
363680.0000000    0.2413648
363720.0000000    0.2434641
363760.0000000    0.2362951
363800.0000000    0.2284099
363840.0000000    0.2159778
363880.0000000    0.2203020
363920.0000000    0.2227698
363960.0000000    0.2227231
364000.0000000    0.2276300
364040.0000000    0.2340532
364080.0000000    0.2322470
364120.0000000    0.2252498
364160.0000000    0.2122443
364200.0000000    0.2246989
364240.0000000    0.2403566
364280.0000000    0.2248382
364320.0000000    0.2275533
364360.0000000    0.2253168
364400.0000000    0.2200331
364440.0000000    0.2275046
364480.0000000    0.2337420
364520.0000000    0.2258376
364560.0000000    0.2367705
364600.0000000    0.2258125
364640.0000000    0.2193284
364680.0000000    0.2179071
364720.0000000    0.2115078
364760.0000000    0.2254798
364800.0000000    0.2254699
364840.0000000    0.2162272
364880.0000000    0.2271511
364920.0000000    0.2164205
364960.0000000    0.2236688
365000.0000000    0.2215301
365040.0000000    0.2240099
365080.0000000    0.2241968
365120.0000000    0.2302148
365160.0000000    0.2212945
365200.0000000    0.2239759
365240.0000000    0.2107684
365280.0000000    0.2154078
365320.0000000    0.2245832
365360.0000000    0.2214010
365400.0000000    0.2076800
365440.0000000    0.2219882
365480.0000000    0.2215189
365520.0000000    0.2125316
365560.0000000    0.2156830
365600.0000000    0.2073254
365640.0000000    0.2050132
365680.0000000    0.2113487
365720.0000000    0.2043001
365760.0000000    0.2037144
365800.0000000    0.2151443
365840.0000000    0.2073308
365880.0000000    0.2137897
365920.0000000    0.2190247
365960.0000000    0.2172875
366000.0000000    0.2012005
366040.0000000    0.2034117
366080.0000000    0.2082292
366120.0000000    0.2100236
366160.0000000    0.2136348
366200.0000000    0.2154349
366240.0000000    0.2173618
366280.0000000    0.2220321
366320.0000000    0.2139986
366360.0000000    0.2172100
366400.0000000    0.2165795
366440.0000000    0.2212410
366480.0000000    0.2051818
366520.0000000    0.2128909
366560.0000000    0.2078117
366600.0000000    0.1986392
366640.0000000    0.2043169
366680.0000000    0.2122230
366720.0000000    0.2188391
366760.0000000    0.2137558
366800.0000000    0.2185571
366840.0000000    0.2095233
366880.0000000    0.2126512
366920.0000000    0.2134781
366960.0000000    0.2082790
367000.0000000    0.2095943
367040.0000000    0.2119878
367080.0000000    0.2112589
367120.0000000    0.2199036
367160.0000000    0.2177553
367200.0000000    0.2138388
367240.0000000    0.2230017
367280.0000000    0.2256937
367320.0000000    0.2355908
367360.0000000    0.2233908
367400.0000000    0.2186097
367440.0000000    0.2240317
367480.0000000    0.2106504
367520.0000000    0.2190943
367560.0000000    0.2132630
367600.0000000    0.2234334
367640.0000000    0.2163583
367680.0000000    0.2143296
367720.0000000    0.2276267
367760.0000000    0.2239231
367800.0000000    0.2339945
367840.0000000    0.2286233
367880.0000000    0.2225273
367920.0000000    0.2312735
367960.0000000    0.2200755
368000.0000000    0.2107526
368040.0000000    0.2298993
368080.0000000    0.2304012
368120.0000000    0.2172136
368160.0000000    0.2110041
368200.0000000    0.2193605
368240.0000000    0.2205266
368280.0000000    0.2251184
368320.0000000    0.2105789
368360.0000000    0.2249582
368400.0000000    0.2152980
368440.0000000    0.2325203
368480.0000000    0.2069149
368520.0000000    0.2103031
368560.0000000    0.2195111
368600.0000000    0.2142641
368640.0000000    0.2193123
368680.0000000    0.2242849
368720.0000000    0.2167953
368760.0000000    0.2055909
368800.0000000    0.2223690
368840.0000000    0.2219871
368880.0000000    0.2173768
368920.0000000    0.1990551
368960.0000000    0.1947276
369000.0000000    0.2072486
369040.0000000    0.2039649
369080.0000000    0.1928686
369120.0000000    0.2008471
369160.0000000    0.2026249
369200.0000000    0.2144135
369240.0000000    0.2211919
369280.0000000    0.2146553
369320.0000000    0.2132689
369360.0000000    0.2079380
369400.0000000    0.2017574
369440.0000000    0.2166077
369480.0000000    0.2053999
369520.0000000    0.2077565
369560.0000000    0.2128962
369600.0000000    0.2042828
369640.0000000    0.2136068
369680.0000000    0.2184613
369720.0000000    0.2161353
369760.0000000    0.2063450
369800.0000000    0.1983239
369840.0000000    0.2122949
369880.0000000    0.1998067
369920.0000000    0.2264093
369960.0000000    0.2176573
370000.0000000    0.2148888
370040.0000000    0.2055164
370080.0000000    0.2073377
370120.0000000    0.2087096
370160.0000000    0.2028444
370200.0000000    0.2123696
370240.0000000    0.2192002
370280.0000000    0.2186816
370320.0000000    0.2164758
370360.0000000    0.2252302
370400.0000000    0.2203764
370440.0000000    0.2077443
370480.0000000    0.2079280
370520.0000000    0.2319823
370560.0000000    0.2134126
370600.0000000    0.2063984
370640.0000000    0.2150524
370680.0000000    0.2139968
370720.0000000    0.2145008
370760.0000000    0.2167752
370800.0000000    0.2198362
370840.0000000    0.2187081
370880.0000000    0.2258196
370920.0000000    0.2102215
370960.0000000    0.2103349
371000.0000000    0.2125305
371040.0000000    0.2065289
371080.0000000    0.2194860
371120.0000000    0.2128121
371160.0000000    0.2164328
371200.0000000    0.2125051
371240.0000000    0.2058411
371280.0000000    0.2014068
371320.0000000    0.1959983
371360.0000000    0.2080542
371400.0000000    0.2256433
371440.0000000    0.2197574
371480.0000000    0.2196893
371520.0000000    0.2119213
371560.0000000    0.2095509
371600.0000000    0.2077982
371640.0000000    0.1943001
371680.0000000    0.1971723
371720.0000000    0.2139824
371760.0000000    0.2176672
371800.0000000    0.2089258
371840.0000000    0.2080203
371880.0000000    0.2070178
371920.0000000    0.2113565
371960.0000000    0.2136470
372000.0000000    0.2081568
372040.0000000    0.2036767
372080.0000000    0.2070352
372120.0000000    0.2133827
372160.0000000    0.2123960
372200.0000000    0.2166120
372240.0000000    0.2007649
372280.0000000    0.1979046
372320.0000000    0.2012667
372360.0000000    0.2020442
372400.0000000    0.1892920
372440.0000000    0.2051074
372480.0000000    0.2142663
372520.0000000    0.2116890
372560.0000000    0.2173014
372600.0000000    0.2134380
372640.0000000    0.2098942
372680.0000000    0.2222761
372720.0000000    0.2096985
372760.0000000    0.2008500
372800.0000000    0.2125076
372840.0000000    0.2151512
372880.0000000    0.2103978
372920.0000000    0.2071712
372960.0000000    0.2001684
373000.0000000    0.2062059
373040.0000000    0.2135976
373080.0000000    0.1993712
373120.0000000    0.1960697
373160.0000000    0.2111032
373200.0000000    0.2010905
373240.0000000    0.2060918
373280.0000000    0.2107253
373320.0000000    0.1978411
373360.0000000    0.1892996
373400.0000000    0.2044566
373440.0000000    0.1952420
373480.0000000    0.1836023
373520.0000000    0.1925926
373560.0000000    0.1909722
373600.0000000    0.1953960
373640.0000000    0.1921825
373680.0000000    0.1994989
373720.0000000    0.1992832
373760.0000000    0.2052178
373800.0000000    0.2032224
373840.0000000    0.1995866
373880.0000000    0.1977911
373920.0000000    0.1987658
373960.0000000    0.2127655
374000.0000000    0.2011555
374040.0000000    0.2038316
374080.0000000    0.1939068
374120.0000000    0.2080518
374160.0000000    0.1910810
374200.0000000    0.2006333
374240.0000000    0.1952339
374280.0000000    0.2003257
374320.0000000    0.2027619
374360.0000000    0.1972636
374400.0000000    0.1990102
374440.0000000    0.1961247
374480.0000000    0.2005206
374520.0000000    0.2028517
374560.0000000    0.2069843
374600.0000000    0.1959396
374640.0000000    0.2004194
374680.0000000    0.2063474
374720.0000000    0.2030811
374760.0000000    0.2050598
374800.0000000    0.2014074
374840.0000000    0.2065156
374880.0000000    0.2040075
374920.0000000    0.2081120
374960.0000000    0.2067438
375000.0000000    0.2035154
375040.0000000    0.1973214
375080.0000000    0.1923661
375120.0000000    0.2059094
375160.0000000    0.2214316
375200.0000000    0.1942079
375240.0000000    0.1976054
375280.0000000    0.1962395
375320.0000000    0.2033997
375360.0000000    0.1960812
375400.0000000    0.2009084
375440.0000000    0.1925862
375480.0000000    0.1947820
375520.0000000    0.1904103
375560.0000000    0.1997125
375600.0000000    0.1970804
375640.0000000    0.1871245
375680.0000000    0.1906347
375720.0000000    0.1817569
375760.0000000    0.1948739
375800.0000000    0.1991664
375840.0000000    0.1962787
375880.0000000    0.2002846
375920.0000000    0.1967494
375960.0000000    0.1844265
376000.0000000    0.1891426
376040.0000000    0.2015050
376080.0000000    0.1980586
376120.0000000    0.1879228
376160.0000000    0.2117245
376200.0000000    0.1989964
376240.0000000    0.2104266
376280.0000000    0.1993577
376320.0000000    0.2000910
376360.0000000    0.2045679
376400.0000000    0.1860616
376440.0000000    0.1967551
376480.0000000    0.2033704
376520.0000000    0.1950414
376560.0000000    0.1996088
376600.0000000    0.1960199
376640.0000000    0.1977995
376680.0000000    0.1941030
376720.0000000    0.1944846
376760.0000000    0.1913074
376800.0000000    0.1955697
376840.0000000    0.1914244
376880.0000000    0.1930979
376920.0000000    0.1984567
376960.0000000    0.2014492
377000.0000000    0.1923622
377040.0000000    0.1929296
377080.0000000    0.1929894
377120.0000000    0.2041120
377160.0000000    0.1985996
377200.0000000    0.1949750
377240.0000000    0.1956097
377280.0000000    0.1998046
377320.0000000    0.1976718
377360.0000000    0.2190529
377400.0000000    0.2026968
377440.0000000    0.2021452
377480.0000000    0.2020981
377520.0000000    0.2091426
377560.0000000    0.2062326
377600.0000000    0.2011473
377640.0000000    0.2059388
377680.0000000    0.2050382
377720.0000000    0.1847037
377760.0000000    0.1976300
377800.0000000    0.2050657
377840.0000000    0.2117260
377880.0000000    0.2100440
377920.0000000    0.2093658
377960.0000000    0.2071730
378000.0000000    0.2065061
378040.0000000    0.2065911
378080.0000000    0.2106273
378120.0000000    0.1928592
378160.0000000    0.2048528
378200.0000000    0.1999015
378240.0000000    0.1943745
378280.0000000    0.1985561
378320.0000000    0.1950392
378360.0000000    0.2172825
378400.0000000    0.2026014
378440.0000000    0.2003029
378480.0000000    0.2034425
378520.0000000    0.2050204
378560.0000000    0.2156008
378600.0000000    0.2172521
378640.0000000    0.2033210
378680.0000000    0.1984617
378720.0000000    0.2005589
378760.0000000    0.1954448
378800.0000000    0.2016740
378840.0000000    0.2080863
378880.0000000    0.1978787
378920.0000000    0.2119310
378960.0000000    0.2060001
379000.0000000    0.2083503
379040.0000000    0.2122694
379080.0000000    0.2107596
379120.0000000    0.2117326
379160.0000000    0.1990472
379200.0000000    0.2080665
379240.0000000    0.2073218
379280.0000000    0.2001058
379320.0000000    0.2037700
379360.0000000    0.1999560
379400.0000000    0.1922918
379440.0000000    0.1962962
379480.0000000    0.1998607
379520.0000000    0.1985402
379560.0000000    0.2002245
379600.0000000    0.2162451
379640.0000000    0.2071257
379680.0000000    0.2009815
379720.0000000    0.2035733
379760.0000000    0.2025303
379800.0000000    0.2075653
379840.0000000    0.2051170
379880.0000000    0.2040827
379920.0000000    0.2105892
379960.0000000    0.2111148
380000.0000000    0.2199860
380040.0000000    0.2059890
380080.0000000    0.2041496
380120.0000000    0.1994810
380160.0000000    0.2144832
380200.0000000    0.1992132
380240.0000000    0.2013830
380280.0000000    0.2038408
380320.0000000    0.2166109
380360.0000000    0.2119712
380400.0000000    0.2037173
380440.0000000    0.2023488
380480.0000000    0.2039496
380520.0000000    0.1934757
380560.0000000    0.1977112
380600.0000000    0.1990675
380640.0000000    0.1978255
380680.0000000    0.2030223
380720.0000000    0.2070235
380760.0000000    0.2068752
380800.0000000    0.2050715
380840.0000000    0.2099525
380880.0000000    0.2117174
380920.0000000    0.2230047
380960.0000000    0.2051095
381000.0000000    0.2090650
381040.0000000    0.2102736
381080.0000000    0.2160120
381120.0000000    0.2111759
381160.0000000    0.2012215
381200.0000000    0.2016594
381240.0000000    0.1995505
381280.0000000    0.2049710
381320.0000000    0.2097258
381360.0000000    0.2061779
381400.0000000    0.2024427
381440.0000000    0.1897899
381480.0000000    0.2100767
381520.0000000    0.2030906
381560.0000000    0.1996604
381600.0000000    0.1839717
381640.0000000    0.2008400
381680.0000000    0.1968225
381720.0000000    0.2026112
381760.0000000    0.1995555
381800.0000000    0.2018054
381840.0000000    0.2031624
381880.0000000    0.2008327
381920.0000000    0.2082548
381960.0000000    0.2083926
382000.0000000    0.2027825
382040.0000000    0.1971648
382080.0000000    0.2171888
382120.0000000    0.2013452
382160.0000000    0.2111014
382200.0000000    0.2203753
382240.0000000    0.2155115
382280.0000000    0.2105165
382320.0000000    0.2086998
382360.0000000    0.2100543
382400.0000000    0.1998311
382440.0000000    0.2014323
382480.0000000    0.2105995
382520.0000000    0.2150294
382560.0000000    0.2102177
382600.0000000    0.2016411
382640.0000000    0.2148590
382680.0000000    0.2022097
382720.0000000    0.1913769
382760.0000000    0.2070182
382800.0000000    0.2009563
382840.0000000    0.2024916
382880.0000000    0.2052807
382920.0000000    0.2128039
382960.0000000    0.1890735
383000.0000000    0.2084854
383040.0000000    0.2052961
383080.0000000    0.1977491
383120.0000000    0.1970739
383160.0000000    0.1984665
383200.0000000    0.2110520
383240.0000000    0.2155992
383280.0000000    0.2038315
383320.0000000    0.2009194
383360.0000000    0.2016431
383400.0000000    0.1983208
383440.0000000    0.2094937
383480.0000000    0.2000092
383520.0000000    0.1965852
383560.0000000    0.2018822
383600.0000000    0.2191080
383640.0000000    0.1984600
383680.0000000    0.2064121
383720.0000000    0.2018070
383760.0000000    0.2112148
383800.0000000    0.2161075
383840.0000000    0.1927221
383880.0000000    0.2044458
383920.0000000    0.1958659
383960.0000000    0.1990476
384000.0000000    0.1957592
384040.0000000    0.2016100
384080.0000000    0.2032948
384120.0000000    0.1996414
384160.0000000    0.2087577
384200.0000000    0.1959582
384240.0000000    0.1940736
384280.0000000    0.2019640
384320.0000000    0.2041608
384360.0000000    0.2009896
384400.0000000    0.2234131
384440.0000000    0.2009948
384480.0000000    0.2018141
384520.0000000    0.1946936
384560.0000000    0.2113751
384600.0000000    0.2046079
384640.0000000    0.2090535
384680.0000000    0.2123092
384720.0000000    0.1978041
384760.0000000    0.2050502
384800.0000000    0.1865937
384840.0000000    0.1993835
384880.0000000    0.1920179
384920.0000000    0.2017262
384960.0000000    0.2078453
385000.0000000    0.1861857
385040.0000000    0.2025188
385080.0000000    0.2074318
385120.0000000    0.1916721
385160.0000000    0.1936279
385200.0000000    0.2032088
385240.0000000    0.2019968
385280.0000000    0.1927678
385320.0000000    0.2048526
385360.0000000    0.1972694
385400.0000000    0.1959943
385440.0000000    0.2065237
385480.0000000    0.2041728
385520.0000000    0.2072365
385560.0000000    0.2033171
385600.0000000    0.2128865
385640.0000000    0.2093335
385680.0000000    0.2103803
385720.0000000    0.2035907
385760.0000000    0.1999131
385800.0000000    0.2038117
385840.0000000    0.2138965
385880.0000000    0.1949693
385920.0000000    0.2057848
385960.0000000    0.2045129
386000.0000000    0.2065670
386040.0000000    0.2120641
386080.0000000    0.2070151
386120.0000000    0.2063598
386160.0000000    0.2141781
386200.0000000    0.2055798
386240.0000000    0.2108789
386280.0000000    0.2065562
386320.0000000    0.2099866
386360.0000000    0.2081095
386400.0000000    0.2114585
386440.0000000    0.2087661
386480.0000000    0.2191884
386520.0000000    0.2024325
386560.0000000    0.1975705
386600.0000000    0.2194106
386640.0000000    0.2075279
386680.0000000    0.2086596
386720.0000000    0.2138900
386760.0000000    0.2081520
386800.0000000    0.2187004
386840.0000000    0.2064331
386880.0000000    0.1954802
386920.0000000    0.2003063
386960.0000000    0.1963975
387000.0000000    0.1991496
387040.0000000    0.2007190
387080.0000000    0.1987467
387120.0000000    0.2017013
387160.0000000    0.2017976
387200.0000000    0.2056722
387240.0000000    0.2055567
387280.0000000    0.1972696
387320.0000000    0.2120661
387360.0000000    0.2073604
387400.0000000    0.2063248
387440.0000000    0.2073008
387480.0000000    0.2037123
387520.0000000    0.2023748
387560.0000000    0.2069270
387600.0000000    0.2055702
387640.0000000    0.2013919
387680.0000000    0.1962854
387720.0000000    0.1949899
387760.0000000    0.2083047
387800.0000000    0.1858099
387840.0000000    0.1965784
387880.0000000    0.2003579
387920.0000000    0.2075934
387960.0000000    0.1930575
388000.0000000    0.2059406
388040.0000000    0.1971820
388080.0000000    0.2065070
388120.0000000    0.2029978
388160.0000000    0.1933270
388200.0000000    0.1932867
388240.0000000    0.2044821
388280.0000000    0.2021493
388320.0000000    0.2027961
388360.0000000    0.2007149
388400.0000000    0.1974378
388440.0000000    0.2129713
388480.0000000    0.2008629
388520.0000000    0.2064975
388560.0000000    0.2121290
388600.0000000    0.2057889
388640.0000000    0.2071312
388680.0000000    0.2034504
388720.0000000    0.2025995
388760.0000000    0.1944778
388800.0000000    0.1914468
388840.0000000    0.2073563
388880.0000000    0.2103388
388920.0000000    0.1964135
388960.0000000    0.2066675
389000.0000000    0.2019707
389040.0000000    0.2032003
389080.0000000    0.2014068
389120.0000000    0.2004462
389160.0000000    0.2025068
389200.0000000    0.2098792
389240.0000000    0.2062731
389280.0000000    0.2010735
389320.0000000    0.1949175
389360.0000000    0.2132868
389400.0000000    0.2031624
389440.0000000    0.2203642
389480.0000000    0.2003379
389520.0000000    0.2159183
389560.0000000    0.1967218
389600.0000000    0.2077540
389640.0000000    0.2029508
389680.0000000    0.2104383
389720.0000000    0.2005039
389760.0000000    0.1987059
389800.0000000    0.2043805
389840.0000000    0.1991481
389880.0000000    0.1899063
389920.0000000    0.1999985
389960.0000000    0.1997996
390000.0000000    0.2053500
390040.0000000    0.2036527
390080.0000000    0.1999059
390120.0000000    0.2016527
390160.0000000    0.2005081
390200.0000000    0.1977163
390240.0000000    0.1930802
390280.0000000    0.2016371
390320.0000000    0.1991792
390360.0000000    0.2003789
390400.0000000    0.1977692
390440.0000000    0.2035372
390480.0000000    0.2079296
390520.0000000    0.2094500
390560.0000000    0.1945611
390600.0000000    0.1961722
390640.0000000    0.2027555
390680.0000000    0.1955401
390720.0000000    0.1893962
390760.0000000    0.1907268
390800.0000000    0.1961922
390840.0000000    0.1943215
390880.0000000    0.2028424
390920.0000000    0.2046963
390960.0000000    0.2088418
391000.0000000    0.2085028
391040.0000000    0.2059272
391080.0000000    0.2112755
391120.0000000    0.2061286
391160.0000000    0.2040244
391200.0000000    0.2236050
391240.0000000    0.2093248
391280.0000000    0.2071528
391320.0000000    0.2050513
391360.0000000    0.1984275
391400.0000000    0.2129244
391440.0000000    0.2238040
391480.0000000    0.2148733
391520.0000000    0.2162595
391560.0000000    0.2116835
391600.0000000    0.2039035
391640.0000000    0.2069419
391680.0000000    0.2031015
391720.0000000    0.2133500
391760.0000000    0.2205208
391800.0000000    0.2193733
391840.0000000    0.2146486
391880.0000000    0.2090322
391920.0000000    0.2109212
391960.0000000    0.2112283
392000.0000000    0.2159995
392040.0000000    0.2190460
392080.0000000    0.2027261
392120.0000000    0.2144451
392160.0000000    0.2159825
392200.0000000    0.2156852
392240.0000000    0.2073413
392280.0000000    0.2135611
392320.0000000    0.2205210
392360.0000000    0.2037830
392400.0000000    0.2058477
392440.0000000    0.2111562
392480.0000000    0.2092156
392520.0000000    0.2078184
392560.0000000    0.2106187
392600.0000000    0.2090020
392640.0000000    0.2034426
392680.0000000    0.2138682
392720.0000000    0.2112682
392760.0000000    0.2208992
392800.0000000    0.2163423
392840.0000000    0.2171853
392880.0000000    0.2322024
392920.0000000    0.2129373
392960.0000000    0.1985752
393000.0000000    0.2104374
393040.0000000    0.2163989
393080.0000000    0.2098620
393120.0000000    0.2128139
393160.0000000    0.2217307
393200.0000000    0.2012639
393240.0000000    0.2019238
393280.0000000    0.2125276
393320.0000000    0.2115554
393360.0000000    0.2065213
393400.0000000    0.2087718
393440.0000000    0.1950256
393480.0000000    0.2013528
393520.0000000    0.1969769
393560.0000000    0.2044186
393600.0000000    0.2268813
393640.0000000    0.2118506
393680.0000000    0.2079753
393720.0000000    0.2066330
393760.0000000    0.2145778
393800.0000000    0.2179279
393840.0000000    0.2092713
393880.0000000    0.2197987
393920.0000000    0.2227392
393960.0000000    0.2132723
394000.0000000    0.2102270
394040.0000000    0.2185404
394080.0000000    0.2145803
394120.0000000    0.2106624
394160.0000000    0.2071438
394200.0000000    0.2122342
394240.0000000    0.2096417
394280.0000000    0.2147505
394320.0000000    0.2096588
394360.0000000    0.2242946
394400.0000000    0.2097412
394440.0000000    0.2111782
394480.0000000    0.2111838
394520.0000000    0.2091210
394560.0000000    0.2114366
394600.0000000    0.2026298
394640.0000000    0.2011628
394680.0000000    0.2170426
394720.0000000    0.2091510
394760.0000000    0.2125123
394800.0000000    0.2129643
394840.0000000    0.2123571
394880.0000000    0.2107533
394920.0000000    0.2194915
394960.0000000    0.2111509
395000.0000000    0.2156722
395040.0000000    0.2047097
395080.0000000    0.2104373
395120.0000000    0.2140905
395160.0000000    0.2137472
395200.0000000    0.2201081
395240.0000000    0.2106594
395280.0000000    0.2151587
395320.0000000    0.2147173
395360.0000000    0.2124277
395400.0000000    0.2126927
395440.0000000    0.1990120
395480.0000000    0.2006980
395520.0000000    0.2065995
395560.0000000    0.2180028
395600.0000000    0.2059469
395640.0000000    0.2096094
395680.0000000    0.2109950
395720.0000000    0.2201072
395760.0000000    0.2148595
395800.0000000    0.2041396
395840.0000000    0.2202907
395880.0000000    0.2175989
395920.0000000    0.2154265
395960.0000000    0.2061651
396000.0000000    0.2156031
396040.0000000    0.2106128
396080.0000000    0.2175661
396120.0000000    0.1975987
396160.0000000    0.2108890
396200.0000000    0.2116661
396240.0000000    0.2010074
396280.0000000    0.2038032
396320.0000000    0.2136161
396360.0000000    0.2033203
396400.0000000    0.2151324
396440.0000000    0.2090148
396480.0000000    0.2025528
396520.0000000    0.2093753
396560.0000000    0.2177409
396600.0000000    0.2075382
396640.0000000    0.2057313
396680.0000000    0.2214425
396720.0000000    0.2071261
396760.0000000    0.2170388
396800.0000000    0.2185285
396840.0000000    0.2150820
396880.0000000    0.1997264
396920.0000000    0.2185373
396960.0000000    0.2186620
397000.0000000    0.2103141
397040.0000000    0.2158655
397080.0000000    0.2165463
397120.0000000    0.2205071
397160.0000000    0.2094157
397200.0000000    0.2225396
397240.0000000    0.2136473
397280.0000000    0.2144782
397320.0000000    0.2164945
397360.0000000    0.2102768
397400.0000000    0.2226353
397440.0000000    0.2129413
397480.0000000    0.2139309
397520.0000000    0.2162752
397560.0000000    0.2221881
397600.0000000    0.2073831
397640.0000000    0.2131519
397680.0000000    0.2131525
397720.0000000    0.2106570
397760.0000000    0.2132449
397800.0000000    0.2055195
397840.0000000    0.2200114
397880.0000000    0.2259326
397920.0000000    0.2227867
397960.0000000    0.2177095
398000.0000000    0.2197011
398040.0000000    0.2231529
398080.0000000    0.2212447
398120.0000000    0.2194817
398160.0000000    0.2140384
398200.0000000    0.2077263
398240.0000000    0.2045725
398280.0000000    0.2200829
398320.0000000    0.2100698
398360.0000000    0.2059496
398400.0000000    0.2081470
398440.0000000    0.2140568
398480.0000000    0.2144120
398520.0000000    0.2099674
398560.0000000    0.2159258
398600.0000000    0.2167411
398640.0000000    0.2088032
398680.0000000    0.2121486
398720.0000000    0.2110251
398760.0000000    0.2187315
398800.0000000    0.2039336
398840.0000000    0.2049866
398880.0000000    0.2125706
398920.0000000    0.2193478
398960.0000000    0.2207414
399000.0000000    0.1958192
399040.0000000    0.1907450
399080.0000000    0.2055063
399120.0000000    0.2058639
399160.0000000    0.2093232
399200.0000000    0.2156674
399240.0000000    0.2079860
399280.0000000    0.2235983
399320.0000000    0.2164969
399360.0000000    0.2201989
399400.0000000    0.2023466
399440.0000000    0.2098780
399480.0000000    0.2103961
399520.0000000    0.2058657
399560.0000000    0.2097387
399600.0000000    0.2074099
399640.0000000    0.2087292
399680.0000000    0.1981187
399720.0000000    0.2040059
399760.0000000    0.2094991
399800.0000000    0.2083007
399840.0000000    0.2155745
399880.0000000    0.2034920
399920.0000000    0.1952523
399960.0000000    0.1899925
400000.0000000    0.1980413
400040.0000000    0.2039205
400080.0000000    0.2039676
400120.0000000    0.1948138
400160.0000000    0.2035335
400200.0000000    0.2118196
400240.0000000    0.2031629
400280.0000000    0.2047670
400320.0000000    0.2078645
400360.0000000    0.1999302
400400.0000000    0.2037565
400440.0000000    0.2151747
400480.0000000    0.1961325
400520.0000000    0.2074492
400560.0000000    0.2083384
400600.0000000    0.2058941
400640.0000000    0.1988042
400680.0000000    0.2048636
400720.0000000    0.1998554
400760.0000000    0.2063263
400800.0000000    0.1944799
400840.0000000    0.2135950
400880.0000000    0.2103496
400920.0000000    0.2075147
400960.0000000    0.2142750
401000.0000000    0.2058123
401040.0000000    0.2105965
401080.0000000    0.2018450
401120.0000000    0.2084964
401160.0000000    0.1928954
401200.0000000    0.1945067
401240.0000000    0.1831457
401280.0000000    0.1995879
401320.0000000    0.2022829
401360.0000000    0.1920713
401400.0000000    0.1971901
401440.0000000    0.1948876
401480.0000000    0.2033598
401520.0000000    0.1960407
401560.0000000    0.1920961
401600.0000000    0.1897622
401640.0000000    0.2092748
401680.0000000    0.2139170
401720.0000000    0.2049178
401760.0000000    0.2244057
401800.0000000    0.2109689
401840.0000000    0.2031512
401880.0000000    0.2090515
401920.0000000    0.2072499
401960.0000000    0.1959937
402000.0000000    0.1919317
402040.0000000    0.1968901
402080.0000000    0.1900813
402120.0000000    0.2019421
402160.0000000    0.2002603
402200.0000000    0.1898919
402240.0000000    0.1967432
402280.0000000    0.1961983
402320.0000000    0.1980282
402360.0000000    0.2047379
402400.0000000    0.2024287
402440.0000000    0.2039826
402480.0000000    0.2001124
402520.0000000    0.1976329
402560.0000000    0.1955128
402600.0000000    0.2071121
402640.0000000    0.1949186
402680.0000000    0.2068617
402720.0000000    0.1954836
402760.0000000    0.1897359
402800.0000000    0.1853867
402840.0000000    0.1893638
402880.0000000    0.1800421
402920.0000000    0.1959394
402960.0000000    0.1925098
403000.0000000    0.2031972
403040.0000000    0.1991189
403080.0000000    0.1904855
403120.0000000    0.2106511
403160.0000000    0.1920210
403200.0000000    0.1799095
403240.0000000    0.1961323
403280.0000000    0.1984896
403320.0000000    0.2089629
403360.0000000    0.1983611
403400.0000000    0.1967488
403440.0000000    0.2009805
403480.0000000    0.2106881
403520.0000000    0.2121846
403560.0000000    0.2028948
403600.0000000    0.2016312
403640.0000000    0.2180752
403680.0000000    0.2022053
403720.0000000    0.2021709
403760.0000000    0.1870607
403800.0000000    0.1763036
403840.0000000    0.1874015
403880.0000000    0.1806506
403920.0000000    0.1997762
403960.0000000    0.1993015
404000.0000000    0.1964048
404040.0000000    0.2156039
404080.0000000    0.1962650
404120.0000000    0.2083934
404160.0000000    0.2066588
404200.0000000    0.2036566
404240.0000000    0.2035618
404280.0000000    0.1979192
404320.0000000    0.1943740
404360.0000000    0.2061328
404400.0000000    0.2057725
404440.0000000    0.1846154
404480.0000000    0.1992455
404520.0000000    0.1843009
404560.0000000    0.2061365
404600.0000000    0.1970543
404640.0000000    0.1773649
404680.0000000    0.1787762
404720.0000000    0.1762085
404760.0000000    0.1767017
404800.0000000    0.1738442
404840.0000000    0.1979041
404880.0000000    0.1787981
404920.0000000    0.1768233
404960.0000000    0.1846212
405000.0000000    0.1990833
405040.0000000    0.1951806
405080.0000000    0.1875319
405120.0000000    0.1881916
405160.0000000    0.1894682
405200.0000000    0.1914867
405240.0000000    0.1953871
405280.0000000    0.2037071
405320.0000000    0.2106333
405360.0000000    0.2032783
405400.0000000    0.1845559
405440.0000000    0.1979907
405480.0000000    0.1996648
405520.0000000    0.2038958
405560.0000000    0.1917224
405600.0000000    0.1997712
405640.0000000    0.1970730
405680.0000000    0.1883051
405720.0000000    0.1842318
405760.0000000    0.1913505
405800.0000000    0.1941916
405840.0000000    0.1877718
405880.0000000    0.1981441
405920.0000000    0.2035893
405960.0000000    0.1882055
406000.0000000    0.1934928
406040.0000000    0.2147726
406080.0000000    0.2049891
406120.0000000    0.1990874
406160.0000000    0.1905525
406200.0000000    0.2053910
406240.0000000    0.2090331
406280.0000000    0.2133440
406320.0000000    0.2031267
406360.0000000    0.2032147
406400.0000000    0.1776868
406440.0000000    0.1990334
406480.0000000    0.1866584
406520.0000000    0.2040191
406560.0000000    0.1947327
406600.0000000    0.1924601
406640.0000000    0.2056001
406680.0000000    0.1955733
406720.0000000    0.1918224
406760.0000000    0.1967265
406800.0000000    0.2048455
406840.0000000    0.1990255
406880.0000000    0.1784115
406920.0000000    0.1818237
406960.0000000    0.1714483
407000.0000000    0.1934361
407040.0000000    0.1880135
407080.0000000    0.1859201
407120.0000000    0.1967936
407160.0000000    0.1849411
407200.0000000    0.1842155
407240.0000000    0.1781159
407280.0000000    0.1930487
407320.0000000    0.1886427
407360.0000000    0.1952236
407400.0000000    0.1955442
407440.0000000    0.1836084
407480.0000000    0.1875041
407520.0000000    0.1889996
407560.0000000    0.1876968
407600.0000000    0.1889417
407640.0000000    0.2016230
407680.0000000    0.1939800
407720.0000000    0.1877008
407760.0000000    0.1921134
407800.0000000    0.2056629
407840.0000000    0.1925444
407880.0000000    0.1969411
407920.0000000    0.2021831
407960.0000000    0.2049726
408000.0000000    0.1916258
408040.0000000    0.1944990
408080.0000000    0.1966057
408120.0000000    0.1924784
408160.0000000    0.1860989
408200.0000000    0.2005522
408240.0000000    0.1988580
408280.0000000    0.2155102
408320.0000000    0.1911678
408360.0000000    0.2110160
408400.0000000    0.1930915
408440.0000000    0.2056871
408480.0000000    0.1902845
408520.0000000    0.2084758
408560.0000000    0.1971037
408600.0000000    0.2056471
408640.0000000    0.1983889
408680.0000000    0.1999242
408720.0000000    0.1951142
408760.0000000    0.2112284
408800.0000000    0.2042337
408840.0000000    0.2039014
408880.0000000    0.1975695
408920.0000000    0.2027190
408960.0000000    0.2099881
409000.0000000    0.2124656
409040.0000000    0.2045099
409080.0000000    0.2097149
409120.0000000    0.2041009
409160.0000000    0.2074334
409200.0000000    0.2082291
409240.0000000    0.2199903
409280.0000000    0.2139280
409320.0000000    0.2098941
409360.0000000    0.2099698
409400.0000000    0.2067914
409440.0000000    0.2111654
409480.0000000    0.2199602
409520.0000000    0.2074386
409560.0000000    0.2159559
409600.0000000    0.2127125
409640.0000000    0.2143525
409680.0000000    0.2203780
409720.0000000    0.2108029
409760.0000000    0.2076426
409800.0000000    0.2083659
409840.0000000    0.2005150
409880.0000000    0.2013692
409920.0000000    0.2163634
409960.0000000    0.2085705
410000.0000000    0.2077358
410040.0000000    0.2148948
410080.0000000    0.2195478
410120.0000000    0.2122216
410160.0000000    0.2104065
410200.0000000    0.2037527
410240.0000000    0.2249984
410280.0000000    0.2084068
410320.0000000    0.2133758
410360.0000000    0.2076091
410400.0000000    0.2084154
410440.0000000    0.2260347
410480.0000000    0.2073546
410520.0000000    0.2164983
410560.0000000    0.2050777
410600.0000000    0.2174915
410640.0000000    0.2090074
410680.0000000    0.2202767
410720.0000000    0.2050527
410760.0000000    0.2115273
410800.0000000    0.2109032
410840.0000000    0.2092775
410880.0000000    0.2082392
410920.0000000    0.2123647
410960.0000000    0.2210169
411000.0000000    0.2163333
411040.0000000    0.2138119
411080.0000000    0.2045230
411120.0000000    0.2147793
411160.0000000    0.2020378
411200.0000000    0.2179677
411240.0000000    0.2041262
411280.0000000    0.2218176
411320.0000000    0.2374639
411360.0000000    0.2208349
411400.0000000    0.2169109
411440.0000000    0.2120017
411480.0000000    0.2193169
411520.0000000    0.2248322
411560.0000000    0.2128979
411600.0000000    0.2122998
411640.0000000    0.2159679
411680.0000000    0.2091655
411720.0000000    0.2204495
411760.0000000    0.2157186
411800.0000000    0.2113600
411840.0000000    0.2247333
411880.0000000    0.2092422
411920.0000000    0.2214244
411960.0000000    0.2132451
412000.0000000    0.2023243
412040.0000000    0.2105132
412080.0000000    0.2113637
412120.0000000    0.2210648
412160.0000000    0.2222729
412200.0000000    0.2099092
412240.0000000    0.2192706
412280.0000000    0.2172910
412320.0000000    0.2157412
412360.0000000    0.2095699
412400.0000000    0.2060653
412440.0000000    0.2030134
412480.0000000    0.2046333
412520.0000000    0.2179863
412560.0000000    0.1999616
412600.0000000    0.2019526
412640.0000000    0.2108517
412680.0000000    0.2068524
412720.0000000    0.2182100
412760.0000000    0.2202462
412800.0000000    0.2097695
412840.0000000    0.2104968
412880.0000000    0.2224165
412920.0000000    0.2163489
412960.0000000    0.2083173
413000.0000000    0.2259411
413040.0000000    0.2117396
413080.0000000    0.2091822
413120.0000000    0.2241967
413160.0000000    0.2190103
413200.0000000    0.2137600
413240.0000000    0.2085773
413280.0000000    0.2161974
413320.0000000    0.2102742
413360.0000000    0.1958105
413400.0000000    0.1983115
413440.0000000    0.2085236
413480.0000000    0.2015606
413520.0000000    0.2166551
413560.0000000    0.1951578
413600.0000000    0.2059193
413640.0000000    0.2134921
413680.0000000    0.1963841
413720.0000000    0.2048612
413760.0000000    0.2055553
413800.0000000    0.1967175
413840.0000000    0.2065985
413880.0000000    0.2046921
413920.0000000    0.1967039
413960.0000000    0.2139002
414000.0000000    0.2152686
414040.0000000    0.2158635
414080.0000000    0.2206937
414120.0000000    0.2120819
414160.0000000    0.2111336
414200.0000000    0.1996386
414240.0000000    0.2089253
414280.0000000    0.2137480
414320.0000000    0.2170896
414360.0000000    0.2232354
414400.0000000    0.2290898
414440.0000000    0.2249190
414480.0000000    0.2133566
414520.0000000    0.2240198
414560.0000000    0.2157963
414600.0000000    0.2093961
414640.0000000    0.2187364
414680.0000000    0.2130594
414720.0000000    0.2285047
414760.0000000    0.2210289
414800.0000000    0.2117954
414840.0000000    0.2125564
414880.0000000    0.2194768
414920.0000000    0.2121781
414960.0000000    0.2231544
415000.0000000    0.2226160
415040.0000000    0.2204018
415080.0000000    0.2106748
415120.0000000    0.2136874
415160.0000000    0.2001808
415200.0000000    0.2029377
415240.0000000    0.2049997
415280.0000000    0.2096604
415320.0000000    0.2039354
415360.0000000    0.2117525
415400.0000000    0.2077200
415440.0000000    0.1909051
415480.0000000    0.1989027
415520.0000000    0.2021064
415560.0000000    0.2087315
415600.0000000    0.2081708
415640.0000000    0.2038326
415680.0000000    0.2054717
415720.0000000    0.2063302
415760.0000000    0.2150978
415800.0000000    0.2171894
415840.0000000    0.2060184
415880.0000000    0.2076125
415920.0000000    0.2132790
415960.0000000    0.2117722
416000.0000000    0.2111942
416040.0000000    0.2006280
416080.0000000    0.1964647
416120.0000000    0.2097687
416160.0000000    0.2005302
416200.0000000    0.1842403
416240.0000000    0.2112334
416280.0000000    0.2100395
416320.0000000    0.2023334
416360.0000000    0.2086794
416400.0000000    0.2074756
416440.0000000    0.2005802
416480.0000000    0.2077293
416520.0000000    0.1883247
416560.0000000    0.2042459
416600.0000000    0.2051272
416640.0000000    0.2068241
416680.0000000    0.1993116
416720.0000000    0.2001335
416760.0000000    0.2027987
416800.0000000    0.2151990
416840.0000000    0.2011172
416880.0000000    0.2132004
416920.0000000    0.2005448
416960.0000000    0.2123865
417000.0000000    0.2185816
417040.0000000    0.2120364
417080.0000000    0.2100077
417120.0000000    0.2049467
417160.0000000    0.2026259
417200.0000000    0.2069567
417240.0000000    0.2139078
417280.0000000    0.1957732
417320.0000000    0.2239222
417360.0000000    0.2233122
417400.0000000    0.2188796
417440.0000000    0.2015839
417480.0000000    0.2202062
417520.0000000    0.2064296
417560.0000000    0.2225804
417600.0000000    0.2200737
417640.0000000    0.2146955
417680.0000000    0.2259668
417720.0000000    0.2158250
417760.0000000    0.2190702
417800.0000000    0.2132316
417840.0000000    0.2043458
417880.0000000    0.2261329
417920.0000000    0.2177772
417960.0000000    0.2116155
418000.0000000    0.2154842
418040.0000000    0.2041262
418080.0000000    0.2158613
418120.0000000    0.2107712
418160.0000000    0.2042584
418200.0000000    0.2070166
418240.0000000    0.2103933
418280.0000000    0.2086630
418320.0000000    0.2112588
418360.0000000    0.2032567
418400.0000000    0.2181001
418440.0000000    0.2092837
418480.0000000    0.2057736
418520.0000000    0.2013541
418560.0000000    0.2044837
418600.0000000    0.2179749
418640.0000000    0.2029067
418680.0000000    0.2119675
418720.0000000    0.2115161
418760.0000000    0.2199266
418800.0000000    0.2109185
418840.0000000    0.2135959
418880.0000000    0.2175131
418920.0000000    0.2245666
418960.0000000    0.2160362
419000.0000000    0.2195857
419040.0000000    0.2187778
419080.0000000    0.2195650
419120.0000000    0.2240361
419160.0000000    0.2098913
419200.0000000    0.2072855
419240.0000000    0.2212272
419280.0000000    0.2221967
419320.0000000    0.2193267
419360.0000000    0.2222597
419400.0000000    0.2154695
419440.0000000    0.2275590
419480.0000000    0.2290509
419520.0000000    0.2222323
419560.0000000    0.2275057
419600.0000000    0.2269862
419640.0000000    0.2342936
419680.0000000    0.2245741
419720.0000000    0.2229838
419760.0000000    0.2264564
419800.0000000    0.2303374
419840.0000000    0.2085593
419880.0000000    0.2157693
419920.0000000    0.2200316
419960.0000000    0.2098349
420000.0000000    0.2106762
420040.0000000    0.2210456
420080.0000000    0.2154499
420120.0000000    0.2252053
420160.0000000    0.2285883
420200.0000000    0.2170679
420240.0000000    0.2259037
420280.0000000    0.2124557
420320.0000000    0.2284492
420360.0000000    0.2198878
420400.0000000    0.2111197
420440.0000000    0.2211892
420480.0000000    0.2182256
420520.0000000    0.2120479
420560.0000000    0.2212895
420600.0000000    0.2088662
420640.0000000    0.2183959
420680.0000000    0.2196645
420720.0000000    0.2076446
420760.0000000    0.2257397
420800.0000000    0.2242173
420840.0000000    0.2303202
420880.0000000    0.2163874
420920.0000000    0.2145923
420960.0000000    0.2220682
421000.0000000    0.2038327
421040.0000000    0.2077215
421080.0000000    0.2120539
421120.0000000    0.2149473
421160.0000000    0.2078202
421200.0000000    0.2158439
421240.0000000    0.2162719
421280.0000000    0.2130165
421320.0000000    0.2325070
421360.0000000    0.2291869
421400.0000000    0.2241817
421440.0000000    0.2193611
421480.0000000    0.2162324
421520.0000000    0.2077121
421560.0000000    0.2173580
421600.0000000    0.2128760
421640.0000000    0.2176902
421680.0000000    0.2173985
421720.0000000    0.2225872
421760.0000000    0.2144704
421800.0000000    0.2199675
421840.0000000    0.2120123
421880.0000000    0.2127678
421920.0000000    0.2174640
421960.0000000    0.2143451
422000.0000000    0.2131115
422040.0000000    0.2168002
422080.0000000    0.2056647
422120.0000000    0.2107632
422160.0000000    0.2237363
422200.0000000    0.2087644
422240.0000000    0.2220101
422280.0000000    0.2173170
422320.0000000    0.2085560
422360.0000000    0.2021549
422400.0000000    0.2139691
422440.0000000    0.2113550
422480.0000000    0.2140462
422520.0000000    0.2056104
422560.0000000    0.2128643
422600.0000000    0.2135841
422640.0000000    0.1974648
422680.0000000    0.2184827
422720.0000000    0.2140466
422760.0000000    0.2056978
422800.0000000    0.2081890
422840.0000000    0.2074118
422880.0000000    0.1979806
422920.0000000    0.1964570
422960.0000000    0.2048413
423000.0000000    0.2081827
423040.0000000    0.2117521
423080.0000000    0.2137976
423120.0000000    0.2143029
423160.0000000    0.2151176
423200.0000000    0.2079295
423240.0000000    0.2124556
423280.0000000    0.2088312
423320.0000000    0.2131858
423360.0000000    0.2168690
423400.0000000    0.2106530
423440.0000000    0.2145132
423480.0000000    0.2118045
423520.0000000    0.2160532
423560.0000000    0.2149012
423600.0000000    0.1928445
423640.0000000    0.2153308
423680.0000000    0.1963476
423720.0000000    0.2088013
423760.0000000    0.2120013
423800.0000000    0.2066790
423840.0000000    0.2060617
423880.0000000    0.2121381
423920.0000000    0.2206398
423960.0000000    0.2126535
424000.0000000    0.2092090
424040.0000000    0.2137837
424080.0000000    0.2078111
424120.0000000    0.2005747
424160.0000000    0.2301515
424200.0000000    0.2139566
424240.0000000    0.2066236
424280.0000000    0.2128766
424320.0000000    0.2130259
424360.0000000    0.2285138
424400.0000000    0.2166902
424440.0000000    0.2163942
424480.0000000    0.2286662
424520.0000000    0.2129383
424560.0000000    0.2195093
424600.0000000    0.2251147
424640.0000000    0.2089058
424680.0000000    0.2192833
424720.0000000    0.2137014
424760.0000000    0.2058445
424800.0000000    0.2119786
424840.0000000    0.2135669
424880.0000000    0.2160393
424920.0000000    0.2211248
424960.0000000    0.2303830
425000.0000000    0.2219396
425040.0000000    0.2333235
425080.0000000    0.2262786
425120.0000000    0.2281726
425160.0000000    0.2196852
425200.0000000    0.2176694
425240.0000000    0.2282492
425280.0000000    0.2269647
425320.0000000    0.2135255
425360.0000000    0.2110578
425400.0000000    0.2170876
425440.0000000    0.2156112
425480.0000000    0.2266838
425520.0000000    0.2251608
425560.0000000    0.2127294
425600.0000000    0.2196999
425640.0000000    0.2177720
425680.0000000    0.2354307
425720.0000000    0.2313666
425760.0000000    0.2158846
425800.0000000    0.2215502
425840.0000000    0.2169003
425880.0000000    0.2145358
425920.0000000    0.2347603
425960.0000000    0.2260040
426000.0000000    0.2305449
426040.0000000    0.2199931
426080.0000000    0.2196052
426120.0000000    0.2103043
426160.0000000    0.2196456
426200.0000000    0.2330461
426240.0000000    0.2139416
426280.0000000    0.2173501
426320.0000000    0.2192920
426360.0000000    0.2184891
426400.0000000    0.2227871
426440.0000000    0.2118645
426480.0000000    0.2142597
426520.0000000    0.2189634
426560.0000000    0.2179135
426600.0000000    0.2208929
426640.0000000    0.2113952
426680.0000000    0.2013168
426720.0000000    0.2179019
426760.0000000    0.2160660
426800.0000000    0.2161968
426840.0000000    0.2182588
426880.0000000    0.2224584
426920.0000000    0.2147157
426960.0000000    0.2005313
427000.0000000    0.2158463
427040.0000000    0.2089518
427080.0000000    0.2102164
427120.0000000    0.2086069
427160.0000000    0.2062637
427200.0000000    0.2144603
427240.0000000    0.2277164
427280.0000000    0.2115213
427320.0000000    0.2138263
427360.0000000    0.2149158
427400.0000000    0.2213410
427440.0000000    0.2159433
427480.0000000    0.2301922
427520.0000000    0.2204195
427560.0000000    0.2218154
427600.0000000    0.2130261
427640.0000000    0.2185720
427680.0000000    0.2134092
427720.0000000    0.2046654
427760.0000000    0.2183310
427800.0000000    0.2140920
427840.0000000    0.2110821
427880.0000000    0.2215146
427920.0000000    0.2137910
427960.0000000    0.2194489
428000.0000000    0.1983755
428040.0000000    0.2114562
428080.0000000    0.2124321
428120.0000000    0.2210579
428160.0000000    0.2231925
428200.0000000    0.2247616
428240.0000000    0.2164687
428280.0000000    0.2110607
428320.0000000    0.2232418
428360.0000000    0.2201390
428400.0000000    0.2327031
428440.0000000    0.2185195
428480.0000000    0.2117414
428520.0000000    0.2060755
428560.0000000    0.2115919
428600.0000000    0.2192908
428640.0000000    0.2224668
428680.0000000    0.2117349
428720.0000000    0.1991640
428760.0000000    0.2093676
428800.0000000    0.2150468
428840.0000000    0.2139989
428880.0000000    0.2159248
428920.0000000    0.2108109
428960.0000000    0.2065366
429000.0000000    0.2126993
429040.0000000    0.2034133
429080.0000000    0.2061881
429120.0000000    0.2005840
429160.0000000    0.2181095
429200.0000000    0.2066355
429240.0000000    0.2055803
429280.0000000    0.2090350
429320.0000000    0.2104833
429360.0000000    0.2118294
429400.0000000    0.1997996
429440.0000000    0.2190937
429480.0000000    0.2194237
429520.0000000    0.2147949
429560.0000000    0.2269649
429600.0000000    0.2138757
429640.0000000    0.1975589
429680.0000000    0.2055831
429720.0000000    0.2074511
429760.0000000    0.2212984
429800.0000000    0.2202659
429840.0000000    0.2158278
429880.0000000    0.2174868
429920.0000000    0.2162601
429960.0000000    0.2142242
430000.0000000    0.2134673
430040.0000000    0.2158488
430080.0000000    0.2069371
430120.0000000    0.2082543
430160.0000000    0.2248514
430200.0000000    0.2102178
430240.0000000    0.2215653
430280.0000000    0.2188633
430320.0000000    0.2106991
430360.0000000    0.2103870
430400.0000000    0.2009780
430440.0000000    0.2133126
430480.0000000    0.2240080
430520.0000000    0.2118447
430560.0000000    0.2135106
430600.0000000    0.2167675
430640.0000000    0.1988287
430680.0000000    0.1925509
430720.0000000    0.2085208
430760.0000000    0.2073332
430800.0000000    0.2021444
430840.0000000    0.2043272
430880.0000000    0.2091170
430920.0000000    0.2043454
430960.0000000    0.1999055
431000.0000000    0.2043557
431040.0000000    0.2022843
431080.0000000    0.1979045
431120.0000000    0.2064929
431160.0000000    0.2002002
431200.0000000    0.2126075
431240.0000000    0.2064639
431280.0000000    0.2084774
431320.0000000    0.2107148
431360.0000000    0.2021160
431400.0000000    0.2149471
431440.0000000    0.2008765
431480.0000000    0.2009662
431520.0000000    0.2081699
431560.0000000    0.2022174
431600.0000000    0.2123605
431640.0000000    0.2100210
431680.0000000    0.2122183
431720.0000000    0.2096381
431760.0000000    0.2163343
431800.0000000    0.2075597
431840.0000000    0.2217992
431880.0000000    0.2186621
431920.0000000    0.2246878
431960.0000000    0.2048633
432000.0000000    0.2199563
432040.0000000    0.1983831
432080.0000000    0.2145633
432120.0000000    0.2042595
432160.0000000    0.2104308
432200.0000000    0.2145696
432240.0000000    0.2182006
432280.0000000    0.2171002
432320.0000000    0.2238976
432360.0000000    0.2198963
432400.0000000    0.2019437
432440.0000000    0.1993786
432480.0000000    0.2058180
432520.0000000    0.2127172
432560.0000000    0.2082813
432600.0000000    0.2146255
432640.0000000    0.2058278
432680.0000000    0.2108128
432720.0000000    0.1999539
432760.0000000    0.2051789
432800.0000000    0.2102620
432840.0000000    0.2121871
432880.0000000    0.2079114
432920.0000000    0.2054335
432960.0000000    0.1964474
433000.0000000    0.2108450
433040.0000000    0.2100764
433080.0000000    0.2023442
433120.0000000    0.2009571
433160.0000000    0.2022274
433200.0000000    0.2128536
433240.0000000    0.2150944
433280.0000000    0.2073909
433320.0000000    0.2055551
433360.0000000    0.2090362
433400.0000000    0.2178581
433440.0000000    0.1934894
433480.0000000    0.2108448
433520.0000000    0.2117109
433560.0000000    0.2152393
433600.0000000    0.2085001
433640.0000000    0.2127545
433680.0000000    0.2156586
433720.0000000    0.2121652
433760.0000000    0.2097618
433800.0000000    0.2053915
433840.0000000    0.2046552
433880.0000000    0.2063811
433920.0000000    0.2030164
433960.0000000    0.2089623
434000.0000000    0.2015753
434040.0000000    0.2043110
434080.0000000    0.2008384
434120.0000000    0.2094833
434160.0000000    0.2051476
434200.0000000    0.2066279
434240.0000000    0.2024997
434280.0000000    0.2080863
434320.0000000    0.2019956
434360.0000000    0.2041591
434400.0000000    0.2051409
434440.0000000    0.1957807
434480.0000000    0.2085798
434520.0000000    0.2029061
434560.0000000    0.2073408
434600.0000000    0.2060048
434640.0000000    0.2117564
434680.0000000    0.2072922
434720.0000000    0.2138163
434760.0000000    0.2096963
434800.0000000    0.1984686
434840.0000000    0.2105701
434880.0000000    0.1951290
434920.0000000    0.2090671
434960.0000000    0.2072471
435000.0000000    0.2038130
435040.0000000    0.2093265
435080.0000000    0.2051507
435120.0000000    0.2029072
435160.0000000    0.2044078
435200.0000000    0.2108964
435240.0000000    0.2133221
435280.0000000    0.2050881
435320.0000000    0.2100492
435360.0000000    0.2091457
435400.0000000    0.2088075
435440.0000000    0.2048149
435480.0000000    0.2053734
435520.0000000    0.2129972
435560.0000000    0.2082300
435600.0000000    0.2067897
435640.0000000    0.2106228
435680.0000000    0.2046175
435720.0000000    0.2108757
435760.0000000    0.2193338
435800.0000000    0.2163526
435840.0000000    0.2137554
435880.0000000    0.2195792
435920.0000000    0.2091256
435960.0000000    0.2106908
436000.0000000    0.2123156
436040.0000000    0.2176482
436080.0000000    0.1996276
436120.0000000    0.2073578
436160.0000000    0.2087245
436200.0000000    0.2309130
436240.0000000    0.2125758
436280.0000000    0.2104453
436320.0000000    0.2134208
436360.0000000    0.2156447
436400.0000000    0.2018124
436440.0000000    0.1975519
436480.0000000    0.2018761
436520.0000000    0.2118631
436560.0000000    0.2161395
436600.0000000    0.2177296
436640.0000000    0.2085394
436680.0000000    0.2237907
436720.0000000    0.2064238
436760.0000000    0.2070694
436800.0000000    0.2056058
436840.0000000    0.2252789
436880.0000000    0.2012167
436920.0000000    0.2174362
436960.0000000    0.2066398
437000.0000000    0.2060460
437040.0000000    0.2097666
437080.0000000    0.2034061
437120.0000000    0.2133033
437160.0000000    0.2157217
437200.0000000    0.2088386
437240.0000000    0.2114950
437280.0000000    0.2213291
437320.0000000    0.2224536
437360.0000000    0.2008972
437400.0000000    0.2177495
437440.0000000    0.2058980
437480.0000000    0.2113540
437520.0000000    0.2252791
437560.0000000    0.2123546
437600.0000000    0.2146703
437640.0000000    0.2043547
437680.0000000    0.2005511
437720.0000000    0.1892089
437760.0000000    0.2146791
437800.0000000    0.2193618
437840.0000000    0.2069652
437880.0000000    0.2139126
437920.0000000    0.2119601
437960.0000000    0.2048659
438000.0000000    0.2093438
438040.0000000    0.2056054
438080.0000000    0.2286910
438120.0000000    0.2128571
438160.0000000    0.2032149
438200.0000000    0.2090679
438240.0000000    0.2083354
438280.0000000    0.2104319
438320.0000000    0.2064035
438360.0000000    0.2146550
438400.0000000    0.2154855
438440.0000000    0.2013081
438480.0000000    0.2112056
438520.0000000    0.2152411
438560.0000000    0.2136777
438600.0000000    0.2079106
438640.0000000    0.2193517
438680.0000000    0.2159425
438720.0000000    0.2162258
438760.0000000    0.2097480
438800.0000000    0.2074334
438840.0000000    0.2209489
438880.0000000    0.2067687
438920.0000000    0.2227462
438960.0000000    0.2115205
439000.0000000    0.2105761
439040.0000000    0.2163072
439080.0000000    0.2093099
439120.0000000    0.2289288
439160.0000000    0.2087040
439200.0000000    0.2271959
439240.0000000    0.2128667
439280.0000000    0.2122297
439320.0000000    0.2129926
439360.0000000    0.2169743
439400.0000000    0.2130175
439440.0000000    0.2158681
439480.0000000    0.2138463
439520.0000000    0.2168284
439560.0000000    0.2070690
439600.0000000    0.2106322
439640.0000000    0.2333684
439680.0000000    0.2182458
439720.0000000    0.2245599
439760.0000000    0.2227888
439800.0000000    0.2149572
439840.0000000    0.2178004
439880.0000000    0.2084306
439920.0000000    0.2235455
439960.0000000    0.2144718
440000.0000000    0.2194187
440040.0000000    0.2211867
440080.0000000    0.2132151
440120.0000000    0.2244217
440160.0000000    0.2263076
440200.0000000    0.2192828
440240.0000000    0.2202850
440280.0000000    0.2111901
440320.0000000    0.2120391
440360.0000000    0.2104687
440400.0000000    0.2119827
440440.0000000    0.2151268
440480.0000000    0.2210555
440520.0000000    0.2246112
440560.0000000    0.2193827
440600.0000000    0.2082113
440640.0000000    0.2122085
440680.0000000    0.2232759
440720.0000000    0.2170061
440760.0000000    0.2230124
440800.0000000    0.2236044
440840.0000000    0.2052475
440880.0000000    0.2195331
440920.0000000    0.2177819
440960.0000000    0.2209752
441000.0000000    0.2094309
441040.0000000    0.2247787
441080.0000000    0.2143200
441120.0000000    0.2281453
441160.0000000    0.2222987
441200.0000000    0.2219671
441240.0000000    0.2179634
441280.0000000    0.2203107
441320.0000000    0.2020775
441360.0000000    0.2173154
441400.0000000    0.2178541
441440.0000000    0.2141857
441480.0000000    0.2082444
441520.0000000    0.2235342
441560.0000000    0.2175621
441600.0000000    0.2179925
441640.0000000    0.2117899
441680.0000000    0.2273759
441720.0000000    0.2143753
441760.0000000    0.2054201
441800.0000000    0.2150051
441840.0000000    0.2144601
441880.0000000    0.2169844
441920.0000000    0.2214779
441960.0000000    0.2081036
442000.0000000    0.2142136
442040.0000000    0.1991545
442080.0000000    0.2009428
442120.0000000    0.2019118
442160.0000000    0.2096737
442200.0000000    0.2077602
442240.0000000    0.2177839
442280.0000000    0.2087725
442320.0000000    0.2082753
442360.0000000    0.2215820
442400.0000000    0.2160698
442440.0000000    0.2222521
442480.0000000    0.2206771
442520.0000000    0.2123061
442560.0000000    0.2201651
442600.0000000    0.2102276
442640.0000000    0.2164823
442680.0000000    0.2158324
442720.0000000    0.2172277
442760.0000000    0.2016962
442800.0000000    0.2104564
442840.0000000    0.2199606
442880.0000000    0.2097134
442920.0000000    0.2005330
442960.0000000    0.2166912
443000.0000000    0.2148949
443040.0000000    0.2150172
443080.0000000    0.2064590
443120.0000000    0.2096688
443160.0000000    0.2132093
443200.0000000    0.2195654
443240.0000000    0.2151302
443280.0000000    0.2249793
443320.0000000    0.2156629
443360.0000000    0.2224488
443400.0000000    0.2145047
443440.0000000    0.2124635
443480.0000000    0.2250491
443520.0000000    0.2109139
443560.0000000    0.2113140
443600.0000000    0.2121049
443640.0000000    0.2091317
443680.0000000    0.2163938
443720.0000000    0.2090397
443760.0000000    0.2047031
443800.0000000    0.2087491
443840.0000000    0.2127636
443880.0000000    0.2116869
443920.0000000    0.2056618
443960.0000000    0.2037662
444000.0000000    0.2163939
444040.0000000    0.2124836
444080.0000000    0.2204674
444120.0000000    0.2027464
444160.0000000    0.2166327
444200.0000000    0.2162712
444240.0000000    0.2185909
444280.0000000    0.2168759
444320.0000000    0.2100868
444360.0000000    0.2049812
444400.0000000    0.2015456
444440.0000000    0.2158372
444480.0000000    0.2218908
444520.0000000    0.2186272
444560.0000000    0.2045365
444600.0000000    0.2186809
444640.0000000    0.1976649
444680.0000000    0.2046557
444720.0000000    0.2004540
444760.0000000    0.2198477
444800.0000000    0.2170313
444840.0000000    0.2209049
444880.0000000    0.2074015
444920.0000000    0.2201638
444960.0000000    0.2296230
445000.0000000    0.2049086
445040.0000000    0.2106708
445080.0000000    0.2272641
445120.0000000    0.2241154
445160.0000000    0.2074176
445200.0000000    0.2041963
445240.0000000    0.2092078
445280.0000000    0.2078308
445320.0000000    0.2202030
445360.0000000    0.2110479
445400.0000000    0.2050375
445440.0000000    0.2077333
445480.0000000    0.2088439
445520.0000000    0.2208588
445560.0000000    0.2089608
445600.0000000    0.2103302
445640.0000000    0.2158413
445680.0000000    0.2073598
445720.0000000    0.1919015
445760.0000000    0.2049519
445800.0000000    0.2136956
445840.0000000    0.2036614
445880.0000000    0.2081423
445920.0000000    0.2139905
445960.0000000    0.2036987
446000.0000000    0.2128137
446040.0000000    0.2186206
446080.0000000    0.2185684
446120.0000000    0.2153912
446160.0000000    0.2114060
446200.0000000    0.2137398
446240.0000000    0.2188979
446280.0000000    0.2175927
446320.0000000    0.2076114
446360.0000000    0.2188826
446400.0000000    0.2165036
446440.0000000    0.2085512
446480.0000000    0.2030442
446520.0000000    0.2170356
446560.0000000    0.2041736
446600.0000000    0.1987014
446640.0000000    0.2197771
446680.0000000    0.2125048
446720.0000000    0.2156505
446760.0000000    0.2158524
446800.0000000    0.2045629
446840.0000000    0.1978739
446880.0000000    0.2135197
446920.0000000    0.2072055
446960.0000000    0.2144427
447000.0000000    0.2037119
447040.0000000    0.2122995
447080.0000000    0.2284473
447120.0000000    0.2306707
447160.0000000    0.2153554
447200.0000000    0.2200438
447240.0000000    0.2159973
447280.0000000    0.2093510
447320.0000000    0.2013008
447360.0000000    0.1995714
447400.0000000    0.1995586
447440.0000000    0.2075271
447480.0000000    0.2062922
447520.0000000    0.1985303
447560.0000000    0.2090681
447600.0000000    0.2061245
447640.0000000    0.2051162
447680.0000000    0.2008125
447720.0000000    0.2025267
447760.0000000    0.2035623
447800.0000000    0.2170687
447840.0000000    0.2151709
447880.0000000    0.2107845
447920.0000000    0.2124969
447960.0000000    0.2138956
448000.0000000    0.2020328
448040.0000000    0.2187127
448080.0000000    0.2176624
448120.0000000    0.2045217
448160.0000000    0.2087649
448200.0000000    0.2161278
448240.0000000    0.2224298
448280.0000000    0.2138421
448320.0000000    0.2142501
448360.0000000    0.2102898
448400.0000000    0.2214234
448440.0000000    0.2224368
448480.0000000    0.2118890
448520.0000000    0.2095545
448560.0000000    0.2085122
448600.0000000    0.2161535
448640.0000000    0.2084503
448680.0000000    0.2180167
448720.0000000    0.2121000
448760.0000000    0.2234310
448800.0000000    0.2264221
448840.0000000    0.2153969
448880.0000000    0.2197713
448920.0000000    0.2172594
448960.0000000    0.2053054
449000.0000000    0.2091338
449040.0000000    0.2197746
449080.0000000    0.2220538
449120.0000000    0.2172343
449160.0000000    0.2180352
449200.0000000    0.2152982
449240.0000000    0.2133590
449280.0000000    0.2133003
449320.0000000    0.2153736
449360.0000000    0.2059276
449400.0000000    0.2263840
449440.0000000    0.2182637
449480.0000000    0.2061833
449520.0000000    0.2125015
449560.0000000    0.2245896
449600.0000000    0.2098939
449640.0000000    0.2138490
449680.0000000    0.2202823
449720.0000000    0.2079069
449760.0000000    0.2178118
449800.0000000    0.2269660
449840.0000000    0.2134627
449880.0000000    0.2188742
449920.0000000    0.2102210
449960.0000000    0.2383860
450000.0000000    0.2242809
450040.0000000    0.2236820
450080.0000000    0.2055655
450120.0000000    0.2083536
450160.0000000    0.2048908
450200.0000000    0.2143435
450240.0000000    0.2179765
450280.0000000    0.2063402
450320.0000000    0.2029900
450360.0000000    0.2150840
450400.0000000    0.2251889
450440.0000000    0.2228668
450480.0000000    0.2238896
450520.0000000    0.2188482
450560.0000000    0.2090527
450600.0000000    0.2060044
450640.0000000    0.2107929
450680.0000000    0.2272171
450720.0000000    0.2234699
450760.0000000    0.2133680
450800.0000000    0.2205597
450840.0000000    0.2281680
450880.0000000    0.2129399
450920.0000000    0.2222814
450960.0000000    0.2152537
451000.0000000    0.2013460
451040.0000000    0.2351255
451080.0000000    0.2229450
451120.0000000    0.2136644
451160.0000000    0.2221179
451200.0000000    0.2205878
451240.0000000    0.2123357
451280.0000000    0.2153639
451320.0000000    0.2209131
451360.0000000    0.2103830
451400.0000000    0.2140207
451440.0000000    0.2236024
451480.0000000    0.2183721
451520.0000000    0.2171741
451560.0000000    0.2153653
451600.0000000    0.2167815
451640.0000000    0.2228424
451680.0000000    0.2157024
451720.0000000    0.2092219
451760.0000000    0.2145459
451800.0000000    0.2198367
451840.0000000    0.2223392
451880.0000000    0.1989437
451920.0000000    0.2158486
451960.0000000    0.2089707
452000.0000000    0.2088601
452040.0000000    0.2172675
452080.0000000    0.2115846
452120.0000000    0.2130508
452160.0000000    0.2229206
452200.0000000    0.2024549
452240.0000000    0.2068304
452280.0000000    0.2102404
452320.0000000    0.2135303
452360.0000000    0.2005441
452400.0000000    0.2169054
452440.0000000    0.2076554
452480.0000000    0.2096215
452520.0000000    0.1942148
452560.0000000    0.2072307
452600.0000000    0.2053622
452640.0000000    0.2179754
452680.0000000    0.2092211
452720.0000000    0.2090420
452760.0000000    0.2135805
452800.0000000    0.2066946
452840.0000000    0.2108913
452880.0000000    0.2070523
452920.0000000    0.2106086
452960.0000000    0.2139810
453000.0000000    0.2152952
453040.0000000    0.2242819
453080.0000000    0.2227595
453120.0000000    0.2178458
453160.0000000    0.2279174
453200.0000000    0.2257603
453240.0000000    0.2290791
453280.0000000    0.2354978
453320.0000000    0.2258652
453360.0000000    0.2213005
453400.0000000    0.2129223
453440.0000000    0.2130559
453480.0000000    0.2199722
453520.0000000    0.2160298
453560.0000000    0.2274089
453600.0000000    0.2316487
453640.0000000    0.2196220
453680.0000000    0.2177494
453720.0000000    0.2120721
453760.0000000    0.2194260
453800.0000000    0.2204541
453840.0000000    0.2205348
453880.0000000    0.2260021
453920.0000000    0.2144373
453960.0000000    0.2018428
454000.0000000    0.2050276
454040.0000000    0.2069146
454080.0000000    0.2092592
454120.0000000    0.2083244
454160.0000000    0.2127279
454200.0000000    0.2180624
454240.0000000    0.2397406
454280.0000000    0.2178932
454320.0000000    0.2251783
454360.0000000    0.2190243
454400.0000000    0.2236677
454440.0000000    0.2178990
454480.0000000    0.2240977
454520.0000000    0.2302449
454560.0000000    0.2252417
454600.0000000    0.2169873
454640.0000000    0.2279943
454680.0000000    0.2146503
454720.0000000    0.2275003
454760.0000000    0.2241797
454800.0000000    0.2197368
454840.0000000    0.2161990
454880.0000000    0.2224108
454920.0000000    0.2276817
454960.0000000    0.2231433
455000.0000000    0.2225676
455040.0000000    0.2393426
455080.0000000    0.2268278
455120.0000000    0.2329784
455160.0000000    0.2159163
455200.0000000    0.2194920
455240.0000000    0.2366897
455280.0000000    0.2198611
455320.0000000    0.2263984
455360.0000000    0.2274982
455400.0000000    0.2161175
455440.0000000    0.2147977
455480.0000000    0.2195062
455520.0000000    0.2165654
455560.0000000    0.2144947
455600.0000000    0.2310822
455640.0000000    0.2440495
455680.0000000    0.2399941
455720.0000000    0.2360164
455760.0000000    0.2193065
455800.0000000    0.2311022
455840.0000000    0.2110230
455880.0000000    0.2152481
455920.0000000    0.2060134
455960.0000000    0.2289280
456000.0000000    0.2367636
456040.0000000    0.2197454
456080.0000000    0.2262878
456120.0000000    0.2167906
456160.0000000    0.2296961
456200.0000000    0.2217381
456240.0000000    0.2190708
456280.0000000    0.2312146
456320.0000000    0.2184262
456360.0000000    0.2356241
456400.0000000    0.2228566
456440.0000000    0.2174778
456480.0000000    0.2309468
456520.0000000    0.2183247
456560.0000000    0.2209831
456600.0000000    0.2124112
456640.0000000    0.2127084
456680.0000000    0.2244110
456720.0000000    0.2225894
456760.0000000    0.2197162
456800.0000000    0.2151964
456840.0000000    0.2243211
456880.0000000    0.2225822
456920.0000000    0.2242514
456960.0000000    0.2278061
457000.0000000    0.2399372
457040.0000000    0.2239321
457080.0000000    0.2211717
457120.0000000    0.2256173
457160.0000000    0.2301108
457200.0000000    0.2220364
457240.0000000    0.2182677
457280.0000000    0.2213334
457320.0000000    0.2237238
457360.0000000    0.2234476
457400.0000000    0.2130711
457440.0000000    0.2181466
457480.0000000    0.2241340
457520.0000000    0.2305303
457560.0000000    0.2316860
457600.0000000    0.2436776
457640.0000000    0.2450877
457680.0000000    0.2261323
457720.0000000    0.2251255
457760.0000000    0.2220420
457800.0000000    0.2416585
457840.0000000    0.2398372
457880.0000000    0.2342321
457920.0000000    0.2260987
457960.0000000    0.2320390
458000.0000000    0.2293768
458040.0000000    0.2265976
458080.0000000    0.2246763
458120.0000000    0.2265846
458160.0000000    0.2257680
458200.0000000    0.2262020
458240.0000000    0.2120128
458280.0000000    0.2242589
458320.0000000    0.2160262
458360.0000000    0.2115275
458400.0000000    0.2139039
458440.0000000    0.2129024
458480.0000000    0.1989734
458520.0000000    0.2100772
458560.0000000    0.2149197
458600.0000000    0.2209310
458640.0000000    0.2223076
458680.0000000    0.2180831
458720.0000000    0.2246619
458760.0000000    0.2055120
458800.0000000    0.2195847
458840.0000000    0.2113590
458880.0000000    0.2308483
458920.0000000    0.2300779
458960.0000000    0.2230921
459000.0000000    0.2361926
459040.0000000    0.2275440
459080.0000000    0.2174843
459120.0000000    0.2306081
459160.0000000    0.2360938
459200.0000000    0.2278683
459240.0000000    0.2286024
459280.0000000    0.2191045
459320.0000000    0.2269130
459360.0000000    0.2322997
459400.0000000    0.2139463
459440.0000000    0.2292854
459480.0000000    0.2195469
459520.0000000    0.2147692
459560.0000000    0.2202348
459600.0000000    0.2349593
459640.0000000    0.2287071
459680.0000000    0.2268460
459720.0000000    0.2323951
459760.0000000    0.2323634
459800.0000000    0.2363247
459840.0000000    0.2300883
459880.0000000    0.2252992
459920.0000000    0.2223120
459960.0000000    0.2125867
460000.0000000    0.2162270
460040.0000000    0.2221809
460080.0000000    0.2169889
460120.0000000    0.2330602
460160.0000000    0.2299490
460200.0000000    0.2276258
460240.0000000    0.2258669
460280.0000000    0.2359821
460320.0000000    0.2332095
460360.0000000    0.2207525
460400.0000000    0.2223473
460440.0000000    0.2301239
460480.0000000    0.2191702
460520.0000000    0.2192815
460560.0000000    0.2233952
460600.0000000    0.2195384
460640.0000000    0.2272160
460680.0000000    0.2461325
460720.0000000    0.2347209
460760.0000000    0.2378739
460800.0000000    0.2289576
460840.0000000    0.2405813
460880.0000000    0.2357377
460920.0000000    0.2352904
460960.0000000    0.2336626
461000.0000000    0.2363595
461040.0000000    0.2153463
461080.0000000    0.2214689
461120.0000000    0.2201164
461160.0000000    0.2127313
461200.0000000    0.2070821
461240.0000000    0.2115134
461280.0000000    0.2302522
461320.0000000    0.2118395
461360.0000000    0.2114186
461400.0000000    0.2389535
461440.0000000    0.2248727
461480.0000000    0.2212518
461520.0000000    0.2263713
461560.0000000    0.2176000
461600.0000000    0.2318480
461640.0000000    0.2165106
461680.0000000    0.2232292
461720.0000000    0.2201591
461760.0000000    0.2281791
461800.0000000    0.2139060
461840.0000000    0.2143689
461880.0000000    0.2138660
461920.0000000    0.2164224
461960.0000000    0.2160602
462000.0000000    0.2196273
462040.0000000    0.2126295
462080.0000000    0.2212159
462120.0000000    0.2208564
462160.0000000    0.2234240
462200.0000000    0.2150373
462240.0000000    0.2213855
462280.0000000    0.2056892
462320.0000000    0.2147887
462360.0000000    0.2171668
462400.0000000    0.2170295
462440.0000000    0.2201321
462480.0000000    0.2317642
462520.0000000    0.2181523
462560.0000000    0.2170036
462600.0000000    0.2052728
462640.0000000    0.2006189
462680.0000000    0.2213073
462720.0000000    0.2059167
462760.0000000    0.2049844
462800.0000000    0.2175854
462840.0000000    0.2245486
462880.0000000    0.2169134
462920.0000000    0.2075493
462960.0000000    0.2304660
463000.0000000    0.2266120
463040.0000000    0.2157741
463080.0000000    0.2063782
463120.0000000    0.2074053
463160.0000000    0.2126833
463200.0000000    0.2069957
463240.0000000    0.2192894
463280.0000000    0.2210687
463320.0000000    0.2263256
463360.0000000    0.2148570
463400.0000000    0.2198632
463440.0000000    0.2047320
463480.0000000    0.2014588
463520.0000000    0.2210168
463560.0000000    0.2106663
463600.0000000    0.2121001
463640.0000000    0.2043787
463680.0000000    0.2107315
463720.0000000    0.2310477
463760.0000000    0.2212647
463800.0000000    0.2192945
463840.0000000    0.2077833
463880.0000000    0.2023237
463920.0000000    0.2076689
463960.0000000    0.2061588
464000.0000000    0.2143535
464040.0000000    0.2070773
464080.0000000    0.2021745
464120.0000000    0.2165899
464160.0000000    0.2194697
464200.0000000    0.2081287
464240.0000000    0.2047160
464280.0000000    0.2108973
464320.0000000    0.2053460
464360.0000000    0.2120007
464400.0000000    0.2185685
464440.0000000    0.2201899
464480.0000000    0.2075917
464520.0000000    0.2110630
464560.0000000    0.2023106
464600.0000000    0.2089560
464640.0000000    0.2141525
464680.0000000    0.2046178
464720.0000000    0.2038882
464760.0000000    0.2234375
464800.0000000    0.2180857
464840.0000000    0.2108007
464880.0000000    0.2080042
464920.0000000    0.2144662
464960.0000000    0.2154271
465000.0000000    0.2128365
465040.0000000    0.2131008
465080.0000000    0.2097439
465120.0000000    0.2077532
465160.0000000    0.2034396
465200.0000000    0.2089015
465240.0000000    0.2158678
465280.0000000    0.2001843
465320.0000000    0.2125227
465360.0000000    0.2116486
465400.0000000    0.2155342
465440.0000000    0.2143199
465480.0000000    0.2182704
465520.0000000    0.2157991
465560.0000000    0.2176968
465600.0000000    0.2187875
465640.0000000    0.2114431
465680.0000000    0.2263083
465720.0000000    0.2160199
465760.0000000    0.2240923
465800.0000000    0.2103770
465840.0000000    0.2215457
465880.0000000    0.2089668
465920.0000000    0.2197999
465960.0000000    0.2153546
466000.0000000    0.2013728
466040.0000000    0.2075414
466080.0000000    0.2117461
466120.0000000    0.2107588
466160.0000000    0.2275053
466200.0000000    0.2311868
466240.0000000    0.2162584
466280.0000000    0.2224075
466320.0000000    0.2252326
466360.0000000    0.2209289
466400.0000000    0.2133105
466440.0000000    0.2361294
466480.0000000    0.2242907
466520.0000000    0.2082237
466560.0000000    0.2182542
466600.0000000    0.2173633
466640.0000000    0.2180279
466680.0000000    0.2250753
466720.0000000    0.2370149
466760.0000000    0.2101265
466800.0000000    0.2064232
466840.0000000    0.2105905
466880.0000000    0.2193646
466920.0000000    0.2124142
466960.0000000    0.2176872
467000.0000000    0.2162008
467040.0000000    0.2123397
467080.0000000    0.2105128
467120.0000000    0.2091447
467160.0000000    0.2296479
467200.0000000    0.2229917
467240.0000000    0.2129364
467280.0000000    0.2191107
467320.0000000    0.2192523
467360.0000000    0.2150919
467400.0000000    0.2339890
467440.0000000    0.2106392
467480.0000000    0.2191283
467520.0000000    0.2258046
467560.0000000    0.2185336
467600.0000000    0.2292991
467640.0000000    0.2221918
467680.0000000    0.2183933
467720.0000000    0.2210416
467760.0000000    0.2204944
467800.0000000    0.2196363
467840.0000000    0.2132833
467880.0000000    0.2147334
467920.0000000    0.2107843
467960.0000000    0.2158915
468000.0000000    0.2271600
468040.0000000    0.2132877
468080.0000000    0.2218320
468120.0000000    0.2162705
468160.0000000    0.2166134
468200.0000000    0.2209060
468240.0000000    0.2314347
468280.0000000    0.2307296
468320.0000000    0.2161985
468360.0000000    0.2183659
468400.0000000    0.2097127
468440.0000000    0.2092653
468480.0000000    0.2153967
468520.0000000    0.2201021
468560.0000000    0.2400168
468600.0000000    0.2320499
468640.0000000    0.2311370
468680.0000000    0.2195339
468720.0000000    0.2092938
468760.0000000    0.2146450
468800.0000000    0.2125238
468840.0000000    0.2250747
468880.0000000    0.2388335
468920.0000000    0.2316765
468960.0000000    0.2158241
469000.0000000    0.2180516
469040.0000000    0.2141320
469080.0000000    0.2217146
469120.0000000    0.2378877
469160.0000000    0.2267872
469200.0000000    0.2285832
469240.0000000    0.2268352
469280.0000000    0.2333193
469320.0000000    0.2300598
469360.0000000    0.2339538
469400.0000000    0.2456361
469440.0000000    0.2333947
469480.0000000    0.2309003
469520.0000000    0.2393259
469560.0000000    0.2277534
469600.0000000    0.2294046
469640.0000000    0.2390011
469680.0000000    0.2307701
469720.0000000    0.2186531
469760.0000000    0.2314996
469800.0000000    0.2296889
469840.0000000    0.2372447
469880.0000000    0.2340535
469920.0000000    0.2362857
469960.0000000    0.2414065
470000.0000000    0.2286444
470040.0000000    0.2275781
470080.0000000    0.2318940
470120.0000000    0.2256307
470160.0000000    0.2269589
470200.0000000    0.2347696
470240.0000000    0.2313545
470280.0000000    0.2361980
470320.0000000    0.2237037
470360.0000000    0.2265374
470400.0000000    0.2347356
470440.0000000    0.2225818
470480.0000000    0.2289627
470520.0000000    0.2288535
470560.0000000    0.2263010
470600.0000000    0.2499863
470640.0000000    0.2385928
470680.0000000    0.2188021
470720.0000000    0.2253560
470760.0000000    0.2232634
470800.0000000    0.2270649
470840.0000000    0.2290742
470880.0000000    0.2246961
470920.0000000    0.2292816
470960.0000000    0.2335670
471000.0000000    0.2338665
471040.0000000    0.2480693
471080.0000000    0.2293642
471120.0000000    0.2325647
471160.0000000    0.2348238
471200.0000000    0.2298838
471240.0000000    0.2286573
471280.0000000    0.2156595
471320.0000000    0.2271843
471360.0000000    0.2393895
471400.0000000    0.2257480
471440.0000000    0.2235262
471480.0000000    0.2277604
471520.0000000    0.2228052
471560.0000000    0.2182738
471600.0000000    0.2213318
471640.0000000    0.2203366
471680.0000000    0.2234473
471720.0000000    0.2278159
471760.0000000    0.2224741
471800.0000000    0.2172988
471840.0000000    0.2199541
471880.0000000    0.2094354
471920.0000000    0.2159802
471960.0000000    0.2268833
472000.0000000    0.2312797
472040.0000000    0.2259454
472080.0000000    0.2209043
472120.0000000    0.2263433
472160.0000000    0.2310968
472200.0000000    0.2219089
472240.0000000    0.2346198
472280.0000000    0.2235808
472320.0000000    0.2297171
472360.0000000    0.2221954
472400.0000000    0.2198259
472440.0000000    0.2322664
472480.0000000    0.2205325
472520.0000000    0.2327849
472560.0000000    0.2224607
472600.0000000    0.2381335
472640.0000000    0.2212302
472680.0000000    0.2157629
472720.0000000    0.2251994
472760.0000000    0.2193216
472800.0000000    0.2188866
472840.0000000    0.2218608
472880.0000000    0.2212293
472920.0000000    0.2131169
472960.0000000    0.2170692
473000.0000000    0.2220736
473040.0000000    0.2294665
473080.0000000    0.2342361
473120.0000000    0.2177624
473160.0000000    0.2206772
473200.0000000    0.2190801
473240.0000000    0.2236426
473280.0000000    0.2141003
473320.0000000    0.2239045
473360.0000000    0.2237389
473400.0000000    0.2217657
473440.0000000    0.2143595
473480.0000000    0.2172709
473520.0000000    0.2235279
473560.0000000    0.2142859
473600.0000000    0.2233617
473640.0000000    0.2176842
473680.0000000    0.2234191
473720.0000000    0.2252801
473760.0000000    0.2218860
473800.0000000    0.2182724
473840.0000000    0.2269775
473880.0000000    0.2098396
473920.0000000    0.2104761
473960.0000000    0.2095384
474000.0000000    0.2139332
474040.0000000    0.2159612
474080.0000000    0.2098240
474120.0000000    0.2095942
474160.0000000    0.2071146
474200.0000000    0.2050207
474240.0000000    0.2055255
474280.0000000    0.2123277
474320.0000000    0.2125557
474360.0000000    0.2261200
474400.0000000    0.2097761
474440.0000000    0.2117015
474480.0000000    0.2057903
474520.0000000    0.2214839
474560.0000000    0.2152218
474600.0000000    0.2140722
474640.0000000    0.2230000
474680.0000000    0.2253872
474720.0000000    0.2150044
474760.0000000    0.2143421
474800.0000000    0.2198996
474840.0000000    0.2223089
474880.0000000    0.2245530
474920.0000000    0.2141145
474960.0000000    0.2139084
475000.0000000    0.2222522
475040.0000000    0.2118410
475080.0000000    0.2177749
475120.0000000    0.2237374
475160.0000000    0.2102511
475200.0000000    0.2074460
475240.0000000    0.2155936
475280.0000000    0.2103550
475320.0000000    0.2079069
475360.0000000    0.2160154
475400.0000000    0.2062207
475440.0000000    0.2103636
475480.0000000    0.2078103
475520.0000000    0.2148024
475560.0000000    0.2140381
475600.0000000    0.2222671
475640.0000000    0.2009755
475680.0000000    0.2176058
475720.0000000    0.2235172
475760.0000000    0.2116607
475800.0000000    0.2230730
475840.0000000    0.2205126
475880.0000000    0.2011312
475920.0000000    0.1989346
475960.0000000    0.2075727
476000.0000000    0.2100514
476040.0000000    0.2223314
476080.0000000    0.2119448
476120.0000000    0.2058497
476160.0000000    0.2231831
476200.0000000    0.2162801
476240.0000000    0.2109311
476280.0000000    0.2081700
476320.0000000    0.2125163
476360.0000000    0.2159080
476400.0000000    0.2069258
476440.0000000    0.2151790
476480.0000000    0.2166430
476520.0000000    0.1975917
476560.0000000    0.2014723
476600.0000000    0.2094976
476640.0000000    0.2005188
476680.0000000    0.2057601
476720.0000000    0.2005334
476760.0000000    0.1955814
476800.0000000    0.2005426
476840.0000000    0.2051209
476880.0000000    0.2001961
476920.0000000    0.2048846
476960.0000000    0.2117643
477000.0000000    0.2046934
477040.0000000    0.2010373
477080.0000000    0.2065177
477120.0000000    0.2059392
477160.0000000    0.2025930
477200.0000000    0.2093826
477240.0000000    0.1831592
477280.0000000    0.1991642
477320.0000000    0.1864992
477360.0000000    0.1902461
477400.0000000    0.1884077
477440.0000000    0.1989079
477480.0000000    0.1823325
477520.0000000    0.1858269
477560.0000000    0.1892761
477600.0000000    0.1848749
477640.0000000    0.1872019
477680.0000000    0.1761626
477720.0000000    0.1800883
477760.0000000    0.1879352
477800.0000000    0.1862684
477840.0000000    0.1895933
477880.0000000    0.1666625
477920.0000000    0.1772031
477960.0000000    0.1797929
478000.0000000    0.1873225
478040.0000000    0.1778936
478080.0000000    0.1848094
478120.0000000    0.1965956
478160.0000000    0.1817283
478200.0000000    0.1837523
478240.0000000    0.1883386
478280.0000000    0.1913402
478320.0000000    0.1904726
478360.0000000    0.1770420
478400.0000000    0.1878663
478440.0000000    0.1817997
478480.0000000    0.1782032
478520.0000000    0.1852663
478560.0000000    0.1809039
478600.0000000    0.1814105
478640.0000000    0.1776528
478680.0000000    0.1835967
478720.0000000    0.1834286
478760.0000000    0.1792795
478800.0000000    0.1800734
478840.0000000    0.1766098
478880.0000000    0.1891506
478920.0000000    0.1868280
478960.0000000    0.1979734
479000.0000000    0.1829772
479040.0000000    0.1801460
479080.0000000    0.1772808
479120.0000000    0.1837010
479160.0000000    0.1933363
479200.0000000    0.2032056
479240.0000000    0.1918597
479280.0000000    0.1882466
479320.0000000    0.1848584
479360.0000000    0.1820395
479400.0000000    0.1798923
479440.0000000    0.1841185
479480.0000000    0.1989439
479520.0000000    0.1959991
479560.0000000    0.1983544
479600.0000000    0.2013415
479640.0000000    0.1870970
479680.0000000    0.1828425
479720.0000000    0.1895809
479760.0000000    0.1934247
479800.0000000    0.1983832
479840.0000000    0.1883731
479880.0000000    0.1847656
479920.0000000    0.2045379
479960.0000000    0.1919381
480000.0000000    0.2004995
480040.0000000    0.2009617
480080.0000000    0.1891952
480120.0000000    0.1882346
480160.0000000    0.1892137
480200.0000000    0.1908470
480240.0000000    0.1828905
480280.0000000    0.1864404
480320.0000000    0.1841710
480360.0000000    0.1921946
480400.0000000    0.1880100
480440.0000000    0.1973204
480480.0000000    0.1961255
480520.0000000    0.1858091
480560.0000000    0.1953442
480600.0000000    0.1945657
480640.0000000    0.1980007
480680.0000000    0.1882987
480720.0000000    0.1956356
480760.0000000    0.2004899
480800.0000000    0.1780174
480840.0000000    0.1969896
480880.0000000    0.1977350
480920.0000000    0.2096429
480960.0000000    0.1923151
481000.0000000    0.1903006
481040.0000000    0.1995552
481080.0000000    0.1880251
481120.0000000    0.2055281
481160.0000000    0.2014960
481200.0000000    0.2018190
481240.0000000    0.2009449
481280.0000000    0.2007096
481320.0000000    0.2095026
481360.0000000    0.1956505
481400.0000000    0.2075285
481440.0000000    0.1978397
481480.0000000    0.1984027
481520.0000000    0.1940476
481560.0000000    0.2075583
481600.0000000    0.2027794
481640.0000000    0.1943044
481680.0000000    0.1982538
481720.0000000    0.1943112
481760.0000000    0.1920248
481800.0000000    0.1962636
481840.0000000    0.2031445
481880.0000000    0.1934619
481920.0000000    0.1963570
481960.0000000    0.1998552
482000.0000000    0.1896803
482040.0000000    0.2029838
482080.0000000    0.1962975
482120.0000000    0.2119014
482160.0000000    0.2155509
482200.0000000    0.1982435
482240.0000000    0.2146774
482280.0000000    0.2037698
482320.0000000    0.1970297
482360.0000000    0.2023082
482400.0000000    0.2013645
482440.0000000    0.2027635
482480.0000000    0.1916925
482520.0000000    0.1853644
482560.0000000    0.1918821
482600.0000000    0.1871740
482640.0000000    0.1934631
482680.0000000    0.1892273
482720.0000000    0.1862123
482760.0000000    0.1946424
482800.0000000    0.1968722
482840.0000000    0.1926900
482880.0000000    0.1946528
482920.0000000    0.1928995
482960.0000000    0.1924979
483000.0000000    0.1981223
483040.0000000    0.1994828
483080.0000000    0.1921053
483120.0000000    0.1891582
483160.0000000    0.1993240
483200.0000000    0.1904965
483240.0000000    0.2160853
483280.0000000    0.1995131
483320.0000000    0.1995889
483360.0000000    0.2174310
483400.0000000    0.2061428
483440.0000000    0.2248106
483480.0000000    0.2060009
483520.0000000    0.2015496
483560.0000000    0.1991075
483600.0000000    0.2001107
483640.0000000    0.2037156
483680.0000000    0.2225532
483720.0000000    0.2035292
483760.0000000    0.2194498
483800.0000000    0.2096734
483840.0000000    0.2054004
483880.0000000    0.2106099
483920.0000000    0.2049559
483960.0000000    0.2141927
484000.0000000    0.1947699
484040.0000000    0.2183310
484080.0000000    0.2189358
484120.0000000    0.2040995
484160.0000000    0.2159642
484200.0000000    0.2090170
484240.0000000    0.2072007
484280.0000000    0.1743812
484320.0000000    0.1854187
484360.0000000    0.1654999
484400.0000000    0.1764971
484440.0000000    0.1696706
484480.0000000    0.1699019
484520.0000000    0.1669280
484560.0000000    0.1640123
484600.0000000    0.1797252
484640.0000000    0.1787616
484680.0000000    0.1684730
484720.0000000    0.1832143
484760.0000000    0.1716453
484800.0000000    0.1871745
484840.0000000    0.1895963
484880.0000000    0.1885428
484920.0000000    0.1908305
484960.0000000    0.1798414
485000.0000000    0.1757779
485040.0000000    0.1833403
485080.0000000    0.1678260
485120.0000000    0.1772742
485160.0000000    0.1806531
485200.0000000    0.1846086
485240.0000000    0.1809446
485280.0000000    0.1710640
485320.0000000    0.1831546
485360.0000000    0.1798189
485400.0000000    0.1797208
485440.0000000    0.1830602
485480.0000000    0.1928503
485520.0000000    0.1777265
485560.0000000    0.1921577
485600.0000000    0.1958840
485640.0000000    0.2010223
485680.0000000    0.1894848
485720.0000000    0.1875174
485760.0000000    0.1790071
485800.0000000    0.1814413
485840.0000000    0.1879999
485880.0000000    0.1881480
485920.0000000    0.1924602
485960.0000000    0.1846968
486000.0000000    0.1845604
486040.0000000    0.1861780
486080.0000000    0.1807752
486120.0000000    0.1809017
486160.0000000    0.1966885
486200.0000000    0.1784308
486240.0000000    0.1874703
486280.0000000    0.1828268
486320.0000000    0.1757570
486360.0000000    0.1875498
486400.0000000    0.1792949
486440.0000000    0.1861912
486480.0000000    0.1843941
486520.0000000    0.1826049
486560.0000000    0.1762776
486600.0000000    0.1854827
486640.0000000    0.1754218
486680.0000000    0.1923816
486720.0000000    0.1939463
486760.0000000    0.1940733
486800.0000000    0.1849654
486840.0000000    0.1826814
486880.0000000    0.1951099
486920.0000000    0.1962485
486960.0000000    0.1920623
487000.0000000    0.1872213
487040.0000000    0.1834468
487080.0000000    0.1944865
487120.0000000    0.1850058
487160.0000000    0.1878651
487200.0000000    0.1821773
487240.0000000    0.1829143
487280.0000000    0.1856007
487320.0000000    0.1781864
487360.0000000    0.1915648
487400.0000000    0.1777127
487440.0000000    0.1903760
487480.0000000    0.1803583
487520.0000000    0.1896764
487560.0000000    0.1905661
487600.0000000    0.1880305
487640.0000000    0.1864565
487680.0000000    0.1789760
487720.0000000    0.1869209
487760.0000000    0.1976132
487800.0000000    0.1807445
487840.0000000    0.1874677
487880.0000000    0.1841265
487920.0000000    0.1820634
487960.0000000    0.1759425
488000.0000000    0.2069373
488040.0000000    0.1822382
488080.0000000    0.1829890
488120.0000000    0.1784520
488160.0000000    0.1629991
488200.0000000    0.1703447
488240.0000000    0.1768315
488280.0000000    0.1667318
488320.0000000    0.1697470
488360.0000000    0.1774911
488400.0000000    0.1880096
488440.0000000    0.1882324
488480.0000000    0.1900233
488520.0000000    0.1799216
488560.0000000    0.1787313
488600.0000000    0.1826822
488640.0000000    0.1935969
488680.0000000    0.1996161
488720.0000000    0.1992683
488760.0000000    0.1873117
488800.0000000    0.1848276
488840.0000000    0.1887004
488880.0000000    0.1793990
488920.0000000    0.1965642
488960.0000000    0.1884129
489000.0000000    0.1882523
489040.0000000    0.1796067
489080.0000000    0.1803165
489120.0000000    0.1767053
489160.0000000    0.1829383
489200.0000000    0.1863235
489240.0000000    0.1779994
489280.0000000    0.1810481
489320.0000000    0.1832930
489360.0000000    0.1821035
489400.0000000    0.1925169
489440.0000000    0.1917538
489480.0000000    0.1895655
489520.0000000    0.1837013
489560.0000000    0.1787974
489600.0000000    0.1880522
489640.0000000    0.1758907
489680.0000000    0.1818025
489720.0000000    0.1658924
489760.0000000    0.1729777
489800.0000000    0.1655451
489840.0000000    0.1675315
489880.0000000    0.1807366
489920.0000000    0.1829664
489960.0000000    0.1726152
490000.0000000    0.1847196
490040.0000000    0.1891878
490080.0000000    0.1857377
490120.0000000    0.1864451
490160.0000000    0.1982516
490200.0000000    0.1933319
490240.0000000    0.1909173
490280.0000000    0.1913398
490320.0000000    0.1959681
490360.0000000    0.2042887
490400.0000000    0.2123199
490440.0000000    0.1892809
490480.0000000    0.1944118
490520.0000000    0.1946203
490560.0000000    0.1997933
490600.0000000    0.1824241
490640.0000000    0.1796897
490680.0000000    0.1858409
490720.0000000    0.1966556
490760.0000000    0.1902861
490800.0000000    0.1878874
490840.0000000    0.1984192
490880.0000000    0.1893823
490920.0000000    0.1869054
490960.0000000    0.1710386
491000.0000000    0.1939097
491040.0000000    0.1915796
491080.0000000    0.1878315
491120.0000000    0.1928941
491160.0000000    0.1874866
491200.0000000    0.1768100
491240.0000000    0.1936811
491280.0000000    0.1863002
491320.0000000    0.1877898
491360.0000000    0.1904915
491400.0000000    0.1887733
491440.0000000    0.1857888
491480.0000000    0.1850063
491520.0000000    0.1766170
491560.0000000    0.1862103
491600.0000000    0.1877507
491640.0000000    0.1847508
491680.0000000    0.1800143
491720.0000000    0.1900512
491760.0000000    0.1782861
491800.0000000    0.1836338
491840.0000000    0.1792063
491880.0000000    0.1813872
491920.0000000    0.1786255
491960.0000000    0.1893445
492000.0000000    0.1894614
492040.0000000    0.1723785
492080.0000000    0.1779308
492120.0000000    0.1770090
492160.0000000    0.1790867
492200.0000000    0.1903636
492240.0000000    0.2012189
492280.0000000    0.1993395
492320.0000000    0.1906154
492360.0000000    0.1977641
492400.0000000    0.1933983
492440.0000000    0.1905597
492480.0000000    0.1854529
492520.0000000    0.1870252
492560.0000000    0.1907271
492600.0000000    0.1933626
492640.0000000    0.1822618
492680.0000000    0.1826953
492720.0000000    0.1853230
492760.0000000    0.1849253
492800.0000000    0.1932712
492840.0000000    0.1802183
492880.0000000    0.1824320
492920.0000000    0.1848626
492960.0000000    0.1759288
493000.0000000    0.1860567
493040.0000000    0.1793518
493080.0000000    0.1935146
493120.0000000    0.1937517
493160.0000000    0.1874133
493200.0000000    0.1834311
493240.0000000    0.1815250
493280.0000000    0.1829920
493320.0000000    0.1980597
493360.0000000    0.1903742
493400.0000000    0.1901558
493440.0000000    0.1961486
493480.0000000    0.1914591
493520.0000000    0.2048433
493560.0000000    0.1952447
493600.0000000    0.2038634
493640.0000000    0.2008180
493680.0000000    0.2024695
493720.0000000    0.2095730
493760.0000000    0.2144629
493800.0000000    0.2001859
493840.0000000    0.2082953
493880.0000000    0.2046834
493920.0000000    0.2086786
493960.0000000    0.2144841
494000.0000000    0.2090567
494040.0000000    0.2085705
494080.0000000    0.2027378
494120.0000000    0.2193456
494160.0000000    0.2132376
494200.0000000    0.2215438
494240.0000000    0.2123618
494280.0000000    0.2171711
494320.0000000    0.2278533
494360.0000000    0.2060474
494400.0000000    0.2074801
494440.0000000    0.2208873
494480.0000000    0.2328826
494520.0000000    0.2329894
494560.0000000    0.2368575
494600.0000000    0.2178480
494640.0000000    0.2282232
494680.0000000    0.2132917
494720.0000000    0.2305789
494760.0000000    0.2273107
494800.0000000    0.2228040
494840.0000000    0.2297596
494880.0000000    0.2284998
494920.0000000    0.2248209
494960.0000000    0.2205037
495000.0000000    0.2421194
495040.0000000    0.2148979
495080.0000000    0.2330350
495120.0000000    0.2210931
495160.0000000    0.2248568
495200.0000000    0.2182069
495240.0000000    0.2280350
495280.0000000    0.2147090
495320.0000000    0.2172486
495360.0000000    0.2160007
495400.0000000    0.2238745
495440.0000000    0.2142919
495480.0000000    0.2221318
495520.0000000    0.2128984
495560.0000000    0.2217207
495600.0000000    0.2107545
495640.0000000    0.2158346
495680.0000000    0.2202201
495720.0000000    0.2158895
495760.0000000    0.2277314
495800.0000000    0.2197744
495840.0000000    0.2146090
495880.0000000    0.2181786
495920.0000000    0.2196457
495960.0000000    0.2223152
496000.0000000    0.2254302
496040.0000000    0.2167088
496080.0000000    0.2155840
496120.0000000    0.2179085
496160.0000000    0.2185362
496200.0000000    0.2205584
496240.0000000    0.2143573
496280.0000000    0.2175614
496320.0000000    0.2194857
496360.0000000    0.2122053
496400.0000000    0.2257088
496440.0000000    0.2216465
496480.0000000    0.2130431
496520.0000000    0.2043460
496560.0000000    0.2107353
496600.0000000    0.2025202
496640.0000000    0.2107670
496680.0000000    0.2128201
496720.0000000    0.2111106
496760.0000000    0.2161611
496800.0000000    0.2106777
496840.0000000    0.2280894
496880.0000000    0.2150000
496920.0000000    0.2078369
496960.0000000    0.2032441
497000.0000000    0.2129368
497040.0000000    0.2151686
497080.0000000    0.2096673
497120.0000000    0.2014373
497160.0000000    0.1929706
497200.0000000    0.2026938
497240.0000000    0.2055627
497280.0000000    0.2091424
497320.0000000    0.2001921
497360.0000000    0.1976814
497400.0000000    0.1875752
497440.0000000    0.1976369
497480.0000000    0.2086075
497520.0000000    0.1962318
497560.0000000    0.2027811
497600.0000000    0.2260449
497640.0000000    0.2219482
497680.0000000    0.2097974
497720.0000000    0.2169121
497760.0000000    0.2234161
497800.0000000    0.2128360
497840.0000000    0.2245092
497880.0000000    0.2172276
497920.0000000    0.1996112
497960.0000000    0.2025227
498000.0000000    0.2228036
498040.0000000    0.1998003
498080.0000000    0.2143932
498120.0000000    0.2027171
498160.0000000    0.2092990
498200.0000000    0.1956091
498240.0000000    0.2061878
498280.0000000    0.2003902
498320.0000000    0.1978596
498360.0000000    0.1863875
498400.0000000    0.1869760
498440.0000000    0.1955957
498480.0000000    0.1982809
498520.0000000    0.2059816
498560.0000000    0.1982121
498600.0000000    0.1736899
498640.0000000    0.1983624
498680.0000000    0.2028805
498720.0000000    0.2058158
498760.0000000    0.2092665
498800.0000000    0.2034099
498840.0000000    0.2003290
498880.0000000    0.2082201
498920.0000000    0.2012056
498960.0000000    0.2076119
499000.0000000    0.2002241
499040.0000000    0.1965025
499080.0000000    0.2136091
499120.0000000    0.2144220
499160.0000000    0.2043698
499200.0000000    0.2081030
499240.0000000    0.1987711
499280.0000000    0.2004515
499320.0000000    0.1945676
499360.0000000    0.2175075
499400.0000000    0.2156552
499440.0000000    0.2217208
499480.0000000    0.2173252
499520.0000000    0.2114090
499560.0000000    0.1957197
499600.0000000    0.2084783
499640.0000000    0.2003720
499680.0000000    0.2060654
499720.0000000    0.2043653
499760.0000000    0.2076719
499800.0000000    0.2166009
499840.0000000    0.2198398
499880.0000000    0.1961676
499920.0000000    0.2038688
499960.0000000    0.2042930
500000.0000000    0.1961896
500040.0000000    0.1953004
500080.0000000    0.1961998
500120.0000000    0.2056406
500160.0000000    0.1887833
500200.0000000    0.2103959
500240.0000000    0.2046798
500280.0000000    0.1979259
500320.0000000    0.2105218
500360.0000000    0.2077913
500400.0000000    0.2052334
500440.0000000    0.2087830
500480.0000000    0.2099441
500520.0000000    0.2006492
500560.0000000    0.2012310
500600.0000000    0.2169025
500640.0000000    0.1985435
500680.0000000    0.1982134
500720.0000000    0.1953506
500760.0000000    0.1919905
500800.0000000    0.1931319
500840.0000000    0.2057277
500880.0000000    0.2101181
500920.0000000    0.2026995
500960.0000000    0.2045531
501000.0000000    0.2077915
501040.0000000    0.2099676
501080.0000000    0.2079975
501120.0000000    0.2033133
501160.0000000    0.2026208
501200.0000000    0.1960339
501240.0000000    0.2038029
501280.0000000    0.2087603
501320.0000000    0.1963058
501360.0000000    0.2017926
501400.0000000    0.1992672
501440.0000000    0.1890228
501480.0000000    0.1826642
501520.0000000    0.1995987
501560.0000000    0.1931777
501600.0000000    0.1974806
501640.0000000    0.2081340
501680.0000000    0.1964842
501720.0000000    0.1871086
501760.0000000    0.2007222
501800.0000000    0.1876956
501840.0000000    0.2015279
501880.0000000    0.2053328
501920.0000000    0.2175931
501960.0000000    0.2101931
502000.0000000    0.2152191
502040.0000000    0.2132895
502080.0000000    0.2181682
502120.0000000    0.1923387
502160.0000000    0.2039675
502200.0000000    0.2259689
502240.0000000    0.2254055
502280.0000000    0.2177418
502320.0000000    0.2014313
502360.0000000    0.2151197
502400.0000000    0.2279319
502440.0000000    0.2217859
502480.0000000    0.2177200
502520.0000000    0.2268149
502560.0000000    0.2225517
502600.0000000    0.2155994
502640.0000000    0.2006533
502680.0000000    0.2018829
502720.0000000    0.2046703
502760.0000000    0.2134797
502800.0000000    0.2087250
502840.0000000    0.2151888
502880.0000000    0.2141685
502920.0000000    0.2201472
502960.0000000    0.2109426
503000.0000000    0.1994558
503040.0000000    0.1844828
503080.0000000    0.1992911
503120.0000000    0.1885834
503160.0000000    0.2008597
503200.0000000    0.1870603
503240.0000000    0.1919050
503280.0000000    0.2005968
503320.0000000    0.2018027
503360.0000000    0.1866037
503400.0000000    0.1959247
503440.0000000    0.1937402
503480.0000000    0.1993534
503520.0000000    0.2071714
503560.0000000    0.1979128
503600.0000000    0.1981912
503640.0000000    0.1972712
503680.0000000    0.1863872
503720.0000000    0.1952998
503760.0000000    0.2096308
503800.0000000    0.2022205
503840.0000000    0.2004805
503880.0000000    0.1999051
503920.0000000    0.2063128
503960.0000000    0.2053228
504000.0000000    0.2064823
504040.0000000    0.2147713
504080.0000000    0.2262180
504120.0000000    0.2069260
504160.0000000    0.2168474
504200.0000000    0.2107622
504240.0000000    0.2064530
504280.0000000    0.2089752
504320.0000000    0.2243520
504360.0000000    0.2137231
504400.0000000    0.2027920
504440.0000000    0.2232073
504480.0000000    0.2246668
504520.0000000    0.2220979
504560.0000000    0.2325993
504600.0000000    0.2191188
504640.0000000    0.2133420
504680.0000000    0.2105113
504720.0000000    0.2147933
504760.0000000    0.2085792
504800.0000000    0.2296549
504840.0000000    0.1979660
504880.0000000    0.1961780
504920.0000000    0.1973874
504960.0000000    0.1996183
505000.0000000    0.2097643
505040.0000000    0.2017798
505080.0000000    0.2053109
505120.0000000    0.2100781
505160.0000000    0.2043579
505200.0000000    0.2120966
505240.0000000    0.2048808
505280.0000000    0.2107422
505320.0000000    0.2194357
505360.0000000    0.2204437
505400.0000000    0.2123459
505440.0000000    0.1937474
505480.0000000    0.2016338
505520.0000000    0.2011233
505560.0000000    0.2138651
505600.0000000    0.2154856
505640.0000000    0.1969723
505680.0000000    0.2193994
505720.0000000    0.2184983
505760.0000000    0.2083084
505800.0000000    0.1946364
505840.0000000    0.2043262
505880.0000000    0.2118483
505920.0000000    0.1928726
505960.0000000    0.1902024
506000.0000000    0.1952284
506040.0000000    0.1989128
506080.0000000    0.2090528
506120.0000000    0.2023295
506160.0000000    0.1899593
506200.0000000    0.2091545
506240.0000000    0.2063227
506280.0000000    0.2034428
506320.0000000    0.1957453
506360.0000000    0.1925241
506400.0000000    0.2096853
506440.0000000    0.2113590
506480.0000000    0.2139616
506520.0000000    0.2314553
506560.0000000    0.2203988
506600.0000000    0.2115403
506640.0000000    0.2032375
506680.0000000    0.2105864
506720.0000000    0.2196255
506760.0000000    0.2212257
506800.0000000    0.2089002
506840.0000000    0.2084886
506880.0000000    0.2093057
506920.0000000    0.2106676
506960.0000000    0.2174898
507000.0000000    0.2015513
507040.0000000    0.2068891
507080.0000000    0.2087862
507120.0000000    0.2104113
507160.0000000    0.2169072
507200.0000000    0.2162336
507240.0000000    0.2365157
507280.0000000    0.2248124
507320.0000000    0.2205386
507360.0000000    0.2189489
507400.0000000    0.2245225
507440.0000000    0.2136911
507480.0000000    0.2202233
507520.0000000    0.2092990
507560.0000000    0.2111734
507600.0000000    0.2101311
507640.0000000    0.2195394
507680.0000000    0.2082867
507720.0000000    0.2026826
507760.0000000    0.2037537
507800.0000000    0.2168422
507840.0000000    0.2116208
507880.0000000    0.2047280
507920.0000000    0.1962120
507960.0000000    0.1978579
508000.0000000    0.2025457
508040.0000000    0.1989892
508080.0000000    0.2072524
508120.0000000    0.2018013
508160.0000000    0.2016086
508200.0000000    0.2076549
508240.0000000    0.1970925
508280.0000000    0.2058385
508320.0000000    0.1964913
508360.0000000    0.1921535
508400.0000000    0.2043058
508440.0000000    0.1940480
508480.0000000    0.2024200
508520.0000000    0.2063062
508560.0000000    0.2107907
508600.0000000    0.2002776
508640.0000000    0.2032220
508680.0000000    0.2033480
508720.0000000    0.2135279
508760.0000000    0.2056279
508800.0000000    0.2048440
508840.0000000    0.2150297
508880.0000000    0.2115639
508920.0000000    0.2113699
508960.0000000    0.1980003
509000.0000000    0.2044548
509040.0000000    0.2077623
509080.0000000    0.2107202
509120.0000000    0.2152052
509160.0000000    0.2184550
509200.0000000    0.2221910
509240.0000000    0.1964904
509280.0000000    0.2045348
509320.0000000    0.2140709
509360.0000000    0.2039260
509400.0000000    0.2137353
509440.0000000    0.2281288
509480.0000000    0.2256139
509520.0000000    0.2248258
509560.0000000    0.2185819
509600.0000000    0.2246419
509640.0000000    0.2180942
509680.0000000    0.2156762
509720.0000000    0.2060244
509760.0000000    0.2118992
509800.0000000    0.2099804
509840.0000000    0.2196468
509880.0000000    0.2106922
509920.0000000    0.2084606
509960.0000000    0.2157964
510000.0000000    0.2088683
510040.0000000    0.2142858
510080.0000000    0.1965197
510120.0000000    0.2129077
510160.0000000    0.2068596
510200.0000000    0.2240439
510240.0000000    0.2150261
510280.0000000    0.2111401
510320.0000000    0.2059256
510360.0000000    0.2265189
510400.0000000    0.2188409
510440.0000000    0.2159621
510480.0000000    0.2255783
510520.0000000    0.2185970
510560.0000000    0.2063673
510600.0000000    0.2046317
510640.0000000    0.2155018
510680.0000000    0.2229458
510720.0000000    0.2210650
510760.0000000    0.2195852
510800.0000000    0.2102292
510840.0000000    0.2137034
510880.0000000    0.2134186
510920.0000000    0.2182699
510960.0000000    0.2219925
511000.0000000    0.2347015
511040.0000000    0.2289423
511080.0000000    0.2123896
511120.0000000    0.2097579
511160.0000000    0.2182708
511200.0000000    0.2074855
511240.0000000    0.2155006
511280.0000000    0.2219279
511320.0000000    0.2128952
511360.0000000    0.2135694
511400.0000000    0.2172574
511440.0000000    0.2082480
511480.0000000    0.2164790
511520.0000000    0.2237186
511560.0000000    0.2186932
511600.0000000    0.2100762
511640.0000000    0.2242252
511680.0000000    0.2113287
511720.0000000    0.2186657
511760.0000000    0.2217593
511800.0000000    0.2259478
511840.0000000    0.2228370
511880.0000000    0.2165582
511920.0000000    0.2269216
511960.0000000    0.2227846
512000.0000000    0.2202804
512040.0000000    0.2159358
512080.0000000    0.2153827
512120.0000000    0.2191849
512160.0000000    0.2164524
512200.0000000    0.2245010
512240.0000000    0.2110406
512280.0000000    0.2130308
512320.0000000    0.2070363
512360.0000000    0.2258843
512400.0000000    0.2202846
512440.0000000    0.2112152
512480.0000000    0.2143753
512520.0000000    0.2099882
512560.0000000    0.2204528
512600.0000000    0.2142270
512640.0000000    0.2137554
512680.0000000    0.2246983
512720.0000000    0.2211403
512760.0000000    0.2114352
512800.0000000    0.2000641
512840.0000000    0.2117964
512880.0000000    0.2173669
512920.0000000    0.2039107
512960.0000000    0.2080057
513000.0000000    0.2163967
513040.0000000    0.2022933
513080.0000000    0.2040777
513120.0000000    0.2184172
513160.0000000    0.2077297
513200.0000000    0.2169298
513240.0000000    0.2141912
513280.0000000    0.2125801
513320.0000000    0.2161229
513360.0000000    0.2024184
513400.0000000    0.1947533
513440.0000000    0.2056540
513480.0000000    0.2139833
513520.0000000    0.2084681
513560.0000000    0.2045514
513600.0000000    0.2172918
513640.0000000    0.2068928
513680.0000000    0.2130776
513720.0000000    0.2249955
513760.0000000    0.2179489
513800.0000000    0.2067771
513840.0000000    0.2169523
513880.0000000    0.1996873
513920.0000000    0.2154788
513960.0000000    0.2092286
514000.0000000    0.2123829
514040.0000000    0.2113205
514080.0000000    0.2135417
514120.0000000    0.1949368
514160.0000000    0.2067276
514200.0000000    0.2036124
514240.0000000    0.1935130
514280.0000000    0.2018095
514320.0000000    0.1978965
514360.0000000    0.2021291
514400.0000000    0.2006682
514440.0000000    0.1927237
514480.0000000    0.2027688
514520.0000000    0.1983832
514560.0000000    0.2081141
514600.0000000    0.2112021
514640.0000000    0.2105675
514680.0000000    0.2079905
514720.0000000    0.2163206
514760.0000000    0.2097843
514800.0000000    0.2086499
514840.0000000    0.2166023
514880.0000000    0.2139275
514920.0000000    0.2179909
514960.0000000    0.2077861
515000.0000000    0.2070423
515040.0000000    0.2291628
515080.0000000    0.2079832
515120.0000000    0.2162595
515160.0000000    0.2252466
515200.0000000    0.2013260
515240.0000000    0.2182562
515280.0000000    0.2031358
515320.0000000    0.2020366
515360.0000000    0.2053466
515400.0000000    0.1997281
515440.0000000    0.2020242
515480.0000000    0.2093702
515520.0000000    0.2034457
515560.0000000    0.2003650
515600.0000000    0.2177430
515640.0000000    0.1974481
515680.0000000    0.2044644
515720.0000000    0.2084756
515760.0000000    0.1998108
515800.0000000    0.1998721
515840.0000000    0.2009858
515880.0000000    0.2053479
515920.0000000    0.2024465
515960.0000000    0.1927630
516000.0000000    0.1821862
516040.0000000    0.1981397
516080.0000000    0.1986297
516120.0000000    0.1978563
516160.0000000    0.1937393
516200.0000000    0.1994337
516240.0000000    0.2121412
516280.0000000    0.2182877
516320.0000000    0.2026527
516360.0000000    0.1946968
516400.0000000    0.2145135
516440.0000000    0.2047052
516480.0000000    0.2132407
516520.0000000    0.2205219
516560.0000000    0.2027255
516600.0000000    0.2205988
516640.0000000    0.2149712
516680.0000000    0.2009863
516720.0000000    0.2111330
516760.0000000    0.2120407
516800.0000000    0.2196088
516840.0000000    0.2084369
516880.0000000    0.2106051
516920.0000000    0.2016664
516960.0000000    0.2110278
517000.0000000    0.2152153
517040.0000000    0.2283086
517080.0000000    0.2235412
517120.0000000    0.2139145
517160.0000000    0.2122535
517200.0000000    0.2096414
517240.0000000    0.2259435
517280.0000000    0.2155931
517320.0000000    0.2115110
517360.0000000    0.2078432
517400.0000000    0.2109634
517440.0000000    0.2098508
517480.0000000    0.2139534
517520.0000000    0.2243437
517560.0000000    0.2063158
517600.0000000    0.2177813
517640.0000000    0.2167514
517680.0000000    0.2079388
517720.0000000    0.2173808
517760.0000000    0.2123886
517800.0000000    0.2195720
517840.0000000    0.2104574
517880.0000000    0.2192780
517920.0000000    0.2220671
517960.0000000    0.2044415
518000.0000000    0.2154809
518040.0000000    0.2097521
518080.0000000    0.2172218
518120.0000000    0.2109617
518160.0000000    0.2138584
518200.0000000    0.2086001
518240.0000000    0.2125085
518280.0000000    0.2096852
518320.0000000    0.2171029
518360.0000000    0.2218185
518400.0000000    0.2178293
518440.0000000    0.2201862
518480.0000000    0.2115338
518520.0000000    0.2038319
518560.0000000    0.2023029
518600.0000000    0.1992234
518640.0000000    0.2147170
518680.0000000    0.2062197
518720.0000000    0.2071580
518760.0000000    0.2046356
518800.0000000    0.2053328
518840.0000000    0.2077130
518880.0000000    0.2165259
518920.0000000    0.2043265
518960.0000000    0.2035411
519000.0000000    0.2143508
519040.0000000    0.2069708
519080.0000000    0.2098425
519120.0000000    0.2118387
519160.0000000    0.2004108
519200.0000000    0.2088283
519240.0000000    0.2131968
519280.0000000    0.2199065
519320.0000000    0.2245600
519360.0000000    0.2179315
519400.0000000    0.2243973
519440.0000000    0.2098298
519480.0000000    0.2151154
519520.0000000    0.2198824
519560.0000000    0.2206901
519600.0000000    0.2142654
519640.0000000    0.2101782
519680.0000000    0.2273136
519720.0000000    0.2310277
519760.0000000    0.2165695
519800.0000000    0.2173754
519840.0000000    0.2192486
519880.0000000    0.2182168
519920.0000000    0.2167647
519960.0000000    0.2057091
520000.0000000    0.2073020
520040.0000000    0.2213914
520080.0000000    0.1989672
520120.0000000    0.2148056
520160.0000000    0.2208930
520200.0000000    0.2244142
520240.0000000    0.2242814
520280.0000000    0.2296926
520320.0000000    0.2329667
520360.0000000    0.2258589
520400.0000000    0.2266625
520440.0000000    0.2123670
520480.0000000    0.2201220
520520.0000000    0.2087635
520560.0000000    0.2180986
520600.0000000    0.2234821
520640.0000000    0.2236440
520680.0000000    0.2325110
520720.0000000    0.2214812
520760.0000000    0.2164392
520800.0000000    0.2323699
520840.0000000    0.2193474
520880.0000000    0.2353580
520920.0000000    0.2287122
520960.0000000    0.2307333
521000.0000000    0.2246495
521040.0000000    0.2213051
521080.0000000    0.2233637
521120.0000000    0.2286404
521160.0000000    0.2245191
521200.0000000    0.2205823
521240.0000000    0.2277897
521280.0000000    0.2347666
521320.0000000    0.2213021
521360.0000000    0.2237515
521400.0000000    0.2304128
521440.0000000    0.2234310
521480.0000000    0.2224642
521520.0000000    0.2177831
521560.0000000    0.2275199
521600.0000000    0.2220987
521640.0000000    0.2347451
521680.0000000    0.2270766
521720.0000000    0.2201540
521760.0000000    0.2249252
521800.0000000    0.2218659
521840.0000000    0.2330037
521880.0000000    0.2183362
521920.0000000    0.2119836
521960.0000000    0.2080433
522000.0000000    0.2086965
522040.0000000    0.2166454
522080.0000000    0.2139547
522120.0000000    0.2161937
522160.0000000    0.2210957
522200.0000000    0.2141808
522240.0000000    0.2174226
522280.0000000    0.2147205
522320.0000000    0.2171124
522360.0000000    0.2234858
522400.0000000    0.2259667
522440.0000000    0.2228689
522480.0000000    0.2081216
522520.0000000    0.2136172
522560.0000000    0.2205032
522600.0000000    0.2111909
522640.0000000    0.2073569
522680.0000000    0.2256976
522720.0000000    0.2252987
522760.0000000    0.2178902
522800.0000000    0.2259877
522840.0000000    0.2207112
522880.0000000    0.2233256
522920.0000000    0.2147990
522960.0000000    0.2196279
523000.0000000    0.2235382
523040.0000000    0.2228742
523080.0000000    0.2259019
523120.0000000    0.2276443
523160.0000000    0.2224370
523200.0000000    0.2234819
523240.0000000    0.2248879
523280.0000000    0.2249817
523320.0000000    0.2178280
523360.0000000    0.2098017
523400.0000000    0.2188741
523440.0000000    0.2154869
523480.0000000    0.2128169
523520.0000000    0.2175729
523560.0000000    0.2271220
523600.0000000    0.2060288
523640.0000000    0.2130067
523680.0000000    0.2110003
523720.0000000    0.2167598
523760.0000000    0.2152682
523800.0000000    0.2174917
523840.0000000    0.2269873
523880.0000000    0.2295558
523920.0000000    0.2298455
523960.0000000    0.2271568
524000.0000000    0.2326097
524040.0000000    0.2380022
524080.0000000    0.2205559
524120.0000000    0.2386675
524160.0000000    0.2279563
524200.0000000    0.2253612
524240.0000000    0.2268046
524280.0000000    0.2313436
524320.0000000    0.2182494
524360.0000000    0.2199049
524400.0000000    0.2124491
524440.0000000    0.2292891
524480.0000000    0.2212414
524520.0000000    0.2295840
524560.0000000    0.2180006
524600.0000000    0.2109976
524640.0000000    0.2242484
524680.0000000    0.2350560
524720.0000000    0.2234098
524760.0000000    0.2193512
524800.0000000    0.2286651
524840.0000000    0.2212037
524880.0000000    0.2272518
524920.0000000    0.2222981
524960.0000000    0.2292260
525000.0000000    0.2171349
525040.0000000    0.2201184
525080.0000000    0.2348658
525120.0000000    0.2272925
525160.0000000    0.2275174
525200.0000000    0.2243919
525240.0000000    0.2226549
525280.0000000    0.2297964
525320.0000000    0.2237385
525360.0000000    0.2254161
525400.0000000    0.2282749
525440.0000000    0.2222571
525480.0000000    0.2319560
525520.0000000    0.2293186
525560.0000000    0.2210867
525600.0000000    0.2219951
525640.0000000    0.2219918
525680.0000000    0.2230612
525720.0000000    0.2230501
525760.0000000    0.2273028
525800.0000000    0.2269680
525840.0000000    0.2205025
525880.0000000    0.2344840
525920.0000000    0.2341375
525960.0000000    0.2212308
526000.0000000    0.2183987
526040.0000000    0.2231710
526080.0000000    0.2213226
526120.0000000    0.2321545
526160.0000000    0.2309054
526200.0000000    0.2330106
526240.0000000    0.2307555
526280.0000000    0.2316335
526320.0000000    0.2297301
526360.0000000    0.2245395
526400.0000000    0.2230536
526440.0000000    0.2197158
526480.0000000    0.2190123
526520.0000000    0.2137850
526560.0000000    0.2211792
526600.0000000    0.2322530
526640.0000000    0.2160599
526680.0000000    0.2150089
526720.0000000    0.2286526
526760.0000000    0.2294023
526800.0000000    0.2218089
526840.0000000    0.2146177
526880.0000000    0.2213165
526920.0000000    0.2262234
526960.0000000    0.2340838
527000.0000000    0.2153767
527040.0000000    0.2209224
527080.0000000    0.2266430
527120.0000000    0.2290830
527160.0000000    0.2229142
527200.0000000    0.2284105
527240.0000000    0.2347288
527280.0000000    0.2271028
527320.0000000    0.2187177
527360.0000000    0.2210578
527400.0000000    0.2251128
527440.0000000    0.2338666
527480.0000000    0.2277020
527520.0000000    0.2241241
527560.0000000    0.2337046
527600.0000000    0.2197945
527640.0000000    0.2233281
527680.0000000    0.2234962
527720.0000000    0.2309309
527760.0000000    0.2364108
527800.0000000    0.2341726
527840.0000000    0.2273636
527880.0000000    0.2365451
527920.0000000    0.2288301
527960.0000000    0.2294493
528000.0000000    0.2264117
528040.0000000    0.2311788
528080.0000000    0.2289677
528120.0000000    0.2239100
528160.0000000    0.2354405
528200.0000000    0.2259899
528240.0000000    0.2266100
528280.0000000    0.2160871
528320.0000000    0.2161114
528360.0000000    0.2330709
528400.0000000    0.2138218
528440.0000000    0.2247027
528480.0000000    0.2185784
528520.0000000    0.2333311
528560.0000000    0.2197263
528600.0000000    0.2220056
528640.0000000    0.2248640
528680.0000000    0.2204463
528720.0000000    0.2118208
528760.0000000    0.2157229
528800.0000000    0.2254004
528840.0000000    0.2170085
528880.0000000    0.2227509
528920.0000000    0.2173130
528960.0000000    0.2141298
529000.0000000    0.2093184
529040.0000000    0.2082135
529080.0000000    0.2059748
529120.0000000    0.2155202
529160.0000000    0.2140757
529200.0000000    0.2225997
529240.0000000    0.2223245
529280.0000000    0.2301624
529320.0000000    0.2186156
529360.0000000    0.2195702
529400.0000000    0.2240347
529440.0000000    0.2282667
529480.0000000    0.2395071
529520.0000000    0.2222970
529560.0000000    0.2156832
529600.0000000    0.2233903
529640.0000000    0.2355951
529680.0000000    0.2260075
529720.0000000    0.2141343
529760.0000000    0.2176331
529800.0000000    0.2208413
529840.0000000    0.2157621
529880.0000000    0.2193412
529920.0000000    0.2185890
529960.0000000    0.2287547
530000.0000000    0.2211476
530040.0000000    0.2226409
530080.0000000    0.2296485
530120.0000000    0.2236093
530160.0000000    0.2240908
530200.0000000    0.2280285
530240.0000000    0.2340541
530280.0000000    0.2232893
530320.0000000    0.2298657
530360.0000000    0.2248126
530400.0000000    0.2119284
530440.0000000    0.2232268
530480.0000000    0.2175262
530520.0000000    0.2159961
530560.0000000    0.2277747
530600.0000000    0.2287810
530640.0000000    0.2170572
530680.0000000    0.2183122
530720.0000000    0.2098408
530760.0000000    0.2163842
530800.0000000    0.2147562
530840.0000000    0.2137805
530880.0000000    0.2072039
530920.0000000    0.2248883
530960.0000000    0.2153123
531000.0000000    0.2175499
531040.0000000    0.2195954
531080.0000000    0.2228751
531120.0000000    0.2273272
531160.0000000    0.2180661
531200.0000000    0.2150863
531240.0000000    0.2286720
531280.0000000    0.2260887
531320.0000000    0.2281431
531360.0000000    0.2166754
531400.0000000    0.2246348
531440.0000000    0.2093488
531480.0000000    0.2147739
531520.0000000    0.2262941
531560.0000000    0.2205836
531600.0000000    0.2313549
531640.0000000    0.2210849
531680.0000000    0.2282077
531720.0000000    0.2301832
531760.0000000    0.2216579
531800.0000000    0.2189233
531840.0000000    0.2194151
531880.0000000    0.2213653
531920.0000000    0.2151357
531960.0000000    0.2115254
532000.0000000    0.2085388
532040.0000000    0.2229423
532080.0000000    0.2103208
532120.0000000    0.2183337
532160.0000000    0.2014113
532200.0000000    0.2160371
532240.0000000    0.2189668
532280.0000000    0.2080844
532320.0000000    0.2154603
532360.0000000    0.2179690
532400.0000000    0.2149600
532440.0000000    0.2221690
532480.0000000    0.2121493
532520.0000000    0.2279707
532560.0000000    0.2192830
532600.0000000    0.2221982
532640.0000000    0.2230234
532680.0000000    0.2227595
532720.0000000    0.2307786
532760.0000000    0.2304800
532800.0000000    0.2304855
532840.0000000    0.2292931
532880.0000000    0.2195535
532920.0000000    0.2380157
532960.0000000    0.2232128
533000.0000000    0.2396155
533040.0000000    0.2299205
533080.0000000    0.2189797
533120.0000000    0.2289268
533160.0000000    0.2194907
533200.0000000    0.2284662
533240.0000000    0.2279713
533280.0000000    0.2330925
533320.0000000    0.2368269
533360.0000000    0.2344785
533400.0000000    0.2244862
533440.0000000    0.2252841
533480.0000000    0.2123740
533520.0000000    0.2216123
533560.0000000    0.2236110
533600.0000000    0.2242302
533640.0000000    0.2174848
533680.0000000    0.2149587
533720.0000000    0.2223276
533760.0000000    0.2252873
533800.0000000    0.2193817
533840.0000000    0.2223100
533880.0000000    0.2245563
533920.0000000    0.2179914
533960.0000000    0.2288459
534000.0000000    0.2223229
534040.0000000    0.2286394
534080.0000000    0.2175973
534120.0000000    0.2209801
534160.0000000    0.2183937
534200.0000000    0.2234349
534240.0000000    0.2135298
534280.0000000    0.2323525
534320.0000000    0.2267426
534360.0000000    0.2248511
534400.0000000    0.2361627
534440.0000000    0.2275131
534480.0000000    0.2392303
534520.0000000    0.2223566
534560.0000000    0.2359529
534600.0000000    0.2346707
534640.0000000    0.2239136
534680.0000000    0.2352433
534720.0000000    0.2347980
534760.0000000    0.2363042
534800.0000000    0.2290540
534840.0000000    0.2185808
534880.0000000    0.2262665
534920.0000000    0.2234508
534960.0000000    0.2341036
535000.0000000    0.2272279
535040.0000000    0.2154457
535080.0000000    0.2148092
535120.0000000    0.2197422
535160.0000000    0.2263396
535200.0000000    0.2204477
535240.0000000    0.2234409
535280.0000000    0.2176825
535320.0000000    0.2173996
535360.0000000    0.2160787
535400.0000000    0.2284789
535440.0000000    0.2179728
535480.0000000    0.2229720
535520.0000000    0.2156053
535560.0000000    0.2187477
535600.0000000    0.2164685
535640.0000000    0.2192497
535680.0000000    0.2132037
535720.0000000    0.2295725
535760.0000000    0.2236235
535800.0000000    0.2179570
535840.0000000    0.2228041
535880.0000000    0.2177219
535920.0000000    0.2202214
535960.0000000    0.2193477
536000.0000000    0.2107860
536040.0000000    0.2138378
536080.0000000    0.2198003
536120.0000000    0.2210561
536160.0000000    0.2189642
536200.0000000    0.2151294
536240.0000000    0.2164063
536280.0000000    0.2127791
536320.0000000    0.2198557
536360.0000000    0.2207321
536400.0000000    0.2182563
536440.0000000    0.2151681
536480.0000000    0.2123732
536520.0000000    0.2156426
536560.0000000    0.2150725
536600.0000000    0.2186393
536640.0000000    0.2165352
536680.0000000    0.2185850
536720.0000000    0.2205565
536760.0000000    0.2193596
536800.0000000    0.2162395
536840.0000000    0.2127123
536880.0000000    0.2167321
536920.0000000    0.2145943
536960.0000000    0.2292242
537000.0000000    0.2235125
537040.0000000    0.2078953
537080.0000000    0.2280758
537120.0000000    0.2205130
537160.0000000    0.2163153
537200.0000000    0.2165408
537240.0000000    0.2142822
537280.0000000    0.2296827
537320.0000000    0.2297173
537360.0000000    0.2255327
537400.0000000    0.2322709
537440.0000000    0.2189441
537480.0000000    0.2175816
537520.0000000    0.2179016
537560.0000000    0.2228605
537600.0000000    0.2092886
537640.0000000    0.2181579
537680.0000000    0.2225402
537720.0000000    0.2207900
537760.0000000    0.2206417
537800.0000000    0.2299271
537840.0000000    0.2297627
537880.0000000    0.2249065
537920.0000000    0.2287482
537960.0000000    0.2260549
538000.0000000    0.2348765
538040.0000000    0.2345155
538080.0000000    0.2286687
538120.0000000    0.2175428
538160.0000000    0.2133801
538200.0000000    0.2245121
538240.0000000    0.2324994
538280.0000000    0.2205295
538320.0000000    0.2216527
538360.0000000    0.2229208
538400.0000000    0.2270347
538440.0000000    0.2250359
538480.0000000    0.2283746
538520.0000000    0.2348646
538560.0000000    0.2262663
538600.0000000    0.2151269
538640.0000000    0.2296048
538680.0000000    0.2408725
538720.0000000    0.2237087
538760.0000000    0.2362869
538800.0000000    0.2255712
538840.0000000    0.2314986
538880.0000000    0.2294817
538920.0000000    0.2214630
538960.0000000    0.2270509
539000.0000000    0.2241214
539040.0000000    0.2241548
539080.0000000    0.2184658
539120.0000000    0.2247287
539160.0000000    0.2142003
539200.0000000    0.2218885
539240.0000000    0.2274349
539280.0000000    0.2271447
539320.0000000    0.2274078
539360.0000000    0.2286631
539400.0000000    0.2223047
539440.0000000    0.2358956
539480.0000000    0.2229597
539520.0000000    0.2340965
539560.0000000    0.2252947
539600.0000000    0.2243290
539640.0000000    0.2307766
539680.0000000    0.2269642
539720.0000000    0.2265409
539760.0000000    0.2225402
539800.0000000    0.2218367
539840.0000000    0.2300082
539880.0000000    0.2260969
539920.0000000    0.2226162
539960.0000000    0.2344370
540000.0000000    0.2215563
540040.0000000    0.2301648
540080.0000000    0.2373826
540120.0000000    0.2199983
540160.0000000    0.2245302
540200.0000000    0.2384681
540240.0000000    0.2254468
540280.0000000    0.2209701
540320.0000000    0.2176429
540360.0000000    0.2268658
540400.0000000    0.2176989
540440.0000000    0.2242929
540480.0000000    0.2271904
540520.0000000    0.2318678
540560.0000000    0.2354633
540600.0000000    0.2239590
540640.0000000    0.2247727
540680.0000000    0.2139988
540720.0000000    0.2226955
540760.0000000    0.2274934
540800.0000000    0.2329351
540840.0000000    0.2305541
540880.0000000    0.2248966
540920.0000000    0.2224366
540960.0000000    0.2291940
541000.0000000    0.2279591
541040.0000000    0.2312183
541080.0000000    0.2379598
541120.0000000    0.2353957
541160.0000000    0.2391918
541200.0000000    0.2282868
541240.0000000    0.2282807
541280.0000000    0.2387906
541320.0000000    0.2303563
541360.0000000    0.2379977
541400.0000000    0.2319537
541440.0000000    0.2258635
541480.0000000    0.2347275
541520.0000000    0.2350386
541560.0000000    0.2346528
541600.0000000    0.2372608
541640.0000000    0.2297145
541680.0000000    0.2266277
541720.0000000    0.2318838
541760.0000000    0.2261797
541800.0000000    0.2300285
541840.0000000    0.2303348
541880.0000000    0.2356602
541920.0000000    0.2340925
541960.0000000    0.2280353
542000.0000000    0.2379857
542040.0000000    0.2333833
542080.0000000    0.2390240
542120.0000000    0.2367051
542160.0000000    0.2459374
542200.0000000    0.2368501
542240.0000000    0.2392322
542280.0000000    0.2308196
542320.0000000    0.2263731
542360.0000000    0.2328820
542400.0000000    0.2394334
542440.0000000    0.2280760
542480.0000000    0.2237808
542520.0000000    0.2270571
542560.0000000    0.2243461
542600.0000000    0.2259155
542640.0000000    0.2052107
542680.0000000    0.2127500
542720.0000000    0.2062750
542760.0000000    0.2115903
542800.0000000    0.2171910
542840.0000000    0.2138720
542880.0000000    0.2263753
542920.0000000    0.2238389
542960.0000000    0.2293678
543000.0000000    0.2159961
543040.0000000    0.2237806
543080.0000000    0.2264729
543120.0000000    0.2150125
543160.0000000    0.2200802
543200.0000000    0.2302565
543240.0000000    0.2264168
543280.0000000    0.2231381
543320.0000000    0.2165570
543360.0000000    0.2205779
543400.0000000    0.2339701
543440.0000000    0.2273007
543480.0000000    0.2258740
543520.0000000    0.2309348
543560.0000000    0.2224398
543600.0000000    0.2172699
543640.0000000    0.2168276
543680.0000000    0.2142168
543720.0000000    0.2208964
543760.0000000    0.2239703
543800.0000000    0.2317560
543840.0000000    0.2232145
543880.0000000    0.2235467
543920.0000000    0.2230021
543960.0000000    0.2244699
544000.0000000    0.2272658
544040.0000000    0.2430732
544080.0000000    0.2305406
544120.0000000    0.2257612
544160.0000000    0.2448583
544200.0000000    0.2301790
544240.0000000    0.2373035
544280.0000000    0.2405515
544320.0000000    0.2291763
544360.0000000    0.2295639
544400.0000000    0.2336460
544440.0000000    0.2347082
544480.0000000    0.2297881
544520.0000000    0.2220699
544560.0000000    0.2321249
544600.0000000    0.2277373
544640.0000000    0.2194984
544680.0000000    0.2154673
544720.0000000    0.2229083
544760.0000000    0.2214629
544800.0000000    0.2251896
544840.0000000    0.2267522
544880.0000000    0.2154522
544920.0000000    0.2285342
544960.0000000    0.2249727
545000.0000000    0.2304458
545040.0000000    0.2307176
545080.0000000    0.2245702
545120.0000000    0.2317951
545160.0000000    0.2372798
545200.0000000    0.2180668
545240.0000000    0.2133109
545280.0000000    0.2265824
545320.0000000    0.2158799
545360.0000000    0.2101920
545400.0000000    0.2305445
545440.0000000    0.2164619
545480.0000000    0.2228445
545520.0000000    0.2289179
545560.0000000    0.2247949
545600.0000000    0.2126335
545640.0000000    0.2144846
545680.0000000    0.2115320
545720.0000000    0.2287409
545760.0000000    0.2330044
545800.0000000    0.2204939
545840.0000000    0.2195211
545880.0000000    0.2238718
545920.0000000    0.2274805
545960.0000000    0.2286051
546000.0000000    0.2282978
546040.0000000    0.2269402
546080.0000000    0.2327207
546120.0000000    0.2215808
546160.0000000    0.2166740
546200.0000000    0.2267860
546240.0000000    0.2260284
546280.0000000    0.2227526
546320.0000000    0.2167789
546360.0000000    0.2195032
546400.0000000    0.2187972
546440.0000000    0.2191689
546480.0000000    0.2196029
546520.0000000    0.2159889
546560.0000000    0.2269922
546600.0000000    0.2267748
546640.0000000    0.2240686
546680.0000000    0.2267483
546720.0000000    0.2247147
546760.0000000    0.2298796
546800.0000000    0.2244021
546840.0000000    0.2368296
546880.0000000    0.2214564
546920.0000000    0.2342699
546960.0000000    0.2248567
547000.0000000    0.2166530
547040.0000000    0.2243319
547080.0000000    0.2197779
547120.0000000    0.2262013
547160.0000000    0.2288317
547200.0000000    0.2203495
547240.0000000    0.2248018
547280.0000000    0.2206597
547320.0000000    0.2314414
547360.0000000    0.2254083
547400.0000000    0.2258290
547440.0000000    0.2242181
547480.0000000    0.2164707
547520.0000000    0.2202486
547560.0000000    0.2197820
547600.0000000    0.2204981
547640.0000000    0.2224214
547680.0000000    0.2251743
547720.0000000    0.2159365
547760.0000000    0.2282444
547800.0000000    0.2205868
547840.0000000    0.2352587
547880.0000000    0.2288933
547920.0000000    0.2276980
547960.0000000    0.2270590
548000.0000000    0.2345442
548040.0000000    0.2315757
548080.0000000    0.2225716
548120.0000000    0.2232150
548160.0000000    0.2288940
548200.0000000    0.2186263
548240.0000000    0.2249604
548280.0000000    0.2258104
548320.0000000    0.2199893
548360.0000000    0.2306242
548400.0000000    0.2155979
548440.0000000    0.2253931
548480.0000000    0.2140762
548520.0000000    0.2284531
548560.0000000    0.2223109
548600.0000000    0.2265312
548640.0000000    0.2289621
548680.0000000    0.2302098
548720.0000000    0.2324291
548760.0000000    0.2317553
548800.0000000    0.2248994
548840.0000000    0.2304230
548880.0000000    0.2274131
548920.0000000    0.2172061
548960.0000000    0.2206600
549000.0000000    0.2348528
549040.0000000    0.2311102
549080.0000000    0.2280741
549120.0000000    0.2230000
549160.0000000    0.2209938
549200.0000000    0.2243936
549240.0000000    0.2337560
549280.0000000    0.2316278
549320.0000000    0.2284893
549360.0000000    0.2307167
549400.0000000    0.2285855
549440.0000000    0.2208187
549480.0000000    0.2233000
549520.0000000    0.2183045
549560.0000000    0.2372916
549600.0000000    0.2269320
549640.0000000    0.2289656
549680.0000000    0.2281506
549720.0000000    0.2329158
549760.0000000    0.2246354
549800.0000000    0.2136979
549840.0000000    0.2124105
549880.0000000    0.2188606
549920.0000000    0.2166027
549960.0000000    0.2144372
550000.0000000    0.2128175
550040.0000000    0.2248994
550080.0000000    0.2158834
550120.0000000    0.2176712
550160.0000000    0.2186496
550200.0000000    0.2199441
550240.0000000    0.2088495
550280.0000000    0.2182281
550320.0000000    0.2104002
550360.0000000    0.2126918
550400.0000000    0.2185194
550440.0000000    0.2166727
550480.0000000    0.2107698
550520.0000000    0.2142391
550560.0000000    0.2231886
550600.0000000    0.2086119
550640.0000000    0.2108437
550680.0000000    0.2195789
550720.0000000    0.2203935
550760.0000000    0.2174117
550800.0000000    0.2196274
550840.0000000    0.2158858
550880.0000000    0.2034205
550920.0000000    0.2129100
550960.0000000    0.2085147
551000.0000000    0.2340638
551040.0000000    0.2214034
551080.0000000    0.2298614
551120.0000000    0.2284744
551160.0000000    0.2259627
551200.0000000    0.2316402
551240.0000000    0.2386383
551280.0000000    0.2318488
551320.0000000    0.2308860
551360.0000000    0.2330082
551400.0000000    0.2193270
551440.0000000    0.2218048
551480.0000000    0.2270310
551520.0000000    0.2294310
551560.0000000    0.2247286
551600.0000000    0.2256996
551640.0000000    0.2239308
551680.0000000    0.2271286
551720.0000000    0.2274919
551760.0000000    0.2260098
551800.0000000    0.2273523
551840.0000000    0.2253538
551880.0000000    0.2234502
551920.0000000    0.2195807
551960.0000000    0.2213642
552000.0000000    0.2206608
552040.0000000    0.2250698
552080.0000000    0.2336184
552120.0000000    0.2157101
552160.0000000    0.2249354
552200.0000000    0.2263652
552240.0000000    0.2179066
552280.0000000    0.2192575
552320.0000000    0.2281820
552360.0000000    0.2287537
552400.0000000    0.2167760
552440.0000000    0.2209746
552480.0000000    0.2246464
552520.0000000    0.2227606
552560.0000000    0.2265285
552600.0000000    0.2187755
552640.0000000    0.2296975
552680.0000000    0.2216018
552720.0000000    0.2266883
552760.0000000    0.2231442
552800.0000000    0.2273390
552840.0000000    0.2349538
552880.0000000    0.2313921
552920.0000000    0.2266039
552960.0000000    0.2191799
553000.0000000    0.2272965
553040.0000000    0.2251935
553080.0000000    0.2247527
553120.0000000    0.2200315
553160.0000000    0.2194196
553200.0000000    0.2323151
553240.0000000    0.2322381
553280.0000000    0.2128946
553320.0000000    0.2169249
553360.0000000    0.2162208
553400.0000000    0.2290858
553440.0000000    0.2351341
553480.0000000    0.2247888
553520.0000000    0.2214798
553560.0000000    0.2305191
553600.0000000    0.2319937
553640.0000000    0.2141195
553680.0000000    0.2227576
553720.0000000    0.2251923
553760.0000000    0.2252177
553800.0000000    0.2211322
553840.0000000    0.2275787
553880.0000000    0.2218361
553920.0000000    0.2365886
553960.0000000    0.2307570
554000.0000000    0.2266036
554040.0000000    0.2386338
554080.0000000    0.2255247
554120.0000000    0.2272109
554160.0000000    0.2274849
554200.0000000    0.2334310
554240.0000000    0.2214261
554280.0000000    0.2196359
554320.0000000    0.2310027
554360.0000000    0.2265108
554400.0000000    0.2097337
554440.0000000    0.2257560
554480.0000000    0.2273666
554520.0000000    0.2214835
554560.0000000    0.2191647
554600.0000000    0.2179037
554640.0000000    0.2276535
554680.0000000    0.2360102
554720.0000000    0.2204549
554760.0000000    0.2214411
554800.0000000    0.2144909
554840.0000000    0.2268677
554880.0000000    0.2322103
554920.0000000    0.2252201
554960.0000000    0.2211727
555000.0000000    0.2287069
555040.0000000    0.2188635
555080.0000000    0.2127413
555120.0000000    0.2167965
555160.0000000    0.2224793
555200.0000000    0.2212720
555240.0000000    0.2136416
555280.0000000    0.2140689
555320.0000000    0.2078614
555360.0000000    0.2128767
555400.0000000    0.2080986
555440.0000000    0.2244702
555480.0000000    0.2149942
555520.0000000    0.2270623
555560.0000000    0.2170232
555600.0000000    0.2316350
555640.0000000    0.2363052
555680.0000000    0.2187771
555720.0000000    0.2359521
555760.0000000    0.2376393
555800.0000000    0.2262230
555840.0000000    0.2370035
555880.0000000    0.2337878
555920.0000000    0.2332320
555960.0000000    0.2321528
556000.0000000    0.2397800
556040.0000000    0.2386627
556080.0000000    0.2383285
556120.0000000    0.2312935
556160.0000000    0.2259841
556200.0000000    0.2145959
556240.0000000    0.2110286
556280.0000000    0.2290497
556320.0000000    0.2352561
556360.0000000    0.2084804
556400.0000000    0.2216379
556440.0000000    0.2365590
556480.0000000    0.2237170
556520.0000000    0.2075600
556560.0000000    0.2296719
556600.0000000    0.2231967
556640.0000000    0.2278711
556680.0000000    0.2270911
556720.0000000    0.2202085
556760.0000000    0.2200315
556800.0000000    0.2302286
556840.0000000    0.2332048
556880.0000000    0.2151499
556920.0000000    0.2321085
556960.0000000    0.2292462
557000.0000000    0.2260861
557040.0000000    0.2265814
557080.0000000    0.2338785
557120.0000000    0.2123031
557160.0000000    0.2222030
557200.0000000    0.2322651
557240.0000000    0.2137077
557280.0000000    0.2143619
557320.0000000    0.2145307
557360.0000000    0.2071403
557400.0000000    0.2301311
557440.0000000    0.2256879
557480.0000000    0.2202527
557520.0000000    0.2229956
557560.0000000    0.2292974
557600.0000000    0.2341385
557640.0000000    0.2358894
557680.0000000    0.2317958
557720.0000000    0.2368928
557760.0000000    0.2463203
557800.0000000    0.2447601
557840.0000000    0.2344656
557880.0000000    0.2234120
557920.0000000    0.2326340
557960.0000000    0.2242322
558000.0000000    0.2161119
558040.0000000    0.2138990
558080.0000000    0.2110700
558120.0000000    0.2062720
558160.0000000    0.2135357
558200.0000000    0.2204878
558240.0000000    0.2124476
558280.0000000    0.2173983
558320.0000000    0.2186130
558360.0000000    0.2212881
558400.0000000    0.2232974
558440.0000000    0.2189311
558480.0000000    0.2233069
558520.0000000    0.2258922
558560.0000000    0.2161884
558600.0000000    0.2164825
558640.0000000    0.2268381
558680.0000000    0.2172944
558720.0000000    0.2168242
558760.0000000    0.2070909
558800.0000000    0.2190434
558840.0000000    0.2124732
558880.0000000    0.2196505
558920.0000000    0.2180036
558960.0000000    0.2089535
559000.0000000    0.2098133
559040.0000000    0.2348725
559080.0000000    0.2273292
559120.0000000    0.2293794
559160.0000000    0.2221972
559200.0000000    0.2082796
559240.0000000    0.2083412
559280.0000000    0.2114068
559320.0000000    0.2188758
559360.0000000    0.2114789
559400.0000000    0.2110774
559440.0000000    0.2229522
559480.0000000    0.2252925
559520.0000000    0.2220318
559560.0000000    0.2244712
559600.0000000    0.2258686
559640.0000000    0.2207127
559680.0000000    0.2235453
559720.0000000    0.2251475
559760.0000000    0.2124373
559800.0000000    0.2225321
559840.0000000    0.2253035
559880.0000000    0.2275481
559920.0000000    0.2313957
559960.0000000    0.2357149
560000.0000000    0.2162306
560040.0000000    0.2173649
560080.0000000    0.2259204
560120.0000000    0.2311378
560160.0000000    0.2297208
560200.0000000    0.2214915
560240.0000000    0.2362079
560280.0000000    0.2323897
560320.0000000    0.2320367
560360.0000000    0.2275371
560400.0000000    0.2429599
560440.0000000    0.2183136
560480.0000000    0.2192668
560520.0000000    0.2315281
560560.0000000    0.2190065
560600.0000000    0.2199156
560640.0000000    0.2232894
560680.0000000    0.2282014
560720.0000000    0.2306756
560760.0000000    0.2343135
560800.0000000    0.2225461
560840.0000000    0.2196131
560880.0000000    0.2139013
560920.0000000    0.2163502
560960.0000000    0.2261900
561000.0000000    0.2316813
561040.0000000    0.2275123
561080.0000000    0.2129157
561120.0000000    0.2203807
561160.0000000    0.2144061
561200.0000000    0.2217406
561240.0000000    0.2250584
561280.0000000    0.2284283
561320.0000000    0.2209434
561360.0000000    0.2178373
561400.0000000    0.2287624
561440.0000000    0.2133980
561480.0000000    0.2193066
561520.0000000    0.2286285
561560.0000000    0.2334186
561600.0000000    0.2221733
561640.0000000    0.2112822
561680.0000000    0.2173216
561720.0000000    0.2330043
561760.0000000    0.2344107
561800.0000000    0.2252995
561840.0000000    0.2246517
561880.0000000    0.2243332
561920.0000000    0.2187825
561960.0000000    0.2221760
562000.0000000    0.2063912
562040.0000000    0.2138354
562080.0000000    0.2291602
562120.0000000    0.2370198
562160.0000000    0.2329669
562200.0000000    0.2247826
562240.0000000    0.2357769
562280.0000000    0.2210963
562320.0000000    0.2191589
562360.0000000    0.2273447
562400.0000000    0.2244984
562440.0000000    0.2227916
562480.0000000    0.2201583
562520.0000000    0.2394488
562560.0000000    0.2313487
562600.0000000    0.2288966
562640.0000000    0.2119903
562680.0000000    0.2192362
562720.0000000    0.2170074
562760.0000000    0.2205871
562800.0000000    0.2209118
562840.0000000    0.2240925
562880.0000000    0.2212736
562920.0000000    0.2213375
562960.0000000    0.2116008
563000.0000000    0.2061891
563040.0000000    0.2150454
563080.0000000    0.2100542
563120.0000000    0.2032457
563160.0000000    0.2057690
563200.0000000    0.2149216
563240.0000000    0.2021992
563280.0000000    0.2050349
563320.0000000    0.2115162
563360.0000000    0.2080872
563400.0000000    0.2068021
563440.0000000    0.2235231
563480.0000000    0.2164037
563520.0000000    0.2073719
563560.0000000    0.2062969
563600.0000000    0.2035685
563640.0000000    0.2007680
563680.0000000    0.2221840
563720.0000000    0.2212733
563760.0000000    0.2151609
563800.0000000    0.2152834
563840.0000000    0.2223652
563880.0000000    0.2253849
563920.0000000    0.2220517
563960.0000000    0.2167855
564000.0000000    0.2155713
564040.0000000    0.2142071
564080.0000000    0.2102816
564120.0000000    0.2050287
564160.0000000    0.2259335
564200.0000000    0.2124592
564240.0000000    0.2115739
564280.0000000    0.2097703
564320.0000000    0.2169139
564360.0000000    0.2120394
564400.0000000    0.2102461
564440.0000000    0.2219143
564480.0000000    0.2093792
564520.0000000    0.2113032
564560.0000000    0.2089800
564600.0000000    0.2194231
564640.0000000    0.2210223
564680.0000000    0.2136251
564720.0000000    0.2171124
564760.0000000    0.2151200
564800.0000000    0.2150277
564840.0000000    0.2122542
564880.0000000    0.2100803
564920.0000000    0.2153714
564960.0000000    0.2062623
565000.0000000    0.2164166
565040.0000000    0.2093499
565080.0000000    0.2160848
565120.0000000    0.2129959
565160.0000000    0.2113395
565200.0000000    0.2166642
565240.0000000    0.2135867
565280.0000000    0.2083525
565320.0000000    0.2117064
565360.0000000    0.2133625
565400.0000000    0.2108770
565440.0000000    0.2008793
565480.0000000    0.2063261
565520.0000000    0.2261376
565560.0000000    0.2156764
565600.0000000    0.2198019
565640.0000000    0.2117696
565680.0000000    0.2152113
565720.0000000    0.2016759
565760.0000000    0.2204336
565800.0000000    0.2031421
565840.0000000    0.2093947
565880.0000000    0.2128249
565920.0000000    0.2072565
565960.0000000    0.2123000
566000.0000000    0.2085287
566040.0000000    0.1993420
566080.0000000    0.2143977
566120.0000000    0.2150240
566160.0000000    0.2191723
566200.0000000    0.2037091
566240.0000000    0.2109983
566280.0000000    0.2100118
566320.0000000    0.2070795
566360.0000000    0.2120808
566400.0000000    0.2232318
566440.0000000    0.2155641
566480.0000000    0.2111205
566520.0000000    0.2055383
566560.0000000    0.2047726
566600.0000000    0.2191374
566640.0000000    0.2180521
566680.0000000    0.2223046
566720.0000000    0.2219705
566760.0000000    0.2172111
566800.0000000    0.2059404
566840.0000000    0.2234452
566880.0000000    0.2023924
566920.0000000    0.1997677
566960.0000000    0.2011282
567000.0000000    0.2036604
567040.0000000    0.2054040
567080.0000000    0.2015741
567120.0000000    0.2099554
567160.0000000    0.2145130
567200.0000000    0.2076346
567240.0000000    0.2026853
567280.0000000    0.2149924
567320.0000000    0.2142591
567360.0000000    0.2259040
567400.0000000    0.2063988
567440.0000000    0.2028037
567480.0000000    0.2066893
567520.0000000    0.2158482
567560.0000000    0.2173573
567600.0000000    0.2219817
567640.0000000    0.2263143
567680.0000000    0.2036959
567720.0000000    0.2067243
567760.0000000    0.2107136
567800.0000000    0.2076986
567840.0000000    0.2232880
567880.0000000    0.2099375
567920.0000000    0.2107498
567960.0000000    0.2155234
568000.0000000    0.2105004
568040.0000000    0.2057061
568080.0000000    0.2218477
568120.0000000    0.2206072
568160.0000000    0.2235061
568200.0000000    0.2197460
568240.0000000    0.2164488
568280.0000000    0.2112024
568320.0000000    0.2126284
568360.0000000    0.2187484
568400.0000000    0.2142115
568440.0000000    0.2178628
568480.0000000    0.2092301
568520.0000000    0.2063210
568560.0000000    0.2177856
568600.0000000    0.2220827
568640.0000000    0.2223940
568680.0000000    0.2093332
568720.0000000    0.2224201
568760.0000000    0.2202850
568800.0000000    0.2080632
568840.0000000    0.2181121
568880.0000000    0.2151029
568920.0000000    0.2238215
568960.0000000    0.2278905
569000.0000000    0.2194738
569040.0000000    0.2197965
569080.0000000    0.2196099
569120.0000000    0.2065200
569160.0000000    0.2158525
569200.0000000    0.2148813
569240.0000000    0.2237743
569280.0000000    0.2280347
569320.0000000    0.2307409
569360.0000000    0.2194093
569400.0000000    0.2093544
569440.0000000    0.2119849
569480.0000000    0.2154950
569520.0000000    0.2101012
569560.0000000    0.2288208
569600.0000000    0.2211212
569640.0000000    0.2205671
569680.0000000    0.2267689
569720.0000000    0.2119688
569760.0000000    0.2305517
569800.0000000    0.2142372
569840.0000000    0.2148761
569880.0000000    0.2149179
569920.0000000    0.2223657
569960.0000000    0.2167582
570000.0000000    0.2212278
570040.0000000    0.2098122
570080.0000000    0.2097758
570120.0000000    0.2141864
570160.0000000    0.2107135
570200.0000000    0.2076502
570240.0000000    0.2119667
570280.0000000    0.2159226
570320.0000000    0.2142111
570360.0000000    0.2091263
570400.0000000    0.2125702
570440.0000000    0.2232044
570480.0000000    0.2214973
570520.0000000    0.2295322
570560.0000000    0.2325460
570600.0000000    0.2160673
570640.0000000    0.2132329
570680.0000000    0.2106111
570720.0000000    0.2137325
570760.0000000    0.2237342
570800.0000000    0.2230836
570840.0000000    0.2253984
570880.0000000    0.2122686
570920.0000000    0.2169740
570960.0000000    0.2001966
571000.0000000    0.2244489
571040.0000000    0.2087812
571080.0000000    0.2234659
571120.0000000    0.2166325
571160.0000000    0.2168238
571200.0000000    0.2127898
571240.0000000    0.2228554
571280.0000000    0.2121269
571320.0000000    0.2158922
571360.0000000    0.2052407
571400.0000000    0.2175495
571440.0000000    0.2067432
571480.0000000    0.2219834
571520.0000000    0.2084183
571560.0000000    0.2313517
571600.0000000    0.2324990
571640.0000000    0.2204458
571680.0000000    0.2252653
571720.0000000    0.2159884
571760.0000000    0.2260388
571800.0000000    0.2119376
571840.0000000    0.2119396
571880.0000000    0.2257080
571920.0000000    0.2171116
571960.0000000    0.2096033
572000.0000000    0.2249323
572040.0000000    0.2082140
572080.0000000    0.2169023
572120.0000000    0.2135107
572160.0000000    0.2213006
572200.0000000    0.2313811
572240.0000000    0.2305665
572280.0000000    0.2253044
572320.0000000    0.2373047
572360.0000000    0.2226477
572400.0000000    0.2172187
572440.0000000    0.2188075
572480.0000000    0.2084702
572520.0000000    0.2248484
572560.0000000    0.2179274
572600.0000000    0.2312782
572640.0000000    0.2227475
572680.0000000    0.2116838
572720.0000000    0.2318166
572760.0000000    0.2381142
572800.0000000    0.2208570
572840.0000000    0.2222430
572880.0000000    0.2277528
572920.0000000    0.2199167
572960.0000000    0.2168894
573000.0000000    0.2178765
573040.0000000    0.2129509
573080.0000000    0.1973646
573120.0000000    0.2118466
573160.0000000    0.2246163
573200.0000000    0.2137683
573240.0000000    0.2222561
573280.0000000    0.2090992
573320.0000000    0.2119793
573360.0000000    0.2195438
573400.0000000    0.2233558
573440.0000000    0.2148099
573480.0000000    0.2125788
573520.0000000    0.2180314
573560.0000000    0.2238069
573600.0000000    0.2249632
573640.0000000    0.2248102
573680.0000000    0.2298999
573720.0000000    0.2289990
573760.0000000    0.2271176
573800.0000000    0.2143650
573840.0000000    0.2149190
573880.0000000    0.2297204
573920.0000000    0.2282928
573960.0000000    0.2334576
574000.0000000    0.2351534
574040.0000000    0.2408690
574080.0000000    0.2320842
574120.0000000    0.2220865
574160.0000000    0.2232675
574200.0000000    0.2177811
574240.0000000    0.2187007
574280.0000000    0.2221682
574320.0000000    0.2089463
574360.0000000    0.2171461
[truncated: 297,950 more chars]
