# Supplementary material for: Comment on 'Valid molecular dynamics simulations of human hemoglobin require a surprisingly large box size'
Source: eLife. 2019 Jun 20;8:e44718. doi: 10.7554/eLife.44718 (PMC6586461; doi:10.7554/eLife.44718)
Supplement: Figure 1—source data 1. — The zip archive contains a README file describing which source files correspond to the different panels. [file elife-44718-fig1-data1.zip › figure1/panels_AB/150A/8/rmsd_2dn3.xvg]

# This file was created Sat Jan 26 16:28:54 2019
# Created by:
#             :-) GROMACS - gmx rms, 2018.6-dev-20190123-eb3e487 (-:
# 
# Executable:   /usr/local/gromacs/2018/2018.5-impi2017-fftw337-gcc640-cuda91/bin/gmx
# Data prefix:  /usr/local/gromacs/2018/2018.5-impi2017-fftw337-gcc640-cuda91
# Working dir:  /home/degroot/hb/2dn2/Meuwly/150a-elife/8
# Command line:
#   gmx rms -s ../../../2dn3/conf.pdb -f xx.xtc -o rmsd_2dn3.xvg -nice 0
# gmx rms is part of G R O M A C S:
#
# GROwing Monsters And Cloning Shrimps
#
@    title "RMSD"
@    xaxis  label "Time (ps)"
@    yaxis  label "RMSD (nm)"
@TYPE xy
@ subtitle "Backbone after lsq fit to Backbone"
   0.0000000    0.2454058
  40.0000000    0.2702335
  80.0000000    0.2794518
 120.0000000    0.2803036
 160.0000000    0.2747736
 200.0000000    0.2992644
 240.0000000    0.2915027
 280.0000000    0.2985469
 320.0000000    0.2897163
 360.0000000    0.2717427
 400.0000000    0.3165290
 440.0000000    0.2960889
 480.0000000    0.2919462
 520.0000000    0.3066873
 560.0000000    0.2733525
 600.0000000    0.2870379
 640.0000000    0.2769355
 680.0000000    0.2833533
 720.0000000    0.2658356
 760.0000000    0.2567087
 800.0000000    0.2765431
 840.0000000    0.2662631
 880.0000000    0.2676067
 920.0000000    0.2644746
 960.0000000    0.2791913
1000.0000000    0.2446178
1040.0000000    0.2399850
1080.0000000    0.2544666
1120.0000000    0.2558993
1160.0000000    0.2394471
1200.0000000    0.2492909
1240.0000000    0.2476643
1280.0000000    0.2725861
1320.0000000    0.2474941
1360.0000000    0.2663873
1400.0000000    0.2598224
1440.0000000    0.2529606
1480.0000000    0.2294685
1520.0000000    0.2419469
1560.0000000    0.2466843
1600.0000000    0.2534690
1640.0000000    0.2388827
1680.0000000    0.2490700
1720.0000000    0.2582735
1760.0000000    0.2762271
1800.0000000    0.2453256
1840.0000000    0.2408650
1880.0000000    0.2591396
1920.0000000    0.2684337
1960.0000000    0.2606687
2000.0000000    0.2476441
2040.0000000    0.2657524
2080.0000000    0.2640938
2120.0000000    0.2713448
2160.0000000    0.2586697
2200.0000000    0.2698239
2240.0000000    0.2430690
2280.0000000    0.2762011
2320.0000000    0.2723614
2360.0000000    0.2695089
2400.0000000    0.2623875
2440.0000000    0.2557745
2480.0000000    0.2743162
2520.0000000    0.2673466
2560.0000000    0.2720634
2600.0000000    0.2781931
2640.0000000    0.2648462
2680.0000000    0.2462963
2720.0000000    0.2588907
2760.0000000    0.2751554
2800.0000000    0.2686225
2840.0000000    0.2669287
2880.0000000    0.2633350
2920.0000000    0.2516857
2960.0000000    0.2584883
3000.0000000    0.2597060
3040.0000000    0.2448629
3080.0000000    0.2631721
3120.0000000    0.2603963
3160.0000000    0.2790697
3200.0000000    0.2863740
3240.0000000    0.2784095
3280.0000000    0.2743976
3320.0000000    0.2876492
3360.0000000    0.2752815
3400.0000000    0.2675277
3440.0000000    0.2583986
3480.0000000    0.2552685
3520.0000000    0.2523225
3560.0000000    0.2541197
3600.0000000    0.2643165
3640.0000000    0.2740579
3680.0000000    0.2754420
3720.0000000    0.2679526
3760.0000000    0.2456119
3800.0000000    0.2548043
3840.0000000    0.2848386
3880.0000000    0.2784586
3920.0000000    0.2734810
3960.0000000    0.2724668
4000.0000000    0.2907056
4040.0000000    0.2714157
4080.0000000    0.2758966
4120.0000000    0.2767586
4160.0000000    0.2769131
4200.0000000    0.2845307
4240.0000000    0.2657196
4280.0000000    0.2750812
4320.0000000    0.2642250
4360.0000000    0.2801547
4400.0000000    0.2581097
4440.0000000    0.2692885
4480.0000000    0.2573801
4520.0000000    0.2522846
4560.0000000    0.2434503
4600.0000000    0.2698966
4640.0000000    0.2611856
4680.0000000    0.2700349
4720.0000000    0.2607770
4760.0000000    0.2376401
4800.0000000    0.2618206
4840.0000000    0.2367216
4880.0000000    0.2412825
4920.0000000    0.2519372
4960.0000000    0.2346077
5000.0000000    0.2676132
5040.0000000    0.2635034
5080.0000000    0.2496122
5120.0000000    0.2621218
5160.0000000    0.2685122
5200.0000000    0.2814972
5240.0000000    0.2808833
5280.0000000    0.2608242
5320.0000000    0.2692541
5360.0000000    0.2546366
5400.0000000    0.2717667
5440.0000000    0.2612473
5480.0000000    0.2548679
5520.0000000    0.2666958
5560.0000000    0.2550794
5600.0000000    0.2449229
5640.0000000    0.2544739
5680.0000000    0.2654131
5720.0000000    0.2632852
5760.0000000    0.2426096
5800.0000000    0.2596251
5840.0000000    0.2488226
5880.0000000    0.2830909
5920.0000000    0.2753484
5960.0000000    0.2737010
6000.0000000    0.2628510
6040.0000000    0.2802847
6080.0000000    0.2629198
6120.0000000    0.2805633
6160.0000000    0.2779130
6200.0000000    0.2631232
6240.0000000    0.2583363
6280.0000000    0.2663766
6320.0000000    0.2702732
6360.0000000    0.2840451
6400.0000000    0.2839774
6440.0000000    0.2501732
6480.0000000    0.2587559
6520.0000000    0.2402125
6560.0000000    0.2434713
6600.0000000    0.2490865
6640.0000000    0.2422986
6680.0000000    0.2684264
6720.0000000    0.2390787
6760.0000000    0.2479768
6800.0000000    0.2728952
6840.0000000    0.2336614
6880.0000000    0.2448258
6920.0000000    0.2534707
6960.0000000    0.2422064
7000.0000000    0.2550346
7040.0000000    0.2489237
7080.0000000    0.2647266
7120.0000000    0.2735493
7160.0000000    0.2623783
7200.0000000    0.2492453
7240.0000000    0.2630289
7280.0000000    0.2770417
7320.0000000    0.2801566
7360.0000000    0.2528110
7400.0000000    0.2644871
7440.0000000    0.2586224
7480.0000000    0.2650602
7520.0000000    0.2726657
7560.0000000    0.2607388
7600.0000000    0.2509593
7640.0000000    0.2621280
7680.0000000    0.2450161
7720.0000000    0.2449961
7760.0000000    0.2291975
7800.0000000    0.2664521
7840.0000000    0.2710789
7880.0000000    0.2625747
7920.0000000    0.2560487
7960.0000000    0.2422390
8000.0000000    0.2353588
8040.0000000    0.2456789
8080.0000000    0.2344468
8120.0000000    0.2544287
8160.0000000    0.2466317
8200.0000000    0.2666427
8240.0000000    0.2651764
8280.0000000    0.2664181
8320.0000000    0.2610063
8360.0000000    0.2722036
8400.0000000    0.2701712
8440.0000000    0.2660867
8480.0000000    0.2717986
8520.0000000    0.2884031
8560.0000000    0.2767281
8600.0000000    0.2917053
8640.0000000    0.2609553
8680.0000000    0.2731597
8720.0000000    0.2690042
8760.0000000    0.2555595
8800.0000000    0.2712303
8840.0000000    0.2585714
8880.0000000    0.2562512
8920.0000000    0.2559941
8960.0000000    0.2687033
9000.0000000    0.2487891
9040.0000000    0.2511669
9080.0000000    0.2534388
9120.0000000    0.2575213
9160.0000000    0.2498801
9200.0000000    0.2532375
9240.0000000    0.2520404
9280.0000000    0.2647730
9320.0000000    0.2706779
9360.0000000    0.2525163
9400.0000000    0.2697255
9440.0000000    0.2898352
9480.0000000    0.2699487
9520.0000000    0.2582406
9560.0000000    0.2671455
9600.0000000    0.2489646
9640.0000000    0.2489108
9680.0000000    0.2631535
9720.0000000    0.2431958
9760.0000000    0.2384378
9800.0000000    0.2735678
9840.0000000    0.2720534
9880.0000000    0.2563425
9920.0000000    0.2611054
9960.0000000    0.2644561
10000.0000000    0.2624835
10040.0000000    0.2615923
10080.0000000    0.2805766
10120.0000000    0.2874048
10160.0000000    0.2845600
10200.0000000    0.2757495
10240.0000000    0.2877036
10280.0000000    0.2742944
10320.0000000    0.2676984
10360.0000000    0.2802738
10400.0000000    0.2670253
10440.0000000    0.2732625
10480.0000000    0.2613143
10520.0000000    0.2618778
10560.0000000    0.2495399
10600.0000000    0.2615617
10640.0000000    0.2572263
10680.0000000    0.2446193
10720.0000000    0.2549182
10760.0000000    0.2473213
10800.0000000    0.2693982
10840.0000000    0.2502067
10880.0000000    0.2558518
10920.0000000    0.2436897
10960.0000000    0.2588766
11000.0000000    0.2848504
11040.0000000    0.2740712
11080.0000000    0.2748570
11120.0000000    0.2670368
11160.0000000    0.2593898
11200.0000000    0.2658181
11240.0000000    0.2582693
11280.0000000    0.2497337
11320.0000000    0.2468070
11360.0000000    0.2786441
11400.0000000    0.2703938
11440.0000000    0.2722730
11480.0000000    0.2780211
11520.0000000    0.2740024
11560.0000000    0.2674758
11600.0000000    0.2728120
11640.0000000    0.2761291
11680.0000000    0.2614998
11720.0000000    0.2705272
11760.0000000    0.2628458
11800.0000000    0.2652537
11840.0000000    0.2818213
11880.0000000    0.2878186
11920.0000000    0.2634337
11960.0000000    0.2705339
12000.0000000    0.2578295
12040.0000000    0.2621967
12080.0000000    0.2649986
12120.0000000    0.2781817
12160.0000000    0.2565695
12200.0000000    0.2476291
12240.0000000    0.2581464
12280.0000000    0.2811852
12320.0000000    0.2734108
12360.0000000    0.2717483
12400.0000000    0.2727903
12440.0000000    0.2629308
12480.0000000    0.2579696
12520.0000000    0.2744229
12560.0000000    0.2928217
12600.0000000    0.2715601
12640.0000000    0.2619950
12680.0000000    0.2626696
12720.0000000    0.2599313
12760.0000000    0.2501445
12800.0000000    0.2757486
12840.0000000    0.2873402
12880.0000000    0.2571849
12920.0000000    0.2620054
12960.0000000    0.2526038
13000.0000000    0.2658698
13040.0000000    0.2590255
13080.0000000    0.2658069
13120.0000000    0.2834553
13160.0000000    0.2639403
13200.0000000    0.2521777
13240.0000000    0.2564726
13280.0000000    0.2468400
13320.0000000    0.2755914
13360.0000000    0.2974673
13400.0000000    0.2610805
13440.0000000    0.2967491
13480.0000000    0.2766772
13520.0000000    0.2782905
13560.0000000    0.2939286
13600.0000000    0.2642062
13640.0000000    0.2682908
13680.0000000    0.2682675
13720.0000000    0.2540463
13760.0000000    0.2500371
13800.0000000    0.2663510
13840.0000000    0.2624739
13880.0000000    0.2764515
13920.0000000    0.2739128
13960.0000000    0.2707717
14000.0000000    0.2736352
14040.0000000    0.2674083
14080.0000000    0.2679015
14120.0000000    0.2665971
14160.0000000    0.2735746
14200.0000000    0.2818730
14240.0000000    0.2601249
14280.0000000    0.2786500
14320.0000000    0.2682280
14360.0000000    0.2797647
14400.0000000    0.2775670
14440.0000000    0.2982553
14480.0000000    0.2646681
14520.0000000    0.2629941
14560.0000000    0.2596275
14600.0000000    0.2653177
14640.0000000    0.2623439
14680.0000000    0.2486610
14720.0000000    0.2529519
14760.0000000    0.2835536
14800.0000000    0.2824591
14840.0000000    0.2794323
14880.0000000    0.2663838
14920.0000000    0.2614149
14960.0000000    0.2907218
15000.0000000    0.2637561
15040.0000000    0.2712771
15080.0000000    0.2868603
15120.0000000    0.2732238
15160.0000000    0.2795139
15200.0000000    0.2722950
15240.0000000    0.2591937
15280.0000000    0.2619655
15320.0000000    0.2631778
15360.0000000    0.2615046
15400.0000000    0.2642118
15440.0000000    0.2688360
15480.0000000    0.2577253
15520.0000000    0.2633618
15560.0000000    0.2742576
15600.0000000    0.2545878
15640.0000000    0.2584019
15680.0000000    0.2475478
15720.0000000    0.2573450
15760.0000000    0.2480980
15800.0000000    0.2610004
15840.0000000    0.2546492
15880.0000000    0.2721579
15920.0000000    0.2870712
15960.0000000    0.2830740
16000.0000000    0.2679416
16040.0000000    0.2666430
16080.0000000    0.2907537
16120.0000000    0.3169919
16160.0000000    0.2749635
16200.0000000    0.2778410
16240.0000000    0.2730589
16280.0000000    0.2931537
16320.0000000    0.2915197
16360.0000000    0.2740844
16400.0000000    0.2777743
16440.0000000    0.2581691
16480.0000000    0.2845551
16520.0000000    0.2640887
16560.0000000    0.2714742
16600.0000000    0.2780541
16640.0000000    0.2583680
16680.0000000    0.2628870
16720.0000000    0.2776321
16760.0000000    0.2629606
16800.0000000    0.2669653
16840.0000000    0.2585709
16880.0000000    0.2416075
16920.0000000    0.2750438
16960.0000000    0.2632856
17000.0000000    0.2728539
17040.0000000    0.2561557
17080.0000000    0.2610977
17120.0000000    0.2684179
17160.0000000    0.2625649
17200.0000000    0.2656149
17240.0000000    0.2883043
17280.0000000    0.2709309
17320.0000000    0.2742797
17360.0000000    0.2920967
17400.0000000    0.2800841
17440.0000000    0.2805664
17480.0000000    0.2951687
17520.0000000    0.2977455
17560.0000000    0.2869650
17600.0000000    0.2995134
17640.0000000    0.2897269
17680.0000000    0.2672461
17720.0000000    0.2730966
17760.0000000    0.2653346
17800.0000000    0.2662758
17840.0000000    0.2670504
17880.0000000    0.2490831
17920.0000000    0.2555020
17960.0000000    0.2625418
18000.0000000    0.2679630
18040.0000000    0.2595780
18080.0000000    0.2643266
18120.0000000    0.2672316
18160.0000000    0.2654450
18200.0000000    0.2437323
18240.0000000    0.2510507
18280.0000000    0.2558417
18320.0000000    0.2473269
18360.0000000    0.2691585
18400.0000000    0.2758060
18440.0000000    0.2757525
18480.0000000    0.2807887
18520.0000000    0.2724522
18560.0000000    0.2674767
18600.0000000    0.2862645
18640.0000000    0.2901905
18680.0000000    0.2830500
18720.0000000    0.2880540
18760.0000000    0.2780570
18800.0000000    0.2641579
18840.0000000    0.2757660
18880.0000000    0.2966567
18920.0000000    0.2952962
18960.0000000    0.2800631
19000.0000000    0.2977089
19040.0000000    0.2972787
19080.0000000    0.2993276
19120.0000000    0.2752953
19160.0000000    0.2885676
19200.0000000    0.2863079
19240.0000000    0.2950023
19280.0000000    0.2803722
19320.0000000    0.2795742
19360.0000000    0.2722435
19400.0000000    0.2710631
19440.0000000    0.2620978
19480.0000000    0.2670053
19520.0000000    0.2663963
19560.0000000    0.2643295
19600.0000000    0.2644436
19640.0000000    0.2476087
19680.0000000    0.2556308
19720.0000000    0.2525501
19760.0000000    0.2492744
19800.0000000    0.2629442
19840.0000000    0.2625577
19880.0000000    0.2631922
19920.0000000    0.2530090
19960.0000000    0.2673377
20000.0000000    0.2539219
20040.0000000    0.2800363
20080.0000000    0.2562506
20120.0000000    0.2497279
20160.0000000    0.2895696
20200.0000000    0.2716395
20240.0000000    0.2700597
20280.0000000    0.2861986
20320.0000000    0.2914033
20360.0000000    0.2835621
20400.0000000    0.2697447
20440.0000000    0.2619021
20480.0000000    0.2656881
20520.0000000    0.2870415
20560.0000000    0.2824085
20600.0000000    0.2707163
20640.0000000    0.2873616
20680.0000000    0.2600071
20720.0000000    0.2742807
20760.0000000    0.2614531
20800.0000000    0.2999407
20840.0000000    0.2763759
20880.0000000    0.2686014
20920.0000000    0.2817518
20960.0000000    0.2800554
21000.0000000    0.2743455
21040.0000000    0.2599590
21080.0000000    0.2507383
21120.0000000    0.2621674
21160.0000000    0.2557682
21200.0000000    0.2488299
21240.0000000    0.2765301
21280.0000000    0.2712568
21320.0000000    0.2793845
21360.0000000    0.2970673
21400.0000000    0.2838927
21440.0000000    0.3001369
21480.0000000    0.2909648
21520.0000000    0.2686836
21560.0000000    0.2663121
21600.0000000    0.2624829
21640.0000000    0.2515762
21680.0000000    0.2711641
21720.0000000    0.2770464
21760.0000000    0.2691208
21800.0000000    0.2941322
21840.0000000    0.2646385
21880.0000000    0.3000812
21920.0000000    0.2851615
21960.0000000    0.2882683
22000.0000000    0.2684874
22040.0000000    0.2886398
22080.0000000    0.2745119
22120.0000000    0.2944365
22160.0000000    0.2848960
22200.0000000    0.2727404
22240.0000000    0.2670822
22280.0000000    0.2695720
22320.0000000    0.2444125
22360.0000000    0.2556889
22400.0000000    0.2677214
22440.0000000    0.2760029
22480.0000000    0.2664438
22520.0000000    0.2850646
22560.0000000    0.2872941
22600.0000000    0.2898376
22640.0000000    0.2749420
22680.0000000    0.2719536
22720.0000000    0.2840563
22760.0000000    0.2797915
22800.0000000    0.2971139
22840.0000000    0.2940517
22880.0000000    0.2718757
22920.0000000    0.2673540
22960.0000000    0.3007008
23000.0000000    0.2878231
23040.0000000    0.2714174
23080.0000000    0.2699953
23120.0000000    0.2642832
23160.0000000    0.2663686
23200.0000000    0.2659935
23240.0000000    0.2370647
23280.0000000    0.2584359
23320.0000000    0.2575648
23360.0000000    0.2704389
23400.0000000    0.2620196
23440.0000000    0.2462369
23480.0000000    0.2471959
23520.0000000    0.2691305
23560.0000000    0.2468947
23600.0000000    0.2416289
23640.0000000    0.2527836
23680.0000000    0.2662578
23720.0000000    0.2615762
23760.0000000    0.2503038
23800.0000000    0.2618075
23840.0000000    0.2791009
23880.0000000    0.2542580
23920.0000000    0.2722616
23960.0000000    0.2932363
24000.0000000    0.2822841
24040.0000000    0.2569687
24080.0000000    0.2610338
24120.0000000    0.2677491
24160.0000000    0.2958572
24200.0000000    0.2641791
24240.0000000    0.2947204
24280.0000000    0.2757482
24320.0000000    0.2693396
24360.0000000    0.2712067
24400.0000000    0.2535715
24440.0000000    0.2518540
24480.0000000    0.2456397
24520.0000000    0.2731051
24560.0000000    0.2511313
24600.0000000    0.2609870
24640.0000000    0.2644109
24680.0000000    0.2776124
24720.0000000    0.2649238
24760.0000000    0.2554220
24800.0000000    0.2717578
24840.0000000    0.2796904
24880.0000000    0.2542239
24920.0000000    0.2457079
24960.0000000    0.2658754
25000.0000000    0.2660066
25040.0000000    0.2553084
25080.0000000    0.2531400
25120.0000000    0.2722713
25160.0000000    0.2726682
25200.0000000    0.2675847
25240.0000000    0.2679168
25280.0000000    0.2742706
25320.0000000    0.2527992
25360.0000000    0.2629422
25400.0000000    0.2695453
25440.0000000    0.2559481
25480.0000000    0.2619506
25520.0000000    0.2419988
25560.0000000    0.2572879
25600.0000000    0.2450080
25640.0000000    0.2695442
25680.0000000    0.2594619
25720.0000000    0.2553575
25760.0000000    0.2359461
25800.0000000    0.2455567
25840.0000000    0.2749677
25880.0000000    0.2499358
25920.0000000    0.2548634
25960.0000000    0.2451230
26000.0000000    0.2673583
26040.0000000    0.2622688
26080.0000000    0.2510355
26120.0000000    0.2626820
26160.0000000    0.2453640
26200.0000000    0.2584248
26240.0000000    0.2813797
26280.0000000    0.2788879
26320.0000000    0.2483605
26360.0000000    0.2849829
26400.0000000    0.2560212
26440.0000000    0.2559791
26480.0000000    0.2574178
26520.0000000    0.2444612
26560.0000000    0.2510149
26600.0000000    0.2421911
26640.0000000    0.2363291
26680.0000000    0.2542795
26720.0000000    0.2560085
26760.0000000    0.2647872
26800.0000000    0.2820361
26840.0000000    0.2734009
26880.0000000    0.2559839
26920.0000000    0.2591414
26960.0000000    0.2753588
27000.0000000    0.2814269
27040.0000000    0.2780887
27080.0000000    0.2700906
27120.0000000    0.2674406
27160.0000000    0.2580658
27200.0000000    0.2862940
27240.0000000    0.2701983
27280.0000000    0.2910207
27320.0000000    0.2826558
27360.0000000    0.2809799
27400.0000000    0.2790921
27440.0000000    0.2617603
27480.0000000    0.2660845
27520.0000000    0.2553404
27560.0000000    0.2558517
27600.0000000    0.2634015
27640.0000000    0.2891829
27680.0000000    0.2512666
27720.0000000    0.2617227
27760.0000000    0.2552483
27800.0000000    0.2554031
27840.0000000    0.2812261
27880.0000000    0.2612272
27920.0000000    0.2532990
27960.0000000    0.2545696
28000.0000000    0.2444641
28040.0000000    0.2533222
28080.0000000    0.2583534
28120.0000000    0.2673765
28160.0000000    0.2512404
28200.0000000    0.2415708
28240.0000000    0.2431260
28280.0000000    0.2513418
28320.0000000    0.2564436
28360.0000000    0.2547092
28400.0000000    0.2471045
28440.0000000    0.2599303
28480.0000000    0.2543026
28520.0000000    0.2524759
28560.0000000    0.2416997
28600.0000000    0.2425575
28640.0000000    0.2542667
28680.0000000    0.2647073
28720.0000000    0.2492757
28760.0000000    0.2571187
28800.0000000    0.2733810
28840.0000000    0.2746368
28880.0000000    0.2707748
28920.0000000    0.2801600
28960.0000000    0.2782376
29000.0000000    0.2609188
29040.0000000    0.2752618
29080.0000000    0.2495859
29120.0000000    0.2581059
29160.0000000    0.2187525
29200.0000000    0.2478407
29240.0000000    0.2610423
29280.0000000    0.2735540
29320.0000000    0.2889701
29360.0000000    0.2590911
29400.0000000    0.2694632
29440.0000000    0.2502662
29480.0000000    0.2484676
29520.0000000    0.2581150
29560.0000000    0.2787647
29600.0000000    0.2679762
29640.0000000    0.2674320
29680.0000000    0.2707488
29720.0000000    0.2538948
29760.0000000    0.2830715
29800.0000000    0.2641325
29840.0000000    0.2691550
29880.0000000    0.2507860
29920.0000000    0.2619821
29960.0000000    0.2923096
30000.0000000    0.2650738
30040.0000000    0.2602295
30080.0000000    0.2602844
30120.0000000    0.2830901
30160.0000000    0.2980094
30200.0000000    0.2560515
30240.0000000    0.2793032
30280.0000000    0.2809313
30320.0000000    0.2806404
30360.0000000    0.2767435
30400.0000000    0.2718482
30440.0000000    0.2550349
30480.0000000    0.2748596
30520.0000000    0.2688864
30560.0000000    0.2742829
30600.0000000    0.2676061
30640.0000000    0.2593596
30680.0000000    0.2515935
30720.0000000    0.2550148
30760.0000000    0.2550158
30800.0000000    0.2714057
30840.0000000    0.2655310
30880.0000000    0.2673138
30920.0000000    0.2711681
30960.0000000    0.2614973
31000.0000000    0.2748068
31040.0000000    0.2889604
31080.0000000    0.2901120
31120.0000000    0.2723672
31160.0000000    0.2602882
31200.0000000    0.2747192
31240.0000000    0.2647917
31280.0000000    0.2746791
31320.0000000    0.2810355
31360.0000000    0.2939009
31400.0000000    0.2931892
31440.0000000    0.2882069
31480.0000000    0.2728882
31520.0000000    0.2720671
31560.0000000    0.2769928
31600.0000000    0.2688057
31640.0000000    0.2812690
31680.0000000    0.2784433
31720.0000000    0.2769957
31760.0000000    0.2627168
31800.0000000    0.2670617
31840.0000000    0.2682504
31880.0000000    0.2956827
31920.0000000    0.2724941
31960.0000000    0.2868615
32000.0000000    0.2623323
32040.0000000    0.2758956
32080.0000000    0.2635548
32120.0000000    0.2698914
32160.0000000    0.2574630
32200.0000000    0.2712281
32240.0000000    0.2601651
32280.0000000    0.2472619
32320.0000000    0.2574653
32360.0000000    0.2543534
32400.0000000    0.2648182
32440.0000000    0.2627079
32480.0000000    0.2424179
32520.0000000    0.2548532
32560.0000000    0.2586567
32600.0000000    0.2727538
32640.0000000    0.2736090
32680.0000000    0.2446782
32720.0000000    0.2663594
32760.0000000    0.2659716
32800.0000000    0.2679394
32840.0000000    0.2751908
32880.0000000    0.2757577
32920.0000000    0.2634226
32960.0000000    0.2735505
33000.0000000    0.2687351
33040.0000000    0.2845467
33080.0000000    0.2795408
33120.0000000    0.2715463
33160.0000000    0.2626580
33200.0000000    0.2640126
33240.0000000    0.2919942
33280.0000000    0.2737575
33320.0000000    0.2726883
33360.0000000    0.2840535
33400.0000000    0.2541613
33440.0000000    0.2576421
33480.0000000    0.2729737
33520.0000000    0.2702345
33560.0000000    0.2807932
33600.0000000    0.2668666
33640.0000000    0.2633971
33680.0000000    0.2734688
33720.0000000    0.2673078
33760.0000000    0.2651244
33800.0000000    0.2817132
33840.0000000    0.2851879
33880.0000000    0.2799274
33920.0000000    0.2777658
33960.0000000    0.2711347
34000.0000000    0.2683343
34040.0000000    0.2860900
34080.0000000    0.2898510
34120.0000000    0.2956059
34160.0000000    0.2781891
34200.0000000    0.2641985
34240.0000000    0.2667125
34280.0000000    0.2733409
34320.0000000    0.2472386
34360.0000000    0.3073662
34400.0000000    0.2720605
34440.0000000    0.2706162
34480.0000000    0.2908664
34520.0000000    0.2729840
34560.0000000    0.2768780
34600.0000000    0.2766784
34640.0000000    0.2676922
34680.0000000    0.2765291
34720.0000000    0.2791803
34760.0000000    0.2669561
34800.0000000    0.2918746
34840.0000000    0.2846423
34880.0000000    0.2796641
34920.0000000    0.2842390
34960.0000000    0.2788437
35000.0000000    0.2944086
35040.0000000    0.2924935
35080.0000000    0.2727077
35120.0000000    0.2818899
35160.0000000    0.2917717
35200.0000000    0.2779427
35240.0000000    0.2604105
35280.0000000    0.2449309
35320.0000000    0.2606853
35360.0000000    0.2785892
35400.0000000    0.2665730
35440.0000000    0.2630053
35480.0000000    0.2340198
35520.0000000    0.2553271
35560.0000000    0.2621293
35600.0000000    0.2497248
35640.0000000    0.2478326
35680.0000000    0.2456990
35720.0000000    0.2696927
35760.0000000    0.2577526
35800.0000000    0.2748325
35840.0000000    0.2819297
35880.0000000    0.2573267
35920.0000000    0.2798201
35960.0000000    0.2691879
36000.0000000    0.2647081
36040.0000000    0.2775163
36080.0000000    0.2681554
36120.0000000    0.2488145
36160.0000000    0.2788339
36200.0000000    0.2766036
36240.0000000    0.2829748
36280.0000000    0.2883774
36320.0000000    0.2709243
36360.0000000    0.2679377
36400.0000000    0.2724483
36440.0000000    0.2811277
36480.0000000    0.2659081
36520.0000000    0.2666011
36560.0000000    0.2812965
36600.0000000    0.2478290
36640.0000000    0.2574928
36680.0000000    0.2539520
36720.0000000    0.2486306
36760.0000000    0.2795772
36800.0000000    0.2477767
36840.0000000    0.2560826
36880.0000000    0.2764513
36920.0000000    0.2376838
36960.0000000    0.2687679
37000.0000000    0.2794959
37040.0000000    0.2754641
37080.0000000    0.2799273
37120.0000000    0.2534560
37160.0000000    0.2679986
37200.0000000    0.2714977
37240.0000000    0.2710312
37280.0000000    0.2566893
37320.0000000    0.2341193
37360.0000000    0.2633201
37400.0000000    0.2603443
37440.0000000    0.2586851
37480.0000000    0.2914299
37520.0000000    0.2823593
37560.0000000    0.2718503
37600.0000000    0.2864005
37640.0000000    0.2660838
37680.0000000    0.2816962
37720.0000000    0.2517760
37760.0000000    0.2624467
37800.0000000    0.2729968
37840.0000000    0.2553528
37880.0000000    0.2610927
37920.0000000    0.2619245
37960.0000000    0.2580783
38000.0000000    0.2647091
38040.0000000    0.2698504
38080.0000000    0.2443313
38120.0000000    0.2560071
38160.0000000    0.2379759
38200.0000000    0.2458670
38240.0000000    0.2420408
38280.0000000    0.2476702
38320.0000000    0.2726186
38360.0000000    0.2580508
38400.0000000    0.2609192
38440.0000000    0.2539310
38480.0000000    0.2819633
38520.0000000    0.2835129
38560.0000000    0.2692693
38600.0000000    0.2612054
38640.0000000    0.2583888
38680.0000000    0.2736498
38720.0000000    0.2587022
38760.0000000    0.2604740
38800.0000000    0.2670608
38840.0000000    0.2595216
38880.0000000    0.2645434
38920.0000000    0.2601778
38960.0000000    0.2682655
39000.0000000    0.2658767
39040.0000000    0.2749744
39080.0000000    0.2754689
39120.0000000    0.2575758
39160.0000000    0.2615009
39200.0000000    0.2729046
39240.0000000    0.2728871
39280.0000000    0.2776527
39320.0000000    0.2636671
39360.0000000    0.2700989
39400.0000000    0.2727095
39440.0000000    0.2806492
39480.0000000    0.2549476
39520.0000000    0.2499455
39560.0000000    0.2465924
39600.0000000    0.2455456
39640.0000000    0.2647609
39680.0000000    0.2628294
39720.0000000    0.2762141
39760.0000000    0.2720458
39800.0000000    0.2609530
39840.0000000    0.2612177
39880.0000000    0.2659380
39920.0000000    0.2637910
39960.0000000    0.2584551
40000.0000000    0.2668945
40040.0000000    0.2806107
40080.0000000    0.2663342
40120.0000000    0.2487514
40160.0000000    0.2652717
40200.0000000    0.2328876
40240.0000000    0.2565136
40280.0000000    0.2665986
40320.0000000    0.2553386
40360.0000000    0.2539897
40400.0000000    0.2575573
40440.0000000    0.2549186
40480.0000000    0.2534183
40520.0000000    0.2549170
40560.0000000    0.2741950
40600.0000000    0.2437086
40640.0000000    0.2500926
40680.0000000    0.2375945
40720.0000000    0.2607803
40760.0000000    0.2585036
40800.0000000    0.2724270
40840.0000000    0.2695822
40880.0000000    0.2592225
40920.0000000    0.2812697
40960.0000000    0.2780235
41000.0000000    0.3000152
41040.0000000    0.2586177
41080.0000000    0.2636754
41120.0000000    0.2827123
41160.0000000    0.2761861
41200.0000000    0.2810036
41240.0000000    0.2764492
41280.0000000    0.2914047
41320.0000000    0.2695595
41360.0000000    0.2953613
41400.0000000    0.2855566
41440.0000000    0.2715895
41480.0000000    0.2980934
41520.0000000    0.2835441
41560.0000000    0.2864206
41600.0000000    0.2717154
41640.0000000    0.2613781
41680.0000000    0.2643446
41720.0000000    0.2865978
41760.0000000    0.2794837
41800.0000000    0.2907637
41840.0000000    0.2670272
41880.0000000    0.2655677
41920.0000000    0.2879510
41960.0000000    0.2926745
42000.0000000    0.3074734
42040.0000000    0.2733664
42080.0000000    0.2906174
42120.0000000    0.2958727
42160.0000000    0.2968434
42200.0000000    0.2559136
42240.0000000    0.2740169
42280.0000000    0.2769831
42320.0000000    0.2872848
42360.0000000    0.2453208
42400.0000000    0.2665570
42440.0000000    0.2680712
42480.0000000    0.2638684
42520.0000000    0.2793350
42560.0000000    0.2626317
42600.0000000    0.2532441
42640.0000000    0.2680583
42680.0000000    0.2680281
42720.0000000    0.2693669
42760.0000000    0.2483003
42800.0000000    0.2583706
42840.0000000    0.2548625
42880.0000000    0.2877877
42920.0000000    0.2812856
42960.0000000    0.2806672
43000.0000000    0.2613054
43040.0000000    0.2720883
43080.0000000    0.2869172
43120.0000000    0.2535001
43160.0000000    0.2772050
43200.0000000    0.2563337
43240.0000000    0.2772065
43280.0000000    0.2757416
43320.0000000    0.2874749
43360.0000000    0.2650802
43400.0000000    0.2661631
43440.0000000    0.2807174
43480.0000000    0.2751715
43520.0000000    0.2846123
43560.0000000    0.2652700
43600.0000000    0.2810880
43640.0000000    0.2751918
43680.0000000    0.2808155
43720.0000000    0.2897555
43760.0000000    0.2792835
43800.0000000    0.2639339
43840.0000000    0.2756178
43880.0000000    0.2828523
43920.0000000    0.2583396
43960.0000000    0.2937506
44000.0000000    0.2711163
44040.0000000    0.2506844
44080.0000000    0.2488589
44120.0000000    0.2383807
44160.0000000    0.2443138
44200.0000000    0.2612912
44240.0000000    0.2557240
44280.0000000    0.2623459
44320.0000000    0.2714148
44360.0000000    0.2718149
44400.0000000    0.2588680
44440.0000000    0.2626997
44480.0000000    0.2515053
44520.0000000    0.2577094
44560.0000000    0.2622483
44600.0000000    0.2474598
44640.0000000    0.2735749
44680.0000000    0.2754082
44720.0000000    0.2758058
44760.0000000    0.2507927
44800.0000000    0.2649244
44840.0000000    0.2565828
44880.0000000    0.2494185
44920.0000000    0.2747591
44960.0000000    0.2520113
45000.0000000    0.2615759
45040.0000000    0.2859139
45080.0000000    0.2837089
45120.0000000    0.2789175
45160.0000000    0.2717230
45200.0000000    0.2632959
45240.0000000    0.2794512
45280.0000000    0.2500941
45320.0000000    0.2685764
45360.0000000    0.2694967
45400.0000000    0.2639877
45440.0000000    0.2940411
45480.0000000    0.2835349
45520.0000000    0.2740215
45560.0000000    0.2567685
45600.0000000    0.2761469
45640.0000000    0.2597085
45680.0000000    0.2655935
45720.0000000    0.2731287
45760.0000000    0.2833693
45800.0000000    0.2773871
45840.0000000    0.2785082
45880.0000000    0.2764941
45920.0000000    0.2569099
45960.0000000    0.2747867
46000.0000000    0.2789386
46040.0000000    0.2722013
46080.0000000    0.2800381
46120.0000000    0.2645474
46160.0000000    0.2850711
46200.0000000    0.2759866
46240.0000000    0.2799405
46280.0000000    0.2815767
46320.0000000    0.2826710
46360.0000000    0.2923210
46400.0000000    0.2707852
46440.0000000    0.2710855
46480.0000000    0.2811167
46520.0000000    0.2808402
46560.0000000    0.2750885
46600.0000000    0.2625603
46640.0000000    0.2475843
46680.0000000    0.2655431
46720.0000000    0.2660610
46760.0000000    0.2782886
46800.0000000    0.2799636
46840.0000000    0.2686627
46880.0000000    0.2836107
46920.0000000    0.2525985
46960.0000000    0.2689796
47000.0000000    0.2754321
47040.0000000    0.2481099
47080.0000000    0.2588617
47120.0000000    0.2683500
47160.0000000    0.2630162
47200.0000000    0.2668240
47240.0000000    0.2796910
47280.0000000    0.2735933
47320.0000000    0.2711330
47360.0000000    0.2750710
47400.0000000    0.2799303
47440.0000000    0.2757267
47480.0000000    0.2561575
47520.0000000    0.2728873
47560.0000000    0.2708414
47600.0000000    0.2766533
47640.0000000    0.2681389
47680.0000000    0.2624315
47720.0000000    0.2355354
47760.0000000    0.2856479
47800.0000000    0.2911474
47840.0000000    0.2714940
47880.0000000    0.2650153
47920.0000000    0.2601360
47960.0000000    0.2631027
48000.0000000    0.2741423
48040.0000000    0.2661799
48080.0000000    0.2704278
48120.0000000    0.2646181
48160.0000000    0.2703274
48200.0000000    0.2588290
48240.0000000    0.2800807
48280.0000000    0.2826468
48320.0000000    0.2635251
48360.0000000    0.2622742
48400.0000000    0.2622016
48440.0000000    0.2511778
48480.0000000    0.2663530
48520.0000000    0.2756124
48560.0000000    0.2641284
48600.0000000    0.2697479
48640.0000000    0.2563161
48680.0000000    0.2609183
48720.0000000    0.2839752
48760.0000000    0.2620246
48800.0000000    0.2697109
48840.0000000    0.2641101
48880.0000000    0.2614664
48920.0000000    0.2560425
48960.0000000    0.2605023
49000.0000000    0.2474336
49040.0000000    0.2586311
49080.0000000    0.2514444
49120.0000000    0.2581019
49160.0000000    0.2699718
49200.0000000    0.2671158
49240.0000000    0.2683214
49280.0000000    0.2637476
49320.0000000    0.2607425
49360.0000000    0.2442067
49400.0000000    0.2422283
49440.0000000    0.2637896
49480.0000000    0.2635549
49520.0000000    0.2688552
49560.0000000    0.2676238
49600.0000000    0.2775189
49640.0000000    0.2541328
49680.0000000    0.2588149
49720.0000000    0.2586630
49760.0000000    0.2857459
49800.0000000    0.2823014
49840.0000000    0.2781843
49880.0000000    0.2707010
49920.0000000    0.2739334
49960.0000000    0.2740943
50000.0000000    0.2855629
50040.0000000    0.2915445
50080.0000000    0.2729291
50120.0000000    0.2823434
50160.0000000    0.2728132
50200.0000000    0.2575039
50240.0000000    0.2541547
50280.0000000    0.2531224
50320.0000000    0.2616200
50360.0000000    0.2730746
50400.0000000    0.2889665
50440.0000000    0.2769316
50480.0000000    0.2822512
50520.0000000    0.2753953
50560.0000000    0.2685420
50600.0000000    0.2796391
50640.0000000    0.2774057
50680.0000000    0.2768244
50720.0000000    0.2619703
50760.0000000    0.2738130
50800.0000000    0.2552007
50840.0000000    0.2512559
50880.0000000    0.2692543
50920.0000000    0.2697676
50960.0000000    0.2574305
51000.0000000    0.2325596
51040.0000000    0.2689145
51080.0000000    0.2772937
51120.0000000    0.2696831
51160.0000000    0.2620394
51200.0000000    0.2416016
51240.0000000    0.2609071
51280.0000000    0.2710973
51320.0000000    0.2490885
51360.0000000    0.2610176
51400.0000000    0.2467329
51440.0000000    0.2403626
51480.0000000    0.2414340
51520.0000000    0.2494703
51560.0000000    0.2386123
51600.0000000    0.2773620
51640.0000000    0.2742632
51680.0000000    0.2829075
51720.0000000    0.2748643
51760.0000000    0.2787484
51800.0000000    0.2793806
51840.0000000    0.2834695
51880.0000000    0.2692979
51920.0000000    0.2637076
51960.0000000    0.2587836
52000.0000000    0.2597336
52040.0000000    0.2480059
52080.0000000    0.2379068
52120.0000000    0.2526881
52160.0000000    0.2595882
52200.0000000    0.2483255
52240.0000000    0.2465433
52280.0000000    0.2617465
52320.0000000    0.2524030
52360.0000000    0.2581721
52400.0000000    0.2578104
52440.0000000    0.2522007
52480.0000000    0.2762258
52520.0000000    0.2572001
52560.0000000    0.2487561
52600.0000000    0.2607337
52640.0000000    0.2665224
52680.0000000    0.2193851
52720.0000000    0.2515181
52760.0000000    0.2505757
52800.0000000    0.2554077
52840.0000000    0.2685525
52880.0000000    0.2536813
52920.0000000    0.2683679
52960.0000000    0.2895979
53000.0000000    0.2667876
53040.0000000    0.2670480
53080.0000000    0.2689685
53120.0000000    0.2773234
53160.0000000    0.2565930
53200.0000000    0.2865079
53240.0000000    0.2696268
53280.0000000    0.2558646
53320.0000000    0.2429323
53360.0000000    0.2638938
53400.0000000    0.2896354
53440.0000000    0.2902601
53480.0000000    0.2752772
53520.0000000    0.2842631
53560.0000000    0.2870317
53600.0000000    0.2600761
53640.0000000    0.2596347
53680.0000000    0.2672415
53720.0000000    0.2692898
53760.0000000    0.2768429
53800.0000000    0.2839257
53840.0000000    0.2844782
53880.0000000    0.2767600
53920.0000000    0.2581685
53960.0000000    0.2504417
54000.0000000    0.2526150
54040.0000000    0.2420114
54080.0000000    0.2570063
54120.0000000    0.2561444
54160.0000000    0.2511347
54200.0000000    0.2620353
54240.0000000    0.2632833
54280.0000000    0.2600751
54320.0000000    0.2768731
54360.0000000    0.2542839
54400.0000000    0.2681311
54440.0000000    0.2615599
54480.0000000    0.2731210
54520.0000000    0.2479594
54560.0000000    0.2575805
54600.0000000    0.2554695
54640.0000000    0.2418744
54680.0000000    0.2480422
54720.0000000    0.2478213
54760.0000000    0.2440524
54800.0000000    0.2500242
54840.0000000    0.2552459
54880.0000000    0.2580998
54920.0000000    0.2585620
54960.0000000    0.2634855
55000.0000000    0.2441616
55040.0000000    0.2580796
55080.0000000    0.2582816
55120.0000000    0.2513451
55160.0000000    0.2564467
55200.0000000    0.2669916
55240.0000000    0.2435278
55280.0000000    0.2581184
55320.0000000    0.2715935
55360.0000000    0.2870706
55400.0000000    0.2585001
55440.0000000    0.2377212
55480.0000000    0.2558028
55520.0000000    0.2445119
55560.0000000    0.2376321
55600.0000000    0.2384872
55640.0000000    0.2310587
55680.0000000    0.2515748
55720.0000000    0.2459016
55760.0000000    0.2362217
55800.0000000    0.2595921
55840.0000000    0.2518809
55880.0000000    0.2461724
55920.0000000    0.2271550
55960.0000000    0.2298175
56000.0000000    0.2324973
56040.0000000    0.2407627
56080.0000000    0.2643642
56120.0000000    0.2512548
56160.0000000    0.2672349
56200.0000000    0.2538200
56240.0000000    0.2594975
56280.0000000    0.2485729
56320.0000000    0.2580099
56360.0000000    0.2350096
56400.0000000    0.2503226
56440.0000000    0.2604914
56480.0000000    0.2743046
56520.0000000    0.2697377
56560.0000000    0.2553535
56600.0000000    0.2656482
56640.0000000    0.2706287
56680.0000000    0.2551960
56720.0000000    0.2344534
56760.0000000    0.2581468
56800.0000000    0.2676665
56840.0000000    0.2481226
56880.0000000    0.2709219
56920.0000000    0.2468873
56960.0000000    0.2436038
57000.0000000    0.2497192
57040.0000000    0.2633681
57080.0000000    0.2487125
57120.0000000    0.2567316
57160.0000000    0.2718714
57200.0000000    0.2629095
57240.0000000    0.2818887
57280.0000000    0.2704761
57320.0000000    0.2607701
57360.0000000    0.2686535
57400.0000000    0.2695376
57440.0000000    0.2640169
57480.0000000    0.2720256
57520.0000000    0.2636732
57560.0000000    0.2594044
57600.0000000    0.2717056
57640.0000000    0.2644742
57680.0000000    0.2554436
57720.0000000    0.2486197
57760.0000000    0.2692073
57800.0000000    0.2531825
57840.0000000    0.2782572
57880.0000000    0.2961167
57920.0000000    0.2708229
57960.0000000    0.2514201
58000.0000000    0.2614155
58040.0000000    0.2563316
58080.0000000    0.2658613
58120.0000000    0.2624689
58160.0000000    0.2638073
58200.0000000    0.2570408
58240.0000000    0.2515963
58280.0000000    0.2540486
58320.0000000    0.2577426
58360.0000000    0.2645137
58400.0000000    0.2589819
58440.0000000    0.2604528
58480.0000000    0.2805393
58520.0000000    0.2618707
58560.0000000    0.2584946
58600.0000000    0.2499472
58640.0000000    0.2537693
58680.0000000    0.2742240
58720.0000000    0.2475028
58760.0000000    0.2684777
58800.0000000    0.2469586
58840.0000000    0.2633903
58880.0000000    0.2663386
58920.0000000    0.2775359
58960.0000000    0.2819494
59000.0000000    0.2727087
59040.0000000    0.2949791
59080.0000000    0.2991011
59120.0000000    0.2846159
59160.0000000    0.2801411
59200.0000000    0.2792383
59240.0000000    0.2741135
59280.0000000    0.2654590
59320.0000000    0.2574638
59360.0000000    0.2830354
59400.0000000    0.2678689
59440.0000000    0.2695572
59480.0000000    0.2670162
59520.0000000    0.2716469
59560.0000000    0.2571590
59600.0000000    0.2555280
59640.0000000    0.2530411
59680.0000000    0.2638252
59720.0000000    0.2613892
59760.0000000    0.2743675
59800.0000000    0.2829684
59840.0000000    0.2688747
59880.0000000    0.2601793
59920.0000000    0.2608316
59960.0000000    0.2729436
60000.0000000    0.2582094
60040.0000000    0.2705592
60080.0000000    0.2740898
60120.0000000    0.2792528
60160.0000000    0.2921608
60200.0000000    0.2732224
60240.0000000    0.2895082
60280.0000000    0.2855135
60320.0000000    0.2872449
60360.0000000    0.2578522
60400.0000000    0.2643752
60440.0000000    0.2882462
60480.0000000    0.2965613
60520.0000000    0.3015502
60560.0000000    0.2660686
60600.0000000    0.2972445
60640.0000000    0.2582854
60680.0000000    0.2691017
60720.0000000    0.2611899
60760.0000000    0.2718738
60800.0000000    0.2809725
60840.0000000    0.2396943
60880.0000000    0.2621764
60920.0000000    0.2751445
60960.0000000    0.2710921
61000.0000000    0.2615809
61040.0000000    0.2590124
61080.0000000    0.2724384
61120.0000000    0.2549727
61160.0000000    0.2642032
61200.0000000    0.2906413
61240.0000000    0.2590614
61280.0000000    0.2674598
61320.0000000    0.2714009
61360.0000000    0.2635550
61400.0000000    0.2782181
61440.0000000    0.2670457
61480.0000000    0.2638261
61520.0000000    0.2623694
61560.0000000    0.2813120
61600.0000000    0.2578816
61640.0000000    0.2762288
61680.0000000    0.2572809
61720.0000000    0.2744141
61760.0000000    0.2759753
61800.0000000    0.2484700
61840.0000000    0.2698028
61880.0000000    0.2779894
61920.0000000    0.2794896
61960.0000000    0.2714183
62000.0000000    0.2704195
62040.0000000    0.2700092
62080.0000000    0.2591802
62120.0000000    0.2672791
62160.0000000    0.2644826
62200.0000000    0.2745593
62240.0000000    0.2458566
62280.0000000    0.2439314
62320.0000000    0.2623327
62360.0000000    0.2563459
62400.0000000    0.2614034
62440.0000000    0.2695632
62480.0000000    0.2793342
62520.0000000    0.2715318
62560.0000000    0.2569880
62600.0000000    0.2733900
62640.0000000    0.2812636
62680.0000000    0.2657011
62720.0000000    0.2797452
62760.0000000    0.2524645
62800.0000000    0.2529723
62840.0000000    0.2505028
62880.0000000    0.2536480
62920.0000000    0.2543591
62960.0000000    0.2531698
63000.0000000    0.2382877
63040.0000000    0.2604067
63080.0000000    0.2619678
63120.0000000    0.2812576
63160.0000000    0.2478538
63200.0000000    0.2500235
63240.0000000    0.2281109
63280.0000000    0.2415226
63320.0000000    0.2646083
63360.0000000    0.2588372
63400.0000000    0.2696949
63440.0000000    0.2609207
63480.0000000    0.2672308
63520.0000000    0.2598889
63560.0000000    0.2543927
63600.0000000    0.2324842
63640.0000000    0.2460084
63680.0000000    0.2361354
63720.0000000    0.2396938
63760.0000000    0.2473092
63800.0000000    0.2438281
63840.0000000    0.2608155
63880.0000000    0.2587281
63920.0000000    0.2551908
63960.0000000    0.2527911
64000.0000000    0.2503664
64040.0000000    0.2657888
64080.0000000    0.2646424
64120.0000000    0.2540264
64160.0000000    0.2493874
64200.0000000    0.2456997
64240.0000000    0.2639547
64280.0000000    0.2583491
64320.0000000    0.2449700
64360.0000000    0.2368158
64400.0000000    0.2509821
64440.0000000    0.2420896
64480.0000000    0.2504366
64520.0000000    0.2260595
64560.0000000    0.2310346
64600.0000000    0.2527839
64640.0000000    0.2686095
64680.0000000    0.2545266
64720.0000000    0.2597475
64760.0000000    0.2525412
64800.0000000    0.2564127
64840.0000000    0.2560606
64880.0000000    0.2613035
64920.0000000    0.2491249
64960.0000000    0.2623846
65000.0000000    0.2696416
65040.0000000    0.2392372
65080.0000000    0.2371403
65120.0000000    0.2662032
65160.0000000    0.2601088
65200.0000000    0.2403352
65240.0000000    0.2695425
65280.0000000    0.2511228
65320.0000000    0.2436332
65360.0000000    0.2535715
65400.0000000    0.2595538
65440.0000000    0.2527418
65480.0000000    0.2416573
65520.0000000    0.2309592
65560.0000000    0.2605373
65600.0000000    0.2701390
65640.0000000    0.2413574
65680.0000000    0.2642203
65720.0000000    0.2652211
65760.0000000    0.2407982
65800.0000000    0.2601548
65840.0000000    0.2597280
65880.0000000    0.2370916
65920.0000000    0.2510780
65960.0000000    0.2670704
66000.0000000    0.2634449
66040.0000000    0.2628333
66080.0000000    0.2525308
66120.0000000    0.2603297
66160.0000000    0.2774852
66200.0000000    0.2619566
66240.0000000    0.2832956
66280.0000000    0.2761070
66320.0000000    0.2776552
66360.0000000    0.2448206
66400.0000000    0.2451279
66440.0000000    0.2595043
66480.0000000    0.2628849
66520.0000000    0.2672440
66560.0000000    0.2527458
66600.0000000    0.2536325
66640.0000000    0.2535947
66680.0000000    0.2525710
66720.0000000    0.2416392
66760.0000000    0.2459432
66800.0000000    0.2597003
66840.0000000    0.2676512
66880.0000000    0.2662749
66920.0000000    0.2680385
66960.0000000    0.2341105
67000.0000000    0.2633029
67040.0000000    0.2691643
67080.0000000    0.2686180
67120.0000000    0.2599659
67160.0000000    0.2770001
67200.0000000    0.2569143
67240.0000000    0.2837490
67280.0000000    0.2598616
67320.0000000    0.2586295
67360.0000000    0.2490008
67400.0000000    0.2755248
67440.0000000    0.2492823
67480.0000000    0.2614651
67520.0000000    0.2605004
67560.0000000    0.2488282
67600.0000000    0.2604060
67640.0000000    0.2633386
67680.0000000    0.2355733
67720.0000000    0.2546837
67760.0000000    0.2713678
67800.0000000    0.2600470
67840.0000000    0.2261914
67880.0000000    0.2299794
67920.0000000    0.2605923
67960.0000000    0.2467432
68000.0000000    0.2476366
68040.0000000    0.2699367
68080.0000000    0.2610599
68120.0000000    0.2541304
68160.0000000    0.2663747
68200.0000000    0.2703944
68240.0000000    0.2530893
68280.0000000    0.2685581
68320.0000000    0.2543324
68360.0000000    0.2646096
68400.0000000    0.2541190
68440.0000000    0.2614921
68480.0000000    0.2692339
68520.0000000    0.2486648
68560.0000000    0.2521253
68600.0000000    0.2609259
68640.0000000    0.2721241
68680.0000000    0.2534565
68720.0000000    0.2463869
68760.0000000    0.2543341
68800.0000000    0.2745816
68840.0000000    0.2574953
68880.0000000    0.2679470
68920.0000000    0.2617522
68960.0000000    0.2513758
69000.0000000    0.2655876
69040.0000000    0.2741322
69080.0000000    0.2638268
69120.0000000    0.2474592
69160.0000000    0.2693491
69200.0000000    0.2512078
69240.0000000    0.2439235
69280.0000000    0.2558292
69320.0000000    0.2691309
69360.0000000    0.2511148
69400.0000000    0.2490594
69440.0000000    0.2518400
69480.0000000    0.2631082
69520.0000000    0.2572907
69560.0000000    0.2643363
69600.0000000    0.2612422
69640.0000000    0.2514836
69680.0000000    0.2397868
69720.0000000    0.2471749
69760.0000000    0.2414539
69800.0000000    0.2619344
69840.0000000    0.2706286
69880.0000000    0.2620334
69920.0000000    0.2739097
69960.0000000    0.2668211
70000.0000000    0.2645679
70040.0000000    0.2491026
70080.0000000    0.2651987
70120.0000000    0.2456745
70160.0000000    0.2555155
70200.0000000    0.2727579
70240.0000000    0.2558426
70280.0000000    0.2491219
70320.0000000    0.2411310
70360.0000000    0.2536719
70400.0000000    0.2774712
70440.0000000    0.2898349
70480.0000000    0.2819995
70520.0000000    0.2599261
70560.0000000    0.2855220
70600.0000000    0.2756244
70640.0000000    0.2692803
70680.0000000    0.2721373
70720.0000000    0.2693261
70760.0000000    0.2631052
70800.0000000    0.2643324
70840.0000000    0.2719954
70880.0000000    0.2455000
70920.0000000    0.2444867
70960.0000000    0.2449512
71000.0000000    0.2524097
71040.0000000    0.2523286
71080.0000000    0.2621048
71120.0000000    0.2651964
71160.0000000    0.2530680
71200.0000000    0.2764393
71240.0000000    0.2474062
71280.0000000    0.2661686
71320.0000000    0.2626335
71360.0000000    0.2499242
71400.0000000    0.2666563
71440.0000000    0.2598408
71480.0000000    0.2590126
71520.0000000    0.2729391
71560.0000000    0.2678367
71600.0000000    0.2522826
71640.0000000    0.2643039
71680.0000000    0.2604435
71720.0000000    0.2696493
71760.0000000    0.2475556
71800.0000000    0.2392621
71840.0000000    0.2534759
71880.0000000    0.2356788
71920.0000000    0.2475956
71960.0000000    0.2352687
72000.0000000    0.2532990
72040.0000000    0.2512839
72080.0000000    0.2586491
72120.0000000    0.2658940
72160.0000000    0.2538162
72200.0000000    0.2731864
72240.0000000    0.2654167
72280.0000000    0.2502239
72320.0000000    0.2674235
72360.0000000    0.2524868
72400.0000000    0.2564557
72440.0000000    0.2519525
72480.0000000    0.2747532
72520.0000000    0.2709560
72560.0000000    0.2870972
72600.0000000    0.2868018
72640.0000000    0.2756086
72680.0000000    0.2707837
72720.0000000    0.2526532
72760.0000000    0.2622021
72800.0000000    0.2757740
72840.0000000    0.2651646
72880.0000000    0.2682031
72920.0000000    0.2866570
72960.0000000    0.2605691
73000.0000000    0.2464252
73040.0000000    0.2612627
73080.0000000    0.2481430
73120.0000000    0.2766902
73160.0000000    0.2639977
73200.0000000    0.2555962
73240.0000000    0.2508922
73280.0000000    0.2659743
73320.0000000    0.2896207
73360.0000000    0.2850207
73400.0000000    0.2676053
73440.0000000    0.2548189
73480.0000000    0.2771475
73520.0000000    0.3051137
73560.0000000    0.2920089
73600.0000000    0.2984971
73640.0000000    0.2964091
73680.0000000    0.2774774
73720.0000000    0.2513908
73760.0000000    0.2669874
73800.0000000    0.2701190
73840.0000000    0.2560611
73880.0000000    0.2739656
73920.0000000    0.2639764
73960.0000000    0.2704589
74000.0000000    0.2532592
74040.0000000    0.2774988
74080.0000000    0.2619794
74120.0000000    0.2596597
74160.0000000    0.2802660
74200.0000000    0.2551998
74240.0000000    0.2757088
74280.0000000    0.2581199
74320.0000000    0.2706988
74360.0000000    0.2628719
74400.0000000    0.2721218
74440.0000000    0.2792910
74480.0000000    0.2634265
74520.0000000    0.2657377
74560.0000000    0.2653368
74600.0000000    0.2616717
74640.0000000    0.2816481
74680.0000000    0.2654009
74720.0000000    0.2515353
74760.0000000    0.2566381
74800.0000000    0.2832115
74840.0000000    0.2879943
74880.0000000    0.2871617
74920.0000000    0.2608404
74960.0000000    0.2531315
75000.0000000    0.2464533
75040.0000000    0.2504881
75080.0000000    0.2685924
75120.0000000    0.2755105
75160.0000000    0.2443400
75200.0000000    0.2470851
75240.0000000    0.2425588
75280.0000000    0.2343798
75320.0000000    0.2505745
75360.0000000    0.2531706
75400.0000000    0.2511481
75440.0000000    0.2614656
75480.0000000    0.2517514
75520.0000000    0.2620440
75560.0000000    0.2834760
75600.0000000    0.2742422
75640.0000000    0.2710038
75680.0000000    0.2874304
75720.0000000    0.2783664
75760.0000000    0.2753992
75800.0000000    0.2725196
75840.0000000    0.2830882
75880.0000000    0.2705789
75920.0000000    0.2598206
75960.0000000    0.2711961
76000.0000000    0.2543416
76040.0000000    0.2631358
76080.0000000    0.2622577
76120.0000000    0.2541591
76160.0000000    0.2602655
76200.0000000    0.2646524
76240.0000000    0.2543121
76280.0000000    0.2587721
76320.0000000    0.2581153
76360.0000000    0.2363950
76400.0000000    0.2665980
76440.0000000    0.2525775
76480.0000000    0.2550142
76520.0000000    0.2615932
76560.0000000    0.2626055
76600.0000000    0.2694297
76640.0000000    0.2510558
76680.0000000    0.2522655
76720.0000000    0.2615369
76760.0000000    0.2566499
76800.0000000    0.2716934
76840.0000000    0.2859922
76880.0000000    0.2695672
76920.0000000    0.2709479
76960.0000000    0.2537833
77000.0000000    0.2606719
77040.0000000    0.2652542
77080.0000000    0.2624242
77120.0000000    0.2699588
77160.0000000    0.2796257
77200.0000000    0.2555028
77240.0000000    0.2548176
77280.0000000    0.2638029
77320.0000000    0.2567329
77360.0000000    0.2541779
77400.0000000    0.2611408
77440.0000000    0.2644136
77480.0000000    0.2434278
77520.0000000    0.2627587
77560.0000000    0.2775101
77600.0000000    0.2829704
77640.0000000    0.2668132
77680.0000000    0.2713109
77720.0000000    0.2500663
77760.0000000    0.2706283
77800.0000000    0.2680233
77840.0000000    0.2760217
77880.0000000    0.2497070
77920.0000000    0.2635084
77960.0000000    0.2605798
78000.0000000    0.2734847
78040.0000000    0.2698819
78080.0000000    0.2591350
78120.0000000    0.2875893
78160.0000000    0.2791600
78200.0000000    0.2577809
78240.0000000    0.3051173
78280.0000000    0.2906911
78320.0000000    0.2801480
78360.0000000    0.2718578
78400.0000000    0.2624350
78440.0000000    0.2558696
78480.0000000    0.2701822
78520.0000000    0.2583000
78560.0000000    0.2629699
78600.0000000    0.2622938
78640.0000000    0.2619853
78680.0000000    0.2586100
78720.0000000    0.2625894
78760.0000000    0.2558730
78800.0000000    0.2666263
78840.0000000    0.2557837
78880.0000000    0.2798542
78920.0000000    0.2558915
78960.0000000    0.2772448
79000.0000000    0.2577234
79040.0000000    0.2498788
79080.0000000    0.2641766
79120.0000000    0.2630451
79160.0000000    0.2429689
79200.0000000    0.2588266
79240.0000000    0.2601656
79280.0000000    0.2723560
79320.0000000    0.2675594
79360.0000000    0.2819449
79400.0000000    0.2784267
79440.0000000    0.2667854
79480.0000000    0.2782511
79520.0000000    0.2698157
79560.0000000    0.2868519
79600.0000000    0.2757547
79640.0000000    0.2772071
79680.0000000    0.2675270
79720.0000000    0.2790655
79760.0000000    0.2897163
79800.0000000    0.2687034
79840.0000000    0.2491248
79880.0000000    0.2605019
79920.0000000    0.2678060
79960.0000000    0.2524501
80000.0000000    0.2590621
80040.0000000    0.2670876
80080.0000000    0.2644245
80120.0000000    0.2764606
80160.0000000    0.2670744
80200.0000000    0.2496232
80240.0000000    0.2614299
80280.0000000    0.2763219
80320.0000000    0.2543383
80360.0000000    0.2719457
80400.0000000    0.2753683
80440.0000000    0.2620181
80480.0000000    0.2712164
80520.0000000    0.2899395
80560.0000000    0.3001774
80600.0000000    0.3107846
80640.0000000    0.2800260
80680.0000000    0.2660811
80720.0000000    0.2638106
80760.0000000    0.2650186
80800.0000000    0.2693110
80840.0000000    0.2560760
80880.0000000    0.2728869
80920.0000000    0.2679481
80960.0000000    0.2927665
81000.0000000    0.2756476
81040.0000000    0.2655559
81080.0000000    0.2469022
81120.0000000    0.2377162
81160.0000000    0.2721022
81200.0000000    0.2432200
81240.0000000    0.2636909
81280.0000000    0.2736282
81320.0000000    0.2647833
81360.0000000    0.2941797
81400.0000000    0.2913862
81440.0000000    0.2748069
81480.0000000    0.2915933
81520.0000000    0.3039265
81560.0000000    0.3129586
81600.0000000    0.2734061
81640.0000000    0.2755525
81680.0000000    0.2845806
81720.0000000    0.2701950
81760.0000000    0.2803388
81800.0000000    0.2649039
81840.0000000    0.2709766
81880.0000000    0.2606935
81920.0000000    0.2514222
81960.0000000    0.2708218
82000.0000000    0.2675707
82040.0000000    0.2331747
82080.0000000    0.2381516
82120.0000000    0.2434138
82160.0000000    0.2371596
82200.0000000    0.2429106
82240.0000000    0.2459521
82280.0000000    0.2582021
82320.0000000    0.2825327
82360.0000000    0.2764113
82400.0000000    0.2647864
82440.0000000    0.2521225
82480.0000000    0.2466611
82520.0000000    0.2590392
82560.0000000    0.2572989
82600.0000000    0.2482139
82640.0000000    0.2316442
82680.0000000    0.2710576
82720.0000000    0.2543593
82760.0000000    0.2446704
82800.0000000    0.2601280
82840.0000000    0.2639022
82880.0000000    0.2631606
82920.0000000    0.2670768
82960.0000000    0.2590665
83000.0000000    0.2913500
83040.0000000    0.2925981
83080.0000000    0.2916241
83120.0000000    0.2586394
83160.0000000    0.2658876
83200.0000000    0.2576957
83240.0000000    0.2766501
83280.0000000    0.2640223
83320.0000000    0.2473970
83360.0000000    0.2679032
83400.0000000    0.2760993
83440.0000000    0.2825046
83480.0000000    0.2717089
83520.0000000    0.2746956
83560.0000000    0.2730590
83600.0000000    0.2776250
83640.0000000    0.2630801
83680.0000000    0.2779163
83720.0000000    0.2632265
83760.0000000    0.2691949
83800.0000000    0.2603106
83840.0000000    0.2540221
83880.0000000    0.2999294
83920.0000000    0.2763734
83960.0000000    0.2840163
84000.0000000    0.2590133
84040.0000000    0.2602710
84080.0000000    0.2627219
84120.0000000    0.2544582
84160.0000000    0.2800739
84200.0000000    0.2581969
84240.0000000    0.2531734
84280.0000000    0.2810405
84320.0000000    0.2680492
84360.0000000    0.2618737
84400.0000000    0.2613607
84440.0000000    0.2618841
84480.0000000    0.2668873
84520.0000000    0.2852621
84560.0000000    0.2683507
84600.0000000    0.2725498
84640.0000000    0.2691541
84680.0000000    0.2761039
84720.0000000    0.2746994
84760.0000000    0.2645884
84800.0000000    0.2593112
84840.0000000    0.2451800
84880.0000000    0.2652234
84920.0000000    0.2562742
84960.0000000    0.2696959
85000.0000000    0.2602170
85040.0000000    0.2659676
85080.0000000    0.2754805
85120.0000000    0.2495982
85160.0000000    0.2576281
85200.0000000    0.2801782
85240.0000000    0.2590287
85280.0000000    0.2702404
85320.0000000    0.2729861
85360.0000000    0.2592218
85400.0000000    0.2678728
85440.0000000    0.2476898
85480.0000000    0.2697853
85520.0000000    0.2833206
85560.0000000    0.2767739
85600.0000000    0.2459332
85640.0000000    0.2455078
85680.0000000    0.2546329
85720.0000000    0.2726546
85760.0000000    0.2499704
85800.0000000    0.2762474
85840.0000000    0.2636847
85880.0000000    0.2491279
85920.0000000    0.2625426
85960.0000000    0.2827556
86000.0000000    0.2896453
86040.0000000    0.2682307
86080.0000000    0.2528212
86120.0000000    0.2715254
86160.0000000    0.2740720
86200.0000000    0.2636006
86240.0000000    0.2647642
86280.0000000    0.2474891
86320.0000000    0.2820444
86360.0000000    0.2520484
86400.0000000    0.2598429
86440.0000000    0.2557084
86480.0000000    0.2692964
86520.0000000    0.2720937
86560.0000000    0.2707874
86600.0000000    0.2721764
86640.0000000    0.2796186
86680.0000000    0.2545244
86720.0000000    0.2687226
86760.0000000    0.2709659
86800.0000000    0.2699102
86840.0000000    0.2568522
86880.0000000    0.2719950
86920.0000000    0.2737056
86960.0000000    0.2571864
87000.0000000    0.2608907
87040.0000000    0.2695677
87080.0000000    0.2554891
87120.0000000    0.2490236
87160.0000000    0.2529203
87200.0000000    0.2660915
87240.0000000    0.2542095
87280.0000000    0.2658451
87320.0000000    0.2789393
87360.0000000    0.2630042
87400.0000000    0.2722522
87440.0000000    0.2519581
87480.0000000    0.2647275
87520.0000000    0.2557082
87560.0000000    0.2632050
87600.0000000    0.2527646
87640.0000000    0.2547293
87680.0000000    0.2566196
87720.0000000    0.2569925
87760.0000000    0.2555764
87800.0000000    0.2684082
87840.0000000    0.2339020
87880.0000000    0.2467386
87920.0000000    0.2500037
87960.0000000    0.2395480
88000.0000000    0.2450623
88040.0000000    0.2432510
88080.0000000    0.2602305
88120.0000000    0.2796216
88160.0000000    0.2553307
88200.0000000    0.2836220
88240.0000000    0.2549636
88280.0000000    0.2589475
88320.0000000    0.2774209
88360.0000000    0.2898426
88400.0000000    0.2634358
88440.0000000    0.2654273
88480.0000000    0.2770317
88520.0000000    0.2764843
88560.0000000    0.2850392
88600.0000000    0.2662562
88640.0000000    0.2620776
88680.0000000    0.2758498
88720.0000000    0.2598284
88760.0000000    0.2820057
88800.0000000    0.2811249
88840.0000000    0.2618750
88880.0000000    0.2592105
88920.0000000    0.2676187
88960.0000000    0.2739632
89000.0000000    0.2696543
89040.0000000    0.2821673
89080.0000000    0.2519971
89120.0000000    0.2592649
89160.0000000    0.2623346
89200.0000000    0.2528043
89240.0000000    0.2478718
89280.0000000    0.2564565
89320.0000000    0.2472695
89360.0000000    0.2463885
89400.0000000    0.2603565
89440.0000000    0.2623981
89480.0000000    0.2691910
89520.0000000    0.2453878
89560.0000000    0.2527851
89600.0000000    0.2608884
89640.0000000    0.2484052
89680.0000000    0.2474986
89720.0000000    0.2625109
89760.0000000    0.2534193
89800.0000000    0.2520284
89840.0000000    0.2511798
89880.0000000    0.2360548
89920.0000000    0.2395805
89960.0000000    0.2614469
90000.0000000    0.2608535
90040.0000000    0.2457125
90080.0000000    0.2524988
90120.0000000    0.2779901
90160.0000000    0.2724987
90200.0000000    0.2682108
90240.0000000    0.2447608
90280.0000000    0.2511484
90320.0000000    0.2494050
90360.0000000    0.2524740
90400.0000000    0.2667670
90440.0000000    0.2539072
90480.0000000    0.2678846
90520.0000000    0.2697178
90560.0000000    0.2711041
90600.0000000    0.2697138
90640.0000000    0.2575882
90680.0000000    0.2607531
90720.0000000    0.2565421
90760.0000000    0.2935414
90800.0000000    0.2802096
90840.0000000    0.2752818
90880.0000000    0.2740359
90920.0000000    0.2694788
90960.0000000    0.2568265
91000.0000000    0.2757865
91040.0000000    0.2707791
91080.0000000    0.2640239
91120.0000000    0.2577868
91160.0000000    0.2482626
91200.0000000    0.2468828
91240.0000000    0.2659490
91280.0000000    0.2690005
91320.0000000    0.2503921
91360.0000000    0.2501196
91400.0000000    0.2548736
91440.0000000    0.2717036
91480.0000000    0.2515091
91520.0000000    0.2802136
91560.0000000    0.2726020
91600.0000000    0.2257491
91640.0000000    0.2366864
91680.0000000    0.2451790
91720.0000000    0.2474399
91760.0000000    0.2554211
91800.0000000    0.2589692
91840.0000000    0.2827098
91880.0000000    0.2720931
91920.0000000    0.2896813
91960.0000000    0.2708619
92000.0000000    0.2544402
92040.0000000    0.2533044
92080.0000000    0.2545739
92120.0000000    0.2774539
92160.0000000    0.2690422
92200.0000000    0.2604630
92240.0000000    0.2455940
92280.0000000    0.2459098
92320.0000000    0.2312729
92360.0000000    0.2531566
92400.0000000    0.2522977
92440.0000000    0.2598496
92480.0000000    0.2458484
92520.0000000    0.2444956
92560.0000000    0.2595804
92600.0000000    0.2504041
92640.0000000    0.2565742
92680.0000000    0.2501814
92720.0000000    0.2507911
92760.0000000    0.2610700
92800.0000000    0.2479939
92840.0000000    0.2551013
92880.0000000    0.2545926
92920.0000000    0.2492287
92960.0000000    0.2491008
93000.0000000    0.2625178
93040.0000000    0.2452179
93080.0000000    0.2621172
93120.0000000    0.2636999
93160.0000000    0.2563792
93200.0000000    0.2629467
93240.0000000    0.2466605
93280.0000000    0.2395895
93320.0000000    0.2486659
93360.0000000    0.2268149
93400.0000000    0.2280671
93440.0000000    0.2380732
93480.0000000    0.2475176
93520.0000000    0.2713334
93560.0000000    0.2510915
93600.0000000    0.2521811
93640.0000000    0.2565277
93680.0000000    0.2429224
93720.0000000    0.2583304
93760.0000000    0.2329787
93800.0000000    0.2284897
93840.0000000    0.2384727
93880.0000000    0.2640092
93920.0000000    0.2392251
93960.0000000    0.2578704
94000.0000000    0.2521112
94040.0000000    0.2363146
94080.0000000    0.2444725
94120.0000000    0.2259834
94160.0000000    0.2521790
94200.0000000    0.2388596
94240.0000000    0.2531744
94280.0000000    0.2348317
94320.0000000    0.2422513
94360.0000000    0.2610354
94400.0000000    0.2560584
94440.0000000    0.2437334
94480.0000000    0.2459872
94520.0000000    0.2350094
94560.0000000    0.2466291
94600.0000000    0.2655779
94640.0000000    0.2563493
94680.0000000    0.2345131
94720.0000000    0.2475525
94760.0000000    0.2535376
94800.0000000    0.2440142
94840.0000000    0.2689723
94880.0000000    0.2548617
94920.0000000    0.2441014
94960.0000000    0.2630213
95000.0000000    0.2609671
95040.0000000    0.2654711
95080.0000000    0.2522604
95120.0000000    0.2554347
95160.0000000    0.2542894
95200.0000000    0.2395593
95240.0000000    0.2586196
95280.0000000    0.2421683
95320.0000000    0.2288444
95360.0000000    0.2294375
95400.0000000    0.2337323
95440.0000000    0.2472899
95480.0000000    0.2496154
95520.0000000    0.2576155
95560.0000000    0.2481475
95600.0000000    0.2461598
95640.0000000    0.2634263
95680.0000000    0.2602774
95720.0000000    0.2480913
95760.0000000    0.2691177
95800.0000000    0.2496089
95840.0000000    0.2656569
95880.0000000    0.2474853
95920.0000000    0.2593228
95960.0000000    0.2629594
96000.0000000    0.2595622
96040.0000000    0.2712913
96080.0000000    0.2809857
96120.0000000    0.2588591
96160.0000000    0.2646905
96200.0000000    0.2567866
96240.0000000    0.2442148
96280.0000000    0.2674156
96320.0000000    0.2608868
96360.0000000    0.2444003
96400.0000000    0.2524511
96440.0000000    0.2625559
96480.0000000    0.2693396
96520.0000000    0.2623399
96560.0000000    0.2453550
96600.0000000    0.2618309
96640.0000000    0.2636726
96680.0000000    0.2482050
96720.0000000    0.2654283
96760.0000000    0.2752315
96800.0000000    0.2559161
96840.0000000    0.2522436
96880.0000000    0.2443611
96920.0000000    0.2573599
96960.0000000    0.2453178
97000.0000000    0.2419971
97040.0000000    0.2661613
97080.0000000    0.2567887
97120.0000000    0.2451838
97160.0000000    0.2480532
97200.0000000    0.2462511
97240.0000000    0.2455435
97280.0000000    0.2559507
97320.0000000    0.2514787
97360.0000000    0.2566139
97400.0000000    0.2574677
97440.0000000    0.2408935
97480.0000000    0.2686514
97520.0000000    0.2699613
97560.0000000    0.2792439
97600.0000000    0.2510853
97640.0000000    0.2714345
97680.0000000    0.2676592
97720.0000000    0.2735464
97760.0000000    0.2650507
97800.0000000    0.2727158
97840.0000000    0.2698346
97880.0000000    0.2533503
97920.0000000    0.2584976
97960.0000000    0.2499011
98000.0000000    0.2713002
98040.0000000    0.2605326
98080.0000000    0.2699976
98120.0000000    0.2589443
98160.0000000    0.2650335
98200.0000000    0.2843534
98240.0000000    0.2946559
98280.0000000    0.2547458
98320.0000000    0.2702692
98360.0000000    0.2463937
98400.0000000    0.2547562
98440.0000000    0.2614498
98480.0000000    0.2491964
98520.0000000    0.2926696
98560.0000000    0.2676564
98600.0000000    0.2578958
98640.0000000    0.2409300
98680.0000000    0.2397033
98720.0000000    0.2591962
98760.0000000    0.2691096
98800.0000000    0.2879507
98840.0000000    0.2769383
98880.0000000    0.2572595
98920.0000000    0.2523013
98960.0000000    0.2552370
99000.0000000    0.2598771
99040.0000000    0.2758508
99080.0000000    0.2714917
99120.0000000    0.2471631
99160.0000000    0.2504816
99200.0000000    0.2574558
99240.0000000    0.2544457
99280.0000000    0.2625933
99320.0000000    0.2795829
99360.0000000    0.2397206
99400.0000000    0.2595105
99440.0000000    0.2705388
99480.0000000    0.2811397
99520.0000000    0.2517312
99560.0000000    0.2834707
99600.0000000    0.2484404
99640.0000000    0.2459640
99680.0000000    0.2971720
99720.0000000    0.2721432
99760.0000000    0.2670185
99800.0000000    0.2877685
99840.0000000    0.2670687
99880.0000000    0.2715715
99920.0000000    0.2879037
99960.0000000    0.2790157
100000.0000000    0.2715191
100040.0000000    0.2766907
100080.0000000    0.2804832
100120.0000000    0.2711264
100160.0000000    0.2549638
100200.0000000    0.2590568
100240.0000000    0.2737319
100280.0000000    0.2581421
100320.0000000    0.2621229
100360.0000000    0.2705193
100400.0000000    0.2712671
100440.0000000    0.2585589
100480.0000000    0.2623675
100520.0000000    0.2723497
100560.0000000    0.2753451
100600.0000000    0.2637005
100640.0000000    0.2580839
100680.0000000    0.2526313
100720.0000000    0.2697417
100760.0000000    0.2702102
100800.0000000    0.2604284
100840.0000000    0.2747610
100880.0000000    0.2634085
100920.0000000    0.2530763
100960.0000000    0.2597345
101000.0000000    0.2704687
101040.0000000    0.2661210
101080.0000000    0.2608263
101120.0000000    0.2436737
101160.0000000    0.2492981
101200.0000000    0.2534226
101240.0000000    0.2627878
101280.0000000    0.2563757
101320.0000000    0.2667264
101360.0000000    0.2609427
101400.0000000    0.2617467
101440.0000000    0.2464593
101480.0000000    0.2602977
101520.0000000    0.2374210
101560.0000000    0.2656979
101600.0000000    0.2675829
101640.0000000    0.2595531
101680.0000000    0.2604977
101720.0000000    0.2483947
101760.0000000    0.2448737
101800.0000000    0.2575222
101840.0000000    0.2705508
101880.0000000    0.2492625
101920.0000000    0.2480114
101960.0000000    0.2410416
102000.0000000    0.2460848
102040.0000000    0.2293331
102080.0000000    0.2358710
102120.0000000    0.2528515
102160.0000000    0.2566204
102200.0000000    0.2431833
102240.0000000    0.2480474
102280.0000000    0.2469869
102320.0000000    0.2479447
102360.0000000    0.2485037
102400.0000000    0.2629747
102440.0000000    0.2784201
102480.0000000    0.2608920
102520.0000000    0.2832550
102560.0000000    0.2647455
102600.0000000    0.2814924
102640.0000000    0.2711631
102680.0000000    0.2610529
102720.0000000    0.2636345
102760.0000000    0.2674255
102800.0000000    0.2683371
102840.0000000    0.2694145
102880.0000000    0.2381322
102920.0000000    0.2499184
102960.0000000    0.2569943
103000.0000000    0.2431390
103040.0000000    0.2533970
103080.0000000    0.2414241
103120.0000000    0.2279197
103160.0000000    0.2656348
103200.0000000    0.2543792
103240.0000000    0.2577243
103280.0000000    0.2535243
103320.0000000    0.2563441
103360.0000000    0.2708979
103400.0000000    0.2519265
103440.0000000    0.2465447
103480.0000000    0.2560398
103520.0000000    0.2621610
103560.0000000    0.2311522
103600.0000000    0.2274522
103640.0000000    0.2424739
103680.0000000    0.2201832
103720.0000000    0.2359134
103760.0000000    0.2368710
103800.0000000    0.2289332
103840.0000000    0.2234509
103880.0000000    0.2479006
103920.0000000    0.2486431
103960.0000000    0.2441544
104000.0000000    0.2403599
104040.0000000    0.2308418
104080.0000000    0.2687967
104120.0000000    0.2633561
104160.0000000    0.2508020
104200.0000000    0.2456180
104240.0000000    0.2582710
104280.0000000    0.2598950
104320.0000000    0.2615890
104360.0000000    0.2512201
104400.0000000    0.2563461
104440.0000000    0.2675780
104480.0000000    0.2632162
104520.0000000    0.2421573
104560.0000000    0.2381750
104600.0000000    0.2380517
104640.0000000    0.2605460
104680.0000000    0.2695210
104720.0000000    0.2483466
104760.0000000    0.2597355
104800.0000000    0.2682241
104840.0000000    0.2555080
104880.0000000    0.2613250
104920.0000000    0.2596220
104960.0000000    0.2519426
105000.0000000    0.2794228
105040.0000000    0.2762115
105080.0000000    0.2632128
105120.0000000    0.2502829
105160.0000000    0.2371361
105200.0000000    0.2567560
105240.0000000    0.2476063
105280.0000000    0.2643231
105320.0000000    0.2651356
105360.0000000    0.2546521
105400.0000000    0.2706062
105440.0000000    0.2669794
105480.0000000    0.2587455
105520.0000000    0.2500447
105560.0000000    0.2527884
105600.0000000    0.2502138
105640.0000000    0.2302995
105680.0000000    0.2426252
105720.0000000    0.2500446
105760.0000000    0.2713060
105800.0000000    0.2443863
105840.0000000    0.2770602
105880.0000000    0.2694929
105920.0000000    0.2782758
105960.0000000    0.2651579
106000.0000000    0.2620369
106040.0000000    0.2526979
106080.0000000    0.2793815
106120.0000000    0.2637211
106160.0000000    0.2754868
106200.0000000    0.2927797
106240.0000000    0.2850066
106280.0000000    0.2617433
106320.0000000    0.2648354
106360.0000000    0.2992626
106400.0000000    0.2822760
106440.0000000    0.2589605
106480.0000000    0.2732719
106520.0000000    0.2716571
106560.0000000    0.2647588
106600.0000000    0.2838792
106640.0000000    0.2882913
106680.0000000    0.2605635
106720.0000000    0.2820421
106760.0000000    0.2761843
106800.0000000    0.2692025
106840.0000000    0.2715448
106880.0000000    0.2613744
106920.0000000    0.2701858
106960.0000000    0.2760036
107000.0000000    0.2572465
107040.0000000    0.2580524
107080.0000000    0.2710137
107120.0000000    0.2665586
107160.0000000    0.2353923
107200.0000000    0.2637596
107240.0000000    0.2687989
107280.0000000    0.2568211
107320.0000000    0.2600572
107360.0000000    0.2726077
107400.0000000    0.2586505
107440.0000000    0.2456649
107480.0000000    0.2578596
107520.0000000    0.2436164
107560.0000000    0.2369119
107600.0000000    0.2312122
107640.0000000    0.2444477
107680.0000000    0.2637561
107720.0000000    0.2472638
107760.0000000    0.2429678
107800.0000000    0.2529432
107840.0000000    0.2619713
107880.0000000    0.2487971
107920.0000000    0.2576747
107960.0000000    0.2529373
108000.0000000    0.2462462
108040.0000000    0.2642718
108080.0000000    0.2570320
108120.0000000    0.2544751
108160.0000000    0.2704905
108200.0000000    0.2574041
108240.0000000    0.2653662
108280.0000000    0.2798418
108320.0000000    0.2506082
108360.0000000    0.2626106
108400.0000000    0.2599752
108440.0000000    0.2361531
108480.0000000    0.2338534
108520.0000000    0.2504290
108560.0000000    0.2425614
108600.0000000    0.2464238
108640.0000000    0.2517936
108680.0000000    0.2387148
108720.0000000    0.2449099
108760.0000000    0.2556404
108800.0000000    0.2502573
108840.0000000    0.2545595
108880.0000000    0.2361088
108920.0000000    0.2392952
108960.0000000    0.2501353
109000.0000000    0.2437545
109040.0000000    0.2553655
109080.0000000    0.2341025
109120.0000000    0.2445453
109160.0000000    0.2660326
109200.0000000    0.2606311
109240.0000000    0.2383620
109280.0000000    0.2474503
109320.0000000    0.2509687
109360.0000000    0.2583914
109400.0000000    0.2611708
109440.0000000    0.2782796
109480.0000000    0.2705750
109520.0000000    0.2585840
109560.0000000    0.2649010
109600.0000000    0.2735069
109640.0000000    0.2810637
109680.0000000    0.2727835
109720.0000000    0.2920972
109760.0000000    0.2969966
109800.0000000    0.2842161
109840.0000000    0.3025278
109880.0000000    0.2881693
109920.0000000    0.2815725
109960.0000000    0.2826119
110000.0000000    0.2596273
110040.0000000    0.2679469
110080.0000000    0.2595664
110120.0000000    0.2898078
110160.0000000    0.2918307
110200.0000000    0.2854325
110240.0000000    0.2632276
110280.0000000    0.2838084
110320.0000000    0.2674074
110360.0000000    0.2873265
110400.0000000    0.3025673
110440.0000000    0.3106906
110480.0000000    0.2938394
110520.0000000    0.2596187
110560.0000000    0.2880747
110600.0000000    0.2553605
110640.0000000    0.2858315
110680.0000000    0.2642714
110720.0000000    0.2519686
110760.0000000    0.2715486
110800.0000000    0.2669421
110840.0000000    0.2609870
110880.0000000    0.3074009
110920.0000000    0.2798892
110960.0000000    0.2801163
111000.0000000    0.2521419
111040.0000000    0.2561961
111080.0000000    0.2762793
111120.0000000    0.2675269
111160.0000000    0.2854806
111200.0000000    0.2844814
111240.0000000    0.2940635
111280.0000000    0.3029979
111320.0000000    0.2967350
111360.0000000    0.2785296
111400.0000000    0.2770678
111440.0000000    0.3016949
111480.0000000    0.3009965
111520.0000000    0.2795327
111560.0000000    0.2682545
111600.0000000    0.2780949
111640.0000000    0.2627066
111680.0000000    0.2784475
111720.0000000    0.2736642
111760.0000000    0.2766398
111800.0000000    0.2921144
111840.0000000    0.2318964
111880.0000000    0.2697084
111920.0000000    0.2666892
111960.0000000    0.2693290
112000.0000000    0.2580830
112040.0000000    0.2564743
112080.0000000    0.2612068
112120.0000000    0.2814169
112160.0000000    0.2828179
112200.0000000    0.2728720
112240.0000000    0.2865458
112280.0000000    0.2942660
112320.0000000    0.2643916
112360.0000000    0.2732361
112400.0000000    0.2491968
112440.0000000    0.3045446
112480.0000000    0.2872179
112520.0000000    0.2949685
112560.0000000    0.2886308
112600.0000000    0.2817404
112640.0000000    0.2763176
112680.0000000    0.2659272
112720.0000000    0.2539892
112760.0000000    0.2572793
112800.0000000    0.2722501
112840.0000000    0.2825404
112880.0000000    0.2817455
112920.0000000    0.2948546
112960.0000000    0.2719984
113000.0000000    0.2682133
113040.0000000    0.2949263
113080.0000000    0.2931038
113120.0000000    0.2944601
113160.0000000    0.2804888
113200.0000000    0.2793405
113240.0000000    0.2862422
113280.0000000    0.2795333
113320.0000000    0.2696434
113360.0000000    0.2625425
113400.0000000    0.2822227
113440.0000000    0.2704569
113480.0000000    0.2742963
113520.0000000    0.2861616
113560.0000000    0.2610970
113600.0000000    0.2678414
113640.0000000    0.2883916
113680.0000000    0.2911845
113720.0000000    0.2679640
113760.0000000    0.2562846
113800.0000000    0.2751081
113840.0000000    0.2704919
113880.0000000    0.2820232
113920.0000000    0.2737232
113960.0000000    0.2800159
114000.0000000    0.2641382
114040.0000000    0.2484126
114080.0000000    0.2655985
114120.0000000    0.2627280
114160.0000000    0.2615113
114200.0000000    0.2837231
114240.0000000    0.2879211
114280.0000000    0.2789303
114320.0000000    0.2785937
114360.0000000    0.2977322
114400.0000000    0.2781702
114440.0000000    0.2808532
114480.0000000    0.2912152
114520.0000000    0.2656748
114560.0000000    0.2758701
114600.0000000    0.2720556
114640.0000000    0.2637226
114680.0000000    0.2735749
114720.0000000    0.2553950
114760.0000000    0.2606523
114800.0000000    0.2530732
114840.0000000    0.2716506
114880.0000000    0.2692776
114920.0000000    0.2809649
114960.0000000    0.2745110
115000.0000000    0.2469372
115040.0000000    0.2756947
115080.0000000    0.2604058
115120.0000000    0.2817849
115160.0000000    0.2692522
115200.0000000    0.2809096
115240.0000000    0.2662311
115280.0000000    0.2617073
115320.0000000    0.2671249
115360.0000000    0.2809813
115400.0000000    0.2597302
115440.0000000    0.2830032
115480.0000000    0.2607200
115520.0000000    0.2880502
115560.0000000    0.2806833
115600.0000000    0.2736691
115640.0000000    0.2798622
115680.0000000    0.2797055
115720.0000000    0.2784492
115760.0000000    0.2882183
115800.0000000    0.2821536
115840.0000000    0.2699989
115880.0000000    0.2740358
115920.0000000    0.2655055
115960.0000000    0.2766519
116000.0000000    0.2796890
116040.0000000    0.2616501
116080.0000000    0.2634965
116120.0000000    0.2494273
116160.0000000    0.2631883
116200.0000000    0.2686270
116240.0000000    0.2432021
116280.0000000    0.2687156
116320.0000000    0.2683760
116360.0000000    0.2546514
116400.0000000    0.2584168
116440.0000000    0.2558515
116480.0000000    0.2744064
116520.0000000    0.2643205
116560.0000000    0.2514486
116600.0000000    0.2731096
116640.0000000    0.2837069
116680.0000000    0.2594794
116720.0000000    0.2289494
116760.0000000    0.2449607
116800.0000000    0.2599116
116840.0000000    0.2532128
116880.0000000    0.2510508
116920.0000000    0.2518034
116960.0000000    0.2646700
117000.0000000    0.2718036
117040.0000000    0.2855942
117080.0000000    0.2708549
117120.0000000    0.2720149
117160.0000000    0.2911580
117200.0000000    0.2792608
117240.0000000    0.2988537
117280.0000000    0.2802764
117320.0000000    0.2629855
117360.0000000    0.2842472
117400.0000000    0.2656177
117440.0000000    0.2950988
117480.0000000    0.2664510
117520.0000000    0.2536753
117560.0000000    0.2556249
117600.0000000    0.2509622
117640.0000000    0.2633848
117680.0000000    0.2626877
117720.0000000    0.2618171
117760.0000000    0.2563550
117800.0000000    0.2723580
117840.0000000    0.2729189
117880.0000000    0.2665372
117920.0000000    0.2470279
117960.0000000    0.2728075
118000.0000000    0.2674685
118040.0000000    0.2647240
118080.0000000    0.2572532
118120.0000000    0.2761860
118160.0000000    0.2772602
118200.0000000    0.2665280
118240.0000000    0.2604272
118280.0000000    0.2696793
118320.0000000    0.2852983
118360.0000000    0.2953575
118400.0000000    0.2653532
118440.0000000    0.2591251
118480.0000000    0.2696667
118520.0000000    0.2672753
118560.0000000    0.2657448
118600.0000000    0.2868913
118640.0000000    0.2832989
118680.0000000    0.2792257
118720.0000000    0.2687863
118760.0000000    0.2629461
118800.0000000    0.2541894
118840.0000000    0.2621893
118880.0000000    0.2599886
118920.0000000    0.2771955
118960.0000000    0.2797585
119000.0000000    0.2580153
119040.0000000    0.2750957
119080.0000000    0.2594381
119120.0000000    0.2796911
119160.0000000    0.2914812
119200.0000000    0.2651857
119240.0000000    0.2770784
119280.0000000    0.2669756
119320.0000000    0.2652172
119360.0000000    0.2720078
119400.0000000    0.2827816
119440.0000000    0.2688327
119480.0000000    0.2749214
119520.0000000    0.2658102
119560.0000000    0.2643527
119600.0000000    0.2782354
119640.0000000    0.2591424
119680.0000000    0.2720116
119720.0000000    0.2503156
119760.0000000    0.2826565
119800.0000000    0.2627626
119840.0000000    0.2804211
119880.0000000    0.2834433
119920.0000000    0.2794936
119960.0000000    0.2761549
120000.0000000    0.2680168
120040.0000000    0.2669804
120080.0000000    0.2735420
120120.0000000    0.2750323
120160.0000000    0.2599694
120200.0000000    0.2863371
120240.0000000    0.2622806
120280.0000000    0.2472170
120320.0000000    0.2683153
120360.0000000    0.2690509
120400.0000000    0.2524579
120440.0000000    0.2756366
120480.0000000    0.2513426
120520.0000000    0.2661228
120560.0000000    0.2585106
120600.0000000    0.2603019
120640.0000000    0.2600835
120680.0000000    0.2733530
120720.0000000    0.2735025
120760.0000000    0.2739350
120800.0000000    0.2812483
120840.0000000    0.2816106
120880.0000000    0.2656821
120920.0000000    0.2608557
120960.0000000    0.2674387
121000.0000000    0.2567433
121040.0000000    0.2636254
121080.0000000    0.2592454
121120.0000000    0.2415917
121160.0000000    0.2437694
121200.0000000    0.2543097
121240.0000000    0.2440778
121280.0000000    0.2699856
121320.0000000    0.2330269
121360.0000000    0.2478666
121400.0000000    0.2370309
121440.0000000    0.2564607
121480.0000000    0.2509333
121520.0000000    0.2665986
121560.0000000    0.2595975
121600.0000000    0.2564479
121640.0000000    0.2632361
121680.0000000    0.2836769
121720.0000000    0.2356779
121760.0000000    0.2798193
121800.0000000    0.2457436
121840.0000000    0.2546937
121880.0000000    0.2710367
121920.0000000    0.2267095
121960.0000000    0.2574894
122000.0000000    0.2438624
122040.0000000    0.2515091
122080.0000000    0.2748361
122120.0000000    0.2612753
122160.0000000    0.2650930
122200.0000000    0.2771928
122240.0000000    0.2614631
122280.0000000    0.2702537
122320.0000000    0.2863060
122360.0000000    0.2547790
122400.0000000    0.2802178
122440.0000000    0.2436550
122480.0000000    0.2547909
122520.0000000    0.2510165
122560.0000000    0.2670523
122600.0000000    0.2348502
122640.0000000    0.2520579
122680.0000000    0.2517135
122720.0000000    0.2499524
122760.0000000    0.2568381
122800.0000000    0.2399124
122840.0000000    0.2586322
122880.0000000    0.2435545
122920.0000000    0.2478403
122960.0000000    0.2498635
123000.0000000    0.2394624
123040.0000000    0.2399701
123080.0000000    0.2691585
123120.0000000    0.2390599
123160.0000000    0.2485508
123200.0000000    0.2491143
123240.0000000    0.2471957
123280.0000000    0.2630074
123320.0000000    0.2319226
123360.0000000    0.2465583
123400.0000000    0.2513520
123440.0000000    0.2475915
123480.0000000    0.2506261
123520.0000000    0.2658485
123560.0000000    0.2537314
123600.0000000    0.2456864
123640.0000000    0.2590904
123680.0000000    0.2543831
123720.0000000    0.2437982
123760.0000000    0.2314369
123800.0000000    0.2592292
123840.0000000    0.2521302
123880.0000000    0.2333642
123920.0000000    0.2713298
123960.0000000    0.2489535
124000.0000000    0.2469667
124040.0000000    0.2447108
124080.0000000    0.2455712
124120.0000000    0.2425299
124160.0000000    0.2529367
124200.0000000    0.2688628
124240.0000000    0.2509463
124280.0000000    0.2469288
124320.0000000    0.2539401
124360.0000000    0.2451769
124400.0000000    0.2372697
124440.0000000    0.2322553
124480.0000000    0.2245281
124520.0000000    0.2371764
124560.0000000    0.2417909
124600.0000000    0.2341325
124640.0000000    0.2243397
124680.0000000    0.2423291
124720.0000000    0.2550869
124760.0000000    0.2579422
124800.0000000    0.2393998
124840.0000000    0.2452958
124880.0000000    0.2672830
124920.0000000    0.2693777
124960.0000000    0.2679342
125000.0000000    0.2407658
125040.0000000    0.2688906
125080.0000000    0.2506822
125120.0000000    0.2416331
125160.0000000    0.2748777
125200.0000000    0.2606963
125240.0000000    0.2344619
125280.0000000    0.2532302
125320.0000000    0.2520136
125360.0000000    0.2654642
125400.0000000    0.2644799
125440.0000000    0.2734701
125480.0000000    0.2665114
125520.0000000    0.2675494
125560.0000000    0.2565861
125600.0000000    0.2580622
125640.0000000    0.2554990
125680.0000000    0.2429225
125720.0000000    0.2494354
125760.0000000    0.2311062
125800.0000000    0.2404893
125840.0000000    0.2634555
125880.0000000    0.2432674
125920.0000000    0.2610108
125960.0000000    0.2591665
126000.0000000    0.2370918
126040.0000000    0.2560916
126080.0000000    0.2482898
126120.0000000    0.2569743
126160.0000000    0.2594540
126200.0000000    0.2668135
126240.0000000    0.2750550
126280.0000000    0.2755843
126320.0000000    0.2881595
126360.0000000    0.2847506
126400.0000000    0.2858061
126440.0000000    0.2635213
126480.0000000    0.2727518
126520.0000000    0.2695366
126560.0000000    0.2632397
126600.0000000    0.2795064
126640.0000000    0.2655616
126680.0000000    0.2784675
126720.0000000    0.2524514
126760.0000000    0.2540387
126800.0000000    0.2358661
126840.0000000    0.2288403
126880.0000000    0.2617982
126920.0000000    0.2526021
126960.0000000    0.2983231
127000.0000000    0.2592177
127040.0000000    0.2385592
127080.0000000    0.2388479
127120.0000000    0.2668260
127160.0000000    0.2465880
127200.0000000    0.2650200
127240.0000000    0.2541969
127280.0000000    0.2616322
127320.0000000    0.2250585
127360.0000000    0.2340358
127400.0000000    0.2550637
127440.0000000    0.2467197
127480.0000000    0.2521142
127520.0000000    0.2435244
127560.0000000    0.2341413
127600.0000000    0.2394236
127640.0000000    0.2420055
127680.0000000    0.2534011
127720.0000000    0.2579030
127760.0000000    0.2531280
127800.0000000    0.2478917
127840.0000000    0.2591761
127880.0000000    0.2667863
127920.0000000    0.2540517
127960.0000000    0.2544872
128000.0000000    0.2599634
128040.0000000    0.2390077
128080.0000000    0.2505421
128120.0000000    0.2783988
128160.0000000    0.2701364
128200.0000000    0.2666765
128240.0000000    0.2647324
128280.0000000    0.2570982
128320.0000000    0.2831674
128360.0000000    0.2448031
128400.0000000    0.2364800
128440.0000000    0.2536200
128480.0000000    0.2552608
128520.0000000    0.2568804
128560.0000000    0.2547560
128600.0000000    0.2513130
128640.0000000    0.2370004
128680.0000000    0.2661900
128720.0000000    0.2570709
128760.0000000    0.2672348
128800.0000000    0.2606336
128840.0000000    0.2862626
128880.0000000    0.2431728
128920.0000000    0.2310913
128960.0000000    0.2602218
129000.0000000    0.2475532
129040.0000000    0.2538047
129080.0000000    0.2481140
129120.0000000    0.2488730
129160.0000000    0.2656100
129200.0000000    0.2561573
129240.0000000    0.2401238
129280.0000000    0.2488166
129320.0000000    0.2270059
129360.0000000    0.2358768
129400.0000000    0.2559409
129440.0000000    0.2378293
129480.0000000    0.2319891
129520.0000000    0.2382791
129560.0000000    0.2729408
129600.0000000    0.2568653
129640.0000000    0.2620440
129680.0000000    0.2677106
129720.0000000    0.2584679
129760.0000000    0.2559044
129800.0000000    0.2759043
129840.0000000    0.2479749
129880.0000000    0.2505657
129920.0000000    0.2525250
129960.0000000    0.2540677
130000.0000000    0.2585815
130040.0000000    0.2628247
130080.0000000    0.2654445
130120.0000000    0.2649927
130160.0000000    0.2635370
130200.0000000    0.2718777
130240.0000000    0.2612997
130280.0000000    0.2640641
130320.0000000    0.2570405
130360.0000000    0.2656185
130400.0000000    0.2700102
130440.0000000    0.2625993
130480.0000000    0.2528189
130520.0000000    0.2236615
130560.0000000    0.2651905
130600.0000000    0.2591394
130640.0000000    0.2374540
130680.0000000    0.2639159
130720.0000000    0.2597437
130760.0000000    0.2714356
130800.0000000    0.2840606
130840.0000000    0.2602811
130880.0000000    0.2578532
130920.0000000    0.2748387
130960.0000000    0.2680282
131000.0000000    0.2672815
131040.0000000    0.2771604
131080.0000000    0.2565314
131120.0000000    0.2253862
131160.0000000    0.2576733
131200.0000000    0.2426265
131240.0000000    0.2313353
131280.0000000    0.2520824
131320.0000000    0.2400670
131360.0000000    0.2569186
131400.0000000    0.2443824
131440.0000000    0.2578852
131480.0000000    0.2539760
131520.0000000    0.2471502
131560.0000000    0.2464628
131600.0000000    0.2360027
131640.0000000    0.2498501
131680.0000000    0.2758975
131720.0000000    0.2645763
131760.0000000    0.2551431
131800.0000000    0.2859658
131840.0000000    0.2704648
131880.0000000    0.2681018
131920.0000000    0.2682583
131960.0000000    0.2652496
132000.0000000    0.2479374
132040.0000000    0.2677416
132080.0000000    0.2352784
132120.0000000    0.2388118
132160.0000000    0.2230327
132200.0000000    0.2424268
132240.0000000    0.2385113
132280.0000000    0.2510257
132320.0000000    0.2754561
132360.0000000    0.2508830
132400.0000000    0.2652082
132440.0000000    0.2531295
132480.0000000    0.2695818
132520.0000000    0.2436704
132560.0000000    0.2638460
132600.0000000    0.2520811
132640.0000000    0.2675357
132680.0000000    0.2662988
132720.0000000    0.2797514
132760.0000000    0.2694231
132800.0000000    0.2571192
132840.0000000    0.2803616
132880.0000000    0.2689270
132920.0000000    0.2636426
132960.0000000    0.2542499
133000.0000000    0.2588985
133040.0000000    0.2449274
133080.0000000    0.2736992
133120.0000000    0.2603591
133160.0000000    0.2588151
133200.0000000    0.2536756
133240.0000000    0.2588250
133280.0000000    0.2651282
133320.0000000    0.2754452
133360.0000000    0.2934827
133400.0000000    0.2935364
133440.0000000    0.2820363
133480.0000000    0.2750844
133520.0000000    0.2837374
133560.0000000    0.2651495
133600.0000000    0.2623904
133640.0000000    0.2503686
133680.0000000    0.2611918
133720.0000000    0.2577412
133760.0000000    0.2590908
133800.0000000    0.2610461
133840.0000000    0.2716180
133880.0000000    0.2442607
133920.0000000    0.2592482
133960.0000000    0.2542571
134000.0000000    0.2520502
134040.0000000    0.2415735
134080.0000000    0.2369525
134120.0000000    0.2617065
134160.0000000    0.2563447
134200.0000000    0.2662756
134240.0000000    0.2675687
134280.0000000    0.2663086
134320.0000000    0.2481558
134360.0000000    0.2656642
134400.0000000    0.2401393
134440.0000000    0.2301202
134480.0000000    0.2592010
134520.0000000    0.2691054
134560.0000000    0.2688634
134600.0000000    0.2781801
134640.0000000    0.2411028
134680.0000000    0.2652856
134720.0000000    0.2437960
134760.0000000    0.2474336
134800.0000000    0.2484658
134840.0000000    0.2413709
134880.0000000    0.2373046
134920.0000000    0.2577946
134960.0000000    0.2584096
135000.0000000    0.2583665
135040.0000000    0.2629405
135080.0000000    0.2515268
135120.0000000    0.2322668
135160.0000000    0.2500554
135200.0000000    0.2490346
135240.0000000    0.2688228
135280.0000000    0.2452969
135320.0000000    0.2491290
135360.0000000    0.2431924
135400.0000000    0.2433682
135440.0000000    0.2498776
135480.0000000    0.2518656
135520.0000000    0.2649981
135560.0000000    0.2800059
135600.0000000    0.2595563
135640.0000000    0.2761733
135680.0000000    0.2660085
135720.0000000    0.2982537
135760.0000000    0.2772292
135800.0000000    0.2836479
135840.0000000    0.2644541
135880.0000000    0.2729735
135920.0000000    0.2652939
135960.0000000    0.2707246
136000.0000000    0.2745036
136040.0000000    0.2847727
136080.0000000    0.2996312
136120.0000000    0.3072085
136160.0000000    0.2750919
136200.0000000    0.2766646
136240.0000000    0.2745285
136280.0000000    0.2588606
136320.0000000    0.2482295
136360.0000000    0.2663383
136400.0000000    0.2691188
136440.0000000    0.3061060
136480.0000000    0.2798049
136520.0000000    0.2663280
136560.0000000    0.2760963
136600.0000000    0.2716305
136640.0000000    0.2848666
136680.0000000    0.2799690
136720.0000000    0.2706625
136760.0000000    0.2636834
136800.0000000    0.2590674
136840.0000000    0.2809491
136880.0000000    0.2819411
136920.0000000    0.2642851
136960.0000000    0.2658471
137000.0000000    0.2857399
137040.0000000    0.2768703
137080.0000000    0.2636032
137120.0000000    0.2686933
137160.0000000    0.2486553
137200.0000000    0.2727019
137240.0000000    0.2635683
137280.0000000    0.2845440
137320.0000000    0.2573472
137360.0000000    0.2664255
137400.0000000    0.2624064
137440.0000000    0.2770873
137480.0000000    0.2662545
137520.0000000    0.2897672
137560.0000000    0.2785994
137600.0000000    0.2795681
137640.0000000    0.2623525
137680.0000000    0.2613207
137720.0000000    0.2683890
137760.0000000    0.2746397
137800.0000000    0.2688631
137840.0000000    0.2468484
137880.0000000    0.2837778
137920.0000000    0.2842530
137960.0000000    0.2824393
138000.0000000    0.2578487
138040.0000000    0.2782772
138080.0000000    0.2577842
138120.0000000    0.2757723
138160.0000000    0.2605483
138200.0000000    0.2776142
138240.0000000    0.2745152
138280.0000000    0.2579106
138320.0000000    0.2567587
138360.0000000    0.2569703
138400.0000000    0.2557072
138440.0000000    0.2452280
138480.0000000    0.2528380
138520.0000000    0.2679128
138560.0000000    0.2484765
138600.0000000    0.2542289
138640.0000000    0.2598525
138680.0000000    0.2521735
138720.0000000    0.2440761
138760.0000000    0.2731444
138800.0000000    0.2500132
138840.0000000    0.2585123
138880.0000000    0.2603214
138920.0000000    0.2786833
138960.0000000    0.2743704
139000.0000000    0.2534001
139040.0000000    0.2478395
139080.0000000    0.2329668
139120.0000000    0.2381237
139160.0000000    0.2491996
139200.0000000    0.2501011
139240.0000000    0.2530970
139280.0000000    0.2540747
139320.0000000    0.2733488
139360.0000000    0.2779936
139400.0000000    0.2567486
139440.0000000    0.2534899
139480.0000000    0.2511765
139520.0000000    0.2586134
139560.0000000    0.2525125
139600.0000000    0.2325390
139640.0000000    0.2457164
139680.0000000    0.2593882
139720.0000000    0.2316518
139760.0000000    0.2264684
139800.0000000    0.2373026
139840.0000000    0.2419213
139880.0000000    0.2701333
139920.0000000    0.2789031
139960.0000000    0.2633107
140000.0000000    0.2803839
140040.0000000    0.2775249
140080.0000000    0.2842122
140120.0000000    0.2729176
140160.0000000    0.2586648
140200.0000000    0.2731793
140240.0000000    0.2820144
140280.0000000    0.2672370
140320.0000000    0.2614130
140360.0000000    0.2769545
140400.0000000    0.2676597
140440.0000000    0.2453413
140480.0000000    0.2434199
140520.0000000    0.2689950
140560.0000000    0.2641522
140600.0000000    0.2777388
140640.0000000    0.2709855
140680.0000000    0.2528707
140720.0000000    0.2593042
140760.0000000    0.2457391
140800.0000000    0.2629099
140840.0000000    0.2656004
140880.0000000    0.2576670
140920.0000000    0.2551325
140960.0000000    0.2432105
141000.0000000    0.2629384
141040.0000000    0.2608771
141080.0000000    0.2443465
141120.0000000    0.2403649
141160.0000000    0.2534296
141200.0000000    0.2368797
141240.0000000    0.2574669
141280.0000000    0.2578110
141320.0000000    0.2464810
141360.0000000    0.2548838
141400.0000000    0.2608333
141440.0000000    0.2608397
141480.0000000    0.2432427
141520.0000000    0.2221643
141560.0000000    0.2354910
141600.0000000    0.2402374
141640.0000000    0.2554207
141680.0000000    0.2478202
141720.0000000    0.2452941
141760.0000000    0.2407233
141800.0000000    0.2518783
141840.0000000    0.2529700
141880.0000000    0.2533162
141920.0000000    0.2605106
141960.0000000    0.2599264
142000.0000000    0.2508868
142040.0000000    0.2802259
142080.0000000    0.2886188
142120.0000000    0.2706361
142160.0000000    0.2534667
142200.0000000    0.2407246
142240.0000000    0.2489421
142280.0000000    0.2590794
142320.0000000    0.2502276
142360.0000000    0.2543023
142400.0000000    0.2570227
142440.0000000    0.2594218
142480.0000000    0.2474831
142520.0000000    0.2412529
142560.0000000    0.2616241
142600.0000000    0.2653287
142640.0000000    0.2559824
142680.0000000    0.2438622
142720.0000000    0.2379921
142760.0000000    0.2551696
142800.0000000    0.2347945
142840.0000000    0.2508562
142880.0000000    0.2594124
142920.0000000    0.2724452
142960.0000000    0.2363084
143000.0000000    0.2418325
143040.0000000    0.2679864
143080.0000000    0.2915853
143120.0000000    0.2610792
143160.0000000    0.2602994
143200.0000000    0.2450471
143240.0000000    0.2517007
143280.0000000    0.2535367
143320.0000000    0.2404805
143360.0000000    0.2648928
143400.0000000    0.2437555
143440.0000000    0.2553171
143480.0000000    0.2503653
143520.0000000    0.2697118
143560.0000000    0.2534923
143600.0000000    0.2622398
143640.0000000    0.2632080
143680.0000000    0.2587002
143720.0000000    0.2530495
143760.0000000    0.2663710
143800.0000000    0.2339689
143840.0000000    0.2612638
143880.0000000    0.2824155
143920.0000000    0.2825178
143960.0000000    0.2506716
144000.0000000    0.2686339
144040.0000000    0.2789709
144080.0000000    0.2651060
144120.0000000    0.2439572
144160.0000000    0.2650999
144200.0000000    0.2872636
144240.0000000    0.2473996
144280.0000000    0.2503543
144320.0000000    0.2849303
144360.0000000    0.2907121
144400.0000000    0.2460551
144440.0000000    0.2914689
144480.0000000    0.2415716
144520.0000000    0.2631256
144560.0000000    0.2587188
144600.0000000    0.2795885
144640.0000000    0.2736925
144680.0000000    0.2671539
144720.0000000    0.2753744
144760.0000000    0.2562252
144800.0000000    0.2569443
144840.0000000    0.2590007
144880.0000000    0.2605246
144920.0000000    0.2489838
144960.0000000    0.2494736
145000.0000000    0.2555614
145040.0000000    0.2610711
145080.0000000    0.2483487
145120.0000000    0.2587967
145160.0000000    0.2674430
145200.0000000    0.2652046
145240.0000000    0.2596700
145280.0000000    0.2477990
145320.0000000    0.2525337
145360.0000000    0.2631410
145400.0000000    0.2555560
145440.0000000    0.2529469
145480.0000000    0.2359371
145520.0000000    0.2455775
145560.0000000    0.2571542
145600.0000000    0.2496570
145640.0000000    0.2595852
145680.0000000    0.2440537
145720.0000000    0.2640813
145760.0000000    0.2635873
145800.0000000    0.2865084
145840.0000000    0.2991149
145880.0000000    0.2897773
145920.0000000    0.2678828
145960.0000000    0.2530856
146000.0000000    0.2807221
146040.0000000    0.2594902
146080.0000000    0.2655945
146120.0000000    0.2650307
146160.0000000    0.2588233
146200.0000000    0.2630002
146240.0000000    0.2694423
146280.0000000    0.2930399
146320.0000000    0.2587414
146360.0000000    0.2613435
146400.0000000    0.2589167
146440.0000000    0.2735913
146480.0000000    0.2580372
146520.0000000    0.2284489
146560.0000000    0.2368431
146600.0000000    0.2624927
146640.0000000    0.2564687
146680.0000000    0.2405151
146720.0000000    0.2726900
146760.0000000    0.2697236
146800.0000000    0.2461373
146840.0000000    0.2484149
146880.0000000    0.2552303
146920.0000000    0.2620961
146960.0000000    0.2735693
147000.0000000    0.2608834
147040.0000000    0.2781393
147080.0000000    0.2503915
147120.0000000    0.2483693
147160.0000000    0.2497416
147200.0000000    0.2363354
147240.0000000    0.2590612
147280.0000000    0.2360702
147320.0000000    0.2549412
147360.0000000    0.2285616
147400.0000000    0.2511566
147440.0000000    0.2341957
147480.0000000    0.2452137
147520.0000000    0.2532031
147560.0000000    0.2327629
147600.0000000    0.2388522
147640.0000000    0.2562715
147680.0000000    0.2505461
147720.0000000    0.2443723
147760.0000000    0.2305490
147800.0000000    0.2555089
147840.0000000    0.2371186
147880.0000000    0.2441702
147920.0000000    0.2676622
147960.0000000    0.2519501
148000.0000000    0.2628673
148040.0000000    0.2716909
148080.0000000    0.2479197
148120.0000000    0.2532723
148160.0000000    0.2312327
148200.0000000    0.2450394
148240.0000000    0.2719029
148280.0000000    0.2805839
148320.0000000    0.2646833
148360.0000000    0.2747277
148400.0000000    0.2530929
148440.0000000    0.2548878
148480.0000000    0.2388440
148520.0000000    0.2325512
148560.0000000    0.2473461
148600.0000000    0.2560359
148640.0000000    0.2551199
148680.0000000    0.2752625
148720.0000000    0.2741344
148760.0000000    0.2658280
148800.0000000    0.2616901
148840.0000000    0.2590320
148880.0000000    0.2442298
148920.0000000    0.2542525
148960.0000000    0.2713779
149000.0000000    0.2478452
149040.0000000    0.2517278
149080.0000000    0.2555113
149120.0000000    0.2475493
149160.0000000    0.2420943
149200.0000000    0.2583010
149240.0000000    0.2516596
149280.0000000    0.2398248
149320.0000000    0.2474563
149360.0000000    0.2390192
149400.0000000    0.2277473
149440.0000000    0.2512904
149480.0000000    0.2533522
149520.0000000    0.2392247
149560.0000000    0.2500392
149600.0000000    0.2647137
149640.0000000    0.2602198
149680.0000000    0.2644772
149720.0000000    0.2634743
149760.0000000    0.2604801
149800.0000000    0.2574029
149840.0000000    0.2690793
149880.0000000    0.2599056
149920.0000000    0.2585383
149960.0000000    0.2403227
150000.0000000    0.2407404
150040.0000000    0.2565689
150080.0000000    0.2690853
150120.0000000    0.2572528
150160.0000000    0.2488992
150200.0000000    0.2534482
150240.0000000    0.2480365
150280.0000000    0.2481105
150320.0000000    0.2372444
150360.0000000    0.2533939
150400.0000000    0.2424375
150440.0000000    0.2520569
150480.0000000    0.2551121
150520.0000000    0.2471112
150560.0000000    0.2526377
150600.0000000    0.2695135
150640.0000000    0.2593515
150680.0000000    0.2290425
150720.0000000    0.2633971
150760.0000000    0.2461063
150800.0000000    0.2217815
150840.0000000    0.2568531
150880.0000000    0.2508330
150920.0000000    0.2378945
150960.0000000    0.2308613
151000.0000000    0.2551779
151040.0000000    0.2387948
151080.0000000    0.2377017
151120.0000000    0.2593530
151160.0000000    0.2546155
151200.0000000    0.2542785
151240.0000000    0.2603476
151280.0000000    0.2717394
151320.0000000    0.2415825
151360.0000000    0.2557542
151400.0000000    0.2281475
151440.0000000    0.2512773
151480.0000000    0.2588920
151520.0000000    0.2296963
151560.0000000    0.2284309
151600.0000000    0.2468941
151640.0000000    0.2595926
151680.0000000    0.2623603
151720.0000000    0.2553244
151760.0000000    0.2517655
151800.0000000    0.2466637
151840.0000000    0.2441652
151880.0000000    0.2438006
151920.0000000    0.2687411
151960.0000000    0.2688187
152000.0000000    0.2625922
152040.0000000    0.2703171
152080.0000000    0.2476040
152120.0000000    0.2444490
152160.0000000    0.2332255
152200.0000000    0.2461572
152240.0000000    0.2401296
152280.0000000    0.2400796
152320.0000000    0.2359504
152360.0000000    0.2611602
152400.0000000    0.2531840
152440.0000000    0.2475708
152480.0000000    0.2460727
152520.0000000    0.2584989
152560.0000000    0.2416205
152600.0000000    0.2393417
152640.0000000    0.2444619
152680.0000000    0.2601695
152720.0000000    0.2387713
152760.0000000    0.2367497
152800.0000000    0.2266530
152840.0000000    0.2546275
152880.0000000    0.2478363
152920.0000000    0.2439967
152960.0000000    0.2364059
153000.0000000    0.2511707
153040.0000000    0.2602671
153080.0000000    0.2381445
153120.0000000    0.2574410
153160.0000000    0.2481871
153200.0000000    0.2810374
153240.0000000    0.2674513
153280.0000000    0.2609283
153320.0000000    0.2809756
153360.0000000    0.2573497
153400.0000000    0.2708124
153440.0000000    0.2544026
153480.0000000    0.2776324
153520.0000000    0.2774473
153560.0000000    0.2499058
153600.0000000    0.2734357
153640.0000000    0.2445562
153680.0000000    0.2434282
153720.0000000    0.2456755
153760.0000000    0.2377663
153800.0000000    0.2542683
153840.0000000    0.2673245
153880.0000000    0.2618093
153920.0000000    0.2443762
153960.0000000    0.2456817
154000.0000000    0.2535321
154040.0000000    0.2408638
154080.0000000    0.2467961
154120.0000000    0.2501755
154160.0000000    0.2612150
154200.0000000    0.2517061
154240.0000000    0.2517020
154280.0000000    0.2531972
154320.0000000    0.2460839
154360.0000000    0.2496396
154400.0000000    0.2343836
154440.0000000    0.2555612
154480.0000000    0.2448497
154520.0000000    0.2574341
154560.0000000    0.2277608
154600.0000000    0.2171139
154640.0000000    0.2630754
154680.0000000    0.2681338
154720.0000000    0.2738920
154760.0000000    0.2539845
154800.0000000    0.2599094
154840.0000000    0.2620402
154880.0000000    0.2710777
154920.0000000    0.2613345
154960.0000000    0.2571421
155000.0000000    0.2642180
155040.0000000    0.2789391
155080.0000000    0.2217577
155120.0000000    0.2340624
155160.0000000    0.2427869
155200.0000000    0.2429837
155240.0000000    0.2365408
155280.0000000    0.2637213
155320.0000000    0.2495813
155360.0000000    0.2439380
155400.0000000    0.2532373
155440.0000000    0.2498728
155480.0000000    0.2449371
155520.0000000    0.2464924
155560.0000000    0.2500088
155600.0000000    0.2557392
155640.0000000    0.2438120
155680.0000000    0.2575693
155720.0000000    0.2595907
155760.0000000    0.2426288
155800.0000000    0.2584744
155840.0000000    0.2580282
155880.0000000    0.2508696
155920.0000000    0.2679808
155960.0000000    0.2452570
156000.0000000    0.2498812
156040.0000000    0.2605396
156080.0000000    0.2544623
156120.0000000    0.2518293
156160.0000000    0.2404006
156200.0000000    0.2313657
156240.0000000    0.2381528
156280.0000000    0.2543182
156320.0000000    0.2404498
156360.0000000    0.2508875
156400.0000000    0.2234006
156440.0000000    0.2276040
156480.0000000    0.2298338
156520.0000000    0.2311829
156560.0000000    0.2543700
156600.0000000    0.2474505
156640.0000000    0.2390973
156680.0000000    0.2368080
156720.0000000    0.2325981
156760.0000000    0.2417590
156800.0000000    0.2300330
156840.0000000    0.2340642
156880.0000000    0.2358737
156920.0000000    0.2521734
156960.0000000    0.2566386
157000.0000000    0.2302959
157040.0000000    0.2549815
157080.0000000    0.2368356
157120.0000000    0.2454880
157160.0000000    0.2417244
157200.0000000    0.2310396
157240.0000000    0.2387215
157280.0000000    0.2309026
157320.0000000    0.2378468
157360.0000000    0.2612516
157400.0000000    0.2301114
157440.0000000    0.2664947
157480.0000000    0.2555197
157520.0000000    0.2430060
157560.0000000    0.2378774
157600.0000000    0.2510336
157640.0000000    0.2565506
157680.0000000    0.2528068
157720.0000000    0.2371344
157760.0000000    0.2556450
157800.0000000    0.2493533
157840.0000000    0.2529268
157880.0000000    0.2331159
157920.0000000    0.2520874
157960.0000000    0.2707393
158000.0000000    0.2523986
158040.0000000    0.2514874
158080.0000000    0.2623882
158120.0000000    0.2416918
158160.0000000    0.2332068
158200.0000000    0.2285979
158240.0000000    0.2552625
158280.0000000    0.2528840
158320.0000000    0.2626693
158360.0000000    0.2708243
158400.0000000    0.2487553
158440.0000000    0.2659654
158480.0000000    0.2480074
158520.0000000    0.2581801
158560.0000000    0.2320407
158600.0000000    0.2577991
158640.0000000    0.2687806
158680.0000000    0.2447915
158720.0000000    0.2478286
158760.0000000    0.2470155
158800.0000000    0.2438328
158840.0000000    0.2575929
158880.0000000    0.2535799
158920.0000000    0.2328803
158960.0000000    0.2589822
159000.0000000    0.2428886
159040.0000000    0.2424666
159080.0000000    0.2566615
159120.0000000    0.2440906
159160.0000000    0.2351795
159200.0000000    0.2526925
159240.0000000    0.2598583
159280.0000000    0.2433935
159320.0000000    0.2497383
159360.0000000    0.2445365
159400.0000000    0.2340920
159440.0000000    0.2589929
159480.0000000    0.2628812
159520.0000000    0.2530638
159560.0000000    0.2528788
159600.0000000    0.2501299
159640.0000000    0.2378386
159680.0000000    0.2352489
159720.0000000    0.2413115
159760.0000000    0.2416630
159800.0000000    0.2476270
159840.0000000    0.2484182
159880.0000000    0.2722372
159920.0000000    0.2799764
159960.0000000    0.2871182
160000.0000000    0.2694501
160040.0000000    0.2540415
160080.0000000    0.2491153
160120.0000000    0.2508060
160160.0000000    0.2782604
160200.0000000    0.2876186
160240.0000000    0.2562622
160280.0000000    0.2697763
160320.0000000    0.2534404
160360.0000000    0.2742500
160400.0000000    0.2571851
160440.0000000    0.2727578
160480.0000000    0.2778585
160520.0000000    0.2706052
160560.0000000    0.2562964
160600.0000000    0.2641325
160640.0000000    0.2552859
160680.0000000    0.2700666
160720.0000000    0.2653497
160760.0000000    0.2446558
160800.0000000    0.2509409
160840.0000000    0.2640173
160880.0000000    0.2626976
160920.0000000    0.2307325
160960.0000000    0.2344552
161000.0000000    0.2246643
161040.0000000    0.2280819
161080.0000000    0.2322645
161120.0000000    0.2395273
161160.0000000    0.2351955
161200.0000000    0.2411462
161240.0000000    0.2547218
161280.0000000    0.2536313
161320.0000000    0.2202076
161360.0000000    0.2237142
161400.0000000    0.2401324
161440.0000000    0.2549456
161480.0000000    0.2575161
161520.0000000    0.2498119
161560.0000000    0.2333882
161600.0000000    0.2438593
161640.0000000    0.2270966
161680.0000000    0.2341830
161720.0000000    0.2341840
161760.0000000    0.2457660
161800.0000000    0.2487445
161840.0000000    0.2321619
161880.0000000    0.2533067
161920.0000000    0.2493268
161960.0000000    0.2505830
162000.0000000    0.2583241
162040.0000000    0.2821818
162080.0000000    0.2281559
162120.0000000    0.2489111
162160.0000000    0.2330359
162200.0000000    0.2514627
162240.0000000    0.2515795
162280.0000000    0.2468199
162320.0000000    0.2421137
162360.0000000    0.2457732
162400.0000000    0.2500657
162440.0000000    0.2555713
162480.0000000    0.2341654
162520.0000000    0.2206013
162560.0000000    0.2434949
162600.0000000    0.2631012
162640.0000000    0.2607858
162680.0000000    0.2475828
162720.0000000    0.2490549
162760.0000000    0.2546076
162800.0000000    0.2533408
162840.0000000    0.2407285
162880.0000000    0.2528771
162920.0000000    0.2399531
162960.0000000    0.2467048
163000.0000000    0.2465579
163040.0000000    0.2439290
163080.0000000    0.2376496
163120.0000000    0.2305809
163160.0000000    0.2167639
163200.0000000    0.2293368
163240.0000000    0.2471225
163280.0000000    0.2498965
163320.0000000    0.2563286
163360.0000000    0.2449144
163400.0000000    0.2523452
163440.0000000    0.2521693
163480.0000000    0.2537050
163520.0000000    0.2695138
163560.0000000    0.2467554
163600.0000000    0.2147006
163640.0000000    0.2501583
163680.0000000    0.2329687
163720.0000000    0.2513546
163760.0000000    0.2454115
163800.0000000    0.2521048
163840.0000000    0.2347224
163880.0000000    0.2496092
163920.0000000    0.2424762
163960.0000000    0.2608275
164000.0000000    0.2547075
164040.0000000    0.2652541
164080.0000000    0.2546701
164120.0000000    0.2482817
164160.0000000    0.2508264
164200.0000000    0.2368050
164240.0000000    0.2225358
164280.0000000    0.2388707
164320.0000000    0.2449676
164360.0000000    0.2518147
164400.0000000    0.2513046
164440.0000000    0.2494864
164480.0000000    0.2599129
164520.0000000    0.2553525
164560.0000000    0.2560985
164600.0000000    0.2554997
164640.0000000    0.2613138
164680.0000000    0.2442714
164720.0000000    0.2765238
164760.0000000    0.2535291
164800.0000000    0.2472216
164840.0000000    0.2485180
164880.0000000    0.2521254
164920.0000000    0.2535658
164960.0000000    0.2673111
165000.0000000    0.2892318
165040.0000000    0.2677999
165080.0000000    0.2648997
165120.0000000    0.2631262
165160.0000000    0.2837547
165200.0000000    0.2818745
165240.0000000    0.2952754
165280.0000000    0.2857069
165320.0000000    0.2888376
165360.0000000    0.2794226
165400.0000000    0.2883016
165440.0000000    0.3169387
165480.0000000    0.2708474
165520.0000000    0.2545839
165560.0000000    0.2787825
165600.0000000    0.2680643
165640.0000000    0.2745885
165680.0000000    0.2572942
165720.0000000    0.2552801
165760.0000000    0.2527591
165800.0000000    0.2652190
165840.0000000    0.2660278
165880.0000000    0.2717029
165920.0000000    0.2709269
165960.0000000    0.2755520
166000.0000000    0.2732592
166040.0000000    0.2569821
166080.0000000    0.2666125
166120.0000000    0.2603619
166160.0000000    0.2825755
166200.0000000    0.2661926
166240.0000000    0.2890841
166280.0000000    0.2899181
166320.0000000    0.2766724
166360.0000000    0.2754606
166400.0000000    0.2682554
166440.0000000    0.2725793
166480.0000000    0.2521647
166520.0000000    0.2499674
166560.0000000    0.2691273
166600.0000000    0.2716756
166640.0000000    0.2763833
166680.0000000    0.2462244
166720.0000000    0.2553145
166760.0000000    0.2397524
166800.0000000    0.2525693
166840.0000000    0.2553862
166880.0000000    0.2584847
166920.0000000    0.2768488
166960.0000000    0.2603753
167000.0000000    0.2493138
167040.0000000    0.2581991
167080.0000000    0.2336466
167120.0000000    0.2451344
167160.0000000    0.2489126
167200.0000000    0.2430621
167240.0000000    0.2599565
167280.0000000    0.2448613
167320.0000000    0.2552465
167360.0000000    0.2520156
167400.0000000    0.2390888
167440.0000000    0.2582659
167480.0000000    0.2650335
167520.0000000    0.2894596
167560.0000000    0.2636740
167600.0000000    0.2766247
167640.0000000    0.2781663
167680.0000000    0.2773011
167720.0000000    0.2697961
167760.0000000    0.2795522
167800.0000000    0.2962827
167840.0000000    0.2686236
167880.0000000    0.2534523
167920.0000000    0.2510852
167960.0000000    0.2694664
168000.0000000    0.2896908
168040.0000000    0.2847489
168080.0000000    0.2882587
168120.0000000    0.2876028
168160.0000000    0.2854027
168200.0000000    0.2909328
168240.0000000    0.3087685
168280.0000000    0.3090886
168320.0000000    0.2944901
168360.0000000    0.3057329
168400.0000000    0.2995314
168440.0000000    0.3153272
168480.0000000    0.3046970
168520.0000000    0.2741622
168560.0000000    0.3124677
168600.0000000    0.2850475
168640.0000000    0.2761558
168680.0000000    0.2763163
168720.0000000    0.2844453
168760.0000000    0.3103883
168800.0000000    0.2982764
168840.0000000    0.2966240
168880.0000000    0.2817330
168920.0000000    0.2921274
168960.0000000    0.2901393
169000.0000000    0.2698088
169040.0000000    0.2785843
169080.0000000    0.2737638
169120.0000000    0.3007532
169160.0000000    0.2941067
169200.0000000    0.2989789
169240.0000000    0.2835773
169280.0000000    0.2807498
169320.0000000    0.2905458
169360.0000000    0.2702847
169400.0000000    0.2761312
169440.0000000    0.3039474
169480.0000000    0.2759148
169520.0000000    0.2796618
169560.0000000    0.2682350
169600.0000000    0.2871704
169640.0000000    0.2522444
169680.0000000    0.2730795
169720.0000000    0.2728675
169760.0000000    0.2636468
169800.0000000    0.2662142
169840.0000000    0.2737587
169880.0000000    0.2529668
169920.0000000    0.2769135
169960.0000000    0.2763516
170000.0000000    0.2596073
170040.0000000    0.2632246
170080.0000000    0.2739943
170120.0000000    0.2749210
170160.0000000    0.2718792
170200.0000000    0.2590158
170240.0000000    0.2660929
170280.0000000    0.2712430
170320.0000000    0.2720540
170360.0000000    0.2758944
170400.0000000    0.2802101
170440.0000000    0.2682909
170480.0000000    0.2693507
170520.0000000    0.2746038
170560.0000000    0.2821536
170600.0000000    0.2942826
170640.0000000    0.2798477
170680.0000000    0.2688356
170720.0000000    0.2741885
170760.0000000    0.2855119
170800.0000000    0.2772721
170840.0000000    0.2633264
170880.0000000    0.2681077
170920.0000000    0.2621982
170960.0000000    0.2673447
171000.0000000    0.2625650
171040.0000000    0.2563626
171080.0000000    0.2472388
171120.0000000    0.2679468
171160.0000000    0.2552470
171200.0000000    0.2719949
171240.0000000    0.2639980
171280.0000000    0.2776456
171320.0000000    0.2679385
171360.0000000    0.2842133
171400.0000000    0.2693623
171440.0000000    0.2556167
171480.0000000    0.2550812
171520.0000000    0.2537850
171560.0000000    0.2714812
171600.0000000    0.2702708
171640.0000000    0.2563686
171680.0000000    0.2704913
171720.0000000    0.2487487
171760.0000000    0.2559142
171800.0000000    0.2644991
171840.0000000    0.2451103
171880.0000000    0.2580629
171920.0000000    0.2353915
171960.0000000    0.2375709
172000.0000000    0.2470672
172040.0000000    0.2652209
172080.0000000    0.2690533
172120.0000000    0.2436634
172160.0000000    0.2515036
172200.0000000    0.2468037
172240.0000000    0.2743531
172280.0000000    0.2791408
172320.0000000    0.2511501
172360.0000000    0.2850539
172400.0000000    0.2641431
172440.0000000    0.2809963
172480.0000000    0.2819001
172520.0000000    0.2678143
172560.0000000    0.2614716
172600.0000000    0.2627952
172640.0000000    0.2778388
172680.0000000    0.2820193
172720.0000000    0.2684545
172760.0000000    0.2732352
172800.0000000    0.2725826
172840.0000000    0.2691996
172880.0000000    0.2919742
172920.0000000    0.2731164
172960.0000000    0.2548614
173000.0000000    0.2465694
173040.0000000    0.2887384
173080.0000000    0.2743619
173120.0000000    0.2669636
173160.0000000    0.2730511
173200.0000000    0.2721970
173240.0000000    0.2668203
173280.0000000    0.2794772
173320.0000000    0.2918961
173360.0000000    0.2731544
173400.0000000    0.3042578
173440.0000000    0.2847593
173480.0000000    0.2777892
173520.0000000    0.2519907
173560.0000000    0.2899030
173600.0000000    0.2560761
173640.0000000    0.2913410
173680.0000000    0.2571934
173720.0000000    0.2836058
173760.0000000    0.3018120
173800.0000000    0.2557295
173840.0000000    0.2827760
173880.0000000    0.2806705
173920.0000000    0.2578491
173960.0000000    0.2718074
174000.0000000    0.2762449
174040.0000000    0.2603899
174080.0000000    0.2594827
174120.0000000    0.2611635
174160.0000000    0.2569052
174200.0000000    0.2609259
174240.0000000    0.2592318
174280.0000000    0.2789137
174320.0000000    0.2637615
174360.0000000    0.2603018
174400.0000000    0.2603106
174440.0000000    0.2646824
174480.0000000    0.2644815
174520.0000000    0.2682708
174560.0000000    0.2565010
174600.0000000    0.2567708
174640.0000000    0.2547571
174680.0000000    0.2682329
174720.0000000    0.2787229
174760.0000000    0.2579239
174800.0000000    0.2595761
174840.0000000    0.2526493
174880.0000000    0.2740036
174920.0000000    0.2594072
174960.0000000    0.2706958
175000.0000000    0.2603157
175040.0000000    0.2676087
175080.0000000    0.2522147
175120.0000000    0.2379914
175160.0000000    0.2590358
175200.0000000    0.2568364
175240.0000000    0.2664906
175280.0000000    0.2858779
175320.0000000    0.2879225
175360.0000000    0.2668808
175400.0000000    0.2730789
175440.0000000    0.2682994
175480.0000000    0.2855678
175520.0000000    0.2765947
175560.0000000    0.2750624
175600.0000000    0.2613409
175640.0000000    0.2509764
175680.0000000    0.2800991
175720.0000000    0.2609988
175760.0000000    0.2728025
175800.0000000    0.2900322
175840.0000000    0.2812040
175880.0000000    0.2772957
175920.0000000    0.2868141
175960.0000000    0.2765787
176000.0000000    0.2737379
176040.0000000    0.2617330
176080.0000000    0.2702808
176120.0000000    0.2675693
176160.0000000    0.2888586
176200.0000000    0.2645363
176240.0000000    0.2746183
176280.0000000    0.2918470
176320.0000000    0.2954755
176360.0000000    0.2822283
176400.0000000    0.2736691
176440.0000000    0.2651297
176480.0000000    0.2764383
176520.0000000    0.2775169
176560.0000000    0.2652615
176600.0000000    0.2630472
176640.0000000    0.2581000
176680.0000000    0.2655064
176720.0000000    0.2742178
176760.0000000    0.2664927
176800.0000000    0.2570907
176840.0000000    0.2686849
176880.0000000    0.2746873
176920.0000000    0.2803713
176960.0000000    0.2612737
177000.0000000    0.2650473
177040.0000000    0.2774472
177080.0000000    0.2822487
177120.0000000    0.2591695
177160.0000000    0.2772029
177200.0000000    0.2770960
177240.0000000    0.2776269
177280.0000000    0.2876165
177320.0000000    0.2769881
177360.0000000    0.2727710
177400.0000000    0.2946766
177440.0000000    0.2707213
177480.0000000    0.2726524
177520.0000000    0.2774689
177560.0000000    0.2857381
177600.0000000    0.2876835
177640.0000000    0.2613487
177680.0000000    0.2755609
177720.0000000    0.2624033
177760.0000000    0.2735820
177800.0000000    0.2632405
177840.0000000    0.2516628
177880.0000000    0.2692075
177920.0000000    0.2758473
177960.0000000    0.2570453
178000.0000000    0.2756058
178040.0000000    0.2677847
178080.0000000    0.2683076
178120.0000000    0.2693161
178160.0000000    0.2704648
178200.0000000    0.2837777
178240.0000000    0.2717816
178280.0000000    0.2692702
178320.0000000    0.2879230
178360.0000000    0.2775784
178400.0000000    0.2717141
178440.0000000    0.2974359
178480.0000000    0.2799194
178520.0000000    0.2767245
178560.0000000    0.2779179
178600.0000000    0.2811655
178640.0000000    0.2852840
178680.0000000    0.3230060
178720.0000000    0.2927202
178760.0000000    0.3001680
178800.0000000    0.2819042
178840.0000000    0.2649697
178880.0000000    0.2731660
178920.0000000    0.2899424
178960.0000000    0.2854893
179000.0000000    0.2857118
179040.0000000    0.2784629
179080.0000000    0.2919364
179120.0000000    0.2860152
179160.0000000    0.2773660
179200.0000000    0.2726935
179240.0000000    0.2881801
179280.0000000    0.2797676
179320.0000000    0.2763832
179360.0000000    0.2400486
179400.0000000    0.2647484
179440.0000000    0.2505544
179480.0000000    0.2478339
179520.0000000    0.2422122
179560.0000000    0.2482911
179600.0000000    0.2420115
179640.0000000    0.2760514
179680.0000000    0.2634240
179720.0000000    0.2710225
179760.0000000    0.2698521
179800.0000000    0.2774681
179840.0000000    0.2570401
179880.0000000    0.2561453
179920.0000000    0.2716042
179960.0000000    0.2572390
180000.0000000    0.2564078
180040.0000000    0.2496984
180080.0000000    0.2501339
180120.0000000    0.2579074
180160.0000000    0.2503863
180200.0000000    0.2503068
180240.0000000    0.2767044
180280.0000000    0.2513250
180320.0000000    0.2686597
180360.0000000    0.2573311
180400.0000000    0.2629756
180440.0000000    0.2744082
180480.0000000    0.2650538
180520.0000000    0.2711365
180560.0000000    0.2556573
180600.0000000    0.2632706
180640.0000000    0.2606380
180680.0000000    0.2516857
180720.0000000    0.2489845
180760.0000000    0.2708073
180800.0000000    0.2810472
180840.0000000    0.2689305
180880.0000000    0.2726753
180920.0000000    0.2730904
180960.0000000    0.2585201
181000.0000000    0.2657370
181040.0000000    0.2753547
181080.0000000    0.2691199
181120.0000000    0.2708474
181160.0000000    0.2672678
181200.0000000    0.2787427
181240.0000000    0.2791900
181280.0000000    0.2870786
181320.0000000    0.2901334
181360.0000000    0.2875896
181400.0000000    0.3054712
181440.0000000    0.2944348
181480.0000000    0.2749307
181520.0000000    0.2795449
181560.0000000    0.2830430
181600.0000000    0.2663194
181640.0000000    0.2892027
181680.0000000    0.2775951
181720.0000000    0.2689808
181760.0000000    0.2955939
181800.0000000    0.2828934
181840.0000000    0.2711726
181880.0000000    0.2808626
181920.0000000    0.2717172
181960.0000000    0.2660101
182000.0000000    0.2784475
182040.0000000    0.2873458
182080.0000000    0.2837656
182120.0000000    0.2833731
182160.0000000    0.2878840
182200.0000000    0.2930558
182240.0000000    0.2757510
182280.0000000    0.2605957
182320.0000000    0.2688735
182360.0000000    0.2669513
182400.0000000    0.2825266
182440.0000000    0.2471207
182480.0000000    0.2702691
182520.0000000    0.2600077
182560.0000000    0.2821903
182600.0000000    0.2854007
182640.0000000    0.2809103
182680.0000000    0.2743960
182720.0000000    0.2689467
182760.0000000    0.2631768
182800.0000000    0.2783599
182840.0000000    0.2750745
182880.0000000    0.2762348
182920.0000000    0.2769621
182960.0000000    0.2844524
183000.0000000    0.2790671
183040.0000000    0.2653729
183080.0000000    0.2874692
183120.0000000    0.2833317
183160.0000000    0.3071592
183200.0000000    0.2878577
183240.0000000    0.2877855
183280.0000000    0.2982593
183320.0000000    0.2591760
183360.0000000    0.2807444
183400.0000000    0.2669879
183440.0000000    0.2611626
183480.0000000    0.2750095
183520.0000000    0.2577525
183560.0000000    0.2730715
183600.0000000    0.2589842
183640.0000000    0.2681475
183680.0000000    0.2652999
183720.0000000    0.2648411
183760.0000000    0.2758941
183800.0000000    0.2611499
183840.0000000    0.2509511
183880.0000000    0.2603235
183920.0000000    0.2665975
183960.0000000    0.2486420
184000.0000000    0.2410289
184040.0000000    0.2601642
184080.0000000    0.2407344
184120.0000000    0.2410723
184160.0000000    0.2464799
184200.0000000    0.2487723
184240.0000000    0.2400596
184280.0000000    0.2578525
184320.0000000    0.2671614
184360.0000000    0.2554704
184400.0000000    0.2782306
184440.0000000    0.2654461
184480.0000000    0.2773392
184520.0000000    0.2698700
184560.0000000    0.2340149
184600.0000000    0.2587701
184640.0000000    0.2485072
184680.0000000    0.2498291
184720.0000000    0.2858225
184760.0000000    0.2597024
184800.0000000    0.2584964
184840.0000000    0.2604245
184880.0000000    0.2419383
184920.0000000    0.2643444
184960.0000000    0.2585778
185000.0000000    0.2565973
185040.0000000    0.2582638
185080.0000000    0.2514792
185120.0000000    0.2719578
185160.0000000    0.2671295
185200.0000000    0.2689632
185240.0000000    0.2801224
185280.0000000    0.2655993
185320.0000000    0.2849100
185360.0000000    0.2922008
185400.0000000    0.2790272
185440.0000000    0.2564888
185480.0000000    0.2687664
185520.0000000    0.2738323
185560.0000000    0.2667598
185600.0000000    0.2700398
185640.0000000    0.2534885
185680.0000000    0.2681852
185720.0000000    0.2770385
185760.0000000    0.2750198
185800.0000000    0.2704440
185840.0000000    0.2642618
185880.0000000    0.2402316
185920.0000000    0.2439925
185960.0000000    0.2582572
186000.0000000    0.2489139
186040.0000000    0.2445278
186080.0000000    0.2850872
186120.0000000    0.2651586
186160.0000000    0.2545420
186200.0000000    0.2797613
186240.0000000    0.2776292
186280.0000000    0.2788278
186320.0000000    0.2855919
186360.0000000    0.3093342
186400.0000000    0.3005970
186440.0000000    0.2877224
186480.0000000    0.2657659
186520.0000000    0.2668092
186560.0000000    0.2702571
186600.0000000    0.2482183
186640.0000000    0.2718849
186680.0000000    0.2695248
186720.0000000    0.2452466
186760.0000000    0.2714491
186800.0000000    0.2645091
186840.0000000    0.2809848
186880.0000000    0.2672554
186920.0000000    0.2574511
186960.0000000    0.2346323
187000.0000000    0.2442986
187040.0000000    0.2452778
187080.0000000    0.2675136
187120.0000000    0.2455781
187160.0000000    0.2740493
187200.0000000    0.2611064
187240.0000000    0.2613123
187280.0000000    0.2478977
187320.0000000    0.2635264
187360.0000000    0.2593737
187400.0000000    0.2634754
187440.0000000    0.2614303
187480.0000000    0.2586519
187520.0000000    0.2489433
187560.0000000    0.2473828
187600.0000000    0.2563466
187640.0000000    0.2359205
187680.0000000    0.2405489
187720.0000000    0.2590073
187760.0000000    0.2591402
187800.0000000    0.2742901
187840.0000000    0.2810410
187880.0000000    0.2480052
187920.0000000    0.2746223
187960.0000000    0.2908712
188000.0000000    0.2819689
188040.0000000    0.3016738
188080.0000000    0.2922103
188120.0000000    0.2877119
188160.0000000    0.2759492
188200.0000000    0.3072359
188240.0000000    0.2919147
188280.0000000    0.2997279
188320.0000000    0.2696636
188360.0000000    0.2650132
188400.0000000    0.2608664
188440.0000000    0.2528271
188480.0000000    0.2531765
188520.0000000    0.2669353
188560.0000000    0.2813084
188600.0000000    0.2814415
188640.0000000    0.2845765
188680.0000000    0.2557432
188720.0000000    0.2656075
188760.0000000    0.2824944
188800.0000000    0.2898062
188840.0000000    0.2744576
188880.0000000    0.2884004
188920.0000000    0.2903126
188960.0000000    0.2732171
189000.0000000    0.2651347
189040.0000000    0.2647668
189080.0000000    0.2811919
189120.0000000    0.2908905
189160.0000000    0.2761016
189200.0000000    0.2770787
189240.0000000    0.2788643
189280.0000000    0.2886141
189320.0000000    0.2687811
189360.0000000    0.2719696
189400.0000000    0.2637368
189440.0000000    0.2798391
189480.0000000    0.2618233
189520.0000000    0.2648456
189560.0000000    0.2631402
189600.0000000    0.2687944
189640.0000000    0.2544621
189680.0000000    0.2692853
189720.0000000    0.2638415
189760.0000000    0.2697030
189800.0000000    0.2592606
189840.0000000    0.2676684
189880.0000000    0.2593514
189920.0000000    0.2750076
189960.0000000    0.2740396
190000.0000000    0.2964258
190040.0000000    0.2784185
190080.0000000    0.2682233
190120.0000000    0.2547399
190160.0000000    0.2726361
190200.0000000    0.2721249
190240.0000000    0.2712023
190280.0000000    0.2710785
190320.0000000    0.2573250
190360.0000000    0.2718825
190400.0000000    0.2691064
190440.0000000    0.2798110
190480.0000000    0.2598909
190520.0000000    0.2618591
190560.0000000    0.2899672
190600.0000000    0.2699233
190640.0000000    0.2844682
190680.0000000    0.2980273
190720.0000000    0.2770481
190760.0000000    0.2861091
190800.0000000    0.2636315
190840.0000000    0.2811487
190880.0000000    0.2628372
190920.0000000    0.2812687
190960.0000000    0.2794900
191000.0000000    0.2722533
191040.0000000    0.2844217
191080.0000000    0.2820039
191120.0000000    0.2755864
191160.0000000    0.2619537
191200.0000000    0.2820558
191240.0000000    0.2912241
191280.0000000    0.2562235
191320.0000000    0.2776741
191360.0000000    0.2855311
191400.0000000    0.2924370
191440.0000000    0.2765518
191480.0000000    0.2712353
191520.0000000    0.2638533
191560.0000000    0.2801303
191600.0000000    0.2854392
191640.0000000    0.2851868
191680.0000000    0.2703992
191720.0000000    0.2729359
191760.0000000    0.2749689
191800.0000000    0.2753139
191840.0000000    0.2752001
191880.0000000    0.3035926
191920.0000000    0.2890382
191960.0000000    0.2895038
192000.0000000    0.3068331
192040.0000000    0.2981754
192080.0000000    0.2912590
192120.0000000    0.3009507
192160.0000000    0.2724520
192200.0000000    0.2847933
192240.0000000    0.2791138
192280.0000000    0.2895103
192320.0000000    0.2787869
192360.0000000    0.2698075
192400.0000000    0.2816620
192440.0000000    0.2789574
192480.0000000    0.2846382
192520.0000000    0.2861617
192560.0000000    0.2907579
192600.0000000    0.2747628
192640.0000000    0.2696850
192680.0000000    0.2628187
192720.0000000    0.2673068
192760.0000000    0.2846386
192800.0000000    0.2602274
192840.0000000    0.2665424
192880.0000000    0.2629758
192920.0000000    0.2589101
192960.0000000    0.2614545
193000.0000000    0.2554528
193040.0000000    0.2718002
193080.0000000    0.2632465
193120.0000000    0.2703713
193160.0000000    0.2710466
193200.0000000    0.2509622
193240.0000000    0.2678536
193280.0000000    0.2879675
193320.0000000    0.2849222
193360.0000000    0.2675677
193400.0000000    0.2821952
193440.0000000    0.2558164
193480.0000000    0.2514513
193520.0000000    0.2459059
193560.0000000    0.2627362
193600.0000000    0.2795615
193640.0000000    0.2592906
193680.0000000    0.2654476
193720.0000000    0.2649624
193760.0000000    0.2701766
193800.0000000    0.2757173
193840.0000000    0.2597224
193880.0000000    0.2437941
193920.0000000    0.2688105
193960.0000000    0.2583371
194000.0000000    0.2703930
194040.0000000    0.2538530
194080.0000000    0.2717600
194120.0000000    0.2711005
194160.0000000    0.2721028
194200.0000000    0.2686082
194240.0000000    0.2655987
194280.0000000    0.2443265
194320.0000000    0.2466865
194360.0000000    0.2487018
194400.0000000    0.2488439
194440.0000000    0.2656552
194480.0000000    0.2656916
194520.0000000    0.2808667
194560.0000000    0.2511522
194600.0000000    0.2495123
194640.0000000    0.2620045
194680.0000000    0.2555908
194720.0000000    0.2558212
194760.0000000    0.2684053
194800.0000000    0.2645201
194840.0000000    0.2562270
194880.0000000    0.2547995
194920.0000000    0.2538050
194960.0000000    0.2724506
195000.0000000    0.2531693
195040.0000000    0.2664891
195080.0000000    0.2712536
195120.0000000    0.2816146
195160.0000000    0.2575621
195200.0000000    0.2504854
195240.0000000    0.2679337
195280.0000000    0.2470252
195320.0000000    0.2542258
195360.0000000    0.2494195
195400.0000000    0.2686003
195440.0000000    0.2555717
195480.0000000    0.2695008
195520.0000000    0.2614334
195560.0000000    0.2516761
195600.0000000    0.2612749
195640.0000000    0.2809124
195680.0000000    0.2606146
195720.0000000    0.2491131
195760.0000000    0.2546498
195800.0000000    0.2414930
195840.0000000    0.2539456
195880.0000000    0.2467254
195920.0000000    0.2474363
195960.0000000    0.2755997
196000.0000000    0.2513576
196040.0000000    0.2550959
196080.0000000    0.2603585
196120.0000000    0.2732276
196160.0000000    0.2629650
196200.0000000    0.2645562
196240.0000000    0.2732895
196280.0000000    0.2701492
196320.0000000    0.2816625
196360.0000000    0.2788684
196400.0000000    0.2760283
196440.0000000    0.2918355
196480.0000000    0.2809686
196520.0000000    0.2748778
196560.0000000    0.2643535
196600.0000000    0.2789925
196640.0000000    0.2563066
196680.0000000    0.2556130
196720.0000000    0.2496715
196760.0000000    0.2593873
196800.0000000    0.2622193
196840.0000000    0.2573200
196880.0000000    0.2624339
196920.0000000    0.2587906
196960.0000000    0.2540605
197000.0000000    0.2558677
197040.0000000    0.2696899
197080.0000000    0.2608390
197120.0000000    0.2733510
197160.0000000    0.2571889
197200.0000000    0.2571395
197240.0000000    0.2692007
197280.0000000    0.2428759
197320.0000000    0.2653885
197360.0000000    0.2601617
197400.0000000    0.2622436
197440.0000000    0.2657398
197480.0000000    0.2900351
197520.0000000    0.2655604
197560.0000000    0.2592119
197600.0000000    0.2664928
197640.0000000    0.2702827
197680.0000000    0.2679733
197720.0000000    0.2957070
197760.0000000    0.2949308
197800.0000000    0.2781757
197840.0000000    0.2546602
197880.0000000    0.2833310
197920.0000000    0.2613634
197960.0000000    0.2740921
198000.0000000    0.2623953
198040.0000000    0.2705172
198080.0000000    0.2885371
198120.0000000    0.2695102
198160.0000000    0.2947349
198200.0000000    0.2831474
198240.0000000    0.2704086
198280.0000000    0.2831651
198320.0000000    0.2747732
198360.0000000    0.2952074
198400.0000000    0.2718760
198440.0000000    0.2700242
198480.0000000    0.2870998
198520.0000000    0.3085065
198560.0000000    0.2698332
198600.0000000    0.2772221
198640.0000000    0.2857394
198680.0000000    0.2475986
198720.0000000    0.2680173
198760.0000000    0.2918145
198800.0000000    0.3187479
198840.0000000    0.2877585
198880.0000000    0.2776701
198920.0000000    0.2737690
198960.0000000    0.2831641
199000.0000000    0.2730764
199040.0000000    0.2770218
199080.0000000    0.2651226
199120.0000000    0.2678666
199160.0000000    0.2861524
199200.0000000    0.2848535
199240.0000000    0.2722102
199280.0000000    0.2684884
199320.0000000    0.2703398
199360.0000000    0.2657511
199400.0000000    0.2684499
199440.0000000    0.2597557
199480.0000000    0.2661974
199520.0000000    0.2776256
199560.0000000    0.2579964
199600.0000000    0.2771330
199640.0000000    0.2943164
199680.0000000    0.2688077
199720.0000000    0.2912150
199760.0000000    0.2760459
199800.0000000    0.2891813
199840.0000000    0.2679557
199880.0000000    0.2724937
199920.0000000    0.2728415
199960.0000000    0.2775432
200000.0000000    0.2750472
200040.0000000    0.2942472
200080.0000000    0.2613756
200120.0000000    0.2698817
200160.0000000    0.2991175
200200.0000000    0.2822756
200240.0000000    0.2736423
200280.0000000    0.2573225
200320.0000000    0.2956964
200360.0000000    0.2638422
200400.0000000    0.2871073
200440.0000000    0.2924476
200480.0000000    0.2905343
200520.0000000    0.2582298
200560.0000000    0.2483745
200600.0000000    0.2712279
200640.0000000    0.2575095
200680.0000000    0.2661715
200720.0000000    0.2635940
200760.0000000    0.2613595
200800.0000000    0.2539533
200840.0000000    0.2800795
200880.0000000    0.2866828
200920.0000000    0.2913615
200960.0000000    0.2864021
201000.0000000    0.2920994
201040.0000000    0.2917833
201080.0000000    0.2701955
201120.0000000    0.2728791
201160.0000000    0.2918772
201200.0000000    0.2609762
201240.0000000    0.2858045
201280.0000000    0.2828482
201320.0000000    0.2896940
201360.0000000    0.2783745
201400.0000000    0.2875713
201440.0000000    0.2824315
201480.0000000    0.2698840
201520.0000000    0.2966091
201560.0000000    0.2679017
201600.0000000    0.2729760
201640.0000000    0.2871608
201680.0000000    0.2589837
201720.0000000    0.2695486
201760.0000000    0.2681029
201800.0000000    0.2810469
201840.0000000    0.2979891
201880.0000000    0.2692696
201920.0000000    0.2486346
201960.0000000    0.2705223
202000.0000000    0.2740611
202040.0000000    0.2880827
202080.0000000    0.2610894
202120.0000000    0.2712363
202160.0000000    0.2515975
202200.0000000    0.2708648
202240.0000000    0.2656014
202280.0000000    0.2594219
202320.0000000    0.2595225
202360.0000000    0.2682746
202400.0000000    0.2701495
202440.0000000    0.2631787
202480.0000000    0.2769845
202520.0000000    0.2778021
202560.0000000    0.2694456
202600.0000000    0.2771503
202640.0000000    0.2653493
202680.0000000    0.2737469
202720.0000000    0.2881533
202760.0000000    0.2610027
202800.0000000    0.2831465
202840.0000000    0.2600679
202880.0000000    0.2754657
202920.0000000    0.2873453
202960.0000000    0.2751751
203000.0000000    0.2678524
203040.0000000    0.2544716
203080.0000000    0.2691971
203120.0000000    0.2659427
203160.0000000    0.2420894
203200.0000000    0.2501806
203240.0000000    0.2694653
203280.0000000    0.2376994
203320.0000000    0.2545102
203360.0000000    0.2728826
203400.0000000    0.2588581
203440.0000000    0.2620517
203480.0000000    0.2421801
203520.0000000    0.2721265
203560.0000000    0.2596646
203600.0000000    0.2697186
203640.0000000    0.2463416
203680.0000000    0.2483341
203720.0000000    0.2629901
203760.0000000    0.2651649
203800.0000000    0.2569135
203840.0000000    0.2747020
203880.0000000    0.2664353
203920.0000000    0.2553008
203960.0000000    0.2513554
204000.0000000    0.2576165
204040.0000000    0.2815444
204080.0000000    0.2444863
204120.0000000    0.2513161
204160.0000000    0.2773552
204200.0000000    0.2629737
204240.0000000    0.2719994
204280.0000000    0.2654241
204320.0000000    0.2814376
204360.0000000    0.2705780
204400.0000000    0.2658231
204440.0000000    0.2742537
204480.0000000    0.2766183
204520.0000000    0.2796410
204560.0000000    0.2805442
204600.0000000    0.2906442
204640.0000000    0.2825776
204680.0000000    0.2711430
204720.0000000    0.2530009
204760.0000000    0.2738811
204800.0000000    0.2812850
204840.0000000    0.2510653
204880.0000000    0.2499190
204920.0000000    0.2642405
204960.0000000    0.2596721
205000.0000000    0.2685849
205040.0000000    0.2748243
205080.0000000    0.2897503
205120.0000000    0.2713361
205160.0000000    0.2839734
205200.0000000    0.2816243
205240.0000000    0.2654670
205280.0000000    0.2932354
205320.0000000    0.2494768
205360.0000000    0.2689818
205400.0000000    0.2618360
205440.0000000    0.2776826
205480.0000000    0.2541204
205520.0000000    0.2648563
205560.0000000    0.2566768
205600.0000000    0.2603777
205640.0000000    0.2790541
205680.0000000    0.2798527
205720.0000000    0.2423415
205760.0000000    0.2682122
205800.0000000    0.2501842
205840.0000000    0.2664232
205880.0000000    0.2720425
205920.0000000    0.2485313
205960.0000000    0.2483430
206000.0000000    0.2859064
206040.0000000    0.2878372
206080.0000000    0.2884257
206120.0000000    0.2758945
206160.0000000    0.3077546
206200.0000000    0.2873207
206240.0000000    0.2870428
206280.0000000    0.2707145
206320.0000000    0.2631107
206360.0000000    0.2699458
206400.0000000    0.2694891
206440.0000000    0.2751620
206480.0000000    0.2657829
206520.0000000    0.2710900
206560.0000000    0.2657998
206600.0000000    0.2690116
206640.0000000    0.2580074
206680.0000000    0.2929159
206720.0000000    0.2959175
206760.0000000    0.2923657
206800.0000000    0.2812429
206840.0000000    0.2705647
206880.0000000    0.2893597
206920.0000000    0.2929780
206960.0000000    0.3016772
207000.0000000    0.3033813
207040.0000000    0.2985263
207080.0000000    0.2796861
207120.0000000    0.2626676
207160.0000000    0.2681486
207200.0000000    0.2761716
207240.0000000    0.2656811
207280.0000000    0.2772273
207320.0000000    0.2702972
207360.0000000    0.2610088
207400.0000000    0.2677423
207440.0000000    0.2634494
207480.0000000    0.2691194
207520.0000000    0.2795465
207560.0000000    0.2423713
207600.0000000    0.2746837
207640.0000000    0.2946319
207680.0000000    0.2677915
207720.0000000    0.2757885
207760.0000000    0.2854682
207800.0000000    0.2708838
207840.0000000    0.2508771
207880.0000000    0.2698471
207920.0000000    0.2585259
207960.0000000    0.2695423
208000.0000000    0.2805930
208040.0000000    0.2866770
208080.0000000    0.2807549
208120.0000000    0.2698814
208160.0000000    0.2772224
208200.0000000    0.2722687
208240.0000000    0.2986239
208280.0000000    0.2766858
208320.0000000    0.2794600
208360.0000000    0.2858410
208400.0000000    0.2841326
208440.0000000    0.2845027
208480.0000000    0.2680596
208520.0000000    0.2637667
208560.0000000    0.2599313
208600.0000000    0.2750164
208640.0000000    0.2891764
208680.0000000    0.2975552
208720.0000000    0.2753902
208760.0000000    0.2803296
208800.0000000    0.2781636
208840.0000000    0.2997983
208880.0000000    0.2772184
208920.0000000    0.2746036
208960.0000000    0.2756284
209000.0000000    0.2642014
209040.0000000    0.2672996
209080.0000000    0.2723191
209120.0000000    0.2551107
209160.0000000    0.2583748
209200.0000000    0.2766083
209240.0000000    0.2887538
209280.0000000    0.2920780
209320.0000000    0.2724488
209360.0000000    0.2881633
209400.0000000    0.2800454
209440.0000000    0.2882109
209480.0000000    0.2878355
209520.0000000    0.2951527
209560.0000000    0.2979589
209600.0000000    0.3005262
209640.0000000    0.2980792
209680.0000000    0.2702286
209720.0000000    0.2745756
209760.0000000    0.2925913
209800.0000000    0.3029842
209840.0000000    0.3100271
209880.0000000    0.2966528
209920.0000000    0.2699953
209960.0000000    0.2746917
210000.0000000    0.2867572
210040.0000000    0.2826750
210080.0000000    0.3062449
210120.0000000    0.2942709
210160.0000000    0.2952385
210200.0000000    0.2861352
210240.0000000    0.3018170
210280.0000000    0.2961124
210320.0000000    0.3000103
210360.0000000    0.2805669
210400.0000000    0.2799052
210440.0000000    0.2699215
210480.0000000    0.2718991
210520.0000000    0.2701269
210560.0000000    0.2718987
210600.0000000    0.2706351
210640.0000000    0.2600709
210680.0000000    0.2713254
210720.0000000    0.2778788
210760.0000000    0.2780912
210800.0000000    0.2835896
210840.0000000    0.2816755
210880.0000000    0.2796173
210920.0000000    0.2803209
210960.0000000    0.2928047
211000.0000000    0.2893076
211040.0000000    0.2853551
211080.0000000    0.3174612
211120.0000000    0.3184601
211160.0000000    0.3129824
211200.0000000    0.2884867
211240.0000000    0.2848169
211280.0000000    0.2692619
211320.0000000    0.2758693
211360.0000000    0.2708724
211400.0000000    0.2793022
211440.0000000    0.2672493
211480.0000000    0.2790841
211520.0000000    0.2802702
211560.0000000    0.2798260
211600.0000000    0.2808818
211640.0000000    0.2844822
211680.0000000    0.2845003
211720.0000000    0.2744130
211760.0000000    0.2605227
211800.0000000    0.2684059
211840.0000000    0.2657026
211880.0000000    0.2591360
211920.0000000    0.2738138
211960.0000000    0.2660723
212000.0000000    0.2776176
212040.0000000    0.2857463
212080.0000000    0.2707849
212120.0000000    0.2626458
212160.0000000    0.2611330
212200.0000000    0.2621926
212240.0000000    0.2586845
212280.0000000    0.2840317
212320.0000000    0.2645724
212360.0000000    0.2945468
212400.0000000    0.2926376
212440.0000000    0.2923898
212480.0000000    0.2997328
212520.0000000    0.3021350
212560.0000000    0.2955976
212600.0000000    0.2664443
212640.0000000    0.2877695
212680.0000000    0.2766295
212720.0000000    0.2729755
212760.0000000    0.2736064
212800.0000000    0.2781274
212840.0000000    0.2695419
212880.0000000    0.2658269
212920.0000000    0.2786885
212960.0000000    0.2815792
213000.0000000    0.2847413
213040.0000000    0.2669997
213080.0000000    0.2754898
213120.0000000    0.2813188
213160.0000000    0.2784445
213200.0000000    0.2674596
213240.0000000    0.2749881
213280.0000000    0.2786167
213320.0000000    0.2499671
213360.0000000    0.2751576
213400.0000000    0.2685043
213440.0000000    0.2690189
213480.0000000    0.2987280
213520.0000000    0.2982793
213560.0000000    0.2772885
213600.0000000    0.2828514
213640.0000000    0.2756907
213680.0000000    0.2626308
213720.0000000    0.2899117
213760.0000000    0.2787612
213800.0000000    0.2768242
213840.0000000    0.2847218
213880.0000000    0.2800624
213920.0000000    0.3111467
213960.0000000    0.2699024
214000.0000000    0.2914558
214040.0000000    0.2864975
214080.0000000    0.2795424
214120.0000000    0.3084000
214160.0000000    0.2982850
214200.0000000    0.2974437
214240.0000000    0.2979021
214280.0000000    0.2754851
214320.0000000    0.2811107
214360.0000000    0.2652493
214400.0000000    0.2948410
214440.0000000    0.2879185
214480.0000000    0.3045305
214520.0000000    0.2639282
214560.0000000    0.2885934
214600.0000000    0.2651310
214640.0000000    0.2652955
214680.0000000    0.2698835
214720.0000000    0.2533663
214760.0000000    0.2842076
214800.0000000    0.2875658
214840.0000000    0.2672354
214880.0000000    0.2679279
214920.0000000    0.2685421
214960.0000000    0.2628548
215000.0000000    0.2710081
215040.0000000    0.2607332
215080.0000000    0.2744417
215120.0000000    0.2657385
215160.0000000    0.2874278
215200.0000000    0.2713461
215240.0000000    0.2695165
215280.0000000    0.2801252
215320.0000000    0.2894810
215360.0000000    0.2789198
215400.0000000    0.2941265
215440.0000000    0.2876066
215480.0000000    0.2551616
215520.0000000    0.2587147
215560.0000000    0.2600508
215600.0000000    0.2745934
215640.0000000    0.2920281
215680.0000000    0.2902500
215720.0000000    0.2731351
215760.0000000    0.2806541
215800.0000000    0.2712333
215840.0000000    0.2834980
215880.0000000    0.2841970
215920.0000000    0.2734363
215960.0000000    0.2961846
216000.0000000    0.2770340
216040.0000000    0.2689615
216080.0000000    0.2914726
216120.0000000    0.2469374
216160.0000000    0.2550294
216200.0000000    0.2548916
216240.0000000    0.2617411
216280.0000000    0.2539300
216320.0000000    0.2693612
216360.0000000    0.2637879
216400.0000000    0.2665121
216440.0000000    0.2413901
216480.0000000    0.2540906
216520.0000000    0.2633835
216560.0000000    0.2461341
216600.0000000    0.2572926
216640.0000000    0.2595134
216680.0000000    0.2492094
216720.0000000    0.2671286
216760.0000000    0.2576659
216800.0000000    0.2605611
216840.0000000    0.2856181
216880.0000000    0.2741450
216920.0000000    0.2449574
216960.0000000    0.2576984
217000.0000000    0.2657891
217040.0000000    0.2535853
217080.0000000    0.2384440
217120.0000000    0.2715801
217160.0000000    0.2682679
217200.0000000    0.2510147
217240.0000000    0.2788474
217280.0000000    0.2814369
217320.0000000    0.2744776
217360.0000000    0.2635443
217400.0000000    0.2757276
217440.0000000    0.2693969
217480.0000000    0.2613565
217520.0000000    0.2896237
217560.0000000    0.2700696
217600.0000000    0.2588673
217640.0000000    0.2642184
217680.0000000    0.2628746
217720.0000000    0.2839795
217760.0000000    0.2669532
217800.0000000    0.2712314
217840.0000000    0.2377533
217880.0000000    0.2552416
217920.0000000    0.2576672
217960.0000000    0.2490019
218000.0000000    0.2505080
218040.0000000    0.2620223
218080.0000000    0.2415307
218120.0000000    0.2408833
218160.0000000    0.2345994
218200.0000000    0.2426357
218240.0000000    0.2464044
218280.0000000    0.2448419
218320.0000000    0.2675638
218360.0000000    0.2404462
218400.0000000    0.2498680
218440.0000000    0.2332782
218480.0000000    0.2371698
218520.0000000    0.2541791
218560.0000000    0.2552984
218600.0000000    0.2371789
218640.0000000    0.2377287
218680.0000000    0.2735950
218720.0000000    0.2637751
218760.0000000    0.2387023
218800.0000000    0.2521481
218840.0000000    0.2548985
218880.0000000    0.2450155
218920.0000000    0.2391101
218960.0000000    0.2542592
219000.0000000    0.2619084
219040.0000000    0.2570616
219080.0000000    0.2429199
219120.0000000    0.2549861
219160.0000000    0.2730312
219200.0000000    0.2513428
219240.0000000    0.2503533
219280.0000000    0.2634488
219320.0000000    0.2566481
219360.0000000    0.2321261
219400.0000000    0.2336497
219440.0000000    0.2395389
219480.0000000    0.2407002
219520.0000000    0.2269976
219560.0000000    0.2378934
219600.0000000    0.2707357
219640.0000000    0.2716050
219680.0000000    0.2632973
219720.0000000    0.2543879
219760.0000000    0.2569454
219800.0000000    0.2523413
219840.0000000    0.2746482
219880.0000000    0.2838983
219920.0000000    0.2492742
219960.0000000    0.2784570
220000.0000000    0.2773571
220040.0000000    0.2540234
220080.0000000    0.2768556
220120.0000000    0.2903267
220160.0000000    0.2783499
220200.0000000    0.2911780
220240.0000000    0.2688414
220280.0000000    0.2723205
220320.0000000    0.2828295
220360.0000000    0.2647786
220400.0000000    0.2644185
220440.0000000    0.2619803
220480.0000000    0.2823866
220520.0000000    0.2815252
220560.0000000    0.2779998
220600.0000000    0.2766946
220640.0000000    0.2871118
220680.0000000    0.2886055
220720.0000000    0.2630773
220760.0000000    0.2637873
220800.0000000    0.2791950
220840.0000000    0.2686373
220880.0000000    0.2643105
220920.0000000    0.2608894
220960.0000000    0.2487155
221000.0000000    0.2813357
221040.0000000    0.2628354
221080.0000000    0.2596043
221120.0000000    0.2548783
221160.0000000    0.2628072
221200.0000000    0.2389370
221240.0000000    0.2624310
221280.0000000    0.2674014
221320.0000000    0.2682181
221360.0000000    0.2535745
221400.0000000    0.2789018
221440.0000000    0.2801684
221480.0000000    0.2635043
221520.0000000    0.2687489
221560.0000000    0.2699284
221600.0000000    0.2722406
221640.0000000    0.2780765
221680.0000000    0.2553502
221720.0000000    0.2467026
221760.0000000    0.2645224
221800.0000000    0.2977874
221840.0000000    0.2635952
221880.0000000    0.2480410
221920.0000000    0.2667070
221960.0000000    0.2585683
222000.0000000    0.2583370
222040.0000000    0.2407463
222080.0000000    0.2485607
222120.0000000    0.2538798
222160.0000000    0.2717462
222200.0000000    0.2641072
222240.0000000    0.2489894
222280.0000000    0.2577800
222320.0000000    0.2641239
222360.0000000    0.2729437
222400.0000000    0.2607231
222440.0000000    0.2667396
222480.0000000    0.2570062
222520.0000000    0.2588072
222560.0000000    0.2649864
222600.0000000    0.2679040
222640.0000000    0.2636552
222680.0000000    0.2612213
222720.0000000    0.2737578
222760.0000000    0.2572190
222800.0000000    0.2512580
222840.0000000    0.2610312
222880.0000000    0.2726742
222920.0000000    0.2670758
222960.0000000    0.2754780
223000.0000000    0.2737872
223040.0000000    0.2923447
223080.0000000    0.2643968
223120.0000000    0.2642373
223160.0000000    0.2716660
223200.0000000    0.2675882
223240.0000000    0.2538215
223280.0000000    0.2836232
223320.0000000    0.2666142
223360.0000000    0.2581121
223400.0000000    0.2585989
223440.0000000    0.2489062
223480.0000000    0.2461498
223520.0000000    0.2589164
223560.0000000    0.2441383
223600.0000000    0.2508747
223640.0000000    0.2742441
223680.0000000    0.2807478
223720.0000000    0.2615561
223760.0000000    0.2840742
223800.0000000    0.2804748
223840.0000000    0.2591104
223880.0000000    0.2752502
223920.0000000    0.2816656
223960.0000000    0.2858403
224000.0000000    0.2761569
224040.0000000    0.2509270
224080.0000000    0.2694992
224120.0000000    0.2728268
224160.0000000    0.2507576
224200.0000000    0.2611646
224240.0000000    0.2624757
224280.0000000    0.2555599
224320.0000000    0.2347321
224360.0000000    0.2534626
224400.0000000    0.2790940
224440.0000000    0.2695359
224480.0000000    0.2793622
224520.0000000    0.2469306
224560.0000000    0.2344788
224600.0000000    0.2457738
224640.0000000    0.2304794
224680.0000000    0.2563527
224720.0000000    0.2375654
224760.0000000    0.2752621
224800.0000000    0.2782517
224840.0000000    0.2742417
224880.0000000    0.2799815
224920.0000000    0.2895973
224960.0000000    0.2749721
225000.0000000    0.2842538
225040.0000000    0.2879652
225080.0000000    0.2866731
225120.0000000    0.2845165
225160.0000000    0.2796880
225200.0000000    0.2821050
225240.0000000    0.2743095
225280.0000000    0.2870731
225320.0000000    0.2823621
225360.0000000    0.3045024
225400.0000000    0.2709564
225440.0000000    0.2806870
225480.0000000    0.2784280
225520.0000000    0.2960840
225560.0000000    0.3042258
225600.0000000    0.2958155
225640.0000000    0.2930245
225680.0000000    0.2713050
225720.0000000    0.2652229
225760.0000000    0.2799671
225800.0000000    0.2951883
225840.0000000    0.2974243
225880.0000000    0.2811464
225920.0000000    0.3041445
225960.0000000    0.2651173
226000.0000000    0.2807062
226040.0000000    0.2942159
226080.0000000    0.3132645
226120.0000000    0.2900220
226160.0000000    0.2744803
226200.0000000    0.2714141
226240.0000000    0.2852858
226280.0000000    0.2660792
226320.0000000    0.2882389
226360.0000000    0.2902432
226400.0000000    0.2787326
226440.0000000    0.2739151
226480.0000000    0.2624433
226520.0000000    0.2872795
226560.0000000    0.2858225
226600.0000000    0.2849203
226640.0000000    0.2725640
226680.0000000    0.2842382
226720.0000000    0.2744567
226760.0000000    0.2860464
226800.0000000    0.2938482
226840.0000000    0.2773419
226880.0000000    0.2791821
226920.0000000    0.2909190
226960.0000000    0.2693175
227000.0000000    0.2558961
227040.0000000    0.2539137
227080.0000000    0.2929404
227120.0000000    0.2866022
227160.0000000    0.2734813
227200.0000000    0.2765790
227240.0000000    0.2754093
227280.0000000    0.2783498
227320.0000000    0.2688165
227360.0000000    0.2656514
227400.0000000    0.2819259
227440.0000000    0.2704932
227480.0000000    0.2838953
227520.0000000    0.2754942
227560.0000000    0.2851798
227600.0000000    0.2752025
227640.0000000    0.2627371
227680.0000000    0.2690612
227720.0000000    0.2650780
227760.0000000    0.2647027
227800.0000000    0.2716149
227840.0000000    0.2534991
227880.0000000    0.2481812
227920.0000000    0.2440733
227960.0000000    0.2489131
228000.0000000    0.2527728
228040.0000000    0.2494277
228080.0000000    0.2634802
228120.0000000    0.2701506
228160.0000000    0.2744755
228200.0000000    0.2540131
228240.0000000    0.2717521
228280.0000000    0.2839499
228320.0000000    0.2904346
228360.0000000    0.2973777
228400.0000000    0.2809576
228440.0000000    0.2809330
228480.0000000    0.2695902
228520.0000000    0.2559361
228560.0000000    0.2822111
228600.0000000    0.2753671
228640.0000000    0.2734081
228680.0000000    0.2691905
228720.0000000    0.2785329
228760.0000000    0.2656702
228800.0000000    0.2697310
228840.0000000    0.2650402
228880.0000000    0.2652996
228920.0000000    0.2537059
228960.0000000    0.2376781
229000.0000000    0.2752464
229040.0000000    0.2893299
229080.0000000    0.2729019
229120.0000000    0.2965348
229160.0000000    0.2728197
229200.0000000    0.2728246
229240.0000000    0.2621386
229280.0000000    0.2540126
229320.0000000    0.2546014
229360.0000000    0.2736740
229400.0000000    0.2701189
229440.0000000    0.2758393
229480.0000000    0.2810816
229520.0000000    0.2925184
229560.0000000    0.2709138
229600.0000000    0.2543372
229640.0000000    0.2683772
229680.0000000    0.2662642
229720.0000000    0.2788343
229760.0000000    0.2920424
229800.0000000    0.2763944
229840.0000000    0.2872728
229880.0000000    0.2843272
229920.0000000    0.2843118
229960.0000000    0.2901822
230000.0000000    0.3019504
230040.0000000    0.2843116
230080.0000000    0.2918590
230120.0000000    0.2689763
230160.0000000    0.2700102
230200.0000000    0.2571875
230240.0000000    0.2566728
230280.0000000    0.2650583
230320.0000000    0.2875893
230360.0000000    0.2764059
230400.0000000    0.2618439
230440.0000000    0.2796795
230480.0000000    0.2657839
230520.0000000    0.2773109
230560.0000000    0.2631166
230600.0000000    0.2813413
230640.0000000    0.2796298
230680.0000000    0.2822125
230720.0000000    0.2734333
230760.0000000    0.2826273
230800.0000000    0.2744571
230840.0000000    0.2593556
230880.0000000    0.2587965
230920.0000000    0.2691351
230960.0000000    0.2611999
231000.0000000    0.2768765
231040.0000000    0.2733910
231080.0000000    0.2673382
231120.0000000    0.2722971
231160.0000000    0.2780232
231200.0000000    0.2600133
231240.0000000    0.2697732
231280.0000000    0.2989421
231320.0000000    0.2829815
231360.0000000    0.2654719
231400.0000000    0.2860335
231440.0000000    0.2810930
231480.0000000    0.2798704
231520.0000000    0.2649302
231560.0000000    0.2750812
231600.0000000    0.2709472
231640.0000000    0.2617466
231680.0000000    0.2545506
231720.0000000    0.2715370
231760.0000000    0.2666889
231800.0000000    0.2737646
231840.0000000    0.2960193
231880.0000000    0.2838882
231920.0000000    0.2800761
231960.0000000    0.2796329
232000.0000000    0.2889830
232040.0000000    0.2740421
232080.0000000    0.2603012
232120.0000000    0.2593616
232160.0000000    0.2592006
232200.0000000    0.2616534
232240.0000000    0.2756614
232280.0000000    0.2856703
232320.0000000    0.2788883
232360.0000000    0.2685112
232400.0000000    0.2533571
232440.0000000    0.2573776
232480.0000000    0.2778428
232520.0000000    0.2747474
232560.0000000    0.2809712
232600.0000000    0.2782007
232640.0000000    0.2696414
232680.0000000    0.2680968
232720.0000000    0.2870855
232760.0000000    0.2740452
232800.0000000    0.2598283
232840.0000000    0.2882326
232880.0000000    0.2670119
232920.0000000    0.2835550
232960.0000000    0.3142108
233000.0000000    0.3000053
233040.0000000    0.3022383
233080.0000000    0.2720430
233120.0000000    0.2689817
233160.0000000    0.2963392
233200.0000000    0.2930232
233240.0000000    0.2741209
233280.0000000    0.2814807
233320.0000000    0.2600289
233360.0000000    0.2766452
233400.0000000    0.2704112
233440.0000000    0.2846035
233480.0000000    0.2727644
233520.0000000    0.2600107
233560.0000000    0.2623205
233600.0000000    0.2737317
233640.0000000    0.2559798
233680.0000000    0.2831477
233720.0000000    0.2777197
233760.0000000    0.2861662
233800.0000000    0.2910950
233840.0000000    0.2847191
233880.0000000    0.2748059
233920.0000000    0.2823765
233960.0000000    0.2809782
234000.0000000    0.2733215
234040.0000000    0.2491515
234080.0000000    0.2576287
234120.0000000    0.2310158
234160.0000000    0.2684248
234200.0000000    0.2804340
234240.0000000    0.2804394
234280.0000000    0.2731608
234320.0000000    0.2730761
234360.0000000    0.2739305
234400.0000000    0.2790807
234440.0000000    0.2778907
234480.0000000    0.2666221
234520.0000000    0.2531805
234560.0000000    0.2616113
234600.0000000    0.2520412
234640.0000000    0.2699392
234680.0000000    0.2737464
234720.0000000    0.2694507
234760.0000000    0.2655077
234800.0000000    0.2787935
234840.0000000    0.2834373
234880.0000000    0.2566935
234920.0000000    0.2647460
234960.0000000    0.2652846
235000.0000000    0.2671085
235040.0000000    0.2758002
235080.0000000    0.2594574
235120.0000000    0.2983016
235160.0000000    0.2936658
235200.0000000    0.2769359
235240.0000000    0.2548070
235280.0000000    0.2855964
235320.0000000    0.2897443
235360.0000000    0.2709169
235400.0000000    0.2677103
235440.0000000    0.2828292
235480.0000000    0.2662601
235520.0000000    0.2486795
235560.0000000    0.2663012
235600.0000000    0.2751242
235640.0000000    0.2628622
235680.0000000    0.2815633
235720.0000000    0.2645462
235760.0000000    0.2498030
235800.0000000    0.2833108
235840.0000000    0.2885108
235880.0000000    0.2758175
235920.0000000    0.2801718
235960.0000000    0.2610259
236000.0000000    0.2807264
236040.0000000    0.2697290
236080.0000000    0.2514986
236120.0000000    0.2562087
236160.0000000    0.2434333
236200.0000000    0.2608017
236240.0000000    0.2540579
236280.0000000    0.2770310
236320.0000000    0.2677594
236360.0000000    0.2803700
236400.0000000    0.2596537
236440.0000000    0.2631304
236480.0000000    0.2658203
236520.0000000    0.2553890
236560.0000000    0.2631011
236600.0000000    0.2475682
236640.0000000    0.2434857
236680.0000000    0.2515441
236720.0000000    0.2509819
236760.0000000    0.2392314
236800.0000000    0.2752376
236840.0000000    0.2638666
236880.0000000    0.2637821
236920.0000000    0.2512422
236960.0000000    0.2363368
237000.0000000    0.2658321
237040.0000000    0.2654420
237080.0000000    0.2661237
237120.0000000    0.2593231
237160.0000000    0.2597378
237200.0000000    0.2600935
237240.0000000    0.2525317
237280.0000000    0.2604781
237320.0000000    0.2738114
237360.0000000    0.2733694
237400.0000000    0.2469736
237440.0000000    0.2571981
237480.0000000    0.2511782
237520.0000000    0.2661789
237560.0000000    0.2499428
237600.0000000    0.2767964
237640.0000000    0.2571342
237680.0000000    0.2637648
237720.0000000    0.2552908
237760.0000000    0.2659924
237800.0000000    0.2736422
237840.0000000    0.2591700
237880.0000000    0.2625678
237920.0000000    0.2796395
237960.0000000    0.2602198
238000.0000000    0.2970445
238040.0000000    0.2997217
238080.0000000    0.2576982
238120.0000000    0.2897159
238160.0000000    0.2706827
238200.0000000    0.2773104
238240.0000000    0.2871478
238280.0000000    0.2704807
238320.0000000    0.2783258
238360.0000000    0.2886062
238400.0000000    0.2788545
238440.0000000    0.2908297
238480.0000000    0.2883920
238520.0000000    0.2916993
238560.0000000    0.2804275
238600.0000000    0.2705617
238640.0000000    0.2999258
238680.0000000    0.2886831
238720.0000000    0.2972975
238760.0000000    0.2857964
238800.0000000    0.2748318
238840.0000000    0.2854294
238880.0000000    0.2808356
238920.0000000    0.2646526
238960.0000000    0.2898882
239000.0000000    0.3015365
239040.0000000    0.2747983
239080.0000000    0.2978904
239120.0000000    0.2803458
239160.0000000    0.2543112
239200.0000000    0.2545981
239240.0000000    0.2567101
239280.0000000    0.2646815
239320.0000000    0.2576266
239360.0000000    0.2616279
239400.0000000    0.2557135
239440.0000000    0.2505057
239480.0000000    0.2668146
239520.0000000    0.2405610
239560.0000000    0.2835063
239600.0000000    0.2692605
239640.0000000    0.2778307
239680.0000000    0.2642058
239720.0000000    0.2742786
239760.0000000    0.2670287
239800.0000000    0.2622584
239840.0000000    0.2515639
239880.0000000    0.2860669
239920.0000000    0.2596611
239960.0000000    0.2599469
240000.0000000    0.2556449
240040.0000000    0.2754385
240080.0000000    0.2501065
240120.0000000    0.2483134
240160.0000000    0.2630858
240200.0000000    0.2646796
240240.0000000    0.2616852
240280.0000000    0.2702456
240320.0000000    0.2667614
240360.0000000    0.2640388
240400.0000000    0.2670171
240440.0000000    0.2483661
240480.0000000    0.2657571
240520.0000000    0.2380190
240560.0000000    0.2562501
240600.0000000    0.2748962
240640.0000000    0.2597480
240680.0000000    0.2686104
240720.0000000    0.2632270
240760.0000000    0.2735428
240800.0000000    0.2594163
240840.0000000    0.2619733
240880.0000000    0.2603635
240920.0000000    0.2792710
240960.0000000    0.2473266
241000.0000000    0.2520858
241040.0000000    0.2657671
241080.0000000    0.2779926
241120.0000000    0.2606586
241160.0000000    0.2646113
241200.0000000    0.2757046
241240.0000000    0.2441254
241280.0000000    0.2646370
241320.0000000    0.2669964
241360.0000000    0.2800857
241400.0000000    0.2609490
241440.0000000    0.2590045
241480.0000000    0.2482069
241520.0000000    0.2732565
241560.0000000    0.2521825
241600.0000000    0.2508177
241640.0000000    0.2771407
241680.0000000    0.2558432
241720.0000000    0.2730275
241760.0000000    0.2698089
241800.0000000    0.2672946
241840.0000000    0.2461834
241880.0000000    0.2681374
241920.0000000    0.2535045
241960.0000000    0.2676967
242000.0000000    0.2586839
242040.0000000    0.2679424
242080.0000000    0.2625523
242120.0000000    0.2501385
242160.0000000    0.2502365
242200.0000000    0.2409488
242240.0000000    0.2446861
242280.0000000    0.2662565
242320.0000000    0.2526814
242360.0000000    0.2549379
242400.0000000    0.2601538
242440.0000000    0.2545375
242480.0000000    0.2449777
242520.0000000    0.2667196
242560.0000000    0.2453087
242600.0000000    0.2356881
242640.0000000    0.2400393
242680.0000000    0.2418128
242720.0000000    0.2529667
242760.0000000    0.2645731
242800.0000000    0.2454104
242840.0000000    0.2473217
242880.0000000    0.2669879
242920.0000000    0.2533139
242960.0000000    0.2644247
243000.0000000    0.2737593
243040.0000000    0.2631907
243080.0000000    0.2425096
243120.0000000    0.2634247
243160.0000000    0.2459386
243200.0000000    0.2767312
243240.0000000    0.2488333
243280.0000000    0.2570648
243320.0000000    0.2618772
243360.0000000    0.2679661
243400.0000000    0.2508538
243440.0000000    0.2666867
243480.0000000    0.2578976
243520.0000000    0.2537296
243560.0000000    0.2786869
243600.0000000    0.2554763
243640.0000000    0.2502753
243680.0000000    0.2423657
243720.0000000    0.2481792
243760.0000000    0.2557636
243800.0000000    0.2504136
243840.0000000    0.2659969
243880.0000000    0.2653768
243920.0000000    0.2693632
243960.0000000    0.2523329
244000.0000000    0.2382731
244040.0000000    0.2531442
244080.0000000    0.2427907
244120.0000000    0.2433947
244160.0000000    0.2513138
244200.0000000    0.2566026
244240.0000000    0.2484740
244280.0000000    0.2511719
244320.0000000    0.2483152
244360.0000000    0.2631411
244400.0000000    0.2472483
244440.0000000    0.2740674
244480.0000000    0.2575392
244520.0000000    0.2554154
244560.0000000    0.2503117
244600.0000000    0.2615124
244640.0000000    0.2408201
244680.0000000    0.2567730
244720.0000000    0.2705558
244760.0000000    0.2562030
244800.0000000    0.2814647
244840.0000000    0.2470344
244880.0000000    0.2530136
244920.0000000    0.2548195
244960.0000000    0.2463953
245000.0000000    0.2566673
245040.0000000    0.2455672
245080.0000000    0.2402850
245120.0000000    0.2600680
245160.0000000    0.2523469
245200.0000000    0.2572686
245240.0000000    0.2737998
245280.0000000    0.2917800
245320.0000000    0.2406987
245360.0000000    0.2685654
245400.0000000    0.2450725
245440.0000000    0.2609453
245480.0000000    0.2392175
245520.0000000    0.2531853
245560.0000000    0.2520226
245600.0000000    0.2582964
245640.0000000    0.2513318
245680.0000000    0.2537072
245720.0000000    0.2298815
245760.0000000    0.2576150
245800.0000000    0.2487549
245840.0000000    0.2609237
245880.0000000    0.2413648
245920.0000000    0.2375913
245960.0000000    0.2399942
246000.0000000    0.2391727
246040.0000000    0.2506180
246080.0000000    0.2307494
246120.0000000    0.2345534
246160.0000000    0.2505303
246200.0000000    0.2509602
246240.0000000    0.2421271
246280.0000000    0.2485243
246320.0000000    0.2466784
246360.0000000    0.2629735
246400.0000000    0.2521400
246440.0000000    0.2410743
246480.0000000    0.2424731
246520.0000000    0.2420877
246560.0000000    0.2640090
246600.0000000    0.2268194
246640.0000000    0.2440583
246680.0000000    0.2424264
246720.0000000    0.2481685
246760.0000000    0.2742645
246800.0000000    0.2392780
246840.0000000    0.2517666
246880.0000000    0.2415459
246920.0000000    0.2376510
246960.0000000    0.2292089
247000.0000000    0.2508966
247040.0000000    0.2448156
247080.0000000    0.2301955
247120.0000000    0.2380252
247160.0000000    0.2512721
247200.0000000    0.2519482
247240.0000000    0.2446062
247280.0000000    0.2314402
247320.0000000    0.2595193
247360.0000000    0.2738110
247400.0000000    0.2627784
247440.0000000    0.2527402
247480.0000000    0.2542832
247520.0000000    0.2565225
247560.0000000    0.2360815
247600.0000000    0.2405285
247640.0000000    0.2506111
247680.0000000    0.2351694
247720.0000000    0.2397206
247760.0000000    0.2571056
247800.0000000    0.2377835
247840.0000000    0.2565620
247880.0000000    0.2464174
247920.0000000    0.2509529
247960.0000000    0.2521006
248000.0000000    0.2635864
248040.0000000    0.2724052
248080.0000000    0.2747072
248120.0000000    0.2476296
248160.0000000    0.2575931
248200.0000000    0.2404115
248240.0000000    0.2671155
248280.0000000    0.2630614
248320.0000000    0.2646442
248360.0000000    0.2914666
248400.0000000    0.2706137
248440.0000000    0.2673087
248480.0000000    0.2750773
248520.0000000    0.2697527
248560.0000000    0.2728145
248600.0000000    0.2535677
248640.0000000    0.2511795
248680.0000000    0.2385995
248720.0000000    0.2573175
248760.0000000    0.2564412
248800.0000000    0.2530954
248840.0000000    0.2485691
248880.0000000    0.2438698
248920.0000000    0.2395496
248960.0000000    0.2496294
249000.0000000    0.2412833
249040.0000000    0.2580352
249080.0000000    0.2663431
249120.0000000    0.2569356
249160.0000000    0.2606158
249200.0000000    0.2620628
249240.0000000    0.2620012
249280.0000000    0.2462350
249320.0000000    0.2410199
249360.0000000    0.2519390
249400.0000000    0.2723557
249440.0000000    0.2794037
249480.0000000    0.2657514
249520.0000000    0.2621343
249560.0000000    0.2697571
249600.0000000    0.2703070
249640.0000000    0.2788788
249680.0000000    0.2721165
249720.0000000    0.2720857
249760.0000000    0.2827706
249800.0000000    0.2710485
249840.0000000    0.2754755
249880.0000000    0.2608309
249920.0000000    0.2742875
249960.0000000    0.2823782
250000.0000000    0.2870135
250040.0000000    0.2921371
250080.0000000    0.2833228
250120.0000000    0.2674723
250160.0000000    0.2854986
250200.0000000    0.2701813
250240.0000000    0.2600190
250280.0000000    0.2630200
250320.0000000    0.2661004
250360.0000000    0.2556911
250400.0000000    0.2462264
250440.0000000    0.2615922
250480.0000000    0.2763520
250520.0000000    0.2734058
250560.0000000    0.2401636
250600.0000000    0.2646542
250640.0000000    0.2521876
250680.0000000    0.2799763
250720.0000000    0.2529380
250760.0000000    0.2911162
250800.0000000    0.2784828
250840.0000000    0.2934227
250880.0000000    0.2713983
250920.0000000    0.2703910
250960.0000000    0.2661890
251000.0000000    0.2789774
251040.0000000    0.2756411
251080.0000000    0.2685388
251120.0000000    0.2550590
251160.0000000    0.2597997
251200.0000000    0.2816346
251240.0000000    0.2849508
251280.0000000    0.2356958
251320.0000000    0.2388910
251360.0000000    0.2446676
251400.0000000    0.2661046
251440.0000000    0.2583427
251480.0000000    0.2809828
251520.0000000    0.2720789
251560.0000000    0.2561650
251600.0000000    0.2604373
251640.0000000    0.2626997
251680.0000000    0.2722010
251720.0000000    0.2686521
251760.0000000    0.2606914
251800.0000000    0.2721887
251840.0000000    0.2609061
251880.0000000    0.2519038
251920.0000000    0.2562135
251960.0000000    0.2804365
252000.0000000    0.2608828
252040.0000000    0.2457093
252080.0000000    0.2775292
252120.0000000    0.2510099
252160.0000000    0.2816408
252200.0000000    0.2473460
252240.0000000    0.2259349
252280.0000000    0.2361476
252320.0000000    0.2411864
252360.0000000    0.2596854
252400.0000000    0.2828475
252440.0000000    0.2790841
252480.0000000    0.2560132
252520.0000000    0.2506170
252560.0000000    0.2610529
252600.0000000    0.2492685
252640.0000000    0.2582623
252680.0000000    0.2691921
252720.0000000    0.2685321
252760.0000000    0.2696716
252800.0000000    0.2721518
252840.0000000    0.2591078
252880.0000000    0.2731942
252920.0000000    0.2681873
252960.0000000    0.2550124
253000.0000000    0.2519653
253040.0000000    0.2447245
253080.0000000    0.2206343
253120.0000000    0.2488649
253160.0000000    0.2526576
253200.0000000    0.2604235
253240.0000000    0.2381393
253280.0000000    0.2318086
253320.0000000    0.2592476
253360.0000000    0.2624362
253400.0000000    0.2835215
253440.0000000    0.2940699
253480.0000000    0.2955860
253520.0000000    0.2728510
253560.0000000    0.2738167
253600.0000000    0.2740587
253640.0000000    0.2755971
253680.0000000    0.2825841
253720.0000000    0.2698359
253760.0000000    0.2880250
253800.0000000    0.2647862
253840.0000000    0.2783395
253880.0000000    0.2802340
253920.0000000    0.2507217
253960.0000000    0.2734621
254000.0000000    0.2581798
254040.0000000    0.2724828
254080.0000000    0.2455563
254120.0000000    0.2557469
254160.0000000    0.2672106
254200.0000000    0.2876182
254240.0000000    0.2767923
254280.0000000    0.2619232
254320.0000000    0.2680639
254360.0000000    0.2582410
254400.0000000    0.2789653
254440.0000000    0.2735960
254480.0000000    0.2686313
254520.0000000    0.2850426
254560.0000000    0.2686465
254600.0000000    0.2709863
254640.0000000    0.2853921
254680.0000000    0.2614492
254720.0000000    0.2635070
254760.0000000    0.2585954
254800.0000000    0.2581937
254840.0000000    0.2628804
254880.0000000    0.2730000
254920.0000000    0.2679698
254960.0000000    0.2911207
255000.0000000    0.2860610
255040.0000000    0.2765759
255080.0000000    0.2731804
255120.0000000    0.2671911
255160.0000000    0.2786073
255200.0000000    0.2751477
255240.0000000    0.2614318
255280.0000000    0.2573808
255320.0000000    0.2835326
255360.0000000    0.2630902
255400.0000000    0.2681268
255440.0000000    0.2639368
255480.0000000    0.2545563
255520.0000000    0.2631842
255560.0000000    0.2581135
255600.0000000    0.2593084
255640.0000000    0.2721831
255680.0000000    0.2763273
255720.0000000    0.2628991
255760.0000000    0.2467210
255800.0000000    0.2604736
255840.0000000    0.2593291
255880.0000000    0.2811588
255920.0000000    0.2607991
255960.0000000    0.2629793
256000.0000000    0.2607043
256040.0000000    0.2626827
256080.0000000    0.2575875
256120.0000000    0.2592354
256160.0000000    0.2356038
256200.0000000    0.2553231
256240.0000000    0.2623585
256280.0000000    0.2461946
256320.0000000    0.2713843
256360.0000000    0.2642272
256400.0000000    0.2581754
256440.0000000    0.2683510
256480.0000000    0.2656355
256520.0000000    0.2777095
256560.0000000    0.2527089
256600.0000000    0.2454083
256640.0000000    0.2612442
256680.0000000    0.2406239
256720.0000000    0.2363601
256760.0000000    0.2542004
256800.0000000    0.2575583
256840.0000000    0.2610292
256880.0000000    0.2665688
256920.0000000    0.2611775
256960.0000000    0.2804430
257000.0000000    0.2633935
257040.0000000    0.2556454
257080.0000000    0.2574671
257120.0000000    0.2703944
257160.0000000    0.2746042
257200.0000000    0.2569669
257240.0000000    0.2652947
257280.0000000    0.2380700
257320.0000000    0.2481292
257360.0000000    0.2551545
257400.0000000    0.2371101
257440.0000000    0.2538756
257480.0000000    0.2612383
257520.0000000    0.2393889
257560.0000000    0.2585594
257600.0000000    0.2619324
257640.0000000    0.2534006
257680.0000000    0.2294355
257720.0000000    0.2517221
257760.0000000    0.2511386
257800.0000000    0.2378524
257840.0000000    0.2861243
257880.0000000    0.2590310
257920.0000000    0.2675807
257960.0000000    0.2691969
258000.0000000    0.2520573
258040.0000000    0.2443600
258080.0000000    0.2559652
258120.0000000    0.2749314
258160.0000000    0.2379125
258200.0000000    0.2306266
258240.0000000    0.2476052
258280.0000000    0.2362829
258320.0000000    0.2581640
258360.0000000    0.2575798
258400.0000000    0.2505561
258440.0000000    0.2615841
258480.0000000    0.2509878
258520.0000000    0.2559211
258560.0000000    0.2519750
258600.0000000    0.2380978
258640.0000000    0.2573236
258680.0000000    0.2519128
258720.0000000    0.2681585
258760.0000000    0.2800005
258800.0000000    0.2656006
258840.0000000    0.2634856
258880.0000000    0.2627448
258920.0000000    0.2628924
258960.0000000    0.2495784
259000.0000000    0.2757260
259040.0000000    0.2617096
259080.0000000    0.2702541
259120.0000000    0.2585389
259160.0000000    0.2494652
259200.0000000    0.2421306
259240.0000000    0.2544706
259280.0000000    0.2412036
259320.0000000    0.2871062
259360.0000000    0.2574303
259400.0000000    0.2658756
259440.0000000    0.2663032
259480.0000000    0.2726930
259520.0000000    0.2665319
259560.0000000    0.2486904
259600.0000000    0.2759741
259640.0000000    0.2475399
259680.0000000    0.2627223
259720.0000000    0.2628052
259760.0000000    0.2434919
259800.0000000    0.2801508
259840.0000000    0.2955834
259880.0000000    0.2796509
259920.0000000    0.2794746
259960.0000000    0.2857293
260000.0000000    0.2727086
260040.0000000    0.2646450
260080.0000000    0.2621168
260120.0000000    0.2703170
260160.0000000    0.2617628
260200.0000000    0.2862010
260240.0000000    0.2749344
260280.0000000    0.2707541
260320.0000000    0.2593016
260360.0000000    0.2665112
260400.0000000    0.2564454
260440.0000000    0.2488622
260480.0000000    0.2571131
260520.0000000    0.2500699
260560.0000000    0.2646030
260600.0000000    0.2498259
260640.0000000    0.2357102
260680.0000000    0.2335033
260720.0000000    0.2327503
260760.0000000    0.2258394
260800.0000000    0.2129165
260840.0000000    0.2119400
260880.0000000    0.2175957
260920.0000000    0.2334947
260960.0000000    0.2332954
261000.0000000    0.2445677
261040.0000000    0.2334961
261080.0000000    0.2344025
261120.0000000    0.2312833
261160.0000000    0.2464389
261200.0000000    0.2335143
261240.0000000    0.2034637
261280.0000000    0.2218917
261320.0000000    0.2214100
261360.0000000    0.2272122
261400.0000000    0.2402736
261440.0000000    0.2171884
261480.0000000    0.2404420
261520.0000000    0.2571151
261560.0000000    0.2460424
261600.0000000    0.2155960
261640.0000000    0.2130507
261680.0000000    0.2348568
261720.0000000    0.2203009
261760.0000000    0.2299531
261800.0000000    0.2302417
261840.0000000    0.2305487
261880.0000000    0.2293893
261920.0000000    0.2189259
261960.0000000    0.2211078
262000.0000000    0.2221865
262040.0000000    0.2232373
262080.0000000    0.2152551
262120.0000000    0.1983408
262160.0000000    0.1960741
262200.0000000    0.2102609
262240.0000000    0.2058566
262280.0000000    0.2109219
262320.0000000    0.1951482
262360.0000000    0.1876217
262400.0000000    0.2098311
262440.0000000    0.2135018
262480.0000000    0.2103948
262520.0000000    0.2179736
262560.0000000    0.2130637
262600.0000000    0.2185163
262640.0000000    0.2345267
262680.0000000    0.2186471
262720.0000000    0.2101257
262760.0000000    0.2242655
262800.0000000    0.2088819
262840.0000000    0.2202911
262880.0000000    0.2170777
262920.0000000    0.2129274
262960.0000000    0.2111693
263000.0000000    0.2082041
263040.0000000    0.2168764
263080.0000000    0.2055923
263120.0000000    0.1966954
263160.0000000    0.2062651
263200.0000000    0.1979852
263240.0000000    0.2169920
263280.0000000    0.1996026
263320.0000000    0.1905470
263360.0000000    0.1865021
263400.0000000    0.1804407
263440.0000000    0.1701426
263480.0000000    0.1633473
263520.0000000    0.1598893
263560.0000000    0.1616466
263600.0000000    0.1637686
263640.0000000    0.1551628
263680.0000000    0.1712666
263720.0000000    0.1500174
263760.0000000    0.1546896
263800.0000000    0.1463152
263840.0000000    0.1501108
263880.0000000    0.1533565
263920.0000000    0.1645587
263960.0000000    0.1812274
264000.0000000    0.1586774
264040.0000000    0.1621637
264080.0000000    0.1558022
264120.0000000    0.1524333
264160.0000000    0.1611028
264200.0000000    0.1623084
264240.0000000    0.1601502
264280.0000000    0.1673304
264320.0000000    0.1538255
264360.0000000    0.1497078
264400.0000000    0.1564946
264440.0000000    0.1519890
264480.0000000    0.1540961
264520.0000000    0.1457607
264560.0000000    0.1579380
264600.0000000    0.1526129
264640.0000000    0.1541574
264680.0000000    0.1379886
264720.0000000    0.1577581
264760.0000000    0.1550297
264800.0000000    0.1530569
264840.0000000    0.1555569
264880.0000000    0.1685169
264920.0000000    0.1584708
264960.0000000    0.1503180
265000.0000000    0.1543700
265040.0000000    0.1380097
265080.0000000    0.1577387
265120.0000000    0.1601281
265160.0000000    0.1452015
265200.0000000    0.1643966
265240.0000000    0.1597268
265280.0000000    0.1786865
265320.0000000    0.1735024
265360.0000000    0.1466688
265400.0000000    0.1570096
265440.0000000    0.1642626
265480.0000000    0.1751755
265520.0000000    0.1567852
265560.0000000    0.1685847
265600.0000000    0.1550770
265640.0000000    0.1465883
265680.0000000    0.1709721
265720.0000000    0.1633824
265760.0000000    0.1421782
265800.0000000    0.1501234
265840.0000000    0.1548253
265880.0000000    0.1548954
265920.0000000    0.1474690
265960.0000000    0.1526246
266000.0000000    0.1515956
266040.0000000    0.1366269
266080.0000000    0.1547386
266120.0000000    0.1599285
266160.0000000    0.1413056
266200.0000000    0.1436237
266240.0000000    0.1567305
266280.0000000    0.1442573
266320.0000000    0.1503194
266360.0000000    0.1618835
266400.0000000    0.1443938
266440.0000000    0.1709861
266480.0000000    0.1503787
266520.0000000    0.1433399
266560.0000000    0.1439068
266600.0000000    0.1452462
266640.0000000    0.1652443
266680.0000000    0.1632025
266720.0000000    0.1714265
266760.0000000    0.1941430
266800.0000000    0.1719793
266840.0000000    0.1473873
266880.0000000    0.1398307
266920.0000000    0.1635051
266960.0000000    0.1568564
267000.0000000    0.1449053
267040.0000000    0.1336059
267080.0000000    0.1375144
267120.0000000    0.1576692
267160.0000000    0.1623209
267200.0000000    0.1423521
267240.0000000    0.1451032
267280.0000000    0.1771780
267320.0000000    0.1693099
267360.0000000    0.1696325
267400.0000000    0.1564922
267440.0000000    0.1544371
267480.0000000    0.1450742
267520.0000000    0.1476600
267560.0000000    0.1551616
267600.0000000    0.1466715
267640.0000000    0.1557490
267680.0000000    0.1395541
267720.0000000    0.1335944
267760.0000000    0.1501538
267800.0000000    0.1552081
267840.0000000    0.1538405
267880.0000000    0.1369869
267920.0000000    0.1674787
267960.0000000    0.1571625
268000.0000000    0.1657101
268040.0000000    0.1509870
268080.0000000    0.1609116
268120.0000000    0.1510636
268160.0000000    0.1678402
268200.0000000    0.1409195
268240.0000000    0.1464639
268280.0000000    0.1328889
268320.0000000    0.1327454
268360.0000000    0.1485908
268400.0000000    0.1414766
268440.0000000    0.1458903
268480.0000000    0.1340321
268520.0000000    0.1562356
268560.0000000    0.1689902
268600.0000000    0.1634692
268640.0000000    0.1435630
268680.0000000    0.1381767
268720.0000000    0.1395598
268760.0000000    0.1528311
268800.0000000    0.1306177
268840.0000000    0.1496657
268880.0000000    0.1464699
268920.0000000    0.1444420
268960.0000000    0.1584305
269000.0000000    0.1546438
269040.0000000    0.1427815
269080.0000000    0.1444469
269120.0000000    0.1480065
269160.0000000    0.1477472
269200.0000000    0.1362559
269240.0000000    0.1351753
269280.0000000    0.1584857
269320.0000000    0.1570890
269360.0000000    0.1601347
269400.0000000    0.1470410
269440.0000000    0.1474296
269480.0000000    0.1398535
269520.0000000    0.1506397
269560.0000000    0.1616896
269600.0000000    0.1781647
269640.0000000    0.1652794
269680.0000000    0.1426132
269720.0000000    0.1465512
269760.0000000    0.1565387
269800.0000000    0.1407766
269840.0000000    0.1477664
269880.0000000    0.1488944
269920.0000000    0.1417615
269960.0000000    0.1457241
270000.0000000    0.1461662
270040.0000000    0.1608819
270080.0000000    0.1753720
270120.0000000    0.1614974
270160.0000000    0.1570548
270200.0000000    0.1642231
270240.0000000    0.1466520
270280.0000000    0.1493018
270320.0000000    0.1486059
270360.0000000    0.1648333
270400.0000000    0.1641998
270440.0000000    0.1496460
270480.0000000    0.1628969
270520.0000000    0.1564507
270560.0000000    0.1406917
270600.0000000    0.1486375
270640.0000000    0.1521936
270680.0000000    0.1558110
270720.0000000    0.1534947
270760.0000000    0.1527220
270800.0000000    0.1610804
270840.0000000    0.1507133
270880.0000000    0.1620272
270920.0000000    0.1642306
270960.0000000    0.1501234
271000.0000000    0.1652599
271040.0000000    0.1513263
271080.0000000    0.1601771
271120.0000000    0.1444388
271160.0000000    0.1369585
271200.0000000    0.1263792
271240.0000000    0.1364809
271280.0000000    0.1284673
271320.0000000    0.1370684
271360.0000000    0.1328976
271400.0000000    0.1315126
271440.0000000    0.1306453
271480.0000000    0.1292353
271520.0000000    0.1238316
271560.0000000    0.1283299
271600.0000000    0.1381473
271640.0000000    0.1468288
271680.0000000    0.1478687
271720.0000000    0.1488095
271760.0000000    0.1405321
271800.0000000    0.1466160
271840.0000000    0.1381491
271880.0000000    0.1352546
271920.0000000    0.1448976
271960.0000000    0.1602896
272000.0000000    0.1473083
272040.0000000    0.1584394
272080.0000000    0.1360534
272120.0000000    0.1331368
272160.0000000    0.1447570
272200.0000000    0.1318423
272240.0000000    0.1442825
272280.0000000    0.1404963
272320.0000000    0.1498377
272360.0000000    0.1399901
272400.0000000    0.1391768
272440.0000000    0.1359245
272480.0000000    0.1396800
272520.0000000    0.1289209
272560.0000000    0.1364519
272600.0000000    0.1400464
272640.0000000    0.1504457
272680.0000000    0.1398504
272720.0000000    0.1369747
272760.0000000    0.1480525
272800.0000000    0.1323268
272840.0000000    0.1337982
272880.0000000    0.1417991
272920.0000000    0.1417140
272960.0000000    0.1432080
273000.0000000    0.1599707
273040.0000000    0.1664211
273080.0000000    0.1604243
273120.0000000    0.1477309
273160.0000000    0.1449502
273200.0000000    0.1457618
273240.0000000    0.1447575
273280.0000000    0.1493472
273320.0000000    0.1523187
273360.0000000    0.1640900
273400.0000000    0.1659970
273440.0000000    0.1659256
273480.0000000    0.1398371
273520.0000000    0.1337115
273560.0000000    0.1302078
273600.0000000    0.1392517
273640.0000000    0.1335801
273680.0000000    0.1546050
273720.0000000    0.1304368
273760.0000000    0.1176593
273800.0000000    0.1393781
273840.0000000    0.1389762
273880.0000000    0.1394260
273920.0000000    0.1408040
273960.0000000    0.1484051
274000.0000000    0.1412707
274040.0000000    0.1367377
274080.0000000    0.1320727
274120.0000000    0.1367814
274160.0000000    0.1460735
274200.0000000    0.1479775
274240.0000000    0.1383212
274280.0000000    0.1498824
274320.0000000    0.1570559
274360.0000000    0.1463932
274400.0000000    0.1479761
274440.0000000    0.1472967
274480.0000000    0.1483465
274520.0000000    0.1406246
274560.0000000    0.1452607
274600.0000000    0.1491239
274640.0000000    0.1621895
274680.0000000    0.1520084
274720.0000000    0.1466261
274760.0000000    0.1326505
274800.0000000    0.1276694
274840.0000000    0.1431890
274880.0000000    0.1421110
274920.0000000    0.1262421
274960.0000000    0.1439545
275000.0000000    0.1437653
275040.0000000    0.1434407
275080.0000000    0.1626631
275120.0000000    0.1317016
275160.0000000    0.1395058
275200.0000000    0.1176620
275240.0000000    0.1145218
275280.0000000    0.1119094
275320.0000000    0.1294451
275360.0000000    0.1267458
275400.0000000    0.1346819
275440.0000000    0.1322270
275480.0000000    0.1442372
275520.0000000    0.1401289
275560.0000000    0.1515565
275600.0000000    0.1335864
275640.0000000    0.1428655
275680.0000000    0.1265327
275720.0000000    0.1326820
275760.0000000    0.1480591
275800.0000000    0.1292905
275840.0000000    0.1491394
275880.0000000    0.1270300
275920.0000000    0.1222454
275960.0000000    0.1245827
276000.0000000    0.1269033
276040.0000000    0.1354692
276080.0000000    0.1371467
276120.0000000    0.1388934
276160.0000000    0.1308193
276200.0000000    0.1215323
276240.0000000    0.1342871
276280.0000000    0.1363232
276320.0000000    0.1461732
276360.0000000    0.1319749
276400.0000000    0.1337320
276440.0000000    0.1265529
276480.0000000    0.1338234
276520.0000000    0.1282362
276560.0000000    0.1204967
276600.0000000    0.1363331
276640.0000000    0.1348149
276680.0000000    0.1361170
276720.0000000    0.1379954
276760.0000000    0.1380141
276800.0000000    0.1315045
276840.0000000    0.1298000
276880.0000000    0.1257491
276920.0000000    0.1304620
276960.0000000    0.1475081
277000.0000000    0.1450886
277040.0000000    0.1456895
277080.0000000    0.1385819
277120.0000000    0.1343962
277160.0000000    0.1350759
277200.0000000    0.1370557
277240.0000000    0.1341223
277280.0000000    0.1450033
277320.0000000    0.1378828
277360.0000000    0.1420256
277400.0000000    0.1357055
277440.0000000    0.1348047
277480.0000000    0.1339145
277520.0000000    0.1286919
277560.0000000    0.1275646
277600.0000000    0.1363724
277640.0000000    0.1271377
277680.0000000    0.1552548
277720.0000000    0.1270230
277760.0000000    0.1448614
277800.0000000    0.1430037
277840.0000000    0.1388451
277880.0000000    0.1287100
277920.0000000    0.1299030
277960.0000000    0.1428743
278000.0000000    0.1498521
278040.0000000    0.1573500
278080.0000000    0.1479686
278120.0000000    0.1342960
278160.0000000    0.1333222
278200.0000000    0.1500882
278240.0000000    0.1406393
278280.0000000    0.1264590
278320.0000000    0.1405404
278360.0000000    0.1544121
278400.0000000    0.1611932
278440.0000000    0.1435895
278480.0000000    0.1378544
278520.0000000    0.1345375
278560.0000000    0.1424573
278600.0000000    0.1461458
278640.0000000    0.1348559
278680.0000000    0.1250867
278720.0000000    0.1406686
278760.0000000    0.1471248
278800.0000000    0.1422272
278840.0000000    0.1654126
278880.0000000    0.1576827
278920.0000000    0.1651026
278960.0000000    0.1691866
279000.0000000    0.1539488
279040.0000000    0.1561051
279080.0000000    0.1671911
279120.0000000    0.1844268
279160.0000000    0.1636913
279200.0000000    0.1454477
279240.0000000    0.1370215
279280.0000000    0.1294103
279320.0000000    0.1319380
279360.0000000    0.1285617
279400.0000000    0.1375421
279440.0000000    0.1284259
279480.0000000    0.1378929
279520.0000000    0.1400717
279560.0000000    0.1427303
279600.0000000    0.1454644
279640.0000000    0.1400155
279680.0000000    0.1470747
279720.0000000    0.1458629
279760.0000000    0.1301015
279800.0000000    0.1298339
279840.0000000    0.1344453
279880.0000000    0.1405223
279920.0000000    0.1484402
279960.0000000    0.1518930
280000.0000000    0.1861230
280040.0000000    0.1529458
280080.0000000    0.1570038
280120.0000000    0.1642421
280160.0000000    0.1635951
280200.0000000    0.1630192
280240.0000000    0.1645609
280280.0000000    0.1645946
280320.0000000    0.1519545
280360.0000000    0.1645710
280400.0000000    0.1592853
280440.0000000    0.1816142
280480.0000000    0.1783184
280520.0000000    0.1730415
280560.0000000    0.1725917
280600.0000000    0.1647505
280640.0000000    0.1751428
280680.0000000    0.1546088
280720.0000000    0.1632402
280760.0000000    0.1733881
280800.0000000    0.1719239
280840.0000000    0.1738531
280880.0000000    0.1702869
280920.0000000    0.1695679
280960.0000000    0.1680899
281000.0000000    0.1672846
281040.0000000    0.1671898
281080.0000000    0.1708667
281120.0000000    0.1717633
281160.0000000    0.1753190
281200.0000000    0.1734412
281240.0000000    0.1544609
281280.0000000    0.1665392
281320.0000000    0.1793015
281360.0000000    0.1676626
281400.0000000    0.1740050
281440.0000000    0.1721176
281480.0000000    0.1713310
281520.0000000    0.1754018
281560.0000000    0.1808739
281600.0000000    0.1817416
281640.0000000    0.1806397
281680.0000000    0.1768629
281720.0000000    0.1725891
281760.0000000    0.1704718
281800.0000000    0.1603266
281840.0000000    0.1764598
281880.0000000    0.1769005
281920.0000000    0.1778135
281960.0000000    0.1899753
282000.0000000    0.1685308
282040.0000000    0.1715051
282080.0000000    0.1911967
282120.0000000    0.1750236
282160.0000000    0.1768069
282200.0000000    0.1913234
282240.0000000    0.1716138
282280.0000000    0.1745998
282320.0000000    0.1740038
282360.0000000    0.1744670
282400.0000000    0.1656703
282440.0000000    0.1761146
282480.0000000    0.1757018
282520.0000000    0.1916130
282560.0000000    0.1769882
282600.0000000    0.1659910
282640.0000000    0.1762791
282680.0000000    0.1762456
282720.0000000    0.1706510
282760.0000000    0.1746705
282800.0000000    0.1823346
282840.0000000    0.1787321
282880.0000000    0.1809207
282920.0000000    0.1799258
282960.0000000    0.1792642
283000.0000000    0.1757909
283040.0000000    0.1783875
283080.0000000    0.1752047
283120.0000000    0.1635760
283160.0000000    0.1744539
283200.0000000    0.1780681
283240.0000000    0.1772286
283280.0000000    0.1648960
283320.0000000    0.1771690
283360.0000000    0.1741599
283400.0000000    0.1872939
283440.0000000    0.1670259
283480.0000000    0.1770393
283520.0000000    0.1744379
283560.0000000    0.1749157
283600.0000000    0.1756762
283640.0000000    0.1854324
283680.0000000    0.1909792
283720.0000000    0.1761102
283760.0000000    0.1768614
283800.0000000    0.1872294
283840.0000000    0.1832809
283880.0000000    0.1653417
283920.0000000    0.1729828
283960.0000000    0.1792634
284000.0000000    0.1668351
284040.0000000    0.1661026
284080.0000000    0.1569718
284120.0000000    0.1652767
284160.0000000    0.1741214
284200.0000000    0.1690725
284240.0000000    0.1641660
284280.0000000    0.1714143
284320.0000000    0.1620364
284360.0000000    0.1799346
284400.0000000    0.1836749
284440.0000000    0.1863730
284480.0000000    0.1869511
284520.0000000    0.1796743
284560.0000000    0.1799255
284600.0000000    0.1864319
284640.0000000    0.1693735
284680.0000000    0.1707451
284720.0000000    0.1803979
284760.0000000    0.1686798
284800.0000000    0.1876711
284840.0000000    0.1577346
284880.0000000    0.1612260
284920.0000000    0.1726610
284960.0000000    0.1605796
285000.0000000    0.1629617
285040.0000000    0.1577343
285080.0000000    0.1589052
285120.0000000    0.1588576
285160.0000000    0.1689568
285200.0000000    0.1721570
285240.0000000    0.1694700
285280.0000000    0.1733381
285320.0000000    0.1784849
285360.0000000    0.1771569
285400.0000000    0.1851994
285440.0000000    0.1800294
285480.0000000    0.1868112
285520.0000000    0.1810883
285560.0000000    0.1827736
285600.0000000    0.1797294
285640.0000000    0.1720662
285680.0000000    0.1797883
285720.0000000    0.1824193
285760.0000000    0.1647511
285800.0000000    0.1562876
285840.0000000    0.1619812
285880.0000000    0.1692166
285920.0000000    0.1733881
285960.0000000    0.1686441
286000.0000000    0.1683258
286040.0000000    0.1557721
286080.0000000    0.1598113
286120.0000000    0.1691056
286160.0000000    0.1778610
286200.0000000    0.1923592
286240.0000000    0.1661863
286280.0000000    0.1611273
286320.0000000    0.1755694
286360.0000000    0.1863603
286400.0000000    0.1764433
286440.0000000    0.1668427
286480.0000000    0.1756532
286520.0000000    0.1732473
286560.0000000    0.1859271
286600.0000000    0.1859722
286640.0000000    0.1701351
286680.0000000    0.1862609
286720.0000000    0.1825628
286760.0000000    0.1750866
286800.0000000    0.1841811
286840.0000000    0.1683391
286880.0000000    0.1590855
286920.0000000    0.1671252
286960.0000000    0.1668117
287000.0000000    0.1814223
287040.0000000    0.1566103
287080.0000000    0.1641881
287120.0000000    0.1773530
287160.0000000    0.1745935
287200.0000000    0.1647713
287240.0000000    0.1656861
287280.0000000    0.1642875
287320.0000000    0.1914360
287360.0000000    0.1618422
287400.0000000    0.1672223
287440.0000000    0.1711477
287480.0000000    0.1693392
287520.0000000    0.1809900
287560.0000000    0.1661206
287600.0000000    0.1757444
287640.0000000    0.1752999
287680.0000000    0.1647380
287720.0000000    0.1595357
287760.0000000    0.1662819
287800.0000000    0.1714583
287840.0000000    0.1593137
287880.0000000    0.1783489
287920.0000000    0.1613867
287960.0000000    0.1637115
288000.0000000    0.1591196
288040.0000000    0.1450399
288080.0000000    0.1740984
288120.0000000    0.1631831
288160.0000000    0.1562978
288200.0000000    0.1476426
288240.0000000    0.1481405
288280.0000000    0.1433397
288320.0000000    0.1592119
288360.0000000    0.1674618
288400.0000000    0.1551000
288440.0000000    0.1721112
288480.0000000    0.1551628
288520.0000000    0.1679249
288560.0000000    0.1498735
288600.0000000    0.1505408
288640.0000000    0.1622067
288680.0000000    0.1656814
288720.0000000    0.1534939
288760.0000000    0.1464967
288800.0000000    0.1370911
288840.0000000    0.1429178
288880.0000000    0.1408352
288920.0000000    0.1422177
288960.0000000    0.1529212
289000.0000000    0.1448289
289040.0000000    0.1465689
289080.0000000    0.1516082
289120.0000000    0.1431319
289160.0000000    0.1500442
289200.0000000    0.1427664
289240.0000000    0.1603906
289280.0000000    0.1428911
289320.0000000    0.1411488
289360.0000000    0.1597506
289400.0000000    0.1590197
289440.0000000    0.1720254
289480.0000000    0.1446708
289520.0000000    0.1733157
289560.0000000    0.1572423
289600.0000000    0.1521704
289640.0000000    0.1544818
289680.0000000    0.1690282
289720.0000000    0.1637042
289760.0000000    0.1697971
289800.0000000    0.1629163
289840.0000000    0.1714469
289880.0000000    0.1704019
289920.0000000    0.1676366
289960.0000000    0.1495779
290000.0000000    0.1605471
290040.0000000    0.1610914
290080.0000000    0.1527939
290120.0000000    0.1469807
290160.0000000    0.1546724
290200.0000000    0.1610337
290240.0000000    0.1545482
290280.0000000    0.1708445
290320.0000000    0.1519522
290360.0000000    0.1568142
290400.0000000    0.1667045
290440.0000000    0.1572219
290480.0000000    0.1422710
290520.0000000    0.1759224
290560.0000000    0.1791074
290600.0000000    0.1733818
290640.0000000    0.1640617
290680.0000000    0.1570300
290720.0000000    0.1426884
290760.0000000    0.1449157
290800.0000000    0.1487161
290840.0000000    0.1532377
290880.0000000    0.1565332
290920.0000000    0.1507445
290960.0000000    0.1458303
291000.0000000    0.1458305
291040.0000000    0.1520211
291080.0000000    0.1463897
291120.0000000    0.1426341
291160.0000000    0.1540150
291200.0000000    0.1534618
291240.0000000    0.1529979
291280.0000000    0.1391616
291320.0000000    0.1511535
291360.0000000    0.1430279
291400.0000000    0.1413123
291440.0000000    0.1618744
291480.0000000    0.1498261
291520.0000000    0.1498757
291560.0000000    0.1605471
291600.0000000    0.1629042
291640.0000000    0.1500831
291680.0000000    0.1475099
291720.0000000    0.1505119
291760.0000000    0.1582592
291800.0000000    0.1548692
291840.0000000    0.1432149
291880.0000000    0.1332955
291920.0000000    0.1540511
291960.0000000    0.1378147
292000.0000000    0.1409020
292040.0000000    0.1550817
292080.0000000    0.1376608
292120.0000000    0.1507220
292160.0000000    0.1574168
292200.0000000    0.1764370
292240.0000000    0.1633425
292280.0000000    0.1656145
292320.0000000    0.1592283
292360.0000000    0.1654784
292400.0000000    0.1574520
292440.0000000    0.1602029
292480.0000000    0.1550688
292520.0000000    0.1643766
292560.0000000    0.1553611
292600.0000000    0.1559452
292640.0000000    0.1553378
292680.0000000    0.1660289
292720.0000000    0.1687019
292760.0000000    0.1788776
292800.0000000    0.1651139
292840.0000000    0.1719556
292880.0000000    0.1852720
292920.0000000    0.1649996
292960.0000000    0.1734059
293000.0000000    0.1757691
293040.0000000    0.1515854
293080.0000000    0.1693315
293120.0000000    0.1641316
293160.0000000    0.1758301
293200.0000000    0.1695918
293240.0000000    0.1638197
293280.0000000    0.1502662
293320.0000000    0.1584949
293360.0000000    0.1658499
293400.0000000    0.1557868
293440.0000000    0.1535401
293480.0000000    0.1513731
293520.0000000    0.1453991
293560.0000000    0.1503239
293600.0000000    0.1435794
293640.0000000    0.1576346
293680.0000000    0.1498277
293720.0000000    0.1538229
293760.0000000    0.1552927
293800.0000000    0.1555552
293840.0000000    0.1570591
293880.0000000    0.1663897
293920.0000000    0.1671478
293960.0000000    0.1607202
294000.0000000    0.1625887
294040.0000000    0.1552526
294080.0000000    0.1524827
294120.0000000    0.1477884
294160.0000000    0.1508528
294200.0000000    0.1587875
294240.0000000    0.1659776
294280.0000000    0.1450355
294320.0000000    0.1563547
294360.0000000    0.1599268
294400.0000000    0.1522129
294440.0000000    0.1588054
294480.0000000    0.1733200
294520.0000000    0.1702241
294560.0000000    0.1495584
294600.0000000    0.1652182
294640.0000000    0.1571983
294680.0000000    0.1333002
294720.0000000    0.1520804
294760.0000000    0.1446173
294800.0000000    0.1516955
294840.0000000    0.1562102
294880.0000000    0.1510687
294920.0000000    0.1463014
294960.0000000    0.1472394
295000.0000000    0.1570652
295040.0000000    0.1625324
295080.0000000    0.1525791
295120.0000000    0.1510237
295160.0000000    0.1447638
295200.0000000    0.1471468
295240.0000000    0.1525241
295280.0000000    0.1483707
295320.0000000    0.1379960
295360.0000000    0.1516103
295400.0000000    0.1496205
295440.0000000    0.1382788
295480.0000000    0.1470275
295520.0000000    0.1512583
295560.0000000    0.1541700
295600.0000000    0.1436610
295640.0000000    0.1542975
295680.0000000    0.1543875
295720.0000000    0.1547946
295760.0000000    0.1527704
295800.0000000    0.1561137
295840.0000000    0.1576850
295880.0000000    0.1570154
295920.0000000    0.1577995
295960.0000000    0.1487885
296000.0000000    0.1448109
296040.0000000    0.1490410
296080.0000000    0.1464718
296120.0000000    0.1426035
296160.0000000    0.1516536
296200.0000000    0.1539377
296240.0000000    0.1648503
296280.0000000    0.1459277
296320.0000000    0.1570078
296360.0000000    0.1652056
296400.0000000    0.1571285
296440.0000000    0.1566055
296480.0000000    0.1534492
296520.0000000    0.1685540
296560.0000000    0.1479826
296600.0000000    0.1525823
296640.0000000    0.1602959
296680.0000000    0.1722208
296720.0000000    0.1428802
296760.0000000    0.1481969
296800.0000000    0.1543220
296840.0000000    0.1614997
296880.0000000    0.1622839
296920.0000000    0.1551272
296960.0000000    0.1391646
297000.0000000    0.1545903
297040.0000000    0.1665994
297080.0000000    0.1591753
297120.0000000    0.1549079
297160.0000000    0.1682647
297200.0000000    0.1586624
297240.0000000    0.1733323
297280.0000000    0.1491351
297320.0000000    0.1449775
297360.0000000    0.1704016
297400.0000000    0.1503305
297440.0000000    0.1437334
297480.0000000    0.1588914
297520.0000000    0.1545344
297560.0000000    0.1551159
297600.0000000    0.1580690
297640.0000000    0.1617935
297680.0000000    0.1588265
297720.0000000    0.1515666
297760.0000000    0.1724449
297800.0000000    0.1674062
297840.0000000    0.1724126
297880.0000000    0.1844095
297920.0000000    0.1844075
297960.0000000    0.1725044
298000.0000000    0.1597572
298040.0000000    0.1676398
298080.0000000    0.1743837
298120.0000000    0.1804408
298160.0000000    0.1702664
298200.0000000    0.1795167
298240.0000000    0.1738593
298280.0000000    0.1684303
298320.0000000    0.1729174
298360.0000000    0.1716262
298400.0000000    0.1558712
298440.0000000    0.1594963
298480.0000000    0.1495415
298520.0000000    0.1664829
298560.0000000    0.1816799
298600.0000000    0.1813717
298640.0000000    0.1626302
298680.0000000    0.1641111
298720.0000000    0.1660089
298760.0000000    0.1753413
298800.0000000    0.1571611
298840.0000000    0.1545423
298880.0000000    0.1444542
298920.0000000    0.1569230
298960.0000000    0.1557753
299000.0000000    0.1743344
299040.0000000    0.1605571
299080.0000000    0.1528307
299120.0000000    0.1541434
299160.0000000    0.1681219
299200.0000000    0.1712867
299240.0000000    0.1599836
299280.0000000    0.1640321
299320.0000000    0.1569503
299360.0000000    0.1500045
299400.0000000    0.1541497
299440.0000000    0.1617311
299480.0000000    0.1663290
299520.0000000    0.1604366
299560.0000000    0.1650037
299600.0000000    0.1610136
299640.0000000    0.1587852
299680.0000000    0.1548948
299720.0000000    0.1713587
299760.0000000    0.1585836
299800.0000000    0.1587388
299840.0000000    0.1774003
299880.0000000    0.1678009
299920.0000000    0.1562131
299960.0000000    0.1578056
300000.0000000    0.1542548
300040.0000000    0.1504009
300080.0000000    0.1665021
300120.0000000    0.1515527
300160.0000000    0.1681781
300200.0000000    0.1601762
300240.0000000    0.1756904
300280.0000000    0.1606980
300320.0000000    0.1724947
300360.0000000    0.1765876
300400.0000000    0.1721264
300440.0000000    0.1666897
300480.0000000    0.1805127
300520.0000000    0.1617737
300560.0000000    0.1826616
300600.0000000    0.1711072
300640.0000000    0.1761613
300680.0000000    0.1744499
300720.0000000    0.1743413
300760.0000000    0.1984158
300800.0000000    0.1843841
300840.0000000    0.1663050
300880.0000000    0.1748987
300920.0000000    0.1740676
300960.0000000    0.1871043
301000.0000000    0.1880526
301040.0000000    0.1756948
301080.0000000    0.1700604
301120.0000000    0.1715141
301160.0000000    0.1769349
301200.0000000    0.1762342
301240.0000000    0.1682974
301280.0000000    0.1966711
301320.0000000    0.1860757
301360.0000000    0.1806019
301400.0000000    0.1815995
301440.0000000    0.1737515
301480.0000000    0.1844804
301520.0000000    0.1791783
301560.0000000    0.1864183
301600.0000000    0.1785073
301640.0000000    0.1775391
301680.0000000    0.1697780
301720.0000000    0.1769352
301760.0000000    0.1825211
301800.0000000    0.1856501
301840.0000000    0.1805802
301880.0000000    0.1831152
301920.0000000    0.1930356
301960.0000000    0.1766861
302000.0000000    0.1810044
302040.0000000    0.1820722
302080.0000000    0.1780489
302120.0000000    0.1871647
302160.0000000    0.1853592
302200.0000000    0.1911856
302240.0000000    0.1920441
302280.0000000    0.1648784
302320.0000000    0.1842093
302360.0000000    0.1634539
302400.0000000    0.1794609
302440.0000000    0.2127845
302480.0000000    0.1870063
302520.0000000    0.2074919
302560.0000000    0.2026985
302600.0000000    0.1941563
302640.0000000    0.2079579
302680.0000000    0.2016253
302720.0000000    0.1972947
302760.0000000    0.1881318
302800.0000000    0.2027678
302840.0000000    0.2095383
302880.0000000    0.1971294
302920.0000000    0.2107464
302960.0000000    0.2065181
303000.0000000    0.1852143
303040.0000000    0.1928136
303080.0000000    0.1916724
303120.0000000    0.1875853
303160.0000000    0.2004044
303200.0000000    0.1902382
303240.0000000    0.1779282
303280.0000000    0.1801905
303320.0000000    0.2016932
303360.0000000    0.2028226
303400.0000000    0.1959644
303440.0000000    0.1940597
303480.0000000    0.2014282
303520.0000000    0.2138324
303560.0000000    0.2011480
303600.0000000    0.1992598
303640.0000000    0.1899154
303680.0000000    0.2097963
303720.0000000    0.2021634
303760.0000000    0.2121078
303800.0000000    0.2152753
303840.0000000    0.2045618
303880.0000000    0.1811080
303920.0000000    0.1881472
303960.0000000    0.1829367
304000.0000000    0.1833135
304040.0000000    0.1943219
304080.0000000    0.1919445
304120.0000000    0.2025442
304160.0000000    0.2009169
304200.0000000    0.2024700
304240.0000000    0.1942162
304280.0000000    0.2014475
304320.0000000    0.1850885
304360.0000000    0.2094480
304400.0000000    0.2013539
304440.0000000    0.1862447
304480.0000000    0.1936080
304520.0000000    0.1947450
304560.0000000    0.1979372
304600.0000000    0.2089029
304640.0000000    0.1874074
304680.0000000    0.1830797
304720.0000000    0.1803842
304760.0000000    0.2023493
304800.0000000    0.1863297
304840.0000000    0.1847498
304880.0000000    0.2003075
304920.0000000    0.1987330
304960.0000000    0.2116671
305000.0000000    0.1943606
305040.0000000    0.1901990
305080.0000000    0.2048778
305120.0000000    0.1838151
305160.0000000    0.1949169
305200.0000000    0.1769376
305240.0000000    0.1752068
305280.0000000    0.1879216
305320.0000000    0.1958079
305360.0000000    0.1978669
305400.0000000    0.1884828
305440.0000000    0.1881744
305480.0000000    0.1760514
305520.0000000    0.1871923
305560.0000000    0.1971817
305600.0000000    0.1827030
305640.0000000    0.1859969
305680.0000000    0.2083737
305720.0000000    0.2031178
305760.0000000    0.1913318
305800.0000000    0.2060067
305840.0000000    0.1924803
305880.0000000    0.2002817
305920.0000000    0.1866035
305960.0000000    0.2006986
306000.0000000    0.2052243
306040.0000000    0.2041473
306080.0000000    0.1940873
306120.0000000    0.1987278
306160.0000000    0.1635547
306200.0000000    0.1804181
306240.0000000    0.1906572
306280.0000000    0.1941150
306320.0000000    0.1946337
306360.0000000    0.2047114
306400.0000000    0.1893131
306440.0000000    0.1925466
306480.0000000    0.1887118
306520.0000000    0.1805820
306560.0000000    0.1935505
306600.0000000    0.1990071
306640.0000000    0.1869865
306680.0000000    0.1965705
306720.0000000    0.1899537
306760.0000000    0.1953603
306800.0000000    0.1843707
306840.0000000    0.1962568
306880.0000000    0.1814408
306920.0000000    0.1999882
306960.0000000    0.1764190
307000.0000000    0.1918227
307040.0000000    0.1866419
307080.0000000    0.1757545
307120.0000000    0.1864903
307160.0000000    0.2025799
307200.0000000    0.1946948
307240.0000000    0.1955095
307280.0000000    0.1931698
307320.0000000    0.1963194
307360.0000000    0.2004051
307400.0000000    0.1920328
307440.0000000    0.2030149
307480.0000000    0.1972793
307520.0000000    0.2022458
307560.0000000    0.1990185
307600.0000000    0.1943520
307640.0000000    0.1942917
307680.0000000    0.1816664
307720.0000000    0.2018342
307760.0000000    0.1962648
307800.0000000    0.1880825
307840.0000000    0.1843277
307880.0000000    0.1906901
307920.0000000    0.1879742
307960.0000000    0.2006620
308000.0000000    0.1840369
308040.0000000    0.2115453
308080.0000000    0.2000169
308120.0000000    0.2014834
308160.0000000    0.1966338
308200.0000000    0.1823585
308240.0000000    0.1973415
308280.0000000    0.1957808
308320.0000000    0.1919543
308360.0000000    0.1818235
308400.0000000    0.1938722
308440.0000000    0.2140003
308480.0000000    0.1932078
308520.0000000    0.2082290
308560.0000000    0.2078512
308600.0000000    0.1909848
308640.0000000    0.2051222
308680.0000000    0.2009884
308720.0000000    0.1965319
308760.0000000    0.1930105
308800.0000000    0.1892978
308840.0000000    0.2077277
308880.0000000    0.2060809
308920.0000000    0.2005942
308960.0000000    0.1942049
309000.0000000    0.1952693
309040.0000000    0.1897560
309080.0000000    0.1886923
309120.0000000    0.1947739
309160.0000000    0.1932972
309200.0000000    0.2014477
309240.0000000    0.2133509
309280.0000000    0.2182861
309320.0000000    0.2092943
309360.0000000    0.2102276
309400.0000000    0.2133252
309440.0000000    0.2236716
309480.0000000    0.2127002
309520.0000000    0.2073512
309560.0000000    0.2298944
309600.0000000    0.2184338
309640.0000000    0.2185972
309680.0000000    0.2118828
309720.0000000    0.2124473
309760.0000000    0.2120458
309800.0000000    0.2155374
309840.0000000    0.2242648
309880.0000000    0.2089304
309920.0000000    0.2046083
309960.0000000    0.2152006
310000.0000000    0.2299594
310040.0000000    0.2170768
310080.0000000    0.1976831
310120.0000000    0.2117776
310160.0000000    0.2278276
310200.0000000    0.2020986
310240.0000000    0.2166273
310280.0000000    0.2029050
310320.0000000    0.1896494
310360.0000000    0.1937535
310400.0000000    0.1919211
310440.0000000    0.1970349
310480.0000000    0.1814402
310520.0000000    0.1898818
310560.0000000    0.2042747
310600.0000000    0.1821790
310640.0000000    0.1972541
310680.0000000    0.1925531
310720.0000000    0.1911326
310760.0000000    0.2013442
310800.0000000    0.2030961
310840.0000000    0.1956162
310880.0000000    0.2121730
310920.0000000    0.2013478
310960.0000000    0.2141305
311000.0000000    0.2111224
311040.0000000    0.2076698
311080.0000000    0.2092080
311120.0000000    0.2129854
311160.0000000    0.2116059
311200.0000000    0.1958118
311240.0000000    0.1851533
311280.0000000    0.1913352
311320.0000000    0.1876217
311360.0000000    0.1802153
311400.0000000    0.1964433
311440.0000000    0.2077299
311480.0000000    0.2009638
311520.0000000    0.2049713
311560.0000000    0.2135974
311600.0000000    0.2010922
311640.0000000    0.2036616
311680.0000000    0.2024395
311720.0000000    0.2167728
311760.0000000    0.1968354
311800.0000000    0.2057253
311840.0000000    0.2025027
311880.0000000    0.2058701
311920.0000000    0.2082377
311960.0000000    0.2077129
312000.0000000    0.2054550
312040.0000000    0.2145454
312080.0000000    0.2142891
312120.0000000    0.2067852
312160.0000000    0.2069308
312200.0000000    0.1894284
312240.0000000    0.1981052
312280.0000000    0.2051132
312320.0000000    0.2005197
312360.0000000    0.2078956
312400.0000000    0.2011448
312440.0000000    0.1948274
312480.0000000    0.2002760
312520.0000000    0.1929173
312560.0000000    0.2055691
312600.0000000    0.2135952
312640.0000000    0.2122716
312680.0000000    0.2062842
312720.0000000    0.2178958
312760.0000000    0.2082977
312800.0000000    0.2113590
312840.0000000    0.2110607
312880.0000000    0.2074657
312920.0000000    0.1961958
312960.0000000    0.2132059
313000.0000000    0.2119231
313040.0000000    0.2144503
313080.0000000    0.2019155
313120.0000000    0.2081688
313160.0000000    0.2192895
313200.0000000    0.2089966
313240.0000000    0.2035420
313280.0000000    0.2175094
313320.0000000    0.1846160
313360.0000000    0.2027840
313400.0000000    0.2085639
313440.0000000    0.2033712
313480.0000000    0.2146811
313520.0000000    0.2149068
313560.0000000    0.2108083
313600.0000000    0.2167244
313640.0000000    0.2121651
313680.0000000    0.2185323
313720.0000000    0.2272179
313760.0000000    0.2138777
313800.0000000    0.2300216
313840.0000000    0.2162833
313880.0000000    0.2167695
313920.0000000    0.2068902
313960.0000000    0.2102489
314000.0000000    0.1973026
314040.0000000    0.2029906
314080.0000000    0.1992738
314120.0000000    0.2126368
314160.0000000    0.2202938
314200.0000000    0.1986204
314240.0000000    0.2070186
314280.0000000    0.2143807
314320.0000000    0.2174075
314360.0000000    0.2131061
314400.0000000    0.2378059
314440.0000000    0.2227572
314480.0000000    0.2147890
314520.0000000    0.2127142
314560.0000000    0.2311392
314600.0000000    0.2270598
314640.0000000    0.2244619
314680.0000000    0.2285553
314720.0000000    0.2300670
314760.0000000    0.2141929
314800.0000000    0.2123137
314840.0000000    0.2326095
314880.0000000    0.2138671
314920.0000000    0.2087944
314960.0000000    0.2128356
315000.0000000    0.2172249
315040.0000000    0.2231842
315080.0000000    0.2261008
315120.0000000    0.2217356
315160.0000000    0.2149959
315200.0000000    0.2263120
315240.0000000    0.2104639
315280.0000000    0.2205462
315320.0000000    0.2218635
315360.0000000    0.2163729
315400.0000000    0.2108817
315440.0000000    0.2220349
315480.0000000    0.2096515
315520.0000000    0.2151003
315560.0000000    0.2341500
315600.0000000    0.2328686
315640.0000000    0.2291142
315680.0000000    0.2173773
315720.0000000    0.2182631
315760.0000000    0.2231744
315800.0000000    0.2259377
315840.0000000    0.2205437
315880.0000000    0.2215885
315920.0000000    0.2187663
315960.0000000    0.2160135
316000.0000000    0.2047487
316040.0000000    0.2061087
316080.0000000    0.2181708
316120.0000000    0.2307806
316160.0000000    0.2149188
316200.0000000    0.2172353
316240.0000000    0.2119772
316280.0000000    0.2120582
316320.0000000    0.2276653
316360.0000000    0.2071248
316400.0000000    0.2210283
316440.0000000    0.2147500
316480.0000000    0.2226186
316520.0000000    0.2233653
316560.0000000    0.2218410
316600.0000000    0.2209857
316640.0000000    0.2084288
316680.0000000    0.2157295
316720.0000000    0.2137550
316760.0000000    0.2168684
316800.0000000    0.2025546
316840.0000000    0.2083745
316880.0000000    0.1955862
316920.0000000    0.2113861
316960.0000000    0.1991958
317000.0000000    0.2076057
317040.0000000    0.2071129
317080.0000000    0.2170379
317120.0000000    0.2295586
317160.0000000    0.2203991
317200.0000000    0.2220780
317240.0000000    0.2244875
317280.0000000    0.2310407
317320.0000000    0.2301186
317360.0000000    0.2317268
317400.0000000    0.2306613
317440.0000000    0.2208320
317480.0000000    0.2153157
317520.0000000    0.2287459
317560.0000000    0.2245729
317600.0000000    0.2299526
317640.0000000    0.2195779
317680.0000000    0.2231928
317720.0000000    0.2179444
317760.0000000    0.2133995
317800.0000000    0.2184308
317840.0000000    0.2263678
317880.0000000    0.2361576
317920.0000000    0.2235459
317960.0000000    0.2140405
318000.0000000    0.2087843
318040.0000000    0.2147865
318080.0000000    0.2354645
318120.0000000    0.2187386
318160.0000000    0.2251587
318200.0000000    0.2205677
318240.0000000    0.2164787
318280.0000000    0.2086836
318320.0000000    0.2344612
318360.0000000    0.2219907
318400.0000000    0.2257615
318440.0000000    0.2238098
318480.0000000    0.2191779
318520.0000000    0.2209022
318560.0000000    0.2119368
318600.0000000    0.2137917
318640.0000000    0.2109951
318680.0000000    0.2251859
318720.0000000    0.2127891
318760.0000000    0.2018335
318800.0000000    0.2166957
318840.0000000    0.2249458
318880.0000000    0.2127019
318920.0000000    0.2179985
318960.0000000    0.2148189
319000.0000000    0.2159229
319040.0000000    0.2267017
319080.0000000    0.2231328
319120.0000000    0.2203933
319160.0000000    0.2258847
319200.0000000    0.2299903
319240.0000000    0.2169592
319280.0000000    0.2241470
319320.0000000    0.2232832
319360.0000000    0.2212906
319400.0000000    0.2205244
319440.0000000    0.2165326
319480.0000000    0.2316323
319520.0000000    0.2203094
319560.0000000    0.2273701
319600.0000000    0.2324736
319640.0000000    0.2218366
319680.0000000    0.2321951
319720.0000000    0.2285059
319760.0000000    0.2292814
319800.0000000    0.2294805
319840.0000000    0.2223053
319880.0000000    0.2326886
319920.0000000    0.2249155
319960.0000000    0.2084788
320000.0000000    0.2170165
320040.0000000    0.2353708
320080.0000000    0.2259413
320120.0000000    0.2141955
320160.0000000    0.2228519
320200.0000000    0.2410791
320240.0000000    0.2305797
320280.0000000    0.2284712
320320.0000000    0.2212615
320360.0000000    0.2154655
320400.0000000    0.2316074
320440.0000000    0.2229061
320480.0000000    0.2093915
320520.0000000    0.2329213
320560.0000000    0.2149932
320600.0000000    0.2052665
320640.0000000    0.2188016
320680.0000000    0.2164201
320720.0000000    0.2177796
320760.0000000    0.2172094
320800.0000000    0.2151561
320840.0000000    0.2148494
320880.0000000    0.2237429
320920.0000000    0.2248507
320960.0000000    0.2383035
321000.0000000    0.2230459
321040.0000000    0.2204547
321080.0000000    0.2115747
321120.0000000    0.2082365
321160.0000000    0.2131106
321200.0000000    0.2095823
321240.0000000    0.2204623
321280.0000000    0.2212047
321320.0000000    0.2149878
321360.0000000    0.2155702
321400.0000000    0.2264091
321440.0000000    0.2261039
321480.0000000    0.2302297
321520.0000000    0.2164258
321560.0000000    0.2238172
321600.0000000    0.2320212
321640.0000000    0.2178134
321680.0000000    0.2269035
321720.0000000    0.2178671
321760.0000000    0.2303443
321800.0000000    0.2132683
321840.0000000    0.2299110
321880.0000000    0.2216548
321920.0000000    0.2313312
321960.0000000    0.2385041
322000.0000000    0.2178000
322040.0000000    0.2369198
322080.0000000    0.2292735
322120.0000000    0.2147362
322160.0000000    0.2289492
322200.0000000    0.2469283
322240.0000000    0.2466762
322280.0000000    0.2422528
322320.0000000    0.2378135
322360.0000000    0.2204465
322400.0000000    0.2453783
322440.0000000    0.2330017
322480.0000000    0.2210933
322520.0000000    0.2092849
322560.0000000    0.2237253
322600.0000000    0.2283933
322640.0000000    0.2191107
322680.0000000    0.2214572
322720.0000000    0.2347167
322760.0000000    0.2191338
322800.0000000    0.2303817
322840.0000000    0.2403560
322880.0000000    0.2258359
322920.0000000    0.2381551
322960.0000000    0.2260083
323000.0000000    0.2136362
323040.0000000    0.2229112
323080.0000000    0.2222067
323120.0000000    0.2167550
323160.0000000    0.2235103
323200.0000000    0.2223122
323240.0000000    0.2218960
323280.0000000    0.2219758
323320.0000000    0.2274989
323360.0000000    0.2262908
323400.0000000    0.2244454
323440.0000000    0.2128615
323480.0000000    0.2265145
323520.0000000    0.2308369
323560.0000000    0.2384598
323600.0000000    0.2304341
323640.0000000    0.2287816
323680.0000000    0.2115858
323720.0000000    0.2157360
323760.0000000    0.2217144
323800.0000000    0.2108896
323840.0000000    0.2221587
323880.0000000    0.2135256
323920.0000000    0.2142552
323960.0000000    0.2219408
324000.0000000    0.2139624
324040.0000000    0.2122734
324080.0000000    0.2172443
324120.0000000    0.2189086
324160.0000000    0.2194314
324200.0000000    0.2171746
324240.0000000    0.2217121
324280.0000000    0.2095177
324320.0000000    0.2163797
324360.0000000    0.2190800
324400.0000000    0.2208234
324440.0000000    0.2312308
324480.0000000    0.2164351
324520.0000000    0.2172930
324560.0000000    0.2212029
324600.0000000    0.2259096
324640.0000000    0.2235306
324680.0000000    0.2206450
324720.0000000    0.2035008
324760.0000000    0.2212456
324800.0000000    0.2178884
324840.0000000    0.2319139
324880.0000000    0.2259141
324920.0000000    0.2279142
324960.0000000    0.2371182
325000.0000000    0.2323549
325040.0000000    0.2334861
325080.0000000    0.2281021
325120.0000000    0.2264480
325160.0000000    0.2194363
325200.0000000    0.2191179
325240.0000000    0.2151895
325280.0000000    0.2228812
325320.0000000    0.2099079
325360.0000000    0.1996730
325400.0000000    0.2060390
325440.0000000    0.2240879
325480.0000000    0.2075754
325520.0000000    0.2128488
325560.0000000    0.2240096
325600.0000000    0.2112394
325640.0000000    0.2182379
325680.0000000    0.2054646
325720.0000000    0.2116565
325760.0000000    0.2174326
325800.0000000    0.2117462
325840.0000000    0.2188717
325880.0000000    0.2133625
325920.0000000    0.2233902
325960.0000000    0.2132444
326000.0000000    0.2083022
326040.0000000    0.2177197
326080.0000000    0.2362821
326120.0000000    0.2321416
326160.0000000    0.2275579
326200.0000000    0.2237562
326240.0000000    0.2313165
326280.0000000    0.2200247
326320.0000000    0.2187017
326360.0000000    0.2319122
326400.0000000    0.2265138
326440.0000000    0.2411500
326480.0000000    0.2207105
326520.0000000    0.2160124
326560.0000000    0.2226276
326600.0000000    0.2300189
326640.0000000    0.2255391
326680.0000000    0.2363962
326720.0000000    0.2255720
326760.0000000    0.2362046
326800.0000000    0.2354846
326840.0000000    0.2332596
326880.0000000    0.2249499
326920.0000000    0.2358795
326960.0000000    0.2361838
327000.0000000    0.2393018
327040.0000000    0.2315241
327080.0000000    0.2268310
327120.0000000    0.2306585
327160.0000000    0.2293626
327200.0000000    0.2280940
327240.0000000    0.2176438
327280.0000000    0.2361202
327320.0000000    0.2238092
327360.0000000    0.2349894
327400.0000000    0.2288083
327440.0000000    0.2233621
327480.0000000    0.2181902
327520.0000000    0.2166477
327560.0000000    0.2220185
327600.0000000    0.2365828
327640.0000000    0.2189394
327680.0000000    0.2237216
327720.0000000    0.2063093
327760.0000000    0.2156981
327800.0000000    0.2175539
327840.0000000    0.2224717
327880.0000000    0.2328491
327920.0000000    0.2181331
327960.0000000    0.2188668
328000.0000000    0.2177190
328040.0000000    0.2113022
328080.0000000    0.2013590
328120.0000000    0.2152452
328160.0000000    0.2184632
328200.0000000    0.2146906
328240.0000000    0.2360702
328280.0000000    0.2240413
328320.0000000    0.2271357
328360.0000000    0.2233154
328400.0000000    0.2252514
328440.0000000    0.2207283
328480.0000000    0.2035914
328520.0000000    0.2068816
328560.0000000    0.2199831
328600.0000000    0.2211212
328640.0000000    0.2207087
328680.0000000    0.2414145
328720.0000000    0.2295322
328760.0000000    0.2270009
328800.0000000    0.2193034
328840.0000000    0.2163559
328880.0000000    0.2290933
328920.0000000    0.2336377
328960.0000000    0.2347584
329000.0000000    0.2354883
329040.0000000    0.2449013
329080.0000000    0.2350587
329120.0000000    0.2265434
329160.0000000    0.2251071
329200.0000000    0.2108868
329240.0000000    0.2153221
329280.0000000    0.2194737
329320.0000000    0.2296452
329360.0000000    0.2371796
329400.0000000    0.2341821
329440.0000000    0.2260598
329480.0000000    0.2359477
329520.0000000    0.2376401
329560.0000000    0.2310079
329600.0000000    0.2456361
329640.0000000    0.2214924
329680.0000000    0.2277130
329720.0000000    0.2520375
329760.0000000    0.2380652
329800.0000000    0.2692155
329840.0000000    0.2306417
329880.0000000    0.2439284
329920.0000000    0.2605189
329960.0000000    0.2405396
330000.0000000    0.2372728
330040.0000000    0.2344964
330080.0000000    0.2263539
330120.0000000    0.2356486
330160.0000000    0.2322762
330200.0000000    0.2423198
330240.0000000    0.2363620
330280.0000000    0.2490682
330320.0000000    0.2424058
330360.0000000    0.2341168
330400.0000000    0.2283885
330440.0000000    0.2151955
330480.0000000    0.2394253
330520.0000000    0.2347999
330560.0000000    0.2319959
330600.0000000    0.2251604
330640.0000000    0.2218237
330680.0000000    0.2240201
330720.0000000    0.2238567
330760.0000000    0.2279970
330800.0000000    0.2362920
330840.0000000    0.2255749
330880.0000000    0.2296656
330920.0000000    0.2276436
330960.0000000    0.2263108
331000.0000000    0.2233093
331040.0000000    0.2276117
331080.0000000    0.2348047
331120.0000000    0.2271593
331160.0000000    0.2148002
331200.0000000    0.2184129
331240.0000000    0.2160155
331280.0000000    0.2126546
331320.0000000    0.2150686
331360.0000000    0.2271064
331400.0000000    0.2109540
331440.0000000    0.2275966
331480.0000000    0.2252057
331520.0000000    0.2341829
331560.0000000    0.2369217
331600.0000000    0.2327673
331640.0000000    0.2422373
331680.0000000    0.2336345
331720.0000000    0.2185284
331760.0000000    0.2185760
331800.0000000    0.2050198
331840.0000000    0.2068468
331880.0000000    0.2022417
331920.0000000    0.2103297
331960.0000000    0.2184080
332000.0000000    0.2144336
332040.0000000    0.2176025
332080.0000000    0.2373039
332120.0000000    0.2243207
332160.0000000    0.2205475
332200.0000000    0.2190138
332240.0000000    0.2241549
332280.0000000    0.2051043
332320.0000000    0.2174230
332360.0000000    0.2304814
332400.0000000    0.2173785
332440.0000000    0.2092243
332480.0000000    0.2055181
332520.0000000    0.2170804
332560.0000000    0.2064414
332600.0000000    0.2175204
332640.0000000    0.2081042
332680.0000000    0.2215079
332720.0000000    0.2248231
332760.0000000    0.2253893
332800.0000000    0.2120018
332840.0000000    0.2132893
332880.0000000    0.2264168
332920.0000000    0.2258831
332960.0000000    0.2226096
333000.0000000    0.2188264
333040.0000000    0.2064869
333080.0000000    0.2122789
333120.0000000    0.2176629
333160.0000000    0.2064291
333200.0000000    0.2124348
333240.0000000    0.2062198
333280.0000000    0.2124343
333320.0000000    0.2163014
333360.0000000    0.2058991
333400.0000000    0.2288210
333440.0000000    0.2292465
333480.0000000    0.2242949
333520.0000000    0.2243401
333560.0000000    0.2189100
333600.0000000    0.2153169
333640.0000000    0.2120326
333680.0000000    0.2047950
333720.0000000    0.2052496
333760.0000000    0.1944584
333800.0000000    0.2048077
333840.0000000    0.1966690
333880.0000000    0.2034666
333920.0000000    0.1985856
333960.0000000    0.2036712
334000.0000000    0.2060782
334040.0000000    0.2057728
334080.0000000    0.2171700
334120.0000000    0.1993954
334160.0000000    0.1982476
334200.0000000    0.2144103
334240.0000000    0.2113433
334280.0000000    0.2251188
334320.0000000    0.2047501
334360.0000000    0.2120134
334400.0000000    0.2166115
334440.0000000    0.2086123
334480.0000000    0.2101306
334520.0000000    0.2216840
334560.0000000    0.2152615
334600.0000000    0.2242165
334640.0000000    0.2235658
334680.0000000    0.2216983
334720.0000000    0.2062601
334760.0000000    0.2186826
334800.0000000    0.2109463
334840.0000000    0.2131215
334880.0000000    0.2077563
334920.0000000    0.2147419
334960.0000000    0.2254746
335000.0000000    0.2010677
335040.0000000    0.2138963
335080.0000000    0.2037903
335120.0000000    0.2167974
335160.0000000    0.2146200
335200.0000000    0.2066249
335240.0000000    0.2145154
335280.0000000    0.2117726
335320.0000000    0.2137395
335360.0000000    0.2210917
335400.0000000    0.2193837
335440.0000000    0.2242929
335480.0000000    0.2069758
335520.0000000    0.2087230
335560.0000000    0.2143054
335600.0000000    0.2198468
335640.0000000    0.2105010
335680.0000000    0.2213679
335720.0000000    0.2248764
335760.0000000    0.2146820
335800.0000000    0.2228686
335840.0000000    0.2227901
335880.0000000    0.2174998
335920.0000000    0.2357185
335960.0000000    0.2165005
336000.0000000    0.2089332
336040.0000000    0.1968608
336080.0000000    0.2023343
336120.0000000    0.2166852
336160.0000000    0.2129968
336200.0000000    0.2092683
336240.0000000    0.2168283
336280.0000000    0.2221386
336320.0000000    0.2344146
336360.0000000    0.2231064
336400.0000000    0.2243022
336440.0000000    0.2132933
336480.0000000    0.2180925
336520.0000000    0.2176320
336560.0000000    0.2176860
336600.0000000    0.2142377
336640.0000000    0.2147623
336680.0000000    0.2246007
336720.0000000    0.2228613
336760.0000000    0.2178915
336800.0000000    0.2193184
336840.0000000    0.2148940
336880.0000000    0.2285187
336920.0000000    0.2206640
336960.0000000    0.2392362
337000.0000000    0.2280902
337040.0000000    0.2258797
337080.0000000    0.2272849
337120.0000000    0.2266691
337160.0000000    0.2175562
337200.0000000    0.2232861
337240.0000000    0.2313626
337280.0000000    0.2241807
337320.0000000    0.2340413
337360.0000000    0.2300704
337400.0000000    0.2138458
337440.0000000    0.2114735
337480.0000000    0.2171262
337520.0000000    0.2354489
337560.0000000    0.2349998
337600.0000000    0.2268301
337640.0000000    0.2339900
337680.0000000    0.2321353
337720.0000000    0.2172340
337760.0000000    0.2201517
337800.0000000    0.2176329
337840.0000000    0.2228348
337880.0000000    0.2220885
337920.0000000    0.2379121
337960.0000000    0.2304897
338000.0000000    0.2323859
338040.0000000    0.2238414
338080.0000000    0.2275340
338120.0000000    0.2221349
338160.0000000    0.2285016
338200.0000000    0.2224955
338240.0000000    0.2266128
338280.0000000    0.2316678
338320.0000000    0.2137462
338360.0000000    0.2144516
338400.0000000    0.2194119
338440.0000000    0.2309115
338480.0000000    0.2261772
338520.0000000    0.2303018
338560.0000000    0.2097604
338600.0000000    0.2188969
338640.0000000    0.2330083
338680.0000000    0.2191875
338720.0000000    0.2273846
338760.0000000    0.2324617
338800.0000000    0.2491246
338840.0000000    0.2224150
338880.0000000    0.2265442
338920.0000000    0.2284034
338960.0000000    0.2399774
339000.0000000    0.2337770
339040.0000000    0.2297031
339080.0000000    0.2329369
339120.0000000    0.2297843
339160.0000000    0.2313502
339200.0000000    0.2312660
339240.0000000    0.2285508
339280.0000000    0.2200559
339320.0000000    0.2219138
339360.0000000    0.2078650
339400.0000000    0.2132749
339440.0000000    0.1972248
339480.0000000    0.2040237
339520.0000000    0.1953821
339560.0000000    0.2079082
339600.0000000    0.2145138
339640.0000000    0.1983078
339680.0000000    0.2063220
339720.0000000    0.2147493
339760.0000000    0.2051264
339800.0000000    0.2028225
339840.0000000    0.1984038
339880.0000000    0.2121356
339920.0000000    0.1981148
339960.0000000    0.2106992
340000.0000000    0.2076956
340040.0000000    0.1937707
340080.0000000    0.2052581
340120.0000000    0.2148301
340160.0000000    0.2138911
340200.0000000    0.2021303
340240.0000000    0.2072112
340280.0000000    0.2110149
340320.0000000    0.2108425
340360.0000000    0.2151051
340400.0000000    0.2029537
340440.0000000    0.2041461
340480.0000000    0.1943860
340520.0000000    0.2035504
340560.0000000    0.2030519
340600.0000000    0.2027426
340640.0000000    0.1920049
340680.0000000    0.2145244
340720.0000000    0.2069031
340760.0000000    0.2108497
340800.0000000    0.2153209
340840.0000000    0.2072449
340880.0000000    0.1971982
340920.0000000    0.1977012
340960.0000000    0.2047400
341000.0000000    0.2104169
341040.0000000    0.2001426
341080.0000000    0.2194992
341120.0000000    0.2047082
341160.0000000    0.2053317
341200.0000000    0.2132538
341240.0000000    0.2110900
341280.0000000    0.2094840
341320.0000000    0.2044016
341360.0000000    0.1987965
341400.0000000    0.1991641
341440.0000000    0.2015363
341480.0000000    0.2171075
341520.0000000    0.2109299
341560.0000000    0.2082129
341600.0000000    0.2126807
341640.0000000    0.2136844
341680.0000000    0.2072056
341720.0000000    0.2012235
341760.0000000    0.2120797
341800.0000000    0.2119346
341840.0000000    0.2142531
341880.0000000    0.1996577
341920.0000000    0.1986208
341960.0000000    0.2023705
342000.0000000    0.2022713
342040.0000000    0.2015591
342080.0000000    0.1927087
342120.0000000    0.2103895
342160.0000000    0.2064065
342200.0000000    0.2058785
342240.0000000    0.2109727
342280.0000000    0.2076262
342320.0000000    0.2028873
342360.0000000    0.2147992
342400.0000000    0.2129564
342440.0000000    0.2041073
342480.0000000    0.2091490
342520.0000000    0.2254608
342560.0000000    0.2137886
342600.0000000    0.2092883
342640.0000000    0.2105920
342680.0000000    0.2162764
342720.0000000    0.2080439
342760.0000000    0.2180484
342800.0000000    0.2133478
342840.0000000    0.2073912
342880.0000000    0.2145923
342920.0000000    0.2087135
342960.0000000    0.2055484
343000.0000000    0.2067093
343040.0000000    0.2061306
343080.0000000    0.2113826
343120.0000000    0.2195272
343160.0000000    0.2213217
343200.0000000    0.2123869
343240.0000000    0.2129288
343280.0000000    0.2143593
343320.0000000    0.2357169
343360.0000000    0.2230772
343400.0000000    0.2087627
343440.0000000    0.2131280
343480.0000000    0.2138268
343520.0000000    0.2223124
343560.0000000    0.2113482
343600.0000000    0.2133577
343640.0000000    0.2166657
343680.0000000    0.2185983
343720.0000000    0.1976471
343760.0000000    0.2171735
343800.0000000    0.2150010
343840.0000000    0.2187942
343880.0000000    0.2101542
343920.0000000    0.2154153
343960.0000000    0.2246660
344000.0000000    0.2221014
344040.0000000    0.2179062
344080.0000000    0.2147082
344120.0000000    0.2149442
344160.0000000    0.2085653
344200.0000000    0.2136949
344240.0000000    0.2136852
344280.0000000    0.2038653
344320.0000000    0.2057424
344360.0000000    0.2167657
344400.0000000    0.2148360
344440.0000000    0.2080281
344480.0000000    0.2152800
344520.0000000    0.2174471
344560.0000000    0.2251698
344600.0000000    0.2116641
344640.0000000    0.2044900
344680.0000000    0.2264357
344720.0000000    0.2201464
344760.0000000    0.2126456
344800.0000000    0.2193990
344840.0000000    0.2303322
344880.0000000    0.2146056
344920.0000000    0.2250581
344960.0000000    0.2209132
345000.0000000    0.2176678
345040.0000000    0.2044267
345080.0000000    0.2296186
345120.0000000    0.2141358
345160.0000000    0.2148145
345200.0000000    0.2134879
345240.0000000    0.2201241
345280.0000000    0.2125948
345320.0000000    0.2226334
345360.0000000    0.2085973
345400.0000000    0.2183938
345440.0000000    0.2073644
345480.0000000    0.2217007
345520.0000000    0.2067994
345560.0000000    0.2136034
345600.0000000    0.2230262
345640.0000000    0.2117824
345680.0000000    0.2171387
345720.0000000    0.2172733
345760.0000000    0.2235977
345800.0000000    0.2080884
345840.0000000    0.2129790
345880.0000000    0.2147671
345920.0000000    0.2170646
345960.0000000    0.2219292
346000.0000000    0.2097947
346040.0000000    0.2078586
346080.0000000    0.2033852
346120.0000000    0.2203794
346160.0000000    0.2216518
346200.0000000    0.2320598
346240.0000000    0.2195448
346280.0000000    0.2230142
346320.0000000    0.2184915
346360.0000000    0.2095879
346400.0000000    0.2109223
346440.0000000    0.2121170
346480.0000000    0.2091018
346520.0000000    0.2139623
346560.0000000    0.2223852
346600.0000000    0.2167047
346640.0000000    0.2281720
346680.0000000    0.2242867
346720.0000000    0.2287234
346760.0000000    0.2246915
346800.0000000    0.2213207
346840.0000000    0.2369435
346880.0000000    0.2256960
346920.0000000    0.2276630
346960.0000000    0.2233305
347000.0000000    0.2194406
347040.0000000    0.2204026
347080.0000000    0.2219186
347120.0000000    0.2178302
347160.0000000    0.2183616
347200.0000000    0.2200086
347240.0000000    0.2272611
347280.0000000    0.2071916
347320.0000000    0.2196346
347360.0000000    0.2313913
347400.0000000    0.2221527
347440.0000000    0.2291532
347480.0000000    0.2266456
347520.0000000    0.1969438
347560.0000000    0.2134264
347600.0000000    0.2132863
347640.0000000    0.2171924
347680.0000000    0.2047449
347720.0000000    0.2071954
347760.0000000    0.2099298
347800.0000000    0.1987935
347840.0000000    0.2133209
347880.0000000    0.2006946
347920.0000000    0.2205186
347960.0000000    0.2173071
348000.0000000    0.2040515
348040.0000000    0.2097067
348080.0000000    0.2034093
348120.0000000    0.1921044
348160.0000000    0.2020475
348200.0000000    0.2102717
348240.0000000    0.2008698
348280.0000000    0.2032226
348320.0000000    0.2112170
348360.0000000    0.2038601
348400.0000000    0.2080857
348440.0000000    0.2069070
348480.0000000    0.2166120
348520.0000000    0.2111730
348560.0000000    0.2157428
348600.0000000    0.2132511
348640.0000000    0.2199757
348680.0000000    0.2019429
348720.0000000    0.2070727
348760.0000000    0.2107848
348800.0000000    0.2152477
348840.0000000    0.2140799
348880.0000000    0.2158078
348920.0000000    0.2166472
348960.0000000    0.2118668
349000.0000000    0.2104051
349040.0000000    0.2185214
349080.0000000    0.2133911
349120.0000000    0.2022243
349160.0000000    0.2169769
349200.0000000    0.2208036
349240.0000000    0.2124139
349280.0000000    0.1958534
349320.0000000    0.2110147
349360.0000000    0.2112438
349400.0000000    0.2129702
349440.0000000    0.2132458
349480.0000000    0.2205221
349520.0000000    0.2041022
349560.0000000    0.2005569
349600.0000000    0.2124540
349640.0000000    0.2112368
349680.0000000    0.2005355
349720.0000000    0.2038749
349760.0000000    0.2083763
349800.0000000    0.2254499
349840.0000000    0.2100338
349880.0000000    0.2128292
349920.0000000    0.2081747
349960.0000000    0.2286221
350000.0000000    0.2112049
350040.0000000    0.2134394
350080.0000000    0.2075282
350120.0000000    0.2124585
350160.0000000    0.2229277
350200.0000000    0.2125502
350240.0000000    0.2234657
350280.0000000    0.2164235
350320.0000000    0.2136581
350360.0000000    0.2118255
350400.0000000    0.2107194
350440.0000000    0.2193640
350480.0000000    0.2096448
350520.0000000    0.2070366
350560.0000000    0.2127050
350600.0000000    0.2088277
350640.0000000    0.2006099
350680.0000000    0.2033045
350720.0000000    0.2244962
350760.0000000    0.2172595
350800.0000000    0.2140618
350840.0000000    0.2198085
350880.0000000    0.2072635
350920.0000000    0.2075651
350960.0000000    0.2024934
351000.0000000    0.2026762
351040.0000000    0.2202846
351080.0000000    0.2143276
351120.0000000    0.2081489
351160.0000000    0.2044649
351200.0000000    0.2150666
351240.0000000    0.2263187
351280.0000000    0.2095515
351320.0000000    0.2201972
351360.0000000    0.2360398
351400.0000000    0.2219525
351440.0000000    0.2149056
351480.0000000    0.2087352
351520.0000000    0.2303382
351560.0000000    0.2219272
351600.0000000    0.2186957
351640.0000000    0.2238449
351680.0000000    0.2185860
351720.0000000    0.2140209
351760.0000000    0.2205301
351800.0000000    0.2110045
351840.0000000    0.2138976
351880.0000000    0.2116479
351920.0000000    0.2206994
351960.0000000    0.2130609
352000.0000000    0.2119471
352040.0000000    0.2022216
352080.0000000    0.2099590
352120.0000000    0.2233038
352160.0000000    0.2132974
352200.0000000    0.2068374
352240.0000000    0.2054870
352280.0000000    0.2026462
352320.0000000    0.2278927
352360.0000000    0.2114970
352400.0000000    0.1996795
352440.0000000    0.2048043
352480.0000000    0.2253078
352520.0000000    0.2151777
352560.0000000    0.2143083
352600.0000000    0.2027523
352640.0000000    0.2181870
352680.0000000    0.2233981
352720.0000000    0.2097687
352760.0000000    0.2068489
352800.0000000    0.2141310
352840.0000000    0.2162966
352880.0000000    0.2187332
352920.0000000    0.2166536
352960.0000000    0.2071944
353000.0000000    0.2115740
353040.0000000    0.1953338
353080.0000000    0.2056537
353120.0000000    0.2105575
353160.0000000    0.2150091
353200.0000000    0.2271738
353240.0000000    0.2128809
353280.0000000    0.2164505
353320.0000000    0.2265382
353360.0000000    0.2078759
353400.0000000    0.2065509
353440.0000000    0.2090182
353480.0000000    0.2106634
353520.0000000    0.2301228
353560.0000000    0.2166549
353600.0000000    0.2149483
353640.0000000    0.2115895
353680.0000000    0.2173016
353720.0000000    0.2089735
353760.0000000    0.2126089
353800.0000000    0.2126669
353840.0000000    0.2077462
353880.0000000    0.2158322
353920.0000000    0.2032814
353960.0000000    0.2039435
354000.0000000    0.2141264
354040.0000000    0.2184280
354080.0000000    0.2069028
354120.0000000    0.2065448
354160.0000000    0.2107528
354200.0000000    0.2077988
354240.0000000    0.2128920
354280.0000000    0.2026975
354320.0000000    0.2076159
354360.0000000    0.2152547
354400.0000000    0.2166038
354440.0000000    0.2125908
354480.0000000    0.2191792
354520.0000000    0.2102060
354560.0000000    0.2189514
354600.0000000    0.2046521
354640.0000000    0.2165809
354680.0000000    0.2168909
354720.0000000    0.2149082
354760.0000000    0.2124276
354800.0000000    0.2073474
354840.0000000    0.2051591
354880.0000000    0.2089293
354920.0000000    0.2269726
354960.0000000    0.2148642
355000.0000000    0.2215175
355040.0000000    0.2110955
355080.0000000    0.2135082
355120.0000000    0.2150069
355160.0000000    0.2067381
355200.0000000    0.2099369
355240.0000000    0.2128223
355280.0000000    0.2013009
355320.0000000    0.2052235
355360.0000000    0.2002335
355400.0000000    0.2121995
355440.0000000    0.2240796
355480.0000000    0.2188454
355520.0000000    0.2038301
355560.0000000    0.2227101
355600.0000000    0.2218490
355640.0000000    0.2149968
355680.0000000    0.2214831
355720.0000000    0.2199174
355760.0000000    0.2180421
355800.0000000    0.2191061
355840.0000000    0.2246780
355880.0000000    0.2134380
355920.0000000    0.2045929
355960.0000000    0.2113573
356000.0000000    0.2198479
356040.0000000    0.2010606
356080.0000000    0.2251965
356120.0000000    0.2025063
356160.0000000    0.1942766
356200.0000000    0.2102090
356240.0000000    0.2031206
356280.0000000    0.2154263
356320.0000000    0.2226700
356360.0000000    0.2056128
356400.0000000    0.2040317
356440.0000000    0.2171082
356480.0000000    0.2090067
356520.0000000    0.2092477
356560.0000000    0.2118843
356600.0000000    0.2063189
356640.0000000    0.2087928
356680.0000000    0.2096846
356720.0000000    0.2069879
356760.0000000    0.2165011
356800.0000000    0.2136563
356840.0000000    0.2076340
356880.0000000    0.2085890
356920.0000000    0.2095385
356960.0000000    0.1926622
357000.0000000    0.2122013
357040.0000000    0.2090140
357080.0000000    0.2049485
357120.0000000    0.2121400
357160.0000000    0.2081614
357200.0000000    0.2083356
357240.0000000    0.2020084
357280.0000000    0.1975488
357320.0000000    0.2175049
357360.0000000    0.2132755
357400.0000000    0.2076006
357440.0000000    0.2212111
357480.0000000    0.2046265
357520.0000000    0.2054717
357560.0000000    0.2078230
357600.0000000    0.2039534
357640.0000000    0.2156817
357680.0000000    0.2129761
357720.0000000    0.1962772
357760.0000000    0.1971793
357800.0000000    0.2105650
357840.0000000    0.2158323
357880.0000000    0.2213290
357920.0000000    0.2232604
357960.0000000    0.2194044
358000.0000000    0.2172512
358040.0000000    0.2325712
358080.0000000    0.2153474
358120.0000000    0.2081609
358160.0000000    0.2133921
358200.0000000    0.2132936
358240.0000000    0.1906675
358280.0000000    0.2053186
358320.0000000    0.2065803
358360.0000000    0.2108694
358400.0000000    0.2013268
358440.0000000    0.2159273
358480.0000000    0.2249327
358520.0000000    0.2140559
358560.0000000    0.2129138
358600.0000000    0.1992939
358640.0000000    0.2109963
358680.0000000    0.2021628
358720.0000000    0.2070047
358760.0000000    0.2105416
358800.0000000    0.2201595
358840.0000000    0.2306998
358880.0000000    0.2185438
358920.0000000    0.2142785
358960.0000000    0.2115283
359000.0000000    0.2296845
359040.0000000    0.2128751
359080.0000000    0.2200624
359120.0000000    0.2176553
359160.0000000    0.2070082
359200.0000000    0.2187134
359240.0000000    0.2020606
359280.0000000    0.2139926
359320.0000000    0.2189334
359360.0000000    0.2286103
359400.0000000    0.2173602
359440.0000000    0.2203386
359480.0000000    0.2090941
359520.0000000    0.2075579
359560.0000000    0.2089753
359600.0000000    0.2222742
359640.0000000    0.2119350
359680.0000000    0.2123609
359720.0000000    0.2216775
359760.0000000    0.2157897
359800.0000000    0.2184116
359840.0000000    0.2113758
359880.0000000    0.2149239
359920.0000000    0.2086143
359960.0000000    0.2140591
360000.0000000    0.2120701
360040.0000000    0.2174246
360080.0000000    0.2217568
360120.0000000    0.2194349
360160.0000000    0.1991824
360200.0000000    0.2159742
360240.0000000    0.2134112
360280.0000000    0.2316844
360320.0000000    0.2230328
360360.0000000    0.2231467
360400.0000000    0.2105508
360440.0000000    0.2071019
360480.0000000    0.2260428
360520.0000000    0.2173190
360560.0000000    0.2219622
360600.0000000    0.2178935
360640.0000000    0.2055045
360680.0000000    0.2220144
360720.0000000    0.2158907
360760.0000000    0.2219909
360800.0000000    0.2233874
360840.0000000    0.2206094
360880.0000000    0.2291722
360920.0000000    0.2192151
360960.0000000    0.2173155
361000.0000000    0.2253856
361040.0000000    0.2254687
361080.0000000    0.2334659
361120.0000000    0.2293720
361160.0000000    0.2317668
361200.0000000    0.2272204
361240.0000000    0.2255490
361280.0000000    0.2187308
361320.0000000    0.2206847
361360.0000000    0.2081947
361400.0000000    0.2277401
361440.0000000    0.2252890
361480.0000000    0.2189314
361520.0000000    0.2140121
361560.0000000    0.2108983
361600.0000000    0.2112965
361640.0000000    0.2071706
361680.0000000    0.2121416
361720.0000000    0.2010630
361760.0000000    0.2082314
361800.0000000    0.2019429
361840.0000000    0.1968432
361880.0000000    0.2026344
361920.0000000    0.2164090
361960.0000000    0.2099846
362000.0000000    0.2206407
362040.0000000    0.2188850
362080.0000000    0.2288688
362120.0000000    0.2055202
362160.0000000    0.2033452
362200.0000000    0.2187257
362240.0000000    0.2125820
362280.0000000    0.2082415
362320.0000000    0.2001962
362360.0000000    0.2050004
362400.0000000    0.2058848
362440.0000000    0.2098797
362480.0000000    0.1944292
362520.0000000    0.2006201
362560.0000000    0.2053620
362600.0000000    0.2163294
362640.0000000    0.2153828
362680.0000000    0.2169305
362720.0000000    0.2104904
362760.0000000    0.2199784
362800.0000000    0.2216479
362840.0000000    0.2083554
362880.0000000    0.2112586
362920.0000000    0.2129449
362960.0000000    0.2252103
363000.0000000    0.2139202
363040.0000000    0.2126939
363080.0000000    0.2098515
363120.0000000    0.2226001
363160.0000000    0.2233360
363200.0000000    0.2170467
363240.0000000    0.2124120
363280.0000000    0.2076554
363320.0000000    0.2041948
363360.0000000    0.2133657
363400.0000000    0.2054915
363440.0000000    0.2062124
363480.0000000    0.2171255
363520.0000000    0.1982519
363560.0000000    0.2183671
363600.0000000    0.2085609
363640.0000000    0.2206057
363680.0000000    0.2085216
363720.0000000    0.2099780
363760.0000000    0.2010687
363800.0000000    0.2106046
363840.0000000    0.2073130
363880.0000000    0.2029136
363920.0000000    0.2138925
363960.0000000    0.2093574
364000.0000000    0.2045627
364040.0000000    0.2044523
364080.0000000    0.2013606
364120.0000000    0.2253273
364160.0000000    0.2092006
364200.0000000    0.2065770
364240.0000000    0.2066482
364280.0000000    0.2023257
364320.0000000    0.1995348
364360.0000000    0.2003594
364400.0000000    0.2154070
364440.0000000    0.2072139
364480.0000000    0.2223557
364520.0000000    0.2307633
364560.0000000    0.2229115
364600.0000000    0.2183660
364640.0000000    0.2220211
364680.0000000    0.2179377
364720.0000000    0.2152393
364760.0000000    0.2064077
364800.0000000    0.2084268
364840.0000000    0.2092415
364880.0000000    0.2111071
364920.0000000    0.2156013
364960.0000000    0.1959654
365000.0000000    0.2029292
365040.0000000    0.2044073
365080.0000000    0.2018568
365120.0000000    0.2008406
365160.0000000    0.2034762
365200.0000000    0.1899848
365240.0000000    0.2047970
365280.0000000    0.1865182
365320.0000000    0.2044614
365360.0000000    0.2098838
365400.0000000    0.2022117
365440.0000000    0.2019059
365480.0000000    0.2009849
365520.0000000    0.2021292
365560.0000000    0.2052739
365600.0000000    0.2046497
365640.0000000    0.2110396
365680.0000000    0.2035767
365720.0000000    0.2155026
365760.0000000    0.2025958
365800.0000000    0.1982368
365840.0000000    0.1993516
365880.0000000    0.2036225
365920.0000000    0.2144124
365960.0000000    0.2146945
366000.0000000    0.2235263
366040.0000000    0.2239439
366080.0000000    0.2177016
366120.0000000    0.2153085
366160.0000000    0.2137200
366200.0000000    0.2164929
366240.0000000    0.2244907
366280.0000000    0.2189129
366320.0000000    0.2003466
366360.0000000    0.2166801
366400.0000000    0.2143893
366440.0000000    0.2212446
366480.0000000    0.2106778
366520.0000000    0.2157653
366560.0000000    0.2144530
366600.0000000    0.2210169
366640.0000000    0.1994121
366680.0000000    0.2175769
366720.0000000    0.2167820
366760.0000000    0.2288848
366800.0000000    0.2120709
366840.0000000    0.2141268
366880.0000000    0.2100153
366920.0000000    0.2149461
366960.0000000    0.2264040
367000.0000000    0.2014616
367040.0000000    0.2146505
367080.0000000    0.2087261
367120.0000000    0.2137750
367160.0000000    0.2070401
367200.0000000    0.1958685
367240.0000000    0.2146341
367280.0000000    0.2098786
367320.0000000    0.2045733
367360.0000000    0.2058111
367400.0000000    0.1961090
367440.0000000    0.2162082
367480.0000000    0.1938384
367520.0000000    0.2029956
367560.0000000    0.1981957
367600.0000000    0.2026695
367640.0000000    0.2044663
367680.0000000    0.2102516
367720.0000000    0.2088590
367760.0000000    0.2228664
367800.0000000    0.1939709
367840.0000000    0.1998444
367880.0000000    0.1965838
367920.0000000    0.1971444
367960.0000000    0.2027367
368000.0000000    0.2026591
368040.0000000    0.2000268
368080.0000000    0.2029186
368120.0000000    0.2018592
368160.0000000    0.2143606
368200.0000000    0.2062832
368240.0000000    0.2031082
368280.0000000    0.2098259
368320.0000000    0.2051270
368360.0000000    0.1985356
368400.0000000    0.1915100
368440.0000000    0.1908427
368480.0000000    0.1913019
368520.0000000    0.1882865
368560.0000000    0.1877426
368600.0000000    0.1978953
368640.0000000    0.2029652
368680.0000000    0.2066788
368720.0000000    0.2071019
368760.0000000    0.2093540
368800.0000000    0.1973409
368840.0000000    0.2025612
368880.0000000    0.2017941
368920.0000000    0.2049801
368960.0000000    0.2161971
369000.0000000    0.2159402
369040.0000000    0.2090213
369080.0000000    0.2079867
369120.0000000    0.2109638
369160.0000000    0.2101411
369200.0000000    0.2184405
369240.0000000    0.2015344
369280.0000000    0.1985634
369320.0000000    0.2036861
369360.0000000    0.2086616
369400.0000000    0.2094296
369440.0000000    0.2092552
369480.0000000    0.2001237
369520.0000000    0.2063387
369560.0000000    0.1993390
369600.0000000    0.1985100
369640.0000000    0.2256514
369680.0000000    0.2217925
369720.0000000    0.1914195
369760.0000000    0.1949476
369800.0000000    0.2043458
369840.0000000    0.2052600
369880.0000000    0.2062573
369920.0000000    0.1938411
369960.0000000    0.2128801
370000.0000000    0.2137055
370040.0000000    0.2128996
370080.0000000    0.2186266
370120.0000000    0.2232449
370160.0000000    0.2100499
370200.0000000    0.2156547
370240.0000000    0.2293203
370280.0000000    0.2224908
370320.0000000    0.2262367
370360.0000000    0.2219435
370400.0000000    0.2139623
370440.0000000    0.2041691
370480.0000000    0.2125968
370520.0000000    0.2050540
370560.0000000    0.2055632
370600.0000000    0.2057789
370640.0000000    0.2182353
370680.0000000    0.2184414
370720.0000000    0.2079819
370760.0000000    0.1974696
370800.0000000    0.1945501
370840.0000000    0.1993848
370880.0000000    0.1963531
370920.0000000    0.2092646
370960.0000000    0.2026621
371000.0000000    0.2087303
371040.0000000    0.2186622
371080.0000000    0.2100486
371120.0000000    0.2073911
371160.0000000    0.2207790
371200.0000000    0.2060585
371240.0000000    0.2170646
371280.0000000    0.2145355
371320.0000000    0.2240059
371360.0000000    0.2339113
371400.0000000    0.2433192
371440.0000000    0.2224312
371480.0000000    0.2193940
371520.0000000    0.2220839
371560.0000000    0.2331529
371600.0000000    0.2102734
371640.0000000    0.2153034
371680.0000000    0.2306913
371720.0000000    0.2203120
371760.0000000    0.2082645
371800.0000000    0.2160576
371840.0000000    0.2091345
371880.0000000    0.2163230
371920.0000000    0.2171364
371960.0000000    0.2088146
372000.0000000    0.2231596
372040.0000000    0.2200719
372080.0000000    0.2204079
372120.0000000    0.2402329
372160.0000000    0.2194151
372200.0000000    0.2079697
372240.0000000    0.2220466
372280.0000000    0.2191726
372320.0000000    0.2148843
372360.0000000    0.2109988
372400.0000000    0.2066864
372440.0000000    0.2126738
372480.0000000    0.2197627
372520.0000000    0.2203962
372560.0000000    0.2205695
372600.0000000    0.2280961
372640.0000000    0.2209208
372680.0000000    0.2207337
372720.0000000    0.2175738
372760.0000000    0.2208159
372800.0000000    0.2150457
372840.0000000    0.2214135
372880.0000000    0.2193037
372920.0000000    0.2167759
372960.0000000    0.2128654
373000.0000000    0.2102689
373040.0000000    0.2212352
373080.0000000    0.2240090
373120.0000000    0.2297052
373160.0000000    0.2262107
373200.0000000    0.2304663
373240.0000000    0.2194739
373280.0000000    0.2311702
373320.0000000    0.2224658
373360.0000000    0.2268096
373400.0000000    0.2295969
373440.0000000    0.2134650
373480.0000000    0.2202842
373520.0000000    0.2137419
373560.0000000    0.2167303
373600.0000000    0.2276012
373640.0000000    0.2113559
373680.0000000    0.2125457
373720.0000000    0.2080892
373760.0000000    0.2145632
373800.0000000    0.2176775
373840.0000000    0.2218571
373880.0000000    0.2046745
373920.0000000    0.2136699
373960.0000000    0.2209020
374000.0000000    0.2149090
374040.0000000    0.2146425
374080.0000000    0.2147465
374120.0000000    0.2227441
374160.0000000    0.2275587
374200.0000000    0.2036898
374240.0000000    0.2026733
374280.0000000    0.2118506
374320.0000000    0.2132260
374360.0000000    0.2129848
374400.0000000    0.2059128
374440.0000000    0.2175449
374480.0000000    0.2050125
374520.0000000    0.2232303
374560.0000000    0.2168119
374600.0000000    0.2156380
374640.0000000    0.2094590
374680.0000000    0.2155076
374720.0000000    0.2105286
374760.0000000    0.2118436
374800.0000000    0.2112779
374840.0000000    0.2132339
374880.0000000    0.2071457
374920.0000000    0.2083266
374960.0000000    0.2049140
375000.0000000    0.2096174
375040.0000000    0.2057070
375080.0000000    0.2094614
375120.0000000    0.1997211
375160.0000000    0.2064583
375200.0000000    0.2209949
375240.0000000    0.2156647
375280.0000000    0.2148473
375320.0000000    0.1955920
375360.0000000    0.2163954
375400.0000000    0.2152317
375440.0000000    0.2070685
375480.0000000    0.2065733
375520.0000000    0.2034605
375560.0000000    0.1866622
375600.0000000    0.2006804
375640.0000000    0.1944766
375680.0000000    0.2093073
375720.0000000    0.2062333
375760.0000000    0.2035293
375800.0000000    0.2113308
375840.0000000    0.2075770
375880.0000000    0.1869174
375920.0000000    0.1947717
375960.0000000    0.2042090
376000.0000000    0.1873583
376040.0000000    0.2115304
376080.0000000    0.2076866
376120.0000000    0.2022532
376160.0000000    0.1983764
376200.0000000    0.2066410
376240.0000000    0.1886075
376280.0000000    0.1936592
376320.0000000    0.1962880
376360.0000000    0.2033005
376400.0000000    0.1952756
376440.0000000    0.2221863
376480.0000000    0.2186136
376520.0000000    0.2051100
376560.0000000    0.2062078
376600.0000000    0.2305994
376640.0000000    0.2141941
376680.0000000    0.2113134
376720.0000000    0.2187920
376760.0000000    0.2145673
376800.0000000    0.2187504
376840.0000000    0.2221113
376880.0000000    0.2126189
376920.0000000    0.2177202
376960.0000000    0.2304783
377000.0000000    0.2203145
377040.0000000    0.2110344
377080.0000000    0.2187540
377120.0000000    0.2198675
377160.0000000    0.2161664
377200.0000000    0.2053693
377240.0000000    0.2134894
377280.0000000    0.2096937
377320.0000000    0.2039979
377360.0000000    0.2068996
377400.0000000    0.2136364
377440.0000000    0.2107020
377480.0000000    0.2035981
377520.0000000    0.1986875
377560.0000000    0.1922127
377600.0000000    0.2060848
377640.0000000    0.1864897
377680.0000000    0.1959310
377720.0000000    0.2013813
377760.0000000    0.2057047
377800.0000000    0.1936352
377840.0000000    0.2033900
377880.0000000    0.2009299
377920.0000000    0.1952814
377960.0000000    0.2032486
378000.0000000    0.2061360
378040.0000000    0.2070879
378080.0000000    0.1906839
378120.0000000    0.2110660
378160.0000000    0.1974117
378200.0000000    0.2089925
378240.0000000    0.2199749
378280.0000000    0.2136644
378320.0000000    0.1966993
378360.0000000    0.2068049
378400.0000000    0.2067864
378440.0000000    0.2078092
378480.0000000    0.2048862
378520.0000000    0.1977939
378560.0000000    0.2157251
378600.0000000    0.2088500
378640.0000000    0.2098773
378680.0000000    0.2156368
378720.0000000    0.2091618
378760.0000000    0.2104371
378800.0000000    0.2006292
378840.0000000    0.1950823
378880.0000000    0.1958382
378920.0000000    0.1950564
378960.0000000    0.2013727
379000.0000000    0.2045658
379040.0000000    0.2300070
379080.0000000    0.2127089
379120.0000000    0.2141776
379160.0000000    0.2037927
379200.0000000    0.2075051
379240.0000000    0.2151575
379280.0000000    0.2073078
379320.0000000    0.2250215
379360.0000000    0.2220832
379400.0000000    0.2097346
379440.0000000    0.2161042
379480.0000000    0.2251839
379520.0000000    0.2224194
379560.0000000    0.2254441
379600.0000000    0.2170157
379640.0000000    0.2221714
379680.0000000    0.2115630
379720.0000000    0.2086761
379760.0000000    0.1949891
379800.0000000    0.2107096
379840.0000000    0.2144619
379880.0000000    0.2063993
379920.0000000    0.2161436
379960.0000000    0.2211244
380000.0000000    0.2088935
380040.0000000    0.2108245
380080.0000000    0.2094866
380120.0000000    0.2172608
380160.0000000    0.1932883
380200.0000000    0.2145891
380240.0000000    0.2133730
380280.0000000    0.2222450
380320.0000000    0.2156748
380360.0000000    0.2088736
380400.0000000    0.2271194
380440.0000000    0.2039317
380480.0000000    0.2203750
380520.0000000    0.2184115
380560.0000000    0.2301187
380600.0000000    0.2188161
380640.0000000    0.2196885
380680.0000000    0.2217367
380720.0000000    0.2160574
380760.0000000    0.2280787
380800.0000000    0.2153748
380840.0000000    0.2102904
380880.0000000    0.2140127
380920.0000000    0.2120085
380960.0000000    0.2090579
381000.0000000    0.2011058
381040.0000000    0.2188930
381080.0000000    0.2381344
381120.0000000    0.2254209
381160.0000000    0.2303934
381200.0000000    0.2297249
381240.0000000    0.2203427
381280.0000000    0.2266527
381320.0000000    0.2170614
381360.0000000    0.2203081
381400.0000000    0.2042572
381440.0000000    0.2105110
381480.0000000    0.2030011
381520.0000000    0.2072370
381560.0000000    0.2086162
381600.0000000    0.2219425
381640.0000000    0.2221237
381680.0000000    0.2362895
381720.0000000    0.2243413
381760.0000000    0.2180653
381800.0000000    0.2061113
381840.0000000    0.2301644
381880.0000000    0.2170159
381920.0000000    0.2134426
381960.0000000    0.2272622
382000.0000000    0.2120573
382040.0000000    0.2199290
382080.0000000    0.2234081
382120.0000000    0.2231668
382160.0000000    0.2215360
382200.0000000    0.2126044
382240.0000000    0.2251304
382280.0000000    0.2292585
382320.0000000    0.2305802
382360.0000000    0.2429525
382400.0000000    0.2344617
382440.0000000    0.2144743
382480.0000000    0.2161629
382520.0000000    0.2260684
382560.0000000    0.2177262
382600.0000000    0.2118411
382640.0000000    0.2162507
382680.0000000    0.2104603
382720.0000000    0.2174802
382760.0000000    0.2152016
382800.0000000    0.2189403
382840.0000000    0.2299519
382880.0000000    0.2182002
382920.0000000    0.2179597
382960.0000000    0.2062253
383000.0000000    0.2245870
383040.0000000    0.2432762
383080.0000000    0.2252119
383120.0000000    0.2186770
383160.0000000    0.2191757
383200.0000000    0.2293788
383240.0000000    0.2383302
383280.0000000    0.2275997
383320.0000000    0.2182989
383360.0000000    0.2113019
383400.0000000    0.2172171
383440.0000000    0.2094688
383480.0000000    0.2137152
383520.0000000    0.2093728
383560.0000000    0.2218195
383600.0000000    0.2256926
383640.0000000    0.2031356
383680.0000000    0.1958560
383720.0000000    0.1981745
383760.0000000    0.2019808
383800.0000000    0.2067600
383840.0000000    0.2067292
383880.0000000    0.2000604
383920.0000000    0.2177992
383960.0000000    0.2126324
384000.0000000    0.2183206
384040.0000000    0.2002557
384080.0000000    0.2106726
384120.0000000    0.2081676
384160.0000000    0.2013690
384200.0000000    0.2044203
384240.0000000    0.2056443
384280.0000000    0.1998494
384320.0000000    0.2174579
384360.0000000    0.2111346
384400.0000000    0.2060325
384440.0000000    0.2135861
384480.0000000    0.2078833
384520.0000000    0.2226968
384560.0000000    0.2327575
384600.0000000    0.2303509
384640.0000000    0.2312278
384680.0000000    0.2167464
384720.0000000    0.2106024
384760.0000000    0.2294125
384800.0000000    0.2309805
384840.0000000    0.2270353
384880.0000000    0.2098181
384920.0000000    0.2102934
384960.0000000    0.2107713
385000.0000000    0.2127983
385040.0000000    0.2185588
385080.0000000    0.2245070
385120.0000000    0.2243857
385160.0000000    0.2214437
385200.0000000    0.2259079
385240.0000000    0.2155544
385280.0000000    0.2290028
385320.0000000    0.2229618
385360.0000000    0.2203290
385400.0000000    0.2109608
385440.0000000    0.2066767
385480.0000000    0.2170999
385520.0000000    0.2226606
385560.0000000    0.2134897
385600.0000000    0.2221477
385640.0000000    0.2309562
385680.0000000    0.2227349
385720.0000000    0.2170112
385760.0000000    0.2354636
385800.0000000    0.2264871
385840.0000000    0.2175814
385880.0000000    0.2234165
385920.0000000    0.2153984
385960.0000000    0.2159444
386000.0000000    0.2115348
386040.0000000    0.2124276
386080.0000000    0.2189414
386120.0000000    0.2225980
386160.0000000    0.2120591
386200.0000000    0.2052142
386240.0000000    0.2314789
386280.0000000    0.2189834
386320.0000000    0.2255379
386360.0000000    0.2166627
386400.0000000    0.2277413
386440.0000000    0.2069117
386480.0000000    0.2142644
386520.0000000    0.2183922
386560.0000000    0.2259780
386600.0000000    0.2215088
386640.0000000    0.2129461
386680.0000000    0.2192125
386720.0000000    0.2243523
386760.0000000    0.2190187
386800.0000000    0.2226458
386840.0000000    0.2206306
386880.0000000    0.2209344
386920.0000000    0.2213237
386960.0000000    0.2222894
387000.0000000    0.2287064
387040.0000000    0.2178880
387080.0000000    0.2264933
387120.0000000    0.2217885
387160.0000000    0.2328317
387200.0000000    0.2024530
387240.0000000    0.2102527
387280.0000000    0.2206570
387320.0000000    0.2247015
387360.0000000    0.2019028
387400.0000000    0.2061222
387440.0000000    0.2131554
387480.0000000    0.2131795
387520.0000000    0.2119480
387560.0000000    0.2047791
387600.0000000    0.2062849
387640.0000000    0.2142735
387680.0000000    0.2161810
387720.0000000    0.2171270
387760.0000000    0.2085355
387800.0000000    0.2236158
387840.0000000    0.2066945
387880.0000000    0.2191651
387920.0000000    0.2246387
387960.0000000    0.2164579
388000.0000000    0.2259766
388040.0000000    0.2211585
388080.0000000    0.2137619
388120.0000000    0.2280741
388160.0000000    0.2140583
388200.0000000    0.2128704
388240.0000000    0.2212152
388280.0000000    0.2143871
388320.0000000    0.2140070
388360.0000000    0.1936743
388400.0000000    0.2080435
388440.0000000    0.2108032
388480.0000000    0.2141048
388520.0000000    0.2212986
388560.0000000    0.2196627
388600.0000000    0.2215234
388640.0000000    0.2325900
388680.0000000    0.2178828
388720.0000000    0.2332140
388760.0000000    0.2086277
388800.0000000    0.2223829
388840.0000000    0.2265599
388880.0000000    0.2227049
388920.0000000    0.2105349
388960.0000000    0.2250057
389000.0000000    0.2221841
389040.0000000    0.2463212
389080.0000000    0.2257938
389120.0000000    0.2221823
389160.0000000    0.2112482
389200.0000000    0.2373738
389240.0000000    0.2126035
389280.0000000    0.2244685
389320.0000000    0.2218472
389360.0000000    0.2157329
389400.0000000    0.2029660
389440.0000000    0.2093582
389480.0000000    0.2159530
389520.0000000    0.2312844
389560.0000000    0.2217045
389600.0000000    0.2355964
389640.0000000    0.2314333
389680.0000000    0.2206007
389720.0000000    0.2339482
389760.0000000    0.2204423
389800.0000000    0.2103085
389840.0000000    0.2152043
389880.0000000    0.2178039
389920.0000000    0.2198439
389960.0000000    0.2216038
390000.0000000    0.2306383
390040.0000000    0.2177786
390080.0000000    0.2149025
390120.0000000    0.2221615
390160.0000000    0.2313187
390200.0000000    0.2191025
390240.0000000    0.2218851
390280.0000000    0.2295354
390320.0000000    0.2197261
390360.0000000    0.2192203
390400.0000000    0.2320262
390440.0000000    0.2300583
390480.0000000    0.2291638
390520.0000000    0.2407932
390560.0000000    0.2350532
390600.0000000    0.2231882
390640.0000000    0.2263541
390680.0000000    0.2359605
390720.0000000    0.2297936
390760.0000000    0.2224651
390800.0000000    0.2213686
390840.0000000    0.2272257
390880.0000000    0.2162634
390920.0000000    0.2036199
390960.0000000    0.2107680
391000.0000000    0.2168066
391040.0000000    0.2150432
391080.0000000    0.2252809
391120.0000000    0.2213703
391160.0000000    0.2284455
391200.0000000    0.2215130
391240.0000000    0.2316149
391280.0000000    0.2185414
391320.0000000    0.2308530
391360.0000000    0.2206929
391400.0000000    0.2261099
391440.0000000    0.2262037
391480.0000000    0.2379635
391520.0000000    0.2249351
391560.0000000    0.2326659
391600.0000000    0.2273566
391640.0000000    0.2185154
391680.0000000    0.2169878
391720.0000000    0.2193000
391760.0000000    0.2242376
391800.0000000    0.2366953
391840.0000000    0.2374696
391880.0000000    0.2220903
391920.0000000    0.2375741
391960.0000000    0.2383850
392000.0000000    0.2382393
392040.0000000    0.2416991
392080.0000000    0.2206822
392120.0000000    0.2351580
392160.0000000    0.2240125
392200.0000000    0.2264303
392240.0000000    0.2294569
392280.0000000    0.2452697
392320.0000000    0.2261911
392360.0000000    0.2311049
392400.0000000    0.2266640
392440.0000000    0.2308905
392480.0000000    0.2186360
392520.0000000    0.2224352
392560.0000000    0.2158677
392600.0000000    0.2251717
392640.0000000    0.2311187
392680.0000000    0.2331709
392720.0000000    0.2264736
392760.0000000    0.2262611
392800.0000000    0.2282939
392840.0000000    0.2412429
392880.0000000    0.2291018
392920.0000000    0.2263268
392960.0000000    0.2367322
393000.0000000    0.2306681
393040.0000000    0.2231120
393080.0000000    0.2362768
393120.0000000    0.2355808
393160.0000000    0.2474769
393200.0000000    0.2284342
393240.0000000    0.2432916
393280.0000000    0.2454172
393320.0000000    0.2427376
393360.0000000    0.2387081
393400.0000000    0.2413381
393440.0000000    0.2261454
393480.0000000    0.2317872
393520.0000000    0.2358499
393560.0000000    0.2225675
393600.0000000    0.2269503
393640.0000000    0.2418526
393680.0000000    0.2219106
393720.0000000    0.2315965
393760.0000000    0.2259524
393800.0000000    0.2165211
393840.0000000    0.2152792
393880.0000000    0.2063993
393920.0000000    0.2281374
393960.0000000    0.2276006
394000.0000000    0.2214860
394040.0000000    0.2102053
394080.0000000    0.2288209
394120.0000000    0.2168803
394160.0000000    0.2106507
394200.0000000    0.2352788
394240.0000000    0.2227563
394280.0000000    0.2224825
394320.0000000    0.2263038
394360.0000000    0.2230839
394400.0000000    0.2106114
394440.0000000    0.2083080
394480.0000000    0.2170103
394520.0000000    0.2133187
394560.0000000    0.2137897
394600.0000000    0.2438738
394640.0000000    0.2358828
394680.0000000    0.2213833
394720.0000000    0.2241411
394760.0000000    0.2317638
394800.0000000    0.2368633
394840.0000000    0.2321540
394880.0000000    0.2188291
394920.0000000    0.2245653
394960.0000000    0.2313570
395000.0000000    0.2258863
395040.0000000    0.2232814
395080.0000000    0.2239521
395120.0000000    0.2266542
395160.0000000    0.2083419
395200.0000000    0.2239586
395240.0000000    0.2248742
395280.0000000    0.2146861
395320.0000000    0.2312674
395360.0000000    0.2263806
395400.0000000    0.2183389
395440.0000000    0.2168479
395480.0000000    0.2187629
395520.0000000    0.2034391
395560.0000000    0.2191514
395600.0000000    0.2195327
395640.0000000    0.2233272
395680.0000000    0.2245221
395720.0000000    0.2078323
395760.0000000    0.2115242
395800.0000000    0.1990578
395840.0000000    0.2176173
395880.0000000    0.2146862
395920.0000000    0.2014074
395960.0000000    0.2132953
396000.0000000    0.2273625
396040.0000000    0.2255973
396080.0000000    0.2103169
396120.0000000    0.2003873
396160.0000000    0.2107495
396200.0000000    0.2072791
396240.0000000    0.2257542
396280.0000000    0.2176474
396320.0000000    0.2077991
396360.0000000    0.2131486
396400.0000000    0.2210541
396440.0000000    0.2141558
396480.0000000    0.2131138
396520.0000000    0.2147512
396560.0000000    0.2132639
396600.0000000    0.2233707
396640.0000000    0.2249774
396680.0000000    0.2245540
396720.0000000    0.2135775
396760.0000000    0.2150621
396800.0000000    0.2268651
396840.0000000    0.2211260
396880.0000000    0.2191755
396920.0000000    0.2191985
396960.0000000    0.2219269
397000.0000000    0.2296238
397040.0000000    0.2271245
397080.0000000    0.2329578
397120.0000000    0.2448353
397160.0000000    0.2387886
397200.0000000    0.2343422
397240.0000000    0.2315143
397280.0000000    0.2196469
397320.0000000    0.2209301
397360.0000000    0.2380122
397400.0000000    0.2287415
397440.0000000    0.2217474
397480.0000000    0.2267631
397520.0000000    0.2356442
397560.0000000    0.2335447
397600.0000000    0.2213316
397640.0000000    0.2203327
397680.0000000    0.2332484
397720.0000000    0.2282537
397760.0000000    0.2213727
397800.0000000    0.2398580
397840.0000000    0.2342686
397880.0000000    0.2301596
397920.0000000    0.2221546
397960.0000000    0.2100976
398000.0000000    0.2119374
398040.0000000    0.2385857
398080.0000000    0.2237721
398120.0000000    0.2216420
398160.0000000    0.2189790
398200.0000000    0.2300844
398240.0000000    0.2344820
398280.0000000    0.2453553
398320.0000000    0.2223922
398360.0000000    0.2335702
398400.0000000    0.2230301
398440.0000000    0.2324183
398480.0000000    0.2345414
398520.0000000    0.2325925
398560.0000000    0.2230590
398600.0000000    0.2174347
398640.0000000    0.2277052
398680.0000000    0.2252835
398720.0000000    0.2298681
398760.0000000    0.2211614
398800.0000000    0.2164428
398840.0000000    0.2244373
398880.0000000    0.2214867
398920.0000000    0.1965501
398960.0000000    0.2060486
399000.0000000    0.2099643
399040.0000000    0.2178347
399080.0000000    0.2160544
399120.0000000    0.1950877
399160.0000000    0.2218747
399200.0000000    0.2205246
399240.0000000    0.2237585
399280.0000000    0.2197452
399320.0000000    0.2145830
399360.0000000    0.2159297
399400.0000000    0.2047399
399440.0000000    0.2156000
399480.0000000    0.2118142
399520.0000000    0.2154165
399560.0000000    0.2213361
399600.0000000    0.2197796
399640.0000000    0.2325989
399680.0000000    0.2215627
399720.0000000    0.2192440
399760.0000000    0.2081576
399800.0000000    0.2295708
399840.0000000    0.2310942
399880.0000000    0.2318629
399920.0000000    0.2233953
399960.0000000    0.2189791
400000.0000000    0.2225448
400040.0000000    0.2359671
400080.0000000    0.2237970
400120.0000000    0.2344585
400160.0000000    0.2218398
400200.0000000    0.2278387
400240.0000000    0.2268790
400280.0000000    0.2270789
400320.0000000    0.2182210
400360.0000000    0.2279429
400400.0000000    0.2259717
400440.0000000    0.2166069
400480.0000000    0.2172456
400520.0000000    0.2096221
400560.0000000    0.2101371
400600.0000000    0.2158062
400640.0000000    0.2042833
400680.0000000    0.2212733
400720.0000000    0.2214084
400760.0000000    0.2132003
400800.0000000    0.2263767
400840.0000000    0.2093142
400880.0000000    0.2231678
400920.0000000    0.2121074
400960.0000000    0.2208609
401000.0000000    0.2060992
401040.0000000    0.2242695
401080.0000000    0.2147279
401120.0000000    0.2126727
401160.0000000    0.2046115
401200.0000000    0.1991055
401240.0000000    0.2052697
401280.0000000    0.1986740
401320.0000000    0.2015369
401360.0000000    0.2187832
401400.0000000    0.2122127
401440.0000000    0.2063698
401480.0000000    0.2182911
401520.0000000    0.2095383
401560.0000000    0.2116663
401600.0000000    0.2234183
401640.0000000    0.2301949
401680.0000000    0.2121735
401720.0000000    0.2278163
401760.0000000    0.2211065
401800.0000000    0.1923639
401840.0000000    0.2141444
401880.0000000    0.2157435
401920.0000000    0.1886027
401960.0000000    0.2024304
402000.0000000    0.2174820
402040.0000000    0.1998361
402080.0000000    0.2071556
402120.0000000    0.2120921
402160.0000000    0.2146468
402200.0000000    0.2029667
402240.0000000    0.1978471
402280.0000000    0.2175198
402320.0000000    0.2120841
402360.0000000    0.2293215
402400.0000000    0.2031000
402440.0000000    0.2027390
402480.0000000    0.1966796
402520.0000000    0.2109517
402560.0000000    0.2160872
402600.0000000    0.2181419
402640.0000000    0.2223138
402680.0000000    0.2090043
402720.0000000    0.2023870
402760.0000000    0.2036269
402800.0000000    0.2141716
402840.0000000    0.2133317
402880.0000000    0.2070055
402920.0000000    0.2112592
402960.0000000    0.2009492
403000.0000000    0.2102511
403040.0000000    0.2068989
403080.0000000    0.1937394
403120.0000000    0.1849240
403160.0000000    0.1948631
403200.0000000    0.2041088
403240.0000000    0.1965432
403280.0000000    0.1993280
403320.0000000    0.2041860
403360.0000000    0.2157133
403400.0000000    0.2111996
403440.0000000    0.2209364
403480.0000000    0.2109600
403520.0000000    0.2125772
403560.0000000    0.2134232
403600.0000000    0.2045320
403640.0000000    0.2100102
403680.0000000    0.2162729
403720.0000000    0.2259926
403760.0000000    0.2049419
403800.0000000    0.1970466
403840.0000000    0.2128702
403880.0000000    0.2134996
403920.0000000    0.2126235
403960.0000000    0.1944332
404000.0000000    0.2091609
404040.0000000    0.1903836
404080.0000000    0.2089290
404120.0000000    0.1819638
404160.0000000    0.1776135
404200.0000000    0.1957608
404240.0000000    0.1873142
404280.0000000    0.1984230
404320.0000000    0.1900136
404360.0000000    0.1890694
404400.0000000    0.1877216
404440.0000000    0.1898338
404480.0000000    0.1796109
404520.0000000    0.1861499
404560.0000000    0.1655699
404600.0000000    0.1883642
404640.0000000    0.1858131
404680.0000000    0.1941614
404720.0000000    0.2149217
404760.0000000    0.2203534
404800.0000000    0.1967728
404840.0000000    0.2013845
404880.0000000    0.1949326
404920.0000000    0.1825477
404960.0000000    0.1884156
405000.0000000    0.1761941
405040.0000000    0.1826063
405080.0000000    0.1769160
405120.0000000    0.1754209
405160.0000000    0.1936899
405200.0000000    0.1740816
405240.0000000    0.1690725
405280.0000000    0.1801580
405320.0000000    0.1813105
405360.0000000    0.1639969
405400.0000000    0.1741423
405440.0000000    0.1887832
405480.0000000    0.1947823
405520.0000000    0.1789551
405560.0000000    0.1793717
405600.0000000    0.1796035
405640.0000000    0.1819457
405680.0000000    0.1800318
405720.0000000    0.1894535
405760.0000000    0.1746355
405800.0000000    0.1795365
405840.0000000    0.1681282
405880.0000000    0.1694469
405920.0000000    0.1759754
405960.0000000    0.1724779
406000.0000000    0.1848802
406040.0000000    0.1566434
406080.0000000    0.1636908
406120.0000000    0.1704384
406160.0000000    0.1630944
406200.0000000    0.1654902
406240.0000000    0.1703988
406280.0000000    0.1917479
406320.0000000    0.1720680
406360.0000000    0.1735418
406400.0000000    0.1776901
406440.0000000    0.1652602
406480.0000000    0.1781522
406520.0000000    0.1725689
406560.0000000    0.1619242
406600.0000000    0.1692159
406640.0000000    0.1633206
406680.0000000    0.1588607
406720.0000000    0.1680628
406760.0000000    0.1784816
406800.0000000    0.1613452
406840.0000000    0.1754029
406880.0000000    0.1707486
406920.0000000    0.1929351
406960.0000000    0.1801766
407000.0000000    0.1827356
407040.0000000    0.1844943
407080.0000000    0.1825456
407120.0000000    0.1747468
407160.0000000    0.1822233
407200.0000000    0.1709518
407240.0000000    0.1707570
407280.0000000    0.1903242
407320.0000000    0.1849090
407360.0000000    0.1977580
407400.0000000    0.1683336
407440.0000000    0.1897943
407480.0000000    0.1922628
407520.0000000    0.1750484
407560.0000000    0.1936877
407600.0000000    0.1688819
407640.0000000    0.1781737
407680.0000000    0.1849423
407720.0000000    0.1772025
407760.0000000    0.1909290
407800.0000000    0.1855203
407840.0000000    0.1931157
407880.0000000    0.1931702
407920.0000000    0.1948973
407960.0000000    0.1988709
408000.0000000    0.2008204
408040.0000000    0.1961260
408080.0000000    0.1904658
408120.0000000    0.1911326
408160.0000000    0.1939908
408200.0000000    0.1894622
408240.0000000    0.1886085
408280.0000000    0.1862799
408320.0000000    0.1905137
408360.0000000    0.1863844
408400.0000000    0.1938009
408440.0000000    0.1937976
408480.0000000    0.1890277
408520.0000000    0.1857674
408560.0000000    0.1928186
408600.0000000    0.1740621
408640.0000000    0.1897038
408680.0000000    0.1852328
408720.0000000    0.1821724
408760.0000000    0.1801524
408800.0000000    0.1827516
408840.0000000    0.1712740
408880.0000000    0.1926614
408920.0000000    0.1851397
408960.0000000    0.1843381
409000.0000000    0.1784464
409040.0000000    0.1810481
409080.0000000    0.1878520
409120.0000000    0.1850775
409160.0000000    0.1924239
409200.0000000    0.1847134
409240.0000000    0.1829834
409280.0000000    0.1848767
409320.0000000    0.1903183
409360.0000000    0.1921906
409400.0000000    0.1877300
409440.0000000    0.1986877
409480.0000000    0.1891835
409520.0000000    0.1981742
409560.0000000    0.1941841
409600.0000000    0.1927813
409640.0000000    0.1922019
409680.0000000    0.1902349
409720.0000000    0.1991626
409760.0000000    0.2163243
409800.0000000    0.2079635
409840.0000000    0.2042824
409880.0000000    0.2049970
409920.0000000    0.2019560
409960.0000000    0.2082502
410000.0000000    0.1987975
410040.0000000    0.1991562
410080.0000000    0.1942564
410120.0000000    0.2025048
410160.0000000    0.2010434
410200.0000000    0.2134146
410240.0000000    0.2061389
410280.0000000    0.2044054
410320.0000000    0.2117753
410360.0000000    0.2029881
410400.0000000    0.2064192
410440.0000000    0.1991507
410480.0000000    0.2100252
410520.0000000    0.2090820
410560.0000000    0.2105855
410600.0000000    0.2075971
410640.0000000    0.2177648
410680.0000000    0.2229935
410720.0000000    0.2187032
410760.0000000    0.2230349
410800.0000000    0.2243552
410840.0000000    0.2249861
410880.0000000    0.2374305
410920.0000000    0.2187295
410960.0000000    0.2064068
411000.0000000    0.2081451
411040.0000000    0.2129171
411080.0000000    0.2035191
411120.0000000    0.2026716
411160.0000000    0.2051934
411200.0000000    0.2151130
411240.0000000    0.2215169
411280.0000000    0.2282202
411320.0000000    0.2192709
411360.0000000    0.2158257
411400.0000000    0.2120543
411440.0000000    0.2166306
411480.0000000    0.2108163
411520.0000000    0.2039513
411560.0000000    0.2047133
411600.0000000    0.2143215
411640.0000000    0.2136687
411680.0000000    0.2198233
411720.0000000    0.2176547
411760.0000000    0.2075565
411800.0000000    0.2105082
411840.0000000    0.2043039
411880.0000000    0.2112140
411920.0000000    0.2088877
411960.0000000    0.2059773
412000.0000000    0.2156178
412040.0000000    0.2205869
412080.0000000    0.2278071
412120.0000000    0.2186696
412160.0000000    0.2149583
412200.0000000    0.2097719
412240.0000000    0.2028700
412280.0000000    0.2206116
412320.0000000    0.2150873
412360.0000000    0.2106426
412400.0000000    0.2107522
412440.0000000    0.2034640
412480.0000000    0.2192752
412520.0000000    0.2221022
412560.0000000    0.2196039
412600.0000000    0.2262906
412640.0000000    0.2137975
412680.0000000    0.2161356
412720.0000000    0.2086823
412760.0000000    0.2167260
412800.0000000    0.2231444
412840.0000000    0.2244265
412880.0000000    0.2130441
412920.0000000    0.2143675
412960.0000000    0.2069502
413000.0000000    0.2071961
413040.0000000    0.1997076
413080.0000000    0.2083600
413120.0000000    0.2036911
413160.0000000    0.1988680
413200.0000000    0.1984054
413240.0000000    0.2043556
413280.0000000    0.2076441
413320.0000000    0.2067135
413360.0000000    0.2109957
413400.0000000    0.2206371
413440.0000000    0.2061411
413480.0000000    0.2202677
413520.0000000    0.2308561
413560.0000000    0.2265241
413600.0000000    0.2178255
413640.0000000    0.2053214
413680.0000000    0.2181981
413720.0000000    0.2221343
413760.0000000    0.2103514
413800.0000000    0.2142248
413840.0000000    0.2157340
413880.0000000    0.2290675
413920.0000000    0.2264365
413960.0000000    0.2122289
414000.0000000    0.2157543
414040.0000000    0.2185993
414080.0000000    0.2327854
414120.0000000    0.2286412
414160.0000000    0.2299550
414200.0000000    0.2163274
414240.0000000    0.2264717
414280.0000000    0.2283998
414320.0000000    0.2303575
414360.0000000    0.2271619
414400.0000000    0.2016700
414440.0000000    0.2215370
414480.0000000    0.2227670
414520.0000000    0.2280414
414560.0000000    0.2221559
414600.0000000    0.2283321
414640.0000000    0.2103119
414680.0000000    0.2137964
414720.0000000    0.2030370
414760.0000000    0.2213380
414800.0000000    0.2090180
414840.0000000    0.2021347
414880.0000000    0.2117943
414920.0000000    0.2133502
414960.0000000    0.2168206
415000.0000000    0.2072753
415040.0000000    0.2187377
415080.0000000    0.2250520
415120.0000000    0.2177603
415160.0000000    0.2206598
415200.0000000    0.2211128
415240.0000000    0.2327343
415280.0000000    0.2214076
415320.0000000    0.2144969
415360.0000000    0.2078803
415400.0000000    0.2156458
415440.0000000    0.2255932
415480.0000000    0.2222903
415520.0000000    0.2192185
415560.0000000    0.2285671
415600.0000000    0.2255512
415640.0000000    0.2161010
415680.0000000    0.2225773
415720.0000000    0.2296536
415760.0000000    0.2253302
415800.0000000    0.2393273
415840.0000000    0.2362609
415880.0000000    0.2219441
415920.0000000    0.2281477
415960.0000000    0.2286093
416000.0000000    0.2227387
416040.0000000    0.2363918
416080.0000000    0.2374183
416120.0000000    0.2310063
416160.0000000    0.2242004
416200.0000000    0.2279268
416240.0000000    0.2257581
416280.0000000    0.2133766
416320.0000000    0.2223932
416360.0000000    0.2219132
416400.0000000    0.2222194
416440.0000000    0.2212931
416480.0000000    0.2187390
416520.0000000    0.2214259
416560.0000000    0.2322860
416600.0000000    0.2207070
416640.0000000    0.2173316
416680.0000000    0.2342492
416720.0000000    0.2276020
416760.0000000    0.2287677
416800.0000000    0.2157974
416840.0000000    0.2315850
416880.0000000    0.2270064
416920.0000000    0.2302911
416960.0000000    0.2285241
417000.0000000    0.2395961
417040.0000000    0.2212006
417080.0000000    0.2223757
417120.0000000    0.2500532
417160.0000000    0.2357897
417200.0000000    0.2349810
417240.0000000    0.2380654
417280.0000000    0.2352017
417320.0000000    0.2490488
417360.0000000    0.2415013
417400.0000000    0.2429158
417440.0000000    0.2348223
417480.0000000    0.2331985
417520.0000000    0.2413238
417560.0000000    0.2247298
417600.0000000    0.2225650
417640.0000000    0.2377758
417680.0000000    0.2409416
417720.0000000    0.2332331
417760.0000000    0.2279608
417800.0000000    0.2168713
417840.0000000    0.2329669
417880.0000000    0.2298704
417920.0000000    0.2283511
417960.0000000    0.2223949
418000.0000000    0.2304131
418040.0000000    0.2213855
418080.0000000    0.2372486
418120.0000000    0.2123412
418160.0000000    0.2256346
418200.0000000    0.2398061
418240.0000000    0.2413817
418280.0000000    0.2135848
418320.0000000    0.2292786
418360.0000000    0.2269674
418400.0000000    0.2322087
418440.0000000    0.2271299
418480.0000000    0.2148279
418520.0000000    0.2115100
418560.0000000    0.2291241
418600.0000000    0.2367124
418640.0000000    0.2292291
418680.0000000    0.2242910
418720.0000000    0.2277404
418760.0000000    0.2267871
418800.0000000    0.2247815
418840.0000000    0.2342748
418880.0000000    0.2299326
418920.0000000    0.2302451
418960.0000000    0.2451268
419000.0000000    0.2283812
419040.0000000    0.2141948
419080.0000000    0.2233119
419120.0000000    0.2287998
419160.0000000    0.2157007
419200.0000000    0.2217861
419240.0000000    0.2173957
419280.0000000    0.2261292
419320.0000000    0.2256638
419360.0000000    0.2190963
419400.0000000    0.2243643
419440.0000000    0.2222703
419480.0000000    0.2327870
419520.0000000    0.2320438
419560.0000000    0.2330058
419600.0000000    0.2270741
419640.0000000    0.2145842
419680.0000000    0.2144852
419720.0000000    0.2175329
419760.0000000    0.2240982
419800.0000000    0.2292880
419840.0000000    0.2272851
419880.0000000    0.2203595
419920.0000000    0.2339524
419960.0000000    0.2272338
420000.0000000    0.2176848
420040.0000000    0.2162681
420080.0000000    0.2314971
420120.0000000    0.2194110
420160.0000000    0.2239077
420200.0000000    0.2210777
420240.0000000    0.2288245
420280.0000000    0.2376116
420320.0000000    0.2299468
420360.0000000    0.2193293
420400.0000000    0.2220628
420440.0000000    0.2184469
420480.0000000    0.2182817
420520.0000000    0.2207474
420560.0000000    0.2108670
420600.0000000    0.2213006
420640.0000000    0.2377604
420680.0000000    0.2326300
420720.0000000    0.2319594
420760.0000000    0.2359227
420800.0000000    0.2237615
420840.0000000    0.2375961
420880.0000000    0.2268304
420920.0000000    0.2160269
420960.0000000    0.2133808
421000.0000000    0.2179860
421040.0000000    0.2251387
421080.0000000    0.2247878
421120.0000000    0.2330224
421160.0000000    0.2404896
421200.0000000    0.2310510
421240.0000000    0.2224263
421280.0000000    0.2245090
421320.0000000    0.2230572
421360.0000000    0.2272334
421400.0000000    0.2180383
421440.0000000    0.2268707
421480.0000000    0.2341596
421520.0000000    0.2383953
421560.0000000    0.2388208
421600.0000000    0.2270983
421640.0000000    0.2408433
421680.0000000    0.2231972
421720.0000000    0.2357996
421760.0000000    0.2405382
421800.0000000    0.2406422
421840.0000000    0.2196750
421880.0000000    0.2395170
421920.0000000    0.2385295
421960.0000000    0.2368181
422000.0000000    0.2297765
422040.0000000    0.2319380
422080.0000000    0.2278336
422120.0000000    0.2290006
422160.0000000    0.2368577
422200.0000000    0.2352322
422240.0000000    0.2425141
422280.0000000    0.2373787
422320.0000000    0.2274061
422360.0000000    0.2296899
422400.0000000    0.2186217
422440.0000000    0.2201901
422480.0000000    0.2231416
422520.0000000    0.2134716
422560.0000000    0.2163333
422600.0000000    0.2146767
422640.0000000    0.2110583
422680.0000000    0.2080811
422720.0000000    0.2168714
422760.0000000    0.2176168
422800.0000000    0.2140453
422840.0000000    0.2138754
422880.0000000    0.2194649
422920.0000000    0.2156624
422960.0000000    0.2190566
423000.0000000    0.2140204
423040.0000000    0.2008058
423080.0000000    0.2161983
423120.0000000    0.2201501
423160.0000000    0.2295213
423200.0000000    0.2047132
423240.0000000    0.2220637
423280.0000000    0.2218323
423320.0000000    0.2208840
423360.0000000    0.2107030
423400.0000000    0.2280187
423440.0000000    0.2336084
423480.0000000    0.2183510
423520.0000000    0.2316257
423560.0000000    0.2180428
423600.0000000    0.2182369
423640.0000000    0.2204851
423680.0000000    0.2113869
423720.0000000    0.2210515
423760.0000000    0.2135526
423800.0000000    0.2148468
423840.0000000    0.2172668
423880.0000000    0.2222311
423920.0000000    0.2168613
423960.0000000    0.2220349
424000.0000000    0.2179322
424040.0000000    0.2298600
424080.0000000    0.2240814
424120.0000000    0.2252844
424160.0000000    0.2249576
424200.0000000    0.2243078
424240.0000000    0.2135710
424280.0000000    0.2099958
424320.0000000    0.2137948
424360.0000000    0.2189172
424400.0000000    0.2170629
424440.0000000    0.2169361
424480.0000000    0.2081765
424520.0000000    0.2169819
424560.0000000    0.2125497
424600.0000000    0.2015169
424640.0000000    0.2202220
424680.0000000    0.2253584
424720.0000000    0.2103616
424760.0000000    0.2307147
424800.0000000    0.2275573
424840.0000000    0.2189109
424880.0000000    0.2182554
424920.0000000    0.2237829
424960.0000000    0.2089214
425000.0000000    0.2119655
425040.0000000    0.2126312
425080.0000000    0.2100396
425120.0000000    0.2129390
425160.0000000    0.2048778
425200.0000000    0.2004042
425240.0000000    0.2012793
425280.0000000    0.2100306
425320.0000000    0.2090295
425360.0000000    0.2152730
425400.0000000    0.2200551
425440.0000000    0.2136694
425480.0000000    0.2048771
425520.0000000    0.2031862
425560.0000000    0.2039258
425600.0000000    0.2058012
425640.0000000    0.2175879
425680.0000000    0.2069483
425720.0000000    0.2051421
425760.0000000    0.2082150
425800.0000000    0.2093155
425840.0000000    0.2074406
425880.0000000    0.2164332
425920.0000000    0.2204679
425960.0000000    0.2078170
426000.0000000    0.2110939
426040.0000000    0.2113965
426080.0000000    0.2032141
426120.0000000    0.2123426
426160.0000000    0.2150656
426200.0000000    0.2115574
426240.0000000    0.2230715
426280.0000000    0.2170285
426320.0000000    0.2202599
426360.0000000    0.2174103
426400.0000000    0.2138958
426440.0000000    0.2121638
426480.0000000    0.2245810
426520.0000000    0.2051747
426560.0000000    0.2175805
426600.0000000    0.2202103
426640.0000000    0.2234085
426680.0000000    0.2087677
426720.0000000    0.2180865
426760.0000000    0.2339906
426800.0000000    0.2167091
426840.0000000    0.2294652
426880.0000000    0.2191940
426920.0000000    0.2189475
426960.0000000    0.2124959
427000.0000000    0.2244158
427040.0000000    0.2245849
427080.0000000    0.2253367
427120.0000000    0.2213111
427160.0000000    0.2228673
427200.0000000    0.2178358
427240.0000000    0.2285986
427280.0000000    0.2172695
427320.0000000    0.2121442
427360.0000000    0.2120398
427400.0000000    0.2215464
427440.0000000    0.2114186
427480.0000000    0.2134799
427520.0000000    0.2011965
427560.0000000    0.2126086
427600.0000000    0.2206916
427640.0000000    0.2196873
427680.0000000    0.2301842
427720.0000000    0.2056241
427760.0000000    0.2022172
427800.0000000    0.2103349
427840.0000000    0.2149768
427880.0000000    0.2177891
427920.0000000    0.2141610
427960.0000000    0.2171807
428000.0000000    0.2298536
428040.0000000    0.2164443
428080.0000000    0.2198370
428120.0000000    0.2210916
428160.0000000    0.2169501
428200.0000000    0.2176044
428240.0000000    0.2186112
428280.0000000    0.2265451
428320.0000000    0.2243579
428360.0000000    0.2114310
428400.0000000    0.2128650
428440.0000000    0.2235563
428480.0000000    0.2048964
428520.0000000    0.2209999
428560.0000000    0.2262331
428600.0000000    0.2169911
428640.0000000    0.2249126
428680.0000000    0.2327968
428720.0000000    0.2246619
428760.0000000    0.2214667
428800.0000000    0.2230724
428840.0000000    0.2091643
428880.0000000    0.2111848
428920.0000000    0.2256366
428960.0000000    0.2270649
429000.0000000    0.2340843
429040.0000000    0.2274584
429080.0000000    0.2191364
429120.0000000    0.2096234
429160.0000000    0.2111122
429200.0000000    0.2135043
429240.0000000    0.2095502
429280.0000000    0.2188713
429320.0000000    0.2227791
429360.0000000    0.2242305
429400.0000000    0.2242474
429440.0000000    0.2096977
429480.0000000    0.2087073
429520.0000000    0.2214052
429560.0000000    0.2153911
429600.0000000    0.2165165
429640.0000000    0.2268247
429680.0000000    0.2104221
429720.0000000    0.2288053
429760.0000000    0.2173684
429800.0000000    0.2184061
429840.0000000    0.2311376
429880.0000000    0.2255713
429920.0000000    0.2205106
429960.0000000    0.2334294
430000.0000000    0.2202392
430040.0000000    0.2233426
430080.0000000    0.2265260
430120.0000000    0.2323446
430160.0000000    0.2167646
430200.0000000    0.2326027
430240.0000000    0.2300131
430280.0000000    0.2239524
430320.0000000    0.2345375
430360.0000000    0.2308031
430400.0000000    0.2327867
430440.0000000    0.2281846
430480.0000000    0.2305059
430520.0000000    0.2330685
430560.0000000    0.2315565
430600.0000000    0.2210818
430640.0000000    0.2242557
430680.0000000    0.2384099
430720.0000000    0.2367376
430760.0000000    0.2354651
430800.0000000    0.2267113
430840.0000000    0.2345982
430880.0000000    0.2232314
430920.0000000    0.2297458
430960.0000000    0.2191041
431000.0000000    0.2213672
431040.0000000    0.2310083
431080.0000000    0.2300256
431120.0000000    0.2138777
431160.0000000    0.2101132
431200.0000000    0.2189746
431240.0000000    0.2083424
431280.0000000    0.2144773
431320.0000000    0.2242589
431360.0000000    0.2277204
431400.0000000    0.2126927
431440.0000000    0.2243247
431480.0000000    0.2152497
431520.0000000    0.2271616
431560.0000000    0.2233781
431600.0000000    0.2096973
431640.0000000    0.2113356
431680.0000000    0.2085363
431720.0000000    0.2203561
431760.0000000    0.2208779
431800.0000000    0.2129824
431840.0000000    0.2253191
431880.0000000    0.2209003
431920.0000000    0.2221938
431960.0000000    0.2225329
432000.0000000    0.2136465
432040.0000000    0.2299565
432080.0000000    0.2173411
432120.0000000    0.2141172
432160.0000000    0.2279595
432200.0000000    0.2245940
432240.0000000    0.2259016
432280.0000000    0.2068533
432320.0000000    0.2201547
432360.0000000    0.2240628
432400.0000000    0.2265592
432440.0000000    0.2075862
432480.0000000    0.2174288
432520.0000000    0.2203143
432560.0000000    0.2127673
432600.0000000    0.2193902
432640.0000000    0.2174355
432680.0000000    0.2184935
432720.0000000    0.2155530
432760.0000000    0.2178206
432800.0000000    0.2166184
432840.0000000    0.2334310
432880.0000000    0.2312120
432920.0000000    0.2287167
432960.0000000    0.2370686
433000.0000000    0.2242135
433040.0000000    0.2138538
433080.0000000    0.2235058
433120.0000000    0.2222454
433160.0000000    0.2232896
433200.0000000    0.2210494
433240.0000000    0.2237221
433280.0000000    0.2297235
433320.0000000    0.2103728
433360.0000000    0.2145886
433400.0000000    0.2241366
433440.0000000    0.2253711
433480.0000000    0.2290906
433520.0000000    0.2159677
433560.0000000    0.2155129
433600.0000000    0.2225787
433640.0000000    0.2401211
433680.0000000    0.2396069
433720.0000000    0.2321547
433760.0000000    0.2265404
433800.0000000    0.2236624
433840.0000000    0.2339026
433880.0000000    0.2271736
433920.0000000    0.2445252
433960.0000000    0.2366147
434000.0000000    0.2387487
434040.0000000    0.2215402
434080.0000000    0.2306538
434120.0000000    0.2323906
434160.0000000    0.2339381
434200.0000000    0.2375323
434240.0000000    0.2356067
434280.0000000    0.2430470
434320.0000000    0.2374582
434360.0000000    0.2518745
434400.0000000    0.2439241
434440.0000000    0.2234209
434480.0000000    0.2361341
434520.0000000    0.2293654
434560.0000000    0.2490024
434600.0000000    0.2296992
434640.0000000    0.2206258
434680.0000000    0.2239269
434720.0000000    0.2298680
434760.0000000    0.2336231
434800.0000000    0.2211317
434840.0000000    0.2186110
434880.0000000    0.2154864
434920.0000000    0.2365903
434960.0000000    0.2183281
435000.0000000    0.2084574
435040.0000000    0.2295666
435080.0000000    0.2157077
435120.0000000    0.2211625
435160.0000000    0.2243683
435200.0000000    0.2147160
435240.0000000    0.2292187
435280.0000000    0.2259191
435320.0000000    0.2345183
435360.0000000    0.2270204
435400.0000000    0.2314512
435440.0000000    0.2368996
435480.0000000    0.2243538
435520.0000000    0.2354455
435560.0000000    0.2444451
435600.0000000    0.2398847
435640.0000000    0.2320869
435680.0000000    0.2287581
435720.0000000    0.2411543
435760.0000000    0.2407246
435800.0000000    0.2354491
435840.0000000    0.2378351
435880.0000000    0.2346298
435920.0000000    0.2223125
435960.0000000    0.2177723
436000.0000000    0.2267103
436040.0000000    0.2215707
436080.0000000    0.2231554
436120.0000000    0.2198948
436160.0000000    0.2141112
436200.0000000    0.2261911
436240.0000000    0.2419482
436280.0000000    0.2284674
436320.0000000    0.2426092
436360.0000000    0.2336588
436400.0000000    0.2302580
436440.0000000    0.2227404
436480.0000000    0.2295659
436520.0000000    0.2218086
436560.0000000    0.2118713
436600.0000000    0.2217405
436640.0000000    0.2159943
436680.0000000    0.2110997
436720.0000000    0.2133071
436760.0000000    0.2186741
436800.0000000    0.2124237
436840.0000000    0.2078068
436880.0000000    0.2200747
436920.0000000    0.2365951
436960.0000000    0.2345693
437000.0000000    0.2308146
437040.0000000    0.2463916
437080.0000000    0.2386052
437120.0000000    0.2476728
437160.0000000    0.2306836
437200.0000000    0.2320892
437240.0000000    0.2393583
437280.0000000    0.2419514
437320.0000000    0.2228594
437360.0000000    0.2385193
437400.0000000    0.2291436
437440.0000000    0.2228113
437480.0000000    0.2274768
437520.0000000    0.2294832
437560.0000000    0.2273107
437600.0000000    0.2257341
437640.0000000    0.2281307
437680.0000000    0.2251742
437720.0000000    0.2095913
437760.0000000    0.2307427
437800.0000000    0.2222741
437840.0000000    0.2219129
437880.0000000    0.2126334
437920.0000000    0.2344093
437960.0000000    0.2117418
438000.0000000    0.2057768
438040.0000000    0.2298409
438080.0000000    0.2186161
438120.0000000    0.2226355
438160.0000000    0.2163794
438200.0000000    0.2317784
438240.0000000    0.2191860
438280.0000000    0.2128072
438320.0000000    0.2029344
438360.0000000    0.2055562
438400.0000000    0.2245578
438440.0000000    0.2035637
438480.0000000    0.2132541
438520.0000000    0.2276198
438560.0000000    0.2207035
438600.0000000    0.2164328
438640.0000000    0.2226780
438680.0000000    0.2375716
438720.0000000    0.2228410
438760.0000000    0.2320107
438800.0000000    0.2213258
438840.0000000    0.2302758
438880.0000000    0.2310081
438920.0000000    0.2199099
438960.0000000    0.2318508
439000.0000000    0.2251752
439040.0000000    0.2294641
439080.0000000    0.2198880
439120.0000000    0.2329591
439160.0000000    0.2179640
439200.0000000    0.2177227
439240.0000000    0.2275673
439280.0000000    0.2186378
439320.0000000    0.2074606
439360.0000000    0.2129933
439400.0000000    0.2122134
439440.0000000    0.2304112
439480.0000000    0.2315248
439520.0000000    0.2239034
439560.0000000    0.2165699
439600.0000000    0.2260008
439640.0000000    0.2129095
439680.0000000    0.2154751
439720.0000000    0.2125935
439760.0000000    0.2181521
439800.0000000    0.2054492
439840.0000000    0.2272694
439880.0000000    0.2205746
439920.0000000    0.2187658
439960.0000000    0.2133180
440000.0000000    0.2234617
440040.0000000    0.2113112
440080.0000000    0.2156917
440120.0000000    0.2247663
440160.0000000    0.2269071
440200.0000000    0.2209729
440240.0000000    0.2243618
440280.0000000    0.2179775
440320.0000000    0.2092751
440360.0000000    0.2137495
440400.0000000    0.2133396
440440.0000000    0.2075252
440480.0000000    0.2110286
440520.0000000    0.2134976
440560.0000000    0.2146649
440600.0000000    0.2312425
440640.0000000    0.2227433
440680.0000000    0.2257998
440720.0000000    0.2208114
440760.0000000    0.2186117
440800.0000000    0.2192986
440840.0000000    0.2254646
440880.0000000    0.2232229
440920.0000000    0.2345717
440960.0000000    0.2303882
441000.0000000    0.2205373
441040.0000000    0.2258658
441080.0000000    0.2193156
441120.0000000    0.2251842
441160.0000000    0.2231405
441200.0000000    0.2214777
441240.0000000    0.2260817
441280.0000000    0.2330233
441320.0000000    0.2075358
441360.0000000    0.2338437
441400.0000000    0.2329221
441440.0000000    0.2247486
441480.0000000    0.2269644
441520.0000000    0.2266755
441560.0000000    0.2122019
441600.0000000    0.2276357
441640.0000000    0.2238818
441680.0000000    0.2353870
441720.0000000    0.2197931
441760.0000000    0.2235836
441800.0000000    0.2314654
441840.0000000    0.2373791
441880.0000000    0.2382892
441920.0000000    0.2189751
441960.0000000    0.2203143
442000.0000000    0.2395555
442040.0000000    0.2260047
442080.0000000    0.2236810
442120.0000000    0.2231839
442160.0000000    0.2271187
442200.0000000    0.2136896
442240.0000000    0.2265956
442280.0000000    0.2319417
442320.0000000    0.2303058
442360.0000000    0.2277715
442400.0000000    0.2207647
442440.0000000    0.2278915
442480.0000000    0.2255405
442520.0000000    0.2315630
442560.0000000    0.2361919
442600.0000000    0.2419011
442640.0000000    0.2294712
442680.0000000    0.2438087
442720.0000000    0.2283489
442760.0000000    0.2231087
442800.0000000    0.2179623
442840.0000000    0.2241420
442880.0000000    0.2163562
442920.0000000    0.2315585
442960.0000000    0.2309841
443000.0000000    0.2295629
443040.0000000    0.2294878
443080.0000000    0.2223168
443120.0000000    0.2224369
443160.0000000    0.2157612
443200.0000000    0.2234548
443240.0000000    0.2113668
443280.0000000    0.2233207
443320.0000000    0.2221921
443360.0000000    0.2283178
443400.0000000    0.2233486
443440.0000000    0.2257007
443480.0000000    0.2336134
443520.0000000    0.2213528
443560.0000000    0.2253199
443600.0000000    0.2181846
443640.0000000    0.2158135
443680.0000000    0.2153413
443720.0000000    0.2218307
443760.0000000    0.2062885
443800.0000000    0.2054529
443840.0000000    0.2195877
443880.0000000    0.2064928
443920.0000000    0.2157359
443960.0000000    0.2179561
444000.0000000    0.2023716
444040.0000000    0.2202232
444080.0000000    0.2256335
444120.0000000    0.2224645
444160.0000000    0.2409154
444200.0000000    0.2270162
444240.0000000    0.2256945
444280.0000000    0.2221372
444320.0000000    0.2137051
444360.0000000    0.2203882
444400.0000000    0.2251521
444440.0000000    0.2111551
444480.0000000    0.2185162
444520.0000000    0.2395050
444560.0000000    0.2268867
444600.0000000    0.2315423
444640.0000000    0.2296384
444680.0000000    0.2465344
444720.0000000    0.2307391
444760.0000000    0.2343713
444800.0000000    0.2449403
444840.0000000    0.2289694
444880.0000000    0.2378573
444920.0000000    0.2253969
444960.0000000    0.2409216
445000.0000000    0.2382201
445040.0000000    0.2226617
445080.0000000    0.2294585
445120.0000000    0.2245476
445160.0000000    0.2381663
445200.0000000    0.2362299
445240.0000000    0.2392022
445280.0000000    0.2544217
445320.0000000    0.2553792
445360.0000000    0.2439017
445400.0000000    0.2490534
445440.0000000    0.2320145
445480.0000000    0.2315596
445520.0000000    0.2229763
445560.0000000    0.2411491
445600.0000000    0.2133136
445640.0000000    0.2266394
445680.0000000    0.2328917
445720.0000000    0.2287322
445760.0000000    0.2320945
445800.0000000    0.2285288
445840.0000000    0.2334038
445880.0000000    0.2250822
445920.0000000    0.2190800
445960.0000000    0.2317277
446000.0000000    0.2240470
446040.0000000    0.2274081
446080.0000000    0.2258350
446120.0000000    0.2342342
446160.0000000    0.2249100
446200.0000000    0.2364866
446240.0000000    0.2300960
446280.0000000    0.2347246
446320.0000000    0.2273856
446360.0000000    0.2163922
446400.0000000    0.2236588
446440.0000000    0.2241562
446480.0000000    0.2393172
446520.0000000    0.2299234
446560.0000000    0.2147209
446600.0000000    0.2199710
446640.0000000    0.2222470
446680.0000000    0.2143785
446720.0000000    0.2335849
446760.0000000    0.2164031
446800.0000000    0.2242113
446840.0000000    0.2107098
446880.0000000    0.2097985
446920.0000000    0.2196951
446960.0000000    0.2428523
447000.0000000    0.2346148
447040.0000000    0.2240394
447080.0000000    0.2193561
447120.0000000    0.2149564
447160.0000000    0.2341048
447200.0000000    0.2204288
447240.0000000    0.2281044
447280.0000000    0.2282389
447320.0000000    0.2347913
447360.0000000    0.2245943
447400.0000000    0.2251889
447440.0000000    0.2286938
447480.0000000    0.2393200
447520.0000000    0.2348224
447560.0000000    0.2217597
447600.0000000    0.2414871
447640.0000000    0.2317514
447680.0000000    0.2261187
447720.0000000    0.2264580
447760.0000000    0.2267141
447800.0000000    0.2277031
447840.0000000    0.2183862
447880.0000000    0.2333008
447920.0000000    0.2357278
447960.0000000    0.2300973
448000.0000000    0.2127875
448040.0000000    0.2105850
448080.0000000    0.2070872
448120.0000000    0.2229201
448160.0000000    0.2210391
448200.0000000    0.2217361
448240.0000000    0.2111685
448280.0000000    0.2206013
448320.0000000    0.2184138
448360.0000000    0.2237354
448400.0000000    0.2240934
448440.0000000    0.2353957
448480.0000000    0.2392685
448520.0000000    0.2421936
448560.0000000    0.2361739
448600.0000000    0.2396428
448640.0000000    0.2397507
448680.0000000    0.2262833
448720.0000000    0.2319501
448760.0000000    0.2276513
448800.0000000    0.2326460
448840.0000000    0.2338934
448880.0000000    0.2344230
448920.0000000    0.2347061
448960.0000000    0.2327674
449000.0000000    0.2289344
449040.0000000    0.2442441
449080.0000000    0.2307840
449120.0000000    0.2247998
449160.0000000    0.2281094
449200.0000000    0.2214936
449240.0000000    0.2230653
449280.0000000    0.2297923
449320.0000000    0.2306902
449360.0000000    0.2327743
449400.0000000    0.2216867
449440.0000000    0.2273676
449480.0000000    0.2303940
449520.0000000    0.2391470
449560.0000000    0.2452007
449600.0000000    0.2401365
449640.0000000    0.2332868
449680.0000000    0.2372258
449720.0000000    0.2338931
449760.0000000    0.2374212
449800.0000000    0.2276995
449840.0000000    0.2291292
449880.0000000    0.2190036
449920.0000000    0.2129401
449960.0000000    0.2164479
450000.0000000    0.2179124
450040.0000000    0.2155270
450080.0000000    0.2057052
450120.0000000    0.2200066
450160.0000000    0.2269752
450200.0000000    0.2353470
450240.0000000    0.2231061
450280.0000000    0.2142105
450320.0000000    0.2172941
450360.0000000    0.2171438
450400.0000000    0.2222931
450440.0000000    0.2236535
450480.0000000    0.2203390
450520.0000000    0.2185228
450560.0000000    0.2083448
450600.0000000    0.2098853
450640.0000000    0.2139513
450680.0000000    0.2143122
450720.0000000    0.2202215
450760.0000000    0.2136696
450800.0000000    0.2152685
450840.0000000    0.2149096
450880.0000000    0.2147977
450920.0000000    0.2115340
450960.0000000    0.2060655
451000.0000000    0.2203699
451040.0000000    0.2075150
451080.0000000    0.2147092
451120.0000000    0.2138458
451160.0000000    0.2174028
451200.0000000    0.2252484
451240.0000000    0.2136191
451280.0000000    0.2081939
451320.0000000    0.2123331
451360.0000000    0.2204408
451400.0000000    0.2240023
451440.0000000    0.2188763
451480.0000000    0.2169600
451520.0000000    0.2157906
451560.0000000    0.2088293
451600.0000000    0.2005716
451640.0000000    0.2070994
451680.0000000    0.2307481
451720.0000000    0.2265008
451760.0000000    0.2161198
451800.0000000    0.2163273
451840.0000000    0.2189669
451880.0000000    0.2407456
451920.0000000    0.2302360
451960.0000000    0.2237843
452000.0000000    0.2332939
452040.0000000    0.2198001
452080.0000000    0.2155577
452120.0000000    0.2317698
452160.0000000    0.2284418
452200.0000000    0.2347016
452240.0000000    0.2260863
452280.0000000    0.2192143
452320.0000000    0.2224937
452360.0000000    0.2178107
452400.0000000    0.2236299
452440.0000000    0.2208589
452480.0000000    0.2155003
452520.0000000    0.2097247
452560.0000000    0.2314631
452600.0000000    0.2187063
452640.0000000    0.2263465
452680.0000000    0.2194555
452720.0000000    0.2385346
452760.0000000    0.2265579
452800.0000000    0.2145518
452840.0000000    0.2230377
452880.0000000    0.2319738
452920.0000000    0.2227954
452960.0000000    0.2186151
453000.0000000    0.2298340
453040.0000000    0.2275355
453080.0000000    0.2262757
453120.0000000    0.2211892
453160.0000000    0.2263118
453200.0000000    0.2290879
453240.0000000    0.2193463
453280.0000000    0.2267100
453320.0000000    0.2310512
453360.0000000    0.2258321
453400.0000000    0.2205538
453440.0000000    0.2180159
453480.0000000    0.2098807
453520.0000000    0.2080289
453560.0000000    0.2241428
453600.0000000    0.2114133
453640.0000000    0.2161777
453680.0000000    0.2232445
453720.0000000    0.2038935
453760.0000000    0.2134364
453800.0000000    0.2164413
453840.0000000    0.2373043
453880.0000000    0.2225007
453920.0000000    0.2325019
453960.0000000    0.2414653
454000.0000000    0.2303375
454040.0000000    0.2247681
454080.0000000    0.2326843
454120.0000000    0.2332007
454160.0000000    0.2216900
454200.0000000    0.2284028
454240.0000000    0.2268461
454280.0000000    0.2206689
454320.0000000    0.2123342
454360.0000000    0.2254793
454400.0000000    0.2160715
454440.0000000    0.2095777
454480.0000000    0.2199518
454520.0000000    0.2137198
454560.0000000    0.2150391
454600.0000000    0.2187727
454640.0000000    0.2127802
454680.0000000    0.2117970
454720.0000000    0.2181658
454760.0000000    0.2102138
454800.0000000    0.2118358
454840.0000000    0.2208586
454880.0000000    0.2114564
454920.0000000    0.2050194
454960.0000000    0.2115927
455000.0000000    0.2059736
455040.0000000    0.2135667
455080.0000000    0.2141124
455120.0000000    0.2088210
455160.0000000    0.2025451
455200.0000000    0.2046145
455240.0000000    0.2099594
455280.0000000    0.2187293
455320.0000000    0.2230134
455360.0000000    0.2117803
455400.0000000    0.2269792
455440.0000000    0.2138584
455480.0000000    0.2278355
455520.0000000    0.2260865
455560.0000000    0.2066477
455600.0000000    0.2051167
455640.0000000    0.2158964
455680.0000000    0.2125729
455720.0000000    0.2125387
455760.0000000    0.2171482
455800.0000000    0.2155339
455840.0000000    0.2172819
455880.0000000    0.2250580
455920.0000000    0.2199294
455960.0000000    0.2103812
456000.0000000    0.2250298
456040.0000000    0.2251759
456080.0000000    0.2185137
456120.0000000    0.2102237
456160.0000000    0.2139820
456200.0000000    0.2206721
456240.0000000    0.2229145
456280.0000000    0.2213349
456320.0000000    0.2243947
456360.0000000    0.2201869
456400.0000000    0.2200958
456440.0000000    0.2213061
456480.0000000    0.2171850
456520.0000000    0.2104457
456560.0000000    0.2225812
456600.0000000    0.2236893
456640.0000000    0.2211604
456680.0000000    0.2077864
456720.0000000    0.2099955
456760.0000000    0.2185234
456800.0000000    0.2143979
456840.0000000    0.2132673
456880.0000000    0.2142566
456920.0000000    0.2086908
456960.0000000    0.2194458
457000.0000000    0.2077625
457040.0000000    0.2123902
457080.0000000    0.2157787
457120.0000000    0.1987991
457160.0000000    0.2081097
457200.0000000    0.2126766
457240.0000000    0.1910412
457280.0000000    0.2144839
457320.0000000    0.2127543
457360.0000000    0.2269731
457400.0000000    0.2135534
457440.0000000    0.2208891
457480.0000000    0.2162291
457520.0000000    0.2086843
457560.0000000    0.2192137
457600.0000000    0.2240372
457640.0000000    0.2267363
457680.0000000    0.2275440
457720.0000000    0.2356301
457760.0000000    0.2148640
457800.0000000    0.2240538
457840.0000000    0.2264104
457880.0000000    0.2299931
457920.0000000    0.2341370
457960.0000000    0.2245964
458000.0000000    0.2218233
458040.0000000    0.2357173
458080.0000000    0.2332376
458120.0000000    0.2251974
458160.0000000    0.2383208
458200.0000000    0.2332896
458240.0000000    0.2274230
458280.0000000    0.2351897
458320.0000000    0.2313035
458360.0000000    0.2190669
458400.0000000    0.2384645
458440.0000000    0.2206038
458480.0000000    0.2316119
458520.0000000    0.2218473
458560.0000000    0.2261200
458600.0000000    0.2262494
458640.0000000    0.2208352
458680.0000000    0.2143710
458720.0000000    0.2185652
458760.0000000    0.2205711
458800.0000000    0.2451541
458840.0000000    0.2238884
458880.0000000    0.2276564
458920.0000000    0.2342997
458960.0000000    0.2277877
459000.0000000    0.2233597
459040.0000000    0.2317046
459080.0000000    0.2075698
459120.0000000    0.2082991
459160.0000000    0.2225637
459200.0000000    0.2085765
459240.0000000    0.2088508
459280.0000000    0.2227244
459320.0000000    0.2250122
459360.0000000    0.2125776
459400.0000000    0.2023462
459440.0000000    0.2261168
459480.0000000    0.2069408
459520.0000000    0.2261640
459560.0000000    0.2061077
459600.0000000    0.2140710
459640.0000000    0.2228763
459680.0000000    0.2354230
459720.0000000    0.2239609
459760.0000000    0.2189429
459800.0000000    0.2218557
459840.0000000    0.2143712
459880.0000000    0.2022969
459920.0000000    0.2119506
459960.0000000    0.2285431
460000.0000000    0.2161902
460040.0000000    0.2167218
460080.0000000    0.2189158
460120.0000000    0.2317058
460160.0000000    0.2267481
460200.0000000    0.2227625
460240.0000000    0.2189667
460280.0000000    0.2168597
460320.0000000    0.2273984
460360.0000000    0.2240431
460400.0000000    0.2207322
460440.0000000    0.2276785
460480.0000000    0.2253587
460520.0000000    0.2233923
460560.0000000    0.2267947
460600.0000000    0.2229896
460640.0000000    0.2154031
460680.0000000    0.2113832
460720.0000000    0.2156924
460760.0000000    0.2162253
460800.0000000    0.2217044
460840.0000000    0.2229952
460880.0000000    0.2133186
460920.0000000    0.2117968
460960.0000000    0.2139861
461000.0000000    0.2153649
461040.0000000    0.2345826
461080.0000000    0.2417199
461120.0000000    0.2236983
461160.0000000    0.2188354
461200.0000000    0.2244542
461240.0000000    0.2149278
461280.0000000    0.2108828
461320.0000000    0.2201691
461360.0000000    0.2119440
461400.0000000    0.2158094
461440.0000000    0.2125840
461480.0000000    0.2314780
461520.0000000    0.2255682
461560.0000000    0.2166735
461600.0000000    0.2225573
461640.0000000    0.2104646
461680.0000000    0.2166246
461720.0000000    0.2090911
461760.0000000    0.2105900
461800.0000000    0.2381808
461840.0000000    0.2228400
461880.0000000    0.2362192
461920.0000000    0.2240749
461960.0000000    0.2391380
462000.0000000    0.2349478
462040.0000000    0.2311471
462080.0000000    0.2271805
462120.0000000    0.2280997
462160.0000000    0.2425713
462200.0000000    0.2252996
462240.0000000    0.2202767
462280.0000000    0.2196431
462320.0000000    0.2235673
462360.0000000    0.2092930
462400.0000000    0.2264270
462440.0000000    0.2070690
462480.0000000    0.1992718
462520.0000000    0.2276050
462560.0000000    0.2203239
462600.0000000    0.2209623
462640.0000000    0.2213533
462680.0000000    0.2228925
462720.0000000    0.2164675
462760.0000000    0.2312285
462800.0000000    0.2019900
462840.0000000    0.2217419
462880.0000000    0.2196048
462920.0000000    0.2075880
462960.0000000    0.2065881
463000.0000000    0.1952523
463040.0000000    0.1915875
463080.0000000    0.1939273
463120.0000000    0.1998008
463160.0000000    0.1881095
463200.0000000    0.1955837
463240.0000000    0.1985806
463280.0000000    0.1939712
463320.0000000    0.1869166
463360.0000000    0.1850731
463400.0000000    0.1901593
463440.0000000    0.1901777
463480.0000000    0.1977366
463520.0000000    0.2176019
463560.0000000    0.2134435
463600.0000000    0.2119415
463640.0000000    0.2101277
463680.0000000    0.2089426
463720.0000000    0.1980865
463760.0000000    0.2105668
463800.0000000    0.2075819
463840.0000000    0.2034578
463880.0000000    0.2226617
463920.0000000    0.2179898
463960.0000000    0.2069777
464000.0000000    0.2146343
464040.0000000    0.2196523
464080.0000000    0.2055148
464120.0000000    0.2066655
464160.0000000    0.2142359
464200.0000000    0.2260104
464240.0000000    0.2220372
464280.0000000    0.2133516
464320.0000000    0.2175173
464360.0000000    0.2172961
464400.0000000    0.2149961
464440.0000000    0.2191776
464480.0000000    0.2095284
464520.0000000    0.2103982
464560.0000000    0.2113767
464600.0000000    0.2125253
464640.0000000    0.2097871
464680.0000000    0.2142416
464720.0000000    0.2113284
464760.0000000    0.2065656
464800.0000000    0.2216485
464840.0000000    0.2215449
464880.0000000    0.2096021
464920.0000000    0.2144163
464960.0000000    0.2208737
465000.0000000    0.2180743
465040.0000000    0.2329533
465080.0000000    0.2241255
465120.0000000    0.2174996
465160.0000000    0.2109324
465200.0000000    0.2108577
465240.0000000    0.2157281
465280.0000000    0.2147314
465320.0000000    0.2258345
465360.0000000    0.2263435
465400.0000000    0.2245831
465440.0000000    0.2294400
465480.0000000    0.2347523
465520.0000000    0.2329319
465560.0000000    0.2349093
465600.0000000    0.2219510
465640.0000000    0.2283002
465680.0000000    0.2350477
465720.0000000    0.2197638
465760.0000000    0.2190748
465800.0000000    0.2260667
465840.0000000    0.2324422
465880.0000000    0.2265714
465920.0000000    0.2221482
465960.0000000    0.2311662
466000.0000000    0.2193557
466040.0000000    0.2242438
466080.0000000    0.2173674
466120.0000000    0.2389252
466160.0000000    0.2201223
466200.0000000    0.2178117
466240.0000000    0.2276961
466280.0000000    0.2283060
466320.0000000    0.2274513
466360.0000000    0.2348800
466400.0000000    0.2335207
466440.0000000    0.2275565
466480.0000000    0.2477072
466520.0000000    0.2295402
466560.0000000    0.2376572
466600.0000000    0.2228642
466640.0000000    0.2139939
466680.0000000    0.2227652
466720.0000000    0.2109496
466760.0000000    0.2131872
466800.0000000    0.2246105
466840.0000000    0.2216989
466880.0000000    0.2298439
466920.0000000    0.2179364
466960.0000000    0.2310813
467000.0000000    0.2378934
467040.0000000    0.2292928
467080.0000000    0.2298978
467120.0000000    0.2209244
467160.0000000    0.2253696
467200.0000000    0.2100640
467240.0000000    0.2063159
467280.0000000    0.2190429
467320.0000000    0.2086188
467360.0000000    0.2148020
467400.0000000    0.2300757
467440.0000000    0.2252166
467480.0000000    0.2309094
467520.0000000    0.2211095
467560.0000000    0.2213809
467600.0000000    0.2155227
467640.0000000    0.2298104
467680.0000000    0.2190870
467720.0000000    0.2089066
467760.0000000    0.2122692
467800.0000000    0.2198662
467840.0000000    0.2244647
467880.0000000    0.2080655
467920.0000000    0.2156815
467960.0000000    0.2241317
468000.0000000    0.2217750
468040.0000000    0.2056046
468080.0000000    0.2120136
468120.0000000    0.2071452
468160.0000000    0.2111822
468200.0000000    0.2039919
468240.0000000    0.2105110
468280.0000000    0.2056290
468320.0000000    0.2142415
468360.0000000    0.2028706
468400.0000000    0.2142820
468440.0000000    0.2097046
468480.0000000    0.2112589
468520.0000000    0.2121657
468560.0000000    0.2170973
468600.0000000    0.2113577
468640.0000000    0.2154820
468680.0000000    0.2128730
468720.0000000    0.2232305
468760.0000000    0.2198106
468800.0000000    0.2208724
468840.0000000    0.2184393
468880.0000000    0.2194755
468920.0000000    0.2338190
468960.0000000    0.2179372
469000.0000000    0.2262597
469040.0000000    0.2150820
469080.0000000    0.2278468
469120.0000000    0.2219375
469160.0000000    0.2274446
469200.0000000    0.2236618
469240.0000000    0.2288363
469280.0000000    0.2183711
469320.0000000    0.2179438
469360.0000000    0.2173446
469400.0000000    0.2172469
469440.0000000    0.2167992
469480.0000000    0.2218142
469520.0000000    0.2169627
469560.0000000    0.2086083
469600.0000000    0.2103056
469640.0000000    0.2020917
469680.0000000    0.2064267
469720.0000000    0.2196053
469760.0000000    0.2134357
469800.0000000    0.2122116
469840.0000000    0.2140153
469880.0000000    0.2118949
469920.0000000    0.2145305
469960.0000000    0.2012765
470000.0000000    0.2071277
470040.0000000    0.2173107
470080.0000000    0.2039747
470120.0000000    0.2137578
470160.0000000    0.2054197
470200.0000000    0.2093872
470240.0000000    0.2076530
470280.0000000    0.2306797
470320.0000000    0.2242569
470360.0000000    0.2215775
470400.0000000    0.2216538
470440.0000000    0.2114785
470480.0000000    0.2212616
470520.0000000    0.2213637
470560.0000000    0.2223130
470600.0000000    0.2162249
470640.0000000    0.2267634
470680.0000000    0.2139237
470720.0000000    0.2194199
470760.0000000    0.2147556
470800.0000000    0.2226762
470840.0000000    0.2247907
470880.0000000    0.2214958
470920.0000000    0.2157369
470960.0000000    0.2107527
471000.0000000    0.2080245
471040.0000000    0.2122483
471080.0000000    0.2086701
471120.0000000    0.2048892
471160.0000000    0.2066848
471200.0000000    0.2105944
471240.0000000    0.2168687
471280.0000000    0.2207603
471320.0000000    0.2094307
471360.0000000    0.2125189
471400.0000000    0.2089045
471440.0000000    0.2096661
471480.0000000    0.2034951
471520.0000000    0.2114026
471560.0000000    0.2001470
471600.0000000    0.2112974
471640.0000000    0.2277911
471680.0000000    0.2175272
471720.0000000    0.2144802
471760.0000000    0.2184220
471800.0000000    0.2093306
471840.0000000    0.2098138
471880.0000000    0.2228201
471920.0000000    0.2355598
471960.0000000    0.2163411
472000.0000000    0.2069327
472040.0000000    0.2223552
472080.0000000    0.2076412
472120.0000000    0.2120415
472160.0000000    0.2121426
472200.0000000    0.2038913
472240.0000000    0.2127870
472280.0000000    0.2102025
472320.0000000    0.2204387
472360.0000000    0.2140624
472400.0000000    0.2037650
472440.0000000    0.2037468
472480.0000000    0.1903282
472520.0000000    0.2013806
472560.0000000    0.2074443
472600.0000000    0.2116105
472640.0000000    0.2072029
472680.0000000    0.1961508
472720.0000000    0.2034126
472760.0000000    0.2078428
472800.0000000    0.2001503
472840.0000000    0.2034919
472880.0000000    0.2051395
472920.0000000    0.2060365
472960.0000000    0.2000139
473000.0000000    0.2080368
473040.0000000    0.2015066
473080.0000000    0.1989708
473120.0000000    0.2033313
473160.0000000    0.2063395
473200.0000000    0.1995155
473240.0000000    0.2189957
473280.0000000    0.2192053
473320.0000000    0.2065502
473360.0000000    0.2103520
473400.0000000    0.2091276
473440.0000000    0.2183807
473480.0000000    0.2191091
473520.0000000    0.2313464
473560.0000000    0.2235180
473600.0000000    0.2090570
473640.0000000    0.2207502
473680.0000000    0.2126647
473720.0000000    0.1997646
473760.0000000    0.2153356
473800.0000000    0.2249455
473840.0000000    0.2049299
473880.0000000    0.2142999
473920.0000000    0.2044038
473960.0000000    0.2092723
474000.0000000    0.2332883
474040.0000000    0.2327038
474080.0000000    0.2287681
474120.0000000    0.2229732
474160.0000000    0.2113041
474200.0000000    0.2325214
474240.0000000    0.2254772
474280.0000000    0.2234664
474320.0000000    0.2077410
474360.0000000    0.2291258
474400.0000000    0.2109023
474440.0000000    0.2083670
474480.0000000    0.2112390
474520.0000000    0.2126483
474560.0000000    0.2143176
474600.0000000    0.2110774
474640.0000000    0.2216416
474680.0000000    0.2125650
474720.0000000    0.2185835
474760.0000000    0.2143921
474800.0000000    0.2136853
474840.0000000    0.2248615
474880.0000000    0.2257082
474920.0000000    0.2003779
474960.0000000    0.2175184
475000.0000000    0.2110063
475040.0000000    0.2336504
475080.0000000    0.2218631
475120.0000000    0.2240230
475160.0000000    0.2139341
475200.0000000    0.2107862
475240.0000000    0.1959576
475280.0000000    0.2065658
475320.0000000    0.2129105
475360.0000000    0.2095887
475400.0000000    0.2028341
475440.0000000    0.2023590
475480.0000000    0.1966671
475520.0000000    0.2095084
475560.0000000    0.1979663
475600.0000000    0.2024819
475640.0000000    0.2051882
475680.0000000    0.2021899
475720.0000000    0.2039265
475760.0000000    0.2120576
475800.0000000    0.1862389
475840.0000000    0.2027450
475880.0000000    0.2007790
475920.0000000    0.1912743
475960.0000000    0.1936450
476000.0000000    0.1940678
476040.0000000    0.1968142
476080.0000000    0.2039796
476120.0000000    0.2048255
476160.0000000    0.1908641
476200.0000000    0.2005806
476240.0000000    0.2056483
476280.0000000    0.1993685
476320.0000000    0.1960194
476360.0000000    0.1897247
476400.0000000    0.2025083
476440.0000000    0.2040792
476480.0000000    0.1982462
476520.0000000    0.1993177
476560.0000000    0.1951910
476600.0000000    0.2004112
476640.0000000    0.1948196
476680.0000000    0.1969495
476720.0000000    0.2115896
476760.0000000    0.2164293
476800.0000000    0.2251540
476840.0000000    0.2164718
476880.0000000    0.2259139
476920.0000000    0.2086369
476960.0000000    0.1986517
477000.0000000    0.1890924
477040.0000000    0.1874694
477080.0000000    0.2004768
477120.0000000    0.1988648
477160.0000000    0.1893246
477200.0000000    0.1934085
477240.0000000    0.2257721
477280.0000000    0.2073224
477320.0000000    0.1935358
477360.0000000    0.2065412
477400.0000000    0.2005997
477440.0000000    0.2130618
477480.0000000    0.2054270
477520.0000000    0.2281202
477560.0000000    0.2074543
477600.0000000    0.1933264
477640.0000000    0.1911402
477680.0000000    0.1940314
477720.0000000    0.1972228
477760.0000000    0.1909062
477800.0000000    0.1823533
477840.0000000    0.1872706
477880.0000000    0.2002926
477920.0000000    0.1981152
477960.0000000    0.2039998
478000.0000000    0.2030519
478040.0000000    0.2095229
478080.0000000    0.2099955
478120.0000000    0.2132079
478160.0000000    0.2028793
478200.0000000    0.2078391
478240.0000000    0.2029110
478280.0000000    0.2034119
478320.0000000    0.2266493
478360.0000000    0.2082126
478400.0000000    0.2092825
478440.0000000    0.1908714
478480.0000000    0.2014586
478520.0000000    0.2128405
478560.0000000    0.2068619
478600.0000000    0.2161065
478640.0000000    0.2131522
478680.0000000    0.2066511
478720.0000000    0.1962964
478760.0000000    0.2004976
478800.0000000    0.2018555
478840.0000000    0.1993170
478880.0000000    0.1910677
478920.0000000    0.1847187
478960.0000000    0.1965106
479000.0000000    0.1982668
479040.0000000    0.2024465
479080.0000000    0.2123145
479120.0000000    0.2129925
479160.0000000    0.1937487
479200.0000000    0.1907256
479240.0000000    0.2006230
479280.0000000    0.2028666
479320.0000000    0.1971634
479360.0000000    0.2045685
479400.0000000    0.1971706
479440.0000000    0.2027309
479480.0000000    0.1913757
479520.0000000    0.1788941
479560.0000000    0.1856865
479600.0000000    0.1840972
479640.0000000    0.1955105
479680.0000000    0.1914705
479720.0000000    0.1937407
479760.0000000    0.1963301
479800.0000000    0.1906610
479840.0000000    0.1938904
479880.0000000    0.1884672
479920.0000000    0.1898780
479960.0000000    0.2041284
480000.0000000    0.1959082
480040.0000000    0.2024579
480080.0000000    0.1974560
480120.0000000    0.1973351
480160.0000000    0.1861317
480200.0000000    0.1955875
480240.0000000    0.2041010
480280.0000000    0.2107916
480320.0000000    0.2101277
480360.0000000    0.2042948
480400.0000000    0.2184003
480440.0000000    0.2087624
480480.0000000    0.2001168
480520.0000000    0.2138819
480560.0000000    0.2121432
480600.0000000    0.2070088
480640.0000000    0.1875250
480680.0000000    0.1976007
480720.0000000    0.2012133
480760.0000000    0.1897232
480800.0000000    0.1990703
480840.0000000    0.1845488
480880.0000000    0.1855512
480920.0000000    0.1899281
480960.0000000    0.1910414
481000.0000000    0.2011202
481040.0000000    0.2103466
481080.0000000    0.1991347
481120.0000000    0.1970257
481160.0000000    0.1971051
481200.0000000    0.2068368
481240.0000000    0.2027185
481280.0000000    0.2107086
481320.0000000    0.1941889
481360.0000000    0.1923040
481400.0000000    0.2014222
481440.0000000    0.2027952
481480.0000000    0.2076471
481520.0000000    0.2147240
481560.0000000    0.2003128
481600.0000000    0.2172790
481640.0000000    0.2121146
481680.0000000    0.2027074
481720.0000000    0.1991988
481760.0000000    0.2022099
481800.0000000    0.1894942
481840.0000000    0.2024457
481880.0000000    0.1879402
481920.0000000    0.1873532
481960.0000000    0.1835331
482000.0000000    0.1955525
482040.0000000    0.1869173
482080.0000000    0.1721920
482120.0000000    0.1922137
482160.0000000    0.1889266
482200.0000000    0.1944364
482240.0000000    0.1852784
482280.0000000    0.1785495
482320.0000000    0.1989847
482360.0000000    0.1811669
482400.0000000    0.1877940
482440.0000000    0.2010543
482480.0000000    0.1829755
482520.0000000    0.1892828
482560.0000000    0.1848267
482600.0000000    0.1816104
482640.0000000    0.1737711
482680.0000000    0.1808942
482720.0000000    0.1780001
482760.0000000    0.1805785
482800.0000000    0.1763557
482840.0000000    0.1680679
482880.0000000    0.1733506
482920.0000000    0.1654464
482960.0000000    0.1719496
483000.0000000    0.1655575
483040.0000000    0.1710359
483080.0000000    0.1648117
483120.0000000    0.1699819
483160.0000000    0.1665388
483200.0000000    0.1778719
483240.0000000    0.1586014
483280.0000000    0.1637629
483320.0000000    0.1682825
483360.0000000    0.1645040
483400.0000000    0.1684747
483440.0000000    0.1458487
483480.0000000    0.1688938
483520.0000000    0.1769539
483560.0000000    0.1706057
483600.0000000    0.1772139
483640.0000000    0.1705460
483680.0000000    0.1468556
483720.0000000    0.1754568
483760.0000000    0.1634583
483800.0000000    0.1747438
483840.0000000    0.1724815
483880.0000000    0.1632979
483920.0000000    0.1637634
483960.0000000    0.1680828
484000.0000000    0.1704747
484040.0000000    0.1562487
484080.0000000    0.1652599
484120.0000000    0.1801519
484160.0000000    0.1526780
484200.0000000    0.1550163
484240.0000000    0.1687106
484280.0000000    0.1818288
484320.0000000    0.1870611
484360.0000000    0.2040210
484400.0000000    0.1838989
484440.0000000    0.2024554
484480.0000000    0.2002088
484520.0000000    0.2044461
484560.0000000    0.2146421
484600.0000000    0.1981814
484640.0000000    0.2001421
484680.0000000    0.2123953
484720.0000000    0.2142499
484760.0000000    0.2062883
484800.0000000    0.1885269
484840.0000000    0.1963389
484880.0000000    0.1893715
484920.0000000    0.1793649
484960.0000000    0.1939373
485000.0000000    0.1914527
485040.0000000    0.1798721
485080.0000000    0.1923762
485120.0000000    0.1985084
485160.0000000    0.1774909
485200.0000000    0.1719516
485240.0000000    0.1839741
485280.0000000    0.1979630
485320.0000000    0.1933447
485360.0000000    0.1807928
485400.0000000    0.1927719
485440.0000000    0.2105942
485480.0000000    0.2203362
485520.0000000    0.2208730
485560.0000000    0.2065249
485600.0000000    0.2161593
485640.0000000    0.2078894
485680.0000000    0.2093131
485720.0000000    0.2101126
485760.0000000    0.2061132
485800.0000000    0.1949249
485840.0000000    0.1867706
485880.0000000    0.2001517
485920.0000000    0.2111929
485960.0000000    0.2176676
486000.0000000    0.1914805
486040.0000000    0.2131623
486080.0000000    0.2126199
486120.0000000    0.2218665
486160.0000000    0.2144256
486200.0000000    0.1946859
486240.0000000    0.1965168
486280.0000000    0.2118453
486320.0000000    0.2093752
486360.0000000    0.2037269
486400.0000000    0.2036193
486440.0000000    0.2048963
486480.0000000    0.2095128
486520.0000000    0.2008681
486560.0000000    0.2064635
486600.0000000    0.1962328
486640.0000000    0.1958356
486680.0000000    0.1921268
486720.0000000    0.2061779
486760.0000000    0.2039732
486800.0000000    0.2161352
486840.0000000    0.2227494
486880.0000000    0.1857467
486920.0000000    0.2143106
486960.0000000    0.2055413
487000.0000000    0.1935913
487040.0000000    0.1998830
487080.0000000    0.2015914
487120.0000000    0.1826790
487160.0000000    0.1862382
487200.0000000    0.1853102
487240.0000000    0.1964828
487280.0000000    0.1778085
487320.0000000    0.2019546
487360.0000000    0.1893090
487400.0000000    0.1837148
487440.0000000    0.1753076
487480.0000000    0.1752500
487520.0000000    0.1822853
487560.0000000    0.1838032
487600.0000000    0.1960013
487640.0000000    0.2111475
487680.0000000    0.1903553
487720.0000000    0.1984150
487760.0000000    0.1849155
487800.0000000    0.1867538
487840.0000000    0.1837346
487880.0000000    0.1723887
487920.0000000    0.1902697
487960.0000000    0.1857600
488000.0000000    0.1553147
488040.0000000    0.1777588
488080.0000000    0.1800117
488120.0000000    0.1920002
488160.0000000    0.1837890
488200.0000000    0.1883442
488240.0000000    0.2034141
488280.0000000    0.1872767
488320.0000000    0.1928176
488360.0000000    0.2052438
488400.0000000    0.2092925
488440.0000000    0.2180963
488480.0000000    0.2063203
488520.0000000    0.2015714
488560.0000000    0.1940698
488600.0000000    0.1985905
488640.0000000    0.1907049
488680.0000000    0.1893060
488720.0000000    0.1791095
488760.0000000    0.1898409
488800.0000000    0.1909785
488840.0000000    0.1876798
488880.0000000    0.1867587
488920.0000000    0.1934196
488960.0000000    0.1770131
489000.0000000    0.1897461
489040.0000000    0.1887613
489080.0000000    0.2046061
489120.0000000    0.1986123
489160.0000000    0.1902758
489200.0000000    0.1896934
489240.0000000    0.1960464
489280.0000000    0.1967493
489320.0000000    0.1900298
489360.0000000    0.2004623
489400.0000000    0.1933689
489440.0000000    0.1842219
489480.0000000    0.1936557
489520.0000000    0.1983380
489560.0000000    0.1921826
489600.0000000    0.1911327
489640.0000000    0.2066102
489680.0000000    0.2115215
489720.0000000    0.1840948
489760.0000000    0.2038763
489800.0000000    0.1979792
489840.0000000    0.1844077
489880.0000000    0.2028542
489920.0000000    0.2039950
489960.0000000    0.1991791
490000.0000000    0.1932868
490040.0000000    0.1899752
490080.0000000    0.1822913
490120.0000000    0.1859681
490160.0000000    0.1842387
490200.0000000    0.1797633
490240.0000000    0.1860470
490280.0000000    0.1935870
490320.0000000    0.1831196
490360.0000000    0.1798122
490400.0000000    0.1607176
490440.0000000    0.1843653
490480.0000000    0.1815056
490520.0000000    0.1911976
490560.0000000    0.1861332
490600.0000000    0.1981487
490640.0000000    0.1919800
490680.0000000    0.1902106
490720.0000000    0.1857512
490760.0000000    0.1848555
490800.0000000    0.1882088
490840.0000000    0.1813192
490880.0000000    0.1775937
490920.0000000    0.1960172
490960.0000000    0.1849054
491000.0000000    0.1677387
491040.0000000    0.1766430
491080.0000000    0.1848834
491120.0000000    0.1832524
491160.0000000    0.2065479
491200.0000000    0.1813059
491240.0000000    0.1772380
491280.0000000    0.1841596
491320.0000000    0.1787705
491360.0000000    0.1875322
491400.0000000    0.2015332
491440.0000000    0.1809008
491480.0000000    0.1789399
491520.0000000    0.1989157
491560.0000000    0.2065128
491600.0000000    0.2024413
491640.0000000    0.1873940
491680.0000000    0.1854332
491720.0000000    0.2036398
491760.0000000    0.1969542
491800.0000000    0.1809825
491840.0000000    0.1931548
491880.0000000    0.1996022
491920.0000000    0.1933609
491960.0000000    0.1802578
492000.0000000    0.1791515
492040.0000000    0.1810998
492080.0000000    0.1800537
492120.0000000    0.2003998
492160.0000000    0.1865529
492200.0000000    0.2005300
492240.0000000    0.1952149
492280.0000000    0.1862311
492320.0000000    0.1898909
492360.0000000    0.1958020
492400.0000000    0.1908999
492440.0000000    0.1919327
492480.0000000    0.1958917
492520.0000000    0.2100609
492560.0000000    0.1911419
492600.0000000    0.1826193
492640.0000000    0.1814697
492680.0000000    0.1801422
492720.0000000    0.1934335
492760.0000000    0.1875002
492800.0000000    0.1926711
492840.0000000    0.1943526
492880.0000000    0.2050487
492920.0000000    0.2010800
492960.0000000    0.2127486
493000.0000000    0.2045222
493040.0000000    0.2014320
493080.0000000    0.2018064
493120.0000000    0.1973367
493160.0000000    0.1870941
493200.0000000    0.2042846
493240.0000000    0.2127730
493280.0000000    0.2022836
493320.0000000    0.1962720
493360.0000000    0.1962786
493400.0000000    0.2109814
493440.0000000    0.2103786
493480.0000000    0.1979297
493520.0000000    0.2049041
493560.0000000    0.2003808
493600.0000000    0.1900038
493640.0000000    0.2048335
493680.0000000    0.2029661
493720.0000000    0.1997607
493760.0000000    0.1939941
493800.0000000    0.1996024
493840.0000000    0.2017812
493880.0000000    0.1950172
493920.0000000    0.1957053
493960.0000000    0.1902086
494000.0000000    0.2081958
494040.0000000    0.1897357
494080.0000000    0.1942901
494120.0000000    0.1962395
494160.0000000    0.1929887
494200.0000000    0.1737517
494240.0000000    0.1896897
494280.0000000    0.1926093
494320.0000000    0.1918925
494360.0000000    0.1939166
494400.0000000    0.1988765
494440.0000000    0.2162098
494480.0000000    0.1972419
494520.0000000    0.1946298
494560.0000000    0.1915931
494600.0000000    0.1945251
494640.0000000    0.1998510
494680.0000000    0.1845025
494720.0000000    0.1974014
494760.0000000    0.1939579
494800.0000000    0.1957942
494840.0000000    0.1888295
494880.0000000    0.1882403
494920.0000000    0.1986802
494960.0000000    0.1882190
495000.0000000    0.1895921
495040.0000000    0.1935731
495080.0000000    0.2057847
495120.0000000    0.1911366
495160.0000000    0.1868228
495200.0000000    0.1780788
495240.0000000    0.1861973
495280.0000000    0.1814366
495320.0000000    0.1882983
495360.0000000    0.1846450
495400.0000000    0.1820043
495440.0000000    0.1978261
495480.0000000    0.1815171
495520.0000000    0.1964478
495560.0000000    0.1935612
495600.0000000    0.1859100
495640.0000000    0.1890017
495680.0000000    0.1956227
495720.0000000    0.2024582
495760.0000000    0.2025170
495800.0000000    0.1867723
495840.0000000    0.1908193
495880.0000000    0.2024685
495920.0000000    0.1902733
495960.0000000    0.2076800
496000.0000000    0.1999291
496040.0000000    0.2076631
496080.0000000    0.1917206
496120.0000000    0.2029167
496160.0000000    0.1959293
496200.0000000    0.1868046
496240.0000000    0.1953690
496280.0000000    0.2022808
496320.0000000    0.2035058
496360.0000000    0.2030572
496400.0000000    0.2095272
496440.0000000    0.2007755
496480.0000000    0.2069299
496520.0000000    0.1983776
496560.0000000    0.1930445
496600.0000000    0.2087286
496640.0000000    0.2169356
496680.0000000    0.2127904
496720.0000000    0.2096959
496760.0000000    0.2103558
496800.0000000    0.2121376
496840.0000000    0.2189654
496880.0000000    0.2117539
496920.0000000    0.2142709
496960.0000000    0.2113702
497000.0000000    0.2028966
497040.0000000    0.1953323
497080.0000000    0.2012376
497120.0000000    0.2039161
497160.0000000    0.2029167
497200.0000000    0.2028573
497240.0000000    0.1893285
497280.0000000    0.2037759
497320.0000000    0.1943423
497360.0000000    0.1959372
497400.0000000    0.1969801
497440.0000000    0.2062272
497480.0000000    0.2087924
497520.0000000    0.2125898
497560.0000000    0.2207624
497600.0000000    0.2023122
497640.0000000    0.1995624
497680.0000000    0.2138481
497720.0000000    0.1908586
497760.0000000    0.1754428
497800.0000000    0.1900759
497840.0000000    0.1749186
497880.0000000    0.1776275
497920.0000000    0.1849527
497960.0000000    0.2085260
498000.0000000    0.1950684
498040.0000000    0.1917757
498080.0000000    0.2030490
498120.0000000    0.2239526
498160.0000000    0.1956036
498200.0000000    0.2041712
498240.0000000    0.2046523
498280.0000000    0.2186558
498320.0000000    0.2074572
498360.0000000    0.2022253
498400.0000000    0.2310206
498440.0000000    0.2218689
498480.0000000    0.2252085
498520.0000000    0.2080956
498560.0000000    0.2251856
498600.0000000    0.2306874
498640.0000000    0.2117330
498680.0000000    0.2003758
498720.0000000    0.1994605
498760.0000000    0.2106247
498800.0000000    0.2046318
498840.0000000    0.2049009
498880.0000000    0.2124204
498920.0000000    0.2228642
498960.0000000    0.2128614
499000.0000000    0.2209844
499040.0000000    0.1881531
499080.0000000    0.2045761
499120.0000000    0.1991077
499160.0000000    0.2023478
499200.0000000    0.2087878
499240.0000000    0.2175671
499280.0000000    0.2131786
499320.0000000    0.2065883
499360.0000000    0.1989478
499400.0000000    0.2028502
499440.0000000    0.2070743
499480.0000000    0.2053182
499520.0000000    0.1911974
499560.0000000    0.1983395
499600.0000000    0.2077868
499640.0000000    0.2053672
499680.0000000    0.2022501
499720.0000000    0.2030819
499760.0000000    0.2142767
499800.0000000    0.2006577
499840.0000000    0.2097542
499880.0000000    0.2064901
499920.0000000    0.1917721
499960.0000000    0.2112629
500000.0000000    0.2050649
500040.0000000    0.1988593
500080.0000000    0.2006848
500120.0000000    0.1961266
500160.0000000    0.2088471
500200.0000000    0.2039433
500240.0000000    0.2016423
500280.0000000    0.2039067
500320.0000000    0.1864237
500360.0000000    0.1792425
500400.0000000    0.1908506
500440.0000000    0.1932526
500480.0000000    0.1850552
500520.0000000    0.1979460
500560.0000000    0.1840708
500600.0000000    0.1942127
500640.0000000    0.1966716
500680.0000000    0.1796749
500720.0000000    0.1888623
500760.0000000    0.1795988
500800.0000000    0.1968036
500840.0000000    0.1989497
500880.0000000    0.1935708
500920.0000000    0.1936402
500960.0000000    0.1900391
501000.0000000    0.1958419
501040.0000000    0.1902230
501080.0000000    0.1952862
501120.0000000    0.1875664
501160.0000000    0.1950273
501200.0000000    0.1833154
501240.0000000    0.1813381
501280.0000000    0.1999403
501320.0000000    0.2005627
501360.0000000    0.2017650
501400.0000000    0.1901457
501440.0000000    0.2040788
501480.0000000    0.2137710
501520.0000000    0.2116623
501560.0000000    0.2144680
501600.0000000    0.2028191
501640.0000000    0.1971889
501680.0000000    0.1942198
501720.0000000    0.2005820
501760.0000000    0.1872035
501800.0000000    0.1880974
501840.0000000    0.2009260
501880.0000000    0.1812267
501920.0000000    0.1866359
501960.0000000    0.1938991
502000.0000000    0.1962400
502040.0000000    0.1841055
502080.0000000    0.2091396
502120.0000000    0.1836771
502160.0000000    0.1859193
502200.0000000    0.2003588
502240.0000000    0.1866271
502280.0000000    0.1883985
502320.0000000    0.1886520
502360.0000000    0.2049490
502400.0000000    0.2055661
502440.0000000    0.1986228
502480.0000000    0.2016726
502520.0000000    0.2025027
502560.0000000    0.1827011
502600.0000000    0.1975205
502640.0000000    0.1841335
502680.0000000    0.1955321
502720.0000000    0.1930946
502760.0000000    0.1976930
502800.0000000    0.1935522
502840.0000000    0.1897313
502880.0000000    0.1942375
502920.0000000    0.1921760
502960.0000000    0.1829037
503000.0000000    0.1939937
503040.0000000    0.2029942
503080.0000000    0.1976069
503120.0000000    0.1966323
503160.0000000    0.1636306
503200.0000000    0.1859016
503240.0000000    0.1958948
503280.0000000    0.2033508
503320.0000000    0.1926307
503360.0000000    0.2000047
503400.0000000    0.2031697
503440.0000000    0.1881713
503480.0000000    0.1898183
503520.0000000    0.1956893
503560.0000000    0.2014580
503600.0000000    0.1890484
503640.0000000    0.1988939
503680.0000000    0.1941990
503720.0000000    0.1910367
503760.0000000    0.1881882
503800.0000000    0.1793062
503840.0000000    0.1842636
503880.0000000    0.1842442
503920.0000000    0.1765043
503960.0000000    0.1932079
504000.0000000    0.2037792
504040.0000000    0.2014608
504080.0000000    0.2086391
504120.0000000    0.2049262
504160.0000000    0.1866990
504200.0000000    0.1906763
504240.0000000    0.1754911
504280.0000000    0.1874139
504320.0000000    0.1744249
504360.0000000    0.1824113
504400.0000000    0.1765418
504440.0000000    0.1773703
504480.0000000    0.1769636
504520.0000000    0.1767464
504560.0000000    0.1784677
504600.0000000    0.1854038
504640.0000000    0.1783512
504680.0000000    0.1653886
504720.0000000    0.1740821
504760.0000000    0.1818190
504800.0000000    0.1915799
504840.0000000    0.1896926
504880.0000000    0.1887026
504920.0000000    0.1934088
504960.0000000    0.1872259
505000.0000000    0.1875446
505040.0000000    0.1718011
505080.0000000    0.1828862
505120.0000000    0.1928005
505160.0000000    0.1900245
505200.0000000    0.1797338
505240.0000000    0.1970309
505280.0000000    0.1774404
505320.0000000    0.1788507
505360.0000000    0.1813416
505400.0000000    0.1772890
505440.0000000    0.2005271
505480.0000000    0.1776654
505520.0000000    0.1899541
505560.0000000    0.1897332
505600.0000000    0.1770684
505640.0000000    0.1741911
505680.0000000    0.1790577
505720.0000000    0.1768312
505760.0000000    0.1815460
505800.0000000    0.1704924
505840.0000000    0.1879347
505880.0000000    0.1922653
505920.0000000    0.1850869
505960.0000000    0.1841309
506000.0000000    0.2035414
506040.0000000    0.2003020
506080.0000000    0.1859902
506120.0000000    0.2027443
506160.0000000    0.1982037
506200.0000000    0.1854382
506240.0000000    0.1792725
506280.0000000    0.1748197
506320.0000000    0.1931348
506360.0000000    0.1820421
506400.0000000    0.1892992
506440.0000000    0.1882302
506480.0000000    0.1810668
506520.0000000    0.1724754
506560.0000000    0.1805598
506600.0000000    0.1808668
506640.0000000    0.1962247
506680.0000000    0.2096001
506720.0000000    0.2072566
506760.0000000    0.1982653
506800.0000000    0.2166874
506840.0000000    0.1939509
506880.0000000    0.1945191
506920.0000000    0.1949469
506960.0000000    0.1907581
507000.0000000    0.2020093
507040.0000000    0.1899617
507080.0000000    0.1896319
507120.0000000    0.1979950
507160.0000000    0.1895658
507200.0000000    0.1769110
507240.0000000    0.1853903
507280.0000000    0.1893722
507320.0000000    0.1809903
507360.0000000    0.1975959
507400.0000000    0.1916755
507440.0000000    0.1908688
507480.0000000    0.1968580
507520.0000000    0.1981412
507560.0000000    0.2183117
507600.0000000    0.2093868
507640.0000000    0.2078627
507680.0000000    0.1993340
507720.0000000    0.2056662
507760.0000000    0.2010729
507800.0000000    0.2080401
507840.0000000    0.2121537
507880.0000000    0.2021380
507920.0000000    0.2094451
507960.0000000    0.1950088
508000.0000000    0.2135441
508040.0000000    0.2117640
508080.0000000    0.2273183
508120.0000000    0.2135062
508160.0000000    0.2279236
508200.0000000    0.2200382
508240.0000000    0.2122371
508280.0000000    0.1956629
508320.0000000    0.2184035
508360.0000000    0.2120452
508400.0000000    0.2021562
508440.0000000    0.2195863
508480.0000000    0.2204062
508520.0000000    0.1970529
508560.0000000    0.2022510
508600.0000000    0.2112903
508640.0000000    0.2058884
508680.0000000    0.2122070
508720.0000000    0.2088184
508760.0000000    0.2065303
508800.0000000    0.2156688
508840.0000000    0.2100317
508880.0000000    0.2092277
508920.0000000    0.2154819
508960.0000000    0.2178998
509000.0000000    0.2256956
509040.0000000    0.2096891
509080.0000000    0.2165164
509120.0000000    0.2219682
509160.0000000    0.2074551
509200.0000000    0.2102922
509240.0000000    0.1978091
509280.0000000    0.2126996
509320.0000000    0.2040160
509360.0000000    0.2088005
509400.0000000    0.2123575
509440.0000000    0.2194313
509480.0000000    0.2128276
509520.0000000    0.2019271
509560.0000000    0.2081684
509600.0000000    0.2000178
509640.0000000    0.1979633
509680.0000000    0.2052695
509720.0000000    0.2022333
509760.0000000    0.2037564
509800.0000000    0.1986841
509840.0000000    0.2103012
509880.0000000    0.2057941
509920.0000000    0.2049317
509960.0000000    0.2108153
510000.0000000    0.2060886
510040.0000000    0.1994579
510080.0000000    0.2026809
510120.0000000    0.2143582
510160.0000000    0.1941596
510200.0000000    0.1819328
510240.0000000    0.1969729
510280.0000000    0.1997612
510320.0000000    0.2048896
510360.0000000    0.1998131
510400.0000000    0.1992204
510440.0000000    0.2318877
510480.0000000    0.2226495
510520.0000000    0.2356690
510560.0000000    0.2270057
510600.0000000    0.2322832
510640.0000000    0.2349912
510680.0000000    0.2149753
510720.0000000    0.2245451
510760.0000000    0.2281682
510800.0000000    0.2307228
510840.0000000    0.2091968
510880.0000000    0.2054244
510920.0000000    0.2091395
510960.0000000    0.2210971
511000.0000000    0.2250315
511040.0000000    0.2139334
511080.0000000    0.2172737
511120.0000000    0.2273915
511160.0000000    0.2035253
511200.0000000    0.2111014
511240.0000000    0.2136813
511280.0000000    0.2077679
511320.0000000    0.2208585
511360.0000000    0.2089088
511400.0000000    0.2244557
511440.0000000    0.2159719
511480.0000000    0.2106052
511520.0000000    0.2203865
511560.0000000    0.2046295
511600.0000000    0.2201827
511640.0000000    0.2226028
511680.0000000    0.2099542
511720.0000000    0.2110746
511760.0000000    0.1988588
511800.0000000    0.2066699
511840.0000000    0.2239125
511880.0000000    0.2142397
511920.0000000    0.2093842
511960.0000000    0.2069262
512000.0000000    0.2017161
512040.0000000    0.2086230
512080.0000000    0.2214318
512120.0000000    0.1938375
512160.0000000    0.2098607
512200.0000000    0.2095890
512240.0000000    0.2116456
512280.0000000    0.2122275
512320.0000000    0.2224515
512360.0000000    0.2161035
512400.0000000    0.2178052
512440.0000000    0.2209333
512480.0000000    0.2145739
512520.0000000    0.2096857
512560.0000000    0.2069782
512600.0000000    0.2114070
512640.0000000    0.2039546
512680.0000000    0.2003318
512720.0000000    0.2129311
512760.0000000    0.2091537
512800.0000000    0.2180859
512840.0000000    0.2194303
512880.0000000    0.2351665
512920.0000000    0.1981596
512960.0000000    0.2016523
513000.0000000    0.2089580
513040.0000000    0.1992909
513080.0000000    0.1970288
513120.0000000    0.1919710
513160.0000000    0.1874600
513200.0000000    0.1874631
513240.0000000    0.1947272
513280.0000000    0.1847262
513320.0000000    0.1965309
513360.0000000    0.1979555
513400.0000000    0.1992405
513440.0000000    0.1876439
513480.0000000    0.2101531
513520.0000000    0.1924460
513560.0000000    0.1910377
513600.0000000    0.1915599
513640.0000000    0.1931783
513680.0000000    0.1862660
513720.0000000    0.1997213
513760.0000000    0.2058853
513800.0000000    0.1890666
513840.0000000    0.1893250
513880.0000000    0.2035908
513920.0000000    0.2032329
513960.0000000    0.2012594
514000.0000000    0.2134364
514040.0000000    0.1974247
514080.0000000    0.2040574
514120.0000000    0.2044636
514160.0000000    0.1984097
514200.0000000    0.1836338
514240.0000000    0.1920097
514280.0000000    0.2197054
514320.0000000    0.1942548
514360.0000000    0.1966298
514400.0000000    0.2206979
514440.0000000    0.2001141
514480.0000000    0.1945303
514520.0000000    0.2196582
514560.0000000    0.2297660
514600.0000000    0.2119691
514640.0000000    0.2131468
514680.0000000    0.2247056
514720.0000000    0.2210528
514760.0000000    0.2025609
514800.0000000    0.2113433
514840.0000000    0.2069844
514880.0000000    0.2126204
514920.0000000    0.2114610
514960.0000000    0.2086699
515000.0000000    0.1929563
515040.0000000    0.2016277
515080.0000000    0.2078872
515120.0000000    0.2146161
515160.0000000    0.2079495
515200.0000000    0.2186361
515240.0000000    0.2173010
515280.0000000    0.2180393
515320.0000000    0.2268082
515360.0000000    0.2169586
515400.0000000    0.2017549
515440.0000000    0.2212213
515480.0000000    0.2153214
515520.0000000    0.2118915
515560.0000000    0.2171960
515600.0000000    0.2248884
515640.0000000    0.2078803
515680.0000000    0.2172159
515720.0000000    0.2218328
515760.0000000    0.2098323
515800.0000000    0.2050366
515840.0000000    0.2199044
515880.0000000    0.2027134
515920.0000000    0.2034554
515960.0000000    0.2132946
516000.0000000    0.2242532
516040.0000000    0.2020280
516080.0000000    0.2144836
516120.0000000    0.2102089
516160.0000000    0.2057720
516200.0000000    0.2174540
516240.0000000    0.2142287
516280.0000000    0.2109101
516320.0000000    0.2135672
516360.0000000    0.2263629
516400.0000000    0.2170479
516440.0000000    0.2248681
516480.0000000    0.2309486
516520.0000000    0.2252074
516560.0000000    0.2233756
516600.0000000    0.2203769
516640.0000000    0.2222185
516680.0000000    0.2217449
516720.0000000    0.2209894
516760.0000000    0.2169492
516800.0000000    0.2160231
516840.0000000    0.2151219
516880.0000000    0.2215133
516920.0000000    0.2187772
516960.0000000    0.2206581
517000.0000000    0.2280113
517040.0000000    0.2411393
517080.0000000    0.2363609
517120.0000000    0.2408231
517160.0000000    0.2379000
517200.0000000    0.2298208
517240.0000000    0.2331468
517280.0000000    0.2248118
517320.0000000    0.2245767
517360.0000000    0.2312940
517400.0000000    0.2474262
517440.0000000    0.2520968
517480.0000000    0.2292220
517520.0000000    0.2470712
517560.0000000    0.2538298
517600.0000000    0.2509833
517640.0000000    0.2563215
517680.0000000    0.2437582
517720.0000000    0.2317535
517760.0000000    0.2430743
517800.0000000    0.2477746
517840.0000000    0.2282789
517880.0000000    0.2400596
517920.0000000    0.2220764
517960.0000000    0.2299628
518000.0000000    0.2286348
518040.0000000    0.2208909
518080.0000000    0.2271205
518120.0000000    0.2309200
518160.0000000    0.2343018
518200.0000000    0.2284839
518240.0000000    0.2247725
518280.0000000    0.2252637
518320.0000000    0.2238926
518360.0000000    0.2234915
518400.0000000    0.2249941
518440.0000000    0.2389241
518480.0000000    0.2284952
518520.0000000    0.2205577
518560.0000000    0.2345196
518600.0000000    0.2221097
518640.0000000    0.2244506
518680.0000000    0.2350249
518720.0000000    0.2369688
518760.0000000    0.2386898
518800.0000000    0.2275707
518840.0000000    0.2277696
518880.0000000    0.2280068
518920.0000000    0.2278665
518960.0000000    0.2369958
519000.0000000    0.2257300
519040.0000000    0.2413831
519080.0000000    0.2327153
519120.0000000    0.2383517
519160.0000000    0.2300542
519200.0000000    0.2376836
519240.0000000    0.2459934
519280.0000000    0.2425529
519320.0000000    0.2445951
519360.0000000    0.2522058
519400.0000000    0.2401228
519440.0000000    0.2383316
519480.0000000    0.2218050
519520.0000000    0.2332564
519560.0000000    0.2356106
519600.0000000    0.2364949
519640.0000000    0.2351233
519680.0000000    0.2339914
519720.0000000    0.2359329
519760.0000000    0.2327930
519800.0000000    0.2306400
519840.0000000    0.2437279
519880.0000000    0.2468655
519920.0000000    0.2400144
519960.0000000    0.2345465
520000.0000000    0.2331726
520040.0000000    0.2407407
520080.0000000    0.2250007
520120.0000000    0.2332968
520160.0000000    0.2298515
520200.0000000    0.2356520
520240.0000000    0.2299902
520280.0000000    0.2366579
520320.0000000    0.2421170
520360.0000000    0.2269972
520400.0000000    0.2494240
520440.0000000    0.2323321
520480.0000000    0.2377613
520520.0000000    0.2278958
520560.0000000    0.2492044
520600.0000000    0.2385883
520640.0000000    0.2315867
520680.0000000    0.2401933
520720.0000000    0.2435677
520760.0000000    0.2271110
520800.0000000    0.2238104
520840.0000000    0.2244164
520880.0000000    0.2365198
520920.0000000    0.2381382
520960.0000000    0.2383654
521000.0000000    0.2175969
521040.0000000    0.2278203
521080.0000000    0.2255808
521120.0000000    0.2286993
521160.0000000    0.2450028
521200.0000000    0.2326743
521240.0000000    0.2206513
521280.0000000    0.2358073
521320.0000000    0.2279962
521360.0000000    0.2263014
521400.0000000    0.2174122
521440.0000000    0.2344423
521480.0000000    0.2310908
521520.0000000    0.2237998
521560.0000000    0.2207016
521600.0000000    0.2208034
521640.0000000    0.2216654
521680.0000000    0.2293464
521720.0000000    0.2330214
521760.0000000    0.2186141
521800.0000000    0.2291537
521840.0000000    0.2282618
521880.0000000    0.2412793
521920.0000000    0.2536423
521960.0000000    0.2378509
522000.0000000    0.2402752
522040.0000000    0.2420251
522080.0000000    0.2292909
522120.0000000    0.2233364
522160.0000000    0.2317251
522200.0000000    0.2228444
522240.0000000    0.2243995
522280.0000000    0.2265169
522320.0000000    0.2193114
522360.0000000    0.2205687
522400.0000000    0.2288731
522440.0000000    0.2358610
522480.0000000    0.2284724
522520.0000000    0.2254165
522560.0000000    0.2387183
522600.0000000    0.2383771
522640.0000000    0.2469716
522680.0000000    0.2286080
522720.0000000    0.2356015
522760.0000000    0.2329447
522800.0000000    0.2304812
522840.0000000    0.2377982
522880.0000000    0.2513547
522920.0000000    0.2244305
522960.0000000    0.2343456
523000.0000000    0.2379268
523040.0000000    0.2373681
523080.0000000    0.2198280
523120.0000000    0.2281926
523160.0000000    0.2377438
523200.0000000    0.2494505
523240.0000000    0.2424676
523280.0000000    0.2333837
523320.0000000    0.2298770
523360.0000000    0.2349619
523400.0000000    0.2231304
523440.0000000    0.2319855
523480.0000000    0.2314924
523520.0000000    0.2435135
523560.0000000    0.2430872
523600.0000000    0.2337005
523640.0000000    0.2458447
523680.0000000    0.2431212
523720.0000000    0.2358248
523760.0000000    0.2311499
523800.0000000    0.2403467
523840.0000000    0.2346074
523880.0000000    0.2332551
523920.0000000    0.2372851
523960.0000000    0.2357501
524000.0000000    0.2467769
524040.0000000    0.2365024
524080.0000000    0.2306794
524120.0000000    0.2273226
524160.0000000    0.2156473
524200.0000000    0.2244774
524240.0000000    0.2326885
524280.0000000    0.2405286
524320.0000000    0.2454599
524360.0000000    0.2421965
524400.0000000    0.2397831
524440.0000000    0.2470449
524480.0000000    0.2313631
524520.0000000    0.2393367
524560.0000000    0.2283294
524600.0000000    0.2381517
524640.0000000    0.2354916
524680.0000000    0.2405642
524720.0000000    0.2441080
524760.0000000    0.2381566
524800.0000000    0.2406813
524840.0000000    0.2472446
524880.0000000    0.2445246
524920.0000000    0.2423044
524960.0000000    0.2431759
525000.0000000    0.2388335
525040.0000000    0.2400493
525080.0000000    0.2297451
525120.0000000    0.2327447
525160.0000000    0.2395523
525200.0000000    0.2259222
525240.0000000    0.2293490
525280.0000000    0.2358423
525320.0000000    0.2250215
525360.0000000    0.2380972
525400.0000000    0.2345196
525440.0000000    0.2271729
525480.0000000    0.2344613
525520.0000000    0.2268928
525560.0000000    0.2370484
525600.0000000    0.2364249
525640.0000000    0.2301976
525680.0000000    0.2345954
525720.0000000    0.2273524
525760.0000000    0.2221587
525800.0000000    0.2220822
525840.0000000    0.2430387
525880.0000000    0.2365507
525920.0000000    0.2374196
525960.0000000    0.2320334
526000.0000000    0.2123834
526040.0000000    0.2227805
526080.0000000    0.2188544
526120.0000000    0.2208183
526160.0000000    0.2280077
526200.0000000    0.2277825
526240.0000000    0.2253655
526280.0000000    0.2148768
526320.0000000    0.2275369
526360.0000000    0.2271054
526400.0000000    0.2268530
526440.0000000    0.2134698
526480.0000000    0.2190962
526520.0000000    0.2157393
526560.0000000    0.2229696
526600.0000000    0.2285973
526640.0000000    0.2277097
526680.0000000    0.2139482
526720.0000000    0.2358700
526760.0000000    0.2302492
526800.0000000    0.2300568
526840.0000000    0.2205964
526880.0000000    0.2237578
526920.0000000    0.2210527
526960.0000000    0.2310732
527000.0000000    0.2377867
527040.0000000    0.2289522
527080.0000000    0.2228834
527120.0000000    0.2199271
527160.0000000    0.2197277
527200.0000000    0.2296773
527240.0000000    0.2310205
527280.0000000    0.2161474
527320.0000000    0.2158864
527360.0000000    0.2177876
527400.0000000    0.2202734
527440.0000000    0.2274956
527480.0000000    0.2300082
527520.0000000    0.2172790
527560.0000000    0.2060206
527600.0000000    0.2213503
527640.0000000    0.2116565
527680.0000000    0.2206706
527720.0000000    0.2271842
527760.0000000    0.2329777
527800.0000000    0.2307245
527840.0000000    0.2347354
527880.0000000    0.2227095
527920.0000000    0.2290670
527960.0000000    0.2214431
528000.0000000    0.2279686
528040.0000000    0.2248397
528080.0000000    0.2171466
528120.0000000    0.2200117
528160.0000000    0.2218883
528200.0000000    0.2383503
528240.0000000    0.2428635
528280.0000000    0.2202425
528320.0000000    0.2276412
528360.0000000    0.2366639
528400.0000000    0.2188285
528440.0000000    0.2326326
528480.0000000    0.2385803
528520.0000000    0.2425629
528560.0000000    0.2231796
528600.0000000    0.2234321
528640.0000000    0.2402802
528680.0000000    0.2083812
528720.0000000    0.2105499
528760.0000000    0.2107709
528800.0000000    0.2181646
528840.0000000    0.2195872
528880.0000000    0.2169739
528920.0000000    0.2150407
528960.0000000    0.2355820
529000.0000000    0.2291321
529040.0000000    0.2138105
529080.0000000    0.2072907
529120.0000000    0.2200378
529160.0000000    0.2221923
529200.0000000    0.2241336
529240.0000000    0.2320291
529280.0000000    0.2169521
529320.0000000    0.2094099
529360.0000000    0.2087753
529400.0000000    0.2201435
529440.0000000    0.2159611
529480.0000000    0.2197581
529520.0000000    0.2175830
529560.0000000    0.2244887
529600.0000000    0.2155181
529640.0000000    0.2200679
529680.0000000    0.2083880
529720.0000000    0.2253598
529760.0000000    0.2217522
529800.0000000    0.2309814
529840.0000000    0.2276607
529880.0000000    0.2281441
529920.0000000    0.2314600
529960.0000000    0.2308938
530000.0000000    0.2251354
530040.0000000    0.2191290
530080.0000000    0.2301979
530120.0000000    0.2239450
530160.0000000    0.2306083
530200.0000000    0.2253436
530240.0000000    0.2314846
530280.0000000    0.2178238
530320.0000000    0.2238582
530360.0000000    0.2228498
530400.0000000    0.2265253
530440.0000000    0.2255857
530480.0000000    0.2344083
530520.0000000    0.2374813
530560.0000000    0.2368115
530600.0000000    0.2409295
530640.0000000    0.2292048
530680.0000000    0.2263745
530720.0000000    0.2286869
530760.0000000    0.2084038
530800.0000000    0.2328063
530840.0000000    0.2307099
530880.0000000    0.2272992
530920.0000000    0.2601168
530960.0000000    0.2257996
531000.0000000    0.2304700
531040.0000000    0.2192065
531080.0000000    0.2252561
531120.0000000    0.2376606
531160.0000000    0.2440111
531200.0000000    0.2245471
531240.0000000    0.2238584
531280.0000000    0.2210823
531320.0000000    0.2200253
531360.0000000    0.2225129
531400.0000000    0.2142923
531440.0000000    0.2174209
531480.0000000    0.2209163
531520.0000000    0.2300287
531560.0000000    0.2228727
531600.0000000    0.2346503
531640.0000000    0.2254665
531680.0000000    0.2377226
531720.0000000    0.2267157
531760.0000000    0.2238726
531800.0000000    0.2286043
531840.0000000    0.2300569
531880.0000000    0.2334634
531920.0000000    0.2183496
531960.0000000    0.2219111
532000.0000000    0.2373585
532040.0000000    0.2242541
532080.0000000    0.2327879
532120.0000000    0.2204372
532160.0000000    0.2430008
532200.0000000    0.2271554
532240.0000000    0.2200231
532280.0000000    0.2331021
532320.0000000    0.2342508
532360.0000000    0.2201107
532400.0000000    0.2314747
532440.0000000    0.2319322
532480.0000000    0.2311801
532520.0000000    0.2422278
532560.0000000    0.2237244
532600.0000000    0.2209940
532640.0000000    0.2363676
532680.0000000    0.2368343
532720.0000000    0.2326104
532760.0000000    0.2235856
532800.0000000    0.2441722
532840.0000000    0.2313918
532880.0000000    0.2346616
532920.0000000    0.2350910
532960.0000000    0.2296305
533000.0000000    0.2327612
533040.0000000    0.2372272
533080.0000000    0.2315710
533120.0000000    0.2318029
533160.0000000    0.2289282
533200.0000000    0.2161861
533240.0000000    0.2187151
533280.0000000    0.2280543
533320.0000000    0.2324397
533360.0000000    0.2175109
533400.0000000    0.2232378
533440.0000000    0.2256460
533480.0000000    0.2237734
533520.0000000    0.2210101
533560.0000000    0.2273153
533600.0000000    0.2362596
533640.0000000    0.2282188
533680.0000000    0.2247788
533720.0000000    0.2327759
533760.0000000    0.2279065
533800.0000000    0.2344702
533840.0000000    0.2268318
533880.0000000    0.2329622
533920.0000000    0.2146422
533960.0000000    0.2237267
534000.0000000    0.2200213
534040.0000000    0.2232246
534080.0000000    0.2453550
534120.0000000    0.2255964
534160.0000000    0.2144033
534200.0000000    0.2233019
534240.0000000    0.2305441
534280.0000000    0.2122639
534320.0000000    0.2306417
534360.0000000    0.2307703
534400.0000000    0.2178853
534440.0000000    0.2195391
534480.0000000    0.2382776
534520.0000000    0.2267025
534560.0000000    0.2247373
534600.0000000    0.2170299
534640.0000000    0.2264993
534680.0000000    0.2217897
534720.0000000    0.2237339
534760.0000000    0.2211795
534800.0000000    0.2080518
534840.0000000    0.2100120
534880.0000000    0.2185642
534920.0000000    0.2090349
534960.0000000    0.2067150
535000.0000000    0.2180761
535040.0000000    0.2205781
535080.0000000    0.2175492
535120.0000000    0.2212031
535160.0000000    0.2154449
535200.0000000    0.2263373
535240.0000000    0.2194090
535280.0000000    0.2292117
535320.0000000    0.2278226
535360.0000000    0.2153149
535400.0000000    0.2169820
535440.0000000    0.2172266
535480.0000000    0.2217532
535520.0000000    0.2152192
535560.0000000    0.2250778
535600.0000000    0.2249790
535640.0000000    0.2280641
535680.0000000    0.2289611
535720.0000000    0.2117146
535760.0000000    0.2271867
535800.0000000    0.2386361
535840.0000000    0.2185245
535880.0000000    0.2122533
535920.0000000    0.2313137
535960.0000000    0.2287432
536000.0000000    0.2226046
536040.0000000    0.2241205
536080.0000000    0.2204787
536120.0000000    0.2244758
536160.0000000    0.2279643
536200.0000000    0.2334011
536240.0000000    0.2196502
536280.0000000    0.2252977
536320.0000000    0.2274151
536360.0000000    0.2212698
536400.0000000    0.2261764
536440.0000000    0.2291851
536480.0000000    0.2262026
536520.0000000    0.2258616
536560.0000000    0.2265615
536600.0000000    0.2188557
536640.0000000    0.2253889
536680.0000000    0.2179227
536720.0000000    0.2347665
536760.0000000    0.2357640
536800.0000000    0.2182277
536840.0000000    0.2369705
536880.0000000    0.2300775
536920.0000000    0.2306905
536960.0000000    0.2269160
537000.0000000    0.2244051
537040.0000000    0.2294298
537080.0000000    0.2235413
537120.0000000    0.2324743
537160.0000000    0.2113062
537200.0000000    0.2205631
537240.0000000    0.2294624
537280.0000000    0.2401443
537320.0000000    0.2316877
537360.0000000    0.2445899
537400.0000000    0.2211349
537440.0000000    0.2143806
537480.0000000    0.2220616
537520.0000000    0.2263842
537560.0000000    0.2317432
537600.0000000    0.2269859
537640.0000000    0.2354625
537680.0000000    0.2270211
537720.0000000    0.2170617
537760.0000000    0.2181484
537800.0000000    0.2313727
537840.0000000    0.2217721
537880.0000000    0.2349536
537920.0000000    0.2301626
537960.0000000    0.2243338
538000.0000000    0.2333357
538040.0000000    0.2429707
538080.0000000    0.2265268
538120.0000000    0.2431271
538160.0000000    0.2317655
538200.0000000    0.2382117
538240.0000000    0.2257989
538280.0000000    0.2242038
538320.0000000    0.2158304
538360.0000000    0.2235820
538400.0000000    0.2172866
538440.0000000    0.2225434
538480.0000000    0.2300917
538520.0000000    0.2260978
538560.0000000    0.2230608
538600.0000000    0.2285418
538640.0000000    0.2259512
538680.0000000    0.2337539
538720.0000000    0.2116109
538760.0000000    0.2227562
538800.0000000    0.2166277
538840.0000000    0.2361323
538880.0000000    0.2327866
538920.0000000    0.2182723
538960.0000000    0.2340985
539000.0000000    0.2203504
539040.0000000    0.2222170
539080.0000000    0.2181858
539120.0000000    0.2221940
539160.0000000    0.2229545
539200.0000000    0.2366730
539240.0000000    0.2153324
539280.0000000    0.2319800
539320.0000000    0.2263835
539360.0000000    0.2390883
539400.0000000    0.2325218
539440.0000000    0.2308160
539480.0000000    0.2391745
539520.0000000    0.2332451
539560.0000000    0.2320060
539600.0000000    0.2287418
539640.0000000    0.2361563
539680.0000000    0.2245502
539720.0000000    0.2234708
539760.0000000    0.2314201
539800.0000000    0.2175203
539840.0000000    0.2289061
539880.0000000    0.2173090
539920.0000000    0.2324372
539960.0000000    0.2298335
540000.0000000    0.2249380
540040.0000000    0.2300854
540080.0000000    0.2167467
540120.0000000    0.2176413
540160.0000000    0.2292664
540200.0000000    0.2261989
540240.0000000    0.2269485
540280.0000000    0.2253378
540320.0000000    0.2225692
540360.0000000    0.2222622
540400.0000000    0.2131483
540440.0000000    0.2186488
540480.0000000    0.2197823
540520.0000000    0.2131494
540560.0000000    0.2210277
540600.0000000    0.2230345
540640.0000000    0.2171347
540680.0000000    0.2207070
540720.0000000    0.2247662
540760.0000000    0.2295381
540800.0000000    0.2228996
540840.0000000    0.2174233
540880.0000000    0.2273882
540920.0000000    0.2323243
540960.0000000    0.2243773
541000.0000000    0.2234231
541040.0000000    0.2171754
541080.0000000    0.2197349
541120.0000000    0.2221028
541160.0000000    0.2229127
541200.0000000    0.2200205
541240.0000000    0.2211385
541280.0000000    0.2235758
541320.0000000    0.2236079
541360.0000000    0.2228057
541400.0000000    0.2340731
541440.0000000    0.2316173
541480.0000000    0.2359899
541520.0000000    0.2217581
541560.0000000    0.2331051
541600.0000000    0.2256929
541640.0000000    0.2217429
541680.0000000    0.2173441
541720.0000000    0.2248096
541760.0000000    0.2145601
541800.0000000    0.2270996
541840.0000000    0.2179984
541880.0000000    0.2319143
541920.0000000    0.2334361
541960.0000000    0.2284859
542000.0000000    0.2271024
542040.0000000    0.2379817
542080.0000000    0.2299160
542120.0000000    0.2141098
542160.0000000    0.2180600
542200.0000000    0.2239425
542240.0000000    0.2299646
542280.0000000    0.2245162
542320.0000000    0.2153318
542360.0000000    0.2324093
542400.0000000    0.2319891
542440.0000000    0.2134782
542480.0000000    0.2245505
542520.0000000    0.2271753
542560.0000000    0.2249643
542600.0000000    0.2165326
542640.0000000    0.2212517
542680.0000000    0.2415139
542720.0000000    0.2216335
542760.0000000    0.2136862
542800.0000000    0.2338454
542840.0000000    0.2278762
542880.0000000    0.2277700
542920.0000000    0.2347138
542960.0000000    0.2401566
543000.0000000    0.2321364
543040.0000000    0.2423855
543080.0000000    0.2256818
543120.0000000    0.2251492
543160.0000000    0.2271160
543200.0000000    0.2442384
543240.0000000    0.2200190
543280.0000000    0.2249788
543320.0000000    0.2356270
543360.0000000    0.2377276
543400.0000000    0.2201988
543440.0000000    0.2344270
543480.0000000    0.2291307
543520.0000000    0.2213105
543560.0000000    0.2218720
543600.0000000    0.2295453
543640.0000000    0.2298215
543680.0000000    0.2210328
543720.0000000    0.2164557
543760.0000000    0.2233873
543800.0000000    0.2258544
543840.0000000    0.2318750
543880.0000000    0.2233427
543920.0000000    0.2278351
543960.0000000    0.2291059
544000.0000000    0.2258354
544040.0000000    0.2238964
544080.0000000    0.2281908
544120.0000000    0.2363866
544160.0000000    0.2236297
544200.0000000    0.2361512
544240.0000000    0.2234926
544280.0000000    0.2357713
544320.0000000    0.2336922
544360.0000000    0.2275198
544400.0000000    0.2302338
544440.0000000    0.2330301
544480.0000000    0.2220973
544520.0000000    0.2291031
544560.0000000    0.2241062
544600.0000000    0.2238805
544640.0000000    0.2368076
544680.0000000    0.2318529
544720.0000000    0.2309731
544760.0000000    0.2262171
544800.0000000    0.2350526
544840.0000000    0.2150765
544880.0000000    0.2274335
544920.0000000    0.2241404
544960.0000000    0.2215274
545000.0000000    0.2203459
545040.0000000    0.2192280
545080.0000000    0.2305627
545120.0000000    0.2314765
545160.0000000    0.2300490
545200.0000000    0.2242844
545240.0000000    0.2260234
545280.0000000    0.2278393
545320.0000000    0.2266155
545360.0000000    0.2391487
545400.0000000    0.2194871
545440.0000000    0.2177649
545480.0000000    0.2223110
545520.0000000    0.2254126
545560.0000000    0.2258795
545600.0000000    0.2417073
545640.0000000    0.2331251
545680.0000000    0.2245933
545720.0000000    0.2373195
545760.0000000    0.2323333
545800.0000000    0.2232919
545840.0000000    0.2377628
545880.0000000    0.2307308
545920.0000000    0.2315529
545960.0000000    0.2340992
546000.0000000    0.2274599
546040.0000000    0.2261213
546080.0000000    0.2284883
546120.0000000    0.2284068
546160.0000000    0.2256094
546200.0000000    0.2285610
546240.0000000    0.2108892
546280.0000000    0.2306572
546320.0000000    0.2215707
546360.0000000    0.2249281
546400.0000000    0.2404322
546440.0000000    0.2440967
546480.0000000    0.2277865
546520.0000000    0.2204857
546560.0000000    0.2385352
546600.0000000    0.2374284
546640.0000000    0.2279051
546680.0000000    0.2263850
546720.0000000    0.2215304
546760.0000000    0.2309224
546800.0000000    0.2276940
546840.0000000    0.2359952
546880.0000000    0.2265352
546920.0000000    0.2251772
546960.0000000    0.2178581
547000.0000000    0.2145480
547040.0000000    0.2183378
547080.0000000    0.2311108
547120.0000000    0.2204648
547160.0000000    0.2203088
547200.0000000    0.2266332
547240.0000000    0.2204887
547280.0000000    0.2224206
547320.0000000    0.2257887
547360.0000000    0.2151990
547400.0000000    0.2325146
547440.0000000    0.2291624
547480.0000000    0.2222152
547520.0000000    0.2348837
547560.0000000    0.2307523
547600.0000000    0.2154751
547640.0000000    0.2278879
547680.0000000    0.2294179
547720.0000000    0.2316188
547760.0000000    0.2273416
547800.0000000    0.2239958
547840.0000000    0.2294424
547880.0000000    0.2260563
547920.0000000    0.2166202
547960.0000000    0.2200073
548000.0000000    0.2194384
548040.0000000    0.2235242
548080.0000000    0.2303226
548120.0000000    0.2332096
548160.0000000    0.2331300
548200.0000000    0.2266861
548240.0000000    0.2185100
548280.0000000    0.2330217
548320.0000000    0.2283825
548360.0000000    0.2267202
548400.0000000    0.2247051
548440.0000000    0.2280437
548480.0000000    0.2335145
548520.0000000    0.2340355
548560.0000000    0.2398781
548600.0000000    0.2276834
548640.0000000    0.2323179
548680.0000000    0.2385233
548720.0000000    0.2322052
548760.0000000    0.2299762
548800.0000000    0.2224207
548840.0000000    0.2231528
548880.0000000    0.2157178
548920.0000000    0.2244118
548960.0000000    0.2275656
549000.0000000    0.2384312
549040.0000000    0.2292597
549080.0000000    0.2178513
549120.0000000    0.2341205
549160.0000000    0.2196386
549200.0000000    0.2303211
549240.0000000    0.2236760
549280.0000000    0.2210442
549320.0000000    0.2164447
549360.0000000    0.2297365
549400.0000000    0.2157253
549440.0000000    0.2212472
549480.0000000    0.2318874
549520.0000000    0.2223288
549560.0000000    0.2332811
549600.0000000    0.2265879
549640.0000000    0.2240282
549680.0000000    0.2221116
549720.0000000    0.2225841
549760.0000000    0.2287175
549800.0000000    0.2218176
549840.0000000    0.2235951
549880.0000000    0.2259343
549920.0000000    0.2448112
549960.0000000    0.2364642
550000.0000000    0.2345686
550040.0000000    0.2331651
550080.0000000    0.2517793
550120.0000000    0.2403810
550160.0000000    0.2307139
550200.0000000    0.2220074
550240.0000000    0.2280946
550280.0000000    0.2310453
550320.0000000    0.2366206
550360.0000000    0.2363977
550400.0000000    0.2278866
550440.0000000    0.2327003
550480.0000000    0.2350427
550520.0000000    0.2367104
550560.0000000    0.2198406
550600.0000000    0.2249141
550640.0000000    0.2302109
550680.0000000    0.2350181
550720.0000000    0.2236269
550760.0000000    0.2383500
550800.0000000    0.2142356
550840.0000000    0.2207387
550880.0000000    0.2130300
550920.0000000    0.2151781
550960.0000000    0.2214211
551000.0000000    0.2229762
551040.0000000    0.2028299
551080.0000000    0.2150997
551120.0000000    0.2095955
551160.0000000    0.2138362
551200.0000000    0.2134238
551240.0000000    0.2226453
551280.0000000    0.2114232
551320.0000000    0.2179984
551360.0000000    0.2143782
551400.0000000    0.2151789
551440.0000000    0.2236401
551480.0000000    0.2263726
551520.0000000    0.2183827
551560.0000000    0.2218233
551600.0000000    0.2209081
551640.0000000    0.2231768
551680.0000000    0.2159194
551720.0000000    0.2292930
551760.0000000    0.2285248
551800.0000000    0.2231895
551840.0000000    0.2263820
551880.0000000    0.2192347
551920.0000000    0.2277181
551960.0000000    0.2327497
552000.0000000    0.2309152
552040.0000000    0.2260751
552080.0000000    0.2429045
552120.0000000    0.2334536
552160.0000000    0.2359326
552200.0000000    0.2274824
552240.0000000    0.2350520
552280.0000000    0.2253960
552320.0000000    0.2262126
552360.0000000    0.2199529
552400.0000000    0.2267265
552440.0000000    0.2323796
552480.0000000    0.2358869
552520.0000000    0.2285416
552560.0000000    0.2391912
552600.0000000    0.2402683
552640.0000000    0.2366494
552680.0000000    0.2248057
552720.0000000    0.2358278
552760.0000000    0.2432480
552800.0000000    0.2401030
552840.0000000    0.2355815
552880.0000000    0.2447532
552920.0000000    0.2236673
552960.0000000    0.2265361
553000.0000000    0.2282885
553040.0000000    0.2231305
553080.0000000    0.2314958
553120.0000000    0.2377605
553160.0000000    0.2230567
553200.0000000    0.2116357
553240.0000000    0.2280840
553280.0000000    0.2140691
553320.0000000    0.2230486
553360.0000000    0.2181542
553400.0000000    0.2189516
553440.0000000    0.2195340
553480.0000000    0.2160476
553520.0000000    0.2184225
553560.0000000    0.2232065
553600.0000000    0.2262109
553640.0000000    0.2250092
553680.0000000    0.2277436
553720.0000000    0.2224983
553760.0000000    0.2170464
553800.0000000    0.2204084
553840.0000000    0.2331238
553880.0000000    0.2331032
553920.0000000    0.2287857
553960.0000000    0.2207123
554000.0000000    0.2272272
554040.0000000    0.2168246
554080.0000000    0.2217763
554120.0000000    0.2259051
554160.0000000    0.2416326
554200.0000000    0.2360634
554240.0000000    0.2280541
554280.0000000    0.2357871
554320.0000000    0.2269992
554360.0000000    0.2270398
554400.0000000    0.2408627
554440.0000000    0.2289369
554480.0000000    0.2244379
554520.0000000    0.2374242
554560.0000000    0.2393839
554600.0000000    0.2295616
554640.0000000    0.2357565
554680.0000000    0.2445102
554720.0000000    0.2345452
554760.0000000    0.2325257
554800.0000000    0.2128430
554840.0000000    0.2344038
554880.0000000    0.2168391
554920.0000000    0.2346643
554960.0000000    0.2283875
555000.0000000    0.2245632
555040.0000000    0.2172131
555080.0000000    0.2225456
555120.0000000    0.2167582
555160.0000000    0.2242081
555200.0000000    0.2026991
555240.0000000    0.2157287
555280.0000000    0.2283620
555320.0000000    0.2267254
555360.0000000    0.2196133
555400.0000000    0.2323491
555440.0000000    0.2222756
555480.0000000    0.2164784
555520.0000000    0.2285066
555560.0000000    0.2066185
555600.0000000    0.2171811
555640.0000000    0.2211008
555680.0000000    0.2277665
555720.0000000    0.2267860
555760.0000000    0.2247634
555800.0000000    0.2250263
555840.0000000    0.2246355
555880.0000000    0.2302097
555920.0000000    0.2249204
555960.0000000    0.2251034
556000.0000000    0.2256169
556040.0000000    0.2208558
556080.0000000    0.2332763
556120.0000000    0.2147490
556160.0000000    0.2243285
556200.0000000    0.2259824
556240.0000000    0.2142062
556280.0000000    0.2273431
556320.0000000    0.2225394
556360.0000000    0.2420110
556400.0000000    0.2367635
556440.0000000    0.2389233
556480.0000000    0.2289379
556520.0000000    0.2270156
556560.0000000    0.2205098
556600.0000000    0.2109353
556640.0000000    0.2358680
556680.0000000    0.2263968
556720.0000000    0.2217968
556760.0000000    0.2235022
556800.0000000    0.2323264
556840.0000000    0.2341523
556880.0000000    0.2234082
556920.0000000    0.2247058
556960.0000000    0.2280009
557000.0000000    0.2221847
557040.0000000    0.2394207
557080.0000000    0.2290995
557120.0000000    0.2242697
557160.0000000    0.2248406
557200.0000000    0.2302138
557240.0000000    0.2367491
557280.0000000    0.2287226
557320.0000000    0.2274519
557360.0000000    0.2161052
557400.0000000    0.2380454
557440.0000000    0.2288424
557480.0000000    0.2411892
557520.0000000    0.2260394
557560.0000000    0.2332914
557600.0000000    0.2193458
557640.0000000    0.2198602
557680.0000000    0.2289040
557720.0000000    0.2308946
557760.0000000    0.2401219
557800.0000000    0.2317045
557840.0000000    0.2293265
557880.0000000    0.2276795
557920.0000000    0.2183158
557960.0000000    0.2295979
558000.0000000    0.2345841
558040.0000000    0.2211667
558080.0000000    0.2257149
558120.0000000    0.2364538
558160.0000000    0.2534344
558200.0000000    0.2440659
558240.0000000    0.2389470
558280.0000000    0.2407156
558320.0000000    0.2454347
558360.0000000    0.2425120
558400.0000000    0.2430983
558440.0000000    0.2471190
558480.0000000    0.2436264
558520.0000000    0.2326642
558560.0000000    0.2140580
558600.0000000    0.2114554
558640.0000000    0.2149502
558680.0000000    0.2235255
558720.0000000    0.2198174
558760.0000000    0.2218633
558800.0000000    0.2196864
558840.0000000    0.2271684
558880.0000000    0.2349023
558920.0000000    0.2353709
558960.0000000    0.2280308
559000.0000000    0.2487295
559040.0000000    0.2295128
559080.0000000    0.2340394
559120.0000000    0.2357132
559160.0000000    0.2328284
559200.0000000    0.2448962
559240.0000000    0.2210646
559280.0000000    0.2247043
559320.0000000    0.2208909
559360.0000000    0.2289972
559400.0000000    0.2203882
559440.0000000    0.2187036
559480.0000000    0.2170812
559520.0000000    0.2222434
559560.0000000    0.2258872
559600.0000000    0.2307672
559640.0000000    0.2151946
559680.0000000    0.2134318
559720.0000000    0.2145987
559760.0000000    0.2171376
559800.0000000    0.2082408
559840.0000000    0.2343691
559880.0000000    0.2291717
559920.0000000    0.2341104
559960.0000000    0.2440993
560000.0000000    0.2229519
560040.0000000    0.2182140
560080.0000000    0.2070583
560120.0000000    0.2151294
560160.0000000    0.2216748
560200.0000000    0.2250376
560240.0000000    0.2329442
560280.0000000    0.2214326
560320.0000000    0.2130889
560360.0000000    0.2090486
560400.0000000    0.2140354
560440.0000000    0.2204006
560480.0000000    0.2271504
560520.0000000    0.2285194
560560.0000000    0.2182489
560600.0000000    0.2166713
560640.0000000    0.2207156
560680.0000000    0.2272476
560720.0000000    0.2348386
560760.0000000    0.2284714
560800.0000000    0.2111884
560840.0000000    0.2217950
560880.0000000    0.2190021
560920.0000000    0.2144222
560960.0000000    0.2219046
561000.0000000    0.2185540
561040.0000000    0.2232512
561080.0000000    0.2131340
561120.0000000    0.2196850
561160.0000000    0.2269115
561200.0000000    0.2155733
561240.0000000    0.2125193
561280.0000000    0.1958193
561320.0000000    0.2169985
561360.0000000    0.2090726
561400.0000000    0.2054406
561440.0000000    0.2161770
561480.0000000    0.2235596
561520.0000000    0.2273682
561560.0000000    0.2054770
561600.0000000    0.2171844
561640.0000000    0.2228153
561680.0000000    0.2152377
561720.0000000    0.2264435
561760.0000000    0.2281786
561800.0000000    0.2236858
561840.0000000    0.2222636
561880.0000000    0.2278498
561920.0000000    0.2230289
561960.0000000    0.2207184
562000.0000000    0.2306676
562040.0000000    0.2203504
562080.0000000    0.2315702
562120.0000000    0.2384086
562160.0000000    0.2286291
562200.0000000    0.2242840
562240.0000000    0.2295762
562280.0000000    0.2289789
562320.0000000    0.2201970
562360.0000000    0.2301584
562400.0000000    0.2212948
562440.0000000    0.2204461
562480.0000000    0.2309889
562520.0000000    0.2234576
562560.0000000    0.2110094
562600.0000000    0.2086985
562640.0000000    0.2267866
562680.0000000    0.2334533
562720.0000000    0.2192360
562760.0000000    0.2280352
562800.0000000    0.2470189
562840.0000000    0.2228288
562880.0000000    0.2188918
562920.0000000    0.2326068
562960.0000000    0.2233114
563000.0000000    0.2185848
563040.0000000    0.2269048
563080.0000000    0.2255102
563120.0000000    0.2289461
563160.0000000    0.2207959
563200.0000000    0.2096883
563240.0000000    0.2199357
563280.0000000    0.2152790
563320.0000000    0.2125362
563360.0000000    0.2219467
563400.0000000    0.2090447
563440.0000000    0.2051618
563480.0000000    0.2056306
563520.0000000    0.2192838
563560.0000000    0.2093103
563600.0000000    0.2145899
563640.0000000    0.2311406
563680.0000000    0.2182034
563720.0000000    0.2251222
563760.0000000    0.2243241
563800.0000000    0.2186653
563840.0000000    0.2294232
563880.0000000    0.2337781
563920.0000000    0.2385278
563960.0000000    0.2332024
564000.0000000    0.2278609
564040.0000000    0.2184356
564080.0000000    0.2140147
564120.0000000    0.2146759
564160.0000000    0.2219460
564200.0000000    0.2110318
564240.0000000    0.2106235
564280.0000000    0.2206368
564320.0000000    0.2192241
564360.0000000    0.2128721
564400.0000000    0.2202458
564440.0000000    0.2170944
564480.0000000    0.2256820
564520.0000000    0.2253862
564560.0000000    0.2161662
564600.0000000    0.2271756
564640.0000000    0.2174990
564680.0000000    0.2244849
564720.0000000    0.2197257
564760.0000000    0.2262893
564800.0000000    0.2263989
564840.0000000    0.2246240
564880.0000000    0.2274075
564920.0000000    0.2286956
564960.0000000    0.2159434
565000.0000000    0.2280175
565040.0000000    0.2226272
565080.0000000    0.2204535
565120.0000000    0.2219734
565160.0000000    0.2177002
565200.0000000    0.2179085
565240.0000000    0.2152489
565280.0000000    0.2164351
565320.0000000    0.2267853
565360.0000000    0.2160734
565400.0000000    0.2213098
565440.0000000    0.2143306
565480.0000000    0.2092272
565520.0000000    0.2178805
565560.0000000    0.2109825
565600.0000000    0.2218229
565640.0000000    0.2170806
565680.0000000    0.2152244
565720.0000000    0.2188884
565760.0000000    0.2132114
565800.0000000    0.2303963
565840.0000000    0.2228445
565880.0000000    0.2197435
565920.0000000    0.2051412
565960.0000000    0.2197635
566000.0000000    0.2099055
566040.0000000    0.2111880
566080.0000000    0.2115922
566120.0000000    0.2034387
566160.0000000    0.2121266
566200.0000000    0.2184508
566240.0000000    0.2207155
566280.0000000    0.2208682
566320.0000000    0.2226180
566360.0000000    0.2382850
566400.0000000    0.2260482
566440.0000000    0.2298143
566480.0000000    0.2227801
566520.0000000    0.2245262
566560.0000000    0.2319841
566600.0000000    0.2273692
566640.0000000    0.2275034
566680.0000000    0.2120404
566720.0000000    0.2207235
566760.0000000    0.2283948
566800.0000000    0.2337694
566840.0000000    0.2243958
566880.0000000    0.2097126
566920.0000000    0.2209340
566960.0000000    0.2174130
567000.0000000    0.2282413
567040.0000000    0.2160805
567080.0000000    0.2295573
567120.0000000    0.2284136
567160.0000000    0.2189073
567200.0000000    0.2212052
567240.0000000    0.2208447
567280.0000000    0.2153203
567320.0000000    0.2224641
567360.0000000    0.2276872
567400.0000000    0.2221375
567440.0000000    0.2289953
567480.0000000    0.2016978
567520.0000000    0.2285462
567560.0000000    0.2058399
567600.0000000    0.2151008
567640.0000000    0.2221770
567680.0000000    0.2203308
567720.0000000    0.2183263
567760.0000000    0.2217408
567800.0000000    0.2157411
567840.0000000    0.2165961
567880.0000000    0.2173760
567920.0000000    0.2066610
567960.0000000    0.2157373
568000.0000000    0.2171428
568040.0000000    0.2077793
568080.0000000    0.2081884
568120.0000000    0.2074827
568160.0000000    0.2119271
568200.0000000    0.2016550
568240.0000000    0.1982578
568280.0000000    0.2142350
568320.0000000    0.2109696
568360.0000000    0.2083203
568400.0000000    0.2133342
568440.0000000    0.2067519
568480.0000000    0.2083000
568520.0000000    0.2187867
568560.0000000    0.2276889
568600.0000000    0.2269860
568640.0000000    0.2204879
568680.0000000    0.2168554
568720.0000000    0.2204770
568760.0000000    0.2107680
568800.0000000    0.2139063
568840.0000000    0.2188223
568880.0000000    0.2150860
568920.0000000    0.2121923
568960.0000000    0.2235661
569000.0000000    0.2139004
569040.0000000    0.2001552
569080.0000000    0.2174918
569120.0000000    0.2110837
569160.0000000    0.1970492
569200.0000000    0.2038597
569240.0000000    0.2059569
569280.0000000    0.2332582
569320.0000000    0.2236158
569360.0000000    0.2229422
569400.0000000    0.2162034
569440.0000000    0.2172784
569480.0000000    0.2147741
569520.0000000    0.2249460
569560.0000000    0.2274524
569600.0000000    0.2211679
569640.0000000    0.2276887
569680.0000000    0.2202054
569720.0000000    0.2290417
569760.0000000    0.2193327
569800.0000000    0.2172049
569840.0000000    0.2350188
569880.0000000    0.2275720
569920.0000000    0.2266169
569960.0000000    0.2183009
570000.0000000    0.2273071
570040.0000000    0.2370389
570080.0000000    0.2366275
570120.0000000    0.2309392
570160.0000000    0.2320076
570200.0000000    0.2347719
570240.0000000    0.2179695
570280.0000000    0.2165769
570320.0000000    0.2222593
570360.0000000    0.2145855
570400.0000000    0.2282485
570440.0000000    0.2306068
570480.0000000    0.2335542
570520.0000000    0.2434684
570560.0000000    0.2381613
570600.0000000    0.2478448
570640.0000000    0.2220150
570680.0000000    0.2339918
570720.0000000    0.2336175
570760.0000000    0.2323097
570800.0000000    0.2282327
570840.0000000    0.2324596
570880.0000000    0.2188237
570920.0000000    0.2203034
570960.0000000    0.2176196
571000.0000000    0.2335782
571040.0000000    0.2286892
571080.0000000    0.2257344
571120.0000000    0.2167759
571160.0000000    0.2148867
571200.0000000    0.2240985
571240.0000000    0.2245553
571280.0000000    0.2220163
571320.0000000    0.2202366
571360.0000000    0.2247530
571400.0000000    0.2366385
571440.0000000    0.2255280
571480.0000000    0.2215921
571520.0000000    0.2155733
571560.0000000    0.2254459
571600.0000000    0.2285990
571640.0000000    0.2139722
571680.0000000    0.2276697
571720.0000000    0.2228804
571760.0000000    0.2386647
571800.0000000    0.2279377
571840.0000000    0.2268653
571880.0000000    0.2288188
571920.0000000    0.2272814
571960.0000000    0.2328517
572000.0000000    0.2419972
572040.0000000    0.2298248
572080.0000000    0.2397750
572120.0000000    0.2314499
572160.0000000    0.2278004
572200.0000000    0.2271337
572240.0000000    0.2245737
572280.0000000    0.2265704
572320.0000000    0.2126145
572360.0000000    0.2164451
572400.0000000    0.2293474
572440.0000000    0.2267507
572480.0000000    0.2312800
572520.0000000    0.2274287
572560.0000000    0.2327826
572600.0000000    0.2339328
572640.0000000    0.2243298
572680.0000000    0.2220508
572720.0000000    0.2104411
572760.0000000    0.2311748
572800.0000000    0.2285581
572840.0000000    0.2255441
572880.0000000    0.2202567
572920.0000000    0.2292089
572960.0000000    0.2318566
573000.0000000    0.2331469
573040.0000000    0.2244712
573080.0000000    0.2297149
573120.0000000    0.2274848
573160.0000000    0.2231649
573200.0000000    0.2161972
573240.0000000    0.2339212
573280.0000000    0.2377807
573320.0000000    0.2424850
573360.0000000    0.2247315
573400.0000000    0.2309065
573440.0000000    0.2288323
573480.0000000    0.2260831
573520.0000000    0.2370117
573560.0000000    0.2222854
573600.0000000    0.2186142
573640.0000000    0.2332533
573680.0000000    0.2343975
573720.0000000    0.2198766
573760.0000000    0.2380643
573800.0000000    0.2146123
573840.0000000    0.2259835
573880.0000000    0.2054840
573920.0000000    0.2157659
573960.0000000    0.2202154
574000.0000000    0.2204445
574040.0000000    0.2111497
574080.0000000    0.2168343
574120.0000000    0.2213663
574160.0000000    0.2242142
574200.0000000    0.2175789
574240.0000000    0.2254602
574280.0000000    0.2192147
574320.0000000    0.2208381
574360.0000000    0.2105127
[truncated: 297,950 more chars]
