# Supplementary material for: Comment on 'Valid molecular dynamics simulations of human hemoglobin require a surprisingly large box size'
Source: eLife. 2019 Jun 20;8:e44718. doi: 10.7554/eLife.44718 (PMC6586461; doi:10.7554/eLife.44718)
Supplement: Figure 1—source data 1. — The zip archive contains a README file describing which source files correspond to the different panels. [file elife-44718-fig1-data1.zip › figure1/panels_AB/150A/3/rmsd_2dn2.xvg]

# This file was created Thu Jan 24 19:06:34 2019
# Created by:
#             :-) GROMACS - gmx rms, 2018.5-dev-20181129-d5972f7 (-:
# 
# Executable:   /usr/local/gromacs/2018/2018.4-impi2017-fftw337-gcc640-cuda91/bin/gmx
# Data prefix:  /usr/local/gromacs/2018/2018.4-impi2017-fftw337-gcc640-cuda91
# Working dir:  /home/degroot/hb/2dn2/Meuwly/150a-elife/3
# Command line:
#   gmx rms -s ../topol.tpr -f x.xtc -nice 0 -o rmsd_2dn2.xvg
# gmx rms is part of G R O M A C S:
#
# Guyana Rwanda Oman Macau Angola Cameroon Senegal
#
@    title "RMSD"
@    xaxis  label "Time (ps)"
@    yaxis  label "RMSD (nm)"
@TYPE xy
@ subtitle "Backbone after lsq fit to Backbone"
   0.0000000    0.0004973
  40.0000000    0.0795210
  80.0000000    0.0840511
 120.0000000    0.0846280
 160.0000000    0.0962995
 200.0000000    0.0910911
 240.0000000    0.0859413
 280.0000000    0.0960935
 320.0000000    0.0841661
 360.0000000    0.0934456
 400.0000000    0.0915684
 440.0000000    0.0910875
 480.0000000    0.0848582
 520.0000000    0.0913496
 560.0000000    0.0884242
 600.0000000    0.0856559
 640.0000000    0.0930254
 680.0000000    0.0990949
 720.0000000    0.1033560
 760.0000000    0.1016238
 800.0000000    0.1031308
 840.0000000    0.0929145
 880.0000000    0.0963274
 920.0000000    0.1006588
 960.0000000    0.0925185
1000.0000000    0.0904024
1040.0000000    0.1018341
1080.0000000    0.0969784
1120.0000000    0.0901578
1160.0000000    0.1101872
1200.0000000    0.1132366
1240.0000000    0.1036994
1280.0000000    0.1209848
1320.0000000    0.1134212
1360.0000000    0.1165406
1400.0000000    0.1180192
1440.0000000    0.1084721
1480.0000000    0.1002832
1520.0000000    0.1072321
1560.0000000    0.1094627
1600.0000000    0.1025517
1640.0000000    0.1016950
1680.0000000    0.1050187
1720.0000000    0.1010026
1760.0000000    0.0998675
1800.0000000    0.1106052
1840.0000000    0.1127968
1880.0000000    0.1109311
1920.0000000    0.1233657
1960.0000000    0.1161342
2000.0000000    0.1218246
2040.0000000    0.1056602
2080.0000000    0.1048944
2120.0000000    0.1063880
2160.0000000    0.1020394
2200.0000000    0.1059151
2240.0000000    0.1030119
2280.0000000    0.0978366
2320.0000000    0.0968555
2360.0000000    0.0964913
2400.0000000    0.1019255
2440.0000000    0.1001507
2480.0000000    0.1014592
2520.0000000    0.1153650
2560.0000000    0.1063136
2600.0000000    0.1062481
2640.0000000    0.1128282
2680.0000000    0.1171692
2720.0000000    0.1113857
2760.0000000    0.1161573
2800.0000000    0.1156916
2840.0000000    0.1260045
2880.0000000    0.1086471
2920.0000000    0.1109386
2960.0000000    0.1106001
3000.0000000    0.0980314
3040.0000000    0.1034769
3080.0000000    0.0986312
3120.0000000    0.0930430
3160.0000000    0.1041951
3200.0000000    0.1072693
3240.0000000    0.1035058
3280.0000000    0.1130326
3320.0000000    0.1130559
3360.0000000    0.1126064
3400.0000000    0.1176430
3440.0000000    0.0985691
3480.0000000    0.1166116
3520.0000000    0.1139931
3560.0000000    0.1106014
3600.0000000    0.1072693
3640.0000000    0.1129436
3680.0000000    0.1044153
3720.0000000    0.1090239
3760.0000000    0.0958743
3800.0000000    0.1024832
3840.0000000    0.1122307
3880.0000000    0.1160219
3920.0000000    0.1007203
3960.0000000    0.1090757
4000.0000000    0.1142117
4040.0000000    0.1053440
4080.0000000    0.1053502
4120.0000000    0.1132634
4160.0000000    0.1134753
4200.0000000    0.1192574
4240.0000000    0.1019441
4280.0000000    0.0998131
4320.0000000    0.1071484
4360.0000000    0.1107105
4400.0000000    0.1062404
4440.0000000    0.1045384
4480.0000000    0.0952805
4520.0000000    0.1026837
4560.0000000    0.0952454
4600.0000000    0.1008752
4640.0000000    0.1033636
4680.0000000    0.1037328
4720.0000000    0.0983671
4760.0000000    0.1010627
4800.0000000    0.1071629
4840.0000000    0.1022040
4880.0000000    0.1017414
4920.0000000    0.1027943
4960.0000000    0.1115631
5000.0000000    0.1116769
5040.0000000    0.1056233
5080.0000000    0.1030353
5120.0000000    0.0917544
5160.0000000    0.0971522
5200.0000000    0.1028240
5240.0000000    0.0997813
5280.0000000    0.0927071
5320.0000000    0.0966193
5360.0000000    0.0936726
5400.0000000    0.1009553
5440.0000000    0.1056948
5480.0000000    0.1069299
5520.0000000    0.1013148
5560.0000000    0.1109832
5600.0000000    0.0892708
5640.0000000    0.1024091
5680.0000000    0.0974889
5720.0000000    0.0901396
5760.0000000    0.1079750
5800.0000000    0.0944061
5840.0000000    0.0947202
5880.0000000    0.0980187
5920.0000000    0.0939029
5960.0000000    0.0963777
6000.0000000    0.0992461
6040.0000000    0.1046915
6080.0000000    0.1086377
6120.0000000    0.0918589
6160.0000000    0.1015034
6200.0000000    0.0988933
6240.0000000    0.1067379
6280.0000000    0.1084583
6320.0000000    0.1105073
6360.0000000    0.1089966
6400.0000000    0.1025207
6440.0000000    0.1213931
6480.0000000    0.0991700
6520.0000000    0.1060703
6560.0000000    0.1155670
6600.0000000    0.1114971
6640.0000000    0.1097565
6680.0000000    0.1098497
6720.0000000    0.1126988
6760.0000000    0.1154018
6800.0000000    0.1126597
6840.0000000    0.1108247
6880.0000000    0.1117112
6920.0000000    0.1090420
6960.0000000    0.1025395
7000.0000000    0.0990125
7040.0000000    0.1087840
7080.0000000    0.1040210
7120.0000000    0.0950889
7160.0000000    0.1023671
7200.0000000    0.1042080
7240.0000000    0.1199235
7280.0000000    0.1037863
7320.0000000    0.1220639
7360.0000000    0.0992219
7400.0000000    0.0987324
7440.0000000    0.1052732
7480.0000000    0.1011408
7520.0000000    0.1201823
7560.0000000    0.0916385
7600.0000000    0.1045130
7640.0000000    0.0971832
7680.0000000    0.1173483
7720.0000000    0.1023139
7760.0000000    0.1260513
7800.0000000    0.1150127
7840.0000000    0.1064103
7880.0000000    0.1121438
7920.0000000    0.1237745
7960.0000000    0.1121410
8000.0000000    0.1204204
8040.0000000    0.1056024
8080.0000000    0.1139063
8120.0000000    0.0992432
8160.0000000    0.1010836
8200.0000000    0.1004466
8240.0000000    0.0982208
8280.0000000    0.0987224
8320.0000000    0.0950627
8360.0000000    0.0985152
8400.0000000    0.0942630
8440.0000000    0.0986085
8480.0000000    0.1020077
8520.0000000    0.0946666
8560.0000000    0.1024475
8600.0000000    0.0996053
8640.0000000    0.1038299
8680.0000000    0.1016674
8720.0000000    0.1011249
8760.0000000    0.0998916
8800.0000000    0.0885595
8840.0000000    0.0967284
8880.0000000    0.0888586
8920.0000000    0.1083936
8960.0000000    0.1057455
9000.0000000    0.0905117
9040.0000000    0.0927261
9080.0000000    0.1053100
9120.0000000    0.1021377
9160.0000000    0.0983460
9200.0000000    0.1008541
9240.0000000    0.1066216
9280.0000000    0.1109354
9320.0000000    0.0894081
9360.0000000    0.0928880
9400.0000000    0.0966299
9440.0000000    0.1004880
9480.0000000    0.0996238
9520.0000000    0.0970324
9560.0000000    0.1046430
9600.0000000    0.0902105
9640.0000000    0.1074320
9680.0000000    0.0896174
9720.0000000    0.0907770
9760.0000000    0.0939734
9800.0000000    0.0933790
9840.0000000    0.0902751
9880.0000000    0.1099587
9920.0000000    0.0953089
9960.0000000    0.0973194
10000.0000000    0.0976259
10040.0000000    0.0908944
10080.0000000    0.1018496
10120.0000000    0.1013028
10160.0000000    0.0900056
10200.0000000    0.0993716
10240.0000000    0.1029090
10280.0000000    0.0856296
10320.0000000    0.0996864
10360.0000000    0.0886720
10400.0000000    0.0953263
10440.0000000    0.0950196
10480.0000000    0.0987135
10520.0000000    0.1072534
10560.0000000    0.0974296
10600.0000000    0.0941649
10640.0000000    0.0891731
10680.0000000    0.0981865
10720.0000000    0.1093097
10760.0000000    0.0935451
10800.0000000    0.0984575
10840.0000000    0.0973188
10880.0000000    0.0961203
10920.0000000    0.0866731
10960.0000000    0.0892241
11000.0000000    0.0988165
11040.0000000    0.0936492
11080.0000000    0.0919916
11120.0000000    0.0906572
11160.0000000    0.0952954
11200.0000000    0.0964590
11240.0000000    0.0892764
11280.0000000    0.1040378
11320.0000000    0.1049188
11360.0000000    0.0893431
11400.0000000    0.1008239
11440.0000000    0.0921655
11480.0000000    0.1041911
11520.0000000    0.1033777
11560.0000000    0.0966694
11600.0000000    0.0864110
11640.0000000    0.1017610
11680.0000000    0.0960269
11720.0000000    0.0970626
11760.0000000    0.0944118
11800.0000000    0.1030834
11840.0000000    0.0996003
11880.0000000    0.1138488
11920.0000000    0.1109374
11960.0000000    0.1092757
12000.0000000    0.0995113
12040.0000000    0.0969755
12080.0000000    0.0978074
12120.0000000    0.1074828
12160.0000000    0.1031865
12200.0000000    0.0935538
12240.0000000    0.1029728
12280.0000000    0.1020128
12320.0000000    0.0924519
12360.0000000    0.1033003
12400.0000000    0.1036235
12440.0000000    0.0865729
12480.0000000    0.0902626
12520.0000000    0.0981589
12560.0000000    0.1014133
12600.0000000    0.1007998
12640.0000000    0.0940472
12680.0000000    0.0966909
12720.0000000    0.0917926
12760.0000000    0.0927337
12800.0000000    0.1032100
12840.0000000    0.0865631
12880.0000000    0.1020870
12920.0000000    0.0879096
12960.0000000    0.0906582
13000.0000000    0.0978141
13040.0000000    0.0936503
13080.0000000    0.0999587
13120.0000000    0.0988885
13160.0000000    0.1065313
13200.0000000    0.0980504
13240.0000000    0.0874270
13280.0000000    0.0931239
13320.0000000    0.0945164
13360.0000000    0.1026075
13400.0000000    0.0988288
13440.0000000    0.1055527
13480.0000000    0.1131735
13520.0000000    0.0952258
13560.0000000    0.0976717
13600.0000000    0.0905571
13640.0000000    0.1028019
13680.0000000    0.1009054
13720.0000000    0.0987356
13760.0000000    0.0999552
13800.0000000    0.1094172
13840.0000000    0.1090869
13880.0000000    0.1156260
13920.0000000    0.1162338
13960.0000000    0.1074839
14000.0000000    0.1118894
14040.0000000    0.1187022
14080.0000000    0.1005133
14120.0000000    0.1004554
14160.0000000    0.1000783
14200.0000000    0.0973769
14240.0000000    0.0975225
14280.0000000    0.1087440
14320.0000000    0.1113959
14360.0000000    0.1078762
14400.0000000    0.1140377
14440.0000000    0.1014360
14480.0000000    0.1027034
14520.0000000    0.0979171
14560.0000000    0.1010708
14600.0000000    0.0946337
14640.0000000    0.1081062
14680.0000000    0.1022105
14720.0000000    0.1087883
14760.0000000    0.1183085
14800.0000000    0.1084250
14840.0000000    0.1160834
14880.0000000    0.1008561
14920.0000000    0.1052555
14960.0000000    0.1105329
15000.0000000    0.1082433
15040.0000000    0.0987076
15080.0000000    0.0931490
15120.0000000    0.0942712
15160.0000000    0.1108087
15200.0000000    0.0967493
15240.0000000    0.1087614
15280.0000000    0.0993082
15320.0000000    0.0967164
15360.0000000    0.1024602
15400.0000000    0.0941376
15440.0000000    0.0964919
15480.0000000    0.0973779
15520.0000000    0.1039657
15560.0000000    0.0983534
15600.0000000    0.0971706
15640.0000000    0.0899554
15680.0000000    0.1012088
15720.0000000    0.0917404
15760.0000000    0.0954074
15800.0000000    0.1058809
15840.0000000    0.0996543
15880.0000000    0.0927916
15920.0000000    0.0918382
15960.0000000    0.1014992
16000.0000000    0.1132273
16040.0000000    0.1041983
16080.0000000    0.1043439
16120.0000000    0.0998127
16160.0000000    0.1146237
16200.0000000    0.1010304
16240.0000000    0.1035612
16280.0000000    0.0991543
16320.0000000    0.1071920
16360.0000000    0.1063540
16400.0000000    0.1062406
16440.0000000    0.0965918
16480.0000000    0.0950602
16520.0000000    0.0901263
16560.0000000    0.0930069
16600.0000000    0.1021001
16640.0000000    0.1059541
16680.0000000    0.1038961
16720.0000000    0.1095441
16760.0000000    0.1025413
16800.0000000    0.1156525
16840.0000000    0.1058291
16880.0000000    0.0999824
16920.0000000    0.1040274
16960.0000000    0.0936174
17000.0000000    0.0961172
17040.0000000    0.0960559
17080.0000000    0.0993618
17120.0000000    0.0977204
17160.0000000    0.1026440
17200.0000000    0.1000985
17240.0000000    0.1001399
17280.0000000    0.0980485
17320.0000000    0.1020314
17360.0000000    0.0927382
17400.0000000    0.1022489
17440.0000000    0.0944665
17480.0000000    0.1003544
17520.0000000    0.1030969
17560.0000000    0.1089568
17600.0000000    0.1142146
17640.0000000    0.1240725
17680.0000000    0.1134522
17720.0000000    0.1206170
17760.0000000    0.1163768
17800.0000000    0.1196475
17840.0000000    0.1121897
17880.0000000    0.1126927
17920.0000000    0.1104442
17960.0000000    0.0994405
18000.0000000    0.0991767
18040.0000000    0.1005596
18080.0000000    0.1112641
18120.0000000    0.0994336
18160.0000000    0.1072713
18200.0000000    0.1048536
18240.0000000    0.1038514
18280.0000000    0.1193589
18320.0000000    0.1079387
18360.0000000    0.0977150
18400.0000000    0.0944294
18440.0000000    0.1043246
18480.0000000    0.0996518
18520.0000000    0.1057944
18560.0000000    0.1037313
18600.0000000    0.1006729
18640.0000000    0.1061135
18680.0000000    0.1032830
18720.0000000    0.1087438
18760.0000000    0.1097786
18800.0000000    0.0965723
18840.0000000    0.1021647
18880.0000000    0.1004414
18920.0000000    0.1058686
18960.0000000    0.1028214
19000.0000000    0.1063479
19040.0000000    0.0927295
19080.0000000    0.1161847
19120.0000000    0.1176574
19160.0000000    0.1166218
19200.0000000    0.1028330
19240.0000000    0.1124178
19280.0000000    0.1016184
19320.0000000    0.1060232
19360.0000000    0.1071882
19400.0000000    0.0996899
19440.0000000    0.1026193
19480.0000000    0.0954025
19520.0000000    0.0990560
19560.0000000    0.1041627
19600.0000000    0.0974800
19640.0000000    0.0957118
19680.0000000    0.0968936
19720.0000000    0.1116921
19760.0000000    0.1083845
19800.0000000    0.0980582
19840.0000000    0.1088048
19880.0000000    0.1150689
19920.0000000    0.1007015
19960.0000000    0.0986813
20000.0000000    0.0957164
20040.0000000    0.1085727
20080.0000000    0.1007463
20120.0000000    0.1175127
20160.0000000    0.1035855
20200.0000000    0.1078787
20240.0000000    0.0933791
20280.0000000    0.0962873
20320.0000000    0.1012939
20360.0000000    0.1000821
20400.0000000    0.1039616
20440.0000000    0.0903997
20480.0000000    0.1002582
20520.0000000    0.0963174
20560.0000000    0.1086023
20600.0000000    0.0999604
20640.0000000    0.1015512
20680.0000000    0.0994623
20720.0000000    0.0963976
20760.0000000    0.0881485
20800.0000000    0.1133340
20840.0000000    0.1012397
20880.0000000    0.1167408
20920.0000000    0.0945837
20960.0000000    0.0950096
21000.0000000    0.0934983
21040.0000000    0.1056078
21080.0000000    0.1108027
21120.0000000    0.0949852
21160.0000000    0.1017692
21200.0000000    0.0921480
21240.0000000    0.1001812
21280.0000000    0.1014472
21320.0000000    0.0923675
21360.0000000    0.0909616
21400.0000000    0.1025565
21440.0000000    0.1065567
21480.0000000    0.1028489
21520.0000000    0.0942797
21560.0000000    0.1000351
21600.0000000    0.1084233
21640.0000000    0.0981594
21680.0000000    0.1008823
21720.0000000    0.1042382
21760.0000000    0.1197270
21800.0000000    0.1124746
21840.0000000    0.1135674
21880.0000000    0.1120307
21920.0000000    0.1167452
21960.0000000    0.1101585
22000.0000000    0.1236879
22040.0000000    0.1280633
22080.0000000    0.1065943
22120.0000000    0.1258827
22160.0000000    0.1250732
22200.0000000    0.1187810
22240.0000000    0.1091407
22280.0000000    0.1113069
22320.0000000    0.1099864
22360.0000000    0.1067381
22400.0000000    0.1166550
22440.0000000    0.1134803
22480.0000000    0.1130018
22520.0000000    0.1119494
22560.0000000    0.1009047
22600.0000000    0.1057431
22640.0000000    0.1129351
22680.0000000    0.1031070
22720.0000000    0.1132332
22760.0000000    0.1099842
22800.0000000    0.1231288
22840.0000000    0.1139481
22880.0000000    0.1014529
22920.0000000    0.1138767
22960.0000000    0.1046061
23000.0000000    0.1212595
23040.0000000    0.1141274
23080.0000000    0.1120952
23120.0000000    0.1117839
23160.0000000    0.1075529
23200.0000000    0.1161560
23240.0000000    0.1096729
23280.0000000    0.1055181
23320.0000000    0.0990215
23360.0000000    0.1112100
23400.0000000    0.1033469
23440.0000000    0.1110852
23480.0000000    0.1164251
23520.0000000    0.1009123
23560.0000000    0.1045418
23600.0000000    0.1001757
23640.0000000    0.0967138
23680.0000000    0.0946868
23720.0000000    0.1048060
23760.0000000    0.1134773
23800.0000000    0.1246901
23840.0000000    0.1288898
23880.0000000    0.1321144
23920.0000000    0.1344793
23960.0000000    0.1176929
24000.0000000    0.1202001
24040.0000000    0.1347198
24080.0000000    0.1204403
24120.0000000    0.1100235
24160.0000000    0.1106220
24200.0000000    0.1130400
24240.0000000    0.1141892
24280.0000000    0.1137065
24320.0000000    0.1121679
24360.0000000    0.1080561
24400.0000000    0.1084754
24440.0000000    0.1125427
24480.0000000    0.1041948
24520.0000000    0.1084893
24560.0000000    0.1103462
24600.0000000    0.1118005
24640.0000000    0.1113427
24680.0000000    0.1026910
24720.0000000    0.1190612
24760.0000000    0.1072199
24800.0000000    0.1030203
24840.0000000    0.1095195
24880.0000000    0.1082222
24920.0000000    0.1008523
24960.0000000    0.1034493
25000.0000000    0.1029145
25040.0000000    0.0985268
25080.0000000    0.1088626
25120.0000000    0.1141878
25160.0000000    0.1059232
25200.0000000    0.1076136
25240.0000000    0.1112009
25280.0000000    0.1117645
25320.0000000    0.1137082
25360.0000000    0.0996861
25400.0000000    0.1205630
25440.0000000    0.1026961
25480.0000000    0.0947657
25520.0000000    0.1115967
25560.0000000    0.1029056
25600.0000000    0.1114779
25640.0000000    0.1151127
25680.0000000    0.1092492
25720.0000000    0.1176292
25760.0000000    0.1167224
25800.0000000    0.1103787
25840.0000000    0.1042952
25880.0000000    0.1232998
25920.0000000    0.1065480
25960.0000000    0.1100448
26000.0000000    0.1105476
26040.0000000    0.1191153
26080.0000000    0.1066789
26120.0000000    0.1096663
26160.0000000    0.1070314
26200.0000000    0.1098234
26240.0000000    0.1042072
26280.0000000    0.1156721
26320.0000000    0.1169375
26360.0000000    0.1131355
26400.0000000    0.0990427
26440.0000000    0.1006069
26480.0000000    0.0985418
26520.0000000    0.1131019
26560.0000000    0.1086477
26600.0000000    0.1127231
26640.0000000    0.1023476
26680.0000000    0.1158376
26720.0000000    0.1108790
26760.0000000    0.1059864
26800.0000000    0.1079671
26840.0000000    0.1000375
26880.0000000    0.1020384
26920.0000000    0.1047274
26960.0000000    0.1075876
27000.0000000    0.1047677
27040.0000000    0.1051968
27080.0000000    0.1050465
27120.0000000    0.1087650
27160.0000000    0.1107644
27200.0000000    0.1030525
27240.0000000    0.0983707
27280.0000000    0.1016973
27320.0000000    0.1006834
27360.0000000    0.1027422
27400.0000000    0.1066313
27440.0000000    0.0997600
27480.0000000    0.1036604
27520.0000000    0.1060655
27560.0000000    0.1067160
27600.0000000    0.1047702
27640.0000000    0.1048219
27680.0000000    0.0937340
27720.0000000    0.0966529
27760.0000000    0.1067343
27800.0000000    0.1005779
27840.0000000    0.1029287
27880.0000000    0.1078573
27920.0000000    0.1026734
27960.0000000    0.1042445
28000.0000000    0.1089343
28040.0000000    0.1097269
28080.0000000    0.1036140
28120.0000000    0.1024014
28160.0000000    0.1004445
28200.0000000    0.1087693
28240.0000000    0.1007279
28280.0000000    0.1112351
28320.0000000    0.1119973
28360.0000000    0.1064128
28400.0000000    0.1122998
28440.0000000    0.1012268
28480.0000000    0.0952916
28520.0000000    0.1118349
28560.0000000    0.1098285
28600.0000000    0.1042784
28640.0000000    0.1018592
28680.0000000    0.1064494
28720.0000000    0.1136409
28760.0000000    0.1021076
28800.0000000    0.1050993
28840.0000000    0.1049220
28880.0000000    0.1127564
28920.0000000    0.1086272
28960.0000000    0.1021041
29000.0000000    0.1044714
29040.0000000    0.1104554
29080.0000000    0.1106556
29120.0000000    0.1132008
29160.0000000    0.1066318
29200.0000000    0.1031311
29240.0000000    0.1047105
29280.0000000    0.1187609
29320.0000000    0.1063282
29360.0000000    0.1073365
29400.0000000    0.1008694
29440.0000000    0.1241032
29480.0000000    0.1020693
29520.0000000    0.1054235
29560.0000000    0.1049632
29600.0000000    0.1127441
29640.0000000    0.1083600
29680.0000000    0.1055034
29720.0000000    0.1064611
29760.0000000    0.1083085
29800.0000000    0.1081501
29840.0000000    0.1028213
29880.0000000    0.1093899
29920.0000000    0.1077535
29960.0000000    0.1047920
30000.0000000    0.0984518
30040.0000000    0.1152294
30080.0000000    0.1010872
30120.0000000    0.1153478
30160.0000000    0.1021611
30200.0000000    0.1110964
30240.0000000    0.1014564
30280.0000000    0.1034580
30320.0000000    0.0991842
30360.0000000    0.1032811
30400.0000000    0.0957420
30440.0000000    0.1028074
30480.0000000    0.0863710
30520.0000000    0.0948080
30560.0000000    0.0999625
30600.0000000    0.0938163
30640.0000000    0.1025516
30680.0000000    0.1029511
30720.0000000    0.1088264
30760.0000000    0.0964745
30800.0000000    0.1023914
30840.0000000    0.1033319
30880.0000000    0.0941536
30920.0000000    0.1076417
30960.0000000    0.0959116
31000.0000000    0.1045819
31040.0000000    0.1014915
31080.0000000    0.1075221
31120.0000000    0.1084316
31160.0000000    0.0951002
31200.0000000    0.0979614
31240.0000000    0.1052713
31280.0000000    0.1007878
31320.0000000    0.1132225
31360.0000000    0.1111222
31400.0000000    0.1060545
31440.0000000    0.1007843
31480.0000000    0.1033155
31520.0000000    0.1032996
31560.0000000    0.1019248
31600.0000000    0.1009779
31640.0000000    0.1055472
31680.0000000    0.1090932
31720.0000000    0.1031617
31760.0000000    0.1009119
31800.0000000    0.1070310
31840.0000000    0.1038534
31880.0000000    0.1114389
31920.0000000    0.1044634
31960.0000000    0.1054571
32000.0000000    0.0976596
32040.0000000    0.0985299
32080.0000000    0.1036747
32120.0000000    0.1106205
32160.0000000    0.1011306
32200.0000000    0.1132258
32240.0000000    0.1050470
32280.0000000    0.1122727
32320.0000000    0.1086728
32360.0000000    0.1038019
32400.0000000    0.1014226
32440.0000000    0.1025716
32480.0000000    0.0953130
32520.0000000    0.0960811
32560.0000000    0.0976419
32600.0000000    0.1029134
32640.0000000    0.1023782
32680.0000000    0.1020599
32720.0000000    0.1032056
32760.0000000    0.0958099
32800.0000000    0.0968801
32840.0000000    0.1066341
32880.0000000    0.0989490
32920.0000000    0.1081784
32960.0000000    0.0997624
33000.0000000    0.1083279
33040.0000000    0.1109579
33080.0000000    0.1066665
33120.0000000    0.1053558
33160.0000000    0.1109187
33200.0000000    0.1088535
33240.0000000    0.0951051
33280.0000000    0.0998505
33320.0000000    0.1014983
33360.0000000    0.0896765
33400.0000000    0.0913784
33440.0000000    0.0986775
33480.0000000    0.1016108
33520.0000000    0.0979986
33560.0000000    0.0960730
33600.0000000    0.0938217
33640.0000000    0.0896102
33680.0000000    0.0994878
33720.0000000    0.0976586
33760.0000000    0.0969649
33800.0000000    0.0996587
33840.0000000    0.1017110
33880.0000000    0.1044577
33920.0000000    0.0985752
33960.0000000    0.1025542
34000.0000000    0.0950222
34040.0000000    0.0938665
34080.0000000    0.0961179
34120.0000000    0.1001808
34160.0000000    0.0921927
34200.0000000    0.0835606
34240.0000000    0.1022330
34280.0000000    0.0976450
34320.0000000    0.1081803
34360.0000000    0.1032688
34400.0000000    0.1042196
34440.0000000    0.0914812
34480.0000000    0.1029413
34520.0000000    0.0901285
34560.0000000    0.1081136
34600.0000000    0.0953555
34640.0000000    0.1009502
34680.0000000    0.0946640
34720.0000000    0.1010207
34760.0000000    0.1050936
34800.0000000    0.1095020
34840.0000000    0.1152581
34880.0000000    0.1118728
34920.0000000    0.1061996
34960.0000000    0.1053747
35000.0000000    0.0970997
35040.0000000    0.0958050
35080.0000000    0.0901694
35120.0000000    0.0917283
35160.0000000    0.0983200
35200.0000000    0.0963669
35240.0000000    0.0888528
35280.0000000    0.1012370
35320.0000000    0.0954861
35360.0000000    0.1011685
35400.0000000    0.0991509
35440.0000000    0.1011123
35480.0000000    0.0965706
35520.0000000    0.0979618
35560.0000000    0.1007449
35600.0000000    0.0902981
35640.0000000    0.1029946
35680.0000000    0.0990382
35720.0000000    0.0950385
35760.0000000    0.0925536
35800.0000000    0.1023954
35840.0000000    0.0982561
35880.0000000    0.0959415
35920.0000000    0.1036998
35960.0000000    0.1053327
36000.0000000    0.1066096
36040.0000000    0.1121483
36080.0000000    0.0979833
36120.0000000    0.1065501
36160.0000000    0.1083231
36200.0000000    0.1074136
36240.0000000    0.0986520
36280.0000000    0.0950565
36320.0000000    0.0998103
36360.0000000    0.1085834
36400.0000000    0.1033980
36440.0000000    0.1084369
36480.0000000    0.1069480
36520.0000000    0.1094386
36560.0000000    0.1098418
36600.0000000    0.1000440
36640.0000000    0.1022762
36680.0000000    0.1079132
36720.0000000    0.0998737
36760.0000000    0.1006032
36800.0000000    0.0994799
36840.0000000    0.1035247
36880.0000000    0.1048331
36920.0000000    0.0982501
36960.0000000    0.1079499
37000.0000000    0.0969009
37040.0000000    0.0996766
37080.0000000    0.0945195
37120.0000000    0.0985409
37160.0000000    0.0879370
37200.0000000    0.0965450
37240.0000000    0.0909685
37280.0000000    0.0967424
37320.0000000    0.1017699
37360.0000000    0.0959116
37400.0000000    0.1098563
37440.0000000    0.0938854
37480.0000000    0.0889878
37520.0000000    0.0923383
37560.0000000    0.0962426
37600.0000000    0.0891233
37640.0000000    0.0960118
37680.0000000    0.0952881
37720.0000000    0.0947241
37760.0000000    0.0834804
37800.0000000    0.0956412
37840.0000000    0.0956937
37880.0000000    0.0985471
37920.0000000    0.1047860
37960.0000000    0.0872180
38000.0000000    0.0991301
38040.0000000    0.1028467
38080.0000000    0.0923892
38120.0000000    0.0982809
38160.0000000    0.0930501
38200.0000000    0.0954536
38240.0000000    0.1014492
38280.0000000    0.0916219
38320.0000000    0.1006565
38360.0000000    0.0988292
38400.0000000    0.1031309
38440.0000000    0.1013187
38480.0000000    0.0971781
38520.0000000    0.0953198
38560.0000000    0.0981864
38600.0000000    0.0869545
38640.0000000    0.0900064
38680.0000000    0.0980964
38720.0000000    0.0994275
38760.0000000    0.0944346
38800.0000000    0.0993042
38840.0000000    0.0886681
38880.0000000    0.0880865
38920.0000000    0.0901614
38960.0000000    0.0998173
39000.0000000    0.0910858
39040.0000000    0.0927299
39080.0000000    0.0918502
39120.0000000    0.0944621
39160.0000000    0.0957485
39200.0000000    0.0953561
39240.0000000    0.0981690
39280.0000000    0.0876763
39320.0000000    0.0822884
39360.0000000    0.0922990
39400.0000000    0.0942935
39440.0000000    0.1080847
39480.0000000    0.1061832
39520.0000000    0.0975307
39560.0000000    0.0924462
39600.0000000    0.0968707
39640.0000000    0.0944112
39680.0000000    0.0866848
39720.0000000    0.0832518
39760.0000000    0.0926715
39800.0000000    0.0867761
39840.0000000    0.0891968
39880.0000000    0.0888566
39920.0000000    0.0858851
39960.0000000    0.0930428
40000.0000000    0.0878627
40040.0000000    0.0886282
40080.0000000    0.0874403
40120.0000000    0.0901503
40160.0000000    0.0856670
40200.0000000    0.0891203
40240.0000000    0.0850816
40280.0000000    0.0892829
40320.0000000    0.0897696
40360.0000000    0.0860988
40400.0000000    0.0859352
40440.0000000    0.0893786
40480.0000000    0.0883502
40520.0000000    0.0935058
40560.0000000    0.0882369
40600.0000000    0.0864174
40640.0000000    0.0835885
40680.0000000    0.0825422
40720.0000000    0.0857164
40760.0000000    0.0907047
40800.0000000    0.0899174
40840.0000000    0.0854099
40880.0000000    0.0957213
40920.0000000    0.0915379
40960.0000000    0.0920988
41000.0000000    0.0919905
41040.0000000    0.0897399
41080.0000000    0.0939053
41120.0000000    0.0940603
41160.0000000    0.0927735
41200.0000000    0.1018029
41240.0000000    0.0978996
41280.0000000    0.1031473
41320.0000000    0.0926871
41360.0000000    0.1031156
41400.0000000    0.0914804
41440.0000000    0.0947225
41480.0000000    0.0892364
41520.0000000    0.0960534
41560.0000000    0.1059673
41600.0000000    0.0912820
41640.0000000    0.0952213
41680.0000000    0.0947830
41720.0000000    0.0858436
41760.0000000    0.0846303
41800.0000000    0.0973229
41840.0000000    0.1083012
41880.0000000    0.1028945
41920.0000000    0.0934404
41960.0000000    0.0868834
42000.0000000    0.0999178
42040.0000000    0.0976432
42080.0000000    0.0881984
42120.0000000    0.0883538
42160.0000000    0.1040028
42200.0000000    0.0918888
42240.0000000    0.0994914
42280.0000000    0.0969583
42320.0000000    0.0904182
42360.0000000    0.0834588
42400.0000000    0.0941771
42440.0000000    0.0907397
42480.0000000    0.0921003
42520.0000000    0.0891637
42560.0000000    0.0841905
42600.0000000    0.0882181
42640.0000000    0.0912962
42680.0000000    0.0851899
42720.0000000    0.0843031
42760.0000000    0.0881883
42800.0000000    0.0865095
42840.0000000    0.0885096
42880.0000000    0.0918882
42920.0000000    0.0911883
42960.0000000    0.0945676
43000.0000000    0.0943254
43040.0000000    0.0962124
43080.0000000    0.0852411
43120.0000000    0.0932564
43160.0000000    0.0934904
43200.0000000    0.0864690
43240.0000000    0.0960556
43280.0000000    0.0833591
43320.0000000    0.0834828
43360.0000000    0.0926320
43400.0000000    0.0814841
43440.0000000    0.0920000
43480.0000000    0.0939419
43520.0000000    0.0931985
43560.0000000    0.0930532
43600.0000000    0.0975499
43640.0000000    0.0799046
43680.0000000    0.0871585
43720.0000000    0.0939912
43760.0000000    0.0891261
43800.0000000    0.0870852
43840.0000000    0.0926923
43880.0000000    0.0875456
43920.0000000    0.0882429
43960.0000000    0.0985257
44000.0000000    0.0911563
44040.0000000    0.0840580
44080.0000000    0.0918968
44120.0000000    0.0931410
44160.0000000    0.0980673
44200.0000000    0.0950553
44240.0000000    0.0902361
44280.0000000    0.0909538
44320.0000000    0.0981294
44360.0000000    0.0916850
44400.0000000    0.0969584
44440.0000000    0.1149666
44480.0000000    0.0958966
44520.0000000    0.0974414
44560.0000000    0.0957713
44600.0000000    0.0890038
44640.0000000    0.0882595
44680.0000000    0.0976026
44720.0000000    0.0982513
44760.0000000    0.1028567
44800.0000000    0.0936280
44840.0000000    0.1000017
44880.0000000    0.0971365
44920.0000000    0.0972249
44960.0000000    0.1020020
45000.0000000    0.1075433
45040.0000000    0.0853946
45080.0000000    0.0916516
45120.0000000    0.0932666
45160.0000000    0.1029538
45200.0000000    0.0985269
45240.0000000    0.0976466
45280.0000000    0.0980179
45320.0000000    0.1023953
45360.0000000    0.0938428
45400.0000000    0.0946822
45440.0000000    0.0897685
45480.0000000    0.0857645
45520.0000000    0.0914942
45560.0000000    0.0994539
45600.0000000    0.0910319
45640.0000000    0.1119839
45680.0000000    0.1034486
45720.0000000    0.0935688
45760.0000000    0.0937493
45800.0000000    0.1105089
45840.0000000    0.0916184
45880.0000000    0.0949687
45920.0000000    0.0980937
45960.0000000    0.0914389
46000.0000000    0.0932104
46040.0000000    0.0927746
46080.0000000    0.0894930
46120.0000000    0.0937709
46160.0000000    0.0894116
46200.0000000    0.1117766
46240.0000000    0.1039604
46280.0000000    0.0944171
46320.0000000    0.1019247
46360.0000000    0.0969780
46400.0000000    0.1021930
46440.0000000    0.0975397
46480.0000000    0.1085714
46520.0000000    0.1023727
46560.0000000    0.0997761
46600.0000000    0.1118006
46640.0000000    0.0984007
46680.0000000    0.1041846
46720.0000000    0.1005663
46760.0000000    0.1095977
46800.0000000    0.0916188
46840.0000000    0.0990469
46880.0000000    0.0992061
46920.0000000    0.0967620
46960.0000000    0.0898918
47000.0000000    0.1059246
47040.0000000    0.0939133
47080.0000000    0.1040023
47120.0000000    0.0962791
47160.0000000    0.1084818
47200.0000000    0.1002047
47240.0000000    0.0948217
47280.0000000    0.0976587
47320.0000000    0.0946348
47360.0000000    0.0860751
47400.0000000    0.0833656
47440.0000000    0.0902550
47480.0000000    0.0863690
47520.0000000    0.0895229
47560.0000000    0.0923616
47600.0000000    0.0871360
47640.0000000    0.0943499
47680.0000000    0.0961117
47720.0000000    0.1026614
47760.0000000    0.1136609
47800.0000000    0.1015539
47840.0000000    0.1063048
47880.0000000    0.1061812
47920.0000000    0.0932891
47960.0000000    0.0926965
48000.0000000    0.1031889
48040.0000000    0.0950159
48080.0000000    0.0966052
48120.0000000    0.0921329
48160.0000000    0.1011796
48200.0000000    0.0998063
48240.0000000    0.0945207
48280.0000000    0.0855716
48320.0000000    0.0965225
48360.0000000    0.0880551
48400.0000000    0.0988487
48440.0000000    0.1019777
48480.0000000    0.0863156
48520.0000000    0.0987254
48560.0000000    0.0964495
48600.0000000    0.0907036
48640.0000000    0.0970625
48680.0000000    0.0931215
48720.0000000    0.0960492
48760.0000000    0.0869527
48800.0000000    0.0961969
48840.0000000    0.0895125
48880.0000000    0.0862249
48920.0000000    0.0903160
48960.0000000    0.0891358
49000.0000000    0.0911364
49040.0000000    0.0881611
49080.0000000    0.0884072
49120.0000000    0.0993201
49160.0000000    0.0965595
49200.0000000    0.0971751
49240.0000000    0.0933858
49280.0000000    0.0918379
49320.0000000    0.0976249
49360.0000000    0.0972318
49400.0000000    0.0970435
49440.0000000    0.0872193
49480.0000000    0.1027372
49520.0000000    0.0961596
49560.0000000    0.1008049
49600.0000000    0.1022727
49640.0000000    0.1044804
49680.0000000    0.0987645
49720.0000000    0.1077546
49760.0000000    0.1049585
49800.0000000    0.0977175
49840.0000000    0.1069764
49880.0000000    0.1138650
49920.0000000    0.1044486
49960.0000000    0.1007156
50000.0000000    0.0956223
50040.0000000    0.0965388
50080.0000000    0.1086561
50120.0000000    0.1005293
50160.0000000    0.0968978
50200.0000000    0.1034484
50240.0000000    0.1069792
50280.0000000    0.1052821
50320.0000000    0.1032986
50360.0000000    0.0992577
50400.0000000    0.0974256
50440.0000000    0.0969189
50480.0000000    0.1063512
50520.0000000    0.1004443
50560.0000000    0.1110014
50600.0000000    0.1028034
50640.0000000    0.1116098
50680.0000000    0.1039839
50720.0000000    0.1059723
50760.0000000    0.1119283
50800.0000000    0.0998686
50840.0000000    0.1103827
50880.0000000    0.0994066
50920.0000000    0.1152828
50960.0000000    0.1032683
51000.0000000    0.1135953
51040.0000000    0.1012087
51080.0000000    0.1134793
51120.0000000    0.1157536
51160.0000000    0.1048156
51200.0000000    0.0996366
51240.0000000    0.1139163
51280.0000000    0.1085546
51320.0000000    0.1092751
51360.0000000    0.1161001
51400.0000000    0.1107553
51440.0000000    0.1109995
51480.0000000    0.1011354
51520.0000000    0.1010644
51560.0000000    0.1042696
51600.0000000    0.1023336
51640.0000000    0.1054962
51680.0000000    0.1052888
51720.0000000    0.1152287
51760.0000000    0.1057996
51800.0000000    0.1250668
51840.0000000    0.1134643
51880.0000000    0.1143023
51920.0000000    0.1063858
51960.0000000    0.0996704
52000.0000000    0.1133210
52040.0000000    0.1142353
52080.0000000    0.1111266
52120.0000000    0.1080522
52160.0000000    0.1129242
52200.0000000    0.1130845
52240.0000000    0.1179182
52280.0000000    0.1230897
52320.0000000    0.1065541
52360.0000000    0.1119099
52400.0000000    0.1030322
52440.0000000    0.1169194
52480.0000000    0.1108948
52520.0000000    0.1008638
52560.0000000    0.0947931
52600.0000000    0.0978288
52640.0000000    0.0955834
52680.0000000    0.1126748
52720.0000000    0.1100850
52760.0000000    0.0962467
52800.0000000    0.0981711
52840.0000000    0.1006618
52880.0000000    0.0928663
52920.0000000    0.0984441
52960.0000000    0.0959972
53000.0000000    0.1099473
53040.0000000    0.0992823
53080.0000000    0.0864037
53120.0000000    0.0944049
53160.0000000    0.0956999
53200.0000000    0.1142141
53240.0000000    0.1040443
53280.0000000    0.1085111
53320.0000000    0.1068675
53360.0000000    0.1137171
53400.0000000    0.1062644
53440.0000000    0.1122488
53480.0000000    0.1092354
53520.0000000    0.1167794
53560.0000000    0.1132406
53600.0000000    0.1152666
53640.0000000    0.1016911
53680.0000000    0.1039700
53720.0000000    0.1111681
53760.0000000    0.1058217
53800.0000000    0.1021061
53840.0000000    0.1108465
53880.0000000    0.1009789
53920.0000000    0.1057873
53960.0000000    0.1004737
54000.0000000    0.0956375
54040.0000000    0.1128574
54080.0000000    0.1093123
54120.0000000    0.1067011
54160.0000000    0.1180885
54200.0000000    0.1002298
54240.0000000    0.1113673
54280.0000000    0.1033236
54320.0000000    0.1153188
54360.0000000    0.1156973
54400.0000000    0.1179647
54440.0000000    0.1077424
54480.0000000    0.1163402
54520.0000000    0.1049945
54560.0000000    0.1039585
54600.0000000    0.1022807
54640.0000000    0.0999957
54680.0000000    0.0993033
54720.0000000    0.0937308
54760.0000000    0.0925275
54800.0000000    0.1005501
54840.0000000    0.1043979
54880.0000000    0.1052030
54920.0000000    0.1065009
54960.0000000    0.0989015
55000.0000000    0.1037217
55040.0000000    0.1134353
55080.0000000    0.1049915
55120.0000000    0.0977802
55160.0000000    0.0947760
55200.0000000    0.0873814
55240.0000000    0.1049191
55280.0000000    0.0935158
55320.0000000    0.1010535
55360.0000000    0.0903721
55400.0000000    0.0947774
55440.0000000    0.0978597
55480.0000000    0.0910607
55520.0000000    0.0887517
55560.0000000    0.1132345
55600.0000000    0.0974004
55640.0000000    0.0997054
55680.0000000    0.0994807
55720.0000000    0.0979821
55760.0000000    0.1056793
55800.0000000    0.1052556
55840.0000000    0.0908157
55880.0000000    0.1021379
55920.0000000    0.0948226
55960.0000000    0.0938086
56000.0000000    0.0995521
56040.0000000    0.1029827
56080.0000000    0.1096129
56120.0000000    0.0984673
56160.0000000    0.0988271
56200.0000000    0.1076311
56240.0000000    0.1104350
56280.0000000    0.1227756
56320.0000000    0.1176358
56360.0000000    0.1120647
56400.0000000    0.1179743
56440.0000000    0.1122710
56480.0000000    0.1092838
56520.0000000    0.1042702
56560.0000000    0.1064975
56600.0000000    0.1057406
56640.0000000    0.1099118
56680.0000000    0.1165931
56720.0000000    0.1020115
56760.0000000    0.1128798
56800.0000000    0.1089579
56840.0000000    0.1151524
56880.0000000    0.1102504
56920.0000000    0.1051471
56960.0000000    0.1103920
57000.0000000    0.1167894
57040.0000000    0.1145498
57080.0000000    0.1082988
57120.0000000    0.1171705
57160.0000000    0.1134139
57200.0000000    0.1100349
57240.0000000    0.1240491
57280.0000000    0.1262459
57320.0000000    0.1153605
57360.0000000    0.1154565
57400.0000000    0.1050842
57440.0000000    0.1075363
57480.0000000    0.1103074
57520.0000000    0.1112307
57560.0000000    0.1283483
57600.0000000    0.1123651
57640.0000000    0.1217426
57680.0000000    0.1142428
57720.0000000    0.1155823
57760.0000000    0.1122204
57800.0000000    0.1113705
57840.0000000    0.1088384
57880.0000000    0.1101065
57920.0000000    0.1155732
57960.0000000    0.1143338
58000.0000000    0.1163291
58040.0000000    0.1184226
58080.0000000    0.1167261
58120.0000000    0.1175070
58160.0000000    0.1189044
58200.0000000    0.1225713
58240.0000000    0.1173174
58280.0000000    0.1162749
58320.0000000    0.1108229
58360.0000000    0.1200352
58400.0000000    0.1089596
58440.0000000    0.1054702
58480.0000000    0.1093656
58520.0000000    0.1032984
58560.0000000    0.1083919
58600.0000000    0.1125658
58640.0000000    0.1037381
58680.0000000    0.1213043
58720.0000000    0.1161188
58760.0000000    0.1095396
58800.0000000    0.1080909
58840.0000000    0.1213070
58880.0000000    0.1321530
58920.0000000    0.1193852
58960.0000000    0.1277660
59000.0000000    0.1253189
59040.0000000    0.1118746
59080.0000000    0.1195803
59120.0000000    0.1161642
59160.0000000    0.1165854
59200.0000000    0.1037324
59240.0000000    0.0974440
59280.0000000    0.1006998
59320.0000000    0.1080938
59360.0000000    0.1060427
59400.0000000    0.1088385
59440.0000000    0.1018527
59480.0000000    0.0994151
59520.0000000    0.1077532
59560.0000000    0.0928275
59600.0000000    0.1068560
59640.0000000    0.1035161
59680.0000000    0.0989580
59720.0000000    0.1083860
59760.0000000    0.1077333
59800.0000000    0.1100517
59840.0000000    0.1115213
59880.0000000    0.1181668
59920.0000000    0.1064248
59960.0000000    0.0995779
60000.0000000    0.1020227
60040.0000000    0.1120289
60080.0000000    0.1032331
60120.0000000    0.1108920
60160.0000000    0.1121393
60200.0000000    0.0987335
60240.0000000    0.1140239
60280.0000000    0.1022031
60320.0000000    0.1087251
60360.0000000    0.1098853
60400.0000000    0.1028230
60440.0000000    0.1087492
60480.0000000    0.1112773
60520.0000000    0.0993504
60560.0000000    0.1072671
60600.0000000    0.0973567
60640.0000000    0.1043064
60680.0000000    0.1087910
60720.0000000    0.1217571
60760.0000000    0.0923916
60800.0000000    0.1069685
60840.0000000    0.0971536
60880.0000000    0.0969340
60920.0000000    0.0947786
60960.0000000    0.0901693
61000.0000000    0.1077389
61040.0000000    0.0925675
61080.0000000    0.1062212
61120.0000000    0.1053632
61160.0000000    0.1036195
61200.0000000    0.0966143
61240.0000000    0.0995075
61280.0000000    0.0983093
61320.0000000    0.1000580
61360.0000000    0.1091605
61400.0000000    0.1101652
61440.0000000    0.1096740
61480.0000000    0.1011238
61520.0000000    0.1148795
61560.0000000    0.1116995
61600.0000000    0.1143592
61640.0000000    0.1052568
61680.0000000    0.0951375
61720.0000000    0.1116505
61760.0000000    0.1159924
61800.0000000    0.1008529
61840.0000000    0.0996617
61880.0000000    0.0998906
61920.0000000    0.1081554
61960.0000000    0.1024663
62000.0000000    0.1038770
62040.0000000    0.0966327
62080.0000000    0.1000852
62120.0000000    0.1062902
62160.0000000    0.0965289
62200.0000000    0.0954054
62240.0000000    0.1021113
62280.0000000    0.1014842
62320.0000000    0.0897777
62360.0000000    0.0933016
62400.0000000    0.0960246
62440.0000000    0.1100889
62480.0000000    0.0923200
62520.0000000    0.0933256
62560.0000000    0.1059183
62600.0000000    0.0945746
62640.0000000    0.0931531
62680.0000000    0.1085225
62720.0000000    0.1024501
62760.0000000    0.1011300
62800.0000000    0.0971702
62840.0000000    0.0896528
62880.0000000    0.0939058
62920.0000000    0.0984391
62960.0000000    0.0908482
63000.0000000    0.1030994
63040.0000000    0.1076923
63080.0000000    0.0921569
63120.0000000    0.0917106
63160.0000000    0.1065146
63200.0000000    0.1005572
63240.0000000    0.0909346
63280.0000000    0.0985323
63320.0000000    0.1015309
63360.0000000    0.1050469
63400.0000000    0.0974465
63440.0000000    0.1064238
63480.0000000    0.0965932
63520.0000000    0.1043404
63560.0000000    0.0972589
63600.0000000    0.1140239
63640.0000000    0.1087931
63680.0000000    0.1165753
63720.0000000    0.1068646
63760.0000000    0.1202194
63800.0000000    0.0991923
63840.0000000    0.1125878
63880.0000000    0.1089307
63920.0000000    0.1317333
63960.0000000    0.1257159
64000.0000000    0.1164460
64040.0000000    0.1144730
64080.0000000    0.1207508
64120.0000000    0.1135497
64160.0000000    0.1168864
64200.0000000    0.1017710
64240.0000000    0.1070145
64280.0000000    0.1106397
64320.0000000    0.1131991
64360.0000000    0.1085995
64400.0000000    0.1101097
64440.0000000    0.0989996
64480.0000000    0.1093441
64520.0000000    0.1074390
64560.0000000    0.1014257
64600.0000000    0.1076619
64640.0000000    0.1354278
64680.0000000    0.1215958
64720.0000000    0.1158385
64760.0000000    0.1054515
64800.0000000    0.1061317
64840.0000000    0.0991096
64880.0000000    0.0976285
64920.0000000    0.1037408
64960.0000000    0.0987738
65000.0000000    0.0925371
65040.0000000    0.0911562
65080.0000000    0.0953765
65120.0000000    0.0972457
65160.0000000    0.1000346
65200.0000000    0.1066885
65240.0000000    0.1047995
65280.0000000    0.0925528
65320.0000000    0.0919187
65360.0000000    0.1001196
65400.0000000    0.1034261
65440.0000000    0.0998259
65480.0000000    0.1200222
65520.0000000    0.1000798
65560.0000000    0.0957418
65600.0000000    0.1009882
65640.0000000    0.0961623
65680.0000000    0.0974818
65720.0000000    0.0967455
65760.0000000    0.0980913
65800.0000000    0.0993563
65840.0000000    0.0982791
65880.0000000    0.1031023
65920.0000000    0.1082333
65960.0000000    0.1021253
66000.0000000    0.1002764
66040.0000000    0.1023270
66080.0000000    0.0983422
66120.0000000    0.0915357
66160.0000000    0.0889957
66200.0000000    0.0934982
66240.0000000    0.0880316
66280.0000000    0.0874411
66320.0000000    0.0861900
66360.0000000    0.0871849
66400.0000000    0.0895268
66440.0000000    0.0886778
66480.0000000    0.1049085
66520.0000000    0.1005107
66560.0000000    0.0876369
66600.0000000    0.0870170
66640.0000000    0.1029595
66680.0000000    0.1029252
66720.0000000    0.1034391
66760.0000000    0.1115704
66800.0000000    0.1069165
66840.0000000    0.1236115
66880.0000000    0.1147262
66920.0000000    0.1041768
66960.0000000    0.1013751
67000.0000000    0.0934944
67040.0000000    0.1001410
67080.0000000    0.1016920
67120.0000000    0.1077824
67160.0000000    0.1017429
67200.0000000    0.1006796
67240.0000000    0.0909259
67280.0000000    0.0922346
67320.0000000    0.0930673
67360.0000000    0.0936118
67400.0000000    0.0924679
67440.0000000    0.0935532
67480.0000000    0.0885376
67520.0000000    0.1016186
67560.0000000    0.0949949
67600.0000000    0.0991621
67640.0000000    0.0954136
67680.0000000    0.0896332
67720.0000000    0.0927509
67760.0000000    0.1108133
67800.0000000    0.0913201
67840.0000000    0.0950911
67880.0000000    0.0972552
67920.0000000    0.0969877
67960.0000000    0.1061767
68000.0000000    0.1024647
68040.0000000    0.0958390
68080.0000000    0.1073189
68120.0000000    0.1077228
68160.0000000    0.1195966
68200.0000000    0.1045204
68240.0000000    0.0888804
68280.0000000    0.0993063
68320.0000000    0.0958520
68360.0000000    0.1078634
68400.0000000    0.1031278
68440.0000000    0.0989125
68480.0000000    0.0983424
68520.0000000    0.1007583
68560.0000000    0.1066752
68600.0000000    0.1059817
68640.0000000    0.1000625
68680.0000000    0.0974618
68720.0000000    0.0896813
68760.0000000    0.1030961
68800.0000000    0.0942568
68840.0000000    0.1055497
68880.0000000    0.1040366
68920.0000000    0.1012785
68960.0000000    0.0984624
69000.0000000    0.1077407
69040.0000000    0.1055576
69080.0000000    0.1051287
69120.0000000    0.1031699
69160.0000000    0.1084904
69200.0000000    0.1033768
69240.0000000    0.0882075
69280.0000000    0.0986720
69320.0000000    0.0941374
69360.0000000    0.1051452
69400.0000000    0.1229639
69440.0000000    0.1195788
69480.0000000    0.1123469
69520.0000000    0.1100738
69560.0000000    0.1075960
69600.0000000    0.0962041
69640.0000000    0.0964817
69680.0000000    0.1057238
69720.0000000    0.1086317
69760.0000000    0.1005023
69800.0000000    0.0943582
69840.0000000    0.1021549
69880.0000000    0.1047111
69920.0000000    0.0940530
69960.0000000    0.1054951
70000.0000000    0.1008403
70040.0000000    0.1041872
70080.0000000    0.1035963
70120.0000000    0.0967190
70160.0000000    0.0958429
70200.0000000    0.0931456
70240.0000000    0.0894807
70280.0000000    0.0957910
70320.0000000    0.0922340
70360.0000000    0.0928123
70400.0000000    0.0837031
70440.0000000    0.0993524
70480.0000000    0.0897169
70520.0000000    0.0957253
70560.0000000    0.0986440
70600.0000000    0.0877833
70640.0000000    0.0983864
70680.0000000    0.1011015
70720.0000000    0.1076886
70760.0000000    0.1061360
70800.0000000    0.1042271
70840.0000000    0.0955671
70880.0000000    0.0964273
70920.0000000    0.0966463
70960.0000000    0.0903456
71000.0000000    0.1044392
71040.0000000    0.0990567
71080.0000000    0.0953248
71120.0000000    0.0957849
71160.0000000    0.0878503
71200.0000000    0.0889827
71240.0000000    0.0947500
71280.0000000    0.0925987
71320.0000000    0.0989249
71360.0000000    0.1060345
71400.0000000    0.0952362
71440.0000000    0.0894610
71480.0000000    0.0883133
71520.0000000    0.0965589
71560.0000000    0.1002562
71600.0000000    0.0997764
71640.0000000    0.0902567
71680.0000000    0.0995885
71720.0000000    0.0859390
71760.0000000    0.0961025
71800.0000000    0.0975615
71840.0000000    0.0943051
71880.0000000    0.0961419
71920.0000000    0.0996168
71960.0000000    0.0908502
72000.0000000    0.0932481
72040.0000000    0.0945409
72080.0000000    0.1086017
72120.0000000    0.1000989
72160.0000000    0.0944070
72200.0000000    0.1067116
72240.0000000    0.0932532
72280.0000000    0.0905071
72320.0000000    0.0987236
72360.0000000    0.0966460
72400.0000000    0.0932949
72440.0000000    0.0910257
72480.0000000    0.0895938
72520.0000000    0.0967239
72560.0000000    0.0949429
72600.0000000    0.0921167
72640.0000000    0.0874182
72680.0000000    0.0949611
72720.0000000    0.0967711
72760.0000000    0.0981658
72800.0000000    0.0948075
72840.0000000    0.1068866
72880.0000000    0.0920914
72920.0000000    0.0877837
72960.0000000    0.0882904
73000.0000000    0.1083056
73040.0000000    0.0987360
73080.0000000    0.0983161
73120.0000000    0.0858378
73160.0000000    0.0958679
73200.0000000    0.0999104
73240.0000000    0.1083551
73280.0000000    0.1077577
73320.0000000    0.1005105
73360.0000000    0.1145823
73400.0000000    0.1169415
73440.0000000    0.1032797
73480.0000000    0.0988207
73520.0000000    0.0914764
73560.0000000    0.1027432
73600.0000000    0.0955900
73640.0000000    0.1055808
73680.0000000    0.0997110
73720.0000000    0.1080559
73760.0000000    0.0928898
73800.0000000    0.1016272
73840.0000000    0.0997737
73880.0000000    0.1037384
73920.0000000    0.1055576
73960.0000000    0.0911181
74000.0000000    0.0943706
74040.0000000    0.1028724
74080.0000000    0.0919986
74120.0000000    0.0909081
74160.0000000    0.0915390
74200.0000000    0.0916880
74240.0000000    0.0956421
74280.0000000    0.0932642
74320.0000000    0.1083709
74360.0000000    0.1024512
74400.0000000    0.1009530
74440.0000000    0.0941656
74480.0000000    0.0982436
74520.0000000    0.1084362
74560.0000000    0.1042140
74600.0000000    0.0953895
74640.0000000    0.1075065
74680.0000000    0.0967405
74720.0000000    0.0936742
74760.0000000    0.0975662
74800.0000000    0.0993242
74840.0000000    0.1003153
74880.0000000    0.1018309
74920.0000000    0.1015518
74960.0000000    0.1048327
75000.0000000    0.1065551
75040.0000000    0.1025471
75080.0000000    0.1069042
75120.0000000    0.1016853
75160.0000000    0.1028600
75200.0000000    0.1039713
75240.0000000    0.1060241
75280.0000000    0.0993233
75320.0000000    0.1064470
75360.0000000    0.1016406
75400.0000000    0.1040738
75440.0000000    0.1093467
75480.0000000    0.1003990
75520.0000000    0.1047602
75560.0000000    0.1050295
75600.0000000    0.0982524
75640.0000000    0.1035769
75680.0000000    0.1013923
75720.0000000    0.0978415
75760.0000000    0.0961198
75800.0000000    0.0923092
75840.0000000    0.0982904
75880.0000000    0.0949720
75920.0000000    0.1011318
75960.0000000    0.0972653
76000.0000000    0.1102471
76040.0000000    0.0945160
76080.0000000    0.1014263
76120.0000000    0.0976998
76160.0000000    0.1102995
76200.0000000    0.0952392
76240.0000000    0.1028570
76280.0000000    0.0992800
76320.0000000    0.1076256
76360.0000000    0.0983320
76400.0000000    0.1006822
76440.0000000    0.0981430
76480.0000000    0.0901504
76520.0000000    0.0994086
76560.0000000    0.0988802
76600.0000000    0.1179445
76640.0000000    0.1022950
76680.0000000    0.1054918
76720.0000000    0.1003940
76760.0000000    0.1078075
76800.0000000    0.1072686
76840.0000000    0.1119204
76880.0000000    0.1158209
76920.0000000    0.1090863
76960.0000000    0.1089082
77000.0000000    0.0870497
77040.0000000    0.0881318
77080.0000000    0.0973283
77120.0000000    0.0954676
77160.0000000    0.0927918
77200.0000000    0.0917545
77240.0000000    0.0926573
77280.0000000    0.1012511
77320.0000000    0.0957899
77360.0000000    0.0881478
77400.0000000    0.0949544
77440.0000000    0.0932243
77480.0000000    0.1036477
77520.0000000    0.1054517
77560.0000000    0.0902716
77600.0000000    0.0984437
77640.0000000    0.0894415
77680.0000000    0.0904400
77720.0000000    0.0847954
77760.0000000    0.0860472
77800.0000000    0.0929661
77840.0000000    0.0897701
77880.0000000    0.1049516
77920.0000000    0.0923757
77960.0000000    0.0952177
78000.0000000    0.0947368
78040.0000000    0.1074656
78080.0000000    0.0982035
78120.0000000    0.1046330
78160.0000000    0.1008392
78200.0000000    0.1003961
78240.0000000    0.1005131
78280.0000000    0.0943858
78320.0000000    0.0966684
78360.0000000    0.1038713
78400.0000000    0.1053771
78440.0000000    0.0952716
78480.0000000    0.0960974
78520.0000000    0.1145520
78560.0000000    0.1126965
78600.0000000    0.1179865
78640.0000000    0.1154901
78680.0000000    0.0972971
78720.0000000    0.1037310
78760.0000000    0.1168915
78800.0000000    0.1157030
78840.0000000    0.1028117
78880.0000000    0.1091102
78920.0000000    0.1057862
78960.0000000    0.0980279
79000.0000000    0.1094179
79040.0000000    0.1106419
79080.0000000    0.1041724
79120.0000000    0.1051252
79160.0000000    0.0980594
79200.0000000    0.1094736
79240.0000000    0.1145485
79280.0000000    0.1141564
79320.0000000    0.1064215
79360.0000000    0.1077551
79400.0000000    0.1088520
79440.0000000    0.1073318
79480.0000000    0.1109394
79520.0000000    0.1042299
79560.0000000    0.1095765
79600.0000000    0.0954657
79640.0000000    0.1015667
79680.0000000    0.1084855
79720.0000000    0.1043743
79760.0000000    0.1024497
79800.0000000    0.1087747
79840.0000000    0.1018660
79880.0000000    0.1027634
79920.0000000    0.0969247
79960.0000000    0.1068161
80000.0000000    0.1091019
80040.0000000    0.1023730
80080.0000000    0.1067871
80120.0000000    0.0990070
80160.0000000    0.1144340
80200.0000000    0.1018838
80240.0000000    0.0958600
80280.0000000    0.0909281
80320.0000000    0.0909803
80360.0000000    0.1122415
80400.0000000    0.1120927
80440.0000000    0.1065382
80480.0000000    0.1007517
80520.0000000    0.1088851
80560.0000000    0.0978571
80600.0000000    0.0941396
80640.0000000    0.1025348
80680.0000000    0.0912338
80720.0000000    0.0941717
80760.0000000    0.0974526
80800.0000000    0.0925631
80840.0000000    0.1048200
80880.0000000    0.1047475
80920.0000000    0.0982907
80960.0000000    0.0991245
81000.0000000    0.0997531
81040.0000000    0.1002859
81080.0000000    0.0952522
81120.0000000    0.1106846
81160.0000000    0.0945884
81200.0000000    0.0894629
81240.0000000    0.0860976
81280.0000000    0.0879480
81320.0000000    0.0972333
81360.0000000    0.0947099
81400.0000000    0.0955529
81440.0000000    0.0889769
81480.0000000    0.0925116
81520.0000000    0.0876723
81560.0000000    0.0882432
81600.0000000    0.0928003
81640.0000000    0.0950312
81680.0000000    0.0993739
81720.0000000    0.0876440
81760.0000000    0.0928350
81800.0000000    0.0969490
81840.0000000    0.1129888
81880.0000000    0.1060039
81920.0000000    0.1030568
81960.0000000    0.1097365
82000.0000000    0.1067308
82040.0000000    0.0975841
82080.0000000    0.0875436
82120.0000000    0.0976367
82160.0000000    0.0987740
82200.0000000    0.0900877
82240.0000000    0.0933647
82280.0000000    0.0966498
82320.0000000    0.1035739
82360.0000000    0.1056391
82400.0000000    0.1091971
82440.0000000    0.0982604
82480.0000000    0.1056893
82520.0000000    0.1012243
82560.0000000    0.0908339
82600.0000000    0.1070749
82640.0000000    0.1119942
82680.0000000    0.0988791
82720.0000000    0.1035911
82760.0000000    0.0998818
82800.0000000    0.0933922
82840.0000000    0.0906423
82880.0000000    0.1026229
82920.0000000    0.0948560
82960.0000000    0.0965618
83000.0000000    0.0958587
83040.0000000    0.0951377
83080.0000000    0.0933075
83120.0000000    0.0967834
83160.0000000    0.0971058
83200.0000000    0.0893972
83240.0000000    0.1075157
83280.0000000    0.0932396
83320.0000000    0.1107562
83360.0000000    0.1005372
83400.0000000    0.1019568
83440.0000000    0.1015284
83480.0000000    0.0935992
83520.0000000    0.0940033
83560.0000000    0.1003292
83600.0000000    0.0916673
83640.0000000    0.0950681
83680.0000000    0.0985800
83720.0000000    0.0969541
83760.0000000    0.0923508
83800.0000000    0.0969963
83840.0000000    0.1034111
83880.0000000    0.1148902
83920.0000000    0.0951043
83960.0000000    0.0924045
84000.0000000    0.1058767
84040.0000000    0.0975519
84080.0000000    0.1102215
84120.0000000    0.1034794
84160.0000000    0.1016936
84200.0000000    0.0999920
84240.0000000    0.1046792
84280.0000000    0.0980942
84320.0000000    0.1057089
84360.0000000    0.1045824
84400.0000000    0.1034708
84440.0000000    0.0968627
84480.0000000    0.1062472
84520.0000000    0.0993574
84560.0000000    0.1008646
84600.0000000    0.1127256
84640.0000000    0.0963656
84680.0000000    0.1109001
84720.0000000    0.1031229
84760.0000000    0.0899925
84800.0000000    0.1007181
84840.0000000    0.1085815
84880.0000000    0.0859415
84920.0000000    0.1051320
84960.0000000    0.1037811
85000.0000000    0.1007995
85040.0000000    0.0988879
85080.0000000    0.0991908
85120.0000000    0.1049669
85160.0000000    0.0978752
85200.0000000    0.0961412
85240.0000000    0.0893269
85280.0000000    0.0956809
85320.0000000    0.1059174
85360.0000000    0.0950226
85400.0000000    0.0925656
85440.0000000    0.1126384
85480.0000000    0.0966165
85520.0000000    0.0892386
85560.0000000    0.0878762
85600.0000000    0.0932935
85640.0000000    0.0902077
85680.0000000    0.0971445
85720.0000000    0.0976466
85760.0000000    0.1015256
85800.0000000    0.0928829
85840.0000000    0.0920233
85880.0000000    0.1021232
85920.0000000    0.0935427
85960.0000000    0.0950002
86000.0000000    0.0895086
86040.0000000    0.0844259
86080.0000000    0.1029410
86120.0000000    0.1011726
86160.0000000    0.1071857
86200.0000000    0.1057369
86240.0000000    0.0996855
86280.0000000    0.1129014
86320.0000000    0.1012652
86360.0000000    0.0924605
86400.0000000    0.0971214
86440.0000000    0.0954907
86480.0000000    0.1098198
86520.0000000    0.1202522
86560.0000000    0.1007451
86600.0000000    0.0990124
86640.0000000    0.1027241
86680.0000000    0.1016686
86720.0000000    0.0869514
86760.0000000    0.0896248
86800.0000000    0.0906330
86840.0000000    0.0870279
86880.0000000    0.0954955
86920.0000000    0.0936407
86960.0000000    0.0843041
87000.0000000    0.0838916
87040.0000000    0.0871574
87080.0000000    0.0892775
87120.0000000    0.0972063
87160.0000000    0.0910755
87200.0000000    0.0927126
87240.0000000    0.0892123
87280.0000000    0.0897103
87320.0000000    0.0960398
87360.0000000    0.0953259
87400.0000000    0.0899055
87440.0000000    0.0865901
87480.0000000    0.0911448
87520.0000000    0.0886268
87560.0000000    0.0931481
87600.0000000    0.1030423
87640.0000000    0.0901546
87680.0000000    0.1097756
87720.0000000    0.1042278
87760.0000000    0.1008707
87800.0000000    0.1003594
87840.0000000    0.1020788
87880.0000000    0.1001087
87920.0000000    0.1034110
87960.0000000    0.1014855
88000.0000000    0.1056448
88040.0000000    0.1046700
88080.0000000    0.1153554
88120.0000000    0.0992191
88160.0000000    0.1073003
88200.0000000    0.0959472
88240.0000000    0.0956066
88280.0000000    0.1080181
88320.0000000    0.1060365
88360.0000000    0.0965308
88400.0000000    0.0998285
88440.0000000    0.0911516
88480.0000000    0.0968260
88520.0000000    0.0966922
88560.0000000    0.1034058
88600.0000000    0.0975453
88640.0000000    0.0993835
88680.0000000    0.1021008
88720.0000000    0.0885326
88760.0000000    0.0951415
88800.0000000    0.1049966
88840.0000000    0.0986876
88880.0000000    0.1022826
88920.0000000    0.0930156
88960.0000000    0.0963483
89000.0000000    0.1040386
89040.0000000    0.0964568
89080.0000000    0.1058273
89120.0000000    0.1071269
89160.0000000    0.1100035
89200.0000000    0.0948323
89240.0000000    0.1003983
89280.0000000    0.0948065
89320.0000000    0.1004756
89360.0000000    0.0911785
89400.0000000    0.1032701
89440.0000000    0.1000479
89480.0000000    0.1162970
89520.0000000    0.1004922
89560.0000000    0.0986550
89600.0000000    0.1097944
89640.0000000    0.1040689
89680.0000000    0.1057418
89720.0000000    0.1043467
89760.0000000    0.1005804
89800.0000000    0.0929251
89840.0000000    0.0936930
89880.0000000    0.0964822
89920.0000000    0.0896740
89960.0000000    0.0889058
90000.0000000    0.0948474
90040.0000000    0.0893418
90080.0000000    0.0878998
90120.0000000    0.0911060
90160.0000000    0.1064579
90200.0000000    0.1097118
90240.0000000    0.0978243
90280.0000000    0.0910888
90320.0000000    0.0999434
90360.0000000    0.0999421
90400.0000000    0.0966211
90440.0000000    0.0923276
90480.0000000    0.0969758
90520.0000000    0.0921666
90560.0000000    0.1090246
90600.0000000    0.1019918
90640.0000000    0.1008185
90680.0000000    0.1009596
90720.0000000    0.0932970
90760.0000000    0.0989909
90800.0000000    0.0975655
90840.0000000    0.0880569
90880.0000000    0.1042794
90920.0000000    0.0868601
90960.0000000    0.0851549
91000.0000000    0.0833073
91040.0000000    0.0821172
91080.0000000    0.0910176
91120.0000000    0.0818791
91160.0000000    0.1009521
91200.0000000    0.1041368
91240.0000000    0.0907177
91280.0000000    0.0959847
91320.0000000    0.1068845
91360.0000000    0.1000139
91400.0000000    0.1001729
91440.0000000    0.1022150
91480.0000000    0.0904819
91520.0000000    0.0965209
91560.0000000    0.0976353
91600.0000000    0.1039829
91640.0000000    0.0955472
91680.0000000    0.0942770
91720.0000000    0.1014527
91760.0000000    0.1064201
91800.0000000    0.0957372
91840.0000000    0.1017956
91880.0000000    0.0991307
91920.0000000    0.0931008
91960.0000000    0.1138150
92000.0000000    0.0918567
92040.0000000    0.1038138
92080.0000000    0.0994017
92120.0000000    0.1045563
92160.0000000    0.1018877
92200.0000000    0.1072528
92240.0000000    0.1096363
92280.0000000    0.0903514
92320.0000000    0.1050381
92360.0000000    0.1150410
92400.0000000    0.0955243
92440.0000000    0.1103771
92480.0000000    0.1036092
92520.0000000    0.0943075
92560.0000000    0.1037886
92600.0000000    0.1007602
92640.0000000    0.0990109
92680.0000000    0.1183911
92720.0000000    0.0850439
92760.0000000    0.0959864
92800.0000000    0.1169588
92840.0000000    0.1074405
92880.0000000    0.1010758
92920.0000000    0.0967090
92960.0000000    0.1014449
93000.0000000    0.1162552
93040.0000000    0.1067846
93080.0000000    0.1116912
93120.0000000    0.1056074
93160.0000000    0.1085160
93200.0000000    0.1105363
93240.0000000    0.1022428
93280.0000000    0.1066356
93320.0000000    0.1026651
93360.0000000    0.0977355
93400.0000000    0.0977922
93440.0000000    0.0962890
93480.0000000    0.0993282
93520.0000000    0.1057442
93560.0000000    0.1010140
93600.0000000    0.0979006
93640.0000000    0.1078609
93680.0000000    0.0956453
93720.0000000    0.1009782
93760.0000000    0.0943710
93800.0000000    0.1047770
93840.0000000    0.1105668
93880.0000000    0.0958378
93920.0000000    0.1031439
93960.0000000    0.1133247
94000.0000000    0.1041571
94040.0000000    0.0982731
94080.0000000    0.1114119
94120.0000000    0.0939628
94160.0000000    0.1206521
94200.0000000    0.1111432
94240.0000000    0.0963419
94280.0000000    0.0936139
94320.0000000    0.1051411
94360.0000000    0.0945640
94400.0000000    0.0995550
94440.0000000    0.0937031
94480.0000000    0.0972495
94520.0000000    0.1077819
94560.0000000    0.1034201
94600.0000000    0.1143179
94640.0000000    0.1069459
94680.0000000    0.1022307
94720.0000000    0.0993031
94760.0000000    0.0935853
94800.0000000    0.0983240
94840.0000000    0.1052214
94880.0000000    0.0985519
94920.0000000    0.0936107
94960.0000000    0.0891482
95000.0000000    0.0986464
95040.0000000    0.1136486
95080.0000000    0.1077305
95120.0000000    0.0981858
95160.0000000    0.0954747
95200.0000000    0.0970817
95240.0000000    0.0991427
95280.0000000    0.0985038
95320.0000000    0.0923775
95360.0000000    0.1044836
95400.0000000    0.0927784
95440.0000000    0.1032992
95480.0000000    0.0970587
95520.0000000    0.0941091
95560.0000000    0.0936028
95600.0000000    0.1038394
95640.0000000    0.0911832
95680.0000000    0.1020299
95720.0000000    0.0977190
95760.0000000    0.1002314
95800.0000000    0.1033016
95840.0000000    0.0972634
95880.0000000    0.0972711
95920.0000000    0.0983047
95960.0000000    0.1019461
96000.0000000    0.1016280
96040.0000000    0.0934020
96080.0000000    0.1071295
96120.0000000    0.0878238
96160.0000000    0.0958819
96200.0000000    0.0989611
96240.0000000    0.1005933
96280.0000000    0.1000666
96320.0000000    0.0996693
96360.0000000    0.1024228
96400.0000000    0.0953717
96440.0000000    0.0890244
96480.0000000    0.0911527
96520.0000000    0.0908134
96560.0000000    0.0980588
96600.0000000    0.1009870
96640.0000000    0.1004418
96680.0000000    0.1083751
96720.0000000    0.1113446
96760.0000000    0.1035785
96800.0000000    0.1060816
96840.0000000    0.1110582
96880.0000000    0.0905281
96920.0000000    0.1124542
96960.0000000    0.0911190
97000.0000000    0.0948227
97040.0000000    0.1008499
97080.0000000    0.0899905
97120.0000000    0.0974712
97160.0000000    0.0988782
97200.0000000    0.1111143
97240.0000000    0.1115979
97280.0000000    0.1135965
97320.0000000    0.1130485
97360.0000000    0.1109570
97400.0000000    0.1127340
97440.0000000    0.0985637
97480.0000000    0.0958878
97520.0000000    0.1018989
97560.0000000    0.1080178
97600.0000000    0.1146083
97640.0000000    0.1096492
97680.0000000    0.1166632
97720.0000000    0.1034884
97760.0000000    0.1307648
97800.0000000    0.1121834
97840.0000000    0.1130310
97880.0000000    0.1016498
97920.0000000    0.1104428
97960.0000000    0.0978475
98000.0000000    0.1091237
98040.0000000    0.0943566
98080.0000000    0.1079605
98120.0000000    0.0990829
98160.0000000    0.1011203
98200.0000000    0.1000153
98240.0000000    0.0898445
98280.0000000    0.0954298
98320.0000000    0.1066364
98360.0000000    0.1081892
98400.0000000    0.0968646
98440.0000000    0.1107278
98480.0000000    0.1040186
98520.0000000    0.0987726
98560.0000000    0.1100874
98600.0000000    0.1171316
98640.0000000    0.1124576
98680.0000000    0.1073474
98720.0000000    0.0994386
98760.0000000    0.1044241
98800.0000000    0.0989587
98840.0000000    0.1055617
98880.0000000    0.1069651
98920.0000000    0.1018109
98960.0000000    0.1061641
99000.0000000    0.1074682
99040.0000000    0.1013443
99080.0000000    0.0979882
99120.0000000    0.1004420
99160.0000000    0.0929407
99200.0000000    0.0983490
99240.0000000    0.1001980
99280.0000000    0.0884035
99320.0000000    0.1006908
99360.0000000    0.0933431
99400.0000000    0.1049253
99440.0000000    0.1021014
99480.0000000    0.1032674
99520.0000000    0.1096020
99560.0000000    0.0954806
99600.0000000    0.0936039
99640.0000000    0.0907419
99680.0000000    0.0987127
99720.0000000    0.1016261
99760.0000000    0.0959194
99800.0000000    0.1044668
99840.0000000    0.1044828
99880.0000000    0.1028898
99920.0000000    0.0993246
99960.0000000    0.1014463
100000.0000000    0.1081936
100040.0000000    0.0951940
100080.0000000    0.1051677
100120.0000000    0.0960249
100160.0000000    0.0863147
100200.0000000    0.0975096
100240.0000000    0.1029253
100280.0000000    0.1016575
100320.0000000    0.1029040
100360.0000000    0.1078210
100400.0000000    0.0943262
100440.0000000    0.0970744
100480.0000000    0.1032339
100520.0000000    0.1029681
100560.0000000    0.1078021
100600.0000000    0.1057936
100640.0000000    0.0989874
100680.0000000    0.1029646
100720.0000000    0.1057908
100760.0000000    0.0982375
100800.0000000    0.1004959
100840.0000000    0.0936168
100880.0000000    0.0951246
100920.0000000    0.1136105
100960.0000000    0.1124637
101000.0000000    0.1059146
101040.0000000    0.0886136
101080.0000000    0.0980436
101120.0000000    0.0997560
101160.0000000    0.1031483
101200.0000000    0.0991716
101240.0000000    0.1027933
101280.0000000    0.1012936
101320.0000000    0.1013139
101360.0000000    0.1020243
101400.0000000    0.1025560
101440.0000000    0.0991856
101480.0000000    0.1129178
101520.0000000    0.1016454
101560.0000000    0.1067643
101600.0000000    0.1004022
101640.0000000    0.0984133
101680.0000000    0.0957935
101720.0000000    0.0911050
101760.0000000    0.0869513
101800.0000000    0.0893730
101840.0000000    0.1033713
101880.0000000    0.1048679
101920.0000000    0.0951916
101960.0000000    0.0955522
102000.0000000    0.1062849
102040.0000000    0.0982928
102080.0000000    0.0920811
102120.0000000    0.0987976
102160.0000000    0.0984740
102200.0000000    0.0980024
102240.0000000    0.1081312
102280.0000000    0.1010438
102320.0000000    0.0914230
102360.0000000    0.0988288
102400.0000000    0.0943726
102440.0000000    0.1044192
102480.0000000    0.1105477
102520.0000000    0.1128031
102560.0000000    0.0945085
102600.0000000    0.0996370
102640.0000000    0.1198483
102680.0000000    0.1060193
102720.0000000    0.1105060
102760.0000000    0.1117003
102800.0000000    0.1146891
102840.0000000    0.1038462
102880.0000000    0.1119127
102920.0000000    0.0991551
102960.0000000    0.1188438
103000.0000000    0.1046590
103040.0000000    0.0941665
103080.0000000    0.0975752
103120.0000000    0.1029220
103160.0000000    0.1155334
103200.0000000    0.1100855
103240.0000000    0.1184627
103280.0000000    0.0924633
103320.0000000    0.1110280
103360.0000000    0.1026465
103400.0000000    0.1011426
103440.0000000    0.0972277
103480.0000000    0.0977052
103520.0000000    0.1095377
103560.0000000    0.0963253
103600.0000000    0.0866697
103640.0000000    0.0939032
103680.0000000    0.0894756
103720.0000000    0.0989232
103760.0000000    0.0970305
103800.0000000    0.0890758
103840.0000000    0.0952550
103880.0000000    0.0882878
103920.0000000    0.0902108
103960.0000000    0.0956929
104000.0000000    0.0960900
104040.0000000    0.0905392
104080.0000000    0.1031065
104120.0000000    0.0955267
104160.0000000    0.1012604
104200.0000000    0.1054327
104240.0000000    0.1155974
104280.0000000    0.0975487
104320.0000000    0.0943396
104360.0000000    0.1131805
104400.0000000    0.0915977
104440.0000000    0.0925127
104480.0000000    0.0991404
104520.0000000    0.1031483
104560.0000000    0.0994489
104600.0000000    0.0998465
104640.0000000    0.0987518
104680.0000000    0.1027030
104720.0000000    0.1064700
104760.0000000    0.0981200
104800.0000000    0.0935540
104840.0000000    0.1001124
104880.0000000    0.1065968
104920.0000000    0.1036933
104960.0000000    0.0978026
105000.0000000    0.0954117
105040.0000000    0.0961609
105080.0000000    0.0931709
105120.0000000    0.0890194
105160.0000000    0.0998012
105200.0000000    0.0994014
105240.0000000    0.1079222
105280.0000000    0.1050787
105320.0000000    0.0964208
105360.0000000    0.0982473
105400.0000000    0.0947326
105440.0000000    0.1010076
105480.0000000    0.1088315
105520.0000000    0.0968938
105560.0000000    0.1002441
105600.0000000    0.0933352
105640.0000000    0.0926116
105680.0000000    0.0935795
105720.0000000    0.0932296
105760.0000000    0.0893887
105800.0000000    0.0997117
105840.0000000    0.0985458
105880.0000000    0.1085506
105920.0000000    0.1010292
105960.0000000    0.0944904
106000.0000000    0.0910082
106040.0000000    0.0991983
106080.0000000    0.1038585
106120.0000000    0.0994465
106160.0000000    0.0965412
106200.0000000    0.0956793
106240.0000000    0.0950659
106280.0000000    0.0965710
106320.0000000    0.0969613
106360.0000000    0.1077236
106400.0000000    0.1007629
106440.0000000    0.0950259
106480.0000000    0.0955487
106520.0000000    0.0986360
106560.0000000    0.1007054
106600.0000000    0.1062439
106640.0000000    0.0988026
106680.0000000    0.1066029
106720.0000000    0.0909613
106760.0000000    0.0993358
106800.0000000    0.1026492
106840.0000000    0.1036999
106880.0000000    0.1059605
106920.0000000    0.0907105
106960.0000000    0.0851448
107000.0000000    0.1005664
107040.0000000    0.1009400
107080.0000000    0.0991530
107120.0000000    0.0975290
107160.0000000    0.1016263
107200.0000000    0.1149205
107240.0000000    0.1009634
107280.0000000    0.1064590
107320.0000000    0.0967793
107360.0000000    0.0914184
107400.0000000    0.0944441
107440.0000000    0.0895936
107480.0000000    0.0945699
107520.0000000    0.0915441
107560.0000000    0.1033092
107600.0000000    0.0929685
107640.0000000    0.1066686
107680.0000000    0.0953724
107720.0000000    0.0951863
107760.0000000    0.1020404
107800.0000000    0.1002556
107840.0000000    0.1062745
107880.0000000    0.0930317
107920.0000000    0.0938369
107960.0000000    0.0956931
108000.0000000    0.0936335
108040.0000000    0.1018417
108080.0000000    0.0850291
108120.0000000    0.0901829
108160.0000000    0.0956592
108200.0000000    0.0902673
108240.0000000    0.0926870
108280.0000000    0.0938722
108320.0000000    0.0946435
108360.0000000    0.0980396
108400.0000000    0.0952969
108440.0000000    0.1030343
108480.0000000    0.0977657
108520.0000000    0.0939073
108560.0000000    0.0945857
108600.0000000    0.0953484
108640.0000000    0.0999836
108680.0000000    0.0953560
108720.0000000    0.1002347
108760.0000000    0.1055229
108800.0000000    0.0960987
108840.0000000    0.1202298
108880.0000000    0.1013048
108920.0000000    0.0865899
108960.0000000    0.0994444
109000.0000000    0.0934855
109040.0000000    0.0973097
109080.0000000    0.1036700
109120.0000000    0.0991798
109160.0000000    0.1040072
109200.0000000    0.1048567
109240.0000000    0.1103720
109280.0000000    0.0983308
109320.0000000    0.0995019
109360.0000000    0.1105585
109400.0000000    0.0992058
109440.0000000    0.0964041
109480.0000000    0.1069590
109520.0000000    0.1047922
109560.0000000    0.1058463
109600.0000000    0.1006007
109640.0000000    0.0994911
109680.0000000    0.1115845
109720.0000000    0.1027228
109760.0000000    0.1078359
109800.0000000    0.1032643
109840.0000000    0.0989558
109880.0000000    0.1096549
109920.0000000    0.1106088
109960.0000000    0.1004617
110000.0000000    0.1191957
110040.0000000    0.1150537
110080.0000000    0.1128031
110120.0000000    0.1032733
110160.0000000    0.0975504
110200.0000000    0.1054220
110240.0000000    0.0877900
110280.0000000    0.0843371
110320.0000000    0.0954387
110360.0000000    0.0916464
110400.0000000    0.1048120
110440.0000000    0.1067561
110480.0000000    0.0920819
110520.0000000    0.1012915
110560.0000000    0.1031499
110600.0000000    0.0964132
110640.0000000    0.1050081
110680.0000000    0.0959610
110720.0000000    0.1094213
110760.0000000    0.1009304
110800.0000000    0.1007138
110840.0000000    0.0997557
110880.0000000    0.1057914
110920.0000000    0.0992039
110960.0000000    0.1007045
111000.0000000    0.1143039
111040.0000000    0.1085857
111080.0000000    0.1018151
111120.0000000    0.1036976
111160.0000000    0.1088206
111200.0000000    0.1047871
111240.0000000    0.1031042
111280.0000000    0.1088639
111320.0000000    0.1083539
111360.0000000    0.1269766
111400.0000000    0.0964237
111440.0000000    0.1146662
111480.0000000    0.1008413
111520.0000000    0.1061266
111560.0000000    0.1151293
111600.0000000    0.1077126
111640.0000000    0.1165884
111680.0000000    0.1155976
111720.0000000    0.1178534
111760.0000000    0.1146113
111800.0000000    0.1063238
111840.0000000    0.1131490
111880.0000000    0.1152298
111920.0000000    0.1214687
111960.0000000    0.1144340
112000.0000000    0.1252191
112040.0000000    0.1221872
112080.0000000    0.1160146
112120.0000000    0.1207449
112160.0000000    0.1260846
112200.0000000    0.1266934
112240.0000000    0.1151460
112280.0000000    0.1103063
112320.0000000    0.1201147
112360.0000000    0.1198324
112400.0000000    0.1189752
112440.0000000    0.1229287
112480.0000000    0.1309258
112520.0000000    0.1374473
112560.0000000    0.1214345
112600.0000000    0.1421452
112640.0000000    0.1403036
112680.0000000    0.1203129
112720.0000000    0.1121246
112760.0000000    0.1095882
112800.0000000    0.1126856
112840.0000000    0.1179167
112880.0000000    0.1186569
112920.0000000    0.1089783
112960.0000000    0.1152254
113000.0000000    0.1226634
113040.0000000    0.1074660
113080.0000000    0.1047838
113120.0000000    0.1098076
113160.0000000    0.1127299
113200.0000000    0.1131711
113240.0000000    0.1136198
113280.0000000    0.1146958
113320.0000000    0.1303174
113360.0000000    0.1672182
113400.0000000    0.1496326
113440.0000000    0.1524641
113480.0000000    0.1464109
113520.0000000    0.1457730
113560.0000000    0.1259301
113600.0000000    0.1291908
113640.0000000    0.1100660
113680.0000000    0.1132855
113720.0000000    0.1204717
113760.0000000    0.1213784
113800.0000000    0.1204606
113840.0000000    0.1100126
113880.0000000    0.1219243
113920.0000000    0.1105905
113960.0000000    0.1183889
114000.0000000    0.1157674
114040.0000000    0.1217417
114080.0000000    0.1404425
114120.0000000    0.1288567
114160.0000000    0.1266910
114200.0000000    0.1208343
114240.0000000    0.1086658
114280.0000000    0.1160795
114320.0000000    0.1165424
114360.0000000    0.1347426
114400.0000000    0.1098581
114440.0000000    0.1162621
114480.0000000    0.1236770
114520.0000000    0.1008309
114560.0000000    0.1154816
114600.0000000    0.1097263
114640.0000000    0.0965763
114680.0000000    0.1044436
114720.0000000    0.1146083
114760.0000000    0.1191148
114800.0000000    0.1229029
114840.0000000    0.1272638
114880.0000000    0.1262386
114920.0000000    0.1117809
114960.0000000    0.1181643
115000.0000000    0.1116859
115040.0000000    0.1136682
115080.0000000    0.1127789
115120.0000000    0.1255359
115160.0000000    0.1252237
115200.0000000    0.1433646
115240.0000000    0.1247165
115280.0000000    0.1441175
115320.0000000    0.1498420
115360.0000000    0.1443384
115400.0000000    0.1548192
115440.0000000    0.1493461
115480.0000000    0.1437813
115520.0000000    0.1373923
115560.0000000    0.1212861
115600.0000000    0.1211522
115640.0000000    0.1430819
115680.0000000    0.1256074
115720.0000000    0.1357977
115760.0000000    0.1284106
115800.0000000    0.1287503
115840.0000000    0.1403340
115880.0000000    0.1433006
115920.0000000    0.1578206
115960.0000000    0.1515768
116000.0000000    0.1404185
116040.0000000    0.1420482
116080.0000000    0.1388814
116120.0000000    0.1452187
116160.0000000    0.1353360
116200.0000000    0.1525304
116240.0000000    0.1435647
116280.0000000    0.1466593
116320.0000000    0.1539930
116360.0000000    0.1368061
116400.0000000    0.1434741
116440.0000000    0.1340195
116480.0000000    0.1450685
116520.0000000    0.1405635
116560.0000000    0.1517866
116600.0000000    0.1474682
116640.0000000    0.1428081
116680.0000000    0.1358826
116720.0000000    0.1468662
116760.0000000    0.1581417
116800.0000000    0.1612143
116840.0000000    0.1461839
116880.0000000    0.1461396
116920.0000000    0.1454600
116960.0000000    0.1472111
117000.0000000    0.1431796
117040.0000000    0.1153238
117080.0000000    0.1162779
117120.0000000    0.1291199
117160.0000000    0.1495060
117200.0000000    0.1462316
117240.0000000    0.1377911
117280.0000000    0.1431119
117320.0000000    0.1258765
117360.0000000    0.1276535
117400.0000000    0.1354416
117440.0000000    0.1154891
117480.0000000    0.1443362
117520.0000000    0.1617729
117560.0000000    0.1580194
117600.0000000    0.1400882
117640.0000000    0.1283074
117680.0000000    0.1582625
117720.0000000    0.1371886
117760.0000000    0.1401374
117800.0000000    0.1498407
117840.0000000    0.1520477
117880.0000000    0.1595981
117920.0000000    0.1468078
117960.0000000    0.1368860
118000.0000000    0.1273542
118040.0000000    0.1347963
118080.0000000    0.1470801
118120.0000000    0.1369984
118160.0000000    0.1332849
118200.0000000    0.1434601
118240.0000000    0.1440489
118280.0000000    0.1541064
118320.0000000    0.1377401
118360.0000000    0.1305709
118400.0000000    0.1263528
118440.0000000    0.1433605
118480.0000000    0.1589095
118520.0000000    0.1419455
118560.0000000    0.1292059
118600.0000000    0.1323071
118640.0000000    0.1336967
118680.0000000    0.1324963
118720.0000000    0.1248597
118760.0000000    0.1185835
118800.0000000    0.1262363
118840.0000000    0.1217873
118880.0000000    0.1178559
118920.0000000    0.1175170
118960.0000000    0.1142408
119000.0000000    0.1213528
119040.0000000    0.1254489
119080.0000000    0.1172254
119120.0000000    0.1360726
119160.0000000    0.1290303
119200.0000000    0.1222107
119240.0000000    0.1370312
119280.0000000    0.1483098
119320.0000000    0.1251915
119360.0000000    0.1395447
119400.0000000    0.1573131
119440.0000000    0.1220419
119480.0000000    0.1342660
119520.0000000    0.1207226
119560.0000000    0.1188837
119600.0000000    0.1223854
119640.0000000    0.1188914
119680.0000000    0.1297724
119720.0000000    0.1272544
119760.0000000    0.1239354
119800.0000000    0.1197081
119840.0000000    0.1391639
119880.0000000    0.1275638
119920.0000000    0.1259570
119960.0000000    0.1194402
120000.0000000    0.1265149
120040.0000000    0.1319109
120080.0000000    0.1203350
120120.0000000    0.1386168
120160.0000000    0.1156637
120200.0000000    0.1388061
120240.0000000    0.1293471
120280.0000000    0.1283588
120320.0000000    0.1333140
120360.0000000    0.1230707
120400.0000000    0.1305590
120440.0000000    0.1344934
120480.0000000    0.1156266
120520.0000000    0.1312085
120560.0000000    0.1314577
120600.0000000    0.1211471
120640.0000000    0.1164665
120680.0000000    0.1073713
120720.0000000    0.1296206
120760.0000000    0.1437946
120800.0000000    0.1286987
120840.0000000    0.1382634
120880.0000000    0.1587932
120920.0000000    0.1370313
120960.0000000    0.1603232
121000.0000000    0.1453373
121040.0000000    0.1398876
121080.0000000    0.1279456
121120.0000000    0.1163300
121160.0000000    0.1300531
121200.0000000    0.1309012
121240.0000000    0.1341250
121280.0000000    0.1379709
121320.0000000    0.1438082
121360.0000000    0.1419459
121400.0000000    0.1246404
121440.0000000    0.1365386
121480.0000000    0.1315382
121520.0000000    0.1298413
121560.0000000    0.1340333
121600.0000000    0.1379717
121640.0000000    0.1363480
121680.0000000    0.1492824
121720.0000000    0.1412955
121760.0000000    0.1327263
121800.0000000    0.1584800
121840.0000000    0.1505562
121880.0000000    0.1695068
121920.0000000    0.1534491
121960.0000000    0.1431415
122000.0000000    0.1557715
122040.0000000    0.1556449
122080.0000000    0.1580921
122120.0000000    0.1496768
122160.0000000    0.1330980
122200.0000000    0.1363590
122240.0000000    0.1401687
122280.0000000    0.1413034
122320.0000000    0.1319702
122360.0000000    0.1379664
122400.0000000    0.1343456
122440.0000000    0.1340021
122480.0000000    0.1296282
122520.0000000    0.1434544
122560.0000000    0.1613485
122600.0000000    0.1443559
122640.0000000    0.1392527
122680.0000000    0.1390088
122720.0000000    0.1575167
122760.0000000    0.1310350
122800.0000000    0.1255223
122840.0000000    0.1328169
122880.0000000    0.1277679
122920.0000000    0.1264280
122960.0000000    0.1428310
123000.0000000    0.1279427
123040.0000000    0.1371987
123080.0000000    0.1407295
123120.0000000    0.1403901
123160.0000000    0.1212772
123200.0000000    0.1353412
123240.0000000    0.1142396
123280.0000000    0.1213987
123320.0000000    0.1148743
123360.0000000    0.1159332
123400.0000000    0.1237623
123440.0000000    0.1208441
123480.0000000    0.1256093
123520.0000000    0.1233498
123560.0000000    0.1421045
123600.0000000    0.1342199
123640.0000000    0.1211415
123680.0000000    0.1162100
123720.0000000    0.1113192
123760.0000000    0.1170268
123800.0000000    0.1258198
123840.0000000    0.1160931
123880.0000000    0.1327457
123920.0000000    0.1220953
123960.0000000    0.1272979
124000.0000000    0.1250218
124040.0000000    0.1322090
124080.0000000    0.1317014
124120.0000000    0.1399713
124160.0000000    0.1248139
124200.0000000    0.1328744
124240.0000000    0.1464895
124280.0000000    0.1437380
124320.0000000    0.1439159
124360.0000000    0.1382934
124400.0000000    0.1287817
124440.0000000    0.1297709
124480.0000000    0.1246149
124520.0000000    0.1181907
124560.0000000    0.1334770
124600.0000000    0.1209127
124640.0000000    0.1208515
124680.0000000    0.1183974
124720.0000000    0.1242146
124760.0000000    0.1244447
124800.0000000    0.1081531
124840.0000000    0.1180532
124880.0000000    0.1258357
124920.0000000    0.1287742
124960.0000000    0.1192377
125000.0000000    0.1296970
125040.0000000    0.1354692
125080.0000000    0.1255424
125120.0000000    0.1236720
125160.0000000    0.1215838
125200.0000000    0.1328019
125240.0000000    0.1413450
125280.0000000    0.1387153
125320.0000000    0.1196809
125360.0000000    0.1126154
125400.0000000    0.1043321
125440.0000000    0.1202512
125480.0000000    0.1447940
125520.0000000    0.1197990
125560.0000000    0.1214398
125600.0000000    0.1203379
125640.0000000    0.1243708
125680.0000000    0.1262930
125720.0000000    0.1161155
125760.0000000    0.1277952
125800.0000000    0.1316555
125840.0000000    0.1415837
125880.0000000    0.1319909
125920.0000000    0.1318553
125960.0000000    0.1436289
126000.0000000    0.1404646
126040.0000000    0.1334910
126080.0000000    0.1496836
126120.0000000    0.1467644
126160.0000000    0.1324879
126200.0000000    0.1281569
126240.0000000    0.1554953
126280.0000000    0.1305142
126320.0000000    0.1338428
126360.0000000    0.1412254
126400.0000000    0.1399204
126440.0000000    0.1392138
126480.0000000    0.1397305
126520.0000000    0.1541637
126560.0000000    0.1262108
126600.0000000    0.1575773
126640.0000000    0.1538680
126680.0000000    0.1454062
126720.0000000    0.1339268
126760.0000000    0.1386655
126800.0000000    0.1485592
126840.0000000    0.1483779
126880.0000000    0.1510411
126920.0000000    0.1347020
126960.0000000    0.1284491
127000.0000000    0.1318615
127040.0000000    0.1408835
127080.0000000    0.1419908
127120.0000000    0.1533481
127160.0000000    0.1498298
127200.0000000    0.1574074
127240.0000000    0.1581997
127280.0000000    0.1327095
127320.0000000    0.1455884
127360.0000000    0.1325959
127400.0000000    0.1347325
127440.0000000    0.1322568
127480.0000000    0.1327927
127520.0000000    0.1397190
127560.0000000    0.1336799
127600.0000000    0.1511680
127640.0000000    0.1490972
127680.0000000    0.1305310
127720.0000000    0.1395511
127760.0000000    0.1456647
127800.0000000    0.1385743
127840.0000000    0.1458237
127880.0000000    0.1507166
127920.0000000    0.1506487
127960.0000000    0.1589897
128000.0000000    0.1362525
128040.0000000    0.1544637
128080.0000000    0.1445476
128120.0000000    0.1311815
128160.0000000    0.1333424
128200.0000000    0.1253467
128240.0000000    0.1438690
128280.0000000    0.1343119
128320.0000000    0.1269629
128360.0000000    0.1339398
128400.0000000    0.1351124
128440.0000000    0.1278291
128480.0000000    0.1433991
128520.0000000    0.1250586
128560.0000000    0.1335302
128600.0000000    0.1394055
128640.0000000    0.1441479
128680.0000000    0.1535797
128720.0000000    0.1504927
128760.0000000    0.1436264
128800.0000000    0.1558234
128840.0000000    0.1614463
128880.0000000    0.1528778
128920.0000000    0.1360155
128960.0000000    0.1402645
129000.0000000    0.1393320
129040.0000000    0.1472771
129080.0000000    0.1456335
129120.0000000    0.1449272
129160.0000000    0.1329988
129200.0000000    0.1280027
129240.0000000    0.1385696
129280.0000000    0.1338099
129320.0000000    0.1351350
129360.0000000    0.1301277
129400.0000000    0.1312988
129440.0000000    0.1421512
129480.0000000    0.1517055
129520.0000000    0.1352264
129560.0000000    0.1498425
129600.0000000    0.1578214
129640.0000000    0.1434851
129680.0000000    0.1665780
129720.0000000    0.1473025
129760.0000000    0.1369955
129800.0000000    0.1259573
129840.0000000    0.1321575
129880.0000000    0.1126909
129920.0000000    0.1237015
129960.0000000    0.1264911
130000.0000000    0.1159287
130040.0000000    0.1163946
130080.0000000    0.1143206
130120.0000000    0.1138889
130160.0000000    0.1283604
130200.0000000    0.1191657
130240.0000000    0.1205256
130280.0000000    0.1065161
130320.0000000    0.1214051
130360.0000000    0.1363853
130400.0000000    0.1313039
130440.0000000    0.1132215
130480.0000000    0.1196570
130520.0000000    0.1239767
130560.0000000    0.1151816
130600.0000000    0.1048712
130640.0000000    0.1096706
130680.0000000    0.1065938
130720.0000000    0.1229572
130760.0000000    0.1110693
130800.0000000    0.1144344
130840.0000000    0.1299271
130880.0000000    0.1377616
130920.0000000    0.1322097
130960.0000000    0.1352119
131000.0000000    0.1187624
131040.0000000    0.1222662
131080.0000000    0.1222562
131120.0000000    0.1366462
131160.0000000    0.1299338
131200.0000000    0.1102248
131240.0000000    0.1276405
131280.0000000    0.1214763
131320.0000000    0.1396126
131360.0000000    0.1246111
131400.0000000    0.1157622
131440.0000000    0.1282332
131480.0000000    0.1419332
131520.0000000    0.1322090
131560.0000000    0.1239996
131600.0000000    0.1160352
131640.0000000    0.1286184
131680.0000000    0.1239749
131720.0000000    0.1170601
131760.0000000    0.1280434
131800.0000000    0.1187728
131840.0000000    0.1399491
131880.0000000    0.1263689
131920.0000000    0.1291666
131960.0000000    0.1133514
132000.0000000    0.1322262
132040.0000000    0.1310553
132080.0000000    0.1247844
132120.0000000    0.1123988
132160.0000000    0.1333061
132200.0000000    0.1446376
132240.0000000    0.1379533
132280.0000000    0.1284870
132320.0000000    0.1318054
132360.0000000    0.1107787
132400.0000000    0.1250127
132440.0000000    0.1214534
132480.0000000    0.1536097
132520.0000000    0.1189764
132560.0000000    0.1376664
132600.0000000    0.1256031
132640.0000000    0.1292097
132680.0000000    0.1245753
132720.0000000    0.1156300
132760.0000000    0.1100404
132800.0000000    0.1334788
132840.0000000    0.1151019
132880.0000000    0.1177800
132920.0000000    0.1078565
132960.0000000    0.1236623
133000.0000000    0.1192371
133040.0000000    0.1235064
133080.0000000    0.1143887
133120.0000000    0.1103787
133160.0000000    0.1227177
133200.0000000    0.1213210
133240.0000000    0.1275275
133280.0000000    0.1400657
133320.0000000    0.1358685
133360.0000000    0.1243753
133400.0000000    0.1386305
133440.0000000    0.1252195
133480.0000000    0.1221570
133520.0000000    0.1120983
133560.0000000    0.1146970
133600.0000000    0.1239518
133640.0000000    0.1119388
133680.0000000    0.1195789
133720.0000000    0.1193706
133760.0000000    0.1424271
133800.0000000    0.1303310
133840.0000000    0.1185372
133880.0000000    0.1293301
133920.0000000    0.1325523
133960.0000000    0.1251047
134000.0000000    0.1266100
134040.0000000    0.1247346
134080.0000000    0.1241219
134120.0000000    0.1130352
134160.0000000    0.1203930
134200.0000000    0.1147237
134240.0000000    0.1178547
134280.0000000    0.1208140
134320.0000000    0.1250280
134360.0000000    0.1186257
134400.0000000    0.1223716
134440.0000000    0.1153204
134480.0000000    0.1104278
134520.0000000    0.1183235
134560.0000000    0.1119275
134600.0000000    0.1159716
134640.0000000    0.1246285
134680.0000000    0.1166998
134720.0000000    0.1097735
134760.0000000    0.1248744
134800.0000000    0.1361896
134840.0000000    0.1433117
134880.0000000    0.1288742
134920.0000000    0.1297197
134960.0000000    0.1229732
135000.0000000    0.1255847
135040.0000000    0.1102658
135080.0000000    0.1197572
135120.0000000    0.1250665
135160.0000000    0.1059024
135200.0000000    0.1114842
135240.0000000    0.1074179
135280.0000000    0.1220391
135320.0000000    0.1295741
135360.0000000    0.1349651
135400.0000000    0.1150332
135440.0000000    0.1208065
135480.0000000    0.1140250
135520.0000000    0.1150077
135560.0000000    0.1377914
135600.0000000    0.1207747
135640.0000000    0.1149072
135680.0000000    0.1163573
135720.0000000    0.1157271
135760.0000000    0.1074177
135800.0000000    0.1227111
135840.0000000    0.1216671
135880.0000000    0.1277513
135920.0000000    0.1185444
135960.0000000    0.1237997
136000.0000000    0.1377684
136040.0000000    0.1231412
136080.0000000    0.1110115
136120.0000000    0.1169705
136160.0000000    0.1290396
136200.0000000    0.1171134
136240.0000000    0.1271965
136280.0000000    0.1307001
136320.0000000    0.1224961
136360.0000000    0.1032000
136400.0000000    0.1167897
136440.0000000    0.1152856
136480.0000000    0.1179529
136520.0000000    0.1105061
136560.0000000    0.1158001
136600.0000000    0.1095092
136640.0000000    0.1249702
136680.0000000    0.1204997
136720.0000000    0.1129124
136760.0000000    0.1177880
136800.0000000    0.1125668
136840.0000000    0.1106232
136880.0000000    0.1125480
136920.0000000    0.1186718
136960.0000000    0.1205086
137000.0000000    0.1418575
137040.0000000    0.1309563
137080.0000000    0.1117840
137120.0000000    0.1196311
137160.0000000    0.1176743
137200.0000000    0.1126749
137240.0000000    0.1117515
137280.0000000    0.1206955
137320.0000000    0.1175252
137360.0000000    0.1199920
137400.0000000    0.1088527
137440.0000000    0.1125418
137480.0000000    0.1162968
137520.0000000    0.1218825
137560.0000000    0.1119490
137600.0000000    0.1203566
137640.0000000    0.1167967
137680.0000000    0.1068785
137720.0000000    0.1075795
137760.0000000    0.1064399
137800.0000000    0.1087606
137840.0000000    0.1122153
137880.0000000    0.1083386
137920.0000000    0.0960847
137960.0000000    0.1017180
138000.0000000    0.1110978
138040.0000000    0.0967272
138080.0000000    0.1065150
138120.0000000    0.1090364
138160.0000000    0.1160811
138200.0000000    0.1126304
138240.0000000    0.1135313
138280.0000000    0.1115001
138320.0000000    0.1116322
138360.0000000    0.1188812
138400.0000000    0.1158781
138440.0000000    0.1169132
138480.0000000    0.1169677
138520.0000000    0.1154868
138560.0000000    0.1163576
138600.0000000    0.1263316
138640.0000000    0.1190923
138680.0000000    0.1071474
138720.0000000    0.1134201
138760.0000000    0.1148125
138800.0000000    0.1218091
138840.0000000    0.1267425
138880.0000000    0.1354211
138920.0000000    0.1188291
138960.0000000    0.1259104
139000.0000000    0.1120864
139040.0000000    0.1285762
139080.0000000    0.1038509
139120.0000000    0.1285418
139160.0000000    0.1445602
139200.0000000    0.1377272
139240.0000000    0.1377038
139280.0000000    0.1205552
139320.0000000    0.1274071
139360.0000000    0.1404572
139400.0000000    0.1430169
139440.0000000    0.1156792
139480.0000000    0.1211805
139520.0000000    0.1240258
139560.0000000    0.1073367
139600.0000000    0.1314400
139640.0000000    0.1217835
139680.0000000    0.1129448
139720.0000000    0.1234191
139760.0000000    0.1313552
139800.0000000    0.1233079
139840.0000000    0.1257411
139880.0000000    0.1211993
139920.0000000    0.1284014
139960.0000000    0.1396872
140000.0000000    0.1266065
140040.0000000    0.1188182
140080.0000000    0.1134606
140120.0000000    0.1363958
140160.0000000    0.1187225
140200.0000000    0.1099552
140240.0000000    0.1181530
140280.0000000    0.1121477
140320.0000000    0.1047429
140360.0000000    0.1090870
140400.0000000    0.1121693
140440.0000000    0.1139246
140480.0000000    0.1274403
140520.0000000    0.1194860
140560.0000000    0.1200382
140600.0000000    0.1307460
140640.0000000    0.1194869
140680.0000000    0.1270019
140720.0000000    0.1309305
140760.0000000    0.1320070
140800.0000000    0.1230680
140840.0000000    0.1266000
140880.0000000    0.1140498
140920.0000000    0.1284786
140960.0000000    0.1110756
141000.0000000    0.1172977
141040.0000000    0.1179282
141080.0000000    0.1282469
141120.0000000    0.1324912
141160.0000000    0.1413201
141200.0000000    0.1252210
141240.0000000    0.1262528
141280.0000000    0.1223732
141320.0000000    0.1238628
141360.0000000    0.1354869
141400.0000000    0.1258776
141440.0000000    0.1287713
141480.0000000    0.1293493
141520.0000000    0.1237247
141560.0000000    0.1387715
141600.0000000    0.1365800
141640.0000000    0.1179043
141680.0000000    0.1345944
141720.0000000    0.1334951
141760.0000000    0.1264469
141800.0000000    0.1155027
141840.0000000    0.1300443
141880.0000000    0.1239871
141920.0000000    0.1397164
141960.0000000    0.1323503
142000.0000000    0.1389605
142040.0000000    0.1301707
142080.0000000    0.1375502
142120.0000000    0.1351448
142160.0000000    0.1431247
142200.0000000    0.1249875
142240.0000000    0.1296016
142280.0000000    0.1273822
142320.0000000    0.1365027
142360.0000000    0.1246337
142400.0000000    0.1264062
142440.0000000    0.1332385
142480.0000000    0.1325231
142520.0000000    0.1257081
142560.0000000    0.1303283
142600.0000000    0.1221871
142640.0000000    0.1267896
142680.0000000    0.1352174
142720.0000000    0.1175746
142760.0000000    0.1185525
142800.0000000    0.1239230
142840.0000000    0.1178945
142880.0000000    0.1223284
142920.0000000    0.1176323
142960.0000000    0.1301439
143000.0000000    0.1412932
143040.0000000    0.1277722
143080.0000000    0.1396853
143120.0000000    0.1349255
143160.0000000    0.1349287
143200.0000000    0.1489449
143240.0000000    0.1375638
143280.0000000    0.1315734
143320.0000000    0.1486361
143360.0000000    0.1307174
143400.0000000    0.1396477
143440.0000000    0.1529580
143480.0000000    0.1493615
143520.0000000    0.1465328
143560.0000000    0.1495115
143600.0000000    0.1467865
143640.0000000    0.1397949
143680.0000000    0.1348670
143720.0000000    0.1372716
143760.0000000    0.1542065
143800.0000000    0.1338600
143840.0000000    0.1675771
143880.0000000    0.1635161
143920.0000000    0.1513162
143960.0000000    0.1430997
144000.0000000    0.1388345
144040.0000000    0.1387187
144080.0000000    0.1368831
144120.0000000    0.1488312
144160.0000000    0.1335316
144200.0000000    0.1427895
144240.0000000    0.1352657
144280.0000000    0.1284943
144320.0000000    0.1502257
144360.0000000    0.1462559
144400.0000000    0.1455026
144440.0000000    0.1494389
144480.0000000    0.1479892
144520.0000000    0.1313303
144560.0000000    0.1364747
144600.0000000    0.1365357
144640.0000000    0.1402584
144680.0000000    0.1349633
144720.0000000    0.1401804
144760.0000000    0.1346491
144800.0000000    0.1431045
144840.0000000    0.1268070
144880.0000000    0.1265400
144920.0000000    0.1440761
144960.0000000    0.1394830
145000.0000000    0.1428976
145040.0000000    0.1408501
145080.0000000    0.1511188
145120.0000000    0.1309772
145160.0000000    0.1388039
145200.0000000    0.1488197
145240.0000000    0.1615421
145280.0000000    0.1503131
145320.0000000    0.1532225
145360.0000000    0.1560290
145400.0000000    0.1625780
145440.0000000    0.1517340
145480.0000000    0.1531023
145520.0000000    0.1557885
145560.0000000    0.1585809
145600.0000000    0.1449234
145640.0000000    0.1490311
145680.0000000    0.1319029
145720.0000000    0.1552321
145760.0000000    0.1408172
145800.0000000    0.1514075
145840.0000000    0.1442593
145880.0000000    0.1341166
145920.0000000    0.1519875
145960.0000000    0.1595563
146000.0000000    0.1455770
146040.0000000    0.1490858
146080.0000000    0.1340063
146120.0000000    0.1420761
146160.0000000    0.1496568
146200.0000000    0.1550970
146240.0000000    0.1422687
146280.0000000    0.1419413
146320.0000000    0.1359488
146360.0000000    0.1307993
146400.0000000    0.1358561
146440.0000000    0.1185685
146480.0000000    0.1343664
146520.0000000    0.1439041
146560.0000000    0.1451371
146600.0000000    0.1391446
146640.0000000    0.1335465
146680.0000000    0.1402144
146720.0000000    0.1471717
146760.0000000    0.1501596
146800.0000000    0.1486655
146840.0000000    0.1411493
146880.0000000    0.1350606
146920.0000000    0.1442994
146960.0000000    0.1396620
147000.0000000    0.1348459
147040.0000000    0.1513524
147080.0000000    0.1536900
147120.0000000    0.1462308
147160.0000000    0.1265138
147200.0000000    0.1353480
147240.0000000    0.1475643
147280.0000000    0.1498714
147320.0000000    0.1435830
147360.0000000    0.1505468
147400.0000000    0.1585067
147440.0000000    0.1354082
147480.0000000    0.1529943
147520.0000000    0.1382118
147560.0000000    0.1392245
147600.0000000    0.1296934
147640.0000000    0.1422776
147680.0000000    0.1686008
147720.0000000    0.1711314
147760.0000000    0.1534865
147800.0000000    0.1475190
147840.0000000    0.1556446
147880.0000000    0.1563602
147920.0000000    0.1525992
147960.0000000    0.1399879
148000.0000000    0.1408251
148040.0000000    0.1392165
148080.0000000    0.1471009
148120.0000000    0.1603486
148160.0000000    0.1565292
148200.0000000    0.1402376
148240.0000000    0.1487638
148280.0000000    0.1412535
148320.0000000    0.1534434
148360.0000000    0.1536261
148400.0000000    0.1409269
148440.0000000    0.1568218
148480.0000000    0.1511910
148520.0000000    0.1437126
148560.0000000    0.1394482
148600.0000000    0.1473266
148640.0000000    0.1386813
148680.0000000    0.1497595
148720.0000000    0.1340500
148760.0000000    0.1520250
148800.0000000    0.1385073
148840.0000000    0.1568125
148880.0000000    0.1501287
148920.0000000    0.1479798
148960.0000000    0.1355738
149000.0000000    0.1393863
149040.0000000    0.1445403
149080.0000000    0.1393692
149120.0000000    0.1362139
149160.0000000    0.1381695
149200.0000000    0.1376424
149240.0000000    0.1340382
149280.0000000    0.1332303
149320.0000000    0.1436726
149360.0000000    0.1538141
149400.0000000    0.1390205
149440.0000000    0.1537304
149480.0000000    0.1414035
149520.0000000    0.1658467
149560.0000000    0.1401795
149600.0000000    0.1608516
149640.0000000    0.1626040
149680.0000000    0.1391100
149720.0000000    0.1524272
149760.0000000    0.1527819
149800.0000000    0.1549340
149840.0000000    0.1556730
149880.0000000    0.1379732
149920.0000000    0.1507249
149960.0000000    0.1596264
150000.0000000    0.1539361
150040.0000000    0.1456745
150080.0000000    0.1339102
150120.0000000    0.1320638
150160.0000000    0.1298308
150200.0000000    0.1426009
150240.0000000    0.1446699
150280.0000000    0.1417956
150320.0000000    0.1406649
150360.0000000    0.1208557
150400.0000000    0.1220165
150440.0000000    0.1292021
150480.0000000    0.1208643
150520.0000000    0.1263891
150560.0000000    0.1073478
150600.0000000    0.1323829
150640.0000000    0.1183604
150680.0000000    0.1166181
150720.0000000    0.1182260
150760.0000000    0.1319536
150800.0000000    0.1219948
150840.0000000    0.1273137
150880.0000000    0.1326227
150920.0000000    0.1283227
150960.0000000    0.1196029
151000.0000000    0.1155178
151040.0000000    0.1332050
151080.0000000    0.1215575
151120.0000000    0.1241704
151160.0000000    0.1184273
151200.0000000    0.1284580
151240.0000000    0.1241428
151280.0000000    0.1287801
151320.0000000    0.1311898
151360.0000000    0.1369730
151400.0000000    0.1315396
151440.0000000    0.1300407
151480.0000000    0.1298067
151520.0000000    0.1198651
151560.0000000    0.1188410
151600.0000000    0.1263806
151640.0000000    0.1283477
151680.0000000    0.1151171
151720.0000000    0.1248341
151760.0000000    0.1244000
151800.0000000    0.1252639
151840.0000000    0.1273008
151880.0000000    0.1308855
151920.0000000    0.1401579
151960.0000000    0.1466353
152000.0000000    0.1256761
152040.0000000    0.1235925
152080.0000000    0.1260241
152120.0000000    0.1299931
152160.0000000    0.1359163
152200.0000000    0.1374485
152240.0000000    0.1368372
152280.0000000    0.1326135
152320.0000000    0.1393250
152360.0000000    0.1294363
152400.0000000    0.1393365
152440.0000000    0.1190580
152480.0000000    0.1366991
152520.0000000    0.1312208
152560.0000000    0.1315118
152600.0000000    0.1381940
152640.0000000    0.1332889
152680.0000000    0.1204155
152720.0000000    0.1342887
152760.0000000    0.1226188
152800.0000000    0.1265523
152840.0000000    0.1453273
152880.0000000    0.1472664
152920.0000000    0.1416310
152960.0000000    0.1539570
153000.0000000    0.1354186
153040.0000000    0.1295257
153080.0000000    0.1367000
153120.0000000    0.1321023
153160.0000000    0.1332328
153200.0000000    0.1418491
153240.0000000    0.1341997
153280.0000000    0.1547740
153320.0000000    0.1435247
153360.0000000    0.1239085
153400.0000000    0.1345883
153440.0000000    0.1255127
153480.0000000    0.1274008
153520.0000000    0.1203657
153560.0000000    0.1322885
153600.0000000    0.1238884
153640.0000000    0.1345225
153680.0000000    0.1252477
153720.0000000    0.1266433
153760.0000000    0.1241704
153800.0000000    0.1317878
153840.0000000    0.1419861
153880.0000000    0.1314267
153920.0000000    0.1375827
153960.0000000    0.1403358
154000.0000000    0.1317337
154040.0000000    0.1450276
154080.0000000    0.1454751
154120.0000000    0.1364598
154160.0000000    0.1318444
154200.0000000    0.1332641
154240.0000000    0.1456277
154280.0000000    0.1267527
154320.0000000    0.1358836
154360.0000000    0.1356966
154400.0000000    0.1232558
154440.0000000    0.1296651
154480.0000000    0.1350993
154520.0000000    0.1371539
154560.0000000    0.1527577
154600.0000000    0.1631832
154640.0000000    0.1492513
154680.0000000    0.1167305
154720.0000000    0.1264861
154760.0000000    0.1222960
154800.0000000    0.1232684
154840.0000000    0.1348332
154880.0000000    0.1396243
154920.0000000    0.1450923
154960.0000000    0.1407885
155000.0000000    0.1260381
155040.0000000    0.1369707
155080.0000000    0.1565186
155120.0000000    0.1431600
155160.0000000    0.1441624
155200.0000000    0.1379110
155240.0000000    0.1360781
155280.0000000    0.1465976
155320.0000000    0.1361420
155360.0000000    0.1369734
155400.0000000    0.1366647
155440.0000000    0.1240650
155480.0000000    0.1234967
155520.0000000    0.1239779
155560.0000000    0.1274350
155600.0000000    0.1339759
155640.0000000    0.1360002
155680.0000000    0.1413242
155720.0000000    0.1352596
155760.0000000    0.1364676
155800.0000000    0.1253870
155840.0000000    0.1456023
155880.0000000    0.1387386
155920.0000000    0.1420358
155960.0000000    0.1500186
156000.0000000    0.1381705
156040.0000000    0.1404123
156080.0000000    0.1379105
156120.0000000    0.1266016
156160.0000000    0.1435609
156200.0000000    0.1554676
156240.0000000    0.1398108
156280.0000000    0.1385796
156320.0000000    0.1399174
156360.0000000    0.1471976
156400.0000000    0.1501051
156440.0000000    0.1451048
156480.0000000    0.1540027
156520.0000000    0.1409449
156560.0000000    0.1490391
156600.0000000    0.1311756
156640.0000000    0.1425011
156680.0000000    0.1439403
156720.0000000    0.1437672
156760.0000000    0.1454540
156800.0000000    0.1414576
156840.0000000    0.1461776
156880.0000000    0.1372926
156920.0000000    0.1348078
156960.0000000    0.1388757
157000.0000000    0.1373319
157040.0000000    0.1385437
157080.0000000    0.1486749
157120.0000000    0.1383502
157160.0000000    0.1675393
157200.0000000    0.1569706
157240.0000000    0.1475097
157280.0000000    0.1517319
157320.0000000    0.1443897
157360.0000000    0.1581557
157400.0000000    0.1544200
157440.0000000    0.1434459
157480.0000000    0.1445301
157520.0000000    0.1571929
157560.0000000    0.1584238
157600.0000000    0.1428118
157640.0000000    0.1539774
157680.0000000    0.1461281
157720.0000000    0.1458021
157760.0000000    0.1317260
157800.0000000    0.1506909
157840.0000000    0.1341318
157880.0000000    0.1424220
157920.0000000    0.1482436
157960.0000000    0.1497506
158000.0000000    0.1423825
158040.0000000    0.1470219
158080.0000000    0.1398153
158120.0000000    0.1503662
158160.0000000    0.1292129
158200.0000000    0.1246187
158240.0000000    0.1372876
158280.0000000    0.1295398
158320.0000000    0.1395286
158360.0000000    0.1435231
158400.0000000    0.1583946
158440.0000000    0.1485045
158480.0000000    0.1501212
158520.0000000    0.1480280
158560.0000000    0.1491806
158600.0000000    0.1446963
158640.0000000    0.1621791
158680.0000000    0.1404763
158720.0000000    0.1449763
158760.0000000    0.1525664
158800.0000000    0.1553616
158840.0000000    0.1676187
158880.0000000    0.1547717
158920.0000000    0.1487741
158960.0000000    0.1439913
159000.0000000    0.1381384
159040.0000000    0.1293246
159080.0000000    0.1437430
159120.0000000    0.1437168
159160.0000000    0.1454150
159200.0000000    0.1415240
159240.0000000    0.1434642
159280.0000000    0.1483848
159320.0000000    0.1353402
159360.0000000    0.1365514
159400.0000000    0.1530000
159440.0000000    0.1491328
159480.0000000    0.1403028
159520.0000000    0.1481550
159560.0000000    0.1402973
159600.0000000    0.1389235
159640.0000000    0.1488840
159680.0000000    0.1546972
159720.0000000    0.1601788
159760.0000000    0.1503056
159800.0000000    0.1513718
159840.0000000    0.1404251
159880.0000000    0.1645518
159920.0000000    0.1643444
159960.0000000    0.1528715
160000.0000000    0.1608941
160040.0000000    0.1446033
160080.0000000    0.1373529
160120.0000000    0.1409850
160160.0000000    0.1433668
160200.0000000    0.1317653
160240.0000000    0.1375263
160280.0000000    0.1351188
160320.0000000    0.1271715
160360.0000000    0.1460458
160400.0000000    0.1404203
160440.0000000    0.1433681
160480.0000000    0.1469817
160520.0000000    0.1504039
160560.0000000    0.1531219
160600.0000000    0.1481221
160640.0000000    0.1539711
160680.0000000    0.1601738
160720.0000000    0.1475335
160760.0000000    0.1465166
160800.0000000    0.1394067
160840.0000000    0.1475171
160880.0000000    0.1347411
160920.0000000    0.1281153
160960.0000000    0.1362135
161000.0000000    0.1326238
161040.0000000    0.1495972
161080.0000000    0.1557280
161120.0000000    0.1328190
161160.0000000    0.1341529
161200.0000000    0.1289581
161240.0000000    0.1366044
161280.0000000    0.1263054
161320.0000000    0.1211551
161360.0000000    0.1333430
161400.0000000    0.1318778
161440.0000000    0.1240886
161480.0000000    0.1327953
161520.0000000    0.1331316
161560.0000000    0.1361707
161600.0000000    0.1322245
161640.0000000    0.1188065
161680.0000000    0.1214598
161720.0000000    0.1198149
161760.0000000    0.1217925
161800.0000000    0.1221984
161840.0000000    0.1160847
161880.0000000    0.1228327
161920.0000000    0.1300603
161960.0000000    0.1452579
162000.0000000    0.1389399
162040.0000000    0.1400241
162080.0000000    0.1464715
162120.0000000    0.1363246
162160.0000000    0.1490452
162200.0000000    0.1450560
162240.0000000    0.1348727
162280.0000000    0.1314055
162320.0000000    0.1429288
162360.0000000    0.1270616
162400.0000000    0.1274996
162440.0000000    0.1268628
162480.0000000    0.1284824
162520.0000000    0.1271522
162560.0000000    0.1361810
162600.0000000    0.1349474
162640.0000000    0.1381389
162680.0000000    0.1283854
162720.0000000    0.1319065
162760.0000000    0.1376050
162800.0000000    0.1413127
162840.0000000    0.1415874
162880.0000000    0.1277669
162920.0000000    0.1289264
162960.0000000    0.1309092
163000.0000000    0.1304350
163040.0000000    0.1394624
163080.0000000    0.1316520
163120.0000000    0.1382459
163160.0000000    0.1593726
163200.0000000    0.1552169
163240.0000000    0.1416263
163280.0000000    0.1422488
163320.0000000    0.1453955
163360.0000000    0.1307999
163400.0000000    0.1175415
163440.0000000    0.1318805
163480.0000000    0.1256180
163520.0000000    0.1158560
163560.0000000    0.1210586
163600.0000000    0.1256847
163640.0000000    0.1327478
163680.0000000    0.1354163
163720.0000000    0.1199997
163760.0000000    0.1281599
163800.0000000    0.1178095
163840.0000000    0.1230043
163880.0000000    0.1420235
163920.0000000    0.1370479
163960.0000000    0.1306082
164000.0000000    0.1356138
164040.0000000    0.1259505
164080.0000000    0.1358689
164120.0000000    0.1320550
164160.0000000    0.1346612
164200.0000000    0.1508771
164240.0000000    0.1508263
164280.0000000    0.1465593
164320.0000000    0.1541654
164360.0000000    0.1305838
164400.0000000    0.1523608
164440.0000000    0.1250989
164480.0000000    0.1088529
164520.0000000    0.1066973
164560.0000000    0.1247407
164600.0000000    0.1421332
164640.0000000    0.1390882
164680.0000000    0.1226237
164720.0000000    0.1352034
164760.0000000    0.1389081
164800.0000000    0.1342806
164840.0000000    0.1363889
164880.0000000    0.1496281
164920.0000000    0.1329369
164960.0000000    0.1261291
165000.0000000    0.1377746
165040.0000000    0.1399076
165080.0000000    0.1453987
165120.0000000    0.1359332
165160.0000000    0.1341867
165200.0000000    0.1231598
165240.0000000    0.1206219
165280.0000000    0.1208899
165320.0000000    0.1302360
165360.0000000    0.1347039
165400.0000000    0.1230435
165440.0000000    0.1561079
165480.0000000    0.1416338
165520.0000000    0.1362546
165560.0000000    0.1306082
165600.0000000    0.1363028
165640.0000000    0.1372485
165680.0000000    0.1503523
165720.0000000    0.1275679
165760.0000000    0.1353292
165800.0000000    0.1329526
165840.0000000    0.1237178
165880.0000000    0.1299513
165920.0000000    0.1190802
165960.0000000    0.1351411
166000.0000000    0.1297723
166040.0000000    0.1210758
166080.0000000    0.1293641
166120.0000000    0.1261775
166160.0000000    0.1093705
166200.0000000    0.1093204
166240.0000000    0.1276605
166280.0000000    0.1126574
166320.0000000    0.1266716
166360.0000000    0.1292737
166400.0000000    0.1322002
166440.0000000    0.1231120
166480.0000000    0.1317011
166520.0000000    0.1334083
166560.0000000    0.1313439
166600.0000000    0.1382156
166640.0000000    0.1371516
166680.0000000    0.1379326
166720.0000000    0.1265985
166760.0000000    0.1215958
166800.0000000    0.1285083
166840.0000000    0.1342129
166880.0000000    0.1127852
166920.0000000    0.1241530
166960.0000000    0.1153612
167000.0000000    0.1257899
167040.0000000    0.1353078
167080.0000000    0.1477339
167120.0000000    0.1309476
167160.0000000    0.1390109
167200.0000000    0.1301129
167240.0000000    0.1454289
167280.0000000    0.1558336
167320.0000000    0.1459661
167360.0000000    0.1397363
167400.0000000    0.1421655
167440.0000000    0.1557482
167480.0000000    0.1372593
167520.0000000    0.1371688
167560.0000000    0.1463342
167600.0000000    0.1228447
167640.0000000    0.1363403
167680.0000000    0.1339225
167720.0000000    0.1303332
167760.0000000    0.1336364
167800.0000000    0.1192830
167840.0000000    0.1144943
167880.0000000    0.1269553
167920.0000000    0.1106037
167960.0000000    0.1297720
168000.0000000    0.1293461
168040.0000000    0.1283356
168080.0000000    0.1286593
168120.0000000    0.1211937
168160.0000000    0.1344840
168200.0000000    0.1196249
168240.0000000    0.1327895
168280.0000000    0.1244380
168320.0000000    0.1301096
168360.0000000    0.1231476
168400.0000000    0.1461893
168440.0000000    0.1362805
168480.0000000    0.1319505
168520.0000000    0.1409021
168560.0000000    0.1341481
168600.0000000    0.1471838
168640.0000000    0.1313666
168680.0000000    0.1342105
168720.0000000    0.1442891
168760.0000000    0.1241618
168800.0000000    0.1304519
168840.0000000    0.1199805
168880.0000000    0.1201704
168920.0000000    0.1329240
168960.0000000    0.1131359
169000.0000000    0.1168366
169040.0000000    0.1252595
169080.0000000    0.1399345
169120.0000000    0.1249442
169160.0000000    0.1345600
169200.0000000    0.1209695
169240.0000000    0.1219184
169280.0000000    0.1203762
169320.0000000    0.1087066
169360.0000000    0.1155415
169400.0000000    0.1156871
169440.0000000    0.1109167
169480.0000000    0.1086504
169520.0000000    0.1111692
169560.0000000    0.1103784
169600.0000000    0.0984578
169640.0000000    0.1105241
169680.0000000    0.1263348
169720.0000000    0.1318617
169760.0000000    0.1345857
169800.0000000    0.1160093
169840.0000000    0.1099412
169880.0000000    0.1110347
169920.0000000    0.1000468
169960.0000000    0.1281048
170000.0000000    0.1227396
170040.0000000    0.1203938
170080.0000000    0.1195469
170120.0000000    0.1186744
170160.0000000    0.1246039
170200.0000000    0.1291188
170240.0000000    0.1075537
170280.0000000    0.1277385
170320.0000000    0.1207878
170360.0000000    0.1326746
170400.0000000    0.1301385
170440.0000000    0.1214812
170480.0000000    0.1197184
170520.0000000    0.1383289
170560.0000000    0.1263336
170600.0000000    0.1349001
170640.0000000    0.1379562
170680.0000000    0.1310278
170720.0000000    0.1235988
170760.0000000    0.1177229
170800.0000000    0.1259573
170840.0000000    0.1217656
170880.0000000    0.1107543
170920.0000000    0.1069503
170960.0000000    0.1277076
171000.0000000    0.1375239
171040.0000000    0.1231807
171080.0000000    0.1275252
171120.0000000    0.1116300
171160.0000000    0.1080876
171200.0000000    0.1099827
171240.0000000    0.1104697
171280.0000000    0.1172620
171320.0000000    0.1209221
171360.0000000    0.1197924
171400.0000000    0.1165780
171440.0000000    0.1035989
171480.0000000    0.1052430
171520.0000000    0.1245452
171560.0000000    0.1155723
171600.0000000    0.1140616
171640.0000000    0.1197163
171680.0000000    0.1156213
171720.0000000    0.1141665
171760.0000000    0.1233105
171800.0000000    0.1114392
171840.0000000    0.1137933
171880.0000000    0.1248220
171920.0000000    0.1201994
171960.0000000    0.1016424
172000.0000000    0.1067538
172040.0000000    0.1127930
172080.0000000    0.1128813
172120.0000000    0.1101271
172160.0000000    0.1215139
172200.0000000    0.1246429
172240.0000000    0.1167733
172280.0000000    0.1203740
172320.0000000    0.1149388
172360.0000000    0.1086347
172400.0000000    0.1162969
172440.0000000    0.1217587
172480.0000000    0.1138075
172520.0000000    0.1312015
172560.0000000    0.1197554
172600.0000000    0.1146272
172640.0000000    0.1225412
172680.0000000    0.1062381
172720.0000000    0.1190717
172760.0000000    0.1209271
172800.0000000    0.1310669
172840.0000000    0.1216947
172880.0000000    0.1313418
172920.0000000    0.1254120
172960.0000000    0.1298531
173000.0000000    0.1443914
173040.0000000    0.1247784
173080.0000000    0.1481617
173120.0000000    0.1317697
173160.0000000    0.1246820
173200.0000000    0.1228798
173240.0000000    0.1217246
173280.0000000    0.1199232
173320.0000000    0.1275527
173360.0000000    0.1237782
173400.0000000    0.1420036
173440.0000000    0.1214464
173480.0000000    0.1149210
173520.0000000    0.1242344
173560.0000000    0.1264980
173600.0000000    0.1187117
173640.0000000    0.1293084
173680.0000000    0.1311486
173720.0000000    0.1201353
173760.0000000    0.1294653
173800.0000000    0.1186799
173840.0000000    0.1249581
173880.0000000    0.1255705
173920.0000000    0.1245772
173960.0000000    0.1233051
174000.0000000    0.1253939
174040.0000000    0.1287512
174080.0000000    0.1244040
174120.0000000    0.1180989
174160.0000000    0.1248666
174200.0000000    0.1375100
174240.0000000    0.1264431
174280.0000000    0.1287749
174320.0000000    0.1261264
174360.0000000    0.1292156
174400.0000000    0.1202634
174440.0000000    0.1186042
174480.0000000    0.1234598
174520.0000000    0.1142149
174560.0000000    0.1138449
174600.0000000    0.1307220
174640.0000000    0.1237354
174680.0000000    0.1291264
174720.0000000    0.1153883
174760.0000000    0.1269407
174800.0000000    0.1314512
174840.0000000    0.1187765
174880.0000000    0.1109224
174920.0000000    0.1226185
174960.0000000    0.1341568
175000.0000000    0.1147891
175040.0000000    0.1142376
175080.0000000    0.1289516
175120.0000000    0.1237096
175160.0000000    0.1152562
175200.0000000    0.1197565
175240.0000000    0.1205121
175280.0000000    0.1222307
175320.0000000    0.1314386
175360.0000000    0.1272666
175400.0000000    0.1275406
175440.0000000    0.1246554
175480.0000000    0.1156207
175520.0000000    0.1166149
175560.0000000    0.1170687
175600.0000000    0.1084650
175640.0000000    0.1102726
175680.0000000    0.1018441
175720.0000000    0.1239689
175760.0000000    0.1183245
175800.0000000    0.1146315
175840.0000000    0.1124306
175880.0000000    0.1126978
175920.0000000    0.1104687
175960.0000000    0.1125816
176000.0000000    0.1135352
176040.0000000    0.1173786
176080.0000000    0.1037501
176120.0000000    0.1234024
176160.0000000    0.1173335
176200.0000000    0.1035052
176240.0000000    0.1101057
176280.0000000    0.1010964
176320.0000000    0.1098129
176360.0000000    0.1170459
176400.0000000    0.1182413
176440.0000000    0.1223581
176480.0000000    0.1246940
176520.0000000    0.1166305
176560.0000000    0.1214137
176600.0000000    0.1306863
176640.0000000    0.1301245
176680.0000000    0.1514477
176720.0000000    0.1244201
176760.0000000    0.1334068
176800.0000000    0.1144556
176840.0000000    0.1037489
176880.0000000    0.1156721
176920.0000000    0.1073471
176960.0000000    0.1281609
177000.0000000    0.1189404
177040.0000000    0.1142455
177080.0000000    0.1142107
177120.0000000    0.1347120
177160.0000000    0.1160976
177200.0000000    0.1039859
177240.0000000    0.1109418
177280.0000000    0.1191372
177320.0000000    0.1047829
177360.0000000    0.1035857
177400.0000000    0.1132076
177440.0000000    0.1175001
177480.0000000    0.1207821
177520.0000000    0.1460975
177560.0000000    0.1152007
177600.0000000    0.1278042
177640.0000000    0.1324032
177680.0000000    0.1373829
177720.0000000    0.1221565
177760.0000000    0.1198206
177800.0000000    0.1266368
177840.0000000    0.1199058
177880.0000000    0.1231174
177920.0000000    0.1183149
177960.0000000    0.1200105
178000.0000000    0.1241806
178040.0000000    0.1200984
178080.0000000    0.1275494
178120.0000000    0.1123458
178160.0000000    0.1145144
178200.0000000    0.1337677
178240.0000000    0.1300385
178280.0000000    0.1260711
178320.0000000    0.1192079
178360.0000000    0.1272405
178400.0000000    0.1214634
178440.0000000    0.1310363
178480.0000000    0.1213739
178520.0000000    0.1165138
178560.0000000    0.1259604
178600.0000000    0.1222080
178640.0000000    0.1026359
178680.0000000    0.1044457
178720.0000000    0.1133210
178760.0000000    0.1179677
178800.0000000    0.1176279
178840.0000000    0.1147314
178880.0000000    0.1077326
178920.0000000    0.1218927
178960.0000000    0.1204142
179000.0000000    0.1077557
179040.0000000    0.1182521
179080.0000000    0.1106026
179120.0000000    0.1156608
179160.0000000    0.1234356
179200.0000000    0.1272828
179240.0000000    0.1226249
179280.0000000    0.1119728
179320.0000000    0.1189903
179360.0000000    0.1270391
179400.0000000    0.1223705
179440.0000000    0.1231960
179480.0000000    0.1237735
179520.0000000    0.1271523
179560.0000000    0.1266982
179600.0000000    0.1274720
179640.0000000    0.1161895
179680.0000000    0.1312797
179720.0000000    0.1510019
179760.0000000    0.1310193
179800.0000000    0.1259294
179840.0000000    0.1238727
179880.0000000    0.1118587
179920.0000000    0.1110020
179960.0000000    0.1196683
180000.0000000    0.1285033
180040.0000000    0.1152057
180080.0000000    0.1101723
180120.0000000    0.1189527
180160.0000000    0.1136823
180200.0000000    0.1159323
180240.0000000    0.1420343
180280.0000000    0.1238964
180320.0000000    0.1296853
180360.0000000    0.1274283
180400.0000000    0.1192032
180440.0000000    0.1143883
180480.0000000    0.1112932
180520.0000000    0.1276760
180560.0000000    0.1042460
180600.0000000    0.1218880
180640.0000000    0.1166801
180680.0000000    0.1244985
180720.0000000    0.1244515
180760.0000000    0.1138113
180800.0000000    0.1171912
180840.0000000    0.1151110
180880.0000000    0.1104230
180920.0000000    0.1184344
180960.0000000    0.1066740
181000.0000000    0.1272779
181040.0000000    0.1285783
181080.0000000    0.1137906
181120.0000000    0.1098409
181160.0000000    0.1253210
181200.0000000    0.1259640
181240.0000000    0.1271685
181280.0000000    0.1194909
181320.0000000    0.1212729
181360.0000000    0.1336617
181400.0000000    0.1139481
181440.0000000    0.1142373
181480.0000000    0.1290765
181520.0000000    0.1197511
181560.0000000    0.1081234
181600.0000000    0.1313589
181640.0000000    0.1205448
181680.0000000    0.1212451
181720.0000000    0.1239765
181760.0000000    0.1262585
181800.0000000    0.1197809
181840.0000000    0.1358542
181880.0000000    0.1237438
181920.0000000    0.1237191
181960.0000000    0.1157972
182000.0000000    0.1132934
182040.0000000    0.1094897
182080.0000000    0.1269962
182120.0000000    0.1248504
182160.0000000    0.1290752
182200.0000000    0.1131471
182240.0000000    0.0988277
182280.0000000    0.1075620
182320.0000000    0.1100023
182360.0000000    0.1200755
182400.0000000    0.1172824
182440.0000000    0.1229866
182480.0000000    0.1114418
182520.0000000    0.1293968
182560.0000000    0.1203086
182600.0000000    0.1121370
182640.0000000    0.1268572
182680.0000000    0.1135044
182720.0000000    0.1068838
182760.0000000    0.1199113
182800.0000000    0.1213436
182840.0000000    0.1138049
182880.0000000    0.1196326
182920.0000000    0.1309087
182960.0000000    0.1309387
183000.0000000    0.1278642
183040.0000000    0.1178202
183080.0000000    0.1151858
183120.0000000    0.1066612
183160.0000000    0.1122743
183200.0000000    0.1300283
183240.0000000    0.1161178
183280.0000000    0.1149836
183320.0000000    0.1259853
183360.0000000    0.1191135
183400.0000000    0.1077818
183440.0000000    0.1067788
183480.0000000    0.1396043
183520.0000000    0.1252552
183560.0000000    0.1297086
183600.0000000    0.1309163
183640.0000000    0.1181820
183680.0000000    0.1357430
183720.0000000    0.1153522
183760.0000000    0.1155490
183800.0000000    0.1122962
183840.0000000    0.1188193
183880.0000000    0.1236928
183920.0000000    0.1155383
183960.0000000    0.1225544
184000.0000000    0.1260370
184040.0000000    0.1177934
184080.0000000    0.1159419
184120.0000000    0.1298658
184160.0000000    0.1232166
184200.0000000    0.1231380
184240.0000000    0.1164011
184280.0000000    0.1173115
184320.0000000    0.1175137
184360.0000000    0.1197530
184400.0000000    0.1269555
184440.0000000    0.1263935
184480.0000000    0.1312005
184520.0000000    0.1242321
184560.0000000    0.1176169
184600.0000000    0.1279985
184640.0000000    0.1154824
184680.0000000    0.1256313
184720.0000000    0.1227583
184760.0000000    0.1217749
184800.0000000    0.1201203
184840.0000000    0.1132624
184880.0000000    0.1225661
184920.0000000    0.1187631
184960.0000000    0.1254146
185000.0000000    0.1190520
185040.0000000    0.1273210
185080.0000000    0.1159494
185120.0000000    0.1230593
185160.0000000    0.1315414
185200.0000000    0.1246521
185240.0000000    0.1158422
185280.0000000    0.1202263
185320.0000000    0.1126896
185360.0000000    0.1264323
185400.0000000    0.1166218
185440.0000000    0.1105147
185480.0000000    0.1153173
185520.0000000    0.1151550
185560.0000000    0.1072479
185600.0000000    0.1139493
185640.0000000    0.1121162
185680.0000000    0.1244236
185720.0000000    0.1344895
185760.0000000    0.1213682
185800.0000000    0.1127987
185840.0000000    0.1194862
185880.0000000    0.1183636
185920.0000000    0.1173607
185960.0000000    0.1145729
186000.0000000    0.1114975
186040.0000000    0.1083380
186080.0000000    0.1178512
186120.0000000    0.1284342
186160.0000000    0.1128715
186200.0000000    0.1244707
186240.0000000    0.1117534
186280.0000000    0.1219940
186320.0000000    0.1114219
186360.0000000    0.1164619
186400.0000000    0.1154231
186440.0000000    0.1207276
186480.0000000    0.1212401
186520.0000000    0.1237391
186560.0000000    0.1249333
186600.0000000    0.1150806
186640.0000000    0.1315399
186680.0000000    0.1202008
186720.0000000    0.1223737
186760.0000000    0.1199089
186800.0000000    0.1319295
186840.0000000    0.1117904
186880.0000000    0.1226364
186920.0000000    0.1187331
186960.0000000    0.1228138
187000.0000000    0.1288786
187040.0000000    0.1222469
187080.0000000    0.1184648
187120.0000000    0.1199467
187160.0000000    0.1143628
187200.0000000    0.1229845
187240.0000000    0.1125158
187280.0000000    0.1173913
187320.0000000    0.1193648
187360.0000000    0.1149306
187400.0000000    0.1138999
187440.0000000    0.1177104
187480.0000000    0.1261185
187520.0000000    0.1246331
187560.0000000    0.1187248
187600.0000000    0.1140687
187640.0000000    0.1157939
187680.0000000    0.1168946
187720.0000000    0.1218396
187760.0000000    0.1159059
187800.0000000    0.1139828
187840.0000000    0.1044510
187880.0000000    0.1110774
187920.0000000    0.1118385
187960.0000000    0.1174878
188000.0000000    0.1241956
188040.0000000    0.1330149
188080.0000000    0.1256848
188120.0000000    0.1302391
188160.0000000    0.1203878
188200.0000000    0.1205326
188240.0000000    0.1260168
188280.0000000    0.1185238
188320.0000000    0.1210785
188360.0000000    0.1258798
188400.0000000    0.1274682
188440.0000000    0.1174107
188480.0000000    0.1296387
188520.0000000    0.1285079
188560.0000000    0.1303627
188600.0000000    0.1441751
188640.0000000    0.1375971
188680.0000000    0.1394477
188720.0000000    0.1255820
188760.0000000    0.1299560
188800.0000000    0.1300076
188840.0000000    0.1371097
188880.0000000    0.1378227
188920.0000000    0.1204528
188960.0000000    0.1231344
189000.0000000    0.1251130
189040.0000000    0.1236233
189080.0000000    0.1233289
189120.0000000    0.1276270
189160.0000000    0.1264012
189200.0000000    0.1246007
189240.0000000    0.1217947
189280.0000000    0.1190702
189320.0000000    0.1385896
189360.0000000    0.1307553
189400.0000000    0.1376438
189440.0000000    0.1301924
189480.0000000    0.1305012
189520.0000000    0.1341689
189560.0000000    0.1202712
189600.0000000    0.1241493
189640.0000000    0.1404012
189680.0000000    0.1460696
189720.0000000    0.1236157
189760.0000000    0.1244708
189800.0000000    0.1225791
189840.0000000    0.1335371
189880.0000000    0.1305874
189920.0000000    0.1238686
189960.0000000    0.1223390
190000.0000000    0.1257674
190040.0000000    0.1240679
190080.0000000    0.1251271
190120.0000000    0.1320010
190160.0000000    0.1297958
190200.0000000    0.1221731
190240.0000000    0.1172638
190280.0000000    0.1190607
190320.0000000    0.1240212
190360.0000000    0.1122820
190400.0000000    0.1277158
190440.0000000    0.1151117
190480.0000000    0.1142121
190520.0000000    0.1191898
190560.0000000    0.1208372
190600.0000000    0.1239845
190640.0000000    0.1241493
190680.0000000    0.1262224
190720.0000000    0.1333611
190760.0000000    0.1248612
190800.0000000    0.1380720
190840.0000000    0.1548719
190880.0000000    0.1324872
190920.0000000    0.1348587
190960.0000000    0.1345804
191000.0000000    0.1325953
191040.0000000    0.1275196
191080.0000000    0.1215632
191120.0000000    0.1339096
191160.0000000    0.1345472
191200.0000000    0.1170891
191240.0000000    0.1241843
191280.0000000    0.1240992
191320.0000000    0.1312004
191360.0000000    0.1310677
191400.0000000    0.1288177
191440.0000000    0.1411624
191480.0000000    0.1341909
191520.0000000    0.1230829
191560.0000000    0.1331682
191600.0000000    0.1231494
191640.0000000    0.1332733
191680.0000000    0.1243000
191720.0000000    0.1182045
191760.0000000    0.1149533
191800.0000000    0.1261556
191840.0000000    0.1274985
191880.0000000    0.1290970
191920.0000000    0.1089291
191960.0000000    0.1306525
192000.0000000    0.1395709
192040.0000000    0.1334416
192080.0000000    0.1255173
192120.0000000    0.1346248
192160.0000000    0.1250379
192200.0000000    0.1379467
192240.0000000    0.1259958
192280.0000000    0.1174376
192320.0000000    0.1179674
192360.0000000    0.1276321
192400.0000000    0.1363858
192440.0000000    0.1259253
192480.0000000    0.1210799
192520.0000000    0.1216679
192560.0000000    0.1326431
192600.0000000    0.1131084
192640.0000000    0.1227113
192680.0000000    0.1232947
192720.0000000    0.1226180
192760.0000000    0.1154133
192800.0000000    0.1121271
192840.0000000    0.1196038
192880.0000000    0.1160620
192920.0000000    0.1189054
192960.0000000    0.1170920
193000.0000000    0.1079915
193040.0000000    0.1067515
193080.0000000    0.1092339
193120.0000000    0.1085453
193160.0000000    0.1083296
193200.0000000    0.1152351
193240.0000000    0.1190484
193280.0000000    0.1100191
193320.0000000    0.1159448
193360.0000000    0.1167628
193400.0000000    0.1098410
193440.0000000    0.1220182
193480.0000000    0.1160052
193520.0000000    0.1239558
193560.0000000    0.1264660
193600.0000000    0.1113036
193640.0000000    0.1273386
193680.0000000    0.1259619
193720.0000000    0.1224072
193760.0000000    0.1166412
193800.0000000    0.1249126
193840.0000000    0.1325898
193880.0000000    0.1353873
193920.0000000    0.1347092
193960.0000000    0.1248046
194000.0000000    0.1381491
194040.0000000    0.1326677
194080.0000000    0.1228491
194120.0000000    0.1164147
194160.0000000    0.1316207
194200.0000000    0.1226898
194240.0000000    0.1195751
194280.0000000    0.1214971
194320.0000000    0.1346339
194360.0000000    0.1287515
194400.0000000    0.1209859
194440.0000000    0.1200187
194480.0000000    0.1246154
194520.0000000    0.1415573
194560.0000000    0.1339753
194600.0000000    0.1515831
194640.0000000    0.1424242
194680.0000000    0.1380499
194720.0000000    0.1359576
194760.0000000    0.1276107
194800.0000000    0.1326203
194840.0000000    0.1588132
194880.0000000    0.1464712
194920.0000000    0.1370524
194960.0000000    0.1323921
195000.0000000    0.1247985
195040.0000000    0.1395618
195080.0000000    0.1303596
195120.0000000    0.1483212
195160.0000000    0.1265883
195200.0000000    0.1260220
195240.0000000    0.1297762
195280.0000000    0.1343173
195320.0000000    0.1363786
195360.0000000    0.1271904
195400.0000000    0.1387980
195440.0000000    0.1377572
195480.0000000    0.1342958
195520.0000000    0.1291573
195560.0000000    0.1442646
195600.0000000    0.1500856
195640.0000000    0.1229461
195680.0000000    0.1377007
195720.0000000    0.1399419
195760.0000000    0.1317990
195800.0000000    0.1258553
195840.0000000    0.1269550
195880.0000000    0.1346539
195920.0000000    0.1323847
195960.0000000    0.1415143
196000.0000000    0.1467581
196040.0000000    0.1233622
196080.0000000    0.1370848
196120.0000000    0.1331296
196160.0000000    0.1295385
196200.0000000    0.1277031
196240.0000000    0.1341050
196280.0000000    0.1355636
196320.0000000    0.1459906
196360.0000000    0.1391823
196400.0000000    0.1583106
196440.0000000    0.1186021
196480.0000000    0.1268769
196520.0000000    0.1239759
196560.0000000    0.1294320
196600.0000000    0.1174493
196640.0000000    0.1306220
196680.0000000    0.1273684
196720.0000000    0.1318831
196760.0000000    0.1298487
196800.0000000    0.1277716
196840.0000000    0.1419440
196880.0000000    0.1278406
196920.0000000    0.1358460
196960.0000000    0.1269811
197000.0000000    0.1289604
197040.0000000    0.1138621
197080.0000000    0.1212708
197120.0000000    0.1275650
197160.0000000    0.1165483
197200.0000000    0.1343580
197240.0000000    0.1216949
197280.0000000    0.1130432
197320.0000000    0.1223633
197360.0000000    0.1259280
197400.0000000    0.1229619
197440.0000000    0.1204435
197480.0000000    0.1239451
197520.0000000    0.1235400
197560.0000000    0.1448486
197600.0000000    0.1533092
197640.0000000    0.1300290
197680.0000000    0.1357523
197720.0000000    0.1225295
197760.0000000    0.1431338
197800.0000000    0.1421198
197840.0000000    0.1475445
197880.0000000    0.1312696
197920.0000000    0.1354355
197960.0000000    0.1291109
198000.0000000    0.1223681
198040.0000000    0.1327329
198080.0000000    0.1320439
198120.0000000    0.1310574
198160.0000000    0.1283780
198200.0000000    0.1227792
198240.0000000    0.1204468
198280.0000000    0.1249477
198320.0000000    0.1356405
198360.0000000    0.1268784
198400.0000000    0.1262467
198440.0000000    0.1414784
198480.0000000    0.1358351
198520.0000000    0.1254794
198560.0000000    0.1305055
198600.0000000    0.1251052
198640.0000000    0.1226692
198680.0000000    0.1250222
198720.0000000    0.1162997
198760.0000000    0.1103553
198800.0000000    0.1060989
198840.0000000    0.1120317
198880.0000000    0.1146369
198920.0000000    0.1199817
198960.0000000    0.1235273
199000.0000000    0.1262396
199040.0000000    0.1142445
199080.0000000    0.1160427
199120.0000000    0.1102568
199160.0000000    0.1052873
199200.0000000    0.1047880
199240.0000000    0.1125334
199280.0000000    0.1229794
199320.0000000    0.1279763
199360.0000000    0.1404217
199400.0000000    0.1355621
199440.0000000    0.1339471
199480.0000000    0.1211632
199520.0000000    0.1279852
199560.0000000    0.1238842
199600.0000000    0.1294999
199640.0000000    0.1233401
199680.0000000    0.1213273
199720.0000000    0.1277566
199760.0000000    0.1314023
199800.0000000    0.1309785
199840.0000000    0.1376366
199880.0000000    0.1349867
199920.0000000    0.1296935
199960.0000000    0.1328480
200000.0000000    0.1226402
200040.0000000    0.1481003
200080.0000000    0.1354143
200120.0000000    0.1243031
200160.0000000    0.1280854
200200.0000000    0.1328873
200240.0000000    0.1299192
200280.0000000    0.1304250
200320.0000000    0.1286664
200360.0000000    0.1270780
200400.0000000    0.1263275
200440.0000000    0.1234227
200480.0000000    0.1282959
200520.0000000    0.1353030
200560.0000000    0.1263508
200600.0000000    0.1194022
200640.0000000    0.1257917
200680.0000000    0.1294790
200720.0000000    0.1341675
200760.0000000    0.1298099
200800.0000000    0.1434689
200840.0000000    0.1385457
200880.0000000    0.1306310
200920.0000000    0.1223007
200960.0000000    0.1352891
201000.0000000    0.1340595
201040.0000000    0.1426437
201080.0000000    0.1268501
201120.0000000    0.1345555
201160.0000000    0.1328538
201200.0000000    0.1290983
201240.0000000    0.1342875
201280.0000000    0.1318892
201320.0000000    0.1276900
201360.0000000    0.1379906
201400.0000000    0.1297100
201440.0000000    0.1307407
201480.0000000    0.1448527
201520.0000000    0.1271725
201560.0000000    0.1240675
201600.0000000    0.1324907
201640.0000000    0.1361461
201680.0000000    0.1256590
201720.0000000    0.1222608
201760.0000000    0.1361727
201800.0000000    0.1310387
201840.0000000    0.1289894
201880.0000000    0.1325000
201920.0000000    0.1359183
201960.0000000    0.1332282
202000.0000000    0.1258298
202040.0000000    0.1283572
202080.0000000    0.1332827
202120.0000000    0.1281590
202160.0000000    0.1222791
202200.0000000    0.1284339
202240.0000000    0.1282566
202280.0000000    0.1297102
202320.0000000    0.1318339
202360.0000000    0.1440240
202400.0000000    0.1365219
202440.0000000    0.1289580
202480.0000000    0.1182113
202520.0000000    0.1305003
202560.0000000    0.1195035
202600.0000000    0.1291498
202640.0000000    0.1302170
202680.0000000    0.1358473
202720.0000000    0.1294799
202760.0000000    0.1230356
202800.0000000    0.1404901
202840.0000000    0.1224699
202880.0000000    0.1279860
202920.0000000    0.1223047
202960.0000000    0.1323694
203000.0000000    0.1290071
203040.0000000    0.1207271
203080.0000000    0.1237671
203120.0000000    0.1328368
203160.0000000    0.1338211
203200.0000000    0.1334132
203240.0000000    0.1403155
203280.0000000    0.1279445
203320.0000000    0.1296367
203360.0000000    0.1375064
203400.0000000    0.1433652
203440.0000000    0.1264199
203480.0000000    0.1283218
203520.0000000    0.1440265
203560.0000000    0.1389468
203600.0000000    0.1412597
203640.0000000    0.1403641
203680.0000000    0.1475243
203720.0000000    0.1549993
203760.0000000    0.1457627
203800.0000000    0.1309911
203840.0000000    0.1345321
203880.0000000    0.1228611
203920.0000000    0.1361819
203960.0000000    0.1295767
204000.0000000    0.1242666
204040.0000000    0.1350380
204080.0000000    0.1354034
204120.0000000    0.1285828
204160.0000000    0.1272998
204200.0000000    0.1329457
204240.0000000    0.1263194
204280.0000000    0.1317509
204320.0000000    0.1250309
204360.0000000    0.1354830
204400.0000000    0.1181935
204440.0000000    0.1350032
204480.0000000    0.1366088
204520.0000000    0.1357358
204560.0000000    0.1294446
204600.0000000    0.1257885
204640.0000000    0.1344268
204680.0000000    0.1490663
204720.0000000    0.1474549
204760.0000000    0.1396899
204800.0000000    0.1308576
204840.0000000    0.1422494
204880.0000000    0.1282791
204920.0000000    0.1351602
204960.0000000    0.1330786
205000.0000000    0.1327328
205040.0000000    0.1397338
205080.0000000    0.1231820
205120.0000000    0.1288791
205160.0000000    0.1337510
205200.0000000    0.1388928
205240.0000000    0.1240672
205280.0000000    0.1254775
205320.0000000    0.1200608
205360.0000000    0.1275361
205400.0000000    0.1227185
205440.0000000    0.1325313
205480.0000000    0.1378658
205520.0000000    0.1398560
205560.0000000    0.1510509
205600.0000000    0.1319365
205640.0000000    0.1369903
205680.0000000    0.1361746
205720.0000000    0.1366476
205760.0000000    0.1318164
205800.0000000    0.1322089
205840.0000000    0.1328039
205880.0000000    0.1368583
205920.0000000    0.1380475
205960.0000000    0.1290385
206000.0000000    0.1238329
206040.0000000    0.1191082
206080.0000000    0.1259121
206120.0000000    0.1264241
206160.0000000    0.1269025
206200.0000000    0.1278789
206240.0000000    0.1205140
206280.0000000    0.1218606
206320.0000000    0.1349170
206360.0000000    0.1282863
206400.0000000    0.1326975
206440.0000000    0.1265016
206480.0000000    0.1273883
206520.0000000    0.1298435
206560.0000000    0.1273922
206600.0000000    0.1316824
206640.0000000    0.1302349
206680.0000000    0.1348334
206720.0000000    0.1273000
206760.0000000    0.1303300
206800.0000000    0.1284761
206840.0000000    0.1274722
206880.0000000    0.1379113
206920.0000000    0.1444101
206960.0000000    0.1335284
207000.0000000    0.1382048
207040.0000000    0.1245252
207080.0000000    0.1312605
207120.0000000    0.1298685
207160.0000000    0.1227574
207200.0000000    0.1352283
207240.0000000    0.1305518
207280.0000000    0.1366420
207320.0000000    0.1230229
207360.0000000    0.1357173
207400.0000000    0.1288674
207440.0000000    0.1252116
207480.0000000    0.1234252
207520.0000000    0.1268556
207560.0000000    0.1340019
207600.0000000    0.1273127
207640.0000000    0.1187506
207680.0000000    0.1186260
207720.0000000    0.1133198
207760.0000000    0.1149204
207800.0000000    0.1256351
207840.0000000    0.1284274
207880.0000000    0.1149550
207920.0000000    0.1210899
207960.0000000    0.1175778
208000.0000000    0.1223047
208040.0000000    0.1199082
208080.0000000    0.1199109
208120.0000000    0.1248340
208160.0000000    0.1171636
208200.0000000    0.1155876
208240.0000000    0.1311776
208280.0000000    0.1202266
208320.0000000    0.1244798
208360.0000000    0.1258026
208400.0000000    0.1302784
208440.0000000    0.1339694
208480.0000000    0.1279717
208520.0000000    0.1345785
208560.0000000    0.1355474
208600.0000000    0.1244951
208640.0000000    0.1272486
208680.0000000    0.1308581
208720.0000000    0.1172351
208760.0000000    0.1256565
208800.0000000    0.1274724
208840.0000000    0.1282478
208880.0000000    0.1389189
208920.0000000    0.1249603
208960.0000000    0.1325605
209000.0000000    0.1223165
209040.0000000    0.1225833
209080.0000000    0.1403958
209120.0000000    0.1372963
209160.0000000    0.1357772
209200.0000000    0.1319253
209240.0000000    0.1292920
209280.0000000    0.1406753
209320.0000000    0.1224291
209360.0000000    0.1262230
209400.0000000    0.1264343
209440.0000000    0.1141050
209480.0000000    0.1381194
209520.0000000    0.1439020
209560.0000000    0.1318951
209600.0000000    0.1341721
209640.0000000    0.1445922
209680.0000000    0.1334715
209720.0000000    0.1338521
209760.0000000    0.1328315
209800.0000000    0.1362439
209840.0000000    0.1249313
209880.0000000    0.1407472
209920.0000000    0.1333960
209960.0000000    0.1227630
210000.0000000    0.1377359
210040.0000000    0.1374269
210080.0000000    0.1366355
210120.0000000    0.1270072
210160.0000000    0.1492362
210200.0000000    0.1412768
210240.0000000    0.1403543
210280.0000000    0.1474932
210320.0000000    0.1457192
210360.0000000    0.1383096
210400.0000000    0.1385878
210440.0000000    0.1443041
210480.0000000    0.1293160
210520.0000000    0.1410252
210560.0000000    0.1421689
210600.0000000    0.1434403
210640.0000000    0.1293493
210680.0000000    0.1421237
210720.0000000    0.1477608
210760.0000000    0.1420230
210800.0000000    0.1353786
210840.0000000    0.1355154
210880.0000000    0.1262537
210920.0000000    0.1381892
210960.0000000    0.1261054
211000.0000000    0.1369870
211040.0000000    0.1261443
211080.0000000    0.1327734
211120.0000000    0.1358610
211160.0000000    0.1370982
211200.0000000    0.1343918
211240.0000000    0.1431463
211280.0000000    0.1395596
211320.0000000    0.1214565
211360.0000000    0.1320755
211400.0000000    0.1265118
211440.0000000    0.1333228
211480.0000000    0.1360990
211520.0000000    0.1313340
211560.0000000    0.1328690
211600.0000000    0.1401481
211640.0000000    0.1430492
211680.0000000    0.1443148
211720.0000000    0.1330508
211760.0000000    0.1386515
211800.0000000    0.1368560
211840.0000000    0.1314689
211880.0000000    0.1359610
211920.0000000    0.1312430
211960.0000000    0.1314081
212000.0000000    0.1351015
212040.0000000    0.1411577
212080.0000000    0.1359172
212120.0000000    0.1379513
212160.0000000    0.1496488
212200.0000000    0.1450462
212240.0000000    0.1410848
212280.0000000    0.1288195
212320.0000000    0.1315383
212360.0000000    0.1401477
212400.0000000    0.1390929
212440.0000000    0.1333504
212480.0000000    0.1360506
212520.0000000    0.1350028
212560.0000000    0.1255729
212600.0000000    0.1268199
212640.0000000    0.1384120
212680.0000000    0.1364945
212720.0000000    0.1371916
212760.0000000    0.1261973
212800.0000000    0.1339187
212840.0000000    0.1293666
212880.0000000    0.1394344
212920.0000000    0.1302330
212960.0000000    0.1461688
213000.0000000    0.1560768
213040.0000000    0.1393694
213080.0000000    0.1347096
213120.0000000    0.1476918
213160.0000000    0.1374416
213200.0000000    0.1261729
213240.0000000    0.1360546
213280.0000000    0.1394148
213320.0000000    0.1370588
213360.0000000    0.1326366
213400.0000000    0.1345188
213440.0000000    0.1318282
213480.0000000    0.1307829
213520.0000000    0.1307120
213560.0000000    0.1214492
213600.0000000    0.1268583
213640.0000000    0.1220367
213680.0000000    0.1225296
213720.0000000    0.1299385
213760.0000000    0.1403122
213800.0000000    0.1348074
213840.0000000    0.1295073
213880.0000000    0.1408634
213920.0000000    0.1272004
213960.0000000    0.1381454
214000.0000000    0.1390106
214040.0000000    0.1274244
214080.0000000    0.1301523
214120.0000000    0.1331772
214160.0000000    0.1268866
214200.0000000    0.1310609
214240.0000000    0.1320521
214280.0000000    0.1304966
214320.0000000    0.1281036
214360.0000000    0.1436655
214400.0000000    0.1274822
214440.0000000    0.1289767
214480.0000000    0.1261186
214520.0000000    0.1207058
214560.0000000    0.1206962
214600.0000000    0.1226836
214640.0000000    0.1215286
214680.0000000    0.1259664
214720.0000000    0.1369967
214760.0000000    0.1248505
214800.0000000    0.1342985
214840.0000000    0.1287469
214880.0000000    0.1198949
214920.0000000    0.1343822
214960.0000000    0.1328088
215000.0000000    0.1324738
215040.0000000    0.1331118
215080.0000000    0.1416908
215120.0000000    0.1352627
215160.0000000    0.1342230
215200.0000000    0.1383469
215240.0000000    0.1337953
215280.0000000    0.1237204
215320.0000000    0.1341559
215360.0000000    0.1300658
215400.0000000    0.1260934
215440.0000000    0.1215506
215480.0000000    0.1269549
215520.0000000    0.1296526
215560.0000000    0.1214942
215600.0000000    0.1283701
215640.0000000    0.1233617
215680.0000000    0.1173276
215720.0000000    0.1169936
215760.0000000    0.1260436
215800.0000000    0.1308536
215840.0000000    0.1386859
215880.0000000    0.1221417
215920.0000000    0.1259758
215960.0000000    0.1184246
216000.0000000    0.1294642
216040.0000000    0.1337427
216080.0000000    0.1225062
216120.0000000    0.1247664
216160.0000000    0.1268323
216200.0000000    0.1188954
216240.0000000    0.1190698
216280.0000000    0.1180057
216320.0000000    0.1249359
216360.0000000    0.1266226
216400.0000000    0.1421752
216440.0000000    0.1235368
216480.0000000    0.1161255
216520.0000000    0.1241260
216560.0000000    0.1235475
216600.0000000    0.1189155
216640.0000000    0.1239663
216680.0000000    0.1222112
216720.0000000    0.1253722
216760.0000000    0.1353979
216800.0000000    0.1241898
216840.0000000    0.1253847
216880.0000000    0.1282694
216920.0000000    0.1249762
216960.0000000    0.1342147
217000.0000000    0.1440050
217040.0000000    0.1372271
217080.0000000    0.1373160
217120.0000000    0.1335683
217160.0000000    0.1346100
217200.0000000    0.1370865
217240.0000000    0.1273877
217280.0000000    0.1254385
217320.0000000    0.1276511
217360.0000000    0.1341800
217400.0000000    0.1387364
217440.0000000    0.1303358
217480.0000000    0.1334479
217520.0000000    0.1394153
217560.0000000    0.1405871
217600.0000000    0.1398558
217640.0000000    0.1304410
217680.0000000    0.1347937
217720.0000000    0.1301533
217760.0000000    0.1303258
217800.0000000    0.1354062
217840.0000000    0.1400486
217880.0000000    0.1287550
217920.0000000    0.1352183
217960.0000000    0.1334201
218000.0000000    0.1315774
218040.0000000    0.1224179
218080.0000000    0.1217316
218120.0000000    0.1214737
218160.0000000    0.1261825
218200.0000000    0.1278523
218240.0000000    0.1307899
218280.0000000    0.1187191
218320.0000000    0.1276549
218360.0000000    0.1307856
218400.0000000    0.1331154
218440.0000000    0.1307964
218480.0000000    0.1278483
218520.0000000    0.1345200
218560.0000000    0.1374855
218600.0000000    0.1377610
218640.0000000    0.1350622
218680.0000000    0.1227962
218720.0000000    0.1343913
218760.0000000    0.1413269
218800.0000000    0.1326735
218840.0000000    0.1357967
218880.0000000    0.1410188
218920.0000000    0.1462863
218960.0000000    0.1351435
219000.0000000    0.1355815
219040.0000000    0.1272202
219080.0000000    0.1353330
219120.0000000    0.1350264
219160.0000000    0.1286193
219200.0000000    0.1328032
219240.0000000    0.1278229
219280.0000000    0.1461947
219320.0000000    0.1475409
219360.0000000    0.1382528
219400.0000000    0.1477760
219440.0000000    0.1448036
219480.0000000    0.1305701
219520.0000000    0.1304275
219560.0000000    0.1332854
219600.0000000    0.1429264
219640.0000000    0.1320559
219680.0000000    0.1415444
219720.0000000    0.1307754
219760.0000000    0.1348784
219800.0000000    0.1215955
219840.0000000    0.1330898
219880.0000000    0.1557480
219920.0000000    0.1356012
219960.0000000    0.1394078
220000.0000000    0.1371303
220040.0000000    0.1528853
220080.0000000    0.1560532
220120.0000000    0.1378713
220160.0000000    0.1476592
220200.0000000    0.1526135
220240.0000000    0.1420218
220280.0000000    0.1304775
220320.0000000    0.1400889
220360.0000000    0.1420656
220400.0000000    0.1444354
220440.0000000    0.1419600
220480.0000000    0.1373202
220520.0000000    0.1322506
220560.0000000    0.1397952
220600.0000000    0.1330640
220640.0000000    0.1386898
220680.0000000    0.1366436
220720.0000000    0.1435246
220760.0000000    0.1329273
220800.0000000    0.1355560
220840.0000000    0.1443894
220880.0000000    0.1277630
220920.0000000    0.1386472
220960.0000000    0.1283315
221000.0000000    0.1396625
221040.0000000    0.1387611
221080.0000000    0.1435893
221120.0000000    0.1407987
221160.0000000    0.1359317
221200.0000000    0.1410961
221240.0000000    0.1358507
221280.0000000    0.1503450
221320.0000000    0.1489231
221360.0000000    0.1465882
221400.0000000    0.1554375
221440.0000000    0.1400948
221480.0000000    0.1351708
221520.0000000    0.1369818
221560.0000000    0.1354576
221600.0000000    0.1514374
221640.0000000    0.1350008
221680.0000000    0.1383713
221720.0000000    0.1358378
221760.0000000    0.1305153
221800.0000000    0.1356296
221840.0000000    0.1510267
221880.0000000    0.1377720
221920.0000000    0.1410781
221960.0000000    0.1428045
222000.0000000    0.1392162
222040.0000000    0.1413622
222080.0000000    0.1316027
222120.0000000    0.1382823
222160.0000000    0.1363802
222200.0000000    0.1471693
222240.0000000    0.1338631
222280.0000000    0.1280096
222320.0000000    0.1475720
222360.0000000    0.1405983
222400.0000000    0.1475074
222440.0000000    0.1413853
222480.0000000    0.1378428
222520.0000000    0.1411341
222560.0000000    0.1501086
222600.0000000    0.1399259
222640.0000000    0.1428561
222680.0000000    0.1319331
222720.0000000    0.1524087
222760.0000000    0.1531036
222800.0000000    0.1437549
222840.0000000    0.1367260
222880.0000000    0.1427368
222920.0000000    0.1514835
222960.0000000    0.1390730
223000.0000000    0.1328477
223040.0000000    0.1471240
223080.0000000    0.1547289
223120.0000000    0.1434997
223160.0000000    0.1456657
223200.0000000    0.1325314
223240.0000000    0.1334643
223280.0000000    0.1370087
223320.0000000    0.1284044
223360.0000000    0.1428835
223400.0000000    0.1366346
223440.0000000    0.1425734
223480.0000000    0.1362202
223520.0000000    0.1337965
223560.0000000    0.1272535
223600.0000000    0.1287131
223640.0000000    0.1345004
223680.0000000    0.1462351
223720.0000000    0.1426344
223760.0000000    0.1390102
223800.0000000    0.1373321
223840.0000000    0.1449951
223880.0000000    0.1483238
223920.0000000    0.1515911
223960.0000000    0.1441587
224000.0000000    0.1425085
224040.0000000    0.1418018
224080.0000000    0.1500232
224120.0000000    0.1518447
224160.0000000    0.1309637
224200.0000000    0.1409301
224240.0000000    0.1403715
224280.0000000    0.1448051
224320.0000000    0.1367505
224360.0000000    0.1321075
224400.0000000    0.1366141
224440.0000000    0.1382771
224480.0000000    0.1431535
224520.0000000    0.1327894
224560.0000000    0.1391243
224600.0000000    0.1346238
224640.0000000    0.1427507
224680.0000000    0.1436296
224720.0000000    0.1482917
224760.0000000    0.1449600
224800.0000000    0.1470058
224840.0000000    0.1477800
224880.0000000    0.1403028
224920.0000000    0.1385293
224960.0000000    0.1281305
225000.0000000    0.1365903
225040.0000000    0.1328429
225080.0000000    0.1485373
225120.0000000    0.1398076
225160.0000000    0.1391159
225200.0000000    0.1324357
225240.0000000    0.1366975
225280.0000000    0.1335174
225320.0000000    0.1318145
225360.0000000    0.1346085
225400.0000000    0.1304394
225440.0000000    0.1343146
225480.0000000    0.1392178
225520.0000000    0.1480391
225560.0000000    0.1435998
225600.0000000    0.1468432
225640.0000000    0.1408506
225680.0000000    0.1421445
225720.0000000    0.1415301
225760.0000000    0.1337379
225800.0000000    0.1483918
225840.0000000    0.1492332
225880.0000000    0.1501610
225920.0000000    0.1405029
225960.0000000    0.1466372
226000.0000000    0.1510756
226040.0000000    0.1356234
226080.0000000    0.1458838
226120.0000000    0.1605805
226160.0000000    0.1605647
226200.0000000    0.1582420
226240.0000000    0.1583395
226280.0000000    0.1655865
226320.0000000    0.1762191
226360.0000000    0.1662139
226400.0000000    0.1656914
226440.0000000    0.1577493
226480.0000000    0.1539984
226520.0000000    0.1475581
226560.0000000    0.1569026
226600.0000000    0.1436537
226640.0000000    0.1475910
226680.0000000    0.1457339
226720.0000000    0.1602885
226760.0000000    0.1561171
226800.0000000    0.1485956
226840.0000000    0.1508329
226880.0000000    0.1540847
226920.0000000    0.1717573
226960.0000000    0.1338060
227000.0000000    0.1460938
227040.0000000    0.1354689
227080.0000000    0.1396066
227120.0000000    0.1370121
227160.0000000    0.1378155
227200.0000000    0.1468561
227240.0000000    0.1437062
227280.0000000    0.1433227
227320.0000000    0.1466914
227360.0000000    0.1475812
227400.0000000    0.1538018
227440.0000000    0.1420913
227480.0000000    0.1547997
227520.0000000    0.1491667
227560.0000000    0.1444477
227600.0000000    0.1501241
227640.0000000    0.1492238
227680.0000000    0.1516004
227720.0000000    0.1377101
227760.0000000    0.1341650
227800.0000000    0.1511216
227840.0000000    0.1533148
227880.0000000    0.1458223
227920.0000000    0.1505462
227960.0000000    0.1425975
228000.0000000    0.1516619
228040.0000000    0.1553351
228080.0000000    0.1504087
228120.0000000    0.1465221
228160.0000000    0.1469129
228200.0000000    0.1546580
228240.0000000    0.1329074
228280.0000000    0.1395400
228320.0000000    0.1467526
228360.0000000    0.1424297
228400.0000000    0.1470620
228440.0000000    0.1514054
228480.0000000    0.1399707
228520.0000000    0.1487422
228560.0000000    0.1550347
228600.0000000    0.1593393
228640.0000000    0.1495264
228680.0000000    0.1443655
228720.0000000    0.1367413
228760.0000000    0.1470382
228800.0000000    0.1397034
228840.0000000    0.1451035
228880.0000000    0.1445440
228920.0000000    0.1517749
228960.0000000    0.1611690
229000.0000000    0.1455830
229040.0000000    0.1477131
229080.0000000    0.1634115
229120.0000000    0.1638608
229160.0000000    0.1500171
229200.0000000    0.1602014
229240.0000000    0.1584279
229280.0000000    0.1738308
229320.0000000    0.1491415
229360.0000000    0.1704458
229400.0000000    0.1553242
229440.0000000    0.1708793
229480.0000000    0.1653618
229520.0000000    0.1727094
229560.0000000    0.1697824
229600.0000000    0.1714220
229640.0000000    0.1578323
229680.0000000    0.1508194
229720.0000000    0.1589026
229760.0000000    0.1702823
229800.0000000    0.1619411
229840.0000000    0.1594572
229880.0000000    0.1338765
229920.0000000    0.1603700
229960.0000000    0.1733140
230000.0000000    0.1635148
230040.0000000    0.1679250
230080.0000000    0.1698656
230120.0000000    0.1538527
230160.0000000    0.1469758
230200.0000000    0.1468793
230240.0000000    0.1651692
230280.0000000    0.1485633
230320.0000000    0.1480953
230360.0000000    0.1486410
230400.0000000    0.1481152
230440.0000000    0.1438382
230480.0000000    0.1458565
230520.0000000    0.1604519
230560.0000000    0.1676414
230600.0000000    0.1526163
230640.0000000    0.1711132
230680.0000000    0.1833249
230720.0000000    0.1572511
230760.0000000    0.1767920
230800.0000000    0.1660794
230840.0000000    0.1872297
230880.0000000    0.1638831
230920.0000000    0.1597835
230960.0000000    0.1697811
231000.0000000    0.1691770
231040.0000000    0.1615808
231080.0000000    0.1716390
231120.0000000    0.1561505
231160.0000000    0.1731238
231200.0000000    0.1689117
231240.0000000    0.1751783
231280.0000000    0.1615468
231320.0000000    0.1452811
231360.0000000    0.1523011
231400.0000000    0.1727300
231440.0000000    0.1662742
231480.0000000    0.1643974
231520.0000000    0.1703046
231560.0000000    0.1612575
231600.0000000    0.1530379
231640.0000000    0.1644989
231680.0000000    0.1659536
231720.0000000    0.1523527
231760.0000000    0.1709966
231800.0000000    0.1594162
231840.0000000    0.1637818
231880.0000000    0.1566639
231920.0000000    0.1636949
231960.0000000    0.1718768
232000.0000000    0.1470354
232040.0000000    0.1671159
232080.0000000    0.1551974
232120.0000000    0.1584261
232160.0000000    0.1567149
232200.0000000    0.1744892
232240.0000000    0.1758242
232280.0000000    0.1529548
232320.0000000    0.1479578
232360.0000000    0.1586048
232400.0000000    0.1533067
232440.0000000    0.1604895
232480.0000000    0.1683857
232520.0000000    0.1460037
232560.0000000    0.1475300
232600.0000000    0.1505302
232640.0000000    0.1513436
232680.0000000    0.1543324
232720.0000000    0.1390115
232760.0000000    0.1453563
232800.0000000    0.1598713
232840.0000000    0.1582336
232880.0000000    0.1726163
232920.0000000    0.1499251
232960.0000000    0.1511182
233000.0000000    0.1625396
233040.0000000    0.1582868
233080.0000000    0.1572939
233120.0000000    0.1677795
233160.0000000    0.1865745
233200.0000000    0.1714073
233240.0000000    0.1713645
233280.0000000    0.1638539
233320.0000000    0.1611614
233360.0000000    0.1616845
233400.0000000    0.1525967
233440.0000000    0.1560977
233480.0000000    0.1578580
233520.0000000    0.1587195
233560.0000000    0.1699869
233600.0000000    0.1705940
233640.0000000    0.1799159
233680.0000000    0.1704405
233720.0000000    0.1729577
233760.0000000    0.1517967
233800.0000000    0.1733241
233840.0000000    0.1663092
233880.0000000    0.1695235
233920.0000000    0.1581636
233960.0000000    0.1642370
234000.0000000    0.1537810
234040.0000000    0.1560382
234080.0000000    0.1468894
234120.0000000    0.1643991
234160.0000000    0.1443211
234200.0000000    0.1609191
234240.0000000    0.1494655
234280.0000000    0.1717833
234320.0000000    0.1607018
234360.0000000    0.1821083
234400.0000000    0.1693679
234440.0000000    0.1639075
234480.0000000    0.1636540
234520.0000000    0.1552654
234560.0000000    0.1655554
234600.0000000    0.1600428
234640.0000000    0.1621654
234680.0000000    0.1659429
234720.0000000    0.1627649
234760.0000000    0.1551155
234800.0000000    0.1799642
234840.0000000    0.1769028
234880.0000000    0.1882851
234920.0000000    0.1671615
234960.0000000    0.1687988
235000.0000000    0.1693234
235040.0000000    0.1790269
235080.0000000    0.1816148
235120.0000000    0.1630314
235160.0000000    0.1785903
235200.0000000    0.1668996
235240.0000000    0.1694678
235280.0000000    0.1663370
235320.0000000    0.1642576
235360.0000000    0.1537033
235400.0000000    0.1767840
235440.0000000    0.1622427
235480.0000000    0.1582438
235520.0000000    0.1782687
235560.0000000    0.1766471
235600.0000000    0.1817317
235640.0000000    0.1726190
235680.0000000    0.1813536
235720.0000000    0.1501794
235760.0000000    0.1556980
235800.0000000    0.1618335
235840.0000000    0.1674607
235880.0000000    0.1562340
235920.0000000    0.1526128
235960.0000000    0.1498748
236000.0000000    0.1561037
236040.0000000    0.1777124
236080.0000000    0.1604823
236120.0000000    0.1641445
236160.0000000    0.1623112
236200.0000000    0.1701653
236240.0000000    0.1636760
236280.0000000    0.1681256
236320.0000000    0.1683904
236360.0000000    0.1659062
236400.0000000    0.1647941
236440.0000000    0.1686965
236480.0000000    0.1802260
236520.0000000    0.1830441
236560.0000000    0.2014977
236600.0000000    0.1964402
236640.0000000    0.1977191
236680.0000000    0.1744120
236720.0000000    0.1838591
236760.0000000    0.1947777
236800.0000000    0.1882327
236840.0000000    0.1957592
236880.0000000    0.1782877
236920.0000000    0.1888888
236960.0000000    0.1937000
237000.0000000    0.2177801
237040.0000000    0.2250452
237080.0000000    0.2008016
237120.0000000    0.2156716
237160.0000000    0.2074418
237200.0000000    0.2232181
237240.0000000    0.2026903
237280.0000000    0.1890846
237320.0000000    0.1906786
237360.0000000    0.2075154
237400.0000000    0.2080418
237440.0000000    0.2231613
237480.0000000    0.2108342
237520.0000000    0.2074094
237560.0000000    0.2032553
237600.0000000    0.2156975
237640.0000000    0.2164101
237680.0000000    0.2262901
237720.0000000    0.2203223
237760.0000000    0.2185687
237800.0000000    0.2131740
237840.0000000    0.2309411
237880.0000000    0.2361290
237920.0000000    0.2347458
237960.0000000    0.2107002
238000.0000000    0.2053944
238040.0000000    0.2063525
238080.0000000    0.2048315
238120.0000000    0.2029838
238160.0000000    0.2070088
238200.0000000    0.2002635
238240.0000000    0.1957886
238280.0000000    0.1963163
238320.0000000    0.2052274
238360.0000000    0.1831501
238400.0000000    0.2003758
238440.0000000    0.2041580
238480.0000000    0.1948909
238520.0000000    0.1787860
238560.0000000    0.1869290
238600.0000000    0.1883331
238640.0000000    0.1813406
238680.0000000    0.1780114
238720.0000000    0.1771009
238760.0000000    0.1837134
238800.0000000    0.1893605
238840.0000000    0.1878750
238880.0000000    0.1886349
238920.0000000    0.2007301
238960.0000000    0.1884423
239000.0000000    0.1855751
239040.0000000    0.1921299
239080.0000000    0.2080010
239120.0000000    0.1901329
239160.0000000    0.1929617
239200.0000000    0.1819005
239240.0000000    0.1998073
239280.0000000    0.1857850
239320.0000000    0.2019033
239360.0000000    0.1835927
239400.0000000    0.1884273
239440.0000000    0.1913869
239480.0000000    0.1965860
239520.0000000    0.1939679
239560.0000000    0.1773214
239600.0000000    0.1938017
239640.0000000    0.1920568
239680.0000000    0.2035602
239720.0000000    0.2135118
239760.0000000    0.1944918
239800.0000000    0.1835284
239840.0000000    0.1924050
239880.0000000    0.1927629
239920.0000000    0.1951730
239960.0000000    0.1992068
240000.0000000    0.2162400
240040.0000000    0.2126767
240080.0000000    0.2214282
240120.0000000    0.2093642
240160.0000000    0.2049068
240200.0000000    0.2043028
240240.0000000    0.1924060
240280.0000000    0.1891582
240320.0000000    0.1732713
240360.0000000    0.1749985
240400.0000000    0.1905726
240440.0000000    0.1834784
240480.0000000    0.1922225
240520.0000000    0.1923214
240560.0000000    0.1864985
240600.0000000    0.1646067
240640.0000000    0.1638868
240680.0000000    0.1750837
240720.0000000    0.1878337
240760.0000000    0.1721054
240800.0000000    0.1916573
240840.0000000    0.1770027
240880.0000000    0.1820477
240920.0000000    0.1821348
240960.0000000    0.1811279
241000.0000000    0.1817065
241040.0000000    0.1797699
241080.0000000    0.1918494
241120.0000000    0.1816200
241160.0000000    0.1566453
241200.0000000    0.1796612
241240.0000000    0.1740570
241280.0000000    0.1926789
241320.0000000    0.1792908
241360.0000000    0.1887751
241400.0000000    0.1832168
241440.0000000    0.1824134
241480.0000000    0.1856996
241520.0000000    0.1862644
241560.0000000    0.1744742
241600.0000000    0.1893549
241640.0000000    0.1822572
241680.0000000    0.2005155
241720.0000000    0.1873827
241760.0000000    0.1959929
241800.0000000    0.1946759
241840.0000000    0.1983782
241880.0000000    0.2144868
241920.0000000    0.2111777
241960.0000000    0.2136501
242000.0000000    0.2118364
242040.0000000    0.1972548
242080.0000000    0.1927295
242120.0000000    0.1823435
242160.0000000    0.1929443
242200.0000000    0.1897205
242240.0000000    0.1853705
242280.0000000    0.2023983
242320.0000000    0.2000470
242360.0000000    0.1974867
242400.0000000    0.2086997
242440.0000000    0.1999000
242480.0000000    0.2071671
242520.0000000    0.2120024
242560.0000000    0.2107880
242600.0000000    0.2002248
242640.0000000    0.1861389
242680.0000000    0.1956138
242720.0000000    0.1904232
242760.0000000    0.1851451
242800.0000000    0.1956025
242840.0000000    0.1776024
242880.0000000    0.1841799
242920.0000000    0.1887215
242960.0000000    0.1936420
243000.0000000    0.1927309
243040.0000000    0.1939524
243080.0000000    0.1978465
243120.0000000    0.1896895
243160.0000000    0.2055205
243200.0000000    0.1897648
243240.0000000    0.1910122
243280.0000000    0.1788475
243320.0000000    0.1964246
243360.0000000    0.1949036
243400.0000000    0.2050665
243440.0000000    0.2042404
243480.0000000    0.1971896
243520.0000000    0.2016387
243560.0000000    0.1958305
243600.0000000    0.1820617
243640.0000000    0.1824870
243680.0000000    0.1809616
243720.0000000    0.1917041
243760.0000000    0.2017971
243800.0000000    0.1733593
243840.0000000    0.1949512
243880.0000000    0.2014945
243920.0000000    0.2037908
243960.0000000    0.1848729
244000.0000000    0.1837526
244040.0000000    0.2021349
244080.0000000    0.1808535
244120.0000000    0.1961958
244160.0000000    0.1986425
244200.0000000    0.1957754
244240.0000000    0.1830379
244280.0000000    0.1956156
244320.0000000    0.1909870
244360.0000000    0.1959769
244400.0000000    0.1909010
244440.0000000    0.1896255
244480.0000000    0.1886343
244520.0000000    0.1905268
244560.0000000    0.2070269
244600.0000000    0.1937222
244640.0000000    0.2060840
244680.0000000    0.2188104
244720.0000000    0.2043540
244760.0000000    0.2008632
244800.0000000    0.2110631
244840.0000000    0.1946382
244880.0000000    0.1841111
244920.0000000    0.1836369
244960.0000000    0.1964961
245000.0000000    0.2095729
245040.0000000    0.1887054
245080.0000000    0.1897298
245120.0000000    0.2093333
245160.0000000    0.2128996
245200.0000000    0.2081645
245240.0000000    0.2059231
245280.0000000    0.1977496
245320.0000000    0.1946315
245360.0000000    0.2249863
245400.0000000    0.2067046
245440.0000000    0.1972239
245480.0000000    0.2133797
245520.0000000    0.2021635
245560.0000000    0.2035493
245600.0000000    0.2235800
245640.0000000    0.2059250
245680.0000000    0.2066690
245720.0000000    0.2014988
245760.0000000    0.2170688
245800.0000000    0.1968220
245840.0000000    0.2043461
245880.0000000    0.1952752
245920.0000000    0.1922505
245960.0000000    0.1916023
246000.0000000    0.2136760
246040.0000000    0.1941226
246080.0000000    0.1994657
246120.0000000    0.2119576
246160.0000000    0.2062518
246200.0000000    0.1899799
246240.0000000    0.1956040
246280.0000000    0.1998048
246320.0000000    0.1936113
246360.0000000    0.1930893
246400.0000000    0.1944865
246440.0000000    0.2023703
246480.0000000    0.2053636
246520.0000000    0.2073953
246560.0000000    0.1915833
246600.0000000    0.1956432
246640.0000000    0.1998823
246680.0000000    0.1936665
246720.0000000    0.1853699
246760.0000000    0.1828710
246800.0000000    0.1915548
246840.0000000    0.1802287
246880.0000000    0.1622469
246920.0000000    0.1818442
246960.0000000    0.1854053
247000.0000000    0.1813831
247040.0000000    0.2070270
247080.0000000    0.1897406
247120.0000000    0.1787657
247160.0000000    0.1837853
247200.0000000    0.1921356
247240.0000000    0.1981107
247280.0000000    0.1788090
247320.0000000    0.1809112
247360.0000000    0.1893077
247400.0000000    0.2154639
247440.0000000    0.1833309
247480.0000000    0.1907873
247520.0000000    0.1995242
247560.0000000    0.2019752
247600.0000000    0.2056330
247640.0000000    0.2061481
247680.0000000    0.2106992
247720.0000000    0.1956630
247760.0000000    0.2008277
247800.0000000    0.2013802
247840.0000000    0.2084667
247880.0000000    0.2152326
247920.0000000    0.2187570
247960.0000000    0.2302355
248000.0000000    0.2036120
248040.0000000    0.2181896
248080.0000000    0.2180407
248120.0000000    0.2096048
248160.0000000    0.2143700
248200.0000000    0.1980812
248240.0000000    0.1901370
248280.0000000    0.1903231
248320.0000000    0.1697591
248360.0000000    0.1914404
248400.0000000    0.1693433
248440.0000000    0.1850513
248480.0000000    0.1890754
248520.0000000    0.1916739
248560.0000000    0.1898272
248600.0000000    0.1795754
248640.0000000    0.1856003
248680.0000000    0.1870598
248720.0000000    0.1922467
248760.0000000    0.1790697
248800.0000000    0.1894193
248840.0000000    0.1882643
248880.0000000    0.2083198
248920.0000000    0.2007553
248960.0000000    0.2050695
249000.0000000    0.1960621
249040.0000000    0.2031345
249080.0000000    0.1889732
249120.0000000    0.2008485
249160.0000000    0.2160589
249200.0000000    0.1986008
249240.0000000    0.1982105
249280.0000000    0.1821380
249320.0000000    0.2014080
249360.0000000    0.2068255
249400.0000000    0.2167623
249440.0000000    0.2218740
249480.0000000    0.2147702
249520.0000000    0.2046881
249560.0000000    0.2114151
249600.0000000    0.2090475
249640.0000000    0.2014464
249680.0000000    0.1967321
249720.0000000    0.1971189
249760.0000000    0.2099680
249800.0000000    0.2062522
249840.0000000    0.1937917
249880.0000000    0.1968959
249920.0000000    0.1812798
249960.0000000    0.1921151
250000.0000000    0.1741082
250040.0000000    0.1750861
250080.0000000    0.1759165
250120.0000000    0.1999794
250160.0000000    0.2079030
250200.0000000    0.2141292
250240.0000000    0.1956827
250280.0000000    0.1882473
250320.0000000    0.1942586
250360.0000000    0.1906788
250400.0000000    0.1954411
250440.0000000    0.2046814
250480.0000000    0.1732320
250520.0000000    0.1965993
250560.0000000    0.1938142
250600.0000000    0.1874654
250640.0000000    0.1974631
250680.0000000    0.1964778
250720.0000000    0.1859209
250760.0000000    0.1961573
250800.0000000    0.1929457
250840.0000000    0.1951621
250880.0000000    0.2005688
250920.0000000    0.2072311
250960.0000000    0.2123473
251000.0000000    0.2128994
251040.0000000    0.2138329
251080.0000000    0.2053232
251120.0000000    0.1920675
251160.0000000    0.1866196
251200.0000000    0.2002445
251240.0000000    0.2088324
251280.0000000    0.1846236
251320.0000000    0.1935895
251360.0000000    0.1853759
251400.0000000    0.1895446
251440.0000000    0.1844316
251480.0000000    0.1997722
251520.0000000    0.1850759
251560.0000000    0.1975548
251600.0000000    0.1914901
251640.0000000    0.1843943
251680.0000000    0.1840303
251720.0000000    0.1811673
251760.0000000    0.1764429
251800.0000000    0.1705496
251840.0000000    0.1832846
251880.0000000    0.1930498
251920.0000000    0.1944843
251960.0000000    0.1886809
252000.0000000    0.1823067
252040.0000000    0.1740294
252080.0000000    0.1884061
252120.0000000    0.1855476
252160.0000000    0.1993791
252200.0000000    0.1872740
252240.0000000    0.1862651
252280.0000000    0.1764553
252320.0000000    0.1881338
252360.0000000    0.1895510
252400.0000000    0.1878990
252440.0000000    0.1517976
252480.0000000    0.1735482
252520.0000000    0.1929572
252560.0000000    0.1773514
252600.0000000    0.1775423
252640.0000000    0.1842528
252680.0000000    0.1891324
252720.0000000    0.1812490
252760.0000000    0.1632348
252800.0000000    0.1840494
252840.0000000    0.1893384
252880.0000000    0.1936222
252920.0000000    0.1907378
252960.0000000    0.1830779
253000.0000000    0.1803905
253040.0000000    0.1926202
253080.0000000    0.1934539
253120.0000000    0.1948850
253160.0000000    0.2044574
253200.0000000    0.2042366
253240.0000000    0.2017989
253280.0000000    0.1925110
253320.0000000    0.1861202
253360.0000000    0.1854644
253400.0000000    0.1772132
253440.0000000    0.1918366
253480.0000000    0.2018366
253520.0000000    0.1898750
253560.0000000    0.1844074
253600.0000000    0.1819532
253640.0000000    0.1827233
253680.0000000    0.1754241
253720.0000000    0.1769293
253760.0000000    0.1645272
253800.0000000    0.1895663
253840.0000000    0.2061727
253880.0000000    0.1861656
253920.0000000    0.1706929
253960.0000000    0.1715813
254000.0000000    0.1797173
254040.0000000    0.1657447
254080.0000000    0.1743448
254120.0000000    0.1720987
254160.0000000    0.1771325
254200.0000000    0.2022891
254240.0000000    0.1786809
254280.0000000    0.1904148
254320.0000000    0.1831740
254360.0000000    0.1906964
254400.0000000    0.2056177
254440.0000000    0.1893177
254480.0000000    0.2015542
254520.0000000    0.2241611
254560.0000000    0.2093022
254600.0000000    0.2177698
254640.0000000    0.2025791
254680.0000000    0.1892594
254720.0000000    0.1924110
254760.0000000    0.1950252
254800.0000000    0.1991094
254840.0000000    0.1999572
254880.0000000    0.1949792
254920.0000000    0.1822427
254960.0000000    0.2122379
255000.0000000    0.2161782
255040.0000000    0.1842107
255080.0000000    0.1987312
255120.0000000    0.2113335
255160.0000000    0.1934887
255200.0000000    0.1979943
255240.0000000    0.1975582
255280.0000000    0.1964586
255320.0000000    0.1875873
255360.0000000    0.1746532
255400.0000000    0.1895155
255440.0000000    0.1989736
255480.0000000    0.2048200
255520.0000000    0.2120634
255560.0000000    0.1985612
255600.0000000    0.2018713
255640.0000000    0.1962706
255680.0000000    0.2024063
255720.0000000    0.1902612
255760.0000000    0.2107662
255800.0000000    0.1948335
255840.0000000    0.1974491
255880.0000000    0.1750606
255920.0000000    0.1617096
255960.0000000    0.1650201
256000.0000000    0.1708599
256040.0000000    0.1696257
256080.0000000    0.1788762
256120.0000000    0.1830780
256160.0000000    0.1729807
256200.0000000    0.1790575
256240.0000000    0.1825467
256280.0000000    0.1868510
256320.0000000    0.1752480
256360.0000000    0.1887079
256400.0000000    0.1796711
256440.0000000    0.1848608
256480.0000000    0.1819592
256520.0000000    0.1849954
256560.0000000    0.1929885
256600.0000000    0.2083741
256640.0000000    0.2162178
256680.0000000    0.2142194
256720.0000000    0.2061394
256760.0000000    0.1902064
256800.0000000    0.1956080
256840.0000000    0.2294822
256880.0000000    0.2341334
256920.0000000    0.2030354
256960.0000000    0.2235870
257000.0000000    0.1983817
257040.0000000    0.2066205
257080.0000000    0.2039813
257120.0000000    0.1959460
257160.0000000    0.1888317
257200.0000000    0.1935718
257240.0000000    0.1909239
257280.0000000    0.2026411
257320.0000000    0.1941034
257360.0000000    0.1993366
257400.0000000    0.1944706
257440.0000000    0.2074862
257480.0000000    0.2052939
257520.0000000    0.1882964
257560.0000000    0.2056220
257600.0000000    0.1798538
257640.0000000    0.2208247
257680.0000000    0.2239557
257720.0000000    0.2179763
257760.0000000    0.1983532
257800.0000000    0.1976548
257840.0000000    0.2011751
257880.0000000    0.1951335
257920.0000000    0.1890784
257960.0000000    0.1973752
258000.0000000    0.2160423
258040.0000000    0.1963725
258080.0000000    0.1936442
258120.0000000    0.1833310
258160.0000000    0.1949625
258200.0000000    0.1831790
258240.0000000    0.2070235
258280.0000000    0.2077100
258320.0000000    0.2198505
258360.0000000    0.2172455
258400.0000000    0.2137893
258440.0000000    0.2041547
258480.0000000    0.1929121
258520.0000000    0.1830489
258560.0000000    0.1982077
258600.0000000    0.1996854
258640.0000000    0.2261173
258680.0000000    0.2106591
258720.0000000    0.1987334
258760.0000000    0.2065925
258800.0000000    0.1865934
258840.0000000    0.2087189
258880.0000000    0.1841852
258920.0000000    0.1930810
258960.0000000    0.1893078
259000.0000000    0.2006619
259040.0000000    0.1761406
259080.0000000    0.1837599
259120.0000000    0.1761481
259160.0000000    0.1765196
259200.0000000    0.2013927
259240.0000000    0.2003182
259280.0000000    0.1916350
259320.0000000    0.1941639
259360.0000000    0.1892816
259400.0000000    0.1837742
259440.0000000    0.1985148
259480.0000000    0.2069022
259520.0000000    0.2113458
259560.0000000    0.1884618
259600.0000000    0.1974088
259640.0000000    0.1819419
259680.0000000    0.1895251
259720.0000000    0.1675335
259760.0000000    0.1865086
259800.0000000    0.1658012
259840.0000000    0.1817850
259880.0000000    0.1811621
259920.0000000    0.1818602
259960.0000000    0.1585829
260000.0000000    0.1782108
260040.0000000    0.1838899
260080.0000000    0.1895455
260120.0000000    0.1914883
260160.0000000    0.1902221
260200.0000000    0.1754254
260240.0000000    0.1911265
260280.0000000    0.1802825
260320.0000000    0.1776595
260360.0000000    0.1698194
260400.0000000    0.1639954
260440.0000000    0.1700112
260480.0000000    0.2000939
260520.0000000    0.1891173
260560.0000000    0.1943376
260600.0000000    0.1856273
260640.0000000    0.1783194
260680.0000000    0.1995429
260720.0000000    0.2021576
260760.0000000    0.1963240
260800.0000000    0.1879285
260840.0000000    0.1862052
260880.0000000    0.1907277
260920.0000000    0.1783917
260960.0000000    0.1782196
261000.0000000    0.1864278
261040.0000000    0.1811908
261080.0000000    0.1794383
261120.0000000    0.1763116
261160.0000000    0.1767484
261200.0000000    0.1879035
261240.0000000    0.1825567
261280.0000000    0.1897429
261320.0000000    0.1907049
261360.0000000    0.1876514
261400.0000000    0.2016111
261440.0000000    0.2083101
261480.0000000    0.2020543
261520.0000000    0.2030487
261560.0000000    0.1891126
261600.0000000    0.1755305
261640.0000000    0.1837199
261680.0000000    0.1682907
261720.0000000    0.1766339
261760.0000000    0.2174706
261800.0000000    0.1942982
261840.0000000    0.2132569
261880.0000000    0.1844199
261920.0000000    0.1883835
261960.0000000    0.1925035
262000.0000000    0.1792395
262040.0000000    0.1907284
262080.0000000    0.1925742
262120.0000000    0.1976892
262160.0000000    0.1967980
262200.0000000    0.1981591
262240.0000000    0.2089757
262280.0000000    0.2120491
262320.0000000    0.2063861
262360.0000000    0.1933191
262400.0000000    0.1924399
262440.0000000    0.2081717
262480.0000000    0.1868817
262520.0000000    0.1761384
262560.0000000    0.1713570
262600.0000000    0.1571209
262640.0000000    0.1807407
262680.0000000    0.1767167
262720.0000000    0.1788062
262760.0000000    0.1984637
262800.0000000    0.1954211
262840.0000000    0.1726977
262880.0000000    0.1703938
262920.0000000    0.1626283
262960.0000000    0.1573908
263000.0000000    0.1647083
263040.0000000    0.1653968
263080.0000000    0.1860471
263120.0000000    0.1892376
263160.0000000    0.1688684
263200.0000000    0.1960576
263240.0000000    0.1738225
263280.0000000    0.1934928
263320.0000000    0.1843361
263360.0000000    0.1697441
263400.0000000    0.1769993
263440.0000000    0.1915158
263480.0000000    0.1922734
263520.0000000    0.1844895
263560.0000000    0.1705803
263600.0000000    0.1661633
263640.0000000    0.1772898
263680.0000000    0.1870330
263720.0000000    0.1800860
263760.0000000    0.1745939
263800.0000000    0.1888809
263840.0000000    0.2001877
263880.0000000    0.1781526
263920.0000000    0.1734982
263960.0000000    0.1740800
264000.0000000    0.1690865
264040.0000000    0.1658705
264080.0000000    0.1700820
264120.0000000    0.1632496
264160.0000000    0.1777352
264200.0000000    0.1796789
264240.0000000    0.1745722
264280.0000000    0.1785522
264320.0000000    0.1799520
264360.0000000    0.1784447
264400.0000000    0.1960112
264440.0000000    0.1906868
264480.0000000    0.1900177
264520.0000000    0.2065109
264560.0000000    0.2188134
264600.0000000    0.1900632
264640.0000000    0.1879475
264680.0000000    0.2004702
264720.0000000    0.2019230
264760.0000000    0.1905346
264800.0000000    0.1974073
264840.0000000    0.2071997
264880.0000000    0.2124865
264920.0000000    0.2186187
264960.0000000    0.2502725
265000.0000000    0.2075520
265040.0000000    0.1912269
265080.0000000    0.2090821
265120.0000000    0.2452955
265160.0000000    0.2151516
265200.0000000    0.2145967
265240.0000000    0.2095911
265280.0000000    0.2181085
265320.0000000    0.2253750
265360.0000000    0.2088912
265400.0000000    0.2147387
265440.0000000    0.2102340
265480.0000000    0.2280357
265520.0000000    0.2128078
265560.0000000    0.1870481
265600.0000000    0.1912407
265640.0000000    0.2008209
265680.0000000    0.2114119
265720.0000000    0.2009907
265760.0000000    0.1791175
265800.0000000    0.1785832
265840.0000000    0.1852478
265880.0000000    0.1810852
265920.0000000    0.1752485
265960.0000000    0.1745639
266000.0000000    0.1750351
266040.0000000    0.1927683
266080.0000000    0.2026671
266120.0000000    0.2231538
266160.0000000    0.2329124
266200.0000000    0.2185930
266240.0000000    0.2030081
266280.0000000    0.2023482
266320.0000000    0.2238405
266360.0000000    0.2003481
266400.0000000    0.2057631
266440.0000000    0.2234882
266480.0000000    0.2005807
266520.0000000    0.2035067
266560.0000000    0.2104335
266600.0000000    0.2049724
266640.0000000    0.1943138
266680.0000000    0.1957342
266720.0000000    0.1944088
266760.0000000    0.1994246
266800.0000000    0.2012135
266840.0000000    0.1872399
266880.0000000    0.1863641
266920.0000000    0.1883835
266960.0000000    0.2049643
267000.0000000    0.1884555
267040.0000000    0.1674987
267080.0000000    0.1944836
267120.0000000    0.1931516
267160.0000000    0.2231302
267200.0000000    0.2209635
267240.0000000    0.2058568
267280.0000000    0.1998671
267320.0000000    0.2080836
267360.0000000    0.2085260
267400.0000000    0.2108686
267440.0000000    0.2106251
267480.0000000    0.1971841
267520.0000000    0.2137592
267560.0000000    0.2177216
267600.0000000    0.2128389
267640.0000000    0.2213913
267680.0000000    0.2272142
267720.0000000    0.2121892
267760.0000000    0.2282818
267800.0000000    0.1992168
267840.0000000    0.2031496
267880.0000000    0.2059545
267920.0000000    0.2196172
267960.0000000    0.2126087
268000.0000000    0.1952693
268040.0000000    0.1913925
268080.0000000    0.1883557
268120.0000000    0.1878394
268160.0000000    0.1962502
268200.0000000    0.1831079
268240.0000000    0.2066630
268280.0000000    0.2039433
268320.0000000    0.1809514
268360.0000000    0.1881788
268400.0000000    0.1635407
268440.0000000    0.1880863
268480.0000000    0.1837190
268520.0000000    0.1851088
268560.0000000    0.1725895
268600.0000000    0.1685989
268640.0000000    0.1849242
268680.0000000    0.1875110
268720.0000000    0.1817395
268760.0000000    0.1728460
268800.0000000    0.1738393
268840.0000000    0.1720730
268880.0000000    0.1885796
268920.0000000    0.1730307
268960.0000000    0.1754276
269000.0000000    0.1980391
269040.0000000    0.1928111
269080.0000000    0.1868726
269120.0000000    0.1928395
269160.0000000    0.1839617
269200.0000000    0.1746499
269240.0000000    0.1717734
269280.0000000    0.1831085
269320.0000000    0.1695043
269360.0000000    0.1894944
269400.0000000    0.1806331
269440.0000000    0.1718799
269480.0000000    0.1620481
269520.0000000    0.1927722
269560.0000000    0.1792928
269600.0000000    0.1746324
269640.0000000    0.1753518
269680.0000000    0.1731984
269720.0000000    0.1849832
269760.0000000    0.1726110
269800.0000000    0.1633282
269840.0000000    0.1776044
269880.0000000    0.1910650
269920.0000000    0.1831484
269960.0000000    0.1665490
270000.0000000    0.1732896
270040.0000000    0.1722258
270080.0000000    0.2095314
270120.0000000    0.1840717
270160.0000000    0.2128469
270200.0000000    0.2041699
270240.0000000    0.2099977
270280.0000000    0.2215606
270320.0000000    0.1999863
270360.0000000    0.2062957
270400.0000000    0.2045642
270440.0000000    0.2064095
270480.0000000    0.2099119
270520.0000000    0.1947501
270560.0000000    0.1807306
270600.0000000    0.1679406
270640.0000000    0.1662336
270680.0000000    0.1774195
270720.0000000    0.1704631
270760.0000000    0.1741181
270800.0000000    0.1779647
270840.0000000    0.2023094
270880.0000000    0.2016097
270920.0000000    0.1866521
270960.0000000    0.1973657
271000.0000000    0.2117614
271040.0000000    0.2237954
271080.0000000    0.1954266
271120.0000000    0.2163859
271160.0000000    0.2212621
271200.0000000    0.2159632
271240.0000000    0.2301374
271280.0000000    0.2188580
271320.0000000    0.2140885
271360.0000000    0.2084954
271400.0000000    0.2122544
271440.0000000    0.2202016
271480.0000000    0.2252305
271520.0000000    0.2131847
271560.0000000    0.2219818
271600.0000000    0.2151759
271640.0000000    0.2086735
271680.0000000    0.1839087
271720.0000000    0.1827106
271760.0000000    0.1992439
271800.0000000    0.1859556
271840.0000000    0.2056503
271880.0000000    0.1989651
271920.0000000    0.1881199
271960.0000000    0.1928605
272000.0000000    0.1882697
272040.0000000    0.1942498
272080.0000000    0.1986668
272120.0000000    0.1864108
272160.0000000    0.1962075
272200.0000000    0.1917012
272240.0000000    0.1901329
272280.0000000    0.1984117
272320.0000000    0.1729314
272360.0000000    0.1675695
272400.0000000    0.1794530
272440.0000000    0.1763848
272480.0000000    0.1744214
272520.0000000    0.1946600
272560.0000000    0.1867247
272600.0000000    0.1914368
272640.0000000    0.1862518
272680.0000000    0.1884692
272720.0000000    0.1805130
272760.0000000    0.1903837
272800.0000000    0.1862529
272840.0000000    0.1851066
272880.0000000    0.1865070
272920.0000000    0.1871401
272960.0000000    0.1778352
273000.0000000    0.1899348
273040.0000000    0.1839801
273080.0000000    0.2026117
273120.0000000    0.1934024
273160.0000000    0.1657053
273200.0000000    0.1740737
273240.0000000    0.2048379
273280.0000000    0.1889691
273320.0000000    0.1738580
273360.0000000    0.1749446
273400.0000000    0.1867233
273440.0000000    0.1978428
273480.0000000    0.1808963
273520.0000000    0.1902324
273560.0000000    0.1911195
273600.0000000    0.1910323
273640.0000000    0.2148090
273680.0000000    0.2215981
273720.0000000    0.1845461
273760.0000000    0.1910201
273800.0000000    0.1936362
273840.0000000    0.1895132
273880.0000000    0.2013068
273920.0000000    0.2021140
273960.0000000    0.1891584
274000.0000000    0.1941264
274040.0000000    0.1896741
274080.0000000    0.1891593
274120.0000000    0.1862473
274160.0000000    0.1915946
274200.0000000    0.1786098
274240.0000000    0.1796048
274280.0000000    0.1905743
274320.0000000    0.1860856
274360.0000000    0.1864220
274400.0000000    0.1785253
274440.0000000    0.1690306
274480.0000000    0.1760711
274520.0000000    0.1857959
274560.0000000    0.1739102
274600.0000000    0.1773413
274640.0000000    0.1807407
274680.0000000    0.1950717
274720.0000000    0.1953945
274760.0000000    0.1752957
274800.0000000    0.1943810
274840.0000000    0.1995868
274880.0000000    0.1835096
274920.0000000    0.1901734
274960.0000000    0.1931620
275000.0000000    0.2012744
275040.0000000    0.1936855
275080.0000000    0.1974643
275120.0000000    0.1942053
275160.0000000    0.1999896
275200.0000000    0.1991633
275240.0000000    0.2005016
275280.0000000    0.2113138
275320.0000000    0.1873596
275360.0000000    0.1919734
275400.0000000    0.2016792
275440.0000000    0.1907793
275480.0000000    0.1837566
275520.0000000    0.1909547
275560.0000000    0.1841387
275600.0000000    0.1864724
275640.0000000    0.1894962
275680.0000000    0.1914217
275720.0000000    0.2011538
275760.0000000    0.1928044
275800.0000000    0.1974640
275840.0000000    0.2025889
275880.0000000    0.1923267
275920.0000000    0.1981678
275960.0000000    0.1914405
276000.0000000    0.1993318
276040.0000000    0.1939687
276080.0000000    0.1979939
276120.0000000    0.1847211
276160.0000000    0.1952127
276200.0000000    0.1938973
276240.0000000    0.1931044
276280.0000000    0.1846654
276320.0000000    0.1826028
276360.0000000    0.1924485
276400.0000000    0.1898129
276440.0000000    0.1867970
276480.0000000    0.1768637
276520.0000000    0.1577952
276560.0000000    0.1665284
276600.0000000    0.1848081
276640.0000000    0.1821105
276680.0000000    0.1775455
276720.0000000    0.1959482
276760.0000000    0.1837704
276800.0000000    0.1846883
276840.0000000    0.1810833
276880.0000000    0.1824907
276920.0000000    0.2020194
276960.0000000    0.1917175
277000.0000000    0.1807203
277040.0000000    0.1782496
277080.0000000    0.1819330
277120.0000000    0.1677474
277160.0000000    0.1760256
277200.0000000    0.1871416
277240.0000000    0.1884871
277280.0000000    0.1828316
277320.0000000    0.1812205
277360.0000000    0.1887459
277400.0000000    0.2007414
277440.0000000    0.1966503
277480.0000000    0.2034434
277520.0000000    0.1897688
277560.0000000    0.1808510
277600.0000000    0.1738067
277640.0000000    0.1942791
277680.0000000    0.1865413
277720.0000000    0.1913416
277760.0000000    0.1958546
277800.0000000    0.2098800
277840.0000000    0.1844389
277880.0000000    0.2019479
277920.0000000    0.1936325
277960.0000000    0.1977328
278000.0000000    0.2184712
278040.0000000    0.1970077
278080.0000000    0.2128251
278120.0000000    0.1986446
278160.0000000    0.2012415
278200.0000000    0.1996592
278240.0000000    0.1977959
278280.0000000    0.2037894
278320.0000000    0.2002894
278360.0000000    0.2065415
278400.0000000    0.2070641
278440.0000000    0.1930224
278480.0000000    0.2060670
278520.0000000    0.1922739
278560.0000000    0.1945654
278600.0000000    0.1944303
278640.0000000    0.2060897
278680.0000000    0.2028022
278720.0000000    0.2024110
278760.0000000    0.1947106
278800.0000000    0.1853342
278840.0000000    0.2024185
278880.0000000    0.2029072
278920.0000000    0.1955349
278960.0000000    0.1948246
279000.0000000    0.2187139
279040.0000000    0.2051821
279080.0000000    0.2066566
279120.0000000    0.2073355
279160.0000000    0.2038322
279200.0000000    0.2041464
279240.0000000    0.1933147
279280.0000000    0.2088359
279320.0000000    0.2121097
279360.0000000    0.1935364
279400.0000000    0.2134276
279440.0000000    0.2181675
279480.0000000    0.2203313
279520.0000000    0.2219941
279560.0000000    0.2252646
279600.0000000    0.2208678
279640.0000000    0.2108050
279680.0000000    0.2135417
279720.0000000    0.2023905
279760.0000000    0.1935982
279800.0000000    0.2209573
279840.0000000    0.2163584
279880.0000000    0.2044138
279920.0000000    0.2031960
279960.0000000    0.1962885
280000.0000000    0.1927166
280040.0000000    0.2015311
280080.0000000    0.2088283
280120.0000000    0.2102041
280160.0000000    0.2079284
280200.0000000    0.1988817
280240.0000000    0.2023440
280280.0000000    0.2056106
280320.0000000    0.2123110
280360.0000000    0.2129596
280400.0000000    0.2154282
280440.0000000    0.2139752
280480.0000000    0.1912685
280520.0000000    0.1972633
280560.0000000    0.1960422
280600.0000000    0.2159861
280640.0000000    0.1986215
280680.0000000    0.2062625
280720.0000000    0.2042727
280760.0000000    0.2025843
280800.0000000    0.1966263
280840.0000000    0.1884096
280880.0000000    0.2146539
280920.0000000    0.2085503
280960.0000000    0.2123591
281000.0000000    0.2066281
281040.0000000    0.2103366
281080.0000000    0.1960165
281120.0000000    0.2235101
281160.0000000    0.2073391
281200.0000000    0.2141568
281240.0000000    0.2113156
281280.0000000    0.2142874
281320.0000000    0.1952277
281360.0000000    0.1995797
281400.0000000    0.2102034
281440.0000000    0.2138868
281480.0000000    0.2093398
281520.0000000    0.2062916
281560.0000000    0.2123430
281600.0000000    0.1964875
281640.0000000    0.2160395
281680.0000000    0.2008897
281720.0000000    0.1892479
281760.0000000    0.1942869
281800.0000000    0.1938373
281840.0000000    0.1894392
281880.0000000    0.1767146
281920.0000000    0.1847086
281960.0000000    0.1840354
282000.0000000    0.1849927
282040.0000000    0.2007340
282080.0000000    0.1909315
282120.0000000    0.1943811
282160.0000000    0.1971349
282200.0000000    0.1950237
282240.0000000    0.1924828
282280.0000000    0.2013606
282320.0000000    0.1998210
282360.0000000    0.1888985
282400.0000000    0.1892349
282440.0000000    0.1953248
282480.0000000    0.1932655
282520.0000000    0.1940271
282560.0000000    0.1857359
282600.0000000    0.1839720
282640.0000000    0.1887376
282680.0000000    0.1898232
282720.0000000    0.1975390
282760.0000000    0.2138059
282800.0000000    0.2010528
282840.0000000    0.1992308
282880.0000000    0.2067210
282920.0000000    0.1954750
282960.0000000    0.1945676
283000.0000000    0.2067137
283040.0000000    0.2111779
283080.0000000    0.1957683
283120.0000000    0.1912999
283160.0000000    0.2027000
283200.0000000    0.1995789
283240.0000000    0.1921629
283280.0000000    0.1998249
283320.0000000    0.1930483
283360.0000000    0.1827109
283400.0000000    0.1944424
283440.0000000    0.2216795
283480.0000000    0.2103992
283520.0000000    0.2114265
283560.0000000    0.2035137
283600.0000000    0.1936010
283640.0000000    0.1941823
283680.0000000    0.2037775
283720.0000000    0.2180408
283760.0000000    0.2172036
283800.0000000    0.2095882
283840.0000000    0.2049925
283880.0000000    0.2107235
283920.0000000    0.2167767
283960.0000000    0.2181014
284000.0000000    0.2052138
284040.0000000    0.2127420
284080.0000000    0.2035560
284120.0000000    0.2022983
284160.0000000    0.2028718
284200.0000000    0.2052742
284240.0000000    0.2181875
284280.0000000    0.2180951
284320.0000000    0.2078950
284360.0000000    0.2054074
284400.0000000    0.2107841
284440.0000000    0.2120659
284480.0000000    0.2240058
284520.0000000    0.2051848
284560.0000000    0.1948274
284600.0000000    0.1919598
284640.0000000    0.2108602
284680.0000000    0.2027435
284720.0000000    0.2005918
284760.0000000    0.2021177
284800.0000000    0.1967203
284840.0000000    0.1957376
284880.0000000    0.1938305
284920.0000000    0.1909976
284960.0000000    0.1942520
285000.0000000    0.1985881
285040.0000000    0.1931777
285080.0000000    0.1984245
285120.0000000    0.2015237
285160.0000000    0.2111317
285200.0000000    0.1950790
285240.0000000    0.2095003
285280.0000000    0.2285483
285320.0000000    0.2326079
285360.0000000    0.1962917
285400.0000000    0.2198449
285440.0000000    0.2051759
285480.0000000    0.1842556
285520.0000000    0.1880487
285560.0000000    0.1828704
285600.0000000    0.1884125
285640.0000000    0.1995531
285680.0000000    0.1691337
285720.0000000    0.1894609
285760.0000000    0.1829042
285800.0000000    0.1897217
285840.0000000    0.1891511
285880.0000000    0.2027629
285920.0000000    0.1937703
285960.0000000    0.1996249
286000.0000000    0.1916981
286040.0000000    0.1831889
286080.0000000    0.1743552
286120.0000000    0.1891249
286160.0000000    0.2063069
286200.0000000    0.1888037
286240.0000000    0.1927041
286280.0000000    0.1684999
286320.0000000    0.1978194
286360.0000000    0.1923926
286400.0000000    0.1832441
286440.0000000    0.1850032
286480.0000000    0.1989622
286520.0000000    0.1775140
286560.0000000    0.1905354
286600.0000000    0.1845222
286640.0000000    0.1889376
286680.0000000    0.1891506
286720.0000000    0.2054950
286760.0000000    0.1923580
286800.0000000    0.1927928
286840.0000000    0.1603905
286880.0000000    0.1775761
286920.0000000    0.1719655
286960.0000000    0.1837262
287000.0000000    0.1943121
287040.0000000    0.1959973
287080.0000000    0.1788459
287120.0000000    0.1827824
287160.0000000    0.1758139
287200.0000000    0.1706801
287240.0000000    0.1814258
287280.0000000    0.1790332
287320.0000000    0.1856682
287360.0000000    0.1772236
287400.0000000    0.1891495
287440.0000000    0.1891919
287480.0000000    0.1727965
287520.0000000    0.1973715
287560.0000000    0.1849499
287600.0000000    0.1903433
287640.0000000    0.1818612
287680.0000000    0.1708119
287720.0000000    0.1718031
287760.0000000    0.1709054
287800.0000000    0.1719661
287840.0000000    0.1753012
287880.0000000    0.1738535
287920.0000000    0.1759844
287960.0000000    0.1866030
288000.0000000    0.1793263
288040.0000000    0.1652218
288080.0000000    0.1789334
288120.0000000    0.1886614
288160.0000000    0.1787059
288200.0000000    0.2047144
288240.0000000    0.1979844
288280.0000000    0.1943243
288320.0000000    0.2030542
288360.0000000    0.1877796
288400.0000000    0.1968126
288440.0000000    0.1823675
288480.0000000    0.1819976
288520.0000000    0.1931370
288560.0000000    0.1924738
288600.0000000    0.1896331
288640.0000000    0.1989618
288680.0000000    0.1957636
288720.0000000    0.1970038
288760.0000000    0.1863578
288800.0000000    0.1847966
288840.0000000    0.1817081
288880.0000000    0.1845461
288920.0000000    0.1784276
288960.0000000    0.1860327
289000.0000000    0.1975982
289040.0000000    0.1857247
289080.0000000    0.1953223
289120.0000000    0.1920838
289160.0000000    0.2072974
289200.0000000    0.1890271
289240.0000000    0.1871524
289280.0000000    0.1845905
289320.0000000    0.1807630
289360.0000000    0.1943456
289400.0000000    0.1893938
289440.0000000    0.1931954
289480.0000000    0.1961456
289520.0000000    0.2059554
289560.0000000    0.1803147
289600.0000000    0.1795478
289640.0000000    0.1890808
289680.0000000    0.1950275
289720.0000000    0.1903624
289760.0000000    0.1797667
289800.0000000    0.1827591
289840.0000000    0.1932887
289880.0000000    0.1799016
289920.0000000    0.1898775
289960.0000000    0.1768104
290000.0000000    0.1832462
290040.0000000    0.1809391
290080.0000000    0.2016340
290120.0000000    0.1854234
290160.0000000    0.1909975
290200.0000000    0.2024595
290240.0000000    0.1930792
290280.0000000    0.1831727
290320.0000000    0.1737310
290360.0000000    0.1758680
290400.0000000    0.1843920
290440.0000000    0.1975705
290480.0000000    0.2003649
290520.0000000    0.1870914
290560.0000000    0.1823902
290600.0000000    0.1927027
290640.0000000    0.2078547
290680.0000000    0.1999371
290720.0000000    0.2012336
290760.0000000    0.1848365
290800.0000000    0.2042160
290840.0000000    0.1917472
290880.0000000    0.1748908
290920.0000000    0.1924189
290960.0000000    0.1952446
291000.0000000    0.1968273
291040.0000000    0.1957332
291080.0000000    0.1905991
291120.0000000    0.1938955
291160.0000000    0.1936292
291200.0000000    0.1936149
291240.0000000    0.2030695
291280.0000000    0.1909316
291320.0000000    0.1965499
291360.0000000    0.2050545
291400.0000000    0.1959371
291440.0000000    0.1828051
291480.0000000    0.1809005
291520.0000000    0.1945810
291560.0000000    0.1995792
291600.0000000    0.2078094
291640.0000000    0.1826505
291680.0000000    0.1925492
291720.0000000    0.1880039
291760.0000000    0.2064320
291800.0000000    0.1981825
291840.0000000    0.2009302
291880.0000000    0.2001910
291920.0000000    0.1998999
291960.0000000    0.2114911
292000.0000000    0.2114326
292040.0000000    0.2231902
292080.0000000    0.2172235
292120.0000000    0.2289423
292160.0000000    0.2264339
292200.0000000    0.2222106
292240.0000000    0.2266052
292280.0000000    0.2212679
292320.0000000    0.2005676
292360.0000000    0.2074479
292400.0000000    0.2098646
292440.0000000    0.1952844
292480.0000000    0.1863682
292520.0000000    0.2020513
292560.0000000    0.1928478
292600.0000000    0.1969811
292640.0000000    0.1969229
292680.0000000    0.1974289
292720.0000000    0.1905503
292760.0000000    0.2086549
292800.0000000    0.1933570
292840.0000000    0.1932500
292880.0000000    0.1980631
292920.0000000    0.2080103
292960.0000000    0.2089798
293000.0000000    0.2068827
293040.0000000    0.2110333
293080.0000000    0.2117700
293120.0000000    0.2111265
293160.0000000    0.2050983
293200.0000000    0.2183351
293240.0000000    0.1988800
293280.0000000    0.2065043
293320.0000000    0.2136192
293360.0000000    0.1980873
293400.0000000    0.2016101
293440.0000000    0.1949122
293480.0000000    0.1888653
293520.0000000    0.2114915
293560.0000000    0.2103281
293600.0000000    0.2115218
293640.0000000    0.1969979
293680.0000000    0.1975187
293720.0000000    0.2046371
293760.0000000    0.1933772
293800.0000000    0.1868801
293840.0000000    0.2108741
293880.0000000    0.1867603
293920.0000000    0.1989827
293960.0000000    0.2106708
294000.0000000    0.2029676
294040.0000000    0.1996573
294080.0000000    0.1930606
294120.0000000    0.2123702
294160.0000000    0.1932402
294200.0000000    0.2082704
294240.0000000    0.1884971
294280.0000000    0.1919032
294320.0000000    0.2022398
294360.0000000    0.1887707
294400.0000000    0.1800771
294440.0000000    0.1929850
294480.0000000    0.2052302
294520.0000000    0.1958266
294560.0000000    0.1931185
294600.0000000    0.1905605
294640.0000000    0.1871430
294680.0000000    0.1943033
294720.0000000    0.1986758
294760.0000000    0.1879518
294800.0000000    0.1757464
294840.0000000    0.1760430
294880.0000000    0.1922275
294920.0000000    0.1827241
294960.0000000    0.2023029
295000.0000000    0.1929630
295040.0000000    0.2032405
295080.0000000    0.1923335
295120.0000000    0.1838239
295160.0000000    0.2078431
295200.0000000    0.1976294
295240.0000000    0.1926837
295280.0000000    0.1781092
295320.0000000    0.1960948
295360.0000000    0.1935547
295400.0000000    0.1975483
295440.0000000    0.1980918
295480.0000000    0.1975521
295520.0000000    0.1855192
295560.0000000    0.1943099
295600.0000000    0.1951399
295640.0000000    0.2136865
295680.0000000    0.2096208
295720.0000000    0.2078459
295760.0000000    0.2033741
295800.0000000    0.2091490
295840.0000000    0.2055851
295880.0000000    0.2114804
295920.0000000    0.2089533
295960.0000000    0.1956115
296000.0000000    0.1972395
296040.0000000    0.1951376
296080.0000000    0.1894073
296120.0000000    0.1909925
296160.0000000    0.1935287
296200.0000000    0.2091030
296240.0000000    0.1948715
296280.0000000    0.1868334
296320.0000000    0.1978456
296360.0000000    0.1882697
296400.0000000    0.2010680
296440.0000000    0.1985042
296480.0000000    0.1967261
296520.0000000    0.2003769
296560.0000000    0.1984435
296600.0000000    0.2063457
296640.0000000    0.2078587
296680.0000000    0.1987121
296720.0000000    0.1934403
296760.0000000    0.2057749
296800.0000000    0.2152228
296840.0000000    0.2118308
296880.0000000    0.2144052
296920.0000000    0.2138416
296960.0000000    0.2145542
297000.0000000    0.2132107
297040.0000000    0.2097172
297080.0000000    0.2091720
297120.0000000    0.2037328
297160.0000000    0.2057467
297200.0000000    0.2000246
297240.0000000    0.2102812
297280.0000000    0.2119098
297320.0000000    0.2253309
297360.0000000    0.2225016
297400.0000000    0.2428626
297440.0000000    0.2275568
297480.0000000    0.2187504
297520.0000000    0.2214013
297560.0000000    0.2065427
297600.0000000    0.2005281
297640.0000000    0.2025431
297680.0000000    0.2036466
297720.0000000    0.2188661
297760.0000000    0.2081900
297800.0000000    0.2120880
297840.0000000    0.2230841
297880.0000000    0.2177216
297920.0000000    0.2136668
297960.0000000    0.2196852
298000.0000000    0.2141208
298040.0000000    0.2100606
298080.0000000    0.2078567
298120.0000000    0.2141417
298160.0000000    0.2071586
298200.0000000    0.2133620
298240.0000000    0.2058507
298280.0000000    0.2162783
298320.0000000    0.2093733
298360.0000000    0.2129756
298400.0000000    0.2087556
298440.0000000    0.2212694
298480.0000000    0.2180839
298520.0000000    0.2141563
298560.0000000    0.2183039
298600.0000000    0.2182628
298640.0000000    0.2124683
298680.0000000    0.2339499
298720.0000000    0.2132298
298760.0000000    0.2115167
298800.0000000    0.2103969
298840.0000000    0.2096730
298880.0000000    0.2126594
298920.0000000    0.2141894
298960.0000000    0.1983344
299000.0000000    0.2119276
299040.0000000    0.2111685
299080.0000000    0.1962934
299120.0000000    0.2159601
299160.0000000    0.2016558
299200.0000000    0.2019956
299240.0000000    0.2077649
299280.0000000    0.2183086
299320.0000000    0.2197322
299360.0000000    0.2139375
299400.0000000    0.1936452
299440.0000000    0.2177210
299480.0000000    0.2196592
299520.0000000    0.2213659
299560.0000000    0.2246138
299600.0000000    0.2167032
299640.0000000    0.2117462
299680.0000000    0.2190095
299720.0000000    0.2225048
299760.0000000    0.2184702
299800.0000000    0.2229626
299840.0000000    0.2160183
299880.0000000    0.2109023
299920.0000000    0.2005114
299960.0000000    0.2105425
300000.0000000    0.2061214
300040.0000000    0.1938040
300080.0000000    0.2074917
300120.0000000    0.2084079
300160.0000000    0.2105571
300200.0000000    0.2000416
300240.0000000    0.2104253
300280.0000000    0.2046140
300320.0000000    0.2155554
300360.0000000    0.2104003
300400.0000000    0.2306578
300440.0000000    0.2097234
300480.0000000    0.2116220
300520.0000000    0.2145179
300560.0000000    0.2217447
300600.0000000    0.2266414
300640.0000000    0.2196284
300680.0000000    0.2073977
300720.0000000    0.2134244
300760.0000000    0.2163225
300800.0000000    0.2173887
300840.0000000    0.2042203
300880.0000000    0.2018083
300920.0000000    0.2249690
300960.0000000    0.2329703
301000.0000000    0.2143707
301040.0000000    0.2280575
301080.0000000    0.2132837
301120.0000000    0.2214809
301160.0000000    0.2297855
301200.0000000    0.2275138
301240.0000000    0.2153442
301280.0000000    0.2249438
301320.0000000    0.2175531
301360.0000000    0.2189313
301400.0000000    0.2107892
301440.0000000    0.2160874
301480.0000000    0.2207825
301520.0000000    0.2265805
301560.0000000    0.1954065
301600.0000000    0.2047457
301640.0000000    0.2085165
301680.0000000    0.1982681
301720.0000000    0.1959040
301760.0000000    0.1983120
301800.0000000    0.1982730
301840.0000000    0.2072760
301880.0000000    0.2033129
301920.0000000    0.1964474
301960.0000000    0.2020803
302000.0000000    0.2071584
302040.0000000    0.2061235
302080.0000000    0.2102332
302120.0000000    0.2213273
302160.0000000    0.2091432
302200.0000000    0.2033842
302240.0000000    0.2129468
302280.0000000    0.2154267
302320.0000000    0.2147140
302360.0000000    0.2037534
302400.0000000    0.2085875
302440.0000000    0.2124019
302480.0000000    0.2057700
302520.0000000    0.2204305
302560.0000000    0.2124493
302600.0000000    0.2068674
302640.0000000    0.2092230
302680.0000000    0.2113457
302720.0000000    0.2169559
302760.0000000    0.2103231
302800.0000000    0.2090942
302840.0000000    0.2229074
302880.0000000    0.2053048
302920.0000000    0.2066527
302960.0000000    0.2052271
303000.0000000    0.2138413
303040.0000000    0.2115130
303080.0000000    0.2100239
303120.0000000    0.2048918
303160.0000000    0.2184959
303200.0000000    0.2135257
303240.0000000    0.2098029
303280.0000000    0.2165203
303320.0000000    0.2163216
303360.0000000    0.2130960
303400.0000000    0.2031585
303440.0000000    0.2263863
303480.0000000    0.2175382
303520.0000000    0.2071630
303560.0000000    0.2148336
303600.0000000    0.2175394
303640.0000000    0.2083434
303680.0000000    0.2211703
303720.0000000    0.2136385
303760.0000000    0.2130133
303800.0000000    0.2121694
303840.0000000    0.2172063
303880.0000000    0.2096589
303920.0000000    0.2088495
303960.0000000    0.2200124
304000.0000000    0.2233867
304040.0000000    0.2057758
304080.0000000    0.2210427
304120.0000000    0.2127246
304160.0000000    0.2258068
304200.0000000    0.2113717
304240.0000000    0.2226656
304280.0000000    0.2106665
304320.0000000    0.2113675
304360.0000000    0.2129919
304400.0000000    0.2075403
304440.0000000    0.1916203
304480.0000000    0.2018613
304520.0000000    0.2108613
304560.0000000    0.2021401
304600.0000000    0.2055412
304640.0000000    0.1990381
304680.0000000    0.1976821
304720.0000000    0.2066576
304760.0000000    0.2081787
304800.0000000    0.2139988
304840.0000000    0.2044162
304880.0000000    0.2082461
304920.0000000    0.2034307
304960.0000000    0.2075774
305000.0000000    0.2156904
305040.0000000    0.2101887
305080.0000000    0.2206187
305120.0000000    0.1936272
305160.0000000    0.1982093
305200.0000000    0.2011344
305240.0000000    0.2133575
305280.0000000    0.2085722
305320.0000000    0.2076240
305360.0000000    0.1939037
305400.0000000    0.1994800
305440.0000000    0.2048983
305480.0000000    0.1853397
305520.0000000    0.1912551
305560.0000000    0.2027825
305600.0000000    0.2036663
305640.0000000    0.1962494
305680.0000000    0.1972660
305720.0000000    0.1893426
305760.0000000    0.1927908
305800.0000000    0.1822239
305840.0000000    0.1847955
305880.0000000    0.1787090
305920.0000000    0.1924515
305960.0000000    0.1885139
306000.0000000    0.1846805
306040.0000000    0.1685992
306080.0000000    0.1683354
306120.0000000    0.1778648
306160.0000000    0.1728796
306200.0000000    0.1822719
306240.0000000    0.1751031
306280.0000000    0.1684290
306320.0000000    0.1732323
306360.0000000    0.1734188
306400.0000000    0.1740967
306440.0000000    0.1827015
306480.0000000    0.1841027
306520.0000000    0.1767302
306560.0000000    0.1893017
306600.0000000    0.1836918
306640.0000000    0.1871936
306680.0000000    0.1824638
306720.0000000    0.1777427
306760.0000000    0.1729329
306800.0000000    0.1706094
306840.0000000    0.1697847
306880.0000000    0.1723644
306920.0000000    0.1848238
306960.0000000    0.1886148
307000.0000000    0.2002536
307040.0000000    0.1895537
307080.0000000    0.2000870
307120.0000000    0.1915521
307160.0000000    0.2018520
307200.0000000    0.1946269
307240.0000000    0.1960573
307280.0000000    0.1830112
307320.0000000    0.1792796
307360.0000000    0.1852639
307400.0000000    0.1775045
307440.0000000    0.1895629
307480.0000000    0.1740030
307520.0000000    0.1833725
307560.0000000    0.1932667
307600.0000000    0.1898942
307640.0000000    0.1896428
307680.0000000    0.1824410
307720.0000000    0.1838343
307760.0000000    0.1817520
307800.0000000    0.1706899
307840.0000000    0.1852588
307880.0000000    0.1894404
307920.0000000    0.1816460
307960.0000000    0.1745396
308000.0000000    0.1828760
308040.0000000    0.1823722
308080.0000000    0.1729005
308120.0000000    0.1614233
308160.0000000    0.1792002
308200.0000000    0.1805675
308240.0000000    0.1743639
308280.0000000    0.1730745
308320.0000000    0.1758928
308360.0000000    0.1705384
308400.0000000    0.1784870
308440.0000000    0.1725837
308480.0000000    0.1859141
308520.0000000    0.1760959
308560.0000000    0.1767712
308600.0000000    0.1795087
308640.0000000    0.1908821
308680.0000000    0.1855184
308720.0000000    0.1788760
308760.0000000    0.1847332
308800.0000000    0.1737141
308840.0000000    0.1764854
308880.0000000    0.1794321
308920.0000000    0.1875757
308960.0000000    0.1873308
309000.0000000    0.1704765
309040.0000000    0.1717574
309080.0000000    0.1774196
309120.0000000    0.1745442
309160.0000000    0.1767222
309200.0000000    0.1688150
309240.0000000    0.1787053
309280.0000000    0.1787980
309320.0000000    0.1823238
309360.0000000    0.1752360
309400.0000000    0.1784580
309440.0000000    0.1702238
309480.0000000    0.1825905
309520.0000000    0.1814538
309560.0000000    0.1908982
309600.0000000    0.1851039
309640.0000000    0.1741416
309680.0000000    0.1640029
309720.0000000    0.1855346
309760.0000000    0.1710943
309800.0000000    0.1731357
309840.0000000    0.1688758
309880.0000000    0.1807455
309920.0000000    0.1752453
309960.0000000    0.1735032
310000.0000000    0.1761425
310040.0000000    0.1683998
310080.0000000    0.1763890
310120.0000000    0.1970562
310160.0000000    0.1955882
310200.0000000    0.1785060
310240.0000000    0.1755270
310280.0000000    0.1725381
310320.0000000    0.1841606
310360.0000000    0.1731808
310400.0000000    0.1828796
310440.0000000    0.1804090
310480.0000000    0.1865455
310520.0000000    0.1781037
310560.0000000    0.1794606
310600.0000000    0.1770292
310640.0000000    0.1744133
310680.0000000    0.1839875
310720.0000000    0.1814172
310760.0000000    0.1792560
310800.0000000    0.1737702
310840.0000000    0.1922818
310880.0000000    0.1824645
310920.0000000    0.1898399
310960.0000000    0.1916769
311000.0000000    0.1796604
311040.0000000    0.1741586
311080.0000000    0.1869276
311120.0000000    0.1708223
311160.0000000    0.1705275
311200.0000000    0.1779611
311240.0000000    0.1717395
311280.0000000    0.1785023
311320.0000000    0.1908279
311360.0000000    0.1860477
311400.0000000    0.1853781
311440.0000000    0.1814841
311480.0000000    0.1826321
311520.0000000    0.1715693
311560.0000000    0.1681505
311600.0000000    0.1662263
311640.0000000    0.1743691
311680.0000000    0.1773701
311720.0000000    0.1890277
311760.0000000    0.1912281
311800.0000000    0.1884970
311840.0000000    0.1818258
311880.0000000    0.1873747
311920.0000000    0.1881256
311960.0000000    0.1779685
312000.0000000    0.1720516
312040.0000000    0.1822543
312080.0000000    0.1793466
312120.0000000    0.1728970
312160.0000000    0.1856955
312200.0000000    0.1779782
312240.0000000    0.1729795
312280.0000000    0.1843883
312320.0000000    0.1923800
312360.0000000    0.1947863
312400.0000000    0.1865469
312440.0000000    0.1886363
312480.0000000    0.1780878
312520.0000000    0.1829111
312560.0000000    0.1840865
312600.0000000    0.1840334
312640.0000000    0.1873607
312680.0000000    0.1829187
312720.0000000    0.1815268
312760.0000000    0.1646021
312800.0000000    0.1736334
312840.0000000    0.1966907
312880.0000000    0.2075594
312920.0000000    0.1951312
312960.0000000    0.1871674
313000.0000000    0.2132244
313040.0000000    0.2062334
313080.0000000    0.1989629
313120.0000000    0.2053887
313160.0000000    0.1858461
313200.0000000    0.1865437
313240.0000000    0.1720224
313280.0000000    0.1916323
313320.0000000    0.1835067
313360.0000000    0.1773011
313400.0000000    0.1879226
313440.0000000    0.1938127
313480.0000000    0.1879894
313520.0000000    0.1745718
313560.0000000    0.1850875
313600.0000000    0.1973401
313640.0000000    0.1808177
313680.0000000    0.1867065
313720.0000000    0.1903867
313760.0000000    0.1906256
313800.0000000    0.1742275
313840.0000000    0.1924737
313880.0000000    0.1888507
313920.0000000    0.1855342
313960.0000000    0.2017915
314000.0000000    0.1775734
314040.0000000    0.1741395
314080.0000000    0.1938479
314120.0000000    0.1803731
314160.0000000    0.1815946
314200.0000000    0.1830168
314240.0000000    0.1748856
314280.0000000    0.1811814
314320.0000000    0.1970240
314360.0000000    0.1867793
314400.0000000    0.1897025
314440.0000000    0.1796191
314480.0000000    0.1867810
314520.0000000    0.1847308
314560.0000000    0.1815373
314600.0000000    0.1973497
314640.0000000    0.1964959
314680.0000000    0.1828283
314720.0000000    0.1711570
314760.0000000    0.2067293
314800.0000000    0.2052804
314840.0000000    0.2029334
314880.0000000    0.1983456
314920.0000000    0.2052361
314960.0000000    0.1950917
315000.0000000    0.2178672
315040.0000000    0.1937382
315080.0000000    0.1920306
315120.0000000    0.1901489
315160.0000000    0.1775149
315200.0000000    0.2076522
315240.0000000    0.1983024
315280.0000000    0.1992219
315320.0000000    0.1973481
315360.0000000    0.2019442
315400.0000000    0.1994199
315440.0000000    0.2019162
315480.0000000    0.1899744
315520.0000000    0.1922730
315560.0000000    0.1884363
315600.0000000    0.1780477
315640.0000000    0.1997335
315680.0000000    0.1918227
315720.0000000    0.1976737
315760.0000000    0.1766685
315800.0000000    0.1806773
315840.0000000    0.1793536
315880.0000000    0.1642299
315920.0000000    0.1710620
315960.0000000    0.1772670
316000.0000000    0.1965721
316040.0000000    0.1855873
316080.0000000    0.1954595
316120.0000000    0.1832607
316160.0000000    0.1810367
316200.0000000    0.1749445
316240.0000000    0.1824145
316280.0000000    0.1877671
316320.0000000    0.1758020
316360.0000000    0.1818325
316400.0000000    0.1968056
316440.0000000    0.2033206
316480.0000000    0.2011671
316520.0000000    0.1917990
316560.0000000    0.1726414
316600.0000000    0.1858098
316640.0000000    0.1845740
316680.0000000    0.1830981
316720.0000000    0.1725674
316760.0000000    0.1769708
316800.0000000    0.1800364
316840.0000000    0.1870096
316880.0000000    0.1745312
316920.0000000    0.1849251
316960.0000000    0.1898511
317000.0000000    0.1807961
317040.0000000    0.1776175
317080.0000000    0.1955613
317120.0000000    0.1785541
317160.0000000    0.1975301
317200.0000000    0.1810807
317240.0000000    0.1835276
317280.0000000    0.1899857
317320.0000000    0.1754501
317360.0000000    0.1647550
317400.0000000    0.1679958
317440.0000000    0.1733981
317480.0000000    0.1668143
317520.0000000    0.1728916
317560.0000000    0.1764641
317600.0000000    0.1822731
317640.0000000    0.1790147
317680.0000000    0.1851138
317720.0000000    0.1626200
317760.0000000    0.1683793
317800.0000000    0.1719106
317840.0000000    0.1840710
317880.0000000    0.1704878
317920.0000000    0.1870429
317960.0000000    0.1833594
318000.0000000    0.1861866
318040.0000000    0.1840804
318080.0000000    0.1770696
318120.0000000    0.1723670
318160.0000000    0.1810723
318200.0000000    0.1747897
318240.0000000    0.1864032
318280.0000000    0.1818015
318320.0000000    0.1672679
318360.0000000    0.1747585
318400.0000000    0.1790598
318440.0000000    0.1761080
318480.0000000    0.1852446
318520.0000000    0.1713663
318560.0000000    0.1754880
318600.0000000    0.1610197
318640.0000000    0.1823599
318680.0000000    0.1707124
318720.0000000    0.1669632
318760.0000000    0.1605673
318800.0000000    0.1724017
318840.0000000    0.1650642
318880.0000000    0.1661171
318920.0000000    0.1624968
318960.0000000    0.1649198
319000.0000000    0.1664064
319040.0000000    0.1783676
319080.0000000    0.1697993
319120.0000000    0.1648256
319160.0000000    0.1764051
319200.0000000    0.1682605
319240.0000000    0.1726207
319280.0000000    0.1835893
319320.0000000    0.1847954
319360.0000000    0.1862601
319400.0000000    0.1831428
319440.0000000    0.1825743
319480.0000000    0.1792231
319520.0000000    0.1620842
319560.0000000    0.1701177
319600.0000000    0.1772596
319640.0000000    0.1786644
319680.0000000    0.1758364
319720.0000000    0.1927941
319760.0000000    0.1862966
319800.0000000    0.1732755
319840.0000000    0.1737946
319880.0000000    0.1730400
319920.0000000    0.1730954
319960.0000000    0.1806605
320000.0000000    0.1772456
320040.0000000    0.1722481
320080.0000000    0.1830825
320120.0000000    0.1777905
320160.0000000    0.1823627
320200.0000000    0.1842604
320240.0000000    0.1779066
320280.0000000    0.1744909
320320.0000000    0.1814402
320360.0000000    0.1788746
320400.0000000    0.1646454
320440.0000000    0.1852354
320480.0000000    0.1717347
320520.0000000    0.1757221
320560.0000000    0.1746336
320600.0000000    0.1833129
320640.0000000    0.1780185
320680.0000000    0.1775456
320720.0000000    0.1746623
320760.0000000    0.1825705
320800.0000000    0.1824204
320840.0000000    0.1692564
320880.0000000    0.1717843
320920.0000000    0.1755131
320960.0000000    0.1766667
321000.0000000    0.1768595
321040.0000000    0.1763812
321080.0000000    0.1836631
321120.0000000    0.1814974
321160.0000000    0.1722389
321200.0000000    0.1649710
321240.0000000    0.1744972
321280.0000000    0.1644357
321320.0000000    0.1697927
321360.0000000    0.1775591
321400.0000000    0.1721462
321440.0000000    0.1760363
321480.0000000    0.1797710
321520.0000000    0.1745681
321560.0000000    0.1741319
321600.0000000    0.1789151
321640.0000000    0.1896330
321680.0000000    0.1677386
321720.0000000    0.1800814
321760.0000000    0.1747310
321800.0000000    0.1756812
321840.0000000    0.1777057
321880.0000000    0.1838233
321920.0000000    0.1739586
321960.0000000    0.1864106
322000.0000000    0.1840261
322040.0000000    0.1985227
322080.0000000    0.1799346
322120.0000000    0.1777417
322160.0000000    0.1949424
322200.0000000    0.1780724
322240.0000000    0.1881345
322280.0000000    0.1876164
322320.0000000    0.1719648
322360.0000000    0.1802353
322400.0000000    0.1826508
322440.0000000    0.1818308
322480.0000000    0.1731748
322520.0000000    0.1740250
322560.0000000    0.1753138
322600.0000000    0.1804971
322640.0000000    0.1820864
322680.0000000    0.1795157
322720.0000000    0.1669065
322760.0000000    0.1750937
322800.0000000    0.1643748
322840.0000000    0.1704805
322880.0000000    0.1782751
322920.0000000    0.1795212
322960.0000000    0.1708140
323000.0000000    0.1757884
323040.0000000    0.1798914
323080.0000000    0.1711561
323120.0000000    0.1763741
323160.0000000    0.2033679
323200.0000000    0.1986501
323240.0000000    0.1879666
323280.0000000    0.1981093
323320.0000000    0.2054500
323360.0000000    0.1916795
323400.0000000    0.1949079
323440.0000000    0.2025865
323480.0000000    0.1892931
323520.0000000    0.1904469
323560.0000000    0.2152425
323600.0000000    0.1959153
323640.0000000    0.1984986
323680.0000000    0.2048806
323720.0000000    0.2037436
323760.0000000    0.2102291
323800.0000000    0.1907211
323840.0000000    0.1828316
323880.0000000    0.1912376
323920.0000000    0.1775314
323960.0000000    0.1866402
324000.0000000    0.1955435
324040.0000000    0.1868623
324080.0000000    0.1950236
324120.0000000    0.1992962
324160.0000000    0.1930416
324200.0000000    0.1961647
324240.0000000    0.1895666
324280.0000000    0.1940644
324320.0000000    0.1882898
324360.0000000    0.2162251
324400.0000000    0.1961821
324440.0000000    0.2088790
324480.0000000    0.2011766
324520.0000000    0.1985804
324560.0000000    0.2032034
324600.0000000    0.1936934
324640.0000000    0.2172374
324680.0000000    0.1961418
324720.0000000    0.2025435
324760.0000000    0.1915344
324800.0000000    0.1981666
324840.0000000    0.1984976
324880.0000000    0.1973976
324920.0000000    0.2120157
324960.0000000    0.1973559
325000.0000000    0.1877968
325040.0000000    0.2032502
325080.0000000    0.1959743
325120.0000000    0.2031026
325160.0000000    0.2132445
325200.0000000    0.2113659
325240.0000000    0.1919219
325280.0000000    0.2095395
325320.0000000    0.2032486
325360.0000000    0.2057031
325400.0000000    0.1943025
325440.0000000    0.1984175
325480.0000000    0.1966549
325520.0000000    0.2061401
325560.0000000    0.1994693
325600.0000000    0.1944374
325640.0000000    0.2142541
325680.0000000    0.2086118
325720.0000000    0.2043514
325760.0000000    0.2062955
325800.0000000    0.2053316
325840.0000000    0.2030920
325880.0000000    0.1991678
325920.0000000    0.1888184
325960.0000000    0.2059760
326000.0000000    0.2014600
326040.0000000    0.2036723
326080.0000000    0.1883122
326120.0000000    0.1857177
326160.0000000    0.1986182
326200.0000000    0.1930642
326240.0000000    0.1879476
326280.0000000    0.1877181
326320.0000000    0.1979264
326360.0000000    0.1996602
326400.0000000    0.1991646
326440.0000000    0.1846610
326480.0000000    0.1917630
326520.0000000    0.2013467
326560.0000000    0.1850139
326600.0000000    0.1962320
326640.0000000    0.2013752
326680.0000000    0.1964986
326720.0000000    0.1932425
326760.0000000    0.2055865
326800.0000000    0.2052457
326840.0000000    0.2096675
326880.0000000    0.2049624
326920.0000000    0.2110499
326960.0000000    0.2132840
327000.0000000    0.1933603
327040.0000000    0.2012399
327080.0000000    0.2162349
327120.0000000    0.1815571
327160.0000000    0.1776930
327200.0000000    0.1826828
327240.0000000    0.1816190
327280.0000000    0.1772655
327320.0000000    0.1804296
327360.0000000    0.1873339
327400.0000000    0.1798799
327440.0000000    0.1853140
327480.0000000    0.1809499
327520.0000000    0.1852773
327560.0000000    0.1935588
327600.0000000    0.1853915
327640.0000000    0.1887513
327680.0000000    0.1813069
327720.0000000    0.1824559
327760.0000000    0.1948895
327800.0000000    0.1946651
327840.0000000    0.1988467
327880.0000000    0.2043812
327920.0000000    0.2047387
327960.0000000    0.2109198
328000.0000000    0.2066471
328040.0000000    0.1972004
328080.0000000    0.1881367
328120.0000000    0.2028714
328160.0000000    0.1943134
328200.0000000    0.1972829
328240.0000000    0.1925325
328280.0000000    0.1832244
328320.0000000    0.2027823
328360.0000000    0.1948987
328400.0000000    0.1786979
328440.0000000    0.2093466
328480.0000000    0.1950917
328520.0000000    0.1966896
328560.0000000    0.2045030
328600.0000000    0.2015417
328640.0000000    0.1959824
328680.0000000    0.1928776
328720.0000000    0.1829148
328760.0000000    0.1911074
328800.0000000    0.1966614
328840.0000000    0.1943035
328880.0000000    0.1770572
328920.0000000    0.1781902
328960.0000000    0.1930470
329000.0000000    0.1828825
329040.0000000    0.1783899
329080.0000000    0.1671956
329120.0000000    0.1709775
329160.0000000    0.1777305
329200.0000000    0.1802995
329240.0000000    0.1856325
329280.0000000    0.1804138
329320.0000000    0.1694933
329360.0000000    0.1656854
329400.0000000    0.1751193
329440.0000000    0.1779937
329480.0000000    0.1847586
329520.0000000    0.1785815
329560.0000000    0.1826985
329600.0000000    0.1779026
329640.0000000    0.1810564
329680.0000000    0.1794063
329720.0000000    0.1833571
329760.0000000    0.1912390
329800.0000000    0.1941388
329840.0000000    0.1768995
329880.0000000    0.1875966
329920.0000000    0.1752806
329960.0000000    0.2045114
330000.0000000    0.1866495
330040.0000000    0.2095674
330080.0000000    0.1930651
330120.0000000    0.1922887
330160.0000000    0.2018246
330200.0000000    0.2291692
330240.0000000    0.2180513
330280.0000000    0.2030340
330320.0000000    0.1976298
330360.0000000    0.2184461
330400.0000000    0.2109560
330440.0000000    0.1984907
330480.0000000    0.2043099
330520.0000000    0.1904159
330560.0000000    0.1937909
330600.0000000    0.1963180
330640.0000000    0.2029233
330680.0000000    0.1922360
330720.0000000    0.2006917
330760.0000000    0.2133994
330800.0000000    0.2055981
330840.0000000    0.2015110
330880.0000000    0.1970445
330920.0000000    0.1995867
330960.0000000    0.1955751
331000.0000000    0.1921320
331040.0000000    0.1954243
331080.0000000    0.1985084
331120.0000000    0.1960588
331160.0000000    0.2112376
331200.0000000    0.2125161
331240.0000000    0.2088045
331280.0000000    0.2149056
331320.0000000    0.2127089
331360.0000000    0.1921110
331400.0000000    0.1923755
331440.0000000    0.2276789
331480.0000000    0.2167457
331520.0000000    0.2021667
331560.0000000    0.2257583
331600.0000000    0.1933838
331640.0000000    0.1986373
331680.0000000    0.2117653
331720.0000000    0.2074939
331760.0000000    0.2170796
331800.0000000    0.2038321
331840.0000000    0.1965002
331880.0000000    0.1947926
331920.0000000    0.1862714
331960.0000000    0.1978929
332000.0000000    0.1983763
332040.0000000    0.2037684
332080.0000000    0.2064680
332120.0000000    0.1983559
332160.0000000    0.1949363
332200.0000000    0.2009619
332240.0000000    0.2007197
332280.0000000    0.1800633
332320.0000000    0.1883357
332360.0000000    0.2008391
332400.0000000    0.1925223
332440.0000000    0.2053638
332480.0000000    0.1904605
332520.0000000    0.1805819
332560.0000000    0.1876414
332600.0000000    0.1846538
332640.0000000    0.1909340
332680.0000000    0.1764338
332720.0000000    0.2009889
332760.0000000    0.1869557
332800.0000000    0.1865930
332840.0000000    0.1944552
332880.0000000    0.1849436
332920.0000000    0.2001768
332960.0000000    0.1877847
333000.0000000    0.1968833
333040.0000000    0.1901029
333080.0000000    0.2110623
333120.0000000    0.2082021
333160.0000000    0.1999241
333200.0000000    0.1922264
333240.0000000    0.2063805
333280.0000000    0.2024336
333320.0000000    0.1923754
333360.0000000    0.1971011
333400.0000000    0.2010875
333440.0000000    0.1901588
333480.0000000    0.1947320
333520.0000000    0.1968523
333560.0000000    0.2004885
333600.0000000    0.1970616
333640.0000000    0.2048493
333680.0000000    0.2160811
333720.0000000    0.2047653
333760.0000000    0.2067652
333800.0000000    0.2061388
333840.0000000    0.1928533
333880.0000000    0.2069658
333920.0000000    0.1953947
333960.0000000    0.2050762
334000.0000000    0.2202634
334040.0000000    0.1986218
334080.0000000    0.2113127
334120.0000000    0.2065783
334160.0000000    0.1995625
334200.0000000    0.2044110
334240.0000000    0.2077610
334280.0000000    0.1984908
334320.0000000    0.1897920
334360.0000000    0.2037093
334400.0000000    0.2046209
334440.0000000    0.2021120
334480.0000000    0.2073212
334520.0000000    0.2027051
334560.0000000    0.1818464
334600.0000000    0.1935813
334640.0000000    0.2027750
334680.0000000    0.2150728
334720.0000000    0.1869374
334760.0000000    0.2127615
334800.0000000    0.1890118
334840.0000000    0.1933583
334880.0000000    0.1928934
334920.0000000    0.1884952
334960.0000000    0.2008916
335000.0000000    0.1999501
335040.0000000    0.1860232
335080.0000000    0.1863967
335120.0000000    0.2068942
335160.0000000    0.1985942
335200.0000000    0.2009640
335240.0000000    0.1980867
335280.0000000    0.2056664
335320.0000000    0.2004196
335360.0000000    0.1969846
335400.0000000    0.1954921
335440.0000000    0.1886852
335480.0000000    0.1937829
335520.0000000    0.1914477
335560.0000000    0.1929636
335600.0000000    0.1836889
335640.0000000    0.1892712
335680.0000000    0.1861959
335720.0000000    0.1831370
335760.0000000    0.1790671
335800.0000000    0.1923084
335840.0000000    0.1898571
335880.0000000    0.1883825
335920.0000000    0.1844240
335960.0000000    0.1840884
336000.0000000    0.1870302
336040.0000000    0.1885856
336080.0000000    0.1973534
336120.0000000    0.1929759
336160.0000000    0.2231784
336200.0000000    0.1936688
336240.0000000    0.1896849
336280.0000000    0.1928297
336320.0000000    0.1929765
336360.0000000    0.2071325
336400.0000000    0.1907084
336440.0000000    0.1988736
336480.0000000    0.1959792
336520.0000000    0.1905650
336560.0000000    0.1935164
336600.0000000    0.1882236
336640.0000000    0.1985786
336680.0000000    0.1987060
336720.0000000    0.2005799
336760.0000000    0.2067337
336800.0000000    0.2117797
336840.0000000    0.2138294
336880.0000000    0.2175251
336920.0000000    0.1920591
336960.0000000    0.2053531
337000.0000000    0.2115623
337040.0000000    0.1996813
337080.0000000    0.2223277
337120.0000000    0.2073430
337160.0000000    0.2018108
337200.0000000    0.1909858
337240.0000000    0.2078137
337280.0000000    0.2090664
337320.0000000    0.2114059
337360.0000000    0.2050751
337400.0000000    0.2049818
337440.0000000    0.2040592
337480.0000000    0.2079514
337520.0000000    0.2113036
337560.0000000    0.1946425
337600.0000000    0.1945553
337640.0000000    0.2265662
337680.0000000    0.2042105
337720.0000000    0.2163151
337760.0000000    0.2242436
337800.0000000    0.2206770
337840.0000000    0.2205100
337880.0000000    0.2153626
337920.0000000    0.2192882
337960.0000000    0.2056770
338000.0000000    0.2004953
338040.0000000    0.1895599
338080.0000000    0.2120843
338120.0000000    0.2041628
338160.0000000    0.2053935
338200.0000000    0.2201839
338240.0000000    0.2113327
338280.0000000    0.2278796
338320.0000000    0.2054868
338360.0000000    0.2253505
338400.0000000    0.2112063
338440.0000000    0.2155495
338480.0000000    0.2198841
338520.0000000    0.2197876
338560.0000000    0.1996174
338600.0000000    0.2196874
338640.0000000    0.2112752
338680.0000000    0.2008540
338720.0000000    0.2063967
338760.0000000    0.2185029
338800.0000000    0.2105225
338840.0000000    0.2027056
338880.0000000    0.2073213
338920.0000000    0.2264877
338960.0000000    0.2036641
339000.0000000    0.1965365
339040.0000000    0.2233571
339080.0000000    0.2030697
339120.0000000    0.1976469
339160.0000000    0.2098313
339200.0000000    0.2141338
339240.0000000    0.2023427
339280.0000000    0.2119261
339320.0000000    0.2135522
339360.0000000    0.2064758
339400.0000000    0.2168285
339440.0000000    0.2293691
339480.0000000    0.2202695
339520.0000000    0.2292599
339560.0000000    0.2098228
339600.0000000    0.2239847
339640.0000000    0.2178269
339680.0000000    0.2252619
339720.0000000    0.2183192
339760.0000000    0.2202743
339800.0000000    0.2304128
339840.0000000    0.2216136
339880.0000000    0.2194071
339920.0000000    0.2202933
339960.0000000    0.2217745
340000.0000000    0.2374490
340040.0000000    0.2256962
340080.0000000    0.2334057
340120.0000000    0.2195008
340160.0000000    0.2206855
340200.0000000    0.2109509
340240.0000000    0.2026914
340280.0000000    0.2244392
340320.0000000    0.2221931
340360.0000000    0.2291810
340400.0000000    0.2259123
340440.0000000    0.2154113
340480.0000000    0.2240201
340520.0000000    0.2333269
340560.0000000    0.2229832
340600.0000000    0.2160830
340640.0000000    0.2085475
340680.0000000    0.2098146
340720.0000000    0.2118922
340760.0000000    0.2110105
340800.0000000    0.2136052
340840.0000000    0.2143026
340880.0000000    0.2240573
340920.0000000    0.2297496
340960.0000000    0.2145521
341000.0000000    0.2120669
341040.0000000    0.2181871
341080.0000000    0.2284429
341120.0000000    0.2169256
341160.0000000    0.2100012
341200.0000000    0.2162184
341240.0000000    0.2249280
341280.0000000    0.2283480
341320.0000000    0.2158601
341360.0000000    0.2150114
341400.0000000    0.2337962
341440.0000000    0.2259002
341480.0000000    0.2194579
341520.0000000    0.2179667
341560.0000000    0.2132697
341600.0000000    0.2210522
341640.0000000    0.2122396
341680.0000000    0.2307521
341720.0000000    0.2358157
341760.0000000    0.2374246
341800.0000000    0.2280689
341840.0000000    0.2193035
341880.0000000    0.2411230
341920.0000000    0.2303439
341960.0000000    0.2219439
342000.0000000    0.2437004
342040.0000000    0.2269018
342080.0000000    0.2080221
342120.0000000    0.2079157
342160.0000000    0.2134893
342200.0000000    0.2085479
342240.0000000    0.2044946
342280.0000000    0.2164367
342320.0000000    0.1935036
342360.0000000    0.1996451
342400.0000000    0.2038366
342440.0000000    0.2027575
342480.0000000    0.2044908
342520.0000000    0.2117602
342560.0000000    0.2122587
342600.0000000    0.2088528
342640.0000000    0.2193763
342680.0000000    0.2136830
342720.0000000    0.2284452
342760.0000000    0.2086448
342800.0000000    0.2059816
342840.0000000    0.2121346
342880.0000000    0.2034699
342920.0000000    0.2111254
342960.0000000    0.1990168
343000.0000000    0.2048893
343040.0000000    0.2078561
343080.0000000    0.2029523
343120.0000000    0.1969622
343160.0000000    0.1947615
343200.0000000    0.2050277
343240.0000000    0.2059066
343280.0000000    0.2040204
343320.0000000    0.2052181
343360.0000000    0.2068184
343400.0000000    0.2084064
343440.0000000    0.2094310
343480.0000000    0.1957047
343520.0000000    0.1990128
343560.0000000    0.1922673
343600.0000000    0.1943351
343640.0000000    0.2152269
343680.0000000    0.2098779
343720.0000000    0.2132425
343760.0000000    0.2138093
343800.0000000    0.1933970
343840.0000000    0.1898462
343880.0000000    0.1963359
343920.0000000    0.2097333
343960.0000000    0.2024257
344000.0000000    0.1951881
344040.0000000    0.2132138
344080.0000000    0.2062032
344120.0000000    0.2170535
344160.0000000    0.2083297
344200.0000000    0.2135394
344240.0000000    0.1938214
344280.0000000    0.1939009
344320.0000000    0.2019760
344360.0000000    0.1972772
344400.0000000    0.2123677
344440.0000000    0.2202835
344480.0000000    0.2280596
344520.0000000    0.2049010
344560.0000000    0.2069145
344600.0000000    0.2150502
344640.0000000    0.2103307
344680.0000000    0.2138162
344720.0000000    0.2064918
344760.0000000    0.2156580
344800.0000000    0.2178456
344840.0000000    0.2169289
344880.0000000    0.2203819
344920.0000000    0.1976219
344960.0000000    0.2162043
345000.0000000    0.2094201
345040.0000000    0.2025653
345080.0000000    0.2011123
345120.0000000    0.1990089
345160.0000000    0.2048834
345200.0000000    0.2050907
345240.0000000    0.1981419
345280.0000000    0.2005865
345320.0000000    0.2156139
345360.0000000    0.2082762
345400.0000000    0.2011272
345440.0000000    0.1925510
345480.0000000    0.2073402
345520.0000000    0.1990103
345560.0000000    0.1893390
345600.0000000    0.1799524
345640.0000000    0.1985805
345680.0000000    0.2062948
345720.0000000    0.2174304
345760.0000000    0.2021320
345800.0000000    0.2192804
345840.0000000    0.2164148
345880.0000000    0.1933202
345920.0000000    0.1988882
345960.0000000    0.2007644
346000.0000000    0.2016706
346040.0000000    0.2107446
346080.0000000    0.2042177
346120.0000000    0.2205230
346160.0000000    0.2027303
346200.0000000    0.2033672
346240.0000000    0.1998530
346280.0000000    0.2002456
346320.0000000    0.2057037
346360.0000000    0.1891712
346400.0000000    0.1992777
346440.0000000    0.2178994
346480.0000000    0.1973065
346520.0000000    0.2013987
346560.0000000    0.1976947
346600.0000000    0.1942427
346640.0000000    0.1953390
346680.0000000    0.1959637
346720.0000000    0.1903753
346760.0000000    0.1851678
346800.0000000    0.1805409
346840.0000000    0.1968473
346880.0000000    0.1922732
346920.0000000    0.2005540
346960.0000000    0.1956943
347000.0000000    0.1917108
347040.0000000    0.1873157
347080.0000000    0.1988152
347120.0000000    0.1980997
347160.0000000    0.1930790
347200.0000000    0.1929951
347240.0000000    0.2019457
347280.0000000    0.1959564
347320.0000000    0.2032218
347360.0000000    0.2068592
347400.0000000    0.1943682
347440.0000000    0.1839536
347480.0000000    0.2140243
347520.0000000    0.2054396
347560.0000000    0.2253022
347600.0000000    0.2068868
347640.0000000    0.1978827
347680.0000000    0.1904863
347720.0000000    0.1937131
347760.0000000    0.2067380
347800.0000000    0.1969997
347840.0000000    0.1962724
347880.0000000    0.1969512
347920.0000000    0.1863075
347960.0000000    0.1941468
348000.0000000    0.1939973
348040.0000000    0.1981627
348080.0000000    0.2189132
348120.0000000    0.1935022
348160.0000000    0.2100467
348200.0000000    0.1937722
348240.0000000    0.1910322
348280.0000000    0.1958124
348320.0000000    0.1965105
348360.0000000    0.1977798
348400.0000000    0.1952228
348440.0000000    0.1885447
348480.0000000    0.1945590
348520.0000000    0.1998212
348560.0000000    0.1996943
348600.0000000    0.2142472
348640.0000000    0.2107659
348680.0000000    0.2023205
348720.0000000    0.1937193
348760.0000000    0.1996189
348800.0000000    0.1909160
348840.0000000    0.2041713
348880.0000000    0.1930051
348920.0000000    0.1898404
348960.0000000    0.2060645
349000.0000000    0.1904945
349040.0000000    0.2002262
349080.0000000    0.2032194
349120.0000000    0.2073302
349160.0000000    0.2068384
349200.0000000    0.2175662
349240.0000000    0.2047767
349280.0000000    0.2222964
349320.0000000    0.2037897
349360.0000000    0.2080299
349400.0000000    0.2197810
349440.0000000    0.2134361
349480.0000000    0.1964410
349520.0000000    0.2155382
349560.0000000    0.2119130
349600.0000000    0.2249140
349640.0000000    0.2091049
349680.0000000    0.2146027
349720.0000000    0.2127561
349760.0000000    0.2132526
349800.0000000    0.2146779
349840.0000000    0.2192072
349880.0000000    0.2281934
349920.0000000    0.2206338
349960.0000000    0.2054905
350000.0000000    0.2130105
350040.0000000    0.2171504
350080.0000000    0.2172240
350120.0000000    0.2075224
350160.0000000    0.2084451
350200.0000000    0.2067328
350240.0000000    0.2011433
350280.0000000    0.2125413
350320.0000000    0.1961538
350360.0000000    0.2036847
350400.0000000    0.2055093
350440.0000000    0.1956328
350480.0000000    0.1930359
350520.0000000    0.2133053
350560.0000000    0.2177906
350600.0000000    0.2160581
350640.0000000    0.1938665
350680.0000000    0.2119232
350720.0000000    0.1996897
350760.0000000    0.2164031
350800.0000000    0.2115790
350840.0000000    0.2104644
350880.0000000    0.2038739
350920.0000000    0.2199465
350960.0000000    0.2114903
351000.0000000    0.1948204
351040.0000000    0.1967391
351080.0000000    0.2031636
351120.0000000    0.1971442
351160.0000000    0.2009740
351200.0000000    0.2022346
351240.0000000    0.2116987
351280.0000000    0.1998765
351320.0000000    0.2079197
351360.0000000    0.2081657
351400.0000000    0.1991443
351440.0000000    0.2058405
351480.0000000    0.1950348
351520.0000000    0.2054632
351560.0000000    0.2021565
351600.0000000    0.1985326
351640.0000000    0.1895969
351680.0000000    0.2033600
351720.0000000    0.1907287
351760.0000000    0.2021391
351800.0000000    0.2084363
351840.0000000    0.2080023
351880.0000000    0.2069786
351920.0000000    0.2022605
351960.0000000    0.1986120
352000.0000000    0.2034130
352040.0000000    0.2159905
352080.0000000    0.2195967
352120.0000000    0.2066574
352160.0000000    0.2040787
352200.0000000    0.2060042
352240.0000000    0.2032441
352280.0000000    0.1969150
352320.0000000    0.2135055
352360.0000000    0.1997055
352400.0000000    0.2231302
352440.0000000    0.2092370
352480.0000000    0.2144105
352520.0000000    0.2119499
352560.0000000    0.2056648
352600.0000000    0.2135557
352640.0000000    0.2256797
352680.0000000    0.2147263
352720.0000000    0.2137281
352760.0000000    0.2176147
352800.0000000    0.2123900
352840.0000000    0.1912708
352880.0000000    0.2228345
352920.0000000    0.2122948
352960.0000000    0.2125770
353000.0000000    0.2158842
353040.0000000    0.2245216
353080.0000000    0.2395602
353120.0000000    0.2396968
353160.0000000    0.2348609
353200.0000000    0.2369301
353240.0000000    0.2305604
353280.0000000    0.2188862
353320.0000000    0.2082889
353360.0000000    0.2091120
353400.0000000    0.1936686
353440.0000000    0.1963818
353480.0000000    0.1972117
353520.0000000    0.1856106
353560.0000000    0.2051459
353600.0000000    0.2038147
353640.0000000    0.2113944
353680.0000000    0.2022975
353720.0000000    0.2026724
353760.0000000    0.1940628
353800.0000000    0.2005359
353840.0000000    0.1995853
353880.0000000    0.2054477
353920.0000000    0.1819480
353960.0000000    0.1896333
354000.0000000    0.1909659
354040.0000000    0.1955736
354080.0000000    0.1992370
354120.0000000    0.1944361
354160.0000000    0.1977165
354200.0000000    0.1940406
354240.0000000    0.1966901
354280.0000000    0.1913322
354320.0000000    0.1777103
354360.0000000    0.1971797
354400.0000000    0.1989285
354440.0000000    0.1835431
354480.0000000    0.1746625
354520.0000000    0.1795479
354560.0000000    0.1766027
354600.0000000    0.1898423
354640.0000000    0.1873271
354680.0000000    0.1794733
354720.0000000    0.1810962
354760.0000000    0.1859990
354800.0000000    0.1808752
354840.0000000    0.1804758
354880.0000000    0.1888509
354920.0000000    0.1843143
354960.0000000    0.1906575
355000.0000000    0.1863336
355040.0000000    0.1841086
355080.0000000    0.1781775
355120.0000000    0.1764098
355160.0000000    0.1893589
355200.0000000    0.1815856
355240.0000000    0.1852695
355280.0000000    0.1923286
355320.0000000    0.1915428
355360.0000000    0.1916363
355400.0000000    0.1943911
355440.0000000    0.1915757
355480.0000000    0.1992067
355520.0000000    0.2021007
355560.0000000    0.1916169
355600.0000000    0.2011088
355640.0000000    0.1910982
355680.0000000    0.2003337
355720.0000000    0.1881100
355760.0000000    0.2006263
355800.0000000    0.1859464
355840.0000000    0.1859574
355880.0000000    0.1966778
355920.0000000    0.2089795
355960.0000000    0.2011725
356000.0000000    0.1884699
356040.0000000    0.2060921
356080.0000000    0.2041156
356120.0000000    0.2013093
356160.0000000    0.1963647
356200.0000000    0.1823007
356240.0000000    0.1980954
356280.0000000    0.1821990
356320.0000000    0.1907615
356360.0000000    0.1818606
356400.0000000    0.1780820
356440.0000000    0.1772178
356480.0000000    0.1888447
356520.0000000    0.1901340
356560.0000000    0.1908765
356600.0000000    0.1922811
356640.0000000    0.1908591
356680.0000000    0.1844946
356720.0000000    0.1857301
356760.0000000    0.2004463
356800.0000000    0.2053853
356840.0000000    0.2071628
356880.0000000    0.1992391
356920.0000000    0.2001403
356960.0000000    0.2018997
357000.0000000    0.2057906
357040.0000000    0.1808548
357080.0000000    0.1921508
357120.0000000    0.1901929
357160.0000000    0.1899562
357200.0000000    0.1804983
357240.0000000    0.2015909
357280.0000000    0.1900062
357320.0000000    0.1983140
357360.0000000    0.1889380
357400.0000000    0.2043574
357440.0000000    0.2016343
357480.0000000    0.1865359
357520.0000000    0.1860790
357560.0000000    0.1982871
357600.0000000    0.1820484
357640.0000000    0.1779454
357680.0000000    0.1792711
357720.0000000    0.1936522
357760.0000000    0.2033594
357800.0000000    0.2034947
357840.0000000    0.1900128
357880.0000000    0.1955814
357920.0000000    0.1985599
357960.0000000    0.2116127
358000.0000000    0.1979715
358040.0000000    0.2039301
358080.0000000    0.1926982
358120.0000000    0.1820640
358160.0000000    0.1946197
358200.0000000    0.1984223
358240.0000000    0.1982231
358280.0000000    0.1938936
358320.0000000    0.1924722
358360.0000000    0.2016936
358400.0000000    0.1889375
358440.0000000    0.1867255
358480.0000000    0.1867076
358520.0000000    0.1868460
358560.0000000    0.1862144
358600.0000000    0.1786847
358640.0000000    0.1828483
358680.0000000    0.1979499
358720.0000000    0.1998654
358760.0000000    0.1937087
358800.0000000    0.1903710
358840.0000000    0.1947749
358880.0000000    0.1914808
358920.0000000    0.2049851
358960.0000000    0.1959331
359000.0000000    0.1958626
359040.0000000    0.1941674
359080.0000000    0.1864022
359120.0000000    0.1893001
359160.0000000    0.1989932
359200.0000000    0.1951793
359240.0000000    0.1874261
359280.0000000    0.2086890
359320.0000000    0.2039539
359360.0000000    0.2018738
359400.0000000    0.1960914
359440.0000000    0.2094396
359480.0000000    0.2011704
359520.0000000    0.2107539
359560.0000000    0.2002218
359600.0000000    0.2068791
359640.0000000    0.2079657
359680.0000000    0.2067932
359720.0000000    0.1989541
359760.0000000    0.2071068
359800.0000000    0.2037552
359840.0000000    0.2070879
359880.0000000    0.2027032
359920.0000000    0.1966527
359960.0000000    0.1971280
360000.0000000    0.1861479
360040.0000000    0.1940184
360080.0000000    0.2026258
360120.0000000    0.2026218
360160.0000000    0.2057351
360200.0000000    0.2068133
360240.0000000    0.2105395
360280.0000000    0.2034534
360320.0000000    0.2094043
360360.0000000    0.1952298
360400.0000000    0.2151376
360440.0000000    0.2024137
360480.0000000    0.2039143
360520.0000000    0.2220289
360560.0000000    0.2222450
360600.0000000    0.2094141
360640.0000000    0.2143732
360680.0000000    0.2183873
360720.0000000    0.2133885
360760.0000000    0.2090181
360800.0000000    0.2081618
360840.0000000    0.2076713
360880.0000000    0.2127637
360920.0000000    0.1989848
360960.0000000    0.2008319
361000.0000000    0.1959811
361040.0000000    0.2090270
361080.0000000    0.2174974
361120.0000000    0.2090330
361160.0000000    0.2176316
361200.0000000    0.2074662
361240.0000000    0.2115919
361280.0000000    0.2213579
361320.0000000    0.2025149
361360.0000000    0.2069511
361400.0000000    0.2039854
361440.0000000    0.2038003
361480.0000000    0.1897800
361520.0000000    0.1974710
361560.0000000    0.1886027
361600.0000000    0.1916675
361640.0000000    0.2068989
361680.0000000    0.1964756
361720.0000000    0.2027123
361760.0000000    0.1980879
361800.0000000    0.2005151
361840.0000000    0.1952753
361880.0000000    0.2032863
361920.0000000    0.1921353
361960.0000000    0.1970692
362000.0000000    0.1997181
362040.0000000    0.1947159
362080.0000000    0.1969826
362120.0000000    0.1886931
362160.0000000    0.1823344
362200.0000000    0.1919657
362240.0000000    0.1880164
362280.0000000    0.1971821
362320.0000000    0.1966590
362360.0000000    0.2076156
362400.0000000    0.1906228
362440.0000000    0.1971419
362480.0000000    0.1929527
362520.0000000    0.1953605
362560.0000000    0.1905069
362600.0000000    0.1915204
362640.0000000    0.1838424
362680.0000000    0.1853877
362720.0000000    0.1953692
362760.0000000    0.2005911
362800.0000000    0.1917795
362840.0000000    0.1987132
362880.0000000    0.1963638
362920.0000000    0.1867769
362960.0000000    0.1957955
363000.0000000    0.1833906
363040.0000000    0.1887257
363080.0000000    0.1868761
363120.0000000    0.1992174
363160.0000000    0.1849697
363200.0000000    0.1891210
363240.0000000    0.1839158
363280.0000000    0.1760836
363320.0000000    0.1873100
363360.0000000    0.1919895
363400.0000000    0.1856456
363440.0000000    0.1720856
363480.0000000    0.2007959
363520.0000000    0.1857795
363560.0000000    0.1721817
363600.0000000    0.1709885
363640.0000000    0.1610580
363680.0000000    0.1808150
363720.0000000    0.1881901
363760.0000000    0.1845729
363800.0000000    0.1660738
363840.0000000    0.1714810
363880.0000000    0.1960640
363920.0000000    0.1928737
363960.0000000    0.1871957
364000.0000000    0.2052311
364040.0000000    0.2012379
364080.0000000    0.2066571
364120.0000000    0.1909507
364160.0000000    0.1994134
364200.0000000    0.1835459
364240.0000000    0.2017103
364280.0000000    0.1858651
364320.0000000    0.2032579
364360.0000000    0.2084230
364400.0000000    0.2045674
364440.0000000    0.2041704
364480.0000000    0.2042318
364520.0000000    0.1987006
364560.0000000    0.2019816
364600.0000000    0.2074436
364640.0000000    0.1957485
364680.0000000    0.1916623
364720.0000000    0.1908574
364760.0000000    0.1989867
364800.0000000    0.2065142
364840.0000000    0.2020175
364880.0000000    0.2054313
364920.0000000    0.1965155
364960.0000000    0.1971593
365000.0000000    0.2001310
365040.0000000    0.1980160
365080.0000000    0.2029824
365120.0000000    0.1818256
365160.0000000    0.2068764
365200.0000000    0.2065298
365240.0000000    0.2028004
365280.0000000    0.2170257
365320.0000000    0.2089859
365360.0000000    0.1955208
365400.0000000    0.2018024
365440.0000000    0.2008824
365480.0000000    0.2087696
365520.0000000    0.2076813
365560.0000000    0.2022097
365600.0000000    0.2105375
365640.0000000    0.2234039
365680.0000000    0.2059426
365720.0000000    0.2123177
365760.0000000    0.2150688
365800.0000000    0.2012325
365840.0000000    0.2151892
365880.0000000    0.2061018
365920.0000000    0.2046381
365960.0000000    0.2041148
366000.0000000    0.2054225
366040.0000000    0.1963808
366080.0000000    0.1988627
366120.0000000    0.1881611
366160.0000000    0.1909071
366200.0000000    0.2122529
366240.0000000    0.2037322
366280.0000000    0.2138574
366320.0000000    0.2073891
366360.0000000    0.1951014
366400.0000000    0.2128217
366440.0000000    0.2107586
366480.0000000    0.2053223
366520.0000000    0.1945289
366560.0000000    0.1860644
366600.0000000    0.2095346
366640.0000000    0.1938525
366680.0000000    0.1994877
366720.0000000    0.2159607
366760.0000000    0.2098880
366800.0000000    0.2007959
366840.0000000    0.1969224
366880.0000000    0.1947189
366920.0000000    0.1885013
366960.0000000    0.2036428
367000.0000000    0.1834462
367040.0000000    0.1827417
367080.0000000    0.1850728
367120.0000000    0.1957539
367160.0000000    0.1965384
367200.0000000    0.2046122
367240.0000000    0.2024716
367280.0000000    0.2061530
367320.0000000    0.1931120
367360.0000000    0.1956132
367400.0000000    0.1945276
367440.0000000    0.1981907
367480.0000000    0.1985049
367520.0000000    0.1977119
367560.0000000    0.1911637
367600.0000000    0.1959474
367640.0000000    0.1862952
367680.0000000    0.1925302
367720.0000000    0.2044350
367760.0000000    0.2023861
367800.0000000    0.1988479
367840.0000000    0.1987764
367880.0000000    0.1893798
367920.0000000    0.1943595
367960.0000000    0.1974575
368000.0000000    0.1920111
368040.0000000    0.2035813
368080.0000000    0.1904316
368120.0000000    0.1894733
368160.0000000    0.1827412
368200.0000000    0.1951301
368240.0000000    0.2105529
368280.0000000    0.1952471
368320.0000000    0.1923482
368360.0000000    0.1955032
368400.0000000    0.2035120
368440.0000000    0.1887980
368480.0000000    0.1931746
368520.0000000    0.1996025
368560.0000000    0.1914345
368600.0000000    0.2014698
368640.0000000    0.1829308
368680.0000000    0.1932214
368720.0000000    0.1909382
368760.0000000    0.2049385
368800.0000000    0.1985828
368840.0000000    0.1929567
368880.0000000    0.1856748
368920.0000000    0.1932496
368960.0000000    0.1881552
369000.0000000    0.1681602
369040.0000000    0.1931619
369080.0000000    0.1921270
369120.0000000    0.1852943
369160.0000000    0.1787501
369200.0000000    0.1830787
369240.0000000    0.1945490
369280.0000000    0.1861187
369320.0000000    0.1727207
369360.0000000    0.1845341
369400.0000000    0.1925671
369440.0000000    0.1763675
369480.0000000    0.2007958
369520.0000000    0.1831224
369560.0000000    0.1929878
369600.0000000    0.1806319
369640.0000000    0.1821787
369680.0000000    0.1664207
369720.0000000    0.1676556
369760.0000000    0.1829981
369800.0000000    0.1845668
369840.0000000    0.1894522
369880.0000000    0.1667685
369920.0000000    0.1861721
369960.0000000    0.1668221
370000.0000000    0.1853960
370040.0000000    0.1806854
370080.0000000    0.1771697
370120.0000000    0.1751850
370160.0000000    0.1612418
370200.0000000    0.1647455
370240.0000000    0.1618613
370280.0000000    0.1754401
370320.0000000    0.1868494
370360.0000000    0.1689513
370400.0000000    0.1846656
370440.0000000    0.1706701
370480.0000000    0.1738443
370520.0000000    0.1814896
370560.0000000    0.1794820
370600.0000000    0.1903383
370640.0000000    0.1691568
370680.0000000    0.1805023
370720.0000000    0.1917887
370760.0000000    0.1794983
370800.0000000    0.1760585
370840.0000000    0.1753447
370880.0000000    0.1757637
370920.0000000    0.1719602
370960.0000000    0.1804954
371000.0000000    0.1815120
371040.0000000    0.1696794
371080.0000000    0.1891769
371120.0000000    0.1792589
371160.0000000    0.1873497
371200.0000000    0.1749059
371240.0000000    0.1821264
371280.0000000    0.1810103
371320.0000000    0.1796093
371360.0000000    0.1864141
371400.0000000    0.1832806
371440.0000000    0.1848480
371480.0000000    0.1770793
371520.0000000    0.1781788
371560.0000000    0.1842026
371600.0000000    0.1925742
371640.0000000    0.1885513
371680.0000000    0.1846843
371720.0000000    0.1880017
371760.0000000    0.1780840
371800.0000000    0.1826706
371840.0000000    0.1840972
371880.0000000    0.1842010
371920.0000000    0.1932274
371960.0000000    0.1918573
372000.0000000    0.1752643
372040.0000000    0.1774098
372080.0000000    0.1806989
372120.0000000    0.1869817
372160.0000000    0.1900776
372200.0000000    0.1766136
372240.0000000    0.1927612
372280.0000000    0.1912896
372320.0000000    0.1799624
372360.0000000    0.1837029
372400.0000000    0.1896199
372440.0000000    0.1764855
372480.0000000    0.1919942
372520.0000000    0.1943729
372560.0000000    0.1834305
372600.0000000    0.1997168
372640.0000000    0.1878958
372680.0000000    0.1953789
372720.0000000    0.1785078
372760.0000000    0.1816434
372800.0000000    0.1821812
372840.0000000    0.1875693
372880.0000000    0.1881924
372920.0000000    0.1792507
372960.0000000    0.1842578
373000.0000000    0.1860200
373040.0000000    0.1782546
373080.0000000    0.1812757
373120.0000000    0.1737178
373160.0000000    0.1760854
373200.0000000    0.1801004
373240.0000000    0.1844578
373280.0000000    0.1868759
373320.0000000    0.1842527
373360.0000000    0.1944464
373400.0000000    0.1867196
373440.0000000    0.1852464
373480.0000000    0.1857858
373520.0000000    0.1812494
373560.0000000    0.1902712
373600.0000000    0.1802792
373640.0000000    0.1774622
373680.0000000    0.1832078
373720.0000000    0.1860858
373760.0000000    0.1808275
373800.0000000    0.1850517
373840.0000000    0.1801752
373880.0000000    0.1849320
373920.0000000    0.1948649
373960.0000000    0.1853593
374000.0000000    0.1943803
374040.0000000    0.1794201
374080.0000000    0.1803768
374120.0000000    0.1813100
374160.0000000    0.1850062
374200.0000000    0.1901893
374240.0000000    0.1945892
374280.0000000    0.1892700
374320.0000000    0.1848932
374360.0000000    0.1793714
374400.0000000    0.1829763
374440.0000000    0.1779313
374480.0000000    0.1820064
374520.0000000    0.1859587
374560.0000000    0.1710868
374600.0000000    0.1709555
374640.0000000    0.1868137
374680.0000000    0.1859590
374720.0000000    0.1720033
374760.0000000    0.1849322
374800.0000000    0.1841778
374840.0000000    0.1714525
374880.0000000    0.1806557
374920.0000000    0.1768652
374960.0000000    0.1673112
375000.0000000    0.1818997
375040.0000000    0.1762539
375080.0000000    0.1796180
375120.0000000    0.1732385
375160.0000000    0.1786358
375200.0000000    0.1941895
375240.0000000    0.1980680
375280.0000000    0.1822654
375320.0000000    0.1854728
375360.0000000    0.1817265
375400.0000000    0.1829439
375440.0000000    0.1876291
375480.0000000    0.1967103
375520.0000000    0.1845144
375560.0000000    0.1784188
375600.0000000    0.1891862
375640.0000000    0.1856401
375680.0000000    0.1867252
375720.0000000    0.1866164
375760.0000000    0.1775252
375800.0000000    0.1888047
375840.0000000    0.1806676
375880.0000000    0.1852058
375920.0000000    0.1781591
375960.0000000    0.2034092
376000.0000000    0.1944679
376040.0000000    0.1949690
376080.0000000    0.2200685
376120.0000000    0.2051970
376160.0000000    0.2063944
376200.0000000    0.2110632
376240.0000000    0.1991414
376280.0000000    0.2039358
376320.0000000    0.1821444
376360.0000000    0.1887189
376400.0000000    0.1738325
376440.0000000    0.1861198
376480.0000000    0.1734555
376520.0000000    0.1839018
376560.0000000    0.1918073
376600.0000000    0.1840362
376640.0000000    0.1730459
376680.0000000    0.1867607
376720.0000000    0.1826202
376760.0000000    0.1793871
376800.0000000    0.1723335
376840.0000000    0.1789887
376880.0000000    0.1778515
376920.0000000    0.1849483
376960.0000000    0.1913752
377000.0000000    0.1785938
377040.0000000    0.1938273
377080.0000000    0.2042480
377120.0000000    0.1972183
377160.0000000    0.1904326
377200.0000000    0.1910114
377240.0000000    0.1986873
377280.0000000    0.2015747
377320.0000000    0.1818594
377360.0000000    0.1847569
377400.0000000    0.2054292
377440.0000000    0.1928725
377480.0000000    0.1904414
377520.0000000    0.2047092
377560.0000000    0.2033484
377600.0000000    0.1956129
377640.0000000    0.1920959
377680.0000000    0.1971167
377720.0000000    0.1925570
377760.0000000    0.1826848
377800.0000000    0.1896082
377840.0000000    0.1922700
377880.0000000    0.1769367
377920.0000000    0.1933737
377960.0000000    0.1773567
378000.0000000    0.1921237
378040.0000000    0.1913326
378080.0000000    0.1789503
378120.0000000    0.1864469
378160.0000000    0.1910949
378200.0000000    0.1768873
378240.0000000    0.1847181
378280.0000000    0.1888940
378320.0000000    0.1910973
378360.0000000    0.1906763
378400.0000000    0.2024799
378440.0000000    0.1910204
378480.0000000    0.1886678
378520.0000000    0.1940171
378560.0000000    0.1924539
378600.0000000    0.1905749
378640.0000000    0.1849106
378680.0000000    0.1970766
378720.0000000    0.2126821
378760.0000000    0.1939279
378800.0000000    0.2110210
378840.0000000    0.2090648
378880.0000000    0.2013043
378920.0000000    0.2048410
378960.0000000    0.2096369
379000.0000000    0.2163486
379040.0000000    0.2159561
379080.0000000    0.2170617
379120.0000000    0.1986595
379160.0000000    0.2003618
379200.0000000    0.1959432
379240.0000000    0.1995350
379280.0000000    0.1937348
379320.0000000    0.1935240
379360.0000000    0.1949885
379400.0000000    0.1788465
379440.0000000    0.1751833
379480.0000000    0.1782665
379520.0000000    0.1877918
379560.0000000    0.1984175
379600.0000000    0.1986902
379640.0000000    0.1913204
379680.0000000    0.1889823
379720.0000000    0.1849675
379760.0000000    0.1762233
379800.0000000    0.1915750
379840.0000000    0.1897492
379880.0000000    0.1853586
379920.0000000    0.1900556
379960.0000000    0.2156296
380000.0000000    0.1937788
380040.0000000    0.1987334
380080.0000000    0.1967583
380120.0000000    0.1839446
380160.0000000    0.1779212
380200.0000000    0.1774873
380240.0000000    0.1754875
380280.0000000    0.1806944
380320.0000000    0.1665345
380360.0000000    0.1709217
380400.0000000    0.1865753
380440.0000000    0.1915856
380480.0000000    0.2010708
380520.0000000    0.1809851
380560.0000000    0.1839924
380600.0000000    0.1747348
380640.0000000    0.1968332
380680.0000000    0.1797595
380720.0000000    0.1981462
380760.0000000    0.1961470
380800.0000000    0.1875933
380840.0000000    0.1718542
380880.0000000    0.1739657
380920.0000000    0.1887203
380960.0000000    0.1859125
381000.0000000    0.1625278
381040.0000000    0.1842213
381080.0000000    0.1863761
381120.0000000    0.1944234
381160.0000000    0.1783799
381200.0000000    0.1712327
381240.0000000    0.1832316
381280.0000000    0.1878960
381320.0000000    0.1835069
381360.0000000    0.1834450
381400.0000000    0.1660050
381440.0000000    0.1717609
381480.0000000    0.1717808
381520.0000000    0.1790567
381560.0000000    0.1829927
381600.0000000    0.1878754
381640.0000000    0.1703885
381680.0000000    0.1848879
381720.0000000    0.1818276
381760.0000000    0.1881870
381800.0000000    0.1960726
381840.0000000    0.1928904
381880.0000000    0.1930374
381920.0000000    0.2011476
381960.0000000    0.2071323
382000.0000000    0.1915553
382040.0000000    0.1968076
382080.0000000    0.2142168
382120.0000000    0.2167345
382160.0000000    0.2103682
382200.0000000    0.1926754
382240.0000000    0.1951938
382280.0000000    0.1970465
382320.0000000    0.1996349
382360.0000000    0.1964976
382400.0000000    0.1850776
382440.0000000    0.1967719
382480.0000000    0.1746269
382520.0000000    0.1797449
382560.0000000    0.1820320
382600.0000000    0.1778647
382640.0000000    0.1889122
382680.0000000    0.1909188
382720.0000000    0.1807306
382760.0000000    0.2016884
382800.0000000    0.1856322
382840.0000000    0.2127642
382880.0000000    0.2114325
382920.0000000    0.1974746
382960.0000000    0.2073223
383000.0000000    0.1890837
383040.0000000    0.1737459
383080.0000000    0.2041095
383120.0000000    0.1878959
383160.0000000    0.2116048
383200.0000000    0.2149616
383240.0000000    0.1922728
383280.0000000    0.1902600
383320.0000000    0.1928461
383360.0000000    0.2002641
383400.0000000    0.2080410
383440.0000000    0.2068457
383480.0000000    0.2071163
383520.0000000    0.2014733
383560.0000000    0.2020981
383600.0000000    0.1805157
383640.0000000    0.1958445
383680.0000000    0.2160882
383720.0000000    0.2084982
383760.0000000    0.2000131
383800.0000000    0.2007957
383840.0000000    0.1948693
383880.0000000    0.1941234
383920.0000000    0.1979724
383960.0000000    0.1975427
384000.0000000    0.2139621
384040.0000000    0.2018822
384080.0000000    0.1997203
384120.0000000    0.1874011
384160.0000000    0.1833664
384200.0000000    0.2012600
384240.0000000    0.1824829
384280.0000000    0.1956362
384320.0000000    0.1918399
384360.0000000    0.1879436
384400.0000000    0.1926847
384440.0000000    0.1929529
384480.0000000    0.1950734
384520.0000000    0.1937349
384560.0000000    0.1846028
384600.0000000    0.2056716
384640.0000000    0.2091807
384680.0000000    0.2104400
384720.0000000    0.2047631
384760.0000000    0.2056460
384800.0000000    0.2054704
384840.0000000    0.1980420
384880.0000000    0.1990531
384920.0000000    0.1895306
384960.0000000    0.1826932
385000.0000000    0.1981881
385040.0000000    0.1908785
385080.0000000    0.2096474
385120.0000000    0.1799336
385160.0000000    0.1770575
385200.0000000    0.1971778
385240.0000000    0.1863217
385280.0000000    0.1825903
385320.0000000    0.1886249
385360.0000000    0.1892348
385400.0000000    0.1830663
385440.0000000    0.1900461
385480.0000000    0.1845108
385520.0000000    0.1783764
385560.0000000    0.1938243
385600.0000000    0.1899584
385640.0000000    0.1966974
385680.0000000    0.1996591
385720.0000000    0.1908125
385760.0000000    0.1920896
385800.0000000    0.2000878
385840.0000000    0.2120109
385880.0000000    0.2264207
385920.0000000    0.2058730
385960.0000000    0.2048140
386000.0000000    0.2090007
386040.0000000    0.2260938
386080.0000000    0.1947449
386120.0000000    0.2169485
386160.0000000    0.2048758
386200.0000000    0.2058423
386240.0000000    0.2090122
386280.0000000    0.2116337
386320.0000000    0.2040838
386360.0000000    0.2046558
386400.0000000    0.2096532
386440.0000000    0.1883552
386480.0000000    0.2061597
386520.0000000    0.2067137
386560.0000000    0.2058126
386600.0000000    0.2148516
386640.0000000    0.2039364
386680.0000000    0.1822794
386720.0000000    0.1898079
386760.0000000    0.2072871
386800.0000000    0.1890230
386840.0000000    0.1795942
386880.0000000    0.1945999
386920.0000000    0.2072579
386960.0000000    0.1954264
387000.0000000    0.1970636
387040.0000000    0.1960256
387080.0000000    0.2128532
387120.0000000    0.1881829
387160.0000000    0.1958429
387200.0000000    0.1913652
387240.0000000    0.1945465
387280.0000000    0.1992067
387320.0000000    0.2068021
387360.0000000    0.1989837
387400.0000000    0.2092117
387440.0000000    0.2020786
387480.0000000    0.2085885
387520.0000000    0.1950992
387560.0000000    0.1962421
387600.0000000    0.2037904
387640.0000000    0.1890102
387680.0000000    0.1964360
387720.0000000    0.1835242
387760.0000000    0.1943025
387800.0000000    0.2022009
387840.0000000    0.1953013
387880.0000000    0.1960535
387920.0000000    0.1930461
387960.0000000    0.2023540
388000.0000000    0.2042719
388040.0000000    0.2152948
388080.0000000    0.2147865
388120.0000000    0.1962819
388160.0000000    0.1843190
388200.0000000    0.1904697
388240.0000000    0.1905303
388280.0000000    0.2074864
388320.0000000    0.1982493
388360.0000000    0.1904735
388400.0000000    0.1934933
388440.0000000    0.1950654
388480.0000000    0.1982281
388520.0000000    0.1975268
388560.0000000    0.1951647
388600.0000000    0.2054586
388640.0000000    0.2030615
388680.0000000    0.2105082
388720.0000000    0.2113668
388760.0000000    0.2112470
388800.0000000    0.2065773
388840.0000000    0.2076788
388880.0000000    0.1921130
388920.0000000    0.1916847
388960.0000000    0.2117779
389000.0000000    0.2001799
389040.0000000    0.2050786
389080.0000000    0.2070740
389120.0000000    0.2029213
389160.0000000    0.2068253
389200.0000000    0.2088957
389240.0000000    0.2041819
389280.0000000    0.2004789
389320.0000000    0.1988291
389360.0000000    0.2251308
389400.0000000    0.2049968
389440.0000000    0.2110530
389480.0000000    0.2203393
389520.0000000    0.2229111
389560.0000000    0.2188763
389600.0000000    0.2161010
389640.0000000    0.2181819
389680.0000000    0.2309335
389720.0000000    0.2229140
389760.0000000    0.2167382
389800.0000000    0.2144167
389840.0000000    0.2044049
389880.0000000    0.2108298
389920.0000000    0.2084151
389960.0000000    0.2177868
390000.0000000    0.2114362
390040.0000000    0.2175078
390080.0000000    0.2088341
390120.0000000    0.2076351
390160.0000000    0.2207167
390200.0000000    0.2215717
390240.0000000    0.2218428
390280.0000000    0.2205094
390320.0000000    0.2286893
390360.0000000    0.2194304
390400.0000000    0.2253031
390440.0000000    0.2437553
390480.0000000    0.2362206
390520.0000000    0.2231921
390560.0000000    0.2302979
390600.0000000    0.2237007
390640.0000000    0.2204594
390680.0000000    0.2274662
390720.0000000    0.2156844
390760.0000000    0.2064971
390800.0000000    0.2152682
390840.0000000    0.2244213
390880.0000000    0.2020819
390920.0000000    0.2116559
390960.0000000    0.2005781
391000.0000000    0.2045175
391040.0000000    0.2184996
391080.0000000    0.2209685
391120.0000000    0.2209382
391160.0000000    0.2227072
391200.0000000    0.2278608
391240.0000000    0.2182211
391280.0000000    0.2116610
391320.0000000    0.2201007
391360.0000000    0.2184523
391400.0000000    0.2062256
391440.0000000    0.2034074
391480.0000000    0.1961358
391520.0000000    0.1941704
391560.0000000    0.1997754
391600.0000000    0.2120663
391640.0000000    0.2010469
391680.0000000    0.2070339
391720.0000000    0.2084193
391760.0000000    0.2034604
391800.0000000    0.2067009
391840.0000000    0.2076172
391880.0000000    0.2050838
391920.0000000    0.2056990
391960.0000000    0.2027827
392000.0000000    0.2104971
392040.0000000    0.2203361
392080.0000000    0.2151433
392120.0000000    0.2040880
392160.0000000    0.2140563
392200.0000000    0.2049331
392240.0000000    0.2096607
392280.0000000    0.1997271
392320.0000000    0.2010464
392360.0000000    0.1996784
392400.0000000    0.2149442
392440.0000000    0.2007431
392480.0000000    0.1959059
392520.0000000    0.2005462
392560.0000000    0.1931107
392600.0000000    0.2086433
392640.0000000    0.2003365
392680.0000000    0.2028588
392720.0000000    0.2064003
392760.0000000    0.2018810
392800.0000000    0.2018844
392840.0000000    0.2013785
392880.0000000    0.2104898
392920.0000000    0.1987426
392960.0000000    0.2032700
393000.0000000    0.2015959
393040.0000000    0.1900568
393080.0000000    0.1975798
393120.0000000    0.2033776
393160.0000000    0.2070129
393200.0000000    0.1947111
393240.0000000    0.1815447
393280.0000000    0.1986603
393320.0000000    0.2053785
393360.0000000    0.1959569
393400.0000000    0.2032462
393440.0000000    0.1976931
393480.0000000    0.1955116
393520.0000000    0.2004640
393560.0000000    0.2076371
393600.0000000    0.2092760
393640.0000000    0.1955890
393680.0000000    0.1876195
393720.0000000    0.2027128
393760.0000000    0.1986745
393800.0000000    0.1905124
393840.0000000    0.2024742
393880.0000000    0.2116046
393920.0000000    0.1931017
393960.0000000    0.1958738
394000.0000000    0.1985054
394040.0000000    0.1958949
394080.0000000    0.1962050
394120.0000000    0.1873038
394160.0000000    0.1965295
394200.0000000    0.1858042
394240.0000000    0.1922739
394280.0000000    0.1980954
394320.0000000    0.2051775
394360.0000000    0.1877691
394400.0000000    0.1875238
394440.0000000    0.2033172
394480.0000000    0.1880445
394520.0000000    0.1873625
394560.0000000    0.1786271
394600.0000000    0.1894073
394640.0000000    0.1951892
394680.0000000    0.1941545
394720.0000000    0.1859682
394760.0000000    0.2019997
394800.0000000    0.1872304
394840.0000000    0.1971764
394880.0000000    0.1912437
394920.0000000    0.1861938
394960.0000000    0.1941675
395000.0000000    0.1839213
395040.0000000    0.1888841
395080.0000000    0.1927029
395120.0000000    0.1815145
395160.0000000    0.1901914
395200.0000000    0.2042698
395240.0000000    0.1965590
395280.0000000    0.2020288
395320.0000000    0.1888130
395360.0000000    0.1885025
395400.0000000    0.1895332
395440.0000000    0.1874556
395480.0000000    0.1922530
395520.0000000    0.2023756
395560.0000000    0.2083661
395600.0000000    0.1980588
395640.0000000    0.2018780
395680.0000000    0.2148225
395720.0000000    0.2059257
395760.0000000    0.2016183
395800.0000000    0.1990895
395840.0000000    0.2122966
395880.0000000    0.1957812
395920.0000000    0.1983407
395960.0000000    0.1926250
396000.0000000    0.2120232
396040.0000000    0.2165119
396080.0000000    0.2090626
396120.0000000    0.2013051
396160.0000000    0.1991181
396200.0000000    0.2086131
396240.0000000    0.2036852
396280.0000000    0.2085305
396320.0000000    0.1991332
396360.0000000    0.2098869
396400.0000000    0.1981903
396440.0000000    0.2026438
396480.0000000    0.2105064
396520.0000000    0.2085423
396560.0000000    0.1991021
396600.0000000    0.2093090
396640.0000000    0.2013366
396680.0000000    0.2001348
396720.0000000    0.2119458
396760.0000000    0.1926894
396800.0000000    0.2062709
396840.0000000    0.2000363
396880.0000000    0.1983395
396920.0000000    0.2046380
396960.0000000    0.2109329
397000.0000000    0.2073962
397040.0000000    0.1968930
397080.0000000    0.2086675
397120.0000000    0.1949946
397160.0000000    0.2043129
397200.0000000    0.1934310
397240.0000000    0.2031468
397280.0000000    0.2065450
397320.0000000    0.2045594
397360.0000000    0.1925430
397400.0000000    0.1887422
397440.0000000    0.1937890
397480.0000000    0.1927795
397520.0000000    0.1942963
397560.0000000    0.2015140
397600.0000000    0.2061405
397640.0000000    0.2061581
397680.0000000    0.2087941
397720.0000000    0.1998830
397760.0000000    0.2099172
397800.0000000    0.2098673
397840.0000000    0.2084039
397880.0000000    0.2085501
397920.0000000    0.2228453
397960.0000000    0.2076259
398000.0000000    0.2052575
398040.0000000    0.2212346
398080.0000000    0.2221824
398120.0000000    0.2162676
398160.0000000    0.2052299
398200.0000000    0.2106513
398240.0000000    0.1964302
398280.0000000    0.2000908
398320.0000000    0.2072088
398360.0000000    0.2020906
398400.0000000    0.2057807
398440.0000000    0.1999576
398480.0000000    0.2070875
398520.0000000    0.2039987
398560.0000000    0.2147171
398600.0000000    0.2093537
398640.0000000    0.2091103
398680.0000000    0.2164674
398720.0000000    0.2089811
398760.0000000    0.2131940
398800.0000000    0.2147497
398840.0000000    0.2102503
398880.0000000    0.2028156
398920.0000000    0.2014492
398960.0000000    0.1985836
399000.0000000    0.2023371
399040.0000000    0.1989621
399080.0000000    0.2066124
399120.0000000    0.2042743
399160.0000000    0.2026327
399200.0000000    0.1995907
399240.0000000    0.2130042
399280.0000000    0.2029846
399320.0000000    0.2093561
399360.0000000    0.1968365
399400.0000000    0.2060304
399440.0000000    0.1885028
399480.0000000    0.2049052
399520.0000000    0.2047142
399560.0000000    0.2128568
399600.0000000    0.1954596
399640.0000000    0.2031994
399680.0000000    0.2029276
399720.0000000    0.2032669
399760.0000000    0.2121954
399800.0000000    0.2178691
399840.0000000    0.1934272
399880.0000000    0.2022979
399920.0000000    0.1892732
399960.0000000    0.2021685
400000.0000000    0.1986655
400040.0000000    0.2132310
400080.0000000    0.2017504
400120.0000000    0.1960007
400160.0000000    0.2027081
400200.0000000    0.1938666
400240.0000000    0.2046484
400280.0000000    0.2184051
400320.0000000    0.1947762
400360.0000000    0.2049227
400400.0000000    0.2121505
400440.0000000    0.1895119
400480.0000000    0.2008827
400520.0000000    0.2033595
400560.0000000    0.2138849
400600.0000000    0.2044479
400640.0000000    0.2132140
400680.0000000    0.2131185
400720.0000000    0.2165417
400760.0000000    0.2182583
400800.0000000    0.2074179
400840.0000000    0.2063873
400880.0000000    0.2006722
400920.0000000    0.1940043
400960.0000000    0.2036553
401000.0000000    0.1998282
401040.0000000    0.1894592
401080.0000000    0.1949482
401120.0000000    0.2048260
401160.0000000    0.2027764
401200.0000000    0.1956344
401240.0000000    0.1864273
401280.0000000    0.1965384
401320.0000000    0.2076158
401360.0000000    0.2107199
401400.0000000    0.2012582
401440.0000000    0.1967725
401480.0000000    0.2063743
401520.0000000    0.1913240
401560.0000000    0.2036837
401600.0000000    0.2104781
401640.0000000    0.1856121
401680.0000000    0.1992655
401720.0000000    0.1927170
401760.0000000    0.1925433
401800.0000000    0.1992580
401840.0000000    0.1973488
401880.0000000    0.2125973
401920.0000000    0.1965323
401960.0000000    0.2040527
402000.0000000    0.1965706
402040.0000000    0.1952309
402080.0000000    0.1944291
402120.0000000    0.1841182
402160.0000000    0.1908187
402200.0000000    0.2051468
402240.0000000    0.1991160
402280.0000000    0.1952756
402320.0000000    0.2054498
402360.0000000    0.1874572
402400.0000000    0.2037796
402440.0000000    0.2044392
402480.0000000    0.2070484
402520.0000000    0.1903633
402560.0000000    0.2042326
402600.0000000    0.1992372
402640.0000000    0.2057355
402680.0000000    0.2023091
402720.0000000    0.1932125
402760.0000000    0.2002995
402800.0000000    0.1959797
402840.0000000    0.2066444
402880.0000000    0.1938802
402920.0000000    0.1995311
402960.0000000    0.2072098
403000.0000000    0.1955329
403040.0000000    0.2012864
403080.0000000    0.2035829
403120.0000000    0.1956919
403160.0000000    0.1940161
403200.0000000    0.2194714
403240.0000000    0.1995833
403280.0000000    0.2168434
403320.0000000    0.2137463
403360.0000000    0.2028677
403400.0000000    0.2054708
403440.0000000    0.1972909
403480.0000000    0.1998856
403520.0000000    0.2005541
403560.0000000    0.1929513
403600.0000000    0.1870035
403640.0000000    0.2031588
403680.0000000    0.2053732
403720.0000000    0.2064546
403760.0000000    0.2183231
403800.0000000    0.2022365
403840.0000000    0.2125231
403880.0000000    0.2126535
403920.0000000    0.2095523
403960.0000000    0.2218778
404000.0000000    0.2292324
404040.0000000    0.2190827
404080.0000000    0.2026918
404120.0000000    0.1991083
404160.0000000    0.2063923
404200.0000000    0.1984570
404240.0000000    0.2061438
404280.0000000    0.2053801
404320.0000000    0.2048501
404360.0000000    0.2108970
404400.0000000    0.1994816
404440.0000000    0.1985355
404480.0000000    0.2007811
404520.0000000    0.1936226
404560.0000000    0.1929800
404600.0000000    0.1947481
404640.0000000    0.2104980
404680.0000000    0.1972716
404720.0000000    0.2061125
404760.0000000    0.1982151
404800.0000000    0.1962863
404840.0000000    0.1947827
404880.0000000    0.1884826
404920.0000000    0.2005374
404960.0000000    0.1905823
405000.0000000    0.1901261
405040.0000000    0.1949223
405080.0000000    0.2092503
405120.0000000    0.2051878
405160.0000000    0.2016759
405200.0000000    0.2055801
405240.0000000    0.2065549
405280.0000000    0.2099616
405320.0000000    0.2128212
405360.0000000    0.2169031
405400.0000000    0.2163941
405440.0000000    0.2132162
405480.0000000    0.2201096
405520.0000000    0.2082677
405560.0000000    0.2084090
405600.0000000    0.1929395
405640.0000000    0.1992998
405680.0000000    0.2060571
405720.0000000    0.2054916
405760.0000000    0.2052379
405800.0000000    0.2031526
405840.0000000    0.2024955
405880.0000000    0.1976883
405920.0000000    0.1978247
405960.0000000    0.2009999
406000.0000000    0.1926260
406040.0000000    0.2012215
406080.0000000    0.1968611
406120.0000000    0.2006003
406160.0000000    0.2075462
406200.0000000    0.2079882
406240.0000000    0.1900838
406280.0000000    0.1973308
406320.0000000    0.2092688
406360.0000000    0.1920310
406400.0000000    0.2001017
406440.0000000    0.2096603
406480.0000000    0.1982771
406520.0000000    0.2094945
406560.0000000    0.2078444
406600.0000000    0.2027414
406640.0000000    0.2022836
406680.0000000    0.2154129
406720.0000000    0.2267337
406760.0000000    0.2199108
406800.0000000    0.2269154
406840.0000000    0.2251363
406880.0000000    0.2372186
406920.0000000    0.2116492
406960.0000000    0.1994153
407000.0000000    0.1871565
407040.0000000    0.1911692
407080.0000000    0.1973050
407120.0000000    0.1955053
407160.0000000    0.2062078
407200.0000000    0.2002420
407240.0000000    0.1941965
407280.0000000    0.2113148
407320.0000000    0.2163890
407360.0000000    0.2118618
407400.0000000    0.2034080
407440.0000000    0.2077194
407480.0000000    0.2203451
407520.0000000    0.1961704
407560.0000000    0.1929445
407600.0000000    0.1967493
407640.0000000    0.2068910
407680.0000000    0.2106633
407720.0000000    0.2009200
407760.0000000    0.1985799
407800.0000000    0.1997728
407840.0000000    0.2038310
407880.0000000    0.1912780
407920.0000000    0.2020465
407960.0000000    0.1989690
408000.0000000    0.2022127
408040.0000000    0.1872866
408080.0000000    0.2000482
408120.0000000    0.1961784
408160.0000000    0.2033817
408200.0000000    0.1830903
408240.0000000    0.2028079
408280.0000000    0.1865219
408320.0000000    0.2024080
408360.0000000    0.1956529
408400.0000000    0.1973433
408440.0000000    0.2004750
408480.0000000    0.2012723
408520.0000000    0.2144770
408560.0000000    0.2143026
408600.0000000    0.1960975
408640.0000000    0.2079246
408680.0000000    0.2099684
408720.0000000    0.1927885
408760.0000000    0.2008506
408800.0000000    0.2043054
408840.0000000    0.1984458
408880.0000000    0.2065196
408920.0000000    0.2017548
408960.0000000    0.2034648
409000.0000000    0.2157117
409040.0000000    0.2089042
409080.0000000    0.2086529
409120.0000000    0.2060424
409160.0000000    0.1966076
409200.0000000    0.2012872
409240.0000000    0.1972028
409280.0000000    0.1894715
409320.0000000    0.2067969
409360.0000000    0.2043532
409400.0000000    0.1962190
409440.0000000    0.2014935
409480.0000000    0.2173126
409520.0000000    0.2122546
409560.0000000    0.2111480
409600.0000000    0.2038878
409640.0000000    0.2033015
409680.0000000    0.1927352
409720.0000000    0.2130713
409760.0000000    0.2069731
409800.0000000    0.2157226
409840.0000000    0.1967275
409880.0000000    0.2016448
409920.0000000    0.2043169
409960.0000000    0.2059570
410000.0000000    0.1965894
410040.0000000    0.2094125
410080.0000000    0.2061616
410120.0000000    0.1873027
410160.0000000    0.1945242
410200.0000000    0.2005043
410240.0000000    0.1987897
410280.0000000    0.2014712
410320.0000000    0.2221964
410360.0000000    0.2130752
410400.0000000    0.1964041
410440.0000000    0.2022292
410480.0000000    0.2082586
410520.0000000    0.2007977
410560.0000000    0.2050410
410600.0000000    0.2088840
410640.0000000    0.2119619
410680.0000000    0.2094075
410720.0000000    0.1995672
410760.0000000    0.2120716
410800.0000000    0.2073826
410840.0000000    0.1947850
410880.0000000    0.1849611
410920.0000000    0.2045900
410960.0000000    0.2142529
411000.0000000    0.2078519
411040.0000000    0.2091860
411080.0000000    0.2087267
411120.0000000    0.2100343
411160.0000000    0.2092384
411200.0000000    0.2142020
411240.0000000    0.2147747
411280.0000000    0.2169834
411320.0000000    0.2151929
411360.0000000    0.2305287
411400.0000000    0.2062273
411440.0000000    0.2079442
411480.0000000    0.2071841
411520.0000000    0.2128782
411560.0000000    0.2080851
411600.0000000    0.2071697
411640.0000000    0.2039191
411680.0000000    0.2096005
411720.0000000    0.2065983
411760.0000000    0.2151848
411800.0000000    0.2170082
411840.0000000    0.2059017
411880.0000000    0.2095806
411920.0000000    0.2034673
411960.0000000    0.2083220
412000.0000000    0.2057958
412040.0000000    0.2018033
412080.0000000    0.2079506
412120.0000000    0.2103388
412160.0000000    0.2024079
412200.0000000    0.2077852
412240.0000000    0.2180965
412280.0000000    0.2224401
412320.0000000    0.2014999
412360.0000000    0.2149986
412400.0000000    0.2047098
412440.0000000    0.2136351
412480.0000000    0.2019672
412520.0000000    0.1991635
412560.0000000    0.2176756
412600.0000000    0.2121948
412640.0000000    0.2101458
412680.0000000    0.2088370
412720.0000000    0.2243972
412760.0000000    0.2126901
412800.0000000    0.2146337
412840.0000000    0.2137645
412880.0000000    0.2121162
412920.0000000    0.2227683
412960.0000000    0.2234639
413000.0000000    0.2123104
413040.0000000    0.2170505
413080.0000000    0.2166709
413120.0000000    0.2070521
413160.0000000    0.2023398
413200.0000000    0.1960614
413240.0000000    0.1945094
413280.0000000    0.1925256
413320.0000000    0.2103424
413360.0000000    0.1874098
413400.0000000    0.1932971
413440.0000000    0.1995204
413480.0000000    0.1933848
413520.0000000    0.1822020
413560.0000000    0.1832889
413600.0000000    0.1875481
413640.0000000    0.1835168
413680.0000000    0.1924229
413720.0000000    0.1916415
413760.0000000    0.1856214
413800.0000000    0.1843697
413840.0000000    0.2039030
413880.0000000    0.2003752
413920.0000000    0.1951983
413960.0000000    0.2096504
414000.0000000    0.2011831
414040.0000000    0.1982156
414080.0000000    0.1960493
414120.0000000    0.2082708
414160.0000000    0.2045174
414200.0000000    0.2146385
414240.0000000    0.2150034
414280.0000000    0.2178099
414320.0000000    0.1949475
414360.0000000    0.1859125
414400.0000000    0.1909572
414440.0000000    0.1809117
414480.0000000    0.1864461
414520.0000000    0.1915428
414560.0000000    0.2001037
414600.0000000    0.1944025
414640.0000000    0.1964037
414680.0000000    0.1951974
414720.0000000    0.1946172
414760.0000000    0.1815739
414800.0000000    0.1823251
414840.0000000    0.1898110
414880.0000000    0.1790887
414920.0000000    0.1754827
414960.0000000    0.1814905
415000.0000000    0.1867537
415040.0000000    0.1826522
415080.0000000    0.1944586
415120.0000000    0.1822074
415160.0000000    0.2098148
415200.0000000    0.1948989
415240.0000000    0.1966493
415280.0000000    0.1968310
415320.0000000    0.1802180
415360.0000000    0.1841283
415400.0000000    0.1775345
415440.0000000    0.1867131
415480.0000000    0.1767617
415520.0000000    0.1867822
415560.0000000    0.1843809
415600.0000000    0.1810107
415640.0000000    0.1757732
415680.0000000    0.1865738
415720.0000000    0.1873010
415760.0000000    0.1912639
415800.0000000    0.1785526
415840.0000000    0.1814825
415880.0000000    0.1884379
415920.0000000    0.1864112
415960.0000000    0.1982459
416000.0000000    0.1777358
416040.0000000    0.1862984
416080.0000000    0.1915988
416120.0000000    0.1906690
416160.0000000    0.1848905
416200.0000000    0.1983135
416240.0000000    0.2066199
416280.0000000    0.1924059
416320.0000000    0.1970942
416360.0000000    0.1916809
416400.0000000    0.1910982
416440.0000000    0.1951231
416480.0000000    0.1817217
416520.0000000    0.1820792
416560.0000000    0.1798740
416600.0000000    0.1986874
416640.0000000    0.1800259
416680.0000000    0.1860724
416720.0000000    0.1827154
416760.0000000    0.1932454
416800.0000000    0.1661392
416840.0000000    0.1700131
416880.0000000    0.1874979
416920.0000000    0.1838053
416960.0000000    0.1690244
417000.0000000    0.1873411
417040.0000000    0.1688991
417080.0000000    0.1833451
417120.0000000    0.1775080
417160.0000000    0.1887022
417200.0000000    0.1885584
417240.0000000    0.1838819
417280.0000000    0.1925856
417320.0000000    0.1864176
417360.0000000    0.1799175
417400.0000000    0.1816651
417440.0000000    0.1939770
417480.0000000    0.1901364
417520.0000000    0.1884534
417560.0000000    0.1913203
417600.0000000    0.1866663
417640.0000000    0.1875523
417680.0000000    0.1854012
417720.0000000    0.1847939
417760.0000000    0.1910477
417800.0000000    0.2047729
417840.0000000    0.1932420
417880.0000000    0.1871913
417920.0000000    0.1898177
417960.0000000    0.1754433
418000.0000000    0.1785590
418040.0000000    0.1971512
418080.0000000    0.1981533
418120.0000000    0.2045008
418160.0000000    0.1909344
418200.0000000    0.2004130
418240.0000000    0.1772141
418280.0000000    0.1850473
418320.0000000    0.1982604
418360.0000000    0.1812201
418400.0000000    0.2001891
418440.0000000    0.1802384
418480.0000000    0.1923566
418520.0000000    0.1807174
418560.0000000    0.1927611
418600.0000000    0.2055725
418640.0000000    0.1881841
418680.0000000    0.1830287
418720.0000000    0.1847363
418760.0000000    0.1971274
418800.0000000    0.1925046
418840.0000000    0.1802157
418880.0000000    0.1818728
418920.0000000    0.1854754
418960.0000000    0.1834016
419000.0000000    0.1863555
419040.0000000    0.1980972
419080.0000000    0.1879231
419120.0000000    0.2017194
419160.0000000    0.1859429
419200.0000000    0.1868849
419240.0000000    0.1786609
419280.0000000    0.1816107
419320.0000000    0.2024763
419360.0000000    0.1913942
419400.0000000    0.1922410
419440.0000000    0.1901788
419480.0000000    0.1999848
419520.0000000    0.2031296
419560.0000000    0.2120958
419600.0000000    0.2133618
419640.0000000    0.2039389
419680.0000000    0.1964093
419720.0000000    0.2146498
419760.0000000    0.1966724
419800.0000000    0.2111596
419840.0000000    0.2028081
419880.0000000    0.2097729
419920.0000000    0.1982095
419960.0000000    0.1849546
420000.0000000    0.1946484
420040.0000000    0.2112000
420080.0000000    0.2049885
420120.0000000    0.2060058
420160.0000000    0.1957366
420200.0000000    0.1835348
420240.0000000    0.1971468
420280.0000000    0.1987938
420320.0000000    0.1946743
420360.0000000    0.1998003
420400.0000000    0.2028853
420440.0000000    0.2018245
420480.0000000    0.2124564
420520.0000000    0.2113139
420560.0000000    0.2147971
420600.0000000    0.2057438
420640.0000000    0.1992015
420680.0000000    0.1772660
420720.0000000    0.1899107
420760.0000000    0.1776359
420800.0000000    0.1887574
420840.0000000    0.1835527
420880.0000000    0.1876967
420920.0000000    0.1704386
420960.0000000    0.1740513
421000.0000000    0.1932654
421040.0000000    0.1752269
421080.0000000    0.1702034
421120.0000000    0.1978006
421160.0000000    0.1781425
421200.0000000    0.1874259
421240.0000000    0.1821607
421280.0000000    0.1911313
421320.0000000    0.1849011
421360.0000000    0.1877528
421400.0000000    0.1760305
421440.0000000    0.1704981
421480.0000000    0.1749923
421520.0000000    0.1827589
421560.0000000    0.1707558
421600.0000000    0.1809489
421640.0000000    0.1647165
421680.0000000    0.1732485
421720.0000000    0.1757479
421760.0000000    0.1794629
421800.0000000    0.1844499
421840.0000000    0.1854872
421880.0000000    0.1772397
421920.0000000    0.1853731
421960.0000000    0.1894418
422000.0000000    0.1793537
422040.0000000    0.1742321
422080.0000000    0.1777446
422120.0000000    0.1625357
422160.0000000    0.1671347
422200.0000000    0.1698959
422240.0000000    0.1764425
422280.0000000    0.1682333
422320.0000000    0.1779817
422360.0000000    0.1828479
422400.0000000    0.1824594
422440.0000000    0.1824552
422480.0000000    0.1776781
422520.0000000    0.1699373
422560.0000000    0.1795004
422600.0000000    0.1668755
422640.0000000    0.1758308
422680.0000000    0.1618676
422720.0000000    0.1806824
422760.0000000    0.1699418
422800.0000000    0.1631412
422840.0000000    0.1828861
422880.0000000    0.1784282
422920.0000000    0.1721727
422960.0000000    0.1769488
423000.0000000    0.1905210
423040.0000000    0.1794191
423080.0000000    0.1858172
423120.0000000    0.1879706
423160.0000000    0.1783230
423200.0000000    0.1632589
423240.0000000    0.1669853
423280.0000000    0.1649008
423320.0000000    0.1772411
423360.0000000    0.1591406
423400.0000000    0.1679640
423440.0000000    0.1790154
423480.0000000    0.1732351
423520.0000000    0.1908215
423560.0000000    0.1782751
423600.0000000    0.1839202
423640.0000000    0.1755577
423680.0000000    0.1828189
423720.0000000    0.1805183
423760.0000000    0.1888048
423800.0000000    0.1695240
423840.0000000    0.1786815
423880.0000000    0.1708710
423920.0000000    0.1668007
423960.0000000    0.1726700
424000.0000000    0.1790779
424040.0000000    0.1624906
424080.0000000    0.1660227
424120.0000000    0.1761598
424160.0000000    0.1674860
424200.0000000    0.1502239
424240.0000000    0.1580453
424280.0000000    0.1648608
424320.0000000    0.1743196
424360.0000000    0.1771209
424400.0000000    0.1685397
424440.0000000    0.1773032
424480.0000000    0.1816579
424520.0000000    0.1868515
424560.0000000    0.1731436
424600.0000000    0.1761201
424640.0000000    0.1853662
424680.0000000    0.1875144
424720.0000000    0.1766314
424760.0000000    0.1920569
424800.0000000    0.1834246
424840.0000000    0.1761800
424880.0000000    0.1928251
424920.0000000    0.1894163
424960.0000000    0.1954006
425000.0000000    0.1977889
425040.0000000    0.1960479
425080.0000000    0.2040751
425120.0000000    0.2101958
425160.0000000    0.1986858
425200.0000000    0.2041964
425240.0000000    0.2006613
425280.0000000    0.2051682
425320.0000000    0.1980286
425360.0000000    0.2073068
425400.0000000    0.1997419
425440.0000000    0.2110574
425480.0000000    0.2145613
425520.0000000    0.2070207
425560.0000000    0.1930546
425600.0000000    0.1922275
425640.0000000    0.1994823
425680.0000000    0.2004713
425720.0000000    0.1989285
425760.0000000    0.1856377
425800.0000000    0.1908293
425840.0000000    0.1797913
425880.0000000    0.1946414
425920.0000000    0.2080541
425960.0000000    0.2128170
426000.0000000    0.1931828
426040.0000000    0.1833347
426080.0000000    0.1901483
426120.0000000    0.2183477
426160.0000000    0.1963137
426200.0000000    0.1891821
426240.0000000    0.1832004
426280.0000000    0.1880539
426320.0000000    0.1926335
426360.0000000    0.1914155
426400.0000000    0.1830930
426440.0000000    0.1829786
426480.0000000    0.1834188
426520.0000000    0.2022968
426560.0000000    0.1864641
426600.0000000    0.1877487
426640.0000000    0.1936118
426680.0000000    0.1981273
426720.0000000    0.2055393
426760.0000000    0.1974078
426800.0000000    0.1951651
426840.0000000    0.2005357
426880.0000000    0.1905311
426920.0000000    0.1921119
426960.0000000    0.1928308
427000.0000000    0.1931431
427040.0000000    0.1921119
427080.0000000    0.1920901
427120.0000000    0.1952243
427160.0000000    0.1961517
427200.0000000    0.1979325
427240.0000000    0.1890673
427280.0000000    0.2019567
427320.0000000    0.1959368
427360.0000000    0.1801833
427400.0000000    0.1714652
427440.0000000    0.1817377
427480.0000000    0.1708226
427520.0000000    0.1983989
427560.0000000    0.1895107
427600.0000000    0.1836647
427640.0000000    0.1840508
427680.0000000    0.1763457
427720.0000000    0.1904390
427760.0000000    0.1802381
427800.0000000    0.1860574
427840.0000000    0.1753354
427880.0000000    0.1854053
427920.0000000    0.1931006
427960.0000000    0.1796085
428000.0000000    0.1784431
428040.0000000    0.1808518
428080.0000000    0.1680309
428120.0000000    0.1706576
428160.0000000    0.1731703
428200.0000000    0.1876828
428240.0000000    0.1746745
428280.0000000    0.1808713
428320.0000000    0.1803504
428360.0000000    0.1753827
428400.0000000    0.1795527
428440.0000000    0.1916131
428480.0000000    0.1831808
428520.0000000    0.1797781
428560.0000000    0.1877926
428600.0000000    0.1724325
428640.0000000    0.1800755
428680.0000000    0.1675785
428720.0000000    0.1727483
428760.0000000    0.1812303
428800.0000000    0.1765739
428840.0000000    0.1773228
428880.0000000    0.1825872
428920.0000000    0.1589189
428960.0000000    0.1581151
429000.0000000    0.1825780
429040.0000000    0.1716049
429080.0000000    0.1833769
429120.0000000    0.1878848
429160.0000000    0.1743849
429200.0000000    0.1757827
429240.0000000    0.1807116
429280.0000000    0.1688040
429320.0000000    0.1920417
429360.0000000    0.1762222
429400.0000000    0.1797498
429440.0000000    0.1756490
429480.0000000    0.1877974
429520.0000000    0.1786607
429560.0000000    0.1747966
429600.0000000    0.1852132
429640.0000000    0.1858359
429680.0000000    0.1835856
429720.0000000    0.1693169
429760.0000000    0.1713938
429800.0000000    0.1893778
429840.0000000    0.1779219
429880.0000000    0.1779195
429920.0000000    0.1875081
429960.0000000    0.1923950
430000.0000000    0.1884661
430040.0000000    0.1872861
430080.0000000    0.1845186
430120.0000000    0.1863532
430160.0000000    0.2037632
430200.0000000    0.1938608
430240.0000000    0.1809414
430280.0000000    0.1922491
430320.0000000    0.1886242
430360.0000000    0.1947571
430400.0000000    0.1950010
430440.0000000    0.1774619
430480.0000000    0.1799859
430520.0000000    0.1863714
430560.0000000    0.1812145
430600.0000000    0.1832257
430640.0000000    0.1855464
430680.0000000    0.1802263
430720.0000000    0.1897703
430760.0000000    0.1909536
430800.0000000    0.1846217
430840.0000000    0.1765514
430880.0000000    0.1811246
430920.0000000    0.1710455
430960.0000000    0.1692322
431000.0000000    0.1546113
431040.0000000    0.1915452
431080.0000000    0.1857489
431120.0000000    0.1759013
431160.0000000    0.1640345
431200.0000000    0.1618032
431240.0000000    0.1810542
431280.0000000    0.1856668
431320.0000000    0.1878687
431360.0000000    0.1753631
431400.0000000    0.1834510
431440.0000000    0.1802190
431480.0000000    0.1786385
431520.0000000    0.1733830
431560.0000000    0.1867781
431600.0000000    0.1945189
431640.0000000    0.1832662
431680.0000000    0.1930250
431720.0000000    0.1842582
431760.0000000    0.1930054
431800.0000000    0.2060508
431840.0000000    0.2125867
431880.0000000    0.1996975
431920.0000000    0.2026093
431960.0000000    0.1888506
432000.0000000    0.1922999
432040.0000000    0.2102366
432080.0000000    0.2031356
432120.0000000    0.2132695
432160.0000000    0.1947965
432200.0000000    0.2015985
432240.0000000    0.2019112
432280.0000000    0.2014772
432320.0000000    0.2093572
432360.0000000    0.2001394
432400.0000000    0.2075405
432440.0000000    0.2044124
432480.0000000    0.2047499
432520.0000000    0.2189116
432560.0000000    0.2188974
432600.0000000    0.2178024
432640.0000000    0.2124873
432680.0000000    0.2251045
432720.0000000    0.2193285
432760.0000000    0.2117492
432800.0000000    0.2008701
432840.0000000    0.2023173
432880.0000000    0.2041328
432920.0000000    0.2094100
432960.0000000    0.2047165
433000.0000000    0.2053854
433040.0000000    0.1886741
433080.0000000    0.1852714
433120.0000000    0.1801232
433160.0000000    0.1835421
433200.0000000    0.1920866
433240.0000000    0.1838543
433280.0000000    0.1966013
433320.0000000    0.2041706
433360.0000000    0.1911974
433400.0000000    0.1970022
433440.0000000    0.1772292
433480.0000000    0.1898312
433520.0000000    0.1829138
433560.0000000    0.1937190
433600.0000000    0.2061398
433640.0000000    0.2021153
433680.0000000    0.1960226
433720.0000000    0.1901393
433760.0000000    0.1925164
433800.0000000    0.2023672
433840.0000000    0.2079709
433880.0000000    0.1856477
433920.0000000    0.2013264
433960.0000000    0.1880940
434000.0000000    0.2019845
434040.0000000    0.1878930
434080.0000000    0.1802815
434120.0000000    0.1823801
434160.0000000    0.1832208
434200.0000000    0.2005727
434240.0000000    0.1701764
434280.0000000    0.1960824
434320.0000000    0.1944263
434360.0000000    0.1761863
434400.0000000    0.1763662
434440.0000000    0.1821906
434480.0000000    0.1948176
434520.0000000    0.1817327
434560.0000000    0.1892959
434600.0000000    0.1910333
434640.0000000    0.1836116
434680.0000000    0.1874580
434720.0000000    0.1850946
434760.0000000    0.1938156
434800.0000000    0.1638578
434840.0000000    0.1836019
434880.0000000    0.1787360
434920.0000000    0.1915490
434960.0000000    0.1922367
435000.0000000    0.1852094
435040.0000000    0.1994945
435080.0000000    0.1870836
435120.0000000    0.1880309
435160.0000000    0.1916252
435200.0000000    0.1971555
435240.0000000    0.1969024
435280.0000000    0.1955295
435320.0000000    0.2058799
435360.0000000    0.1817339
435400.0000000    0.2061162
435440.0000000    0.2035888
435480.0000000    0.2170875
435520.0000000    0.2084675
435560.0000000    0.1886213
435600.0000000    0.1958767
435640.0000000    0.2015820
435680.0000000    0.2009732
435720.0000000    0.2197566
435760.0000000    0.1847449
435800.0000000    0.1909431
435840.0000000    0.2015325
435880.0000000    0.1723261
435920.0000000    0.1897903
435960.0000000    0.1898997
436000.0000000    0.1935380
436040.0000000    0.1927809
436080.0000000    0.1819425
436120.0000000    0.1725522
436160.0000000    0.1799677
436200.0000000    0.1611689
436240.0000000    0.1630153
436280.0000000    0.1719417
436320.0000000    0.1768863
436360.0000000    0.1792953
436400.0000000    0.1833510
436440.0000000    0.1877788
436480.0000000    0.1994235
436520.0000000    0.2038674
436560.0000000    0.1897844
436600.0000000    0.1922899
436640.0000000    0.2129913
436680.0000000    0.1893701
436720.0000000    0.1969671
436760.0000000    0.2005942
436800.0000000    0.2007610
436840.0000000    0.1996614
436880.0000000    0.1977922
436920.0000000    0.1903293
436960.0000000    0.1812994
437000.0000000    0.2028768
437040.0000000    0.2018665
437080.0000000    0.1982541
437120.0000000    0.1963403
437160.0000000    0.1882517
437200.0000000    0.1831398
437240.0000000    0.1759833
437280.0000000    0.1725497
437320.0000000    0.1802449
437360.0000000    0.1870204
437400.0000000    0.1774685
437440.0000000    0.2017761
437480.0000000    0.1861653
437520.0000000    0.1776267
437560.0000000    0.1875068
437600.0000000    0.1945973
437640.0000000    0.1989381
437680.0000000    0.1885716
437720.0000000    0.1940383
437760.0000000    0.1825136
437800.0000000    0.1922414
437840.0000000    0.1849311
437880.0000000    0.1857112
437920.0000000    0.1981120
437960.0000000    0.1942732
438000.0000000    0.1974645
438040.0000000    0.1898917
438080.0000000    0.1899493
438120.0000000    0.1861323
438160.0000000    0.1992014
438200.0000000    0.1946787
438240.0000000    0.1906245
438280.0000000    0.1900618
438320.0000000    0.1820801
438360.0000000    0.1944271
438400.0000000    0.1876469
438440.0000000    0.1896990
438480.0000000    0.1900306
438520.0000000    0.1914703
438560.0000000    0.2015842
438600.0000000    0.1855795
438640.0000000    0.1999399
438680.0000000    0.2001751
438720.0000000    0.1946678
438760.0000000    0.1990405
438800.0000000    0.1996773
438840.0000000    0.2092659
438880.0000000    0.2120240
438920.0000000    0.2059475
438960.0000000    0.1945801
439000.0000000    0.2084288
439040.0000000    0.2140855
439080.0000000    0.2041392
439120.0000000    0.2003622
439160.0000000    0.2171699
439200.0000000    0.2246995
439240.0000000    0.2113857
439280.0000000    0.2024389
439320.0000000    0.2054102
439360.0000000    0.2065232
439400.0000000    0.1910108
439440.0000000    0.1970126
439480.0000000    0.2017773
439520.0000000    0.1944091
439560.0000000    0.1943188
439600.0000000    0.1943027
439640.0000000    0.1977698
439680.0000000    0.1874340
439720.0000000    0.1918612
439760.0000000    0.1938187
439800.0000000    0.1941637
439840.0000000    0.1973276
439880.0000000    0.1891229
439920.0000000    0.1928598
439960.0000000    0.1840340
440000.0000000    0.2081857
440040.0000000    0.2025509
440080.0000000    0.1975405
440120.0000000    0.1945042
440160.0000000    0.1794592
440200.0000000    0.1886723
440240.0000000    0.1947136
440280.0000000    0.1986775
440320.0000000    0.1940493
440360.0000000    0.1771145
440400.0000000    0.1820427
440440.0000000    0.1759381
440480.0000000    0.1739761
440520.0000000    0.1872731
440560.0000000    0.1824392
440600.0000000    0.1827848
440640.0000000    0.1923629
440680.0000000    0.2030439
440720.0000000    0.1831314
440760.0000000    0.1950528
440800.0000000    0.1863554
440840.0000000    0.2128319
440880.0000000    0.1947568
440920.0000000    0.1934228
440960.0000000    0.2096291
441000.0000000    0.1800241
441040.0000000    0.2024359
441080.0000000    0.1930632
441120.0000000    0.2081404
441160.0000000    0.1849602
441200.0000000    0.1853808
441240.0000000    0.1924463
441280.0000000    0.1925352
441320.0000000    0.1860922
441360.0000000    0.1908770
441400.0000000    0.1870437
441440.0000000    0.1962118
441480.0000000    0.2150446
441520.0000000    0.1999100
441560.0000000    0.2005491
441600.0000000    0.2143930
441640.0000000    0.2092292
441680.0000000    0.2045228
441720.0000000    0.1889135
441760.0000000    0.1886615
441800.0000000    0.1962110
441840.0000000    0.1998409
441880.0000000    0.1946333
441920.0000000    0.1749524
441960.0000000    0.1773300
442000.0000000    0.1977937
442040.0000000    0.2014773
442080.0000000    0.1806837
442120.0000000    0.2145270
442160.0000000    0.1956289
442200.0000000    0.1887967
442240.0000000    0.1805415
442280.0000000    0.1841850
442320.0000000    0.1959718
442360.0000000    0.2121442
442400.0000000    0.2006072
442440.0000000    0.2172628
442480.0000000    0.2030780
442520.0000000    0.2157203
442560.0000000    0.2085719
442600.0000000    0.2007124
442640.0000000    0.2079411
442680.0000000    0.2028233
442720.0000000    0.2063966
442760.0000000    0.2152141
442800.0000000    0.2111555
442840.0000000    0.2041535
442880.0000000    0.2211274
442920.0000000    0.2225210
442960.0000000    0.2065963
443000.0000000    0.2172648
443040.0000000    0.2082904
443080.0000000    0.2152333
443120.0000000    0.2150098
443160.0000000    0.2242704
443200.0000000    0.2289635
443240.0000000    0.2129983
443280.0000000    0.2365796
443320.0000000    0.2239538
443360.0000000    0.2206943
443400.0000000    0.2196010
443440.0000000    0.2321136
443480.0000000    0.2192090
443520.0000000    0.2214204
443560.0000000    0.2107399
443600.0000000    0.2082567
443640.0000000    0.2104985
443680.0000000    0.2190816
443720.0000000    0.2196238
443760.0000000    0.2108265
443800.0000000    0.2140226
443840.0000000    0.1889229
443880.0000000    0.2032796
443920.0000000    0.2090544
443960.0000000    0.2100953
444000.0000000    0.1954235
444040.0000000    0.2072781
444080.0000000    0.1916014
444120.0000000    0.1867490
444160.0000000    0.2067123
444200.0000000    0.1902329
444240.0000000    0.2044383
444280.0000000    0.2100373
444320.0000000    0.2074937
444360.0000000    0.2017603
444400.0000000    0.2069814
444440.0000000    0.1892308
444480.0000000    0.1990175
444520.0000000    0.1878482
444560.0000000    0.1876229
444600.0000000    0.2051229
444640.0000000    0.2038684
444680.0000000    0.2079315
444720.0000000    0.1788728
444760.0000000    0.1839747
444800.0000000    0.1713486
444840.0000000    0.1836049
444880.0000000    0.1931350
444920.0000000    0.2087115
444960.0000000    0.2148483
445000.0000000    0.2107005
445040.0000000    0.1923230
445080.0000000    0.2043301
445120.0000000    0.1956687
445160.0000000    0.2054234
445200.0000000    0.1943643
445240.0000000    0.2008354
445280.0000000    0.1782152
445320.0000000    0.2077173
445360.0000000    0.1868491
445400.0000000    0.1955826
445440.0000000    0.1967386
445480.0000000    0.1777058
445520.0000000    0.1979376
445560.0000000    0.1780652
445600.0000000    0.2001195
445640.0000000    0.1845058
445680.0000000    0.1826689
445720.0000000    0.2004095
445760.0000000    0.1826118
445800.0000000    0.1850057
445840.0000000    0.1912570
445880.0000000    0.1796940
445920.0000000    0.1844569
445960.0000000    0.1715856
446000.0000000    0.1844255
446040.0000000    0.1733653
446080.0000000    0.1819387
446120.0000000    0.1921699
446160.0000000    0.1977667
446200.0000000    0.1775058
446240.0000000    0.1682612
446280.0000000    0.1750725
446320.0000000    0.1959628
446360.0000000    0.1892654
446400.0000000    0.1984988
446440.0000000    0.2109378
446480.0000000    0.1979034
446520.0000000    0.1858228
446560.0000000    0.2035448
446600.0000000    0.2086887
446640.0000000    0.1907576
446680.0000000    0.1977260
446720.0000000    0.2068563
446760.0000000    0.2083833
446800.0000000    0.2111984
446840.0000000    0.2096690
446880.0000000    0.1909814
446920.0000000    0.1924124
446960.0000000    0.1992887
447000.0000000    0.2059758
447040.0000000    0.1945747
447080.0000000    0.1798296
447120.0000000    0.1826441
447160.0000000    0.1844589
447200.0000000    0.1853285
447240.0000000    0.1634277
447280.0000000    0.1804491
447320.0000000    0.1937979
447360.0000000    0.1868201
447400.0000000    0.1927254
447440.0000000    0.1939982
447480.0000000    0.2009677
447520.0000000    0.1812903
447560.0000000    0.1868874
447600.0000000    0.1982025
447640.0000000    0.1918965
447680.0000000    0.1948143
447720.0000000    0.1933664
447760.0000000    0.1899616
447800.0000000    0.1923177
447840.0000000    0.1838496
447880.0000000    0.1836286
447920.0000000    0.1911607
447960.0000000    0.2011074
448000.0000000    0.1785663
448040.0000000    0.1817066
448080.0000000    0.1816614
448120.0000000    0.1754663
448160.0000000    0.1785276
448200.0000000    0.1833158
448240.0000000    0.1952881
448280.0000000    0.1767019
448320.0000000    0.1783759
448360.0000000    0.1767276
448400.0000000    0.1689748
448440.0000000    0.1644256
448480.0000000    0.1852597
448520.0000000    0.1871186
448560.0000000    0.1980865
448600.0000000    0.1953770
448640.0000000    0.1996120
448680.0000000    0.2037807
448720.0000000    0.1835592
448760.0000000    0.2067668
448800.0000000    0.1940814
448840.0000000    0.2087755
448880.0000000    0.1977282
448920.0000000    0.2073587
448960.0000000    0.1898542
449000.0000000    0.2159301
449040.0000000    0.2192748
449080.0000000    0.1916162
449120.0000000    0.1968267
449160.0000000    0.2080517
449200.0000000    0.2190139
449240.0000000    0.2030758
449280.0000000    0.2015844
449320.0000000    0.1855429
449360.0000000    0.1873089
449400.0000000    0.2040261
449440.0000000    0.1960160
449480.0000000    0.2017275
449520.0000000    0.2122639
449560.0000000    0.2110363
449600.0000000    0.1996551
449640.0000000    0.1851113
449680.0000000    0.2062450
449720.0000000    0.1915270
449760.0000000    0.2027025
449800.0000000    0.2101926
449840.0000000    0.1924606
449880.0000000    0.2117909
449920.0000000    0.2192450
449960.0000000    0.1927765
450000.0000000    0.1943448
450040.0000000    0.1974433
450080.0000000    0.2068238
450120.0000000    0.2007640
450160.0000000    0.1875598
450200.0000000    0.1975510
450240.0000000    0.1957562
450280.0000000    0.2055585
450320.0000000    0.1977601
450360.0000000    0.1961536
450400.0000000    0.1859600
450440.0000000    0.1796960
450480.0000000    0.2019740
450520.0000000    0.2099866
450560.0000000    0.1899423
450600.0000000    0.1944232
450640.0000000    0.1934342
450680.0000000    0.2052029
450720.0000000    0.1993498
450760.0000000    0.1884408
450800.0000000    0.2011047
450840.0000000    0.1952594
450880.0000000    0.1993470
450920.0000000    0.2008086
450960.0000000    0.2025161
451000.0000000    0.1978243
451040.0000000    0.1827794
451080.0000000    0.1974260
451120.0000000    0.2004255
451160.0000000    0.1916883
451200.0000000    0.1869718
451240.0000000    0.1916379
451280.0000000    0.1965238
451320.0000000    0.1859581
451360.0000000    0.2021140
451400.0000000    0.2021520
451440.0000000    0.1995091
451480.0000000    0.1999737
451520.0000000    0.1977768
451560.0000000    0.1999988
451600.0000000    0.2048737
451640.0000000    0.1934031
451680.0000000    0.1978518
451720.0000000    0.1952032
451760.0000000    0.1825254
451800.0000000    0.1746083
451840.0000000    0.1948988
451880.0000000    0.1866207
451920.0000000    0.1905888
451960.0000000    0.1860301
452000.0000000    0.1911676
452040.0000000    0.1813179
452080.0000000    0.2161122
452120.0000000    0.1809168
452160.0000000    0.1770912
452200.0000000    0.1790151
452240.0000000    0.1909584
452280.0000000    0.1719699
452320.0000000    0.2004231
452360.0000000    0.1921623
452400.0000000    0.1969788
452440.0000000    0.2064270
452480.0000000    0.1902822
452520.0000000    0.2060066
452560.0000000    0.1988617
452600.0000000    0.2108350
452640.0000000    0.2033739
452680.0000000    0.1976851
452720.0000000    0.2023730
452760.0000000    0.1937169
452800.0000000    0.2083452
452840.0000000    0.1937238
452880.0000000    0.1976791
452920.0000000    0.1824060
452960.0000000    0.1829532
453000.0000000    0.1998819
453040.0000000    0.2119216
453080.0000000    0.2058352
453120.0000000    0.1980614
453160.0000000    0.2074036
453200.0000000    0.2006301
453240.0000000    0.2095993
453280.0000000    0.1943078
453320.0000000    0.2036110
453360.0000000    0.2156726
453400.0000000    0.1952347
453440.0000000    0.2171552
453480.0000000    0.2116558
453520.0000000    0.1993749
453560.0000000    0.2081143
453600.0000000    0.2035875
453640.0000000    0.2181810
453680.0000000    0.1874944
453720.0000000    0.1959893
453760.0000000    0.2177362
453800.0000000    0.2059053
453840.0000000    0.1973717
453880.0000000    0.1818967
453920.0000000    0.1892332
453960.0000000    0.1844922
454000.0000000    0.2021650
454040.0000000    0.1845303
454080.0000000    0.1892509
454120.0000000    0.1798541
454160.0000000    0.2005455
454200.0000000    0.1987294
454240.0000000    0.2034171
454280.0000000    0.1956685
454320.0000000    0.2060798
454360.0000000    0.1980935
454400.0000000    0.2018596
454440.0000000    0.1837703
454480.0000000    0.1905519
454520.0000000    0.1927619
454560.0000000    0.1926995
454600.0000000    0.1824319
454640.0000000    0.1941586
454680.0000000    0.1849490
454720.0000000    0.1820480
454760.0000000    0.1813491
454800.0000000    0.1839618
454840.0000000    0.1904663
454880.0000000    0.1868266
454920.0000000    0.1949086
454960.0000000    0.1921844
455000.0000000    0.1886951
455040.0000000    0.1816501
455080.0000000    0.1973929
455120.0000000    0.1931304
455160.0000000    0.1923093
455200.0000000    0.1847129
455240.0000000    0.2035663
455280.0000000    0.1885279
455320.0000000    0.1788892
455360.0000000    0.1936280
455400.0000000    0.1982596
455440.0000000    0.1889756
455480.0000000    0.1950339
455520.0000000    0.1986290
455560.0000000    0.1810684
455600.0000000    0.1984032
455640.0000000    0.1950098
455680.0000000    0.2001148
455720.0000000    0.1987560
455760.0000000    0.2128282
455800.0000000    0.2092344
455840.0000000    0.2049717
455880.0000000    0.1892492
455920.0000000    0.1867470
455960.0000000    0.1953803
456000.0000000    0.1917415
456040.0000000    0.1890981
456080.0000000    0.1911762
456120.0000000    0.1835746
456160.0000000    0.1877876
456200.0000000    0.1641716
456240.0000000    0.1887880
456280.0000000    0.1963359
456320.0000000    0.1699226
456360.0000000    0.1681945
456400.0000000    0.1785494
456440.0000000    0.1912239
456480.0000000    0.1877095
456520.0000000    0.1910048
456560.0000000    0.1863268
456600.0000000    0.1892948
456640.0000000    0.1836010
456680.0000000    0.1938929
456720.0000000    0.1730858
456760.0000000    0.1825016
456800.0000000    0.1771198
456840.0000000    0.1761789
456880.0000000    0.1862815
456920.0000000    0.1808944
456960.0000000    0.1783947
457000.0000000    0.1907232
457040.0000000    0.1550790
457080.0000000    0.1518092
457120.0000000    0.1831898
457160.0000000    0.1610434
457200.0000000    0.1780678
457240.0000000    0.1850872
457280.0000000    0.1806233
457320.0000000    0.1771139
457360.0000000    0.2006903
457400.0000000    0.1830156
457440.0000000    0.1889611
457480.0000000    0.1871963
457520.0000000    0.1632067
457560.0000000    0.1789167
457600.0000000    0.1722527
457640.0000000    0.1654339
457680.0000000    0.1859061
457720.0000000    0.1714800
457760.0000000    0.1760007
457800.0000000    0.1698268
457840.0000000    0.1838621
457880.0000000    0.1716464
457920.0000000    0.1817997
457960.0000000    0.1601591
458000.0000000    0.1773382
458040.0000000    0.1678126
458080.0000000    0.1874535
458120.0000000    0.1667997
458160.0000000    0.1906825
458200.0000000    0.1833679
458240.0000000    0.1769769
458280.0000000    0.1676053
458320.0000000    0.1862032
458360.0000000    0.1809814
458400.0000000    0.1835581
458440.0000000    0.1598389
458480.0000000    0.1701946
458520.0000000    0.1727200
458560.0000000    0.1718955
458600.0000000    0.1686454
458640.0000000    0.1760758
458680.0000000    0.1592692
458720.0000000    0.1754796
458760.0000000    0.1707656
458800.0000000    0.1648338
458840.0000000    0.1684394
458880.0000000    0.1581171
458920.0000000    0.1553016
458960.0000000    0.1574886
459000.0000000    0.1565870
459040.0000000    0.1644846
459080.0000000    0.1706134
459120.0000000    0.1671647
459160.0000000    0.1719852
459200.0000000    0.1825021
459240.0000000    0.1965744
459280.0000000    0.1836053
459320.0000000    0.1682244
459360.0000000    0.1686077
459400.0000000    0.1783365
459440.0000000    0.1909850
459480.0000000    0.1561977
459520.0000000    0.1719018
459560.0000000    0.1745403
459600.0000000    0.1822009
459640.0000000    0.1646474
459680.0000000    0.1658055
459720.0000000    0.1788993
459760.0000000    0.1853815
459800.0000000    0.1775680
459840.0000000    0.1618035
459880.0000000    0.1616360
459920.0000000    0.1662148
459960.0000000    0.1598185
460000.0000000    0.1719487
460040.0000000    0.1797412
460080.0000000    0.1760649
460120.0000000    0.1586570
460160.0000000    0.1744110
460200.0000000    0.1763236
460240.0000000    0.1764777
460280.0000000    0.1871856
460320.0000000    0.1783117
460360.0000000    0.1718059
460400.0000000    0.1772629
460440.0000000    0.1795202
460480.0000000    0.1866128
460520.0000000    0.1937853
460560.0000000    0.1903375
460600.0000000    0.1909813
460640.0000000    0.1835190
460680.0000000    0.1764124
460720.0000000    0.1697454
460760.0000000    0.1803341
460800.0000000    0.1734602
460840.0000000    0.1826162
460880.0000000    0.1777573
460920.0000000    0.1763428
460960.0000000    0.1782900
461000.0000000    0.1888577
461040.0000000    0.1988684
461080.0000000    0.1884537
461120.0000000    0.2035719
461160.0000000    0.1989970
461200.0000000    0.2123574
461240.0000000    0.1827723
461280.0000000    0.1979390
461320.0000000    0.1923084
461360.0000000    0.1800680
461400.0000000    0.1882329
461440.0000000    0.1869175
461480.0000000    0.1857063
461520.0000000    0.1927390
461560.0000000    0.1904860
461600.0000000    0.2054922
461640.0000000    0.1917031
461680.0000000    0.1868349
461720.0000000    0.1799858
461760.0000000    0.1723721
461800.0000000    0.1719347
461840.0000000    0.1834702
461880.0000000    0.1783051
461920.0000000    0.1850394
461960.0000000    0.2008897
462000.0000000    0.1826144
462040.0000000    0.1922511
462080.0000000    0.1720959
462120.0000000    0.1666596
462160.0000000    0.1668199
462200.0000000    0.1609604
462240.0000000    0.1825469
462280.0000000    0.1850530
462320.0000000    0.1858757
462360.0000000    0.1685753
462400.0000000    0.1728176
462440.0000000    0.1794721
462480.0000000    0.1743318
462520.0000000    0.1801390
462560.0000000    0.1828597
462600.0000000    0.1761961
462640.0000000    0.1886200
462680.0000000    0.1887028
462720.0000000    0.1792608
462760.0000000    0.1715646
462800.0000000    0.1905776
462840.0000000    0.1915771
462880.0000000    0.1816162
462920.0000000    0.1966151
462960.0000000    0.1777744
463000.0000000    0.1772978
463040.0000000    0.1771341
463080.0000000    0.1923678
463120.0000000    0.1784127
463160.0000000    0.1932184
463200.0000000    0.1756262
463240.0000000    0.1865977
463280.0000000    0.2097331
463320.0000000    0.1804250
463360.0000000    0.1847616
463400.0000000    0.1783764
463440.0000000    0.1674232
463480.0000000    0.1753302
463520.0000000    0.1959727
463560.0000000    0.1763514
463600.0000000    0.1960266
463640.0000000    0.1919253
463680.0000000    0.1849562
463720.0000000    0.2005973
463760.0000000    0.1758901
463800.0000000    0.1872152
463840.0000000    0.1750775
463880.0000000    0.1670407
463920.0000000    0.1748273
463960.0000000    0.1719029
464000.0000000    0.1804025
464040.0000000    0.1760815
464080.0000000    0.1599718
464120.0000000    0.1752209
464160.0000000    0.1795974
464200.0000000    0.1816079
464240.0000000    0.1784506
464280.0000000    0.1817882
464320.0000000    0.1937580
464360.0000000    0.2161777
464400.0000000    0.2113654
464440.0000000    0.1966970
464480.0000000    0.2045203
464520.0000000    0.1962011
464560.0000000    0.1836204
464600.0000000    0.1755855
464640.0000000    0.1788068
464680.0000000    0.1881764
464720.0000000    0.1907737
464760.0000000    0.1798066
464800.0000000    0.1787075
464840.0000000    0.1834953
464880.0000000    0.1986100
464920.0000000    0.1695272
464960.0000000    0.1901109
465000.0000000    0.1911331
465040.0000000    0.1983916
465080.0000000    0.1777095
465120.0000000    0.1918195
465160.0000000    0.1953314
465200.0000000    0.1824839
465240.0000000    0.1863524
465280.0000000    0.1676578
465320.0000000    0.1861706
465360.0000000    0.1781633
465400.0000000    0.1786685
465440.0000000    0.1863981
465480.0000000    0.2081902
465520.0000000    0.1921819
465560.0000000    0.1756364
465600.0000000    0.1883197
465640.0000000    0.1768439
465680.0000000    0.1785648
465720.0000000    0.1849068
465760.0000000    0.1751208
465800.0000000    0.1708118
465840.0000000    0.1783977
465880.0000000    0.1890606
465920.0000000    0.1636797
465960.0000000    0.1760868
466000.0000000    0.1829700
466040.0000000    0.1819742
466080.0000000    0.1812706
466120.0000000    0.1872406
466160.0000000    0.1748963
466200.0000000    0.1761590
466240.0000000    0.1833297
466280.0000000    0.1688233
466320.0000000    0.1759645
466360.0000000    0.1681160
466400.0000000    0.1926794
466440.0000000    0.1765119
466480.0000000    0.1760284
466520.0000000    0.1622382
466560.0000000    0.1709942
466600.0000000    0.1687576
466640.0000000    0.1702291
466680.0000000    0.1628922
466720.0000000    0.1591379
466760.0000000    0.1839858
466800.0000000    0.1789325
466840.0000000    0.1792498
466880.0000000    0.1677927
466920.0000000    0.1654074
466960.0000000    0.1761878
467000.0000000    0.1746746
467040.0000000    0.1806966
467080.0000000    0.1834628
467120.0000000    0.1683445
467160.0000000    0.1931376
467200.0000000    0.1747515
467240.0000000    0.1924841
467280.0000000    0.1819511
467320.0000000    0.1875940
467360.0000000    0.1855942
467400.0000000    0.1825733
467440.0000000    0.1900512
467480.0000000    0.1967885
467520.0000000    0.1966231
467560.0000000    0.1844027
467600.0000000    0.2057941
467640.0000000    0.2050262
467680.0000000    0.1951803
467720.0000000    0.1766743
467760.0000000    0.1972988
467800.0000000    0.1972875
467840.0000000    0.1926978
467880.0000000    0.2120771
467920.0000000    0.1964747
467960.0000000    0.1986805
468000.0000000    0.1925708
468040.0000000    0.1910219
468080.0000000    0.2029339
468120.0000000    0.1987972
468160.0000000    0.2028755
468200.0000000    0.2086338
468240.0000000    0.2102762
468280.0000000    0.2028877
468320.0000000    0.1932437
468360.0000000    0.2059924
468400.0000000    0.2091420
468440.0000000    0.1968999
468480.0000000    0.1999609
468520.0000000    0.2031563
468560.0000000    0.1944507
468600.0000000    0.1913427
468640.0000000    0.1819038
468680.0000000    0.1938213
468720.0000000    0.1846391
468760.0000000    0.1903720
468800.0000000    0.1884021
468840.0000000    0.1783276
468880.0000000    0.1768647
468920.0000000    0.1915424
468960.0000000    0.1933960
469000.0000000    0.1892650
469040.0000000    0.1857512
469080.0000000    0.1806170
469120.0000000    0.1925889
469160.0000000    0.1815883
469200.0000000    0.2013589
469240.0000000    0.2062842
469280.0000000    0.2194031
469320.0000000    0.2023904
469360.0000000    0.2071230
469400.0000000    0.2012075
469440.0000000    0.1963478
469480.0000000    0.2203426
469520.0000000    0.1891160
469560.0000000    0.1907781
469600.0000000    0.1780624
469640.0000000    0.1859019
469680.0000000    0.1925759
469720.0000000    0.1872608
469760.0000000    0.1893682
469800.0000000    0.2004399
469840.0000000    0.1955758
469880.0000000    0.1724236
469920.0000000    0.1840646
469960.0000000    0.1866976
470000.0000000    0.1790316
470040.0000000    0.1998638
470080.0000000    0.1802836
470120.0000000    0.1815356
470160.0000000    0.1905617
470200.0000000    0.1846983
470240.0000000    0.1802509
470280.0000000    0.1807247
470320.0000000    0.2000086
470360.0000000    0.1983023
470400.0000000    0.1933483
470440.0000000    0.1933321
470480.0000000    0.1925082
470520.0000000    0.1952990
470560.0000000    0.1948407
470600.0000000    0.1805256
470640.0000000    0.1798153
470680.0000000    0.1785261
470720.0000000    0.1970344
470760.0000000    0.1749876
470800.0000000    0.2003970
470840.0000000    0.1979140
470880.0000000    0.1887215
470920.0000000    0.1679993
470960.0000000    0.1598143
471000.0000000    0.1695879
471040.0000000    0.1735189
471080.0000000    0.1886644
471120.0000000    0.1721547
471160.0000000    0.1632121
471200.0000000    0.1732345
471240.0000000    0.1716280
471280.0000000    0.1611809
471320.0000000    0.1511327
471360.0000000    0.1831946
471400.0000000    0.1872472
471440.0000000    0.1932203
471480.0000000    0.1751157
471520.0000000    0.1766916
471560.0000000    0.1821840
471600.0000000    0.1787907
471640.0000000    0.1803102
471680.0000000    0.1764750
471720.0000000    0.1767501
471760.0000000    0.1858478
471800.0000000    0.1862432
471840.0000000    0.1842381
471880.0000000    0.1870406
471920.0000000    0.1853468
471960.0000000    0.1808675
472000.0000000    0.2019441
472040.0000000    0.1856718
472080.0000000    0.1856216
472120.0000000    0.1737860
472160.0000000    0.1720601
472200.0000000    0.1977448
472240.0000000    0.1971118
472280.0000000    0.1867092
472320.0000000    0.1732532
472360.0000000    0.1819678
472400.0000000    0.1870653
472440.0000000    0.1833424
472480.0000000    0.1849800
472520.0000000    0.1808882
472560.0000000    0.1959368
472600.0000000    0.1896067
472640.0000000    0.1966719
472680.0000000    0.1801175
472720.0000000    0.2014833
472760.0000000    0.1970843
472800.0000000    0.2024720
472840.0000000    0.1876028
472880.0000000    0.1720615
472920.0000000    0.1704654
472960.0000000    0.1691439
473000.0000000    0.1674958
473040.0000000    0.1725434
473080.0000000    0.1736684
473120.0000000    0.1697904
473160.0000000    0.1905618
473200.0000000    0.1792234
473240.0000000    0.1930182
473280.0000000    0.1804211
473320.0000000    0.1845465
473360.0000000    0.1851866
473400.0000000    0.1815190
473440.0000000    0.2009761
473480.0000000    0.1827659
473520.0000000    0.1809141
473560.0000000    0.2005636
473600.0000000    0.1770552
473640.0000000    0.1960877
473680.0000000    0.1762479
473720.0000000    0.1805725
473760.0000000    0.1937039
473800.0000000    0.1874144
473840.0000000    0.1874489
473880.0000000    0.1689248
473920.0000000    0.1633534
473960.0000000    0.1829012
474000.0000000    0.1814480
474040.0000000    0.1831369
474080.0000000    0.1891584
474120.0000000    0.1923212
474160.0000000    0.2014994
474200.0000000    0.1956289
474240.0000000    0.2001387
474280.0000000    0.1941244
474320.0000000    0.1912503
474360.0000000    0.1908191
474400.0000000    0.2013147
474440.0000000    0.1986903
474480.0000000    0.1937272
474520.0000000    0.2038243
474560.0000000    0.1978772
474600.0000000    0.2052801
474640.0000000    0.2174577
474680.0000000    0.2228321
474720.0000000    0.2187885
474760.0000000    0.1894899
474800.0000000    0.2131355
474840.0000000    0.2086022
474880.0000000    0.1860033
474920.0000000    0.1766589
474960.0000000    0.1948065
475000.0000000    0.1950810
475040.0000000    0.1949995
475080.0000000    0.1941701
475120.0000000    0.1964602
475160.0000000    0.1958962
475200.0000000    0.1693956
475240.0000000    0.1902312
475280.0000000    0.1870729
475320.0000000    0.2028347
475360.0000000    0.2009634
475400.0000000    0.1959087
475440.0000000    0.1996164
475480.0000000    0.1944147
475520.0000000    0.2042207
475560.0000000    0.1880265
475600.0000000    0.1785590
475640.0000000    0.1931632
475680.0000000    0.1830828
475720.0000000    0.1852029
475760.0000000    0.1916791
475800.0000000    0.2066128
475840.0000000    0.2076432
475880.0000000    0.2177622
475920.0000000    0.2011397
475960.0000000    0.1891612
476000.0000000    0.1799418
476040.0000000    0.1990886
476080.0000000    0.1966898
476120.0000000    0.1978955
476160.0000000    0.1996627
476200.0000000    0.2069715
476240.0000000    0.2012950
476280.0000000    0.1982872
476320.0000000    0.1937212
476360.0000000    0.1844218
476400.0000000    0.1859088
476440.0000000    0.1974380
476480.0000000    0.1924642
476520.0000000    0.1950174
476560.0000000    0.1930013
476600.0000000    0.1778536
476640.0000000    0.1957693
476680.0000000    0.1964117
476720.0000000    0.2095053
476760.0000000    0.2163831
476800.0000000    0.1857194
476840.0000000    0.1920433
476880.0000000    0.1863197
476920.0000000    0.1807585
476960.0000000    0.1750529
477000.0000000    0.1905630
477040.0000000    0.1962228
477080.0000000    0.2055289
477120.0000000    0.2028569
477160.0000000    0.1827543
477200.0000000    0.1837141
477240.0000000    0.1838155
477280.0000000    0.1883205
477320.0000000    0.2007339
477360.0000000    0.1779811
477400.0000000    0.1838227
477440.0000000    0.1716747
477480.0000000    0.1821097
477520.0000000    0.1782746
477560.0000000    0.1851806
477600.0000000    0.1901013
477640.0000000    0.1952939
477680.0000000    0.2026795
477720.0000000    0.1930736
477760.0000000    0.2065039
477800.0000000    0.2000763
477840.0000000    0.1867391
477880.0000000    0.1990330
477920.0000000    0.1879297
477960.0000000    0.1874967
478000.0000000    0.1881109
478040.0000000    0.1974251
478080.0000000    0.1927181
478120.0000000    0.1954358
478160.0000000    0.2025913
478200.0000000    0.2138152
478240.0000000    0.2001272
478280.0000000    0.1936352
478320.0000000    0.1943964
478360.0000000    0.1827451
478400.0000000    0.2117029
478440.0000000    0.2032399
478480.0000000    0.2057913
478520.0000000    0.1847647
478560.0000000    0.1776462
478600.0000000    0.1868579
478640.0000000    0.1915460
478680.0000000    0.1890371
478720.0000000    0.1998310
478760.0000000    0.1963428
478800.0000000    0.2000875
478840.0000000    0.1916964
478880.0000000    0.1970530
478920.0000000    0.1969121
478960.0000000    0.2129980
479000.0000000    0.2154423
479040.0000000    0.1940131
479080.0000000    0.2054567
479120.0000000    0.1929240
479160.0000000    0.1808422
479200.0000000    0.1887580
479240.0000000    0.1733045
479280.0000000    0.1911909
479320.0000000    0.1926478
479360.0000000    0.1902910
479400.0000000    0.1996342
479440.0000000    0.1837330
479480.0000000    0.1926247
479520.0000000    0.1881258
479560.0000000    0.1885882
479600.0000000    0.1605178
479640.0000000    0.1932612
479680.0000000    0.1917265
479720.0000000    0.1781663
479760.0000000    0.1661531
479800.0000000    0.1796968
479840.0000000    0.1774618
479880.0000000    0.1796599
479920.0000000    0.1928308
479960.0000000    0.1919645
480000.0000000    0.1888062
480040.0000000    0.1828538
480080.0000000    0.1946238
480120.0000000    0.1909315
480160.0000000    0.1958192
480200.0000000    0.1957453
480240.0000000    0.2046631
480280.0000000    0.1945330
480320.0000000    0.1795074
480360.0000000    0.1881648
480400.0000000    0.1862504
480440.0000000    0.1896667
480480.0000000    0.1942856
480520.0000000    0.1927478
480560.0000000    0.1911556
480600.0000000    0.1715570
480640.0000000    0.1754611
480680.0000000    0.1894478
480720.0000000    0.1658422
480760.0000000    0.1835266
480800.0000000    0.1783679
480840.0000000    0.1865142
480880.0000000    0.1987367
480920.0000000    0.1941377
480960.0000000    0.1880664
481000.0000000    0.1868822
481040.0000000    0.1752424
481080.0000000    0.1777110
481120.0000000    0.1943098
481160.0000000    0.1856950
481200.0000000    0.1759819
481240.0000000    0.1873550
481280.0000000    0.1780301
481320.0000000    0.1906952
481360.0000000    0.1675282
481400.0000000    0.1634201
481440.0000000    0.1895415
481480.0000000    0.1740804
481520.0000000    0.1840930
481560.0000000    0.1912452
481600.0000000    0.1817047
481640.0000000    0.1845688
481680.0000000    0.1904476
481720.0000000    0.1908142
481760.0000000    0.1803879
481800.0000000    0.1746145
481840.0000000    0.1839034
481880.0000000    0.1915197
481920.0000000    0.1719153
481960.0000000    0.1935076
482000.0000000    0.1864829
482040.0000000    0.1730009
482080.0000000    0.1725343
482120.0000000    0.1798074
482160.0000000    0.1808424
482200.0000000    0.1776620
482240.0000000    0.1655478
482280.0000000    0.1838060
482320.0000000    0.1804511
482360.0000000    0.1777002
482400.0000000    0.1944923
482440.0000000    0.1959904
482480.0000000    0.1893132
482520.0000000    0.1935446
482560.0000000    0.1882626
482600.0000000    0.1929426
482640.0000000    0.1775862
482680.0000000    0.1935261
482720.0000000    0.1951742
482760.0000000    0.1877704
482800.0000000    0.1754027
482840.0000000    0.1728811
482880.0000000    0.1983805
482920.0000000    0.2012327
482960.0000000    0.1883525
483000.0000000    0.1909681
483040.0000000    0.1801225
483080.0000000    0.1862968
483120.0000000    0.1837602
483160.0000000    0.1878039
483200.0000000    0.1803428
483240.0000000    0.1846890
483280.0000000    0.1851974
483320.0000000    0.1968345
483360.0000000    0.1878444
483400.0000000    0.1827747
483440.0000000    0.1796311
483480.0000000    0.1874267
483520.0000000    0.1785497
483560.0000000    0.1797897
483600.0000000    0.1859510
483640.0000000    0.1741983
483680.0000000    0.1990562
483720.0000000    0.2106487
483760.0000000    0.1923620
483800.0000000    0.1935400
483840.0000000    0.2030575
483880.0000000    0.2032048
483920.0000000    0.2036375
483960.0000000    0.1885818
484000.0000000    0.2012453
484040.0000000    0.1908337
484080.0000000    0.1933464
484120.0000000    0.1938860
484160.0000000    0.1991371
484200.0000000    0.1835437
484240.0000000    0.1845101
484280.0000000    0.1976158
484320.0000000    0.1793920
484360.0000000    0.1973458
484400.0000000    0.1921946
484440.0000000    0.1858448
484480.0000000    0.1871826
484520.0000000    0.1957676
484560.0000000    0.2168626
484600.0000000    0.1847610
484640.0000000    0.1835643
484680.0000000    0.1904482
484720.0000000    0.1813440
484760.0000000    0.1810073
484800.0000000    0.1993228
484840.0000000    0.1994478
484880.0000000    0.1816787
484920.0000000    0.1980160
484960.0000000    0.2187446
485000.0000000    0.2078273
485040.0000000    0.1886629
485080.0000000    0.1962160
485120.0000000    0.1878480
485160.0000000    0.1885254
485200.0000000    0.1947775
485240.0000000    0.1919868
485280.0000000    0.1878939
485320.0000000    0.2004303
485360.0000000    0.1988513
485400.0000000    0.2191778
485440.0000000    0.1983873
485480.0000000    0.2041184
485520.0000000    0.2006796
485560.0000000    0.1978590
485600.0000000    0.1916910
485640.0000000    0.1935342
485680.0000000    0.1931974
485720.0000000    0.1939094
485760.0000000    0.1868651
485800.0000000    0.1958403
485840.0000000    0.1982760
485880.0000000    0.2162258
485920.0000000    0.2024338
485960.0000000    0.1931563
486000.0000000    0.1880337
486040.0000000    0.1977926
486080.0000000    0.1973387
486120.0000000    0.1828784
486160.0000000    0.2040971
486200.0000000    0.2040701
486240.0000000    0.1887894
486280.0000000    0.1940891
486320.0000000    0.1866425
486360.0000000    0.1814944
486400.0000000    0.1801371
486440.0000000    0.1788473
486480.0000000    0.1846935
486520.0000000    0.1878242
486560.0000000    0.1887725
486600.0000000    0.1861674
486640.0000000    0.1781865
486680.0000000    0.1904470
486720.0000000    0.1855381
486760.0000000    0.1848036
486800.0000000    0.1740516
486840.0000000    0.2026638
486880.0000000    0.2078906
486920.0000000    0.1917773
486960.0000000    0.1827445
487000.0000000    0.1989566
487040.0000000    0.1996250
487080.0000000    0.1924257
487120.0000000    0.1957370
487160.0000000    0.1953489
487200.0000000    0.1811931
487240.0000000    0.1849746
487280.0000000    0.2111342
487320.0000000    0.2192814
487360.0000000    0.1869817
487400.0000000    0.2058977
487440.0000000    0.1866232
487480.0000000    0.2116910
487520.0000000    0.2048633
487560.0000000    0.2120175
487600.0000000    0.2090774
487640.0000000    0.1878730
487680.0000000    0.1746224
487720.0000000    0.1879724
487760.0000000    0.1895617
487800.0000000    0.1792238
487840.0000000    0.1943443
487880.0000000    0.1790663
487920.0000000    0.1771068
487960.0000000    0.1973442
488000.0000000    0.1832283
488040.0000000    0.1952629
488080.0000000    0.1914208
488120.0000000    0.1934593
488160.0000000    0.1890725
488200.0000000    0.2122505
488240.0000000    0.2112805
488280.0000000    0.2005921
488320.0000000    0.1837281
488360.0000000    0.1925832
488400.0000000    0.1925075
488440.0000000    0.1949786
488480.0000000    0.1955187
488520.0000000    0.1834884
488560.0000000    0.1940019
488600.0000000    0.1872402
488640.0000000    0.1891187
488680.0000000    0.1775497
488720.0000000    0.1804537
488760.0000000    0.1882391
488800.0000000    0.1836707
488840.0000000    0.1919143
488880.0000000    0.1974066
488920.0000000    0.1894680
488960.0000000    0.1791320
489000.0000000    0.1872696
489040.0000000    0.1820108
489080.0000000    0.2142785
489120.0000000    0.2087242
489160.0000000    0.2016314
489200.0000000    0.1857430
489240.0000000    0.1915868
489280.0000000    0.1964743
489320.0000000    0.1934003
489360.0000000    0.2014015
489400.0000000    0.1965155
489440.0000000    0.1974991
489480.0000000    0.2053237
489520.0000000    0.2031499
489560.0000000    0.1945816
489600.0000000    0.1924651
489640.0000000    0.1933701
489680.0000000    0.1901633
489720.0000000    0.1846926
489760.0000000    0.1822171
489800.0000000    0.1859378
489840.0000000    0.1870771
489880.0000000    0.1959044
489920.0000000    0.2023749
489960.0000000    0.1934678
490000.0000000    0.1947343
490040.0000000    0.1912573
490080.0000000    0.2009810
490120.0000000    0.2104752
490160.0000000    0.1805899
490200.0000000    0.1969546
490240.0000000    0.1874300
490280.0000000    0.1978587
490320.0000000    0.2024777
490360.0000000    0.2037900
490400.0000000    0.1937407
490440.0000000    0.2043127
490480.0000000    0.2102179
490520.0000000    0.1917959
490560.0000000    0.1980879
490600.0000000    0.2059626
490640.0000000    0.1903899
490680.0000000    0.1872680
490720.0000000    0.2030864
490760.0000000    0.2148434
490800.0000000    0.1985615
490840.0000000    0.1995493
490880.0000000    0.1940110
490920.0000000    0.1935631
490960.0000000    0.2001954
491000.0000000    0.1820751
491040.0000000    0.1737664
491080.0000000    0.1896218
491120.0000000    0.1811678
491160.0000000    0.1909478
491200.0000000    0.1840137
491240.0000000    0.1787834
491280.0000000    0.1727721
491320.0000000    0.1897803
491360.0000000    0.1802451
491400.0000000    0.1820592
491440.0000000    0.1901649
491480.0000000    0.1831331
491520.0000000    0.1891325
491560.0000000    0.1730894
491600.0000000    0.1863670
491640.0000000    0.2074139
491680.0000000    0.2064797
491720.0000000    0.1973045
491760.0000000    0.2114987
491800.0000000    0.2139279
491840.0000000    0.2014093
491880.0000000    0.2097730
491920.0000000    0.2084876
491960.0000000    0.2017076
492000.0000000    0.1930994
492040.0000000    0.2086605
492080.0000000    0.2232253
492120.0000000    0.1973753
492160.0000000    0.1953243
492200.0000000    0.1996796
492240.0000000    0.2001648
492280.0000000    0.1998218
492320.0000000    0.1843537
492360.0000000    0.1929175
492400.0000000    0.1926033
492440.0000000    0.1984690
492480.0000000    0.1934642
492520.0000000    0.2005319
492560.0000000    0.2094277
492600.0000000    0.2064767
492640.0000000    0.2114122
492680.0000000    0.2120839
492720.0000000    0.2086985
492760.0000000    0.2180586
492800.0000000    0.2070516
492840.0000000    0.2199794
492880.0000000    0.2228098
492920.0000000    0.2086878
492960.0000000    0.2173623
493000.0000000    0.2071126
493040.0000000    0.2172303
493080.0000000    0.2207131
493120.0000000    0.2085092
493160.0000000    0.2054592
493200.0000000    0.2211052
493240.0000000    0.2127496
493280.0000000    0.2099580
493320.0000000    0.2003819
493360.0000000    0.1988437
493400.0000000    0.1967515
493440.0000000    0.1949321
493480.0000000    0.2083594
493520.0000000    0.2110308
493560.0000000    0.2194489
493600.0000000    0.2162629
493640.0000000    0.2069155
493680.0000000    0.2201633
493720.0000000    0.2174638
493760.0000000    0.2156342
493800.0000000    0.2165598
493840.0000000    0.1984129
493880.0000000    0.2024080
493920.0000000    0.1994369
493960.0000000    0.1943853
494000.0000000    0.2132464
494040.0000000    0.1953121
494080.0000000    0.1985542
494120.0000000    0.2085534
494160.0000000    0.2122127
494200.0000000    0.2056566
494240.0000000    0.1964307
494280.0000000    0.1979295
494320.0000000    0.2001189
494360.0000000    0.2048396
494400.0000000    0.1912353
494440.0000000    0.2135026
494480.0000000    0.2049628
494520.0000000    0.2020569
494560.0000000    0.1942885
494600.0000000    0.2074602
494640.0000000    0.1992887
494680.0000000    0.2150069
494720.0000000    0.2088193
494760.0000000    0.2127294
494800.0000000    0.1975887
494840.0000000    0.2017945
494880.0000000    0.2066486
494920.0000000    0.1891838
494960.0000000    0.1876023
495000.0000000    0.2056658
495040.0000000    0.2077975
495080.0000000    0.2026293
495120.0000000    0.1968196
495160.0000000    0.1845139
495200.0000000    0.2008268
495240.0000000    0.2157767
495280.0000000    0.1956448
495320.0000000    0.1996525
495360.0000000    0.1937354
495400.0000000    0.1974304
495440.0000000    0.1804053
495480.0000000    0.1919304
495520.0000000    0.2157633
495560.0000000    0.1906408
495600.0000000    0.1692501
495640.0000000    0.1889594
495680.0000000    0.1926778
495720.0000000    0.2035479
495760.0000000    0.1817888
495800.0000000    0.2008374
495840.0000000    0.1997144
495880.0000000    0.1919801
495920.0000000    0.1954632
495960.0000000    0.2060203
496000.0000000    0.2010491
496040.0000000    0.1797364
496080.0000000    0.2054200
496120.0000000    0.1953850
496160.0000000    0.1961283
496200.0000000    0.1919808
496240.0000000    0.2026153
496280.0000000    0.1831159
496320.0000000    0.1694694
496360.0000000    0.1847883
496400.0000000    0.2058122
496440.0000000    0.1925103
496480.0000000    0.2020881
496520.0000000    0.2130012
496560.0000000    0.2052808
496600.0000000    0.2129306
496640.0000000    0.2074955
496680.0000000    0.2186502
496720.0000000    0.2087172
496760.0000000    0.2196791
496800.0000000    0.1923076
496840.0000000    0.1980135
496880.0000000    0.2066337
496920.0000000    0.2055328
496960.0000000    0.2156631
497000.0000000    0.1977195
497040.0000000    0.2163240
497080.0000000    0.2163896
497120.0000000    0.2011734
497160.0000000    0.2171521
497200.0000000    0.2065218
497240.0000000    0.1864443
497280.0000000    0.1942017
497320.0000000    0.2006176
497360.0000000    0.1792586
497400.0000000    0.2013835
497440.0000000    0.1918415
497480.0000000    0.2068609
497520.0000000    0.2077481
497560.0000000    0.1972672
497600.0000000    0.1946755
497640.0000000    0.1909250
497680.0000000    0.2044153
497720.0000000    0.1965674
497760.0000000    0.1612287
497800.0000000    0.1774600
497840.0000000    0.2113114
497880.0000000    0.1919634
497920.0000000    0.1858449
497960.0000000    0.1781956
498000.0000000    0.2061995
498040.0000000    0.1958532
498080.0000000    0.2073409
498120.0000000    0.2109403
498160.0000000    0.1941404
498200.0000000    0.2081605
498240.0000000    0.2221811
498280.0000000    0.2190698
498320.0000000    0.2219058
498360.0000000    0.2066992
498400.0000000    0.2016637
498440.0000000    0.2078342
498480.0000000    0.2303014
498520.0000000    0.2268928
498560.0000000    0.2157407
498600.0000000    0.2141388
498640.0000000    0.2143742
498680.0000000    0.2192965
498720.0000000    0.2139949
498760.0000000    0.2190733
498800.0000000    0.2147958
498840.0000000    0.2147854
498880.0000000    0.2187322
498920.0000000    0.2072861
498960.0000000    0.2186463
499000.0000000    0.2052701
499040.0000000    0.1957394
499080.0000000    0.2107126
499120.0000000    0.2235032
499160.0000000    0.2188889
499200.0000000    0.2164296
499240.0000000    0.2151756
499280.0000000    0.2188329
499320.0000000    0.2154554
499360.0000000    0.2121555
499400.0000000    0.2033717
499440.0000000    0.2030923
499480.0000000    0.1913074
499520.0000000    0.2042725
499560.0000000    0.1939961
499600.0000000    0.1981196
499640.0000000    0.1801104
499680.0000000    0.1989894
499720.0000000    0.1964281
499760.0000000    0.1954718
499800.0000000    0.2037099
499840.0000000    0.2037315
499880.0000000    0.1950431
499920.0000000    0.2027350
499960.0000000    0.1944304
500000.0000000    0.2001965
500040.0000000    0.1886941
500080.0000000    0.2015907
500120.0000000    0.1817681
500160.0000000    0.2010534
500200.0000000    0.1994484
500240.0000000    0.1856625
500280.0000000    0.1917753
500320.0000000    0.2001432
500360.0000000    0.2072030
500400.0000000    0.2030435
500440.0000000    0.1938879
500480.0000000    0.2018921
500520.0000000    0.2091040
500560.0000000    0.1966504
500600.0000000    0.1983842
500640.0000000    0.1914193
500680.0000000    0.2200413
500720.0000000    0.1919245
500760.0000000    0.2027625
500800.0000000    0.2155682
500840.0000000    0.2118488
500880.0000000    0.2146773
500920.0000000    0.2116783
500960.0000000    0.2217637
501000.0000000    0.2203161
501040.0000000    0.2117161
501080.0000000    0.2149008
501120.0000000    0.2071943
501160.0000000    0.1956638
501200.0000000    0.2068427
501240.0000000    0.1967362
501280.0000000    0.2173722
501320.0000000    0.2079672
501360.0000000    0.1991721
501400.0000000    0.2011868
501440.0000000    0.1966031
501480.0000000    0.1915275
501520.0000000    0.2036910
501560.0000000    0.1798849
501600.0000000    0.1857814
501640.0000000    0.2090019
501680.0000000    0.2088835
501720.0000000    0.2110103
501760.0000000    0.2048590
501800.0000000    0.2040498
501840.0000000    0.1946728
501880.0000000    0.2106308
501920.0000000    0.1923870
501960.0000000    0.2113130
502000.0000000    0.2177718
502040.0000000    0.2237891
502080.0000000    0.2104227
502120.0000000    0.2013394
502160.0000000    0.2170076
502200.0000000    0.2081014
502240.0000000    0.2024312
502280.0000000    0.2037489
502320.0000000    0.1909694
502360.0000000    0.1980098
502400.0000000    0.2038990
502440.0000000    0.2016325
502480.0000000    0.2120358
502520.0000000    0.2016220
502560.0000000    0.1966368
502600.0000000    0.1977928
502640.0000000    0.2064631
502680.0000000    0.1858512
502720.0000000    0.1879757
502760.0000000    0.1853300
502800.0000000    0.2103300
502840.0000000    0.1915895
502880.0000000    0.2022547
502920.0000000    0.1959207
502960.0000000    0.2105747
503000.0000000    0.2028850
503040.0000000    0.1864434
503080.0000000    0.1882620
503120.0000000    0.1991153
503160.0000000    0.2113260
503200.0000000    0.2139895
503240.0000000    0.2113275
503280.0000000    0.2102666
503320.0000000    0.1920338
503360.0000000    0.2148280
503400.0000000    0.2039929
503440.0000000    0.2255330
503480.0000000    0.2183006
503520.0000000    0.2125179
503560.0000000    0.2103119
503600.0000000    0.1904907
503640.0000000    0.2077639
503680.0000000    0.1957283
503720.0000000    0.2089043
503760.0000000    0.2104733
503800.0000000    0.2151570
503840.0000000    0.2113512
503880.0000000    0.2076101
503920.0000000    0.1949995
503960.0000000    0.1972142
504000.0000000    0.2011675
504040.0000000    0.2019262
504080.0000000    0.1977590
504120.0000000    0.2077109
504160.0000000    0.2081352
504200.0000000    0.2103922
504240.0000000    0.2249712
504280.0000000    0.2044979
504320.0000000    0.2158108
504360.0000000    0.2063456
504400.0000000    0.2112267
504440.0000000    0.2174950
504480.0000000    0.2067771
504520.0000000    0.2174224
504560.0000000    0.2296176
504600.0000000    0.2049123
504640.0000000    0.2280765
504680.0000000    0.2208501
504720.0000000    0.2086769
504760.0000000    0.2100320
504800.0000000    0.1990491
504840.0000000    0.2039156
504880.0000000    0.1957396
504920.0000000    0.2013707
504960.0000000    0.2134074
505000.0000000    0.2067022
505040.0000000    0.2144907
505080.0000000    0.2129170
505120.0000000    0.2206205
505160.0000000    0.2231012
505200.0000000    0.2164893
505240.0000000    0.2152258
505280.0000000    0.2116552
505320.0000000    0.2100531
505360.0000000    0.2103623
505400.0000000    0.2168205
505440.0000000    0.2348645
505480.0000000    0.2113393
505520.0000000    0.2091966
505560.0000000    0.1965705
505600.0000000    0.2157550
505640.0000000    0.2059925
505680.0000000    0.1956918
505720.0000000    0.2071118
505760.0000000    0.2240559
505800.0000000    0.2054376
505840.0000000    0.1915098
505880.0000000    0.2008194
505920.0000000    0.1947510
505960.0000000    0.2144876
506000.0000000    0.2005993
506040.0000000    0.2125235
506080.0000000    0.2162714
506120.0000000    0.2158751
506160.0000000    0.2106713
506200.0000000    0.2171231
506240.0000000    0.2209091
506280.0000000    0.2265967
506320.0000000    0.2046480
506360.0000000    0.2120138
506400.0000000    0.2144844
506440.0000000    0.2040148
506480.0000000    0.1961580
506520.0000000    0.2177822
506560.0000000    0.2161444
506600.0000000    0.2163937
506640.0000000    0.2073650
506680.0000000    0.2064005
506720.0000000    0.1970151
506760.0000000    0.2019757
506800.0000000    0.2082302
506840.0000000    0.1950832
506880.0000000    0.2047651
506920.0000000    0.1893433
506960.0000000    0.2008030
507000.0000000    0.1911250
507040.0000000    0.1816654
507080.0000000    0.1890184
507120.0000000    0.1864740
507160.0000000    0.1789968
507200.0000000    0.1795713
507240.0000000    0.2001448
507280.0000000    0.1894676
507320.0000000    0.2104685
507360.0000000    0.1878936
507400.0000000    0.2230690
507440.0000000    0.2131747
507480.0000000    0.2067842
507520.0000000    0.2087449
507560.0000000    0.2127546
507600.0000000    0.2034204
507640.0000000    0.1977345
507680.0000000    0.2054373
507720.0000000    0.2058892
507760.0000000    0.2164271
507800.0000000    0.2138205
507840.0000000    0.2096205
507880.0000000    0.2174824
507920.0000000    0.1995167
507960.0000000    0.2198358
508000.0000000    0.2019119
508040.0000000    0.2035554
508080.0000000    0.2181134
508120.0000000    0.2153817
508160.0000000    0.2272174
508200.0000000    0.2078231
508240.0000000    0.2105103
508280.0000000    0.2270848
508320.0000000    0.2128499
508360.0000000    0.2095361
508400.0000000    0.2161683
508440.0000000    0.2140144
508480.0000000    0.2044946
508520.0000000    0.2080796
508560.0000000    0.2115164
508600.0000000    0.2119324
508640.0000000    0.2018716
508680.0000000    0.1875994
508720.0000000    0.1991038
508760.0000000    0.2131747
508800.0000000    0.2079700
508840.0000000    0.2183133
508880.0000000    0.2303483
508920.0000000    0.2135068
508960.0000000    0.2180615
509000.0000000    0.2148214
509040.0000000    0.2252552
509080.0000000    0.2190052
509120.0000000    0.2234876
509160.0000000    0.2238233
509200.0000000    0.2190168
509240.0000000    0.2386442
509280.0000000    0.2287151
509320.0000000    0.2123901
509360.0000000    0.2442751
509400.0000000    0.2250630
509440.0000000    0.2255207
509480.0000000    0.2243262
509520.0000000    0.2167782
509560.0000000    0.2139180
509600.0000000    0.2152399
509640.0000000    0.2241215
509680.0000000    0.2355792
509720.0000000    0.2279735
509760.0000000    0.2069087
509800.0000000    0.2028091
509840.0000000    0.2140721
509880.0000000    0.2127089
509920.0000000    0.2265255
509960.0000000    0.2187161
510000.0000000    0.2211217
510040.0000000    0.2125048
510080.0000000    0.2229924
510120.0000000    0.2123082
510160.0000000    0.2102049
510200.0000000    0.2109309
510240.0000000    0.2065269
510280.0000000    0.2090365
510320.0000000    0.2265819
510360.0000000    0.2233170
510400.0000000    0.2248296
510440.0000000    0.2238594
510480.0000000    0.2075964
510520.0000000    0.2231648
510560.0000000    0.1959740
510600.0000000    0.2134573
510640.0000000    0.2205832
510680.0000000    0.2138299
510720.0000000    0.2096998
510760.0000000    0.2165177
510800.0000000    0.2116781
510840.0000000    0.2152002
510880.0000000    0.2090572
510920.0000000    0.2197954
510960.0000000    0.2142123
511000.0000000    0.2101322
511040.0000000    0.2166855
511080.0000000    0.2063561
511120.0000000    0.2124440
511160.0000000    0.1991317
511200.0000000    0.2183569
511240.0000000    0.2053680
511280.0000000    0.2025706
511320.0000000    0.2102419
511360.0000000    0.2024865
511400.0000000    0.2079989
511440.0000000    0.2135324
511480.0000000    0.2082714
511520.0000000    0.1901848
511560.0000000    0.2190948
511600.0000000    0.2098684
511640.0000000    0.2082640
511680.0000000    0.2149306
511720.0000000    0.2230128
511760.0000000    0.2019826
511800.0000000    0.1933623
511840.0000000    0.2116641
511880.0000000    0.2184972
511920.0000000    0.2171085
511960.0000000    0.2141199
512000.0000000    0.2170971
512040.0000000    0.2043239
512080.0000000    0.2153205
512120.0000000    0.2198216
512160.0000000    0.2315501
512200.0000000    0.2234073
512240.0000000    0.2262815
512280.0000000    0.2360643
512320.0000000    0.2173136
512360.0000000    0.2134789
512400.0000000    0.2246537
512440.0000000    0.2209319
512480.0000000    0.2088906
512520.0000000    0.2069897
512560.0000000    0.2175587
512600.0000000    0.2054347
512640.0000000    0.2379955
512680.0000000    0.2072040
512720.0000000    0.2300961
512760.0000000    0.2133538
512800.0000000    0.2318802
512840.0000000    0.2178427
512880.0000000    0.2147320
512920.0000000    0.2108323
512960.0000000    0.2120917
513000.0000000    0.2069307
513040.0000000    0.2155979
513080.0000000    0.2235342
513120.0000000    0.2184863
513160.0000000    0.2201620
513200.0000000    0.2063582
513240.0000000    0.2193845
513280.0000000    0.2167923
513320.0000000    0.2215566
513360.0000000    0.2311107
513400.0000000    0.2182033
513440.0000000    0.2128985
513480.0000000    0.2198756
513520.0000000    0.2079633
513560.0000000    0.2126432
513600.0000000    0.2243350
513640.0000000    0.2127958
513680.0000000    0.2221702
513720.0000000    0.2082113
513760.0000000    0.2188324
513800.0000000    0.2238421
513840.0000000    0.2288532
513880.0000000    0.2170603
513920.0000000    0.2023550
513960.0000000    0.2051711
514000.0000000    0.2230540
514040.0000000    0.2284799
514080.0000000    0.2192753
514120.0000000    0.1933388
514160.0000000    0.2001153
514200.0000000    0.2161995
514240.0000000    0.2241295
514280.0000000    0.2251690
514320.0000000    0.2110312
514360.0000000    0.2135776
514400.0000000    0.2098529
514440.0000000    0.2191869
514480.0000000    0.2170320
514520.0000000    0.2172054
514560.0000000    0.2101739
514600.0000000    0.2213609
514640.0000000    0.2139333
514680.0000000    0.2094945
514720.0000000    0.2234538
514760.0000000    0.2046142
514800.0000000    0.1997026
514840.0000000    0.2162320
514880.0000000    0.2251341
514920.0000000    0.2184271
514960.0000000    0.2349889
515000.0000000    0.2177400
515040.0000000    0.2174518
515080.0000000    0.2138698
515120.0000000    0.2140034
515160.0000000    0.2231813
515200.0000000    0.2207762
515240.0000000    0.2095780
515280.0000000    0.2164440
515320.0000000    0.2279847
515360.0000000    0.2133818
515400.0000000    0.2257982
515440.0000000    0.2275659
515480.0000000    0.2099180
515520.0000000    0.2051954
515560.0000000    0.2226665
515600.0000000    0.2196091
515640.0000000    0.2339921
515680.0000000    0.2246156
515720.0000000    0.2082728
515760.0000000    0.2232902
515800.0000000    0.2406135
515840.0000000    0.2185647
515880.0000000    0.2201801
515920.0000000    0.2305875
515960.0000000    0.2223810
516000.0000000    0.2115151
516040.0000000    0.2105779
516080.0000000    0.2216818
516120.0000000    0.2211268
516160.0000000    0.2139118
516200.0000000    0.2051000
516240.0000000    0.2207295
516280.0000000    0.2193582
516320.0000000    0.2095537
516360.0000000    0.2073227
516400.0000000    0.2114768
516440.0000000    0.1988616
516480.0000000    0.2049854
516520.0000000    0.1932538
516560.0000000    0.1961533
516600.0000000    0.1953933
516640.0000000    0.2091752
516680.0000000    0.2006912
516720.0000000    0.2046334
516760.0000000    0.1931426
516800.0000000    0.1867707
516840.0000000    0.2114859
516880.0000000    0.2093910
516920.0000000    0.2045428
516960.0000000    0.2165229
517000.0000000    0.2081359
517040.0000000    0.2224534
517080.0000000    0.2089138
517120.0000000    0.2218862
517160.0000000    0.2349531
517200.0000000    0.2275978
517240.0000000    0.2064409
517280.0000000    0.2139665
517320.0000000    0.2061034
517360.0000000    0.2100231
517400.0000000    0.2093419
517440.0000000    0.2070210
517480.0000000    0.1948457
517520.0000000    0.2172981
517560.0000000    0.2203222
517600.0000000    0.2143995
517640.0000000    0.2003517
517680.0000000    0.2113174
517720.0000000    0.2180308
517760.0000000    0.2232213
517800.0000000    0.2060764
517840.0000000    0.2371564
517880.0000000    0.2201872
517920.0000000    0.2184779
517960.0000000    0.1995946
518000.0000000    0.1973514
518040.0000000    0.1992863
518080.0000000    0.2013937
518120.0000000    0.2039305
518160.0000000    0.2022115
518200.0000000    0.2011420
518240.0000000    0.2076542
518280.0000000    0.1920144
518320.0000000    0.2018083
518360.0000000    0.2261609
518400.0000000    0.2249659
518440.0000000    0.2153877
518480.0000000    0.2024939
518520.0000000    0.2131285
518560.0000000    0.2116338
518600.0000000    0.2249457
518640.0000000    0.2176436
518680.0000000    0.2084700
518720.0000000    0.1966569
518760.0000000    0.2078986
518800.0000000    0.2276571
518840.0000000    0.1908797
518880.0000000    0.2167198
518920.0000000    0.2126127
518960.0000000    0.2173488
519000.0000000    0.2108195
519040.0000000    0.1917147
519080.0000000    0.1842639
519120.0000000    0.2058550
519160.0000000    0.1886627
519200.0000000    0.2007210
519240.0000000    0.1800598
519280.0000000    0.1843562
519320.0000000    0.2081001
519360.0000000    0.2002922
519400.0000000    0.2008711
519440.0000000    0.2056156
519480.0000000    0.2080822
519520.0000000    0.2100517
519560.0000000    0.2107653
519600.0000000    0.2042805
519640.0000000    0.1878432
519680.0000000    0.2001217
519720.0000000    0.2132676
519760.0000000    0.2132843
519800.0000000    0.2262319
519840.0000000    0.2141698
519880.0000000    0.2078272
519920.0000000    0.2005018
519960.0000000    0.2030961
520000.0000000    0.2057666
520040.0000000    0.1976781
520080.0000000    0.2131843
520120.0000000    0.2155536
520160.0000000    0.2305703
520200.0000000    0.2102470
520240.0000000    0.2091720
520280.0000000    0.2107814
520320.0000000    0.2323038
520360.0000000    0.2149736
520400.0000000    0.1914932
520440.0000000    0.2115867
520480.0000000    0.1922925
520520.0000000    0.2137458
520560.0000000    0.2171219
520600.0000000    0.2258046
520640.0000000    0.2289864
520680.0000000    0.2194636
520720.0000000    0.2183712
520760.0000000    0.2069319
520800.0000000    0.1896597
520840.0000000    0.2049540
520880.0000000    0.2207598
520920.0000000    0.2245308
520960.0000000    0.1957584
521000.0000000    0.2122841
521040.0000000    0.2137058
521080.0000000    0.2267389
521120.0000000    0.2240076
521160.0000000    0.2159704
521200.0000000    0.2017363
521240.0000000    0.2192508
521280.0000000    0.2263486
521320.0000000    0.2296837
521360.0000000    0.2231329
521400.0000000    0.2101654
521440.0000000    0.2092457
521480.0000000    0.2166011
521520.0000000    0.2190281
521560.0000000    0.1969086
521600.0000000    0.2112905
521640.0000000    0.2224422
521680.0000000    0.2110066
521720.0000000    0.2115075
521760.0000000    0.2139929
521800.0000000    0.2129044
521840.0000000    0.2287552
521880.0000000    0.2384330
521920.0000000    0.2124337
521960.0000000    0.2212626
522000.0000000    0.2246677
522040.0000000    0.2208194
522080.0000000    0.2239693
522120.0000000    0.2303388
522160.0000000    0.2291806
522200.0000000    0.2177517
522240.0000000    0.2031407
522280.0000000    0.2021274
522320.0000000    0.1868368
522360.0000000    0.1994861
522400.0000000    0.1954246
522440.0000000    0.2127636
522480.0000000    0.2176284
522520.0000000    0.2116140
522560.0000000    0.2275063
522600.0000000    0.2254316
522640.0000000    0.2396504
522680.0000000    0.2223012
522720.0000000    0.2277640
522760.0000000    0.2240059
522800.0000000    0.2195834
522840.0000000    0.2110351
522880.0000000    0.2184938
522920.0000000    0.2117664
522960.0000000    0.2092145
523000.0000000    0.2233227
523040.0000000    0.2233025
523080.0000000    0.2195690
523120.0000000    0.2063041
523160.0000000    0.1983213
523200.0000000    0.2187555
523240.0000000    0.2107021
523280.0000000    0.2025215
523320.0000000    0.2070319
523360.0000000    0.2055953
523400.0000000    0.1962570
523440.0000000    0.2078549
523480.0000000    0.2111775
523520.0000000    0.2171645
523560.0000000    0.2264123
523600.0000000    0.2104030
523640.0000000    0.1890097
523680.0000000    0.2037453
523720.0000000    0.2152345
523760.0000000    0.2068787
523800.0000000    0.2035019
523840.0000000    0.1997717
523880.0000000    0.2010722
523920.0000000    0.1997935
523960.0000000    0.2143548
524000.0000000    0.2127363
524040.0000000    0.1971745
524080.0000000    0.2090287
524120.0000000    0.2037133
524160.0000000    0.2253899
524200.0000000    0.1970310
524240.0000000    0.2008764
524280.0000000    0.1995001
524320.0000000    0.1962281
524360.0000000    0.1953926
524400.0000000    0.1958042
524440.0000000    0.2028980
524480.0000000    0.2123000
524520.0000000    0.2059331
524560.0000000    0.1962583
524600.0000000    0.1871829
524640.0000000    0.1924020
524680.0000000    0.2023529
524720.0000000    0.1981901
524760.0000000    0.2158781
524800.0000000    0.2185760
524840.0000000    0.2232042
524880.0000000    0.2105013
524920.0000000    0.2028906
524960.0000000    0.2301720
525000.0000000    0.2147572
525040.0000000    0.1972405
525080.0000000    0.2015351
525120.0000000    0.1997730
525160.0000000    0.2004779
525200.0000000    0.2066065
525240.0000000    0.2320617
525280.0000000    0.2179366
525320.0000000    0.2071839
525360.0000000    0.1942725
525400.0000000    0.2147780
525440.0000000    0.2033107
525480.0000000    0.2030017
525520.0000000    0.2021652
525560.0000000    0.2097953
525600.0000000    0.2096995
525640.0000000    0.2085232
525680.0000000    0.1999644
525720.0000000    0.2076379
525760.0000000    0.1996992
525800.0000000    0.2135323
525840.0000000    0.2048594
525880.0000000    0.2115482
525920.0000000    0.2029672
525960.0000000    0.2088349
526000.0000000    0.2115890
526040.0000000    0.1961658
526080.0000000    0.1979484
526120.0000000    0.2053396
526160.0000000    0.2209166
526200.0000000    0.2055565
526240.0000000    0.2253674
526280.0000000    0.2339978
526320.0000000    0.2127790
526360.0000000    0.2193820
526400.0000000    0.2115338
526440.0000000    0.2046891
526480.0000000    0.2103654
526520.0000000    0.1806579
526560.0000000    0.1964990
526600.0000000    0.1651617
526640.0000000    0.1724108
526680.0000000    0.1969254
526720.0000000    0.1757376
526760.0000000    0.1944976
526800.0000000    0.1969230
526840.0000000    0.1981216
526880.0000000    0.1919676
526920.0000000    0.2016414
526960.0000000    0.2127111
527000.0000000    0.2111255
527040.0000000    0.2045383
527080.0000000    0.1989365
527120.0000000    0.1958841
527160.0000000    0.1844490
527200.0000000    0.1979826
527240.0000000    0.2112221
527280.0000000    0.1880805
527320.0000000    0.2056377
527360.0000000    0.2054629
527400.0000000    0.2070521
527440.0000000    0.2075364
527480.0000000    0.2008220
527520.0000000    0.2027680
527560.0000000    0.2115046
527600.0000000    0.2186896
527640.0000000    0.1917407
527680.0000000    0.1930535
527720.0000000    0.1969619
527760.0000000    0.2107010
527800.0000000    0.2036073
527840.0000000    0.2205564
527880.0000000    0.1971717
527920.0000000    0.1968517
527960.0000000    0.2173181
528000.0000000    0.2059913
528040.0000000    0.1925697
528080.0000000    0.2116653
528120.0000000    0.2127512
528160.0000000    0.1941574
528200.0000000    0.2067416
528240.0000000    0.2033852
528280.0000000    0.1876718
528320.0000000    0.1941314
528360.0000000    0.2169753
528400.0000000    0.2178643
528440.0000000    0.1885896
528480.0000000    0.2176129
528520.0000000    0.2102536
528560.0000000    0.2166350
528600.0000000    0.2069166
528640.0000000    0.2075818
528680.0000000    0.2178928
528720.0000000    0.1927432
528760.0000000    0.1992225
528800.0000000    0.2013015
528840.0000000    0.1852761
528880.0000000    0.2108620
528920.0000000    0.1981714
528960.0000000    0.1909049
529000.0000000    0.2026731
529040.0000000    0.1971761
529080.0000000    0.2033437
529120.0000000    0.1979313
529160.0000000    0.2247110
529200.0000000    0.2125120
529240.0000000    0.2100726
529280.0000000    0.2028778
529320.0000000    0.2044829
529360.0000000    0.2140901
529400.0000000    0.2036521
529440.0000000    0.1897190
529480.0000000    0.1994180
529520.0000000    0.2104827
529560.0000000    0.2158090
529600.0000000    0.2091978
529640.0000000    0.2023188
529680.0000000    0.2025163
529720.0000000    0.1890208
529760.0000000    0.2132025
529800.0000000    0.2238809
529840.0000000    0.2076970
529880.0000000    0.2067344
529920.0000000    0.2063553
529960.0000000    0.2052737
530000.0000000    0.2020402
530040.0000000    0.2235164
530080.0000000    0.2252365
530120.0000000    0.2048760
530160.0000000    0.2342284
530200.0000000    0.2146338
530240.0000000    0.2068484
530280.0000000    0.2167614
530320.0000000    0.2157153
530360.0000000    0.2198329
530400.0000000    0.1977073
530440.0000000    0.2068859
530480.0000000    0.2009866
530520.0000000    0.1917217
530560.0000000    0.2034579
530600.0000000    0.2056365
530640.0000000    0.2034605
530680.0000000    0.2142110
530720.0000000    0.2125446
530760.0000000    0.2097745
530800.0000000    0.2220521
530840.0000000    0.2328508
530880.0000000    0.2378651
530920.0000000    0.2087602
530960.0000000    0.2026594
531000.0000000    0.2028904
531040.0000000    0.2033338
531080.0000000    0.2139393
531120.0000000    0.2024707
531160.0000000    0.2110858
531200.0000000    0.2191744
531240.0000000    0.2171517
531280.0000000    0.2298637
531320.0000000    0.1925403
531360.0000000    0.1972304
531400.0000000    0.2022176
531440.0000000    0.1934856
531480.0000000    0.1868296
531520.0000000    0.1911723
531560.0000000    0.1918876
531600.0000000    0.1945428
531640.0000000    0.1917072
531680.0000000    0.2046891
531720.0000000    0.1987439
531760.0000000    0.2073937
531800.0000000    0.2240467
531840.0000000    0.2120559
531880.0000000    0.2090268
531920.0000000    0.2169726
531960.0000000    0.2101955
532000.0000000    0.1996181
532040.0000000    0.1953678
532080.0000000    0.1924576
532120.0000000    0.1888474
532160.0000000    0.1756587
532200.0000000    0.2090888
532240.0000000    0.1989586
532280.0000000    0.2000482
532320.0000000    0.2039873
532360.0000000    0.2149620
532400.0000000    0.2150441
532440.0000000    0.2079540
532480.0000000    0.2039621
532520.0000000    0.1936358
532560.0000000    0.2083912
532600.0000000    0.1992685
532640.0000000    0.2068538
532680.0000000    0.2377956
532720.0000000    0.2488369
532760.0000000    0.2342881
532800.0000000    0.2257903
532840.0000000    0.2369874
532880.0000000    0.2476453
532920.0000000    0.2435280
532960.0000000    0.2243256
533000.0000000    0.2077344
533040.0000000    0.2191053
533080.0000000    0.2285617
533120.0000000    0.2079739
533160.0000000    0.2033491
533200.0000000    0.2004570
533240.0000000    0.2006945
533280.0000000    0.2190922
533320.0000000    0.2175363
533360.0000000    0.2079725
533400.0000000    0.2061099
533440.0000000    0.2153841
533480.0000000    0.2128361
533520.0000000    0.2163322
533560.0000000    0.2026720
533600.0000000    0.2127667
533640.0000000    0.1978354
533680.0000000    0.2060479
533720.0000000    0.2256854
533760.0000000    0.2011547
533800.0000000    0.1986031
533840.0000000    0.2018865
533880.0000000    0.2228530
533920.0000000    0.2135496
533960.0000000    0.2056155
534000.0000000    0.2064552
534040.0000000    0.2173112
534080.0000000    0.2070841
534120.0000000    0.2210478
534160.0000000    0.2179427
534200.0000000    0.2117737
534240.0000000    0.2137658
534280.0000000    0.2140947
534320.0000000    0.2189878
534360.0000000    0.2147451
534400.0000000    0.2243971
534440.0000000    0.2166675
534480.0000000    0.2188917
534520.0000000    0.2088469
534560.0000000    0.2259863
534600.0000000    0.2214002
534640.0000000    0.2145001
534680.0000000    0.2143188
534720.0000000    0.2152547
534760.0000000    0.2114757
534800.0000000    0.1995366
534840.0000000    0.2153864
534880.0000000    0.2148107
534920.0000000    0.2017666
534960.0000000    0.1936936
535000.0000000    0.2023703
535040.0000000    0.2051333
535080.0000000    0.1840557
535120.0000000    0.2043353
535160.0000000    0.2090983
535200.0000000    0.2301528
535240.0000000    0.2240276
535280.0000000    0.2104865
535320.0000000    0.2010973
535360.0000000    0.2021011
535400.0000000    0.1948556
535440.0000000    0.1845627
535480.0000000    0.1994728
535520.0000000    0.1892119
535560.0000000    0.2041119
535600.0000000    0.2169735
535640.0000000    0.2074426
535680.0000000    0.2213435
535720.0000000    0.2268099
535760.0000000    0.2291342
535800.0000000    0.2231004
535840.0000000    0.2211899
535880.0000000    0.2192358
535920.0000000    0.1913902
535960.0000000    0.2123278
536000.0000000    0.2078044
536040.0000000    0.2031586
536080.0000000    0.2187440
536120.0000000    0.2222245
536160.0000000    0.2253538
536200.0000000    0.2041212
536240.0000000    0.2044250
536280.0000000    0.1766937
536320.0000000    0.2004668
536360.0000000    0.1965735
536400.0000000    0.2095148
536440.0000000    0.1925645
536480.0000000    0.1916854
536520.0000000    0.1959864
536560.0000000    0.2036454
536600.0000000    0.2098407
536640.0000000    0.1795939
536680.0000000    0.2016340
536720.0000000    0.1876223
536760.0000000    0.1882280
536800.0000000    0.1987981
536840.0000000    0.1784593
536880.0000000    0.2060377
536920.0000000    0.2142351
536960.0000000    0.1906288
537000.0000000    0.2031842
537040.0000000    0.1974839
537080.0000000    0.1881099
537120.0000000    0.1728283
537160.0000000    0.1804153
537200.0000000    0.2066246
537240.0000000    0.1998298
537280.0000000    0.2137655
537320.0000000    0.2114145
537360.0000000    0.2100797
537400.0000000    0.1867709
537440.0000000    0.1963407
537480.0000000    0.1939360
537520.0000000    0.1990948
537560.0000000    0.1941840
537600.0000000    0.1849699
537640.0000000    0.1934360
537680.0000000    0.2029461
537720.0000000    0.1957775
537760.0000000    0.1971671
537800.0000000    0.2139642
537840.0000000    0.2027901
537880.0000000    0.2115941
537920.0000000    0.2162228
537960.0000000    0.1956294
538000.0000000    0.1993022
538040.0000000    0.1938708
538080.0000000    0.1966248
538120.0000000    0.1857305
538160.0000000    0.1913808
538200.0000000    0.1942265
538240.0000000    0.1794870
538280.0000000    0.1816245
538320.0000000    0.1761570
538360.0000000    0.1794844
538400.0000000    0.1880480
538440.0000000    0.1901747
538480.0000000    0.1872417
538520.0000000    0.1908730
538560.0000000    0.1922086
538600.0000000    0.1957441
538640.0000000    0.1980456
538680.0000000    0.1830756
538720.0000000    0.1854709
538760.0000000    0.1837178
538800.0000000    0.1784404
538840.0000000    0.1819115
538880.0000000    0.1839683
538920.0000000    0.1819813
538960.0000000    0.1790879
539000.0000000    0.1882250
539040.0000000    0.1878198
539080.0000000    0.1982160
539120.0000000    0.1874987
539160.0000000    0.1801934
539200.0000000    0.1842341
539240.0000000    0.1878534
539280.0000000    0.1914460
539320.0000000    0.1871981
539360.0000000    0.1885501
539400.0000000    0.1885476
539440.0000000    0.1842851
539480.0000000    0.1984197
539520.0000000    0.1833621
539560.0000000    0.1826852
539600.0000000    0.1894718
539640.0000000    0.1796784
539680.0000000    0.1997137
539720.0000000    0.1942197
539760.0000000    0.1876952
539800.0000000    0.2013418
539840.0000000    0.2022203
539880.0000000    0.1984470
539920.0000000    0.2014433
539960.0000000    0.2035056
540000.0000000    0.1873127
540040.0000000    0.1885480
540080.0000000    0.2019281
540120.0000000    0.1930834
540160.0000000    0.2079486
540200.0000000    0.1913192
540240.0000000    0.2066194
540280.0000000    0.2081906
540320.0000000    0.1963828
540360.0000000    0.1980650
540400.0000000    0.1917305
540440.0000000    0.2124191
540480.0000000    0.1892349
540520.0000000    0.1917885
540560.0000000    0.1756460
540600.0000000    0.1956059
540640.0000000    0.1958680
540680.0000000    0.1902722
540720.0000000    0.1942033
540760.0000000    0.1951567
540800.0000000    0.1958609
540840.0000000    0.1924683
540880.0000000    0.1992295
540920.0000000    0.1903112
540960.0000000    0.1883690
541000.0000000    0.1933498
541040.0000000    0.1886321
541080.0000000    0.1949114
541120.0000000    0.1816523
541160.0000000    0.1837483
541200.0000000    0.1895649
541240.0000000    0.1868764
541280.0000000    0.1909894
541320.0000000    0.1793033
541360.0000000    0.1942877
541400.0000000    0.1811645
541440.0000000    0.1927579
541480.0000000    0.1972655
541520.0000000    0.1940693
541560.0000000    0.1996046
541600.0000000    0.2157082
541640.0000000    0.2094167
541680.0000000    0.2070636
541720.0000000    0.2014192
541760.0000000    0.2037997
541800.0000000    0.2012911
541840.0000000    0.2012741
541880.0000000    0.2024542
541920.0000000    0.2050673
541960.0000000    0.1960786
542000.0000000    0.2043393
542040.0000000    0.2046497
542080.0000000    0.1941440
542120.0000000    0.1927890
542160.0000000    0.1848278
542200.0000000    0.2057209
542240.0000000    0.1957986
542280.0000000    0.1972404
542320.0000000    0.1976085
542360.0000000    0.1953355
542400.0000000    0.1968567
542440.0000000    0.1890048
542480.0000000    0.1949121
542520.0000000    0.1836954
542560.0000000    0.2131975
542600.0000000    0.1993778
542640.0000000    0.1944463
542680.0000000    0.1865117
542720.0000000    0.1835685
542760.0000000    0.1997360
542800.0000000    0.1993532
542840.0000000    0.1933052
542880.0000000    0.2206058
542920.0000000    0.2049399
542960.0000000    0.2014085
543000.0000000    0.2037490
543040.0000000    0.2021945
543080.0000000    0.2098699
543120.0000000    0.1991902
543160.0000000    0.2006015
543200.0000000    0.2086607
543240.0000000    0.2045938
543280.0000000    0.2032427
543320.0000000    0.2190185
543360.0000000    0.1917629
543400.0000000    0.2007497
543440.0000000    0.1907231
543480.0000000    0.1952523
543520.0000000    0.1881955
543560.0000000    0.1982242
543600.0000000    0.1955185
543640.0000000    0.1915822
543680.0000000    0.1977475
543720.0000000    0.1880436
543760.0000000    0.1898115
543800.0000000    0.1923993
543840.0000000    0.1910805
543880.0000000    0.2165635
543920.0000000    0.1941457
543960.0000000    0.1999376
544000.0000000    0.2105852
544040.0000000    0.2038349
544080.0000000    0.2168114
544120.0000000    0.2119958
544160.0000000    0.2239363
544200.0000000    0.2007995
544240.0000000    0.1993130
544280.0000000    0.1967092
544320.0000000    0.1793637
544360.0000000    0.1880538
544400.0000000    0.1938868
544440.0000000    0.1946217
544480.0000000    0.1898884
544520.0000000    0.1919285
544560.0000000    0.1737884
544600.0000000    0.1866534
544640.0000000    0.1863040
544680.0000000    0.1963113
544720.0000000    0.1952755
544760.0000000    0.1984466
544800.0000000    0.2015503
544840.0000000    0.2061920
544880.0000000    0.1993120
544920.0000000    0.1935356
544960.0000000    0.2096974
545000.0000000    0.1866694
545040.0000000    0.1955624
545080.0000000    0.1992679
545120.0000000    0.1831854
545160.0000000    0.2016982
545200.0000000    0.1847809
545240.0000000    0.1976485
545280.0000000    0.2066547
545320.0000000    0.1999503
545360.0000000    0.2015244
545400.0000000    0.2138296
545440.0000000    0.2143820
545480.0000000    0.1927518
545520.0000000    0.2194718
545560.0000000    0.2003380
545600.0000000    0.2042363
545640.0000000    0.2136149
545680.0000000    0.2005065
545720.0000000    0.2009974
545760.0000000    0.2072900
545800.0000000    0.2210291
545840.0000000    0.2182442
545880.0000000    0.2031604
545920.0000000    0.2119813
545960.0000000    0.2008340
546000.0000000    0.1982628
546040.0000000    0.1881945
546080.0000000    0.1906215
546120.0000000    0.1764647
546160.0000000    0.1915810
546200.0000000    0.2069336
546240.0000000    0.1868184
546280.0000000    0.2230379
546320.0000000    0.2207066
546360.0000000    0.2042945
546400.0000000    0.1914758
546440.0000000    0.1934788
546480.0000000    0.2013102
546520.0000000    0.2020008
546560.0000000    0.2146881
546600.0000000    0.2144902
546640.0000000    0.2003355
546680.0000000    0.2051891
546720.0000000    0.1881603
546760.0000000    0.2022689
546800.0000000    0.1897453
546840.0000000    0.1988184
546880.0000000    0.1936806
546920.0000000    0.1694773
546960.0000000    0.1880364
547000.0000000    0.1912587
547040.0000000    0.1902759
547080.0000000    0.1998022
547120.0000000    0.1913016
547160.0000000    0.1961491
547200.0000000    0.1819066
547240.0000000    0.1871539
547280.0000000    0.1864403
547320.0000000    0.1827427
547360.0000000    0.1884857
547400.0000000    0.1881791
547440.0000000    0.1814756
547480.0000000    0.1733531
547520.0000000    0.1797249
547560.0000000    0.1955673
547600.0000000    0.2015139
547640.0000000    0.2041744
547680.0000000    0.2000727
547720.0000000    0.1916525
547760.0000000    0.1964382
547800.0000000    0.1955916
547840.0000000    0.2058651
547880.0000000    0.1891198
547920.0000000    0.1906569
547960.0000000    0.2075825
548000.0000000    0.2080298
548040.0000000    0.2019937
548080.0000000    0.1976724
548120.0000000    0.1912359
548160.0000000    0.2058779
548200.0000000    0.2201841
548240.0000000    0.2184958
548280.0000000    0.2135260
548320.0000000    0.2075944
548360.0000000    0.1991828
548400.0000000    0.2012395
548440.0000000    0.1865073
548480.0000000    0.1857900
548520.0000000    0.1906686
548560.0000000    0.1950674
548600.0000000    0.2121446
548640.0000000    0.2130916
548680.0000000    0.1897207
548720.0000000    0.1840341
548760.0000000    0.1815846
548800.0000000    0.1949319
548840.0000000    0.2020962
548880.0000000    0.2065136
548920.0000000    0.1934505
548960.0000000    0.2098513
549000.0000000    0.2147641
549040.0000000    0.2157248
549080.0000000    0.2094837
549120.0000000    0.2261297
549160.0000000    0.2065181
549200.0000000    0.2056227
549240.0000000    0.2168470
549280.0000000    0.1863076
549320.0000000    0.2018658
549360.0000000    0.2073220
549400.0000000    0.2110668
549440.0000000    0.1977290
549480.0000000    0.2070124
549520.0000000    0.2003968
549560.0000000    0.1907576
549600.0000000    0.1953608
549640.0000000    0.2126232
549680.0000000    0.2124328
549720.0000000    0.2169701
549760.0000000    0.2235720
549800.0000000    0.2015186
549840.0000000    0.2089824
549880.0000000    0.1999837
549920.0000000    0.2036604
549960.0000000    0.2016382
550000.0000000    0.1909451
550040.0000000    0.1761453
550080.0000000    0.1890281
550120.0000000    0.1963326
550160.0000000    0.1952616
550200.0000000    0.2016487
550240.0000000    0.1795239
550280.0000000    0.1956214
550320.0000000    0.1934631
550360.0000000    0.1992370
550400.0000000    0.1940353
550440.0000000    0.1932589
550480.0000000    0.1926202
550520.0000000    0.2043074
550560.0000000    0.1897503
550600.0000000    0.1836606
550640.0000000    0.2052877
550680.0000000    0.1918389
550720.0000000    0.1890200
550760.0000000    0.1966565
550800.0000000    0.1898152
550840.0000000    0.1850008
550880.0000000    0.1842052
550920.0000000    0.1925232
550960.0000000    0.1933629
551000.0000000    0.1776758
551040.0000000    0.1994188
551080.0000000    0.1936964
551120.0000000    0.1928446
551160.0000000    0.2115050
551200.0000000    0.2213731
551240.0000000    0.2109172
551280.0000000    0.2169486
551320.0000000    0.2074189
551360.0000000    0.2208386
551400.0000000    0.1957696
551440.0000000    0.2169700
551480.0000000    0.1937520
551520.0000000    0.1984395
551560.0000000    0.2018189
551600.0000000    0.2023331
551640.0000000    0.2131440
551680.0000000    0.1961066
551720.0000000    0.2207978
551760.0000000    0.2124188
551800.0000000    0.2082892
551840.0000000    0.2143474
551880.0000000    0.2024073
551920.0000000    0.2227340
551960.0000000    0.1834438
552000.0000000    0.2035195
552040.0000000    0.1979387
552080.0000000    0.1962078
552120.0000000    0.2005071
552160.0000000    0.2130935
552200.0000000    0.1876924
552240.0000000    0.2038290
552280.0000000    0.2260431
552320.0000000    0.1900753
552360.0000000    0.1941267
552400.0000000    0.1975443
552440.0000000    0.1839151
552480.0000000    0.2034365
552520.0000000    0.2125046
552560.0000000    0.1968541
552600.0000000    0.2041289
552640.0000000    0.1826660
552680.0000000    0.2019671
552720.0000000    0.1928186
552760.0000000    0.2068955
552800.0000000    0.1983524
552840.0000000    0.1893319
552880.0000000    0.2010165
552920.0000000    0.2057900
552960.0000000    0.1913753
553000.0000000    0.2135289
553040.0000000    0.1949045
553080.0000000    0.1870349
553120.0000000    0.2011295
553160.0000000    0.1943356
553200.0000000    0.2093555
553240.0000000    0.2058300
553280.0000000    0.2056101
553320.0000000    0.1964740
553360.0000000    0.2064556
553400.0000000    0.1859651
553440.0000000    0.1952617
553480.0000000    0.1964946
553520.0000000    0.1892805
553560.0000000    0.1852320
553600.0000000    0.1937079
553640.0000000    0.1961406
553680.0000000    0.1969129
553720.0000000    0.2213813
553760.0000000    0.1891784
553800.0000000    0.1775500
553840.0000000    0.1767154
553880.0000000    0.2143437
553920.0000000    0.1985860
553960.0000000    0.2029322
554000.0000000    0.2013367
554040.0000000    0.2045622
554080.0000000    0.2109062
554120.0000000    0.2013547
554160.0000000    0.2029542
554200.0000000    0.2162782
554240.0000000    0.1971641
554280.0000000    0.1911742
554320.0000000    0.2094165
554360.0000000    0.2043918
554400.0000000    0.2095034
554440.0000000    0.2072185
554480.0000000    0.1980883
554520.0000000    0.2010887
554560.0000000    0.2050936
554600.0000000    0.2041820
554640.0000000    0.2239095
554680.0000000    0.2015312
554720.0000000    0.2203158
554760.0000000    0.2067762
554800.0000000    0.2188999
554840.0000000    0.2149014
554880.0000000    0.2146548
554920.0000000    0.2113721
554960.0000000    0.2126336
555000.0000000    0.1999777
555040.0000000    0.2052927
555080.0000000    0.2202316
555120.0000000    0.2168316
555160.0000000    0.2116178
555200.0000000    0.2153430
555240.0000000    0.2209339
555280.0000000    0.2166443
555320.0000000    0.2228713
555360.0000000    0.2128510
555400.0000000    0.2035784
555440.0000000    0.2182229
555480.0000000    0.2220905
555520.0000000    0.2095710
555560.0000000    0.1965111
555600.0000000    0.2060369
555640.0000000    0.2138044
555680.0000000    0.2066085
555720.0000000    0.2078482
555760.0000000    0.1966987
555800.0000000    0.2074918
555840.0000000    0.2068143
555880.0000000    0.2144688
555920.0000000    0.2243530
555960.0000000    0.2072158
556000.0000000    0.2067466
556040.0000000    0.2043606
556080.0000000    0.2024643
556120.0000000    0.1980122
556160.0000000    0.2060960
556200.0000000    0.2311611
556240.0000000    0.2185242
556280.0000000    0.2268930
556320.0000000    0.2191562
556360.0000000    0.2455328
556400.0000000    0.2250638
556440.0000000    0.2358047
556480.0000000    0.2390090
556520.0000000    0.2221130
556560.0000000    0.2240965
556600.0000000    0.2048867
556640.0000000    0.2126668
556680.0000000    0.2415802
556720.0000000    0.2289463
556760.0000000    0.2387434
556800.0000000    0.2249260
556840.0000000    0.2158575
556880.0000000    0.2113760
556920.0000000    0.2162196
556960.0000000    0.2139366
557000.0000000    0.2054339
557040.0000000    0.2128798
557080.0000000    0.2197910
557120.0000000    0.2068775
557160.0000000    0.2131758
557200.0000000    0.2177868
557240.0000000    0.2164326
557280.0000000    0.2067133
557320.0000000    0.2278139
557360.0000000    0.2191146
557400.0000000    0.2112414
557440.0000000    0.2066712
557480.0000000    0.2076279
557520.0000000    0.2231855
557560.0000000    0.2010465
557600.0000000    0.2188203
557640.0000000    0.2118900
557680.0000000    0.2202735
557720.0000000    0.2173544
557760.0000000    0.2052749
557800.0000000    0.2133560
557840.0000000    0.2273512
557880.0000000    0.2111240
557920.0000000    0.2163321
557960.0000000    0.2161654
558000.0000000    0.2082910
558040.0000000    0.2167954
558080.0000000    0.2318819
558120.0000000    0.2423895
558160.0000000    0.2443812
558200.0000000    0.2348475
558240.0000000    0.2320056
558280.0000000    0.2346423
558320.0000000    0.2533483
558360.0000000    0.2165065
558400.0000000    0.2263794
558440.0000000    0.2290276
558480.0000000    0.2084057
558520.0000000    0.2155182
558560.0000000    0.2216116
558600.0000000    0.2066853
558640.0000000    0.2120889
558680.0000000    0.2111773
558720.0000000    0.2285206
558760.0000000    0.2268810
558800.0000000    0.2219679
558840.0000000    0.2207159
558880.0000000    0.2192086
558920.0000000    0.2206128
558960.0000000    0.2285554
559000.0000000    0.2396640
559040.0000000    0.2360168
559080.0000000    0.2305257
559120.0000000    0.2190868
559160.0000000    0.2167353
559200.0000000    0.2204876
559240.0000000    0.2181673
559280.0000000    0.2241483
559320.0000000    0.2242175
559360.0000000    0.2207158
559400.0000000    0.2212230
559440.0000000    0.2392167
559480.0000000    0.2236513
559520.0000000    0.2075736
559560.0000000    0.2217232
559600.0000000    0.2318583
559640.0000000    0.2202823
559680.0000000    0.2151146
559720.0000000    0.2241257
559760.0000000    0.2206468
559800.0000000    0.2140471
559840.0000000    0.2102939
559880.0000000    0.2085263
559920.0000000    0.1922428
559960.0000000    0.2019308
560000.0000000    0.2043047
560040.0000000    0.2088002
560080.0000000    0.2089513
560120.0000000    0.2056973
560160.0000000    0.2033111
560200.0000000    0.2119346
560240.0000000    0.2180426
560280.0000000    0.2089183
560320.0000000    0.2081388
560360.0000000    0.2052157
560400.0000000    0.2273563
560440.0000000    0.2128214
560480.0000000    0.2083089
560520.0000000    0.2086719
560560.0000000    0.2222680
560600.0000000    0.2227537
560640.0000000    0.2186184
560680.0000000    0.1977068
560720.0000000    0.2105332
560760.0000000    0.2217849
560800.0000000    0.2272675
560840.0000000    0.2305823
560880.0000000    0.2267420
560920.0000000    0.2156500
560960.0000000    0.2070011
561000.0000000    0.2243508
561040.0000000    0.2253891
561080.0000000    0.2032844
561120.0000000    0.2066506
561160.0000000    0.2128750
561200.0000000    0.2170789
561240.0000000    0.2043185
561280.0000000    0.2073900
561320.0000000    0.2106912
561360.0000000    0.2100580
561400.0000000    0.2217770
561440.0000000    0.2161303
561480.0000000    0.2139161
561520.0000000    0.2195440
561560.0000000    0.2145622
561600.0000000    0.2170863
561640.0000000    0.2216930
561680.0000000    0.2125797
561720.0000000    0.2261309
561760.0000000    0.2341938
561800.0000000    0.2264297
561840.0000000    0.2239422
561880.0000000    0.2211198
561920.0000000    0.2086791
561960.0000000    0.1958938
562000.0000000    0.2226001
562040.0000000    0.2064891
562080.0000000    0.2074549
562120.0000000    0.2095196
562160.0000000    0.1937412
562200.0000000    0.1953639
562240.0000000    0.2163055
562280.0000000    0.1960246
562320.0000000    0.2039489
562360.0000000    0.2024775
562400.0000000    0.1965506
562440.0000000    0.1943400
562480.0000000    0.2066867
562520.0000000    0.1882322
562560.0000000    0.1971240
562600.0000000    0.1961688
562640.0000000    0.2027280
562680.0000000    0.2031173
562720.0000000    0.1824804
562760.0000000    0.1936801
562800.0000000    0.2063704
562840.0000000    0.1953258
562880.0000000    0.1805059
562920.0000000    0.1879723
562960.0000000    0.1882023
563000.0000000    0.2081340
563040.0000000    0.2117629
563080.0000000    0.2041464
563120.0000000    0.2019788
563160.0000000    0.2010843
563200.0000000    0.2105934
563240.0000000    0.2100967
563280.0000000    0.1960958
563320.0000000    0.1984438
563360.0000000    0.1879036
563400.0000000    0.1839171
563440.0000000    0.2111131
563480.0000000    0.1911837
563520.0000000    0.1785065
563560.0000000    0.2003651
563600.0000000    0.1949990
563640.0000000    0.2072450
563680.0000000    0.2048277
563720.0000000    0.2024946
563760.0000000    0.1855997
563800.0000000    0.1912905
563840.0000000    0.2087281
563880.0000000    0.1922940
563920.0000000    0.2063304
563960.0000000    0.1983104
564000.0000000    0.1869201
564040.0000000    0.2083621
564080.0000000    0.2020110
564120.0000000    0.2026108
564160.0000000    0.1863194
564200.0000000    0.1884059
564240.0000000    0.1941992
564280.0000000    0.1984594
564320.0000000    0.1916074
564360.0000000    0.1956986
564400.0000000    0.1800825
564440.0000000    0.1931866
564480.0000000    0.1859515
564520.0000000    0.1863451
564560.0000000    0.1922992
564600.0000000    0.1885163
564640.0000000    0.1870174
564680.0000000    0.1989514
564720.0000000    0.2071640
564760.0000000    0.1972444
564800.0000000    0.1991995
564840.0000000    0.1946421
564880.0000000    0.2068153
564920.0000000    0.1951891
564960.0000000    0.2136417
565000.0000000    0.2017740
565040.0000000    0.2068297
565080.0000000    0.2136852
565120.0000000    0.2165619
565160.0000000    0.2098656
565200.0000000    0.2177290
565240.0000000    0.2190482
565280.0000000    0.1956229
565320.0000000    0.1979295
565360.0000000    0.2040665
565400.0000000    0.2038763
565440.0000000    0.2054365
565480.0000000    0.1986186
565520.0000000    0.2156633
565560.0000000    0.2089823
565600.0000000    0.2065483
565640.0000000    0.2065964
565680.0000000    0.1918322
565720.0000000    0.1985325
565760.0000000    0.2234864
565800.0000000    0.2253742
565840.0000000    0.2038108
565880.0000000    0.2030449
565920.0000000    0.1977730
565960.0000000    0.2114091
566000.0000000    0.2089392
566040.0000000    0.2092453
566080.0000000    0.2084897
566120.0000000    0.2121408
566160.0000000    0.2144642
566200.0000000    0.2289631
566240.0000000    0.2144642
566280.0000000    0.2011935
566320.0000000    0.2366729
566360.0000000    0.2138669
566400.0000000    0.2015986
566440.0000000    0.1968314
566480.0000000    0.2119313
566520.0000000    0.2249809
566560.0000000    0.2382191
566600.0000000    0.2126438
566640.0000000    0.2109479
566680.0000000    0.2173709
566720.0000000    0.2102868
566760.0000000    0.2132400
566800.0000000    0.2116540
566840.0000000    0.2057820
566880.0000000    0.2018646
566920.0000000    0.1951313
566960.0000000    0.2038974
567000.0000000    0.2058927
567040.0000000    0.2076699
567080.0000000    0.2078892
567120.0000000    0.2168279
567160.0000000    0.2127165
567200.0000000    0.2047370
567240.0000000    0.2198524
567280.0000000    0.2112504
567320.0000000    0.2096465
567360.0000000    0.2147379
567400.0000000    0.2110655
567440.0000000    0.2193760
567480.0000000    0.2163862
567520.0000000    0.2085535
567560.0000000    0.2099085
567600.0000000    0.2017504
567640.0000000    0.2074233
567680.0000000    0.2104166
567720.0000000    0.2099490
567760.0000000    0.2082045
567800.0000000    0.2054132
567840.0000000    0.2227213
567880.0000000    0.2074353
567920.0000000    0.2200853
567960.0000000    0.2184826
568000.0000000    0.2145239
568040.0000000    0.2040374
568080.0000000    0.2309570
568120.0000000    0.2200465
568160.0000000    0.2167057
568200.0000000    0.2347827
568240.0000000    0.2110819
568280.0000000    0.2188024
568320.0000000    0.1936058
568360.0000000    0.1983488
568400.0000000    0.2162174
568440.0000000    0.2086846
568480.0000000    0.2125009
568520.0000000    0.2260521
568560.0000000    0.2163235
568600.0000000    0.2145518
568640.0000000    0.2317884
568680.0000000    0.2136685
568720.0000000    0.2157645
568760.0000000    0.2173406
568800.0000000    0.2007219
568840.0000000    0.2116629
568880.0000000    0.2218283
568920.0000000    0.2143852
568960.0000000    0.2257352
569000.0000000    0.2355915
569040.0000000    0.2288857
569080.0000000    0.2143495
569120.0000000    0.2172094
569160.0000000    0.2194120
569200.0000000    0.2261805
569240.0000000    0.2089813
569280.0000000    0.2064740
569320.0000000    0.2041041
569360.0000000    0.2132866
569400.0000000    0.2026185
569440.0000000    0.2142065
569480.0000000    0.2159752
569520.0000000    0.2004904
569560.0000000    0.2063921
569600.0000000    0.2082303
569640.0000000    0.2147287
569680.0000000    0.2047834
569720.0000000    0.1970059
569760.0000000    0.2084381
569800.0000000    0.2119290
569840.0000000    0.2109117
569880.0000000    0.2118245
569920.0000000    0.2197540
569960.0000000    0.1979817
570000.0000000    0.1964622
570040.0000000    0.2020071
570080.0000000    0.1991484
570120.0000000    0.2067592
570160.0000000    0.2066617
570200.0000000    0.2031857
570240.0000000    0.2091752
570280.0000000    0.2141239
570320.0000000    0.1877939
570360.0000000    0.2040301
570400.0000000    0.2130478
570440.0000000    0.2116719
570480.0000000    0.1995284
570520.0000000    0.1926946
570560.0000000    0.2208218
570600.0000000    0.2014618
570640.0000000    0.1961270
570680.0000000    0.2144397
570720.0000000    0.2137933
570760.0000000    0.2161944
570800.0000000    0.2265516
570840.0000000    0.2203511
570880.0000000    0.2073998
570920.0000000    0.2214821
570960.0000000    0.2163932
571000.0000000    0.2209679
571040.0000000    0.2174097
571080.0000000    0.2139507
571120.0000000    0.2340413
571160.0000000    0.2211036
571200.0000000    0.2350214
571240.0000000    0.2331461
571280.0000000    0.2047935
571320.0000000    0.2085979
571360.0000000    0.2078257
571400.0000000    0.2194414
571440.0000000    0.2056811
571480.0000000    0.2078783
571520.0000000    0.2098269
571560.0000000    0.2100918
571600.0000000    0.2135444
571640.0000000    0.1926789
571680.0000000    0.2005559
571720.0000000    0.1870727
571760.0000000    0.2017317
571800.0000000    0.2091305
571840.0000000    0.2051850
571880.0000000    0.2056206
571920.0000000    0.2036243
571960.0000000    0.2095004
572000.0000000    0.2126377
572040.0000000    0.1952462
572080.0000000    0.2103856
572120.0000000    0.2067212
572160.0000000    0.2012908
572200.0000000    0.2089837
572240.0000000    0.1947873
572280.0000000    0.1954858
572320.0000000    0.2105781
572360.0000000    0.2038034
572400.0000000    0.2183486
572440.0000000    0.2093471
572480.0000000    0.2309098
572520.0000000    0.2183982
572560.0000000    0.2305877
572600.0000000    0.2157627
572640.0000000    0.2032958
572680.0000000    0.2207793
572720.0000000    0.2146682
572760.0000000    0.2120982
572800.0000000    0.2077104
572840.0000000    0.2206058
572880.0000000    0.2205086
572920.0000000    0.2145702
572960.0000000    0.2232704
573000.0000000    0.2064892
573040.0000000    0.2221634
573080.0000000    0.2129521
573120.0000000    0.2243963
573160.0000000    0.2325625
573200.0000000    0.2294439
573240.0000000    0.2337034
573280.0000000    0.2606961
573320.0000000    0.2423762
573360.0000000    0.2375739
573400.0000000    0.2309632
573440.0000000    0.2421095
573480.0000000    0.2389941
573520.0000000    0.2379212
573560.0000000    0.2457637
573600.0000000    0.2383569
573640.0000000    0.2481782
573680.0000000    0.2384371
573720.0000000    0.2331946
573760.0000000    0.2337024
573800.0000000    0.2344217
573840.0000000    0.2310784
573880.0000000    0.2283477
573920.0000000    0.2128141
573960.0000000    0.2153381
574000.0000000    0.2070796
574040.0000000    0.2195375
574080.0000000    0.2391485
574120.0000000    0.2222816
574160.0000000    0.2289757
574200.0000000    0.2220023
574240.0000000    0.2331103
574280.0000000    0.2278989
574320.0000000    0.2134199
574360.0000000    0.2116442
[truncated: 297,950 more chars]
