# Supplementary material for: Comment on 'Valid molecular dynamics simulations of human hemoglobin require a surprisingly large box size'
Source: eLife. 2019 Jun 20;8:e44718. doi: 10.7554/eLife.44718 (PMC6586461; doi:10.7554/eLife.44718)
Supplement: Figure 1—source data 1. — The zip archive contains a README file describing which source files correspond to the different panels. [file elife-44718-fig1-data1.zip › figure1/panels_AB/150A/3/rmsd_2dn3.xvg]

# This file was created Thu Jan 24 19:06:13 2019
# Created by:
#             :-) GROMACS - gmx rms, 2018.5-dev-20181129-d5972f7 (-:
# 
# Executable:   /usr/local/gromacs/2018/2018.4-impi2017-fftw337-gcc640-cuda91/bin/gmx
# Data prefix:  /usr/local/gromacs/2018/2018.4-impi2017-fftw337-gcc640-cuda91
# Working dir:  /home/degroot/hb/2dn2/Meuwly/150a-elife/3
# Command line:
#   gmx rms -s ../../../2dn3/conf.pdb -f xx.xtc -o rmsd_2dn3.xvg -nice 0
# gmx rms is part of G R O M A C S:
#
# Gallium Rubidium Oxygen Manganese Argon Carbon Silicon
#
@    title "RMSD"
@    xaxis  label "Time (ps)"
@    yaxis  label "RMSD (nm)"
@TYPE xy
@ subtitle "Backbone after lsq fit to Backbone"
   0.0000000    0.2454058
  40.0000000    0.2669115
  80.0000000    0.2699948
 120.0000000    0.2731679
 160.0000000    0.2462649
 200.0000000    0.2449365
 240.0000000    0.2605253
 280.0000000    0.2789544
 320.0000000    0.2640866
 360.0000000    0.2690502
 400.0000000    0.2689097
 440.0000000    0.2638871
 480.0000000    0.2603355
 520.0000000    0.2734424
 560.0000000    0.2676720
 600.0000000    0.2508661
 640.0000000    0.2650319
 680.0000000    0.2701592
 720.0000000    0.2843038
 760.0000000    0.2625295
 800.0000000    0.2669191
 840.0000000    0.2693773
 880.0000000    0.2640426
 920.0000000    0.2797964
 960.0000000    0.2735354
1000.0000000    0.2759280
1040.0000000    0.2831418
1080.0000000    0.2719304
1120.0000000    0.2683034
1160.0000000    0.3004082
1200.0000000    0.2875738
1240.0000000    0.2736435
1280.0000000    0.3159005
1320.0000000    0.2910743
1360.0000000    0.2876991
1400.0000000    0.2980242
1440.0000000    0.2764720
1480.0000000    0.2773461
1520.0000000    0.2959942
1560.0000000    0.3038607
1600.0000000    0.2786380
1640.0000000    0.2838835
1680.0000000    0.2655652
1720.0000000    0.2461775
1760.0000000    0.2633219
1800.0000000    0.2734013
1840.0000000    0.2782630
1880.0000000    0.2736292
1920.0000000    0.2937365
1960.0000000    0.2967428
2000.0000000    0.3076614
2040.0000000    0.2887633
2080.0000000    0.2619945
2120.0000000    0.2835054
2160.0000000    0.2797876
2200.0000000    0.2727830
2240.0000000    0.2874397
2280.0000000    0.2547204
2320.0000000    0.2719434
2360.0000000    0.2594467
2400.0000000    0.2507097
2440.0000000    0.2549454
2480.0000000    0.2720127
2520.0000000    0.2856602
2560.0000000    0.2891472
2600.0000000    0.2675274
2640.0000000    0.2725464
2680.0000000    0.2637786
2720.0000000    0.2526872
2760.0000000    0.2865577
2800.0000000    0.2848706
2840.0000000    0.3003292
2880.0000000    0.2610520
2920.0000000    0.2714188
2960.0000000    0.2652310
3000.0000000    0.2672348
3040.0000000    0.2729050
3080.0000000    0.2736109
3120.0000000    0.2618982
3160.0000000    0.2866246
3200.0000000    0.2828010
3240.0000000    0.2671251
3280.0000000    0.2760817
3320.0000000    0.2958000
3360.0000000    0.2858839
3400.0000000    0.3026021
3440.0000000    0.2660199
3480.0000000    0.2773696
3520.0000000    0.2828020
3560.0000000    0.2770121
3600.0000000    0.2863821
3640.0000000    0.2853515
3680.0000000    0.2899635
3720.0000000    0.2860980
3760.0000000    0.2592706
3800.0000000    0.2813717
3840.0000000    0.3019387
3880.0000000    0.2814263
3920.0000000    0.2735943
3960.0000000    0.2766043
4000.0000000    0.2763553
4040.0000000    0.2916132
4080.0000000    0.2651899
4120.0000000    0.2813247
4160.0000000    0.2899859
4200.0000000    0.3136775
4240.0000000    0.2914800
4280.0000000    0.2850043
4320.0000000    0.2904507
4360.0000000    0.2958723
4400.0000000    0.2988441
4440.0000000    0.2690137
4480.0000000    0.2759735
4520.0000000    0.2731576
4560.0000000    0.2698066
4600.0000000    0.2664956
4640.0000000    0.2671326
4680.0000000    0.2724621
4720.0000000    0.2807373
4760.0000000    0.2744265
4800.0000000    0.2979602
4840.0000000    0.2875153
4880.0000000    0.2611876
4920.0000000    0.2751469
4960.0000000    0.2666248
5000.0000000    0.2832017
5040.0000000    0.2550190
5080.0000000    0.2785276
5120.0000000    0.2656677
5160.0000000    0.2727833
5200.0000000    0.2725784
5240.0000000    0.2763402
5280.0000000    0.2648669
5320.0000000    0.2604875
5360.0000000    0.2652818
5400.0000000    0.2886284
5440.0000000    0.2913538
5480.0000000    0.2842997
5520.0000000    0.2841710
5560.0000000    0.3102108
5600.0000000    0.2777491
5640.0000000    0.2898592
5680.0000000    0.2919813
5720.0000000    0.2658468
5760.0000000    0.2830581
5800.0000000    0.2454581
5840.0000000    0.2826411
5880.0000000    0.2865444
5920.0000000    0.2762821
5960.0000000    0.2693149
6000.0000000    0.2641301
6040.0000000    0.2823083
6080.0000000    0.2910353
6120.0000000    0.2619993
6160.0000000    0.2677200
6200.0000000    0.2631541
6240.0000000    0.2799419
6280.0000000    0.2821628
6320.0000000    0.2783990
6360.0000000    0.2867218
6400.0000000    0.2866454
6440.0000000    0.2997314
6480.0000000    0.2612565
6520.0000000    0.2652093
6560.0000000    0.2753197
6600.0000000    0.2820792
6640.0000000    0.2630486
6680.0000000    0.2667692
6720.0000000    0.2710319
6760.0000000    0.2764230
6800.0000000    0.2720679
6840.0000000    0.2805180
6880.0000000    0.2864702
6920.0000000    0.2631049
6960.0000000    0.2621064
7000.0000000    0.2778808
7040.0000000    0.2917054
7080.0000000    0.2908270
7120.0000000    0.2790522
7160.0000000    0.2865245
7200.0000000    0.3026080
7240.0000000    0.3157181
7280.0000000    0.2799433
7320.0000000    0.3094267
7360.0000000    0.2762013
7400.0000000    0.2797798
7440.0000000    0.2826683
7480.0000000    0.2852424
7520.0000000    0.3166054
7560.0000000    0.2635275
7600.0000000    0.2778090
7640.0000000    0.2829174
7680.0000000    0.2915557
7720.0000000    0.2862915
7760.0000000    0.3069480
7800.0000000    0.2941566
7840.0000000    0.2608897
7880.0000000    0.2813767
7920.0000000    0.2984902
7960.0000000    0.2794873
8000.0000000    0.3074119
8040.0000000    0.2662003
8080.0000000    0.2765187
8120.0000000    0.2652655
8160.0000000    0.2669808
8200.0000000    0.2675212
8240.0000000    0.2627606
8280.0000000    0.2779741
8320.0000000    0.2813119
8360.0000000    0.2835588
8400.0000000    0.2669191
8440.0000000    0.2672227
8480.0000000    0.2830710
8520.0000000    0.2702349
8560.0000000    0.2780982
8600.0000000    0.2897745
8640.0000000    0.2958442
8680.0000000    0.2791684
8720.0000000    0.2797691
8760.0000000    0.2904622
8800.0000000    0.2777627
8840.0000000    0.2814803
8880.0000000    0.2762912
8920.0000000    0.2912802
8960.0000000    0.2968960
9000.0000000    0.2610294
9040.0000000    0.2609036
9080.0000000    0.2670352
9120.0000000    0.2821651
9160.0000000    0.2741753
9200.0000000    0.2745428
9240.0000000    0.2783450
9280.0000000    0.2930897
9320.0000000    0.2673346
9360.0000000    0.2836629
9400.0000000    0.2881024
9440.0000000    0.2840788
9480.0000000    0.2816795
9520.0000000    0.2611930
9560.0000000    0.2633852
9600.0000000    0.2636655
9640.0000000    0.2952180
9680.0000000    0.2688327
9720.0000000    0.2577024
9760.0000000    0.2603677
9800.0000000    0.2664117
9840.0000000    0.2705524
9880.0000000    0.3052931
9920.0000000    0.2756862
9960.0000000    0.2872340
10000.0000000    0.2692119
10040.0000000    0.2656405
10080.0000000    0.2744567
10120.0000000    0.2822226
10160.0000000    0.2728729
10200.0000000    0.2869398
10240.0000000    0.2850006
10280.0000000    0.2674717
10320.0000000    0.2755702
10360.0000000    0.2598186
10400.0000000    0.2642565
10440.0000000    0.2668762
10480.0000000    0.2702747
10520.0000000    0.2864059
10560.0000000    0.2770623
10600.0000000    0.2527213
10640.0000000    0.2549709
10680.0000000    0.2762319
10720.0000000    0.2708449
10760.0000000    0.2626373
10800.0000000    0.2460993
10840.0000000    0.2466571
10880.0000000    0.2753400
10920.0000000    0.2626509
10960.0000000    0.2601981
11000.0000000    0.2613706
11040.0000000    0.2607971
11080.0000000    0.2541866
11120.0000000    0.2452521
11160.0000000    0.2634877
11200.0000000    0.2771062
11240.0000000    0.2462976
11280.0000000    0.2922427
11320.0000000    0.2473109
11360.0000000    0.2693904
11400.0000000    0.2892959
11440.0000000    0.2647728
11480.0000000    0.2932298
11520.0000000    0.2829346
11560.0000000    0.2563508
11600.0000000    0.2676615
11640.0000000    0.2740347
11680.0000000    0.2560430
11720.0000000    0.2691436
11760.0000000    0.2691355
11800.0000000    0.2950865
11840.0000000    0.2789751
11880.0000000    0.2997110
11920.0000000    0.2973498
11960.0000000    0.2941614
12000.0000000    0.2880706
12040.0000000    0.2734679
12080.0000000    0.2601239
12120.0000000    0.2610426
12160.0000000    0.2798217
12200.0000000    0.2733722
12240.0000000    0.2767489
12280.0000000    0.2774174
12320.0000000    0.2722984
12360.0000000    0.2999608
12400.0000000    0.2786686
12440.0000000    0.2694345
12480.0000000    0.2723669
12520.0000000    0.2788117
12560.0000000    0.2829578
12600.0000000    0.2710687
12640.0000000    0.2699442
12680.0000000    0.2588944
12720.0000000    0.2469593
12760.0000000    0.2652822
12800.0000000    0.2721778
12840.0000000    0.2568440
12880.0000000    0.2594160
12920.0000000    0.2476528
12960.0000000    0.2731775
13000.0000000    0.2791861
13040.0000000    0.2723522
13080.0000000    0.2679072
13120.0000000    0.2709819
13160.0000000    0.2872872
13200.0000000    0.2712276
13240.0000000    0.2605996
13280.0000000    0.2669778
13320.0000000    0.2663850
13360.0000000    0.2742567
13400.0000000    0.2716145
13440.0000000    0.2776960
13480.0000000    0.2888672
13520.0000000    0.2654226
13560.0000000    0.2792453
13600.0000000    0.2641531
13640.0000000    0.2852862
13680.0000000    0.2645394
13720.0000000    0.2678103
13760.0000000    0.2640053
13800.0000000    0.2718113
13840.0000000    0.2693160
13880.0000000    0.2624816
13920.0000000    0.2734595
13960.0000000    0.2619053
14000.0000000    0.2523385
14040.0000000    0.2321386
14080.0000000    0.2446305
14120.0000000    0.2447257
14160.0000000    0.2563880
14200.0000000    0.2574690
14240.0000000    0.2638853
14280.0000000    0.2634931
14320.0000000    0.2563941
14360.0000000    0.2513306
14400.0000000    0.2511846
14440.0000000    0.2649508
14480.0000000    0.2703727
14520.0000000    0.2743505
14560.0000000    0.2609419
14600.0000000    0.2525907
14640.0000000    0.2596775
14680.0000000    0.2480837
14720.0000000    0.2527591
14760.0000000    0.2577929
14800.0000000    0.2550438
14840.0000000    0.2538099
14880.0000000    0.2556364
14920.0000000    0.2773964
14960.0000000    0.2686970
15000.0000000    0.2673692
15040.0000000    0.2689275
15080.0000000    0.2539148
15120.0000000    0.2509398
15160.0000000    0.2549186
15200.0000000    0.2569148
15240.0000000    0.2442093
15280.0000000    0.2511756
15320.0000000    0.2580113
15360.0000000    0.2593502
15400.0000000    0.2563454
15440.0000000    0.2538417
15480.0000000    0.2557076
15520.0000000    0.2747885
15560.0000000    0.2588106
15600.0000000    0.2614775
15640.0000000    0.2488534
15680.0000000    0.2636224
15720.0000000    0.2528544
15760.0000000    0.2644838
15800.0000000    0.2728479
15840.0000000    0.2682854
15880.0000000    0.2631683
15920.0000000    0.2687584
15960.0000000    0.2744152
16000.0000000    0.2778906
16040.0000000    0.2558945
16080.0000000    0.2641312
16120.0000000    0.2524950
16160.0000000    0.2739198
16200.0000000    0.2631658
16240.0000000    0.2813230
16280.0000000    0.2575954
16320.0000000    0.2832018
16360.0000000    0.2736690
16400.0000000    0.2680242
16440.0000000    0.2634766
16480.0000000    0.2473918
16520.0000000    0.2625306
16560.0000000    0.2427623
16600.0000000    0.2723995
16640.0000000    0.2713641
16680.0000000    0.2596786
16720.0000000    0.2759579
16760.0000000    0.2716266
16800.0000000    0.2732328
16840.0000000    0.2732643
16880.0000000    0.2605393
16920.0000000    0.2893457
16960.0000000    0.2656765
17000.0000000    0.2677169
17040.0000000    0.2687883
17080.0000000    0.2772064
17120.0000000    0.2755049
17160.0000000    0.2872094
17200.0000000    0.2714818
17240.0000000    0.2646660
17280.0000000    0.2582848
17320.0000000    0.2663218
17360.0000000    0.2547265
17400.0000000    0.2557775
17440.0000000    0.2617138
17480.0000000    0.2585022
17520.0000000    0.2589388
17560.0000000    0.2620994
17600.0000000    0.2447166
17640.0000000    0.2738489
17680.0000000    0.2559640
17720.0000000    0.2431570
17760.0000000    0.2578254
17800.0000000    0.2595328
17840.0000000    0.2621051
17880.0000000    0.2507698
17920.0000000    0.2505623
17960.0000000    0.2492640
18000.0000000    0.2668953
18040.0000000    0.2689670
18080.0000000    0.2731469
18120.0000000    0.2659340
18160.0000000    0.2864644
18200.0000000    0.2769355
18240.0000000    0.2559706
18280.0000000    0.2931867
18320.0000000    0.2912875
18360.0000000    0.2781959
18400.0000000    0.2797510
18440.0000000    0.2862461
18480.0000000    0.2694470
18520.0000000    0.2704087
18560.0000000    0.2996210
18600.0000000    0.2874980
18640.0000000    0.2846870
18680.0000000    0.2721928
18720.0000000    0.2821696
18760.0000000    0.2955285
18800.0000000    0.2754891
18840.0000000    0.2672687
18880.0000000    0.2790594
18920.0000000    0.2795974
18960.0000000    0.2843911
19000.0000000    0.2785906
19040.0000000    0.2684730
19080.0000000    0.2891707
19120.0000000    0.3038298
19160.0000000    0.3029067
19200.0000000    0.2678402
19240.0000000    0.2883314
19280.0000000    0.2552630
19320.0000000    0.2581934
19360.0000000    0.2709240
19400.0000000    0.2662401
19440.0000000    0.2716826
19480.0000000    0.2691159
19520.0000000    0.2743523
19560.0000000    0.2663394
19600.0000000    0.2581090
19640.0000000    0.2872861
19680.0000000    0.2906264
19720.0000000    0.2956437
19760.0000000    0.2894579
19800.0000000    0.2748849
19840.0000000    0.2964807
19880.0000000    0.3080702
19920.0000000    0.2771546
19960.0000000    0.2920229
20000.0000000    0.2737744
20040.0000000    0.3019877
20080.0000000    0.2895418
20120.0000000    0.3094400
20160.0000000    0.3027628
20200.0000000    0.2999634
20240.0000000    0.2748312
20280.0000000    0.2727405
20320.0000000    0.2775008
20360.0000000    0.2651714
20400.0000000    0.2826512
20440.0000000    0.2613099
20480.0000000    0.2609596
20520.0000000    0.2751984
20560.0000000    0.2935817
20600.0000000    0.2797685
20640.0000000    0.2709514
20680.0000000    0.2672757
20720.0000000    0.2697951
20760.0000000    0.2601927
20800.0000000    0.2882934
20840.0000000    0.2718193
20880.0000000    0.3015533
20920.0000000    0.2697322
20960.0000000    0.2826963
21000.0000000    0.2825467
21040.0000000    0.2801659
21080.0000000    0.2760558
21120.0000000    0.2742085
21160.0000000    0.2834471
21200.0000000    0.2746892
21240.0000000    0.2888897
21280.0000000    0.2734762
21320.0000000    0.2713914
21360.0000000    0.2605744
21400.0000000    0.2678827
21440.0000000    0.2590988
21480.0000000    0.2589687
21520.0000000    0.2609673
21560.0000000    0.2695899
21600.0000000    0.2662298
21640.0000000    0.2603189
21680.0000000    0.2522565
21720.0000000    0.2626817
21760.0000000    0.2654305
21800.0000000    0.2865002
21840.0000000    0.2936466
21880.0000000    0.2642690
21920.0000000    0.2844146
21960.0000000    0.2848958
22000.0000000    0.3001342
22040.0000000    0.3009425
22080.0000000    0.2768217
22120.0000000    0.3050798
22160.0000000    0.2955104
22200.0000000    0.3005559
22240.0000000    0.2746607
22280.0000000    0.2929020
22320.0000000    0.2904558
22360.0000000    0.2785871
22400.0000000    0.2864664
22440.0000000    0.2900126
22480.0000000    0.2834813
22520.0000000    0.2926222
22560.0000000    0.2803751
22600.0000000    0.2757123
22640.0000000    0.2754172
22680.0000000    0.2834070
22720.0000000    0.3039505
22760.0000000    0.2940671
22800.0000000    0.3128150
22840.0000000    0.2783172
22880.0000000    0.2720454
22920.0000000    0.2961687
22960.0000000    0.2862533
23000.0000000    0.3094204
23040.0000000    0.3062824
23080.0000000    0.2848206
23120.0000000    0.2741281
23160.0000000    0.2680674
23200.0000000    0.2613603
23240.0000000    0.2483711
23280.0000000    0.2662267
23320.0000000    0.2639788
23360.0000000    0.2854339
23400.0000000    0.2620113
23440.0000000    0.2700334
23480.0000000    0.2996326
23520.0000000    0.2749874
23560.0000000    0.2826144
23600.0000000    0.2793576
23640.0000000    0.2681675
23680.0000000    0.2618653
23720.0000000    0.2737506
23760.0000000    0.2805876
23800.0000000    0.2883994
23840.0000000    0.2956459
23880.0000000    0.2993635
23920.0000000    0.2932771
23960.0000000    0.2823640
24000.0000000    0.2862571
24040.0000000    0.2988669
24080.0000000    0.2610154
24120.0000000    0.2562907
24160.0000000    0.2726561
24200.0000000    0.2565113
24240.0000000    0.2874226
24280.0000000    0.2849145
24320.0000000    0.2640449
24360.0000000    0.2567927
24400.0000000    0.2661780
24440.0000000    0.2712416
24480.0000000    0.2792405
24520.0000000    0.2635638
24560.0000000    0.2792177
24600.0000000    0.2544832
24640.0000000    0.2549786
24680.0000000    0.2589358
24720.0000000    0.2654338
24760.0000000    0.2464681
24800.0000000    0.2661104
24840.0000000    0.2519253
24880.0000000    0.2648608
24920.0000000    0.2517559
24960.0000000    0.2743345
25000.0000000    0.2665215
25040.0000000    0.2539127
25080.0000000    0.2679998
25120.0000000    0.2828607
25160.0000000    0.2678674
25200.0000000    0.2749773
25240.0000000    0.2833231
25280.0000000    0.2993208
25320.0000000    0.2914437
25360.0000000    0.2651452
25400.0000000    0.3103091
25440.0000000    0.2844417
25480.0000000    0.2721830
25520.0000000    0.2959338
25560.0000000    0.2765014
25600.0000000    0.2765476
25640.0000000    0.2832496
25680.0000000    0.2922574
25720.0000000    0.2597395
25760.0000000    0.2838729
25800.0000000    0.2731360
25840.0000000    0.2560941
25880.0000000    0.2716203
25920.0000000    0.2820157
25960.0000000    0.2850487
26000.0000000    0.2907134
26040.0000000    0.2895235
26080.0000000    0.2791424
26120.0000000    0.2888029
26160.0000000    0.2669165
26200.0000000    0.2766075
26240.0000000    0.2772298
26280.0000000    0.2803355
26320.0000000    0.2904901
26360.0000000    0.2708193
26400.0000000    0.2674387
26440.0000000    0.2585746
26480.0000000    0.2666899
26520.0000000    0.2888467
26560.0000000    0.2853222
26600.0000000    0.2606212
26640.0000000    0.2694981
26680.0000000    0.2884401
26720.0000000    0.2889320
26760.0000000    0.2788345
26800.0000000    0.2758693
26840.0000000    0.2719058
26880.0000000    0.2720330
26920.0000000    0.2701529
26960.0000000    0.2767267
27000.0000000    0.2564498
27040.0000000    0.2598476
27080.0000000    0.2781653
27120.0000000    0.2818677
27160.0000000    0.2849024
27200.0000000    0.2619621
27240.0000000    0.2724390
27280.0000000    0.2657913
27320.0000000    0.2852598
27360.0000000    0.2762721
27400.0000000    0.2827294
27440.0000000    0.2584420
27480.0000000    0.2570227
27520.0000000    0.2634256
27560.0000000    0.2586982
27600.0000000    0.2701682
27640.0000000    0.2894489
27680.0000000    0.2707877
27720.0000000    0.2751799
27760.0000000    0.2689862
27800.0000000    0.2466578
27840.0000000    0.2454575
27880.0000000    0.2728771
27920.0000000    0.2676435
27960.0000000    0.2700592
28000.0000000    0.2589823
28040.0000000    0.2554240
28080.0000000    0.2747983
28120.0000000    0.2436713
28160.0000000    0.2742795
28200.0000000    0.2696418
28240.0000000    0.2544237
28280.0000000    0.2720882
28320.0000000    0.2767490
28360.0000000    0.2870305
28400.0000000    0.2760344
28440.0000000    0.2615711
28480.0000000    0.2617853
28520.0000000    0.2849624
28560.0000000    0.2731274
28600.0000000    0.2489803
28640.0000000    0.2778002
28680.0000000    0.2668197
28720.0000000    0.2607145
28760.0000000    0.2509450
28800.0000000    0.2503465
28840.0000000    0.2572467
28880.0000000    0.2554435
28920.0000000    0.2678772
28960.0000000    0.2449797
29000.0000000    0.2694415
29040.0000000    0.2609699
29080.0000000    0.2694061
29120.0000000    0.2693929
29160.0000000    0.2634365
29200.0000000    0.2744888
29240.0000000    0.2467046
29280.0000000    0.2708298
29320.0000000    0.2719034
29360.0000000    0.2707514
29400.0000000    0.2545142
29440.0000000    0.2634436
29480.0000000    0.2722064
29520.0000000    0.2769124
29560.0000000    0.2631269
29600.0000000    0.2739409
29640.0000000    0.2867348
29680.0000000    0.2879347
29720.0000000    0.2853576
29760.0000000    0.2853945
29800.0000000    0.2815545
29840.0000000    0.2633374
29880.0000000    0.2873094
29920.0000000    0.2791327
29960.0000000    0.2885721
30000.0000000    0.2637550
30040.0000000    0.2933241
30080.0000000    0.2865395
30120.0000000    0.3023168
30160.0000000    0.2884471
30200.0000000    0.2866789
30240.0000000    0.2819989
30280.0000000    0.2768727
30320.0000000    0.2912998
30360.0000000    0.2634596
30400.0000000    0.2750685
30440.0000000    0.2681057
30480.0000000    0.2482377
30520.0000000    0.2577496
30560.0000000    0.2822845
30600.0000000    0.2639221
30640.0000000    0.2826688
30680.0000000    0.2659405
30720.0000000    0.2832490
30760.0000000    0.2754501
30800.0000000    0.2840734
30840.0000000    0.2819030
30880.0000000    0.2843862
30920.0000000    0.2974881
30960.0000000    0.2850387
31000.0000000    0.2806258
31040.0000000    0.2607960
31080.0000000    0.2878464
31120.0000000    0.2854952
31160.0000000    0.2648832
31200.0000000    0.2656187
31240.0000000    0.2642956
31280.0000000    0.2395107
31320.0000000    0.2566080
31360.0000000    0.2605882
31400.0000000    0.2672174
31440.0000000    0.2560500
31480.0000000    0.2348250
31520.0000000    0.2531798
31560.0000000    0.2729378
31600.0000000    0.2579752
31640.0000000    0.2709225
31680.0000000    0.2747920
31720.0000000    0.2662391
31760.0000000    0.2622929
31800.0000000    0.2725016
31840.0000000    0.2657197
31880.0000000    0.2905004
31920.0000000    0.2703127
31960.0000000    0.2492596
32000.0000000    0.2563769
32040.0000000    0.2618248
32080.0000000    0.2511173
32120.0000000    0.2569473
32160.0000000    0.2605174
32200.0000000    0.2860871
32240.0000000    0.2784201
32280.0000000    0.2875065
32320.0000000    0.2816767
32360.0000000    0.2691655
32400.0000000    0.2665508
32440.0000000    0.2681878
32480.0000000    0.2613653
32520.0000000    0.2473917
32560.0000000    0.2612689
32600.0000000    0.2464303
32640.0000000    0.2660787
32680.0000000    0.2458376
32720.0000000    0.2463497
32760.0000000    0.2651970
32800.0000000    0.2522005
32840.0000000    0.2677536
32880.0000000    0.2618146
32920.0000000    0.2800518
32960.0000000    0.2730750
33000.0000000    0.2931821
33040.0000000    0.2881603
33080.0000000    0.2794087
33120.0000000    0.2952386
33160.0000000    0.2848763
33200.0000000    0.2811066
33240.0000000    0.2594250
33280.0000000    0.2688101
33320.0000000    0.2711972
33360.0000000    0.2633105
33400.0000000    0.2591728
33440.0000000    0.2803891
33480.0000000    0.2801028
33520.0000000    0.2801653
33560.0000000    0.2645373
33600.0000000    0.2436372
33640.0000000    0.2716901
33680.0000000    0.2619161
33720.0000000    0.2746501
33760.0000000    0.2605959
33800.0000000    0.2762337
33840.0000000    0.2931815
33880.0000000    0.2901162
33920.0000000    0.2750575
33960.0000000    0.2838124
34000.0000000    0.2737248
34040.0000000    0.2688683
34080.0000000    0.2960692
34120.0000000    0.2963910
34160.0000000    0.2746264
34200.0000000    0.2788982
34240.0000000    0.3010302
34280.0000000    0.2837583
34320.0000000    0.3033758
34360.0000000    0.2899857
34400.0000000    0.2860599
34440.0000000    0.2710108
34480.0000000    0.2886248
34520.0000000    0.2769950
34560.0000000    0.3029108
34600.0000000    0.2770662
34640.0000000    0.2662440
34680.0000000    0.2645866
34720.0000000    0.2800939
34760.0000000    0.2883785
34800.0000000    0.2634619
34840.0000000    0.3080675
34880.0000000    0.3003361
34920.0000000    0.3034526
34960.0000000    0.2990486
35000.0000000    0.2830015
35040.0000000    0.2768096
35080.0000000    0.2731607
35120.0000000    0.2720015
35160.0000000    0.2816206
35200.0000000    0.2758270
35240.0000000    0.2659655
35280.0000000    0.2611234
35320.0000000    0.2735048
35360.0000000    0.2848890
35400.0000000    0.2748777
35440.0000000    0.2661823
35480.0000000    0.2597021
35520.0000000    0.2640150
35560.0000000    0.2582020
35600.0000000    0.2521048
35640.0000000    0.2706886
35680.0000000    0.2821727
35720.0000000    0.2525876
35760.0000000    0.2643325
35800.0000000    0.2665748
35840.0000000    0.2712362
35880.0000000    0.2769854
35920.0000000    0.2840374
35960.0000000    0.2818877
36000.0000000    0.2780687
36040.0000000    0.2884944
36080.0000000    0.2729626
36120.0000000    0.2633759
36160.0000000    0.2820010
36200.0000000    0.2965279
36240.0000000    0.2719946
36280.0000000    0.2639368
36320.0000000    0.2692190
36360.0000000    0.2701157
36400.0000000    0.2741401
36440.0000000    0.2620744
36480.0000000    0.2580550
36520.0000000    0.2420944
36560.0000000    0.2674569
36600.0000000    0.2615417
36640.0000000    0.2492777
36680.0000000    0.2583187
36720.0000000    0.2565082
36760.0000000    0.2645414
36800.0000000    0.2629232
36840.0000000    0.2687084
36880.0000000    0.2707100
36920.0000000    0.2681462
36960.0000000    0.2939676
37000.0000000    0.2765256
37040.0000000    0.2766389
37080.0000000    0.2530942
37120.0000000    0.2632578
37160.0000000    0.2541000
37200.0000000    0.2710338
37240.0000000    0.2559681
37280.0000000    0.2408771
37320.0000000    0.2475118
37360.0000000    0.2518834
37400.0000000    0.2758009
37440.0000000    0.2500433
37480.0000000    0.2572826
37520.0000000    0.2644238
37560.0000000    0.2597432
37600.0000000    0.2535180
37640.0000000    0.2410864
37680.0000000    0.2671958
37720.0000000    0.2474769
37760.0000000    0.2563195
37800.0000000    0.2677137
37840.0000000    0.2752344
37880.0000000    0.2536055
37920.0000000    0.2501242
37960.0000000    0.2710170
38000.0000000    0.2702129
38040.0000000    0.2696297
38080.0000000    0.2757936
38120.0000000    0.2672293
38160.0000000    0.2549520
38200.0000000    0.2603099
38240.0000000    0.2932611
38280.0000000    0.2620435
38320.0000000    0.2455265
38360.0000000    0.2560822
38400.0000000    0.2407914
38440.0000000    0.2668565
38480.0000000    0.2506306
38520.0000000    0.2633898
38560.0000000    0.2541938
38600.0000000    0.2555963
38640.0000000    0.2532942
38680.0000000    0.2800851
38720.0000000    0.2657608
38760.0000000    0.2693716
38800.0000000    0.2498348
38840.0000000    0.2560515
38880.0000000    0.2563193
38920.0000000    0.2658053
38960.0000000    0.2728829
39000.0000000    0.2799368
39040.0000000    0.2715936
39080.0000000    0.2734002
39120.0000000    0.2684779
39160.0000000    0.2678260
39200.0000000    0.2516300
39240.0000000    0.2722306
39280.0000000    0.2663663
39320.0000000    0.2458425
39360.0000000    0.2728736
39400.0000000    0.2585782
39440.0000000    0.2827106
39480.0000000    0.2828898
39520.0000000    0.2649572
39560.0000000    0.2646527
39600.0000000    0.2732977
39640.0000000    0.2772106
39680.0000000    0.2573115
39720.0000000    0.2653635
39760.0000000    0.2550242
39800.0000000    0.2563094
39840.0000000    0.2528888
39880.0000000    0.2490130
39920.0000000    0.2578006
39960.0000000    0.2454205
40000.0000000    0.2476084
40040.0000000    0.2442299
40080.0000000    0.2520230
40120.0000000    0.2407443
40160.0000000    0.2615293
40200.0000000    0.2563575
40240.0000000    0.2634208
40280.0000000    0.2468629
40320.0000000    0.2362398
40360.0000000    0.2333954
40400.0000000    0.2666579
40440.0000000    0.2701605
40480.0000000    0.2532597
40520.0000000    0.2428559
40560.0000000    0.2611181
40600.0000000    0.2615381
40640.0000000    0.2594257
40680.0000000    0.2447932
40720.0000000    0.2535041
40760.0000000    0.2321455
40800.0000000    0.2510470
40840.0000000    0.2416600
40880.0000000    0.2626710
40920.0000000    0.2491241
40960.0000000    0.2520382
41000.0000000    0.2488690
41040.0000000    0.2602243
41080.0000000    0.2357568
41120.0000000    0.2682070
41160.0000000    0.2547922
41200.0000000    0.2793400
41240.0000000    0.2664915
41280.0000000    0.2697324
41320.0000000    0.2571012
41360.0000000    0.2576870
41400.0000000    0.2609225
41440.0000000    0.2552382
41480.0000000    0.2609899
41520.0000000    0.2826269
41560.0000000    0.2916760
41600.0000000    0.2713666
41640.0000000    0.2884580
41680.0000000    0.2706958
41720.0000000    0.2692711
41760.0000000    0.2581688
41800.0000000    0.2816183
41840.0000000    0.3015144
41880.0000000    0.2774512
41920.0000000    0.2735918
41960.0000000    0.2664780
42000.0000000    0.2863293
42040.0000000    0.2853356
42080.0000000    0.2644889
42120.0000000    0.2440186
42160.0000000    0.2833438
42200.0000000    0.2618888
42240.0000000    0.2656163
42280.0000000    0.2409322
42320.0000000    0.2497951
42360.0000000    0.2489512
42400.0000000    0.2374620
42440.0000000    0.2404694
42480.0000000    0.2350648
42520.0000000    0.2383777
42560.0000000    0.2495460
42600.0000000    0.2616526
42640.0000000    0.2277278
42680.0000000    0.2557756
42720.0000000    0.2586729
42760.0000000    0.2526625
42800.0000000    0.2698830
42840.0000000    0.2487673
42880.0000000    0.2594200
42920.0000000    0.2530669
42960.0000000    0.2779112
43000.0000000    0.2682765
43040.0000000    0.2789307
43080.0000000    0.2671037
43120.0000000    0.2680902
43160.0000000    0.2801578
43200.0000000    0.2733530
43240.0000000    0.2886384
43280.0000000    0.2527667
43320.0000000    0.2514622
43360.0000000    0.2410677
43400.0000000    0.2498947
43440.0000000    0.2471482
43480.0000000    0.2547675
43520.0000000    0.2606450
43560.0000000    0.2696756
43600.0000000    0.2738011
43640.0000000    0.2533814
43680.0000000    0.2581841
43720.0000000    0.2546670
43760.0000000    0.2472767
43800.0000000    0.2528875
43840.0000000    0.2610977
43880.0000000    0.2619923
43920.0000000    0.2586779
43960.0000000    0.2419127
44000.0000000    0.2529742
44040.0000000    0.2633861
44080.0000000    0.2583719
44120.0000000    0.2512390
44160.0000000    0.2505088
44200.0000000    0.2702641
44240.0000000    0.2616288
44280.0000000    0.2583909
44320.0000000    0.2553160
44360.0000000    0.2695232
44400.0000000    0.2814038
44440.0000000    0.2931749
44480.0000000    0.2652758
44520.0000000    0.2732617
44560.0000000    0.2509528
44600.0000000    0.2423223
44640.0000000    0.2626878
44680.0000000    0.2512027
44720.0000000    0.2579862
44760.0000000    0.2690457
44800.0000000    0.2738436
44840.0000000    0.2633030
44880.0000000    0.2729220
44920.0000000    0.2696996
44960.0000000    0.2795979
45000.0000000    0.2861323
45040.0000000    0.2587900
45080.0000000    0.2653826
45120.0000000    0.2672994
45160.0000000    0.2685899
45200.0000000    0.2697506
45240.0000000    0.2648056
45280.0000000    0.2766479
45320.0000000    0.2811562
45360.0000000    0.2724563
45400.0000000    0.2723770
45440.0000000    0.2700413
45480.0000000    0.2689510
45520.0000000    0.2722880
45560.0000000    0.2880492
45600.0000000    0.2734435
45640.0000000    0.2972253
45680.0000000    0.2996356
45720.0000000    0.2726159
45760.0000000    0.2673099
45800.0000000    0.2859007
45840.0000000    0.2516820
45880.0000000    0.2799233
45920.0000000    0.2779793
45960.0000000    0.2739428
46000.0000000    0.2631837
46040.0000000    0.2801317
46080.0000000    0.2609364
46120.0000000    0.2655272
46160.0000000    0.2579990
46200.0000000    0.3026293
46240.0000000    0.2370118
46280.0000000    0.2513333
46320.0000000    0.2558062
46360.0000000    0.2654990
46400.0000000    0.2694852
46440.0000000    0.2660080
46480.0000000    0.2645641
46520.0000000    0.2588713
46560.0000000    0.2447651
46600.0000000    0.2505292
46640.0000000    0.2605169
46680.0000000    0.2728747
46720.0000000    0.2471130
46760.0000000    0.2693180
46800.0000000    0.2458914
46840.0000000    0.2555545
46880.0000000    0.2538080
46920.0000000    0.2509739
46960.0000000    0.2749570
47000.0000000    0.2696797
47040.0000000    0.2518992
47080.0000000    0.2532830
47120.0000000    0.2753004
47160.0000000    0.2850589
47200.0000000    0.2947359
47240.0000000    0.2715651
47280.0000000    0.2792319
47320.0000000    0.2861888
47360.0000000    0.2552114
47400.0000000    0.2516868
47440.0000000    0.2730017
47480.0000000    0.2581557
47520.0000000    0.2673405
47560.0000000    0.2531261
47600.0000000    0.2731378
47640.0000000    0.2799525
47680.0000000    0.2537128
47720.0000000    0.2818700
47760.0000000    0.2569939
47800.0000000    0.2722794
47840.0000000    0.2631055
47880.0000000    0.2875361
47920.0000000    0.2795793
47960.0000000    0.2658304
48000.0000000    0.2525474
48040.0000000    0.2630105
48080.0000000    0.2754143
48120.0000000    0.2684597
48160.0000000    0.2750058
48200.0000000    0.2802663
48240.0000000    0.2742252
48280.0000000    0.2748047
48320.0000000    0.2594358
48360.0000000    0.2793119
48400.0000000    0.2769864
48440.0000000    0.2657266
48480.0000000    0.2607473
48520.0000000    0.2599353
48560.0000000    0.2734060
48600.0000000    0.2668048
48640.0000000    0.2907653
48680.0000000    0.2866864
48720.0000000    0.2827838
48760.0000000    0.2621169
48800.0000000    0.2804964
48840.0000000    0.2770393
48880.0000000    0.2715540
48920.0000000    0.2775587
48960.0000000    0.2543919
49000.0000000    0.2611317
49040.0000000    0.2615450
49080.0000000    0.2595909
49120.0000000    0.2706268
49160.0000000    0.2636914
49200.0000000    0.2739026
49240.0000000    0.2764296
49280.0000000    0.2663636
49320.0000000    0.2789052
49360.0000000    0.2799302
49400.0000000    0.2626384
49440.0000000    0.2682973
49480.0000000    0.2720715
49520.0000000    0.2647299
49560.0000000    0.2713292
49600.0000000    0.2865075
49640.0000000    0.2797567
49680.0000000    0.2659933
49720.0000000    0.2766013
49760.0000000    0.2822567
49800.0000000    0.2750520
49840.0000000    0.2739849
49880.0000000    0.2812135
49920.0000000    0.2783972
49960.0000000    0.2760701
50000.0000000    0.2540559
50040.0000000    0.2658675
50080.0000000    0.2817087
50120.0000000    0.2412358
50160.0000000    0.2526013
50200.0000000    0.2576213
50240.0000000    0.2608363
50280.0000000    0.2621938
50320.0000000    0.2571402
50360.0000000    0.2636961
50400.0000000    0.2629846
50440.0000000    0.2550266
50480.0000000    0.2804699
50520.0000000    0.2761368
50560.0000000    0.2817962
50600.0000000    0.2693796
50640.0000000    0.2695236
50680.0000000    0.2694518
50720.0000000    0.2752159
50760.0000000    0.2740481
50800.0000000    0.2668184
50840.0000000    0.2704031
50880.0000000    0.2612460
50920.0000000    0.2795830
50960.0000000    0.2756105
51000.0000000    0.2798078
51040.0000000    0.2653521
51080.0000000    0.2616493
51120.0000000    0.2873330
51160.0000000    0.2765020
51200.0000000    0.2583002
51240.0000000    0.2583975
51280.0000000    0.2783180
51320.0000000    0.2644903
51360.0000000    0.2701919
51400.0000000    0.2719532
51440.0000000    0.2755881
51480.0000000    0.2719716
51520.0000000    0.2655655
51560.0000000    0.2683599
51600.0000000    0.2794347
51640.0000000    0.2764131
51680.0000000    0.2707378
51720.0000000    0.3033240
51760.0000000    0.2758458
51800.0000000    0.3119483
51840.0000000    0.2855784
51880.0000000    0.2945310
51920.0000000    0.2650313
51960.0000000    0.2592291
52000.0000000    0.2866580
52040.0000000    0.2851689
52080.0000000    0.2813188
52120.0000000    0.2768357
52160.0000000    0.2993037
52200.0000000    0.2901478
52240.0000000    0.3006358
52280.0000000    0.2972048
52320.0000000    0.2751840
52360.0000000    0.2615118
52400.0000000    0.2622721
52440.0000000    0.3023590
52480.0000000    0.2695281
52520.0000000    0.2693317
52560.0000000    0.2730263
52600.0000000    0.2622623
52640.0000000    0.2708067
52680.0000000    0.2992500
52720.0000000    0.2981806
52760.0000000    0.2773686
52800.0000000    0.2641110
52840.0000000    0.2795667
52880.0000000    0.2793541
52920.0000000    0.2528404
52960.0000000    0.2780585
53000.0000000    0.2820275
53040.0000000    0.2729502
53080.0000000    0.2583387
53120.0000000    0.2693258
53160.0000000    0.2723417
53200.0000000    0.2852655
53240.0000000    0.2931604
53280.0000000    0.2946568
53320.0000000    0.2850149
53360.0000000    0.3039603
53400.0000000    0.2917438
53440.0000000    0.3007781
53480.0000000    0.3006880
53520.0000000    0.3074684
53560.0000000    0.3001410
53600.0000000    0.2816293
53640.0000000    0.2704597
53680.0000000    0.2873484
53720.0000000    0.2982885
53760.0000000    0.2923647
53800.0000000    0.2813620
53840.0000000    0.2851241
53880.0000000    0.2773757
53920.0000000    0.2813035
53960.0000000    0.2733989
54000.0000000    0.2812537
54040.0000000    0.2875858
54080.0000000    0.2930624
54120.0000000    0.2793863
54160.0000000    0.3139299
54200.0000000    0.2819543
54240.0000000    0.3057240
54280.0000000    0.2806708
54320.0000000    0.2880004
54360.0000000    0.2935688
54400.0000000    0.2924733
54440.0000000    0.2879917
54480.0000000    0.3067668
54520.0000000    0.2763460
54560.0000000    0.2751245
54600.0000000    0.2700460
54640.0000000    0.2790916
54680.0000000    0.2716024
54720.0000000    0.2556050
54760.0000000    0.2564502
54800.0000000    0.2636841
54840.0000000    0.2921867
54880.0000000    0.2897061
54920.0000000    0.2835255
54960.0000000    0.2773035
55000.0000000    0.2794234
55040.0000000    0.2929223
55080.0000000    0.2800288
55120.0000000    0.2786157
55160.0000000    0.2807552
55200.0000000    0.2791463
55240.0000000    0.2896566
55280.0000000    0.2683977
55320.0000000    0.2836291
55360.0000000    0.2691533
55400.0000000    0.2625783
55440.0000000    0.2811243
55480.0000000    0.2776180
55520.0000000    0.2705042
55560.0000000    0.2997931
55600.0000000    0.2681900
55640.0000000    0.2747215
55680.0000000    0.2762484
55720.0000000    0.2847736
55760.0000000    0.3034637
55800.0000000    0.2884005
55840.0000000    0.2745975
55880.0000000    0.2649287
55920.0000000    0.2611730
55960.0000000    0.2667193
56000.0000000    0.2618867
56040.0000000    0.2632470
56080.0000000    0.2957973
56120.0000000    0.2665026
56160.0000000    0.2647599
56200.0000000    0.2756831
56240.0000000    0.2792580
56280.0000000    0.3093755
56320.0000000    0.2927908
56360.0000000    0.2755512
56400.0000000    0.2809578
56440.0000000    0.2850704
56480.0000000    0.2806169
56520.0000000    0.2839732
56560.0000000    0.2636447
56600.0000000    0.2781159
56640.0000000    0.2788428
56680.0000000    0.2731835
56720.0000000    0.2787523
56760.0000000    0.2811518
56800.0000000    0.2752488
56840.0000000    0.2823373
56880.0000000    0.2722087
56920.0000000    0.2697389
56960.0000000    0.2557970
57000.0000000    0.2609312
57040.0000000    0.2717549
57080.0000000    0.2651697
57120.0000000    0.2624162
57160.0000000    0.2546690
57200.0000000    0.2499954
57240.0000000    0.2347639
57280.0000000    0.2173069
57320.0000000    0.2343472
57360.0000000    0.2358754
57400.0000000    0.2542127
57440.0000000    0.2473147
57480.0000000    0.2496796
57520.0000000    0.2443550
57560.0000000    0.2760243
57600.0000000    0.2610898
57640.0000000    0.2792698
57680.0000000    0.2689096
57720.0000000    0.2944707
57760.0000000    0.2699126
57800.0000000    0.2514975
57840.0000000    0.2407339
57880.0000000    0.2602184
57920.0000000    0.2734686
57960.0000000    0.2652682
58000.0000000    0.2724286
58040.0000000    0.2790455
58080.0000000    0.2608998
58120.0000000    0.2717229
58160.0000000    0.2575004
58200.0000000    0.2611670
58240.0000000    0.2647511
58280.0000000    0.2457100
58320.0000000    0.2464992
58360.0000000    0.2709335
58400.0000000    0.2776640
58440.0000000    0.2495526
58480.0000000    0.2693417
58520.0000000    0.2798214
58560.0000000    0.2804330
58600.0000000    0.2851757
58640.0000000    0.2656443
58680.0000000    0.2881450
58720.0000000    0.2808096
58760.0000000    0.2728806
58800.0000000    0.2799101
58840.0000000    0.3099369
58880.0000000    0.3009581
58920.0000000    0.2920755
58960.0000000    0.2978273
59000.0000000    0.2979155
59040.0000000    0.2802434
59080.0000000    0.2715123
59120.0000000    0.2606237
59160.0000000    0.2942905
59200.0000000    0.2872899
59240.0000000    0.2532935
59280.0000000    0.2579669
59320.0000000    0.2559239
59360.0000000    0.2863749
59400.0000000    0.2708200
59440.0000000    0.2820168
59480.0000000    0.2721113
59520.0000000    0.2602006
59560.0000000    0.2686197
59600.0000000    0.2936391
59640.0000000    0.2888086
59680.0000000    0.2772625
59720.0000000    0.2831748
59760.0000000    0.2758805
59800.0000000    0.2810147
59840.0000000    0.2855280
59880.0000000    0.2813697
59920.0000000    0.2740344
59960.0000000    0.2649771
60000.0000000    0.2849464
60040.0000000    0.2887225
60080.0000000    0.2729419
60120.0000000    0.2883463
60160.0000000    0.2784160
60200.0000000    0.2718911
60240.0000000    0.2895593
60280.0000000    0.2657979
60320.0000000    0.2772911
60360.0000000    0.2739545
60400.0000000    0.2781151
60440.0000000    0.2815441
60480.0000000    0.2884099
60520.0000000    0.2760907
60560.0000000    0.2904276
60600.0000000    0.2629947
60640.0000000    0.2721509
60680.0000000    0.2546371
60720.0000000    0.2954329
60760.0000000    0.2529217
60800.0000000    0.2947882
60840.0000000    0.2609472
60880.0000000    0.2632524
60920.0000000    0.2717074
60960.0000000    0.2634134
61000.0000000    0.2852803
61040.0000000    0.2795736
61080.0000000    0.2793079
61120.0000000    0.2799028
61160.0000000    0.2847087
61200.0000000    0.2751541
61240.0000000    0.2564922
61280.0000000    0.2687470
61320.0000000    0.2821078
61360.0000000    0.2868694
61400.0000000    0.2813466
61440.0000000    0.2621428
61480.0000000    0.2876957
61520.0000000    0.2887552
61560.0000000    0.2909939
61600.0000000    0.2983733
61640.0000000    0.2932824
61680.0000000    0.2743311
61720.0000000    0.2801000
61760.0000000    0.2916403
61800.0000000    0.2710228
61840.0000000    0.2709263
61880.0000000    0.2706687
61920.0000000    0.2897557
61960.0000000    0.2773646
62000.0000000    0.2873144
62040.0000000    0.2799602
62080.0000000    0.2708530
62120.0000000    0.2795737
62160.0000000    0.2820846
62200.0000000    0.2792853
62240.0000000    0.2771272
62280.0000000    0.2762206
62320.0000000    0.2609165
62360.0000000    0.2447518
62400.0000000    0.2831019
62440.0000000    0.3031133
62480.0000000    0.2750897
62520.0000000    0.2759203
62560.0000000    0.2657974
62600.0000000    0.2725505
62640.0000000    0.2724734
62680.0000000    0.2895493
62720.0000000    0.2884774
62760.0000000    0.2702167
62800.0000000    0.2739253
62840.0000000    0.2700708
62880.0000000    0.2824904
62920.0000000    0.2860233
62960.0000000    0.2564346
63000.0000000    0.2904031
63040.0000000    0.3068008
63080.0000000    0.2771507
63120.0000000    0.2751806
63160.0000000    0.2918189
63200.0000000    0.2792411
63240.0000000    0.2780790
63280.0000000    0.2890687
63320.0000000    0.2926854
63360.0000000    0.2999869
63400.0000000    0.2890646
63440.0000000    0.3000774
63480.0000000    0.2887994
63520.0000000    0.2979124
63560.0000000    0.2919717
63600.0000000    0.3037683
63640.0000000    0.2949624
63680.0000000    0.3093198
63720.0000000    0.2995019
63760.0000000    0.3180865
63800.0000000    0.2784095
63840.0000000    0.2987100
63880.0000000    0.2932857
63920.0000000    0.3172207
63960.0000000    0.3102124
64000.0000000    0.2799082
64040.0000000    0.2800989
64080.0000000    0.2875892
64120.0000000    0.2926131
64160.0000000    0.2863621
64200.0000000    0.2770098
64240.0000000    0.2785233
64280.0000000    0.2669104
64320.0000000    0.2872541
64360.0000000    0.2778287
64400.0000000    0.2787565
64440.0000000    0.2615542
64480.0000000    0.2764015
64520.0000000    0.2737071
64560.0000000    0.2723251
64600.0000000    0.2890060
64640.0000000    0.3207629
64680.0000000    0.3014873
64720.0000000    0.2909662
64760.0000000    0.2695268
64800.0000000    0.2866674
64840.0000000    0.2760310
64880.0000000    0.2677824
64920.0000000    0.2687548
64960.0000000    0.2735412
65000.0000000    0.2686644
65040.0000000    0.2756868
65080.0000000    0.2422138
65120.0000000    0.2553958
65160.0000000    0.2713954
65200.0000000    0.2890171
65240.0000000    0.2795902
65280.0000000    0.2690198
65320.0000000    0.2766269
65360.0000000    0.2894699
65400.0000000    0.3013269
65440.0000000    0.2866937
65480.0000000    0.3032581
65520.0000000    0.2656948
65560.0000000    0.2783859
65600.0000000    0.2848848
65640.0000000    0.2595924
65680.0000000    0.2537778
65720.0000000    0.2661659
65760.0000000    0.2542281
65800.0000000    0.2357417
65840.0000000    0.2672955
65880.0000000    0.2659285
65920.0000000    0.2944419
65960.0000000    0.2711032
66000.0000000    0.2779526
66040.0000000    0.2636771
66080.0000000    0.2648430
66120.0000000    0.2562610
66160.0000000    0.2711859
66200.0000000    0.2560482
66240.0000000    0.2580138
66280.0000000    0.2652915
66320.0000000    0.2691467
66360.0000000    0.2634113
66400.0000000    0.2569251
66440.0000000    0.2734171
66480.0000000    0.2979711
66520.0000000    0.2891254
66560.0000000    0.2765909
66600.0000000    0.2756830
66640.0000000    0.2863110
66680.0000000    0.2812908
66720.0000000    0.2869961
66760.0000000    0.2750787
66800.0000000    0.2967892
66840.0000000    0.3119348
66880.0000000    0.3082157
66920.0000000    0.2939014
66960.0000000    0.2721078
67000.0000000    0.2678538
67040.0000000    0.2745686
67080.0000000    0.2472898
67120.0000000    0.2615308
67160.0000000    0.2645564
67200.0000000    0.2756664
67240.0000000    0.2533426
67280.0000000    0.2607647
67320.0000000    0.2564764
67360.0000000    0.2635039
67400.0000000    0.2617472
67440.0000000    0.2758164
67480.0000000    0.2600822
67520.0000000    0.2755366
67560.0000000    0.2662414
67600.0000000    0.2695611
67640.0000000    0.2760446
67680.0000000    0.2667041
67720.0000000    0.2556128
67760.0000000    0.2822632
67800.0000000    0.2582638
67840.0000000    0.2605841
67880.0000000    0.2902182
67920.0000000    0.2433563
67960.0000000    0.2633104
68000.0000000    0.2912698
68040.0000000    0.2878170
68080.0000000    0.2896452
68120.0000000    0.2896327
68160.0000000    0.3032687
68200.0000000    0.2804816
68240.0000000    0.2747572
68280.0000000    0.2738335
68320.0000000    0.2712019
68360.0000000    0.2958274
68400.0000000    0.2793199
68440.0000000    0.2840342
68480.0000000    0.2840774
68520.0000000    0.2967966
68560.0000000    0.2860661
68600.0000000    0.2858776
68640.0000000    0.2924954
68680.0000000    0.2741316
68720.0000000    0.2658483
68760.0000000    0.2791723
68800.0000000    0.2721931
68840.0000000    0.2760632
68880.0000000    0.2898051
68920.0000000    0.2917667
68960.0000000    0.2935238
69000.0000000    0.3004555
69040.0000000    0.2951879
69080.0000000    0.2916015
69120.0000000    0.2963046
69160.0000000    0.2996877
69200.0000000    0.2917920
69240.0000000    0.2566980
69280.0000000    0.2771234
69320.0000000    0.2716471
69360.0000000    0.2893604
69400.0000000    0.3038599
69440.0000000    0.3142746
69480.0000000    0.3108309
69520.0000000    0.2911538
69560.0000000    0.2922661
69600.0000000    0.2786444
69640.0000000    0.2729668
69680.0000000    0.2746522
69720.0000000    0.2868676
69760.0000000    0.2905464
69800.0000000    0.2633704
69840.0000000    0.2660375
69880.0000000    0.2837847
69920.0000000    0.2645338
69960.0000000    0.2867984
70000.0000000    0.2910851
70040.0000000    0.2814995
70080.0000000    0.2740703
70120.0000000    0.2704448
70160.0000000    0.2757950
70200.0000000    0.2854975
70240.0000000    0.2618903
70280.0000000    0.2761576
70320.0000000    0.2640356
70360.0000000    0.2352825
70400.0000000    0.2521479
70440.0000000    0.2632030
70480.0000000    0.2563001
70520.0000000    0.2665105
70560.0000000    0.2884432
70600.0000000    0.2669779
70640.0000000    0.2646515
70680.0000000    0.2791345
70720.0000000    0.2873936
70760.0000000    0.2830844
70800.0000000    0.2886302
70840.0000000    0.2669032
70880.0000000    0.2465678
70920.0000000    0.2854190
70960.0000000    0.2655420
71000.0000000    0.2772805
71040.0000000    0.2749805
71080.0000000    0.2668078
71120.0000000    0.2828049
71160.0000000    0.2536796
71200.0000000    0.2652829
71240.0000000    0.2689146
71280.0000000    0.2738278
71320.0000000    0.2585977
71360.0000000    0.2717064
71400.0000000    0.2693210
71440.0000000    0.2512694
71480.0000000    0.2771930
71520.0000000    0.2792575
71560.0000000    0.2719864
71600.0000000    0.2816609
71640.0000000    0.2618595
71680.0000000    0.2577784
71720.0000000    0.2505121
71760.0000000    0.2689214
71800.0000000    0.2654976
71840.0000000    0.2645106
71880.0000000    0.2455152
71920.0000000    0.2752305
71960.0000000    0.2534761
72000.0000000    0.2490773
72040.0000000    0.2767418
72080.0000000    0.2947989
72120.0000000    0.2832138
72160.0000000    0.2843729
72200.0000000    0.3004540
72240.0000000    0.2714004
72280.0000000    0.2581184
72320.0000000    0.2802587
72360.0000000    0.2515093
72400.0000000    0.2647559
72440.0000000    0.2360791
72480.0000000    0.2453449
72520.0000000    0.2440574
72560.0000000    0.2347587
72600.0000000    0.2388282
72640.0000000    0.2421179
72680.0000000    0.2404038
72720.0000000    0.2358193
72760.0000000    0.2478437
72800.0000000    0.2536678
72840.0000000    0.2730186
72880.0000000    0.2628496
72920.0000000    0.2545699
72960.0000000    0.2702444
73000.0000000    0.3022750
73040.0000000    0.2771215
73080.0000000    0.2792332
73120.0000000    0.2580559
73160.0000000    0.2833991
73200.0000000    0.2841605
73240.0000000    0.2896361
73280.0000000    0.2769140
73320.0000000    0.2836673
73360.0000000    0.3021809
73400.0000000    0.3088813
73440.0000000    0.2846945
73480.0000000    0.2709288
73520.0000000    0.2616397
73560.0000000    0.2830714
73600.0000000    0.2701419
73640.0000000    0.2713592
73680.0000000    0.2862244
73720.0000000    0.2921138
73760.0000000    0.2691143
73800.0000000    0.2742861
73840.0000000    0.2715828
73880.0000000    0.2864836
73920.0000000    0.2710090
73960.0000000    0.2704551
74000.0000000    0.2596272
74040.0000000    0.2784134
74080.0000000    0.2542371
74120.0000000    0.2653269
74160.0000000    0.2613806
74200.0000000    0.2723015
74240.0000000    0.2745285
74280.0000000    0.2564100
74320.0000000    0.2722955
74360.0000000    0.2791215
74400.0000000    0.2716044
74440.0000000    0.2622973
74480.0000000    0.2778683
74520.0000000    0.2857710
74560.0000000    0.2673072
74600.0000000    0.2685516
74640.0000000    0.2753192
74680.0000000    0.2772616
74720.0000000    0.2716405
74760.0000000    0.2877427
74800.0000000    0.2818978
74840.0000000    0.2806778
74880.0000000    0.2782596
74920.0000000    0.2490837
74960.0000000    0.2599377
75000.0000000    0.2559720
75040.0000000    0.2586087
75080.0000000    0.2768759
75120.0000000    0.2795216
75160.0000000    0.2777476
75200.0000000    0.2910571
75240.0000000    0.3035887
75280.0000000    0.2831368
75320.0000000    0.2879201
75360.0000000    0.2941683
75400.0000000    0.2936834
75440.0000000    0.2846645
75480.0000000    0.2742805
75520.0000000    0.2707853
75560.0000000    0.2757106
75600.0000000    0.2609138
75640.0000000    0.2858978
75680.0000000    0.2838744
75720.0000000    0.2518467
75760.0000000    0.2748595
75800.0000000    0.2610724
75840.0000000    0.2785903
75880.0000000    0.2837196
75920.0000000    0.2825935
75960.0000000    0.2775484
76000.0000000    0.2912246
76040.0000000    0.2713999
76080.0000000    0.2870452
76120.0000000    0.2852264
76160.0000000    0.3081033
76200.0000000    0.2724540
76240.0000000    0.2785442
76280.0000000    0.2772034
76320.0000000    0.2809299
76360.0000000    0.2646010
76400.0000000    0.2820079
76440.0000000    0.2753364
76480.0000000    0.2700671
76520.0000000    0.2813590
76560.0000000    0.2679095
76600.0000000    0.2956229
76640.0000000    0.2659132
76680.0000000    0.2781453
76720.0000000    0.2636122
76760.0000000    0.2764423
76800.0000000    0.2589694
76840.0000000    0.2754923
76880.0000000    0.2909121
76920.0000000    0.2989774
76960.0000000    0.2734314
77000.0000000    0.2628215
77040.0000000    0.2618844
77080.0000000    0.2714491
77120.0000000    0.2763353
77160.0000000    0.2767400
77200.0000000    0.2742802
77240.0000000    0.2763864
77280.0000000    0.2960416
77320.0000000    0.2873673
77360.0000000    0.2603699
77400.0000000    0.2728307
77440.0000000    0.2639347
77480.0000000    0.2669403
77520.0000000    0.2742061
77560.0000000    0.2774043
77600.0000000    0.2873624
77640.0000000    0.2544323
77680.0000000    0.2682255
77720.0000000    0.2552440
77760.0000000    0.2772394
77800.0000000    0.2767064
77840.0000000    0.2636108
77880.0000000    0.2629949
77920.0000000    0.2776979
77960.0000000    0.2787343
78000.0000000    0.2607429
78040.0000000    0.2759013
78080.0000000    0.2535562
78120.0000000    0.2723124
78160.0000000    0.2717505
78200.0000000    0.2783745
78240.0000000    0.2782744
78280.0000000    0.2477777
78320.0000000    0.2736048
78360.0000000    0.2736446
78400.0000000    0.2702228
78440.0000000    0.2753086
78480.0000000    0.2628825
78520.0000000    0.3034444
78560.0000000    0.2888603
78600.0000000    0.2988434
78640.0000000    0.2816601
78680.0000000    0.2694251
78720.0000000    0.2549388
78760.0000000    0.2576080
78800.0000000    0.2667268
78840.0000000    0.2530356
78880.0000000    0.2622303
78920.0000000    0.2637529
78960.0000000    0.2563967
79000.0000000    0.2845595
79040.0000000    0.2870531
79080.0000000    0.2828342
79120.0000000    0.2779402
79160.0000000    0.2702885
79200.0000000    0.2815287
79240.0000000    0.2950262
79280.0000000    0.2903043
79320.0000000    0.2790948
79360.0000000    0.2852804
79400.0000000    0.2881091
79440.0000000    0.2775353
79480.0000000    0.2896799
79520.0000000    0.2627885
79560.0000000    0.2846248
79600.0000000    0.2609561
79640.0000000    0.2521921
79680.0000000    0.2940875
79720.0000000    0.2868127
79760.0000000    0.2846570
79800.0000000    0.2780880
79840.0000000    0.2773518
79880.0000000    0.2741261
79920.0000000    0.2539773
79960.0000000    0.2804468
80000.0000000    0.2759972
80040.0000000    0.2788961
80080.0000000    0.2930254
80120.0000000    0.2712190
80160.0000000    0.2850181
80200.0000000    0.2764542
80240.0000000    0.2675951
80280.0000000    0.2764429
80320.0000000    0.2726371
80360.0000000    0.2898946
80400.0000000    0.2980899
80440.0000000    0.2998424
80480.0000000    0.2859487
80520.0000000    0.2869737
80560.0000000    0.2694587
80600.0000000    0.2596195
80640.0000000    0.2964461
80680.0000000    0.2768846
80720.0000000    0.2761337
80760.0000000    0.2606108
80800.0000000    0.2765879
80840.0000000    0.2925401
80880.0000000    0.3010637
80920.0000000    0.2821991
80960.0000000    0.2896857
81000.0000000    0.2857171
81040.0000000    0.2836569
81080.0000000    0.2849718
81120.0000000    0.2869603
81160.0000000    0.2703807
81200.0000000    0.2712644
81240.0000000    0.2635588
81280.0000000    0.2750347
81320.0000000    0.2829657
81360.0000000    0.2697448
81400.0000000    0.2745946
81440.0000000    0.2685667
81480.0000000    0.2831489
81520.0000000    0.2747552
81560.0000000    0.2688927
81600.0000000    0.2828045
81640.0000000    0.2774753
81680.0000000    0.2730467
81720.0000000    0.2709273
81760.0000000    0.2775530
81800.0000000    0.2701266
81840.0000000    0.2908201
81880.0000000    0.2791436
81920.0000000    0.2722688
81960.0000000    0.2764139
82000.0000000    0.2572541
82040.0000000    0.2790762
82080.0000000    0.2645089
82120.0000000    0.2859383
82160.0000000    0.2799442
82200.0000000    0.2611518
82240.0000000    0.2787271
82280.0000000    0.2715396
82320.0000000    0.2910773
82360.0000000    0.3048156
82400.0000000    0.2973006
82440.0000000    0.2777057
82480.0000000    0.2834482
82520.0000000    0.2814990
82560.0000000    0.2703480
82600.0000000    0.2888300
82640.0000000    0.2847106
82680.0000000    0.2700755
82720.0000000    0.2769260
82760.0000000    0.2637512
82800.0000000    0.2750884
82840.0000000    0.2642558
82880.0000000    0.2740507
82920.0000000    0.2769493
82960.0000000    0.2820073
83000.0000000    0.2564380
83040.0000000    0.2508084
83080.0000000    0.2710607
83120.0000000    0.2684983
83160.0000000    0.2723838
83200.0000000    0.2640761
83240.0000000    0.2851221
83280.0000000    0.2484566
83320.0000000    0.2925832
83360.0000000    0.2687559
83400.0000000    0.2986279
83440.0000000    0.2756527
83480.0000000    0.2608042
83520.0000000    0.2798108
83560.0000000    0.2983256
83600.0000000    0.2773291
83640.0000000    0.2711055
83680.0000000    0.2811929
83720.0000000    0.2851677
83760.0000000    0.2811874
83800.0000000    0.2674810
83840.0000000    0.2848762
83880.0000000    0.3062343
83920.0000000    0.2811518
83960.0000000    0.2853648
84000.0000000    0.2831958
84040.0000000    0.2771675
84080.0000000    0.2864658
84120.0000000    0.2741021
84160.0000000    0.2808813
84200.0000000    0.2928910
84240.0000000    0.2837151
84280.0000000    0.2777736
84320.0000000    0.2913888
84360.0000000    0.2823785
84400.0000000    0.2918524
84440.0000000    0.2873451
84480.0000000    0.2848354
84520.0000000    0.2837659
84560.0000000    0.2844349
84600.0000000    0.2862137
84640.0000000    0.2764626
84680.0000000    0.2849306
84720.0000000    0.2846934
84760.0000000    0.2727647
84800.0000000    0.2896971
84840.0000000    0.2882502
84880.0000000    0.2641544
84920.0000000    0.2675613
84960.0000000    0.2765572
85000.0000000    0.2836087
85040.0000000    0.2665269
85080.0000000    0.2789511
85120.0000000    0.2844650
85160.0000000    0.2649889
85200.0000000    0.2737478
85240.0000000    0.2544909
85280.0000000    0.2688844
85320.0000000    0.2908141
85360.0000000    0.2770486
85400.0000000    0.2790719
85440.0000000    0.2885267
85480.0000000    0.2767767
85520.0000000    0.2655627
85560.0000000    0.2622980
85600.0000000    0.2522388
85640.0000000    0.2688442
85680.0000000    0.2602589
85720.0000000    0.2845681
85760.0000000    0.2737849
85800.0000000    0.2759879
85840.0000000    0.2752158
85880.0000000    0.2872552
85920.0000000    0.2819030
85960.0000000    0.2671417
86000.0000000    0.2851484
86040.0000000    0.2775414
86080.0000000    0.3035534
86120.0000000    0.2801683
86160.0000000    0.2874833
86200.0000000    0.2588962
86240.0000000    0.2497060
86280.0000000    0.2829437
86320.0000000    0.2751364
86360.0000000    0.2546858
86400.0000000    0.2706613
86440.0000000    0.2702102
86480.0000000    0.3015419
86520.0000000    0.3137216
86560.0000000    0.2712246
86600.0000000    0.2830848
86640.0000000    0.2916135
86680.0000000    0.2780280
86720.0000000    0.2723430
86760.0000000    0.2752728
86800.0000000    0.2712783
86840.0000000    0.2515642
86880.0000000    0.2731105
86920.0000000    0.2829983
86960.0000000    0.2774610
87000.0000000    0.2672794
87040.0000000    0.2700712
87080.0000000    0.2770845
87120.0000000    0.2713469
87160.0000000    0.2477700
87200.0000000    0.2648646
87240.0000000    0.2632792
87280.0000000    0.2650803
87320.0000000    0.2245423
87360.0000000    0.2370375
87400.0000000    0.2514979
87440.0000000    0.2516991
87480.0000000    0.2567429
87520.0000000    0.2516110
87560.0000000    0.2679788
87600.0000000    0.2867037
87640.0000000    0.2651573
87680.0000000    0.2953885
87720.0000000    0.2962640
87760.0000000    0.2780862
87800.0000000    0.2763689
87840.0000000    0.2865956
87880.0000000    0.2848859
87920.0000000    0.2774701
87960.0000000    0.2625383
88000.0000000    0.2712381
88040.0000000    0.2828644
88080.0000000    0.2949747
88120.0000000    0.2746328
88160.0000000    0.2901693
88200.0000000    0.2794453
88240.0000000    0.2774641
88280.0000000    0.2932665
88320.0000000    0.2817484
88360.0000000    0.2558509
88400.0000000    0.2776705
88440.0000000    0.2728433
88480.0000000    0.2696411
88520.0000000    0.2775986
88560.0000000    0.2781684
88600.0000000    0.2601296
88640.0000000    0.2682034
88680.0000000    0.2651567
88720.0000000    0.2653696
88760.0000000    0.2578825
88800.0000000    0.2851232
88840.0000000    0.2774347
88880.0000000    0.2652759
88920.0000000    0.2644198
88960.0000000    0.2678224
89000.0000000    0.2960657
89040.0000000    0.2762221
89080.0000000    0.2785959
89120.0000000    0.2766059
89160.0000000    0.2747317
89200.0000000    0.2751804
89240.0000000    0.2769097
89280.0000000    0.2570361
89320.0000000    0.2501163
89360.0000000    0.2668836
89400.0000000    0.2654475
89440.0000000    0.2694131
89480.0000000    0.3078602
89520.0000000    0.2784143
89560.0000000    0.2783219
89600.0000000    0.2788522
89640.0000000    0.2684556
89680.0000000    0.2632984
89720.0000000    0.2837802
89760.0000000    0.2754057
89800.0000000    0.2603733
89840.0000000    0.2661807
89880.0000000    0.2695461
89920.0000000    0.2620246
89960.0000000    0.2664541
90000.0000000    0.2653770
90040.0000000    0.2712325
90080.0000000    0.2806625
90120.0000000    0.2643324
90160.0000000    0.3058814
90200.0000000    0.2919600
90240.0000000    0.2804224
90280.0000000    0.2748133
90320.0000000    0.2859696
90360.0000000    0.2865838
90400.0000000    0.2812216
90440.0000000    0.2526491
90480.0000000    0.2809199
90520.0000000    0.2539215
90560.0000000    0.2806072
90600.0000000    0.2781015
90640.0000000    0.2664176
90680.0000000    0.2659184
90720.0000000    0.2527470
90760.0000000    0.2576486
90800.0000000    0.2721399
90840.0000000    0.2743971
90880.0000000    0.2909101
90920.0000000    0.2689292
90960.0000000    0.2606055
91000.0000000    0.2658664
91040.0000000    0.2487808
91080.0000000    0.2783479
91120.0000000    0.2543857
91160.0000000    0.2843267
91200.0000000    0.2907014
91240.0000000    0.2617247
91280.0000000    0.2824486
91320.0000000    0.2838690
91360.0000000    0.2825441
91400.0000000    0.2675582
91440.0000000    0.2902916
91480.0000000    0.2690566
91520.0000000    0.2756383
91560.0000000    0.2544424
91600.0000000    0.2535139
91640.0000000    0.2739395
91680.0000000    0.2614493
91720.0000000    0.2718212
91760.0000000    0.2641119
91800.0000000    0.2735138
91840.0000000    0.2738245
91880.0000000    0.2840638
91920.0000000    0.2693667
91960.0000000    0.2948444
92000.0000000    0.2719820
92040.0000000    0.2908305
92080.0000000    0.2865031
92120.0000000    0.3005656
92160.0000000    0.2940291
92200.0000000    0.2919531
92240.0000000    0.2961082
92280.0000000    0.2693071
92320.0000000    0.3010634
92360.0000000    0.3142773
92400.0000000    0.2866129
92440.0000000    0.3078668
92480.0000000    0.2959981
92520.0000000    0.2852618
92560.0000000    0.2873918
92600.0000000    0.2859111
92640.0000000    0.2885151
92680.0000000    0.3121866
92720.0000000    0.2687769
92760.0000000    0.2708992
92800.0000000    0.3063425
92840.0000000    0.2957371
92880.0000000    0.2850913
92920.0000000    0.2858463
92960.0000000    0.2650565
93000.0000000    0.3038288
93040.0000000    0.2914524
93080.0000000    0.2888572
93120.0000000    0.2933827
93160.0000000    0.2943887
93200.0000000    0.3102401
93240.0000000    0.2741795
93280.0000000    0.2984760
93320.0000000    0.2871370
93360.0000000    0.2843736
93400.0000000    0.2820460
93440.0000000    0.2617286
93480.0000000    0.2878318
93520.0000000    0.2675454
93560.0000000    0.3016745
93600.0000000    0.2844001
93640.0000000    0.2948577
93680.0000000    0.2765518
93720.0000000    0.2967939
93760.0000000    0.2769057
93800.0000000    0.3027819
93840.0000000    0.3057125
93880.0000000    0.2887475
93920.0000000    0.2920008
93960.0000000    0.3078602
94000.0000000    0.2985164
94040.0000000    0.2901601
94080.0000000    0.2950231
94120.0000000    0.2908126
94160.0000000    0.3054493
94200.0000000    0.3022797
94240.0000000    0.2723793
94280.0000000    0.2779025
94320.0000000    0.2948198
94360.0000000    0.2796765
94400.0000000    0.2771512
94440.0000000    0.2728494
94480.0000000    0.2781217
94520.0000000    0.3022328
94560.0000000    0.2845472
94600.0000000    0.3068062
94640.0000000    0.2960667
94680.0000000    0.2897031
94720.0000000    0.2787019
94760.0000000    0.2745938
94800.0000000    0.2591311
94840.0000000    0.2565962
94880.0000000    0.2703239
94920.0000000    0.2750925
94960.0000000    0.2743515
95000.0000000    0.2624538
95040.0000000    0.2941215
95080.0000000    0.2713555
95120.0000000    0.2686718
95160.0000000    0.2750328
95200.0000000    0.2912988
95240.0000000    0.2729206
95280.0000000    0.2939035
95320.0000000    0.2739924
95360.0000000    0.2805519
95400.0000000    0.2605162
95440.0000000    0.2844412
95480.0000000    0.2744764
95520.0000000    0.2634274
95560.0000000    0.2682992
95600.0000000    0.2824608
95640.0000000    0.2509432
95680.0000000    0.2840790
95720.0000000    0.2787805
95760.0000000    0.2593019
95800.0000000    0.2710660
95840.0000000    0.2752855
95880.0000000    0.2747722
95920.0000000    0.2792332
95960.0000000    0.2942172
96000.0000000    0.2990138
96040.0000000    0.2790471
96080.0000000    0.2907147
96120.0000000    0.2729951
96160.0000000    0.2748138
96200.0000000    0.2617473
96240.0000000    0.2721181
96280.0000000    0.2737033
96320.0000000    0.2707162
96360.0000000    0.2693177
96400.0000000    0.2524976
96440.0000000    0.2642435
96480.0000000    0.2564869
96520.0000000    0.2499618
96560.0000000    0.2718878
96600.0000000    0.2661887
96640.0000000    0.2738998
96680.0000000    0.3026738
96720.0000000    0.2973869
96760.0000000    0.2809823
96800.0000000    0.2926850
96840.0000000    0.2999478
96880.0000000    0.2675853
96920.0000000    0.3154501
96960.0000000    0.2734117
97000.0000000    0.2868116
97040.0000000    0.2768458
97080.0000000    0.2600284
97120.0000000    0.2614330
97160.0000000    0.2819916
97200.0000000    0.2955195
97240.0000000    0.2921440
97280.0000000    0.2844804
97320.0000000    0.2842561
97360.0000000    0.2938599
97400.0000000    0.2964681
97440.0000000    0.2851540
97480.0000000    0.2804642
97520.0000000    0.2879709
97560.0000000    0.2905051
97600.0000000    0.2784157
97640.0000000    0.2821628
97680.0000000    0.2715119
97720.0000000    0.2807495
97760.0000000    0.3041811
97800.0000000    0.2652048
97840.0000000    0.2888801
97880.0000000    0.2816907
97920.0000000    0.2787463
97960.0000000    0.2721842
98000.0000000    0.2719916
98040.0000000    0.2815905
98080.0000000    0.2909839
98120.0000000    0.2878982
98160.0000000    0.2714187
98200.0000000    0.2808763
98240.0000000    0.2585875
98280.0000000    0.2523555
98320.0000000    0.2647876
98360.0000000    0.2758590
98400.0000000    0.2711206
98440.0000000    0.2780958
98480.0000000    0.2828497
98520.0000000    0.2735899
98560.0000000    0.2785751
98600.0000000    0.2886777
98640.0000000    0.2850667
98680.0000000    0.2835051
98720.0000000    0.2739148
98760.0000000    0.2764843
98800.0000000    0.2651941
98840.0000000    0.2676439
98880.0000000    0.2846376
98920.0000000    0.2690369
98960.0000000    0.2795953
99000.0000000    0.2741080
99040.0000000    0.2648802
99080.0000000    0.2535293
99120.0000000    0.2728696
99160.0000000    0.2631746
99200.0000000    0.2831643
99240.0000000    0.2648008
99280.0000000    0.2448973
99320.0000000    0.2586607
99360.0000000    0.2528839
99400.0000000    0.2515801
99440.0000000    0.2678237
99480.0000000    0.2729700
99520.0000000    0.2743357
99560.0000000    0.2632439
99600.0000000    0.2773599
99640.0000000    0.2622011
99680.0000000    0.2480304
99720.0000000    0.2757153
99760.0000000    0.2777180
99800.0000000    0.2864451
99840.0000000    0.2741258
99880.0000000    0.2816971
99920.0000000    0.2590399
99960.0000000    0.2797735
100000.0000000    0.2839223
100040.0000000    0.2756044
100080.0000000    0.2912325
100120.0000000    0.2734659
100160.0000000    0.2563855
100200.0000000    0.2814420
100240.0000000    0.2912048
100280.0000000    0.2749932
100320.0000000    0.2886406
100360.0000000    0.2924504
100400.0000000    0.2716562
100440.0000000    0.2623393
100480.0000000    0.2756056
100520.0000000    0.2758467
100560.0000000    0.2895601
100600.0000000    0.2769590
100640.0000000    0.2682511
100680.0000000    0.2757221
100720.0000000    0.2796169
100760.0000000    0.2704988
100800.0000000    0.2658457
100840.0000000    0.2650065
100880.0000000    0.2705494
100920.0000000    0.3033992
100960.0000000    0.2878191
101000.0000000    0.2921156
101040.0000000    0.2696663
101080.0000000    0.2829310
101120.0000000    0.2765467
101160.0000000    0.2821757
101200.0000000    0.2735423
101240.0000000    0.2888226
101280.0000000    0.2877987
101320.0000000    0.2742808
101360.0000000    0.2651998
101400.0000000    0.2901120
101440.0000000    0.2773622
101480.0000000    0.2930418
101520.0000000    0.2777066
101560.0000000    0.2815586
101600.0000000    0.2730579
101640.0000000    0.2540097
101680.0000000    0.2669665
101720.0000000    0.2744762
101760.0000000    0.2688175
101800.0000000    0.2561331
101840.0000000    0.2599077
101880.0000000    0.2546825
101920.0000000    0.2652968
101960.0000000    0.2668910
102000.0000000    0.2913484
102040.0000000    0.2736291
102080.0000000    0.2689699
102120.0000000    0.2710095
102160.0000000    0.2605430
102200.0000000    0.2595270
102240.0000000    0.2769426
102280.0000000    0.2815048
102320.0000000    0.2739138
102360.0000000    0.2545323
102400.0000000    0.2666708
102440.0000000    0.2734560
102480.0000000    0.2830625
102520.0000000    0.2677151
102560.0000000    0.2537436
102600.0000000    0.2502764
102640.0000000    0.3046699
102680.0000000    0.2809238
102720.0000000    0.2850093
102760.0000000    0.2813899
102800.0000000    0.2921249
102840.0000000    0.2814037
102880.0000000    0.2722782
102920.0000000    0.2614569
102960.0000000    0.2931234
103000.0000000    0.2772523
103040.0000000    0.2609854
103080.0000000    0.2558305
103120.0000000    0.2718207
103160.0000000    0.2802958
103200.0000000    0.2941694
103240.0000000    0.2800849
103280.0000000    0.2673404
103320.0000000    0.2935953
103360.0000000    0.2807957
103400.0000000    0.2958984
103440.0000000    0.2740659
103480.0000000    0.2842050
103520.0000000    0.3002714
103560.0000000    0.2798983
103600.0000000    0.2667809
103640.0000000    0.2705750
103680.0000000    0.2792822
103720.0000000    0.2781785
103760.0000000    0.2769009
103800.0000000    0.2574705
103840.0000000    0.2619899
103880.0000000    0.2622239
103920.0000000    0.2756083
103960.0000000    0.2787741
104000.0000000    0.2519551
104040.0000000    0.2722294
104080.0000000    0.2783276
104120.0000000    0.2733765
104160.0000000    0.2812057
104200.0000000    0.2650581
104240.0000000    0.2972007
104280.0000000    0.2707754
104320.0000000    0.2708991
104360.0000000    0.3131286
104400.0000000    0.2613460
104440.0000000    0.2752701
104480.0000000    0.2787688
104520.0000000    0.2814869
104560.0000000    0.2569137
104600.0000000    0.2784729
104640.0000000    0.2605368
104680.0000000    0.2816116
104720.0000000    0.2842809
104760.0000000    0.2609641
104800.0000000    0.2673729
104840.0000000    0.2841423
104880.0000000    0.2782141
104920.0000000    0.2762721
104960.0000000    0.2760718
105000.0000000    0.2578341
105040.0000000    0.2677965
105080.0000000    0.2626849
105120.0000000    0.2702587
105160.0000000    0.2715185
105200.0000000    0.2755095
105240.0000000    0.2425091
105280.0000000    0.2826689
105320.0000000    0.2629285
105360.0000000    0.2473877
105400.0000000    0.2585489
105440.0000000    0.2619047
105480.0000000    0.2320141
105520.0000000    0.2659566
105560.0000000    0.2748719
105600.0000000    0.2607544
105640.0000000    0.2592861
105680.0000000    0.2608745
105720.0000000    0.2663157
105760.0000000    0.2571262
105800.0000000    0.2740193
105840.0000000    0.2666179
105880.0000000    0.2782922
105920.0000000    0.2602263
105960.0000000    0.2657210
106000.0000000    0.2593288
106040.0000000    0.2520291
106080.0000000    0.2918327
106120.0000000    0.2753691
106160.0000000    0.2673738
106200.0000000    0.2529138
106240.0000000    0.2667986
106280.0000000    0.2578722
106320.0000000    0.2694939
106360.0000000    0.2894696
106400.0000000    0.2615700
106440.0000000    0.2760362
106480.0000000    0.2608829
106520.0000000    0.2756493
106560.0000000    0.2641440
106600.0000000    0.2623089
106640.0000000    0.2695029
106680.0000000    0.2707797
106720.0000000    0.2520976
106760.0000000    0.2520560
106800.0000000    0.2781083
106840.0000000    0.2869892
106880.0000000    0.2714754
106920.0000000    0.2507892
106960.0000000    0.2624272
107000.0000000    0.2666723
107040.0000000    0.2813589
107080.0000000    0.2724932
107120.0000000    0.2703412
107160.0000000    0.2629508
107200.0000000    0.2494456
107240.0000000    0.2676145
107280.0000000    0.2808048
107320.0000000    0.2780617
107360.0000000    0.2534186
107400.0000000    0.2638710
107440.0000000    0.2624719
107480.0000000    0.2684156
107520.0000000    0.2754705
107560.0000000    0.2869645
107600.0000000    0.2596529
107640.0000000    0.2563764
107680.0000000    0.2491722
107720.0000000    0.2659236
107760.0000000    0.2587568
107800.0000000    0.2632006
107840.0000000    0.2507907
107880.0000000    0.2435833
107920.0000000    0.2782904
107960.0000000    0.2796597
108000.0000000    0.2626654
108040.0000000    0.2719338
108080.0000000    0.2574691
108120.0000000    0.2602485
108160.0000000    0.2507856
108200.0000000    0.2553899
108240.0000000    0.2490258
108280.0000000    0.2510358
108320.0000000    0.2573909
108360.0000000    0.2595477
108400.0000000    0.2577224
108440.0000000    0.2792031
108480.0000000    0.2822545
108520.0000000    0.2852717
108560.0000000    0.2713354
108600.0000000    0.2808054
108640.0000000    0.2749177
108680.0000000    0.2716588
108720.0000000    0.2913238
108760.0000000    0.2845277
108800.0000000    0.2849216
108840.0000000    0.3196914
108880.0000000    0.2786967
108920.0000000    0.2679188
108960.0000000    0.2736847
109000.0000000    0.2626613
109040.0000000    0.2736236
109080.0000000    0.2732672
109120.0000000    0.2675587
109160.0000000    0.2839594
109200.0000000    0.2831036
109240.0000000    0.2709849
109280.0000000    0.2799082
109320.0000000    0.2687688
109360.0000000    0.3030121
109400.0000000    0.2770919
109440.0000000    0.2757846
109480.0000000    0.2963109
109520.0000000    0.2897464
109560.0000000    0.2749727
109600.0000000    0.2819079
109640.0000000    0.2674686
109680.0000000    0.2913880
109720.0000000    0.2789399
109760.0000000    0.2621765
109800.0000000    0.2710336
109840.0000000    0.2543086
109880.0000000    0.2599655
109920.0000000    0.2722450
109960.0000000    0.2767621
110000.0000000    0.2720995
110040.0000000    0.2686487
110080.0000000    0.2784089
110120.0000000    0.2787464
110160.0000000    0.2771989
110200.0000000    0.2753152
110240.0000000    0.2656366
110280.0000000    0.2694884
110320.0000000    0.2805726
110360.0000000    0.2682139
110400.0000000    0.2836973
110440.0000000    0.2906914
110480.0000000    0.2697203
110520.0000000    0.2812505
110560.0000000    0.2903930
110600.0000000    0.2784174
110640.0000000    0.2950603
110680.0000000    0.2760629
110720.0000000    0.2840534
110760.0000000    0.2812661
110800.0000000    0.2940338
110840.0000000    0.2749323
110880.0000000    0.2929889
110920.0000000    0.2856359
110960.0000000    0.2751929
111000.0000000    0.2931858
111040.0000000    0.3012616
111080.0000000    0.2717262
111120.0000000    0.2820098
111160.0000000    0.2807948
111200.0000000    0.2804319
111240.0000000    0.2778203
111280.0000000    0.2783326
111320.0000000    0.2806180
111360.0000000    0.3060600
111400.0000000    0.2732225
111440.0000000    0.2510175
111480.0000000    0.2578738
111520.0000000    0.2441488
111560.0000000    0.2378358
111600.0000000    0.2407335
111640.0000000    0.2443739
111680.0000000    0.2564483
111720.0000000    0.2407627
111760.0000000    0.2605871
111800.0000000    0.2421905
111840.0000000    0.2377637
111880.0000000    0.2576930
111920.0000000    0.2349480
111960.0000000    0.2426766
112000.0000000    0.2181385
112040.0000000    0.2186371
112080.0000000    0.2287093
112120.0000000    0.2312062
112160.0000000    0.2153625
112200.0000000    0.2097986
112240.0000000    0.2258489
112280.0000000    0.2277895
112320.0000000    0.2261731
112360.0000000    0.2190197
112400.0000000    0.2340859
112440.0000000    0.2154610
112480.0000000    0.2333862
112520.0000000    0.2277502
112560.0000000    0.2410941
112600.0000000    0.2054548
112640.0000000    0.2121299
112680.0000000    0.2344110
112720.0000000    0.2743641
112760.0000000    0.2561062
112800.0000000    0.2258634
112840.0000000    0.2091362
112880.0000000    0.2285211
112920.0000000    0.2308272
112960.0000000    0.2216734
113000.0000000    0.2552485
113040.0000000    0.2524901
113080.0000000    0.2482252
113120.0000000    0.2300184
113160.0000000    0.2397571
113200.0000000    0.2549205
113240.0000000    0.2402899
113280.0000000    0.2296169
113320.0000000    0.2126803
113360.0000000    0.1910715
113400.0000000    0.1933696
113440.0000000    0.1886604
113480.0000000    0.2000022
113520.0000000    0.2128127
113560.0000000    0.2131443
113600.0000000    0.2232175
113640.0000000    0.2256541
113680.0000000    0.2387084
113720.0000000    0.2223624
113760.0000000    0.2174293
113800.0000000    0.2121543
113840.0000000    0.2472403
113880.0000000    0.2043072
113920.0000000    0.2256939
113960.0000000    0.2380776
114000.0000000    0.2218916
114040.0000000    0.2234645
114080.0000000    0.1991781
114120.0000000    0.2082173
114160.0000000    0.2056483
114200.0000000    0.2300097
114240.0000000    0.2235079
114280.0000000    0.2085814
114320.0000000    0.2190846
114360.0000000    0.2158424
114400.0000000    0.2333024
114440.0000000    0.2239731
114480.0000000    0.2252195
114520.0000000    0.2351821
114560.0000000    0.2189073
114600.0000000    0.2187463
114640.0000000    0.2391505
114680.0000000    0.2425014
114720.0000000    0.2302215
114760.0000000    0.2229035
114800.0000000    0.2089662
114840.0000000    0.2252774
114880.0000000    0.2498060
114920.0000000    0.2398765
114960.0000000    0.2548998
115000.0000000    0.2396922
115040.0000000    0.2473641
115080.0000000    0.2274969
115120.0000000    0.2163056
115160.0000000    0.2054174
115200.0000000    0.2159954
115240.0000000    0.2064276
115280.0000000    0.2198345
115320.0000000    0.1968377
115360.0000000    0.2223919
115400.0000000    0.1897950
115440.0000000    0.1962075
115480.0000000    0.2019376
115520.0000000    0.2150017
115560.0000000    0.2142986
115600.0000000    0.2312464
115640.0000000    0.1778120
115680.0000000    0.2076171
115720.0000000    0.2007447
115760.0000000    0.2120945
115800.0000000    0.2006654
115840.0000000    0.1830881
115880.0000000    0.1824172
115920.0000000    0.1683716
115960.0000000    0.1790670
116000.0000000    0.1840941
116040.0000000    0.1941926
116080.0000000    0.1923689
116120.0000000    0.2091357
116160.0000000    0.1996952
116200.0000000    0.1702517
116240.0000000    0.1872016
116280.0000000    0.1880602
116320.0000000    0.1854233
116360.0000000    0.1996340
116400.0000000    0.1975623
116440.0000000    0.1882341
116480.0000000    0.1839288
116520.0000000    0.1870289
116560.0000000    0.1831598
116600.0000000    0.1796201
116640.0000000    0.1920074
116680.0000000    0.2060464
116720.0000000    0.2080055
116760.0000000    0.2049510
116800.0000000    0.1949549
116840.0000000    0.1934893
116880.0000000    0.2077756
116920.0000000    0.1856230
116960.0000000    0.1933793
117000.0000000    0.2054008
117040.0000000    0.2335234
117080.0000000    0.2155497
117120.0000000    0.1966493
117160.0000000    0.1815315
117200.0000000    0.2113133
117240.0000000    0.1997779
117280.0000000    0.1995220
117320.0000000    0.2086428
117360.0000000    0.2089183
117400.0000000    0.2039279
117440.0000000    0.2168681
117480.0000000    0.2035896
117520.0000000    0.1854191
117560.0000000    0.1748288
117600.0000000    0.2001118
117640.0000000    0.2071286
117680.0000000    0.1968475
117720.0000000    0.2037774
117760.0000000    0.2024728
117800.0000000    0.2077744
117840.0000000    0.2011211
117880.0000000    0.1775225
117920.0000000    0.1965082
117960.0000000    0.2003931
118000.0000000    0.2075984
118040.0000000    0.2009528
118080.0000000    0.1780666
118120.0000000    0.1936323
118160.0000000    0.1943203
118200.0000000    0.1824378
118240.0000000    0.1815035
118280.0000000    0.1711403
118320.0000000    0.1991297
118360.0000000    0.2194894
118400.0000000    0.2077147
118440.0000000    0.1941333
118480.0000000    0.1830785
118520.0000000    0.1819218
118560.0000000    0.2025175
118600.0000000    0.2079525
118640.0000000    0.2086684
118680.0000000    0.2162318
118720.0000000    0.2151988
118760.0000000    0.2037403
118800.0000000    0.2212788
118840.0000000    0.2047910
118880.0000000    0.2230669
118920.0000000    0.2208203
118960.0000000    0.2284376
119000.0000000    0.2253426
119040.0000000    0.2193812
119080.0000000    0.2294323
119120.0000000    0.2077017
119160.0000000    0.1997849
119200.0000000    0.2158730
119240.0000000    0.1951227
119280.0000000    0.1964768
119320.0000000    0.2064518
119360.0000000    0.1910506
119400.0000000    0.1836638
119440.0000000    0.2155241
119480.0000000    0.1977830
119520.0000000    0.2022268
119560.0000000    0.2189680
119600.0000000    0.2068102
119640.0000000    0.2192893
119680.0000000    0.2084444
119720.0000000    0.2161490
119760.0000000    0.2054804
119800.0000000    0.1992047
119840.0000000    0.1944225
119880.0000000    0.2199283
119920.0000000    0.2178298
119960.0000000    0.2180671
120000.0000000    0.2172689
120040.0000000    0.2144281
120080.0000000    0.2187527
120120.0000000    0.2061748
120160.0000000    0.2121090
120200.0000000    0.1986285
120240.0000000    0.1967624
120280.0000000    0.1831673
120320.0000000    0.2013001
120360.0000000    0.1985133
120400.0000000    0.2066225
120440.0000000    0.2013573
120480.0000000    0.2313088
120520.0000000    0.2248353
120560.0000000    0.2146121
120600.0000000    0.2122426
120640.0000000    0.2117795
120680.0000000    0.2210629
120720.0000000    0.2121419
120760.0000000    0.1998191
120800.0000000    0.2347236
120840.0000000    0.2086339
120880.0000000    0.1994493
120920.0000000    0.1932602
120960.0000000    0.2234607
121000.0000000    0.2076356
121040.0000000    0.2107310
121080.0000000    0.2336367
121120.0000000    0.2300442
121160.0000000    0.2360996
121200.0000000    0.2124759
121240.0000000    0.2253218
121280.0000000    0.2145706
121320.0000000    0.2008829
121360.0000000    0.2176959
121400.0000000    0.2251126
121440.0000000    0.2103887
121480.0000000    0.2227513
121520.0000000    0.2029395
121560.0000000    0.1945488
121600.0000000    0.2009411
121640.0000000    0.2213209
121680.0000000    0.2004379
121720.0000000    0.1959010
121760.0000000    0.2167776
121800.0000000    0.1946391
121840.0000000    0.1744716
121880.0000000    0.1730278
121920.0000000    0.1786745
121960.0000000    0.2048297
122000.0000000    0.1848918
122040.0000000    0.1999052
122080.0000000    0.1924280
122120.0000000    0.1916102
122160.0000000    0.1968777
122200.0000000    0.2041482
122240.0000000    0.1972867
122280.0000000    0.1943373
122320.0000000    0.1865774
122360.0000000    0.1948430
122400.0000000    0.1949565
122440.0000000    0.2219862
122480.0000000    0.2029576
122520.0000000    0.2142387
122560.0000000    0.1914146
122600.0000000    0.2341748
122640.0000000    0.2252088
122680.0000000    0.2177265
122720.0000000    0.1942188
122760.0000000    0.2100447
122800.0000000    0.2193333
122840.0000000    0.1944576
122880.0000000    0.2167458
122920.0000000    0.1900008
122960.0000000    0.2021789
123000.0000000    0.2015380
123040.0000000    0.1894938
123080.0000000    0.1816497
123120.0000000    0.1975945
123160.0000000    0.2034550
123200.0000000    0.1907714
123240.0000000    0.2102126
123280.0000000    0.2112943
123320.0000000    0.2259440
123360.0000000    0.2162526
123400.0000000    0.2091106
123440.0000000    0.1990366
123480.0000000    0.2119637
123520.0000000    0.2071889
123560.0000000    0.2038095
123600.0000000    0.1880212
123640.0000000    0.2281957
123680.0000000    0.2163763
123720.0000000    0.2264831
123760.0000000    0.2417497
123800.0000000    0.2174062
123840.0000000    0.2162119
123880.0000000    0.2107008
123920.0000000    0.2226657
123960.0000000    0.1987241
124000.0000000    0.1888176
124040.0000000    0.1919641
124080.0000000    0.2071545
124120.0000000    0.1963638
124160.0000000    0.2148326
124200.0000000    0.1955197
124240.0000000    0.1851316
124280.0000000    0.1876025
124320.0000000    0.1896196
124360.0000000    0.1983249
124400.0000000    0.2020695
124440.0000000    0.2058825
124480.0000000    0.2042333
124520.0000000    0.2088983
124560.0000000    0.1857532
124600.0000000    0.2136946
124640.0000000    0.2050046
124680.0000000    0.2162246
124720.0000000    0.2166487
124760.0000000    0.1978900
124800.0000000    0.2148195
124840.0000000    0.2242250
124880.0000000    0.2165254
124920.0000000    0.2203797
124960.0000000    0.2166734
125000.0000000    0.2063882
125040.0000000    0.2081481
125080.0000000    0.2139473
125120.0000000    0.2231330
125160.0000000    0.2093584
125200.0000000    0.2107255
125240.0000000    0.1985579
125280.0000000    0.2064688
125320.0000000    0.2338005
125360.0000000    0.2275467
125400.0000000    0.2430792
125440.0000000    0.2357441
125480.0000000    0.2227254
125520.0000000    0.2196541
125560.0000000    0.2221096
125600.0000000    0.2233357
125640.0000000    0.2074562
125680.0000000    0.2194568
125720.0000000    0.2267879
125760.0000000    0.2154502
125800.0000000    0.2046935
125840.0000000    0.1925206
125880.0000000    0.2101903
125920.0000000    0.2069408
125960.0000000    0.2026569
126000.0000000    0.1972377
126040.0000000    0.2055209
126080.0000000    0.2174313
126120.0000000    0.2139837
126160.0000000    0.2053796
126200.0000000    0.2131862
126240.0000000    0.1933122
126280.0000000    0.1893560
126320.0000000    0.2121820
126360.0000000    0.2018999
126400.0000000    0.2176246
126440.0000000    0.2020623
126480.0000000    0.2085362
126520.0000000    0.1889113
126560.0000000    0.2048232
126600.0000000    0.1851280
126640.0000000    0.1854041
126680.0000000    0.1897382
126720.0000000    0.2050399
126760.0000000    0.2073465
126800.0000000    0.2049056
126840.0000000    0.2040410
126880.0000000    0.2055335
126920.0000000    0.2135335
126960.0000000    0.2197251
127000.0000000    0.2067278
127040.0000000    0.2071449
127080.0000000    0.2111682
127120.0000000    0.2106803
127160.0000000    0.2105418
127200.0000000    0.2181768
127240.0000000    0.2383865
127280.0000000    0.2301237
127320.0000000    0.2151548
127360.0000000    0.2155229
127400.0000000    0.2164843
127440.0000000    0.2173764
127480.0000000    0.2133650
127520.0000000    0.2031099
127560.0000000    0.2137886
127600.0000000    0.1963352
127640.0000000    0.2142308
127680.0000000    0.2312139
127720.0000000    0.2158689
127760.0000000    0.2081589
127800.0000000    0.2126440
127840.0000000    0.2096799
127880.0000000    0.2003202
127920.0000000    0.1984389
127960.0000000    0.1948222
128000.0000000    0.1938332
128040.0000000    0.1867038
128080.0000000    0.2013194
128120.0000000    0.2259373
128160.0000000    0.2259015
128200.0000000    0.1913164
128240.0000000    0.1934880
128280.0000000    0.2057157
128320.0000000    0.2030777
128360.0000000    0.2038566
128400.0000000    0.1949038
128440.0000000    0.2167860
128480.0000000    0.1959012
128520.0000000    0.2328938
128560.0000000    0.2206319
128600.0000000    0.2305675
128640.0000000    0.2103255
128680.0000000    0.1955428
128720.0000000    0.1980466
128760.0000000    0.2127664
128800.0000000    0.2188112
128840.0000000    0.2098355
128880.0000000    0.2134509
128920.0000000    0.2253839
128960.0000000    0.2129649
129000.0000000    0.2342152
129040.0000000    0.2203367
129080.0000000    0.2258188
129120.0000000    0.2324855
129160.0000000    0.2089919
129200.0000000    0.2180256
129240.0000000    0.2221623
129280.0000000    0.2195287
129320.0000000    0.2410348
129360.0000000    0.2328252
129400.0000000    0.2371242
129440.0000000    0.2298404
129480.0000000    0.2402284
129520.0000000    0.2231284
129560.0000000    0.2367263
129600.0000000    0.2072733
129640.0000000    0.2169759
129680.0000000    0.2358067
129720.0000000    0.2320092
129760.0000000    0.2374280
129800.0000000    0.2548280
129840.0000000    0.2520899
129880.0000000    0.2334742
129920.0000000    0.2434860
129960.0000000    0.2512670
130000.0000000    0.2454860
130040.0000000    0.2471936
130080.0000000    0.2474803
130120.0000000    0.2491934
130160.0000000    0.2549547
130200.0000000    0.2782128
130240.0000000    0.2515438
130280.0000000    0.2467380
130320.0000000    0.2255685
130360.0000000    0.2531374
130400.0000000    0.2693562
130440.0000000    0.2539202
130480.0000000    0.2302381
130520.0000000    0.2323537
130560.0000000    0.2481438
130600.0000000    0.2442932
130640.0000000    0.2479676
130680.0000000    0.2339707
130720.0000000    0.2770915
130760.0000000    0.2326645
130800.0000000    0.2334810
130840.0000000    0.2202556
130880.0000000    0.2303935
130920.0000000    0.2322087
130960.0000000    0.2112597
131000.0000000    0.2097618
131040.0000000    0.2226256
131080.0000000    0.2411701
131120.0000000    0.2488628
131160.0000000    0.2455581
131200.0000000    0.2521828
131240.0000000    0.2196607
131280.0000000    0.2405340
131320.0000000    0.2338582
131360.0000000    0.2291477
131400.0000000    0.2480743
131440.0000000    0.2445373
131480.0000000    0.2344185
131520.0000000    0.2120580
131560.0000000    0.2114238
131600.0000000    0.2384877
131640.0000000    0.2017663
131680.0000000    0.2049398
131720.0000000    0.2045846
131760.0000000    0.2089738
131800.0000000    0.2152096
131840.0000000    0.1899540
131880.0000000    0.2185279
131920.0000000    0.2194347
131960.0000000    0.2308812
132000.0000000    0.2276779
132040.0000000    0.2464791
132080.0000000    0.2363825
132120.0000000    0.2383649
132160.0000000    0.2041442
132200.0000000    0.2295668
132240.0000000    0.2220741
132280.0000000    0.2315232
132320.0000000    0.2290526
132360.0000000    0.2339582
132400.0000000    0.2300801
132440.0000000    0.2287596
132480.0000000    0.2109415
132520.0000000    0.2251116
132560.0000000    0.1890725
132600.0000000    0.2104072
132640.0000000    0.2184917
132680.0000000    0.2265256
132720.0000000    0.2315088
132760.0000000    0.2308685
132800.0000000    0.2089647
132840.0000000    0.2303114
132880.0000000    0.2520521
132920.0000000    0.2440713
132960.0000000    0.2256631
133000.0000000    0.2338356
133040.0000000    0.2317861
133080.0000000    0.2275702
133120.0000000    0.2195997
133160.0000000    0.2102143
133200.0000000    0.2260216
133240.0000000    0.2206439
133280.0000000    0.2406514
133320.0000000    0.2380622
133360.0000000    0.2313588
133400.0000000    0.2597354
133440.0000000    0.2484409
133480.0000000    0.2256776
133520.0000000    0.2397134
133560.0000000    0.2364841
133600.0000000    0.2286845
133640.0000000    0.2385412
133680.0000000    0.2280625
133720.0000000    0.2264848
133760.0000000    0.2095953
133800.0000000    0.2152208
133840.0000000    0.2127388
133880.0000000    0.2062136
133920.0000000    0.1987810
133960.0000000    0.2127192
134000.0000000    0.2199236
134040.0000000    0.2291731
134080.0000000    0.2428696
134120.0000000    0.2396034
134160.0000000    0.2652338
134200.0000000    0.2549445
134240.0000000    0.2545731
134280.0000000    0.2220025
134320.0000000    0.2663044
134360.0000000    0.2386770
134400.0000000    0.2259736
134440.0000000    0.2135582
134480.0000000    0.2330433
134520.0000000    0.2177473
134560.0000000    0.2198721
134600.0000000    0.2199372
134640.0000000    0.2302226
134680.0000000    0.2292892
134720.0000000    0.2324478
134760.0000000    0.2317613
134800.0000000    0.1899126
134840.0000000    0.1958474
134880.0000000    0.2260767
134920.0000000    0.2170334
134960.0000000    0.2239435
135000.0000000    0.2203161
135040.0000000    0.2370229
135080.0000000    0.2270495
135120.0000000    0.2179074
135160.0000000    0.2374108
135200.0000000    0.2378255
135240.0000000    0.2398979
135280.0000000    0.2283058
135320.0000000    0.2484124
135360.0000000    0.2492035
135400.0000000    0.2546588
135440.0000000    0.2601047
135480.0000000    0.2231417
135520.0000000    0.2210852
135560.0000000    0.2167993
135600.0000000    0.2257338
135640.0000000    0.2233747
135680.0000000    0.2360512
135720.0000000    0.2667871
135760.0000000    0.2536315
135800.0000000    0.2565632
135840.0000000    0.2581141
135880.0000000    0.2475877
135920.0000000    0.2453787
135960.0000000    0.2114241
136000.0000000    0.2169324
136040.0000000    0.2252688
136080.0000000    0.2344990
136120.0000000    0.2406422
136160.0000000    0.2216384
136200.0000000    0.2205569
136240.0000000    0.2211063
136280.0000000    0.2285095
136320.0000000    0.2463115
136360.0000000    0.2657272
136400.0000000    0.2574972
136440.0000000    0.2265721
136480.0000000    0.2237119
136520.0000000    0.2376168
136560.0000000    0.2411237
136600.0000000    0.2382091
136640.0000000    0.2494289
136680.0000000    0.2414288
136720.0000000    0.2552993
136760.0000000    0.2458186
136800.0000000    0.2389639
136840.0000000    0.2434580
136880.0000000    0.2225664
136920.0000000    0.2132902
136960.0000000    0.2477798
137000.0000000    0.2095836
137040.0000000    0.2442308
137080.0000000    0.2258479
137120.0000000    0.2271486
137160.0000000    0.2145230
137200.0000000    0.2521734
137240.0000000    0.2257633
137280.0000000    0.2247683
137320.0000000    0.2150707
137360.0000000    0.2181665
137400.0000000    0.2415480
137440.0000000    0.2272938
137480.0000000    0.2253193
137520.0000000    0.2057530
137560.0000000    0.2250756
137600.0000000    0.2101160
137640.0000000    0.2249043
137680.0000000    0.2353726
137720.0000000    0.2472870
137760.0000000    0.2536147
137800.0000000    0.2299726
137840.0000000    0.2423291
137880.0000000    0.2419143
137920.0000000    0.2464318
137960.0000000    0.2489141
138000.0000000    0.2361541
138040.0000000    0.2505299
138080.0000000    0.2461807
138120.0000000    0.2444067
138160.0000000    0.2292673
138200.0000000    0.2490245
138240.0000000    0.2590767
138280.0000000    0.2375518
138320.0000000    0.2279262
138360.0000000    0.2415823
138400.0000000    0.2151611
138440.0000000    0.2352871
138480.0000000    0.2354245
138520.0000000    0.2409945
138560.0000000    0.2303373
138600.0000000    0.2351733
138640.0000000    0.2322073
138680.0000000    0.2414304
138720.0000000    0.2337682
138760.0000000    0.2427649
138800.0000000    0.2414571
138840.0000000    0.2241630
138880.0000000    0.2219293
138920.0000000    0.2448329
138960.0000000    0.2311377
139000.0000000    0.2477712
139040.0000000    0.2352562
139080.0000000    0.2330392
139120.0000000    0.2157638
139160.0000000    0.2096116
139200.0000000    0.2299330
139240.0000000    0.2200770
139280.0000000    0.2178168
139320.0000000    0.2081570
139360.0000000    0.1964425
139400.0000000    0.1990977
139440.0000000    0.2074051
139480.0000000    0.2036962
139520.0000000    0.2004516
139560.0000000    0.2376209
139600.0000000    0.2102581
139640.0000000    0.2171396
139680.0000000    0.2413781
139720.0000000    0.2112120
139760.0000000    0.2131840
139800.0000000    0.2226547
139840.0000000    0.2110299
139880.0000000    0.2279268
139920.0000000    0.2298684
139960.0000000    0.2291252
140000.0000000    0.2255386
140040.0000000    0.2427905
140080.0000000    0.2313720
140120.0000000    0.2182398
140160.0000000    0.2120157
140200.0000000    0.2284414
140240.0000000    0.2349033
140280.0000000    0.2239251
140320.0000000    0.2333048
140360.0000000    0.2315449
140400.0000000    0.2259967
140440.0000000    0.2439743
140480.0000000    0.2435331
140520.0000000    0.2452856
140560.0000000    0.2231521
140600.0000000    0.2409927
140640.0000000    0.2353596
140680.0000000    0.2281305
140720.0000000    0.2404709
140760.0000000    0.2265472
140800.0000000    0.2367937
140840.0000000    0.2620304
140880.0000000    0.2434117
140920.0000000    0.2221665
140960.0000000    0.2476864
141000.0000000    0.2371546
141040.0000000    0.2214849
141080.0000000    0.2248608
141120.0000000    0.2145126
141160.0000000    0.2439070
141200.0000000    0.2327343
141240.0000000    0.2498250
141280.0000000    0.2430897
141320.0000000    0.2339512
141360.0000000    0.2066793
141400.0000000    0.2251465
141440.0000000    0.2422191
141480.0000000    0.2363785
141520.0000000    0.2145477
141560.0000000    0.2234167
141600.0000000    0.2073944
141640.0000000    0.2242637
141680.0000000    0.2258187
141720.0000000    0.2128867
141760.0000000    0.2238101
141800.0000000    0.2225766
141840.0000000    0.2152289
141880.0000000    0.2180407
141920.0000000    0.1902343
141960.0000000    0.2118122
142000.0000000    0.1903638
142040.0000000    0.2143855
142080.0000000    0.2270902
142120.0000000    0.2175480
142160.0000000    0.1944415
142200.0000000    0.2157225
142240.0000000    0.2284674
142280.0000000    0.2454782
142320.0000000    0.2462320
142360.0000000    0.2360952
142400.0000000    0.2485201
142440.0000000    0.2064974
142480.0000000    0.2088972
142520.0000000    0.2198849
142560.0000000    0.2011166
142600.0000000    0.2125344
142640.0000000    0.2243280
142680.0000000    0.2396252
142720.0000000    0.2206928
142760.0000000    0.2252502
142800.0000000    0.2272767
142840.0000000    0.2400740
142880.0000000    0.2418234
142920.0000000    0.2293472
142960.0000000    0.2114366
143000.0000000    0.2289348
143040.0000000    0.2361881
143080.0000000    0.2092119
143120.0000000    0.2186518
143160.0000000    0.2112156
143200.0000000    0.2277589
143240.0000000    0.2163536
143280.0000000    0.2045957
143320.0000000    0.2074621
143360.0000000    0.2328536
143400.0000000    0.2082006
143440.0000000    0.2171327
143480.0000000    0.2137084
143520.0000000    0.2115445
143560.0000000    0.2386705
143600.0000000    0.2335556
143640.0000000    0.2410562
143680.0000000    0.2549937
143720.0000000    0.2429843
143760.0000000    0.2562893
143800.0000000    0.2414516
143840.0000000    0.2321114
143880.0000000    0.2220123
143920.0000000    0.2251978
143960.0000000    0.2507610
144000.0000000    0.2359306
144040.0000000    0.2435328
144080.0000000    0.2223468
144120.0000000    0.2202963
144160.0000000    0.2326778
144200.0000000    0.2413212
144240.0000000    0.2329316
144280.0000000    0.2248287
144320.0000000    0.2320198
144360.0000000    0.2131640
144400.0000000    0.2147250
144440.0000000    0.2140312
144480.0000000    0.2086721
144520.0000000    0.2306546
144560.0000000    0.2137736
144600.0000000    0.2279688
144640.0000000    0.2367432
144680.0000000    0.2391175
144720.0000000    0.1950577
144760.0000000    0.2271664
144800.0000000    0.2165824
144840.0000000    0.2346683
144880.0000000    0.2349957
144920.0000000    0.2230696
144960.0000000    0.2291238
145000.0000000    0.2359442
145040.0000000    0.2158976
145080.0000000    0.2157729
145120.0000000    0.2203594
145160.0000000    0.2385148
145200.0000000    0.2194763
145240.0000000    0.2082144
145280.0000000    0.2024312
145320.0000000    0.2104439
145360.0000000    0.2007575
145400.0000000    0.2229706
145440.0000000    0.2315175
145480.0000000    0.2244544
145520.0000000    0.2300206
145560.0000000    0.2121166
145600.0000000    0.2240147
145640.0000000    0.2088937
145680.0000000    0.2277839
145720.0000000    0.2043202
145760.0000000    0.2049074
145800.0000000    0.2302300
145840.0000000    0.2337167
145880.0000000    0.2285382
145920.0000000    0.2312558
145960.0000000    0.2260244
146000.0000000    0.2168397
146040.0000000    0.2075391
146080.0000000    0.2375796
146120.0000000    0.2429491
146160.0000000    0.2230189
146200.0000000    0.2496082
146240.0000000    0.2365844
146280.0000000    0.2367851
146320.0000000    0.2407863
146360.0000000    0.2465218
146400.0000000    0.2284291
146440.0000000    0.2384523
146480.0000000    0.2409739
146520.0000000    0.2427960
146560.0000000    0.2458934
146600.0000000    0.2297280
146640.0000000    0.2098910
146680.0000000    0.2277023
146720.0000000    0.2399006
146760.0000000    0.2452592
146800.0000000    0.2469515
146840.0000000    0.2389385
146880.0000000    0.2337425
146920.0000000    0.2190370
146960.0000000    0.2412499
147000.0000000    0.2419253
147040.0000000    0.2529882
147080.0000000    0.2470564
147120.0000000    0.2254295
147160.0000000    0.2389195
147200.0000000    0.2224399
147240.0000000    0.2294537
147280.0000000    0.2205943
147320.0000000    0.2110997
147360.0000000    0.2190627
147400.0000000    0.2390389
147440.0000000    0.2136235
147480.0000000    0.1992420
147520.0000000    0.2137007
147560.0000000    0.2238502
147600.0000000    0.2090178
147640.0000000    0.2206121
147680.0000000    0.1979962
147720.0000000    0.1930577
147760.0000000    0.2181612
147800.0000000    0.2298575
147840.0000000    0.2243016
147880.0000000    0.2628430
147920.0000000    0.2221046
147960.0000000    0.2153962
148000.0000000    0.2188952
148040.0000000    0.2094006
148080.0000000    0.2056989
148120.0000000    0.1920367
148160.0000000    0.1966600
148200.0000000    0.1939514
148240.0000000    0.1932103
148280.0000000    0.2052809
148320.0000000    0.1995641
148360.0000000    0.1979117
148400.0000000    0.1950945
148440.0000000    0.1911837
148480.0000000    0.1883104
148520.0000000    0.1926272
148560.0000000    0.2310732
148600.0000000    0.1931108
148640.0000000    0.2041983
148680.0000000    0.2001383
148720.0000000    0.2137687
148760.0000000    0.2036293
148800.0000000    0.2234212
148840.0000000    0.2004099
148880.0000000    0.1878572
148920.0000000    0.1906608
148960.0000000    0.2022925
149000.0000000    0.2015834
149040.0000000    0.2106805
149080.0000000    0.2087566
149120.0000000    0.2126790
149160.0000000    0.2163088
149200.0000000    0.2144644
149240.0000000    0.1917282
149280.0000000    0.2173569
149320.0000000    0.1979014
149360.0000000    0.1919366
149400.0000000    0.2065430
149440.0000000    0.2045288
149480.0000000    0.2152098
149520.0000000    0.2139034
149560.0000000    0.2241896
149600.0000000    0.2080427
149640.0000000    0.2152092
149680.0000000    0.2047356
149720.0000000    0.1903090
149760.0000000    0.1942733
149800.0000000    0.1966057
149840.0000000    0.2110134
149880.0000000    0.2067158
149920.0000000    0.1971277
149960.0000000    0.1903542
150000.0000000    0.1868762
150040.0000000    0.1902209
150080.0000000    0.2019726
150120.0000000    0.1943604
150160.0000000    0.2217858
150200.0000000    0.2160867
150240.0000000    0.1882893
150280.0000000    0.2025304
150320.0000000    0.1913357
150360.0000000    0.2034611
150400.0000000    0.1918964
150440.0000000    0.2084413
150480.0000000    0.2049149
150520.0000000    0.1980444
150560.0000000    0.2215843
150600.0000000    0.1994680
150640.0000000    0.2142957
150680.0000000    0.2169439
150720.0000000    0.2230869
150760.0000000    0.2155324
150800.0000000    0.2255878
150840.0000000    0.2225367
150880.0000000    0.2130070
150920.0000000    0.2006067
150960.0000000    0.2173623
151000.0000000    0.2118102
151040.0000000    0.2068265
151080.0000000    0.2297694
151120.0000000    0.2223790
151160.0000000    0.2361069
151200.0000000    0.2084341
151240.0000000    0.2221037
151280.0000000    0.2122980
151320.0000000    0.2459214
151360.0000000    0.2184960
151400.0000000    0.2245974
151440.0000000    0.2367814
151480.0000000    0.2427503
151520.0000000    0.2276971
151560.0000000    0.2337970
151600.0000000    0.2398512
151640.0000000    0.2148320
151680.0000000    0.2185402
151720.0000000    0.2236778
151760.0000000    0.2179822
151800.0000000    0.2192865
151840.0000000    0.2245078
151880.0000000    0.2187836
151920.0000000    0.1993218
151960.0000000    0.2048544
152000.0000000    0.2114613
152040.0000000    0.2250589
152080.0000000    0.2140074
152120.0000000    0.2050872
152160.0000000    0.1996567
152200.0000000    0.2079655
152240.0000000    0.1956097
152280.0000000    0.2038949
152320.0000000    0.1944913
152360.0000000    0.2007176
152400.0000000    0.1982063
152440.0000000    0.2204717
152480.0000000    0.2058882
152520.0000000    0.2033970
152560.0000000    0.2140497
152600.0000000    0.2156211
152640.0000000    0.2090458
152680.0000000    0.2229859
152720.0000000    0.2270570
152760.0000000    0.2261700
152800.0000000    0.2248931
152840.0000000    0.2364570
152880.0000000    0.2363075
152920.0000000    0.2132747
152960.0000000    0.2202058
153000.0000000    0.1976515
153040.0000000    0.2201940
153080.0000000    0.2071887
153120.0000000    0.2275385
153160.0000000    0.2053816
153200.0000000    0.1990121
153240.0000000    0.2178393
153280.0000000    0.2180362
153320.0000000    0.2094119
153360.0000000    0.2276464
153400.0000000    0.2011359
153440.0000000    0.2111353
153480.0000000    0.2035875
153520.0000000    0.2147469
153560.0000000    0.2317397
153600.0000000    0.2387438
153640.0000000    0.2492916
153680.0000000    0.2473148
153720.0000000    0.2549087
153760.0000000    0.2441366
153800.0000000    0.2595406
153840.0000000    0.2381739
153880.0000000    0.2359840
153920.0000000    0.2288228
153960.0000000    0.2240645
154000.0000000    0.2312500
154040.0000000    0.2460412
154080.0000000    0.2283600
154120.0000000    0.2185425
154160.0000000    0.2287619
154200.0000000    0.2167968
154240.0000000    0.2129735
154280.0000000    0.2261342
154320.0000000    0.2157187
154360.0000000    0.2210847
154400.0000000    0.2323089
154440.0000000    0.2254482
154480.0000000    0.2142234
154520.0000000    0.2294928
154560.0000000    0.2049679
154600.0000000    0.2137475
154640.0000000    0.2016696
154680.0000000    0.2078559
154720.0000000    0.1868448
154760.0000000    0.2226520
154800.0000000    0.2245358
154840.0000000    0.2021212
154880.0000000    0.1950575
154920.0000000    0.1859356
154960.0000000    0.2182596
155000.0000000    0.2046303
155040.0000000    0.1906179
155080.0000000    0.1951427
155120.0000000    0.1953352
155160.0000000    0.1817347
155200.0000000    0.1896125
155240.0000000    0.2045072
155280.0000000    0.1884474
155320.0000000    0.1891349
155360.0000000    0.1963753
155400.0000000    0.1856138
155440.0000000    0.2257230
155480.0000000    0.2228674
155520.0000000    0.2034163
155560.0000000    0.2104011
155600.0000000    0.1900976
155640.0000000    0.1921872
155680.0000000    0.2027829
155720.0000000    0.1921576
155760.0000000    0.1944457
155800.0000000    0.2023634
155840.0000000    0.1884563
155880.0000000    0.1838463
155920.0000000    0.1902300
155960.0000000    0.1807459
156000.0000000    0.2084168
156040.0000000    0.2070847
156080.0000000    0.2049415
156120.0000000    0.1985443
156160.0000000    0.1940162
156200.0000000    0.1741960
156240.0000000    0.2001317
156280.0000000    0.1975248
156320.0000000    0.1821551
156360.0000000    0.1760835
156400.0000000    0.1802947
156440.0000000    0.1840308
156480.0000000    0.1872874
156520.0000000    0.1958090
156560.0000000    0.1801215
156600.0000000    0.1912881
156640.0000000    0.1918045
156680.0000000    0.1747044
156720.0000000    0.1725537
156760.0000000    0.1774210
156800.0000000    0.1895066
156840.0000000    0.1855261
156880.0000000    0.1939061
156920.0000000    0.2029615
156960.0000000    0.2071243
157000.0000000    0.1917419
157040.0000000    0.2107140
157080.0000000    0.1926741
157120.0000000    0.1971799
157160.0000000    0.1848222
157200.0000000    0.1741401
157240.0000000    0.1858535
157280.0000000    0.2037633
157320.0000000    0.1999461
157360.0000000    0.1763180
157400.0000000    0.1651700
157440.0000000    0.1940758
157480.0000000    0.1854653
157520.0000000    0.1747926
157560.0000000    0.1747452
157600.0000000    0.1932647
157640.0000000    0.1904003
157680.0000000    0.2006789
157720.0000000    0.1944525
157760.0000000    0.2083567
157800.0000000    0.1839087
157840.0000000    0.2036186
157880.0000000    0.1934016
157920.0000000    0.1901121
157960.0000000    0.1893984
158000.0000000    0.1876007
158040.0000000    0.1962489
158080.0000000    0.1998224
158120.0000000    0.1894722
158160.0000000    0.2030519
158200.0000000    0.2042431
158240.0000000    0.2085682
158280.0000000    0.2054465
158320.0000000    0.2114330
158360.0000000    0.2031356
158400.0000000    0.1958519
158440.0000000    0.1938086
158480.0000000    0.1982178
158520.0000000    0.2062686
158560.0000000    0.1875428
158600.0000000    0.1957132
158640.0000000    0.1659712
158680.0000000    0.1831311
158720.0000000    0.1774537
158760.0000000    0.1651937
158800.0000000    0.1656592
158840.0000000    0.1781587
158880.0000000    0.1741591
158920.0000000    0.1905451
158960.0000000    0.1859699
159000.0000000    0.1966499
159040.0000000    0.2034948
159080.0000000    0.1916031
159120.0000000    0.1855299
159160.0000000    0.1830692
159200.0000000    0.1843593
159240.0000000    0.1886439
159280.0000000    0.1792126
159320.0000000    0.2028662
159360.0000000    0.1947114
159400.0000000    0.1880942
159440.0000000    0.1901625
159480.0000000    0.1937570
159520.0000000    0.1889806
159560.0000000    0.2008605
159600.0000000    0.2074895
159640.0000000    0.1883311
159680.0000000    0.1931355
159720.0000000    0.1879659
159760.0000000    0.1964521
159800.0000000    0.1954100
159840.0000000    0.1978788
159880.0000000    0.1739617
159920.0000000    0.1845859
159960.0000000    0.1834668
160000.0000000    0.1710687
160040.0000000    0.1838425
160080.0000000    0.1833078
160120.0000000    0.2069235
160160.0000000    0.1916628
160200.0000000    0.1973112
160240.0000000    0.1906699
160280.0000000    0.1933680
160320.0000000    0.2050257
160360.0000000    0.1909784
160400.0000000    0.2092588
160440.0000000    0.2115789
160480.0000000    0.1882399
160520.0000000    0.2026907
160560.0000000    0.2018076
160600.0000000    0.1934207
160640.0000000    0.2133973
160680.0000000    0.1985064
160720.0000000    0.2129864
160760.0000000    0.2061916
160800.0000000    0.2041062
160840.0000000    0.2005448
160880.0000000    0.2057413
160920.0000000    0.2265372
160960.0000000    0.2127494
161000.0000000    0.2127268
161040.0000000    0.2212844
161080.0000000    0.1992651
161120.0000000    0.2018233
161160.0000000    0.1955807
161200.0000000    0.1987490
161240.0000000    0.1836933
161280.0000000    0.1961529
161320.0000000    0.2112475
161360.0000000    0.1862537
161400.0000000    0.1934794
161440.0000000    0.1973554
161480.0000000    0.1867307
161520.0000000    0.1797201
161560.0000000    0.1904453
161600.0000000    0.1978791
161640.0000000    0.2172574
161680.0000000    0.2074158
161720.0000000    0.2294448
161760.0000000    0.2147225
161800.0000000    0.2010142
161840.0000000    0.2197664
161880.0000000    0.2156519
161920.0000000    0.1981097
161960.0000000    0.1926090
162000.0000000    0.2019483
162040.0000000    0.1844206
162080.0000000    0.1832905
162120.0000000    0.1978054
162160.0000000    0.1722960
162200.0000000    0.1771289
162240.0000000    0.1976786
162280.0000000    0.1912086
162320.0000000    0.2069306
162360.0000000    0.2148482
162400.0000000    0.2138874
162440.0000000    0.2132075
162480.0000000    0.2099680
162520.0000000    0.2186515
162560.0000000    0.2063525
162600.0000000    0.2000129
162640.0000000    0.1991908
162680.0000000    0.2037111
162720.0000000    0.2010521
162760.0000000    0.1904800
162800.0000000    0.1923951
162840.0000000    0.1900289
162880.0000000    0.2101040
162920.0000000    0.2018949
162960.0000000    0.1948528
163000.0000000    0.2168705
163040.0000000    0.2009322
163080.0000000    0.1964318
163120.0000000    0.1890060
163160.0000000    0.1833749
163200.0000000    0.1739969
163240.0000000    0.1978086
163280.0000000    0.2150739
163320.0000000    0.1930391
163360.0000000    0.1837603
163400.0000000    0.2228894
163440.0000000    0.1920791
163480.0000000    0.2056102
163520.0000000    0.2109121
163560.0000000    0.2078597
163600.0000000    0.2064870
163640.0000000    0.2016695
163680.0000000    0.1870002
163720.0000000    0.2169436
163760.0000000    0.2080826
163800.0000000    0.2112024
163840.0000000    0.2035094
163880.0000000    0.1924918
163920.0000000    0.1856212
163960.0000000    0.2022104
164000.0000000    0.2086122
164040.0000000    0.1941732
164080.0000000    0.1794303
164120.0000000    0.2055703
164160.0000000    0.1999298
164200.0000000    0.1846546
164240.0000000    0.1939423
164280.0000000    0.1870186
164320.0000000    0.1688841
164360.0000000    0.2089476
164400.0000000    0.1737518
164440.0000000    0.2037509
164480.0000000    0.2055907
164520.0000000    0.2152150
164560.0000000    0.2005335
164600.0000000    0.1985010
164640.0000000    0.1995896
164680.0000000    0.2035037
164720.0000000    0.2044156
164760.0000000    0.2169015
164800.0000000    0.2070700
164840.0000000    0.2018406
164880.0000000    0.1762123
164920.0000000    0.2004799
164960.0000000    0.2008285
165000.0000000    0.2113353
165040.0000000    0.2123403
165080.0000000    0.2114497
165120.0000000    0.1991795
165160.0000000    0.1976081
165200.0000000    0.2059260
165240.0000000    0.2084723
165280.0000000    0.1987492
165320.0000000    0.1938462
165360.0000000    0.1836356
165400.0000000    0.2001417
165440.0000000    0.1638883
165480.0000000    0.1789038
165520.0000000    0.2179150
165560.0000000    0.2135922
165600.0000000    0.2037629
165640.0000000    0.2127286
165680.0000000    0.1849977
165720.0000000    0.1885593
165760.0000000    0.1749199
165800.0000000    0.1890518
165840.0000000    0.1959748
165880.0000000    0.2021248
165920.0000000    0.2106942
165960.0000000    0.1976800
166000.0000000    0.2123064
166040.0000000    0.2149095
166080.0000000    0.2116643
166120.0000000    0.1895291
166160.0000000    0.2119935
166200.0000000    0.2028565
166240.0000000    0.1902071
166280.0000000    0.2116463
166320.0000000    0.1941048
166360.0000000    0.2023313
166400.0000000    0.1720639
166440.0000000    0.1977819
166480.0000000    0.1977926
166520.0000000    0.1830274
166560.0000000    0.1872244
166600.0000000    0.1889512
166640.0000000    0.1733309
166680.0000000    0.1721697
166720.0000000    0.1779678
166760.0000000    0.1796044
166800.0000000    0.1755785
166840.0000000    0.1887956
166880.0000000    0.1929093
166920.0000000    0.1948357
166960.0000000    0.2008220
167000.0000000    0.1882422
167040.0000000    0.1885603
167080.0000000    0.1767432
167120.0000000    0.1941863
167160.0000000    0.1831801
167200.0000000    0.1906391
167240.0000000    0.1694935
167280.0000000    0.1764051
167320.0000000    0.1780632
167360.0000000    0.1812492
167400.0000000    0.1774722
167440.0000000    0.1697213
167480.0000000    0.1841684
167520.0000000    0.1976049
167560.0000000    0.1985261
167600.0000000    0.2051189
167640.0000000    0.2330953
167680.0000000    0.2253329
167720.0000000    0.2163248
167760.0000000    0.2015339
167800.0000000    0.2274790
167840.0000000    0.2281572
167880.0000000    0.2270556
167920.0000000    0.2167891
167960.0000000    0.2166357
168000.0000000    0.2199294
168040.0000000    0.2119768
168080.0000000    0.2027102
168120.0000000    0.2147644
168160.0000000    0.2041159
168200.0000000    0.2225804
168240.0000000    0.2212504
168280.0000000    0.2101949
168320.0000000    0.2065474
168360.0000000    0.2038120
168400.0000000    0.2029113
168440.0000000    0.1976340
168480.0000000    0.2012222
168520.0000000    0.1979210
168560.0000000    0.2139664
168600.0000000    0.2218858
168640.0000000    0.2069982
168680.0000000    0.1938543
168720.0000000    0.1942413
168760.0000000    0.2203483
168800.0000000    0.2027600
168840.0000000    0.2149506
168880.0000000    0.2217611
168920.0000000    0.1982708
168960.0000000    0.2140480
169000.0000000    0.2143010
169040.0000000    0.2131438
169080.0000000    0.1845648
169120.0000000    0.2044545
169160.0000000    0.2025778
169200.0000000    0.2185333
169240.0000000    0.2049455
169280.0000000    0.1985530
169320.0000000    0.2208713
169360.0000000    0.2160492
169400.0000000    0.2362223
169440.0000000    0.2470451
169480.0000000    0.2272478
169520.0000000    0.2227882
169560.0000000    0.2278606
169600.0000000    0.2451005
169640.0000000    0.2309535
169680.0000000    0.2280733
169720.0000000    0.2216946
169760.0000000    0.2114192
169800.0000000    0.2566439
169840.0000000    0.2242347
169880.0000000    0.2389024
169920.0000000    0.2486879
169960.0000000    0.2424854
170000.0000000    0.2461871
170040.0000000    0.2323504
170080.0000000    0.2436308
170120.0000000    0.2506803
170160.0000000    0.2297379
170200.0000000    0.2093222
170240.0000000    0.2422003
170280.0000000    0.2367193
170320.0000000    0.2468994
170360.0000000    0.2412022
170400.0000000    0.2414853
170440.0000000    0.2260609
170480.0000000    0.2193231
170520.0000000    0.2203714
170560.0000000    0.2120974
170600.0000000    0.2342366
170640.0000000    0.2232668
170680.0000000    0.2257896
170720.0000000    0.2119597
170760.0000000    0.2254005
170800.0000000    0.2317618
170840.0000000    0.2436141
170880.0000000    0.2208380
170920.0000000    0.2354104
170960.0000000    0.2405723
171000.0000000    0.2513382
171040.0000000    0.2372886
171080.0000000    0.2492578
171120.0000000    0.2223917
171160.0000000    0.2492865
171200.0000000    0.2548631
171240.0000000    0.2484559
171280.0000000    0.2548422
171320.0000000    0.2470362
171360.0000000    0.2578232
171400.0000000    0.2582206
171440.0000000    0.2383111
171480.0000000    0.2517351
171520.0000000    0.2364208
171560.0000000    0.2577765
171600.0000000    0.2591744
171640.0000000    0.2454542
171680.0000000    0.2535023
171720.0000000    0.2529032
171760.0000000    0.2508146
171800.0000000    0.2329877
171840.0000000    0.2523096
171880.0000000    0.2641356
171920.0000000    0.2211182
171960.0000000    0.2352858
172000.0000000    0.2679473
172040.0000000    0.2669736
172080.0000000    0.2349780
172120.0000000    0.2614622
172160.0000000    0.2188638
172200.0000000    0.2148109
172240.0000000    0.2217553
172280.0000000    0.2280962
172320.0000000    0.2182068
172360.0000000    0.2190592
172400.0000000    0.2188148
172440.0000000    0.2099925
172480.0000000    0.2233374
172520.0000000    0.1901015
172560.0000000    0.2087346
172600.0000000    0.2161427
172640.0000000    0.2246069
172680.0000000    0.2333315
172720.0000000    0.2179987
172760.0000000    0.1990235
172800.0000000    0.1950667
172840.0000000    0.1921276
172880.0000000    0.2003607
172920.0000000    0.2067947
172960.0000000    0.1993551
173000.0000000    0.1942592
173040.0000000    0.2032918
173080.0000000    0.1786645
173120.0000000    0.2028950
173160.0000000    0.2024286
173200.0000000    0.2144158
173240.0000000    0.2095648
173280.0000000    0.2000972
173320.0000000    0.2094856
173360.0000000    0.2079963
173400.0000000    0.1906050
173440.0000000    0.2064650
173480.0000000    0.2171222
173520.0000000    0.1972902
173560.0000000    0.2000188
173600.0000000    0.2066172
173640.0000000    0.1864401
173680.0000000    0.2106981
173720.0000000    0.2120136
173760.0000000    0.1979825
173800.0000000    0.2046431
173840.0000000    0.1968698
173880.0000000    0.2010455
173920.0000000    0.1987496
173960.0000000    0.2005289
174000.0000000    0.2099715
174040.0000000    0.2410204
174080.0000000    0.2309567
174120.0000000    0.2081416
174160.0000000    0.2158360
174200.0000000    0.2025741
174240.0000000    0.2232411
174280.0000000    0.2215678
174320.0000000    0.2110894
174360.0000000    0.2172379
174400.0000000    0.2338811
174440.0000000    0.2367917
174480.0000000    0.2302622
174520.0000000    0.2401947
174560.0000000    0.2309615
174600.0000000    0.2288272
174640.0000000    0.2257646
174680.0000000    0.2094926
174720.0000000    0.2141860
174760.0000000    0.2173126
174800.0000000    0.2128424
174840.0000000    0.2137712
174880.0000000    0.2249756
174920.0000000    0.1994433
174960.0000000    0.1926798
175000.0000000    0.2378857
175040.0000000    0.2077315
175080.0000000    0.1921290
175120.0000000    0.2046973
175160.0000000    0.2331714
175200.0000000    0.2180041
175240.0000000    0.2041890
175280.0000000    0.2131937
175320.0000000    0.1949824
175360.0000000    0.1975050
175400.0000000    0.1961142
175440.0000000    0.2124734
175480.0000000    0.2313484
175520.0000000    0.2117437
175560.0000000    0.2264421
175600.0000000    0.2242276
175640.0000000    0.2431308
175680.0000000    0.2209770
175720.0000000    0.2150413
175760.0000000    0.2281155
175800.0000000    0.2258114
175840.0000000    0.2342112
175880.0000000    0.2228283
175920.0000000    0.2369877
175960.0000000    0.2259421
176000.0000000    0.2178222
176040.0000000    0.2569489
176080.0000000    0.2516333
176120.0000000    0.2364983
176160.0000000    0.2241884
176200.0000000    0.2390443
176240.0000000    0.2142188
176280.0000000    0.2303954
176320.0000000    0.2155244
176360.0000000    0.2161454
176400.0000000    0.2215139
176440.0000000    0.2339259
176480.0000000    0.2080812
176520.0000000    0.2338017
176560.0000000    0.2068345
176600.0000000    0.1960611
176640.0000000    0.2054691
176680.0000000    0.1859297
176720.0000000    0.2103526
176760.0000000    0.1960346
176800.0000000    0.2012178
176840.0000000    0.2182135
176880.0000000    0.1938603
176920.0000000    0.2019089
176960.0000000    0.1796665
177000.0000000    0.1851885
177040.0000000    0.2063843
177080.0000000    0.2105154
177120.0000000    0.1906209
177160.0000000    0.1957629
177200.0000000    0.2226818
177240.0000000    0.2031086
177280.0000000    0.1938837
177320.0000000    0.2186155
177360.0000000    0.2238656
177400.0000000    0.2348254
177440.0000000    0.1988249
177480.0000000    0.2045972
177520.0000000    0.2069416
177560.0000000    0.2162527
177600.0000000    0.2001624
177640.0000000    0.2076255
177680.0000000    0.2098490
177720.0000000    0.2092313
177760.0000000    0.2195347
177800.0000000    0.2079222
177840.0000000    0.2237269
177880.0000000    0.2073740
177920.0000000    0.2143674
177960.0000000    0.2126199
178000.0000000    0.2051016
178040.0000000    0.2138632
178080.0000000    0.2033526
178120.0000000    0.2232327
178160.0000000    0.2341536
178200.0000000    0.1939369
178240.0000000    0.2087936
178280.0000000    0.1985419
178320.0000000    0.2185912
178360.0000000    0.2116851
178400.0000000    0.2259402
178440.0000000    0.1940126
178480.0000000    0.2092258
178520.0000000    0.2049454
178560.0000000    0.2135267
178600.0000000    0.2423493
178640.0000000    0.2245948
178680.0000000    0.2388255
178720.0000000    0.2205175
178760.0000000    0.2196818
178800.0000000    0.2058098
178840.0000000    0.2173089
178880.0000000    0.2191541
178920.0000000    0.2072878
178960.0000000    0.2065882
179000.0000000    0.2483189
179040.0000000    0.2093881
179080.0000000    0.2260711
179120.0000000    0.2074488
179160.0000000    0.2014592
179200.0000000    0.1903012
179240.0000000    0.2015361
179280.0000000    0.2136835
179320.0000000    0.1989939
179360.0000000    0.1947072
179400.0000000    0.1901021
179440.0000000    0.1871629
179480.0000000    0.1912415
179520.0000000    0.1820376
179560.0000000    0.1942044
179600.0000000    0.1786789
179640.0000000    0.1970447
179680.0000000    0.1766247
179720.0000000    0.1613515
179760.0000000    0.1782525
179800.0000000    0.1992967
179840.0000000    0.1906084
179880.0000000    0.2065297
179920.0000000    0.2050388
179960.0000000    0.2091188
180000.0000000    0.2012037
180040.0000000    0.2029082
180080.0000000    0.2182964
180120.0000000    0.2040704
180160.0000000    0.2232899
180200.0000000    0.2087971
180240.0000000    0.1818375
180280.0000000    0.2051352
180320.0000000    0.1862034
180360.0000000    0.1793452
180400.0000000    0.2056633
180440.0000000    0.2275684
180480.0000000    0.1965164
180520.0000000    0.1899488
180560.0000000    0.2103074
180600.0000000    0.1932246
180640.0000000    0.2196786
180680.0000000    0.1957266
180720.0000000    0.1904727
180760.0000000    0.2068441
180800.0000000    0.2080220
180840.0000000    0.2265735
180880.0000000    0.2266053
180920.0000000    0.2255232
180960.0000000    0.2139528
181000.0000000    0.2189605
181040.0000000    0.2326253
181080.0000000    0.2413814
181120.0000000    0.2448710
181160.0000000    0.2155585
181200.0000000    0.2164843
181240.0000000    0.2143967
181280.0000000    0.2088788
181320.0000000    0.2206940
181360.0000000    0.2150295
181400.0000000    0.2406492
181440.0000000    0.2353037
181480.0000000    0.2094366
181520.0000000    0.2157625
181560.0000000    0.2212350
181600.0000000    0.2035720
181640.0000000    0.2210261
181680.0000000    0.1988008
181720.0000000    0.2094712
181760.0000000    0.2203551
181800.0000000    0.2041354
181840.0000000    0.2003837
181880.0000000    0.2334542
181920.0000000    0.2265338
181960.0000000    0.2132528
182000.0000000    0.2295184
182040.0000000    0.2450371
182080.0000000    0.2097914
182120.0000000    0.1965424
182160.0000000    0.2288920
182200.0000000    0.2528472
182240.0000000    0.2367068
182280.0000000    0.2414785
182320.0000000    0.2438157
182360.0000000    0.2257860
182400.0000000    0.2170401
182440.0000000    0.2208747
182480.0000000    0.2272354
182520.0000000    0.1984600
182560.0000000    0.2141802
182600.0000000    0.2204442
182640.0000000    0.1990622
182680.0000000    0.2085156
182720.0000000    0.2266471
182760.0000000    0.2024827
182800.0000000    0.2129064
182840.0000000    0.2058388
182880.0000000    0.2050668
182920.0000000    0.2146180
182960.0000000    0.2021631
183000.0000000    0.2059876
183040.0000000    0.2242247
183080.0000000    0.2227456
183120.0000000    0.2096473
183160.0000000    0.2182411
183200.0000000    0.2143183
183240.0000000    0.2286929
183280.0000000    0.2274551
183320.0000000    0.2222349
183360.0000000    0.2273678
183400.0000000    0.2244428
183440.0000000    0.2135231
183480.0000000    0.1925567
183520.0000000    0.2333628
183560.0000000    0.2174840
183600.0000000    0.2191632
183640.0000000    0.2307024
183680.0000000    0.2233415
183720.0000000    0.2302620
183760.0000000    0.2467573
183800.0000000    0.2404197
183840.0000000    0.2126883
183880.0000000    0.1981884
183920.0000000    0.2152065
183960.0000000    0.2261783
184000.0000000    0.2205100
184040.0000000    0.2529327
184080.0000000    0.2581635
184120.0000000    0.2460285
184160.0000000    0.2356367
184200.0000000    0.2187106
184240.0000000    0.2358825
184280.0000000    0.2193810
184320.0000000    0.2314032
184360.0000000    0.2107548
184400.0000000    0.2070342
184440.0000000    0.2158435
184480.0000000    0.2107412
184520.0000000    0.2466845
184560.0000000    0.2244051
184600.0000000    0.2135752
184640.0000000    0.2406694
184680.0000000    0.2296934
184720.0000000    0.2065839
184760.0000000    0.2211958
184800.0000000    0.2334519
184840.0000000    0.2215272
184880.0000000    0.1970265
184920.0000000    0.2252409
184960.0000000    0.2462679
185000.0000000    0.2314837
185040.0000000    0.2276113
185080.0000000    0.2257640
185120.0000000    0.2247215
185160.0000000    0.2136490
185200.0000000    0.2313920
185240.0000000    0.2367126
185280.0000000    0.2321467
185320.0000000    0.2282583
185360.0000000    0.2071480
185400.0000000    0.2229629
185440.0000000    0.2329075
185480.0000000    0.2188647
185520.0000000    0.2090399
185560.0000000    0.2241079
185600.0000000    0.2331089
185640.0000000    0.2318842
185680.0000000    0.2155038
185720.0000000    0.1980652
185760.0000000    0.2204901
185800.0000000    0.2295277
185840.0000000    0.2222776
185880.0000000    0.2470469
185920.0000000    0.2535646
185960.0000000    0.2346418
186000.0000000    0.2339486
186040.0000000    0.2470099
186080.0000000    0.2379584
186120.0000000    0.2301001
186160.0000000    0.2303560
186200.0000000    0.2310994
186240.0000000    0.2303965
186280.0000000    0.2428347
186320.0000000    0.2500484
186360.0000000    0.2429760
186400.0000000    0.2204868
186440.0000000    0.2314145
186480.0000000    0.2309106
186520.0000000    0.2575218
186560.0000000    0.2438523
186600.0000000    0.2464674
186640.0000000    0.2452732
186680.0000000    0.2484703
186720.0000000    0.2198617
186760.0000000    0.2137187
186800.0000000    0.2237865
186840.0000000    0.2395770
186880.0000000    0.2105695
186920.0000000    0.2121990
186960.0000000    0.2005034
187000.0000000    0.2216085
187040.0000000    0.2273442
187080.0000000    0.2411098
187120.0000000    0.2429391
187160.0000000    0.2433770
187200.0000000    0.2621340
187240.0000000    0.2472496
187280.0000000    0.2468477
187320.0000000    0.2308169
187360.0000000    0.2303135
187400.0000000    0.2424385
187440.0000000    0.2414462
187480.0000000    0.2441654
187520.0000000    0.2146929
187560.0000000    0.2259474
187600.0000000    0.2173259
187640.0000000    0.2235928
187680.0000000    0.2160996
187720.0000000    0.2287350
187760.0000000    0.2308061
187800.0000000    0.2214703
187840.0000000    0.2350440
187880.0000000    0.2215260
187920.0000000    0.2077735
187960.0000000    0.1993213
188000.0000000    0.2169960
188040.0000000    0.2091942
188080.0000000    0.2155316
188120.0000000    0.2166215
188160.0000000    0.2346916
188200.0000000    0.2290206
188240.0000000    0.2268867
188280.0000000    0.2184245
188320.0000000    0.2214427
188360.0000000    0.2082634
188400.0000000    0.2144305
188440.0000000    0.2175133
188480.0000000    0.2248295
188520.0000000    0.2108455
188560.0000000    0.2103705
188600.0000000    0.2263148
188640.0000000    0.2038466
188680.0000000    0.1916403
188720.0000000    0.2144832
188760.0000000    0.2057232
188800.0000000    0.1988683
188840.0000000    0.1945529
188880.0000000    0.1985838
188920.0000000    0.2134220
188960.0000000    0.2172999
189000.0000000    0.2312964
189040.0000000    0.2165326
189080.0000000    0.2085838
189120.0000000    0.2203756
189160.0000000    0.2253489
189200.0000000    0.2296785
189240.0000000    0.2274575
189280.0000000    0.2261396
189320.0000000    0.2062580
189360.0000000    0.2125948
189400.0000000    0.2120997
189440.0000000    0.2299494
189480.0000000    0.2380723
189520.0000000    0.2062457
189560.0000000    0.2093417
189600.0000000    0.2110985
189640.0000000    0.2180742
189680.0000000    0.1889398
189720.0000000    0.2284911
189760.0000000    0.2145120
189800.0000000    0.2191341
189840.0000000    0.2114146
189880.0000000    0.2285493
189920.0000000    0.2044910
189960.0000000    0.2005933
190000.0000000    0.2050393
190040.0000000    0.2247939
190080.0000000    0.2421496
190120.0000000    0.2220261
190160.0000000    0.2266195
190200.0000000    0.2381355
190240.0000000    0.2389433
190280.0000000    0.2231861
190320.0000000    0.2321581
190360.0000000    0.2240457
190400.0000000    0.2299068
190440.0000000    0.2191938
190480.0000000    0.2442008
190520.0000000    0.2271910
190560.0000000    0.2209346
190600.0000000    0.2142894
190640.0000000    0.2151159
190680.0000000    0.2298012
190720.0000000    0.2105362
190760.0000000    0.2266082
190800.0000000    0.2055506
190840.0000000    0.1931421
190880.0000000    0.2077085
190920.0000000    0.2206339
190960.0000000    0.2043409
191000.0000000    0.2138295
191040.0000000    0.2328710
191080.0000000    0.2173208
191120.0000000    0.2157744
191160.0000000    0.2153805
191200.0000000    0.2195220
191240.0000000    0.2114149
191280.0000000    0.2117544
191320.0000000    0.1993889
191360.0000000    0.2041036
191400.0000000    0.2109079
191440.0000000    0.2142525
191480.0000000    0.2194602
191520.0000000    0.2213847
191560.0000000    0.2000415
191600.0000000    0.2145872
191640.0000000    0.1946080
191680.0000000    0.2362936
191720.0000000    0.2235210
191760.0000000    0.2242755
191800.0000000    0.2077876
191840.0000000    0.2039717
191880.0000000    0.2108211
191920.0000000    0.2132130
191960.0000000    0.1941561
192000.0000000    0.2051889
192040.0000000    0.1817409
192080.0000000    0.2049969
192120.0000000    0.2098340
192160.0000000    0.2282227
192200.0000000    0.2070851
192240.0000000    0.2077952
192280.0000000    0.2227598
192320.0000000    0.2245028
192360.0000000    0.2192014
192400.0000000    0.2088598
192440.0000000    0.1905092
192480.0000000    0.2214081
192520.0000000    0.2112391
192560.0000000    0.2193236
192600.0000000    0.2249238
192640.0000000    0.2299213
192680.0000000    0.2263477
192720.0000000    0.2069926
192760.0000000    0.2342403
192800.0000000    0.2323021
192840.0000000    0.2430026
192880.0000000    0.2284434
192920.0000000    0.2372246
192960.0000000    0.2308591
193000.0000000    0.2206304
193040.0000000    0.2532125
193080.0000000    0.2621483
193120.0000000    0.2467515
193160.0000000    0.2341810
193200.0000000    0.2313170
193240.0000000    0.2261811
193280.0000000    0.2354810
193320.0000000    0.2324938
193360.0000000    0.2363795
193400.0000000    0.2286008
193440.0000000    0.2312464
193480.0000000    0.2178822
193520.0000000    0.2009379
193560.0000000    0.2247919
193600.0000000    0.2234478
193640.0000000    0.2117675
193680.0000000    0.2067507
193720.0000000    0.2202507
193760.0000000    0.2105414
193800.0000000    0.2083543
193840.0000000    0.2089155
193880.0000000    0.2129231
193920.0000000    0.2069566
193960.0000000    0.2000599
194000.0000000    0.2076466
194040.0000000    0.1967986
194080.0000000    0.2019143
194120.0000000    0.2089428
194160.0000000    0.1911269
194200.0000000    0.1965851
194240.0000000    0.2129959
194280.0000000    0.2003505
194320.0000000    0.2018090
194360.0000000    0.2083465
194400.0000000    0.2235588
194440.0000000    0.2234494
194480.0000000    0.2050820
194520.0000000    0.1864107
194560.0000000    0.1905248
194600.0000000    0.1760977
194640.0000000    0.1931480
194680.0000000    0.2117127
194720.0000000    0.1976873
194760.0000000    0.2042277
194800.0000000    0.1955471
194840.0000000    0.2038742
194880.0000000    0.2138553
194920.0000000    0.2212905
194960.0000000    0.2151083
195000.0000000    0.2281002
195040.0000000    0.2090009
195080.0000000    0.1926251
195120.0000000    0.2056152
195160.0000000    0.2220953
195200.0000000    0.2152064
195240.0000000    0.2056523
195280.0000000    0.2203974
195320.0000000    0.2127283
195360.0000000    0.2096110
195400.0000000    0.2125608
195440.0000000    0.2141636
195480.0000000    0.2186847
195520.0000000    0.2135953
195560.0000000    0.2049233
195600.0000000    0.2024704
195640.0000000    0.1987292
195680.0000000    0.2074663
195720.0000000    0.2094686
195760.0000000    0.2140608
195800.0000000    0.2319541
195840.0000000    0.2225507
195880.0000000    0.1827527
195920.0000000    0.2194714
195960.0000000    0.1949691
196000.0000000    0.1978499
196040.0000000    0.2192960
196080.0000000    0.2069450
196120.0000000    0.2269111
196160.0000000    0.2086268
196200.0000000    0.2081680
196240.0000000    0.2089362
196280.0000000    0.2023695
196320.0000000    0.1926953
196360.0000000    0.2017204
196400.0000000    0.1947473
196440.0000000    0.2160225
196480.0000000    0.2365558
196520.0000000    0.2258560
196560.0000000    0.2417957
196600.0000000    0.2270562
196640.0000000    0.2101260
196680.0000000    0.2105253
196720.0000000    0.2218327
196760.0000000    0.2292999
196800.0000000    0.2234450
196840.0000000    0.1971529
196880.0000000    0.2100697
196920.0000000    0.1950777
196960.0000000    0.2125486
197000.0000000    0.2030501
197040.0000000    0.2266721
197080.0000000    0.2174657
197120.0000000    0.2151273
197160.0000000    0.2142091
197200.0000000    0.2014821
197240.0000000    0.2369090
197280.0000000    0.2247332
197320.0000000    0.2006160
197360.0000000    0.2045425
197400.0000000    0.2044434
197440.0000000    0.2217976
197480.0000000    0.2191341
197520.0000000    0.2213549
197560.0000000    0.1802682
197600.0000000    0.1839856
197640.0000000    0.1904671
197680.0000000    0.1837417
197720.0000000    0.1930515
197760.0000000    0.1899596
197800.0000000    0.1872720
197840.0000000    0.1783954
197880.0000000    0.1928355
197920.0000000    0.1972756
197960.0000000    0.1927439
198000.0000000    0.1988392
198040.0000000    0.1959846
198080.0000000    0.2148144
198120.0000000    0.2095596
198160.0000000    0.2275375
198200.0000000    0.2120120
198240.0000000    0.2182964
198280.0000000    0.2028010
198320.0000000    0.1981176
198360.0000000    0.1894282
198400.0000000    0.2009236
198440.0000000    0.1901800
198480.0000000    0.1945535
198520.0000000    0.2146980
198560.0000000    0.2156823
198600.0000000    0.2086067
198640.0000000    0.2076379
198680.0000000    0.2174184
198720.0000000    0.2245463
198760.0000000    0.2241953
198800.0000000    0.2153964
198840.0000000    0.2100375
198880.0000000    0.2254890
198920.0000000    0.2089989
198960.0000000    0.2213695
199000.0000000    0.2011525
199040.0000000    0.1986438
199080.0000000    0.2042476
199120.0000000    0.2309413
199160.0000000    0.2244508
199200.0000000    0.2339299
199240.0000000    0.2296489
199280.0000000    0.2023329
199320.0000000    0.2219715
199360.0000000    0.1892376
199400.0000000    0.2021519
199440.0000000    0.2108358
199480.0000000    0.2232147
199520.0000000    0.2264977
199560.0000000    0.2525280
199600.0000000    0.2116733
199640.0000000    0.2219902
199680.0000000    0.2469778
199720.0000000    0.2295594
199760.0000000    0.2572851
199800.0000000    0.2347887
199840.0000000    0.2376057
199880.0000000    0.2274837
199920.0000000    0.2413607
199960.0000000    0.2334585
200000.0000000    0.2242188
200040.0000000    0.1986015
200080.0000000    0.2121289
200120.0000000    0.2340962
200160.0000000    0.2168815
200200.0000000    0.2219556
200240.0000000    0.2187819
200280.0000000    0.2217133
200320.0000000    0.2084376
200360.0000000    0.2222723
200400.0000000    0.2237643
200440.0000000    0.2360137
200480.0000000    0.2020681
200520.0000000    0.2213501
200560.0000000    0.2041654
200600.0000000    0.2268426
200640.0000000    0.2438272
200680.0000000    0.2254984
200720.0000000    0.2305491
200760.0000000    0.2391007
200800.0000000    0.2723441
200840.0000000    0.2496327
200880.0000000    0.2282625
200920.0000000    0.2350080
200960.0000000    0.2277872
201000.0000000    0.2262717
201040.0000000    0.2037883
201080.0000000    0.2362254
201120.0000000    0.2148534
201160.0000000    0.2065063
201200.0000000    0.2210596
201240.0000000    0.2087357
201280.0000000    0.2129995
201320.0000000    0.2030726
201360.0000000    0.2122182
201400.0000000    0.2136465
201440.0000000    0.2299046
201480.0000000    0.2334387
201520.0000000    0.2053563
201560.0000000    0.2138046
201600.0000000    0.2052603
201640.0000000    0.2138441
201680.0000000    0.2360329
201720.0000000    0.2305070
201760.0000000    0.2245805
201800.0000000    0.2438784
201840.0000000    0.2252448
201880.0000000    0.2375953
201920.0000000    0.2327522
201960.0000000    0.2153844
202000.0000000    0.2383147
202040.0000000    0.2470538
202080.0000000    0.2370658
202120.0000000    0.2386683
202160.0000000    0.2312909
202200.0000000    0.2245331
202240.0000000    0.2383354
202280.0000000    0.2118686
202320.0000000    0.2346053
202360.0000000    0.1970673
202400.0000000    0.2193094
202440.0000000    0.2360596
202480.0000000    0.2102710
202520.0000000    0.2205090
202560.0000000    0.2497401
202600.0000000    0.2234516
202640.0000000    0.2299271
202680.0000000    0.2114796
202720.0000000    0.2210104
202760.0000000    0.2265714
202800.0000000    0.2128471
202840.0000000    0.2152531
202880.0000000    0.2450350
202920.0000000    0.2313712
202960.0000000    0.2207342
203000.0000000    0.2125234
203040.0000000    0.2296170
203080.0000000    0.2343679
203120.0000000    0.2179625
203160.0000000    0.2177140
203200.0000000    0.2074983
203240.0000000    0.2101418
203280.0000000    0.2116733
203320.0000000    0.2172839
203360.0000000    0.2036321
203400.0000000    0.2056622
203440.0000000    0.2376793
203480.0000000    0.2285942
203520.0000000    0.2217892
203560.0000000    0.2042486
203600.0000000    0.2088367
203640.0000000    0.2020571
203680.0000000    0.1989161
203720.0000000    0.2138807
203760.0000000    0.2099218
203800.0000000    0.2118457
203840.0000000    0.2284251
203880.0000000    0.2330477
203920.0000000    0.2214658
203960.0000000    0.2319504
204000.0000000    0.2202062
204040.0000000    0.2102281
204080.0000000    0.2139958
204120.0000000    0.2055996
204160.0000000    0.2215396
204200.0000000    0.2035485
204240.0000000    0.2245771
204280.0000000    0.2260615
204320.0000000    0.2106075
204360.0000000    0.2368208
204400.0000000    0.2128359
204440.0000000    0.2093085
204480.0000000    0.2111344
204520.0000000    0.2022465
204560.0000000    0.2246122
204600.0000000    0.2146509
204640.0000000    0.2198948
204680.0000000    0.1951672
204720.0000000    0.2144063
204760.0000000    0.1983726
204800.0000000    0.2078259
204840.0000000    0.2041842
204880.0000000    0.2193508
204920.0000000    0.2064336
204960.0000000    0.1999724
205000.0000000    0.1949721
205040.0000000    0.2063574
205080.0000000    0.2075313
205120.0000000    0.2083698
205160.0000000    0.1875551
205200.0000000    0.2167437
205240.0000000    0.2050994
205280.0000000    0.2217648
205320.0000000    0.2236083
205360.0000000    0.2122184
205400.0000000    0.2098076
205440.0000000    0.2112883
205480.0000000    0.2236005
205520.0000000    0.2185685
205560.0000000    0.2017449
205600.0000000    0.2112078
205640.0000000    0.1958721
205680.0000000    0.2153023
205720.0000000    0.2166318
205760.0000000    0.2217156
205800.0000000    0.2263997
205840.0000000    0.2067580
205880.0000000    0.1975871
205920.0000000    0.2001328
205960.0000000    0.2437813
206000.0000000    0.2217137
206040.0000000    0.2286483
206080.0000000    0.2261005
206120.0000000    0.2175028
206160.0000000    0.2135178
206200.0000000    0.2190190
206240.0000000    0.2161971
206280.0000000    0.2102402
206320.0000000    0.2126889
206360.0000000    0.2439362
206400.0000000    0.2131598
206440.0000000    0.2152398
206480.0000000    0.2116858
206520.0000000    0.2207388
206560.0000000    0.2266140
206600.0000000    0.2103344
206640.0000000    0.2253788
206680.0000000    0.2200618
206720.0000000    0.2244869
206760.0000000    0.2259141
206800.0000000    0.2183165
206840.0000000    0.2171220
206880.0000000    0.2097352
206920.0000000    0.2101611
206960.0000000    0.2239946
207000.0000000    0.1999641
207040.0000000    0.2303520
207080.0000000    0.2024318
207120.0000000    0.2100154
207160.0000000    0.2229563
207200.0000000    0.2191880
207240.0000000    0.2419447
207280.0000000    0.2299392
207320.0000000    0.2363489
207360.0000000    0.2361199
207400.0000000    0.2536796
207440.0000000    0.2568633
207480.0000000    0.2347481
207520.0000000    0.2287222
207560.0000000    0.2523077
207600.0000000    0.2487878
207640.0000000    0.2437171
207680.0000000    0.2607362
207720.0000000    0.2393476
207760.0000000    0.2217817
207800.0000000    0.2121800
207840.0000000    0.2147818
207880.0000000    0.2260859
207920.0000000    0.2262374
207960.0000000    0.2331830
208000.0000000    0.2237847
208040.0000000    0.2269047
208080.0000000    0.2314298
208120.0000000    0.2307099
208160.0000000    0.2260429
208200.0000000    0.2374301
208240.0000000    0.2180566
208280.0000000    0.2317591
208320.0000000    0.2284315
208360.0000000    0.2480264
208400.0000000    0.2299576
208440.0000000    0.2462713
208480.0000000    0.2596993
208520.0000000    0.2681485
208560.0000000    0.2500266
208600.0000000    0.2304687
208640.0000000    0.2207367
208680.0000000    0.2141753
208720.0000000    0.2370672
208760.0000000    0.2304661
208800.0000000    0.2401789
208840.0000000    0.2346945
208880.0000000    0.1913414
208920.0000000    0.2113177
208960.0000000    0.1999412
209000.0000000    0.2333075
209040.0000000    0.2212094
209080.0000000    0.2013821
209120.0000000    0.2066987
209160.0000000    0.2073407
209200.0000000    0.2304676
209240.0000000    0.2241241
209280.0000000    0.2250983
209320.0000000    0.2015740
209360.0000000    0.2064812
209400.0000000    0.2213814
209440.0000000    0.2265884
209480.0000000    0.2089258
209520.0000000    0.2036995
209560.0000000    0.2091700
209600.0000000    0.2094493
209640.0000000    0.1894519
209680.0000000    0.1987789
209720.0000000    0.2143649
209760.0000000    0.2001840
209800.0000000    0.2026680
209840.0000000    0.2402801
209880.0000000    0.2060381
209920.0000000    0.2136579
209960.0000000    0.2125653
210000.0000000    0.1973941
210040.0000000    0.1958050
210080.0000000    0.2079842
210120.0000000    0.2176905
210160.0000000    0.1901658
210200.0000000    0.2047105
210240.0000000    0.2064450
210280.0000000    0.1944565
210320.0000000    0.2017195
210360.0000000    0.2030824
210400.0000000    0.1928590
210440.0000000    0.1960570
210480.0000000    0.2058491
210520.0000000    0.2141500
210560.0000000    0.1918895
210600.0000000    0.2001641
210640.0000000    0.2111742
210680.0000000    0.1948462
210720.0000000    0.1909963
210760.0000000    0.2144340
210800.0000000    0.2159138
210840.0000000    0.2184965
210880.0000000    0.2153838
210920.0000000    0.2086523
210960.0000000    0.2192048
211000.0000000    0.2086256
211040.0000000    0.2332962
211080.0000000    0.2204284
211120.0000000    0.2186165
211160.0000000    0.2064278
211200.0000000    0.2097690
211240.0000000    0.2114790
211280.0000000    0.2165933
211320.0000000    0.2368911
211360.0000000    0.2158216
211400.0000000    0.2117527
211440.0000000    0.1994774
211480.0000000    0.1987488
211520.0000000    0.2015554
211560.0000000    0.2082137
211600.0000000    0.2152165
211640.0000000    0.2196329
211680.0000000    0.1991368
211720.0000000    0.2135691
211760.0000000    0.2105259
211800.0000000    0.2130166
211840.0000000    0.2096224
211880.0000000    0.2149315
211920.0000000    0.2269757
211960.0000000    0.2254390
212000.0000000    0.2028922
212040.0000000    0.2195923
212080.0000000    0.2266208
212120.0000000    0.2082670
212160.0000000    0.2049947
212200.0000000    0.1937371
212240.0000000    0.1999972
212280.0000000    0.2228850
212320.0000000    0.2334401
212360.0000000    0.2247293
212400.0000000    0.2399579
212440.0000000    0.2225641
212480.0000000    0.2046057
212520.0000000    0.2094460
212560.0000000    0.2172193
212600.0000000    0.2217144
212640.0000000    0.2163455
212680.0000000    0.2142213
212720.0000000    0.2123637
212760.0000000    0.2215469
212800.0000000    0.2218649
212840.0000000    0.2300189
212880.0000000    0.2198686
212920.0000000    0.2297589
212960.0000000    0.2007663
213000.0000000    0.1908040
213040.0000000    0.1992472
213080.0000000    0.1997264
213120.0000000    0.2119730
213160.0000000    0.2188441
213200.0000000    0.2157330
213240.0000000    0.1948327
213280.0000000    0.1941521
213320.0000000    0.2051405
213360.0000000    0.2074987
213400.0000000    0.2127440
213440.0000000    0.2024323
213480.0000000    0.2011313
213520.0000000    0.2098197
213560.0000000    0.2025513
213600.0000000    0.2027638
213640.0000000    0.2202275
213680.0000000    0.2120835
213720.0000000    0.2104106
213760.0000000    0.1908468
213800.0000000    0.1974075
213840.0000000    0.2247251
213880.0000000    0.1973187
213920.0000000    0.2137411
213960.0000000    0.1964483
214000.0000000    0.1796824
214040.0000000    0.1939000
214080.0000000    0.2053768
214120.0000000    0.2052136
214160.0000000    0.1899529
214200.0000000    0.1959865
214240.0000000    0.2088798
214280.0000000    0.1953339
214320.0000000    0.2105165
214360.0000000    0.1988801
214400.0000000    0.2181982
214440.0000000    0.2218072
214480.0000000    0.2104074
214520.0000000    0.2195547
214560.0000000    0.2134416
214600.0000000    0.2078320
214640.0000000    0.2295242
214680.0000000    0.2062535
214720.0000000    0.2026810
214760.0000000    0.2128288
214800.0000000    0.2075782
214840.0000000    0.2306685
214880.0000000    0.2439077
214920.0000000    0.2210306
214960.0000000    0.2163293
215000.0000000    0.2263043
215040.0000000    0.2231617
215080.0000000    0.2014446
215120.0000000    0.2077654
215160.0000000    0.2248502
215200.0000000    0.2130577
215240.0000000    0.2081965
215280.0000000    0.2306963
215320.0000000    0.2123999
215360.0000000    0.2277510
215400.0000000    0.2269715
215440.0000000    0.2289716
215480.0000000    0.2212401
215520.0000000    0.2155809
215560.0000000    0.2280396
215600.0000000    0.2261618
215640.0000000    0.2138343
215680.0000000    0.2301363
215720.0000000    0.2201008
215760.0000000    0.2353462
215800.0000000    0.2278080
215840.0000000    0.2137900
215880.0000000    0.2262968
215920.0000000    0.2312244
215960.0000000    0.2176037
216000.0000000    0.2116415
216040.0000000    0.2103285
216080.0000000    0.2435483
216120.0000000    0.2143794
216160.0000000    0.2040670
216200.0000000    0.2274238
216240.0000000    0.2433768
216280.0000000    0.2407693
216320.0000000    0.2269058
216360.0000000    0.2220179
216400.0000000    0.2082591
216440.0000000    0.2280289
216480.0000000    0.2312333
216520.0000000    0.2348753
216560.0000000    0.2191727
216600.0000000    0.2431713
216640.0000000    0.2265834
216680.0000000    0.2301718
216720.0000000    0.2264559
216760.0000000    0.1987289
216800.0000000    0.2265564
216840.0000000    0.2131555
216880.0000000    0.1970582
216920.0000000    0.1997615
216960.0000000    0.1925146
217000.0000000    0.1930469
217040.0000000    0.1994536
217080.0000000    0.1970862
217120.0000000    0.2031533
217160.0000000    0.2030941
217200.0000000    0.1863927
217240.0000000    0.2083331
217280.0000000    0.1996363
217320.0000000    0.1935121
217360.0000000    0.2023898
217400.0000000    0.2118787
217440.0000000    0.2084419
217480.0000000    0.2092507
217520.0000000    0.2059630
217560.0000000    0.2150133
217600.0000000    0.2270452
217640.0000000    0.2231371
217680.0000000    0.2262465
217720.0000000    0.2148596
217760.0000000    0.2189344
217800.0000000    0.2147443
217840.0000000    0.2323312
217880.0000000    0.2165399
217920.0000000    0.2047879
217960.0000000    0.2009379
218000.0000000    0.2252652
218040.0000000    0.2468629
218080.0000000    0.2333272
218120.0000000    0.2358799
218160.0000000    0.2120160
218200.0000000    0.2167907
218240.0000000    0.2224954
218280.0000000    0.2305111
218320.0000000    0.2200458
218360.0000000    0.2252515
218400.0000000    0.2397034
218440.0000000    0.2484774
218480.0000000    0.2207211
218520.0000000    0.2200573
218560.0000000    0.2377207
218600.0000000    0.2275530
218640.0000000    0.2247416
218680.0000000    0.2272503
218720.0000000    0.2106067
218760.0000000    0.2152387
218800.0000000    0.2299660
218840.0000000    0.2213466
218880.0000000    0.2040827
218920.0000000    0.2051231
218960.0000000    0.2224707
219000.0000000    0.2242233
219040.0000000    0.2155848
219080.0000000    0.2126472
219120.0000000    0.2245457
219160.0000000    0.2190978
219200.0000000    0.2189200
219240.0000000    0.2267570
219280.0000000    0.1972880
219320.0000000    0.2109645
219360.0000000    0.2327544
219400.0000000    0.2280812
219440.0000000    0.2210382
219480.0000000    0.2196367
219520.0000000    0.2180732
219560.0000000    0.2233494
219600.0000000    0.2226735
219640.0000000    0.2201603
219680.0000000    0.2168933
219720.0000000    0.2418965
219760.0000000    0.2143142
219800.0000000    0.2350217
219840.0000000    0.2167792
219880.0000000    0.1999905
219920.0000000    0.2037656
219960.0000000    0.1969248
220000.0000000    0.1848443
220040.0000000    0.1835690
220080.0000000    0.1947546
220120.0000000    0.1993124
220160.0000000    0.1837700
220200.0000000    0.1881436
220240.0000000    0.1958165
220280.0000000    0.2156790
220320.0000000    0.2019083
220360.0000000    0.1988936
220400.0000000    0.2059282
220440.0000000    0.2073901
220480.0000000    0.2148428
220520.0000000    0.2168431
220560.0000000    0.2155387
220600.0000000    0.2045071
220640.0000000    0.2027078
220680.0000000    0.2062699
220720.0000000    0.2112703
220760.0000000    0.2039466
220800.0000000    0.2106065
220840.0000000    0.2178836
220880.0000000    0.2300117
220920.0000000    0.2177193
220960.0000000    0.2178323
221000.0000000    0.2206239
221040.0000000    0.2088405
221080.0000000    0.2089522
221120.0000000    0.1965207
221160.0000000    0.2129324
221200.0000000    0.2112210
221240.0000000    0.2172863
221280.0000000    0.1862236
221320.0000000    0.1903078
221360.0000000    0.2060206
221400.0000000    0.1846574
221440.0000000    0.2020170
221480.0000000    0.2025755
221520.0000000    0.2002488
221560.0000000    0.2162980
221600.0000000    0.1937162
221640.0000000    0.1928982
221680.0000000    0.2097493
221720.0000000    0.2080589
221760.0000000    0.2099213
221800.0000000    0.2045370
221840.0000000    0.1898391
221880.0000000    0.2026219
221920.0000000    0.1898178
221960.0000000    0.1855663
222000.0000000    0.1911651
222040.0000000    0.2003155
222080.0000000    0.2113393
222120.0000000    0.2014038
222160.0000000    0.2121366
222200.0000000    0.1895281
222240.0000000    0.2073329
222280.0000000    0.2079586
222320.0000000    0.2035875
222360.0000000    0.1962199
222400.0000000    0.2045913
222440.0000000    0.1899960
222480.0000000    0.2078320
222520.0000000    0.2168843
222560.0000000    0.2157349
222600.0000000    0.2004866
222640.0000000    0.2177179
222680.0000000    0.2012876
222720.0000000    0.1946809
222760.0000000    0.1797404
222800.0000000    0.1940052
222840.0000000    0.2202482
222880.0000000    0.2152503
222920.0000000    0.2045595
222960.0000000    0.2004003
223000.0000000    0.2157375
223040.0000000    0.2009413
223080.0000000    0.1981562
223120.0000000    0.2015614
223160.0000000    0.2003329
223200.0000000    0.2123618
223240.0000000    0.1964339
223280.0000000    0.2061845
223320.0000000    0.2189292
223360.0000000    0.2011468
223400.0000000    0.1883384
223440.0000000    0.2003857
223480.0000000    0.2080768
223520.0000000    0.2116265
223560.0000000    0.2049444
223600.0000000    0.2100881
223640.0000000    0.2061374
223680.0000000    0.1863647
223720.0000000    0.2229827
223760.0000000    0.2187753
223800.0000000    0.2007405
223840.0000000    0.1996706
223880.0000000    0.1904971
223920.0000000    0.1991659
223960.0000000    0.2096166
224000.0000000    0.1853192
224040.0000000    0.1987328
224080.0000000    0.1761507
224120.0000000    0.1813248
224160.0000000    0.2088812
224200.0000000    0.1944859
224240.0000000    0.1918571
224280.0000000    0.1990986
224320.0000000    0.1923823
224360.0000000    0.2095819
224400.0000000    0.2171995
224440.0000000    0.2117175
224480.0000000    0.1990605
224520.0000000    0.2203202
224560.0000000    0.2012197
224600.0000000    0.2130229
224640.0000000    0.2235235
224680.0000000    0.2067269
224720.0000000    0.2004079
224760.0000000    0.2047201
224800.0000000    0.2056612
224840.0000000    0.1947444
224880.0000000    0.2028340
224920.0000000    0.1986378
224960.0000000    0.2189630
225000.0000000    0.2338206
225040.0000000    0.2055077
225080.0000000    0.1941106
225120.0000000    0.2081770
225160.0000000    0.1990327
225200.0000000    0.2297916
225240.0000000    0.1959713
225280.0000000    0.2032946
225320.0000000    0.2069264
225360.0000000    0.2178664
225400.0000000    0.2244292
225440.0000000    0.2164601
225480.0000000    0.2144730
225520.0000000    0.2012903
225560.0000000    0.2141246
225600.0000000    0.2002819
225640.0000000    0.2138744
225680.0000000    0.2171555
225720.0000000    0.2159065
225760.0000000    0.2193055
225800.0000000    0.2076726
225840.0000000    0.2026340
225880.0000000    0.2141083
225920.0000000    0.2062202
225960.0000000    0.2063021
226000.0000000    0.2012600
226040.0000000    0.2062356
226080.0000000    0.1855042
226120.0000000    0.1938226
226160.0000000    0.1864151
226200.0000000    0.1895337
226240.0000000    0.2094264
226280.0000000    0.1953437
226320.0000000    0.1800900
226360.0000000    0.1888004
226400.0000000    0.1914373
226440.0000000    0.2149629
226480.0000000    0.2132222
226520.0000000    0.1960898
226560.0000000    0.2078939
226600.0000000    0.1933618
226640.0000000    0.2068423
226680.0000000    0.1995164
226720.0000000    0.1943226
226760.0000000    0.1988982
226800.0000000    0.2166229
226840.0000000    0.2003492
226880.0000000    0.2109444
226920.0000000    0.1936263
226960.0000000    0.2177966
227000.0000000    0.2104280
227040.0000000    0.2119595
227080.0000000    0.2216354
227120.0000000    0.2070528
227160.0000000    0.2281902
227200.0000000    0.2091648
227240.0000000    0.2103843
227280.0000000    0.2171751
227320.0000000    0.2139943
227360.0000000    0.2103498
227400.0000000    0.2133797
227440.0000000    0.2277126
227480.0000000    0.2185539
227520.0000000    0.2212344
227560.0000000    0.2163544
227600.0000000    0.2326338
227640.0000000    0.2186527
227680.0000000    0.2247716
227720.0000000    0.2101656
227760.0000000    0.2226753
227800.0000000    0.2215938
227840.0000000    0.2315322
227880.0000000    0.2198834
227920.0000000    0.2167858
227960.0000000    0.2114043
228000.0000000    0.2104449
228040.0000000    0.1942572
228080.0000000    0.1972680
228120.0000000    0.2068703
228160.0000000    0.2037586
228200.0000000    0.2278772
228240.0000000    0.2421125
228280.0000000    0.2531205
228320.0000000    0.2129338
228360.0000000    0.2172206
228400.0000000    0.2036724
228440.0000000    0.2094426
228480.0000000    0.2282994
228520.0000000    0.2169590
228560.0000000    0.2211823
228600.0000000    0.2023516
228640.0000000    0.2120366
228680.0000000    0.2202691
228720.0000000    0.2392094
228760.0000000    0.2152010
228800.0000000    0.2503557
228840.0000000    0.2157150
228880.0000000    0.1999495
228920.0000000    0.2217985
228960.0000000    0.1906766
229000.0000000    0.1964515
229040.0000000    0.2006714
229080.0000000    0.1904865
229120.0000000    0.1883307
229160.0000000    0.1940098
229200.0000000    0.1969141
229240.0000000    0.1981901
229280.0000000    0.1762924
229320.0000000    0.1826670
229360.0000000    0.1778472
229400.0000000    0.2064482
229440.0000000    0.1851686
229480.0000000    0.1869283
229520.0000000    0.1852482
229560.0000000    0.1860635
229600.0000000    0.1874172
229640.0000000    0.1884897
229680.0000000    0.1914391
229720.0000000    0.1986242
229760.0000000    0.1876707
229800.0000000    0.1986604
229840.0000000    0.2060811
229880.0000000    0.2221385
229920.0000000    0.1965574
229960.0000000    0.1961528
230000.0000000    0.1781946
230040.0000000    0.1902893
230080.0000000    0.1942511
230120.0000000    0.2052829
230160.0000000    0.2157292
230200.0000000    0.2147929
230240.0000000    0.2165903
230280.0000000    0.1988413
230320.0000000    0.2126703
230360.0000000    0.2176953
230400.0000000    0.2041974
230440.0000000    0.2022860
230480.0000000    0.1997337
230520.0000000    0.1960820
230560.0000000    0.1815924
230600.0000000    0.1992521
230640.0000000    0.1741193
230680.0000000    0.1766902
230720.0000000    0.1879721
230760.0000000    0.1674990
230800.0000000    0.1896334
230840.0000000    0.1662730
230880.0000000    0.1951656
230920.0000000    0.1826915
230960.0000000    0.1977977
231000.0000000    0.1986561
231040.0000000    0.1958809
231080.0000000    0.1975318
231120.0000000    0.1935785
231160.0000000    0.1917296
231200.0000000    0.1776199
231240.0000000    0.1943341
231280.0000000    0.1995387
231320.0000000    0.2025600
231360.0000000    0.2004196
231400.0000000    0.1796449
231440.0000000    0.1902515
231480.0000000    0.1935963
231520.0000000    0.1989221
231560.0000000    0.1884372
231600.0000000    0.1937911
231640.0000000    0.1921397
231680.0000000    0.1990510
231720.0000000    0.2086478
231760.0000000    0.1773647
231800.0000000    0.1844279
231840.0000000    0.1937813
231880.0000000    0.1805834
231920.0000000    0.1880254
231960.0000000    0.1845455
232000.0000000    0.2052675
232040.0000000    0.2003479
232080.0000000    0.1952398
232120.0000000    0.1880468
232160.0000000    0.1944065
232200.0000000    0.1770706
232240.0000000    0.1866608
232280.0000000    0.1788497
232320.0000000    0.1795692
232360.0000000    0.1862244
232400.0000000    0.1927725
232440.0000000    0.1868786
232480.0000000    0.1890512
232520.0000000    0.1987960
232560.0000000    0.2011464
232600.0000000    0.2243343
232640.0000000    0.1919331
232680.0000000    0.1786070
232720.0000000    0.2058667
232760.0000000    0.1819250
232800.0000000    0.1784773
232840.0000000    0.1838516
232880.0000000    0.1788472
232920.0000000    0.1989198
232960.0000000    0.1893149
233000.0000000    0.1814455
233040.0000000    0.1830220
233080.0000000    0.1914278
233120.0000000    0.1938832
233160.0000000    0.1722984
233200.0000000    0.1910990
233240.0000000    0.1772855
233280.0000000    0.1830172
233320.0000000    0.1840414
233360.0000000    0.2025761
233400.0000000    0.1869000
233440.0000000    0.1804526
233480.0000000    0.1914471
233520.0000000    0.2058627
233560.0000000    0.1850509
233600.0000000    0.1903979
233640.0000000    0.1924251
233680.0000000    0.1889781
233720.0000000    0.1808966
233760.0000000    0.1994821
233800.0000000    0.1771531
233840.0000000    0.1979052
233880.0000000    0.1994776
233920.0000000    0.2034947
233960.0000000    0.1949025
234000.0000000    0.1986270
234040.0000000    0.2099108
234080.0000000    0.1907218
234120.0000000    0.2269099
234160.0000000    0.2131937
234200.0000000    0.1990031
234240.0000000    0.2025764
234280.0000000    0.1902482
234320.0000000    0.1862004
234360.0000000    0.1813468
234400.0000000    0.1821975
234440.0000000    0.2018272
234480.0000000    0.2011207
234520.0000000    0.1815794
234560.0000000    0.1872806
234600.0000000    0.1867224
234640.0000000    0.1845396
234680.0000000    0.1930575
234720.0000000    0.1867426
234760.0000000    0.1907045
234800.0000000    0.1750445
234840.0000000    0.1898082
234880.0000000    0.1916909
234920.0000000    0.2009283
234960.0000000    0.2068792
235000.0000000    0.1709322
235040.0000000    0.1537232
235080.0000000    0.1698858
235120.0000000    0.1714862
235160.0000000    0.1660346
235200.0000000    0.1706789
235240.0000000    0.1696241
235280.0000000    0.1594703
235320.0000000    0.1631802
235360.0000000    0.1724226
235400.0000000    0.1473305
235440.0000000    0.1668773
235480.0000000    0.1655096
235520.0000000    0.1571701
235560.0000000    0.1531702
235600.0000000    0.1630969
235640.0000000    0.1765920
235680.0000000    0.1544617
235720.0000000    0.1842077
235760.0000000    0.1776334
235800.0000000    0.1746854
235840.0000000    0.1855991
235880.0000000    0.1828508
235920.0000000    0.2003210
235960.0000000    0.1922788
236000.0000000    0.1808771
236040.0000000    0.1602436
236080.0000000    0.1745708
236120.0000000    0.1629513
236160.0000000    0.1703831
236200.0000000    0.1619948
236240.0000000    0.1611402
236280.0000000    0.1520201
236320.0000000    0.1728580
236360.0000000    0.1764784
236400.0000000    0.1784911
236440.0000000    0.1566830
236480.0000000    0.1492850
236520.0000000    0.1531925
236560.0000000    0.1418614
236600.0000000    0.1499515
236640.0000000    0.1434775
236680.0000000    0.1655747
236720.0000000    0.1553726
236760.0000000    0.1523616
236800.0000000    0.1571653
236840.0000000    0.1521555
236880.0000000    0.1701415
236920.0000000    0.1630194
236960.0000000    0.1468806
237000.0000000    0.1402054
237040.0000000    0.1514673
237080.0000000    0.1582434
237120.0000000    0.1543333
237160.0000000    0.1493789
237200.0000000    0.1330324
237240.0000000    0.1443986
237280.0000000    0.1515078
237320.0000000    0.1407252
237360.0000000    0.1460171
237400.0000000    0.1312007
237440.0000000    0.1558861
237480.0000000    0.1358902
237520.0000000    0.1451848
237560.0000000    0.1523421
237600.0000000    0.1370710
237640.0000000    0.1580989
237680.0000000    0.1537945
237720.0000000    0.1477689
237760.0000000    0.1351401
237800.0000000    0.1455320
237840.0000000    0.1495296
237880.0000000    0.1580728
237920.0000000    0.1521640
237960.0000000    0.1675379
238000.0000000    0.1328251
238040.0000000    0.1553985
238080.0000000    0.1594099
238120.0000000    0.1520002
238160.0000000    0.1497076
238200.0000000    0.1518459
238240.0000000    0.1438221
238280.0000000    0.1601062
238320.0000000    0.1524472
238360.0000000    0.1602241
238400.0000000    0.1404366
238440.0000000    0.1429316
238480.0000000    0.1566731
238520.0000000    0.1649767
238560.0000000    0.1471256
238600.0000000    0.1405513
238640.0000000    0.1576556
238680.0000000    0.1562565
238720.0000000    0.1687846
238760.0000000    0.1641143
238800.0000000    0.1585711
238840.0000000    0.1524919
238880.0000000    0.1437126
238920.0000000    0.1495831
238960.0000000    0.1465272
239000.0000000    0.1508063
239040.0000000    0.1446420
239080.0000000    0.1231637
239120.0000000    0.1472668
239160.0000000    0.1350524
239200.0000000    0.1481081
239240.0000000    0.1420074
239280.0000000    0.1582890
239320.0000000    0.1526759
239360.0000000    0.1616647
239400.0000000    0.1491541
239440.0000000    0.1464247
239480.0000000    0.1533445
239520.0000000    0.1502135
239560.0000000    0.1577732
239600.0000000    0.1497982
239640.0000000    0.1511528
239680.0000000    0.1387369
239720.0000000    0.1465285
239760.0000000    0.1457583
239800.0000000    0.1476716
239840.0000000    0.1485104
239880.0000000    0.1454690
239920.0000000    0.1458172
239960.0000000    0.1549522
240000.0000000    0.1652850
240040.0000000    0.1533815
240080.0000000    0.1562914
240120.0000000    0.1504725
240160.0000000    0.1489017
240200.0000000    0.1476448
240240.0000000    0.1584430
240280.0000000    0.1451137
240320.0000000    0.1582652
240360.0000000    0.1484427
240400.0000000    0.1563238
240440.0000000    0.1515523
240480.0000000    0.1524449
240520.0000000    0.1405582
240560.0000000    0.1547753
240600.0000000    0.1565749
240640.0000000    0.1583831
240680.0000000    0.1641364
240720.0000000    0.1502581
240760.0000000    0.1554519
240800.0000000    0.1436535
240840.0000000    0.1453578
240880.0000000    0.1460726
240920.0000000    0.1386785
240960.0000000    0.1421833
241000.0000000    0.1405066
241040.0000000    0.1550088
241080.0000000    0.1347382
241120.0000000    0.1460169
241160.0000000    0.1700415
241200.0000000    0.1641915
241240.0000000    0.1548264
241280.0000000    0.1441686
241320.0000000    0.1429667
241360.0000000    0.1426485
241400.0000000    0.1361995
241440.0000000    0.1481922
241480.0000000    0.1533522
241520.0000000    0.1659547
241560.0000000    0.1675189
241600.0000000    0.1594601
241640.0000000    0.1585775
241680.0000000    0.1624124
241720.0000000    0.1591402
241760.0000000    0.1547728
241800.0000000    0.1571825
241840.0000000    0.1507939
241880.0000000    0.1485942
241920.0000000    0.1421591
241960.0000000    0.1465351
242000.0000000    0.1451223
242040.0000000    0.1387229
242080.0000000    0.1381549
242120.0000000    0.1483167
242160.0000000    0.1286841
242200.0000000    0.1468427
242240.0000000    0.1461030
242280.0000000    0.1397625
242320.0000000    0.1418139
242360.0000000    0.1395053
242400.0000000    0.1177167
242440.0000000    0.1340315
242480.0000000    0.1223512
242520.0000000    0.1317754
242560.0000000    0.1199981
242600.0000000    0.1330808
242640.0000000    0.1388231
242680.0000000    0.1349665
242720.0000000    0.1375721
242760.0000000    0.1352007
242800.0000000    0.1295243
242840.0000000    0.1450824
242880.0000000    0.1354796
242920.0000000    0.1356907
242960.0000000    0.1422764
243000.0000000    0.1411791
243040.0000000    0.1388664
243080.0000000    0.1378255
243120.0000000    0.1486516
243160.0000000    0.1355139
243200.0000000    0.1423439
243240.0000000    0.1294102
243280.0000000    0.1413175
243320.0000000    0.1412315
243360.0000000    0.1331136
243400.0000000    0.1216805
243440.0000000    0.1342378
243480.0000000    0.1478304
243520.0000000    0.1338154
243560.0000000    0.1229711
243600.0000000    0.1205332
243640.0000000    0.1280231
243680.0000000    0.1343513
243720.0000000    0.1380679
243760.0000000    0.1323922
243800.0000000    0.1555235
243840.0000000    0.1455456
243880.0000000    0.1408753
243920.0000000    0.1432815
243960.0000000    0.1489716
244000.0000000    0.1458380
244040.0000000    0.1391306
244080.0000000    0.1538670
244120.0000000    0.1337535
244160.0000000    0.1387624
244200.0000000    0.1456879
244240.0000000    0.1409161
244280.0000000    0.1379405
244320.0000000    0.1434038
244360.0000000    0.1465548
244400.0000000    0.1532586
244440.0000000    0.1476323
244480.0000000    0.1537247
244520.0000000    0.1591496
244560.0000000    0.1471827
244600.0000000    0.1411347
244640.0000000    0.1296255
244680.0000000    0.1339368
244720.0000000    0.1400724
244760.0000000    0.1473107
244800.0000000    0.1464910
244840.0000000    0.1487974
244880.0000000    0.1578733
244920.0000000    0.1504813
244960.0000000    0.1355864
245000.0000000    0.1396387
245040.0000000    0.1562175
245080.0000000    0.1468111
245120.0000000    0.1486695
245160.0000000    0.1473245
245200.0000000    0.1429166
245240.0000000    0.1446157
245280.0000000    0.1460482
245320.0000000    0.1364033
245360.0000000    0.1412911
245400.0000000    0.1509010
245440.0000000    0.1500602
245480.0000000    0.1440707
245520.0000000    0.1459271
245560.0000000    0.1398938
245600.0000000    0.1338732
245640.0000000    0.1372802
245680.0000000    0.1299790
245720.0000000    0.1412038
245760.0000000    0.1236903
245800.0000000    0.1410265
245840.0000000    0.1369911
245880.0000000    0.1434954
245920.0000000    0.1484274
245960.0000000    0.1593462
246000.0000000    0.1367690
246040.0000000    0.1599858
246080.0000000    0.1464421
246120.0000000    0.1420118
246160.0000000    0.1495943
246200.0000000    0.1667593
246240.0000000    0.1557113
246280.0000000    0.1764939
246320.0000000    0.1664766
246360.0000000    0.1789885
246400.0000000    0.1700736
246440.0000000    0.1683129
246480.0000000    0.1607123
246520.0000000    0.1516347
246560.0000000    0.1702912
246600.0000000    0.1764839
246640.0000000    0.1637784
246680.0000000    0.1639057
246720.0000000    0.1812170
246760.0000000    0.1736424
246800.0000000    0.1933832
246840.0000000    0.1929035
246880.0000000    0.1963535
246920.0000000    0.1772451
246960.0000000    0.1633094
247000.0000000    0.1592519
247040.0000000    0.1494071
247080.0000000    0.1709359
247120.0000000    0.1478190
247160.0000000    0.1536816
247200.0000000    0.1560334
247240.0000000    0.1510191
247280.0000000    0.1569359
247320.0000000    0.1535347
247360.0000000    0.1503014
247400.0000000    0.1298697
247440.0000000    0.1441285
247480.0000000    0.1309307
247520.0000000    0.1332407
247560.0000000    0.1447546
247600.0000000    0.1417032
247640.0000000    0.1382924
247680.0000000    0.1372550
247720.0000000    0.1327220
247760.0000000    0.1365626
247800.0000000    0.1561365
247840.0000000    0.1427316
247880.0000000    0.1371186
247920.0000000    0.1224965
247960.0000000    0.1251098
248000.0000000    0.1237478
248040.0000000    0.1230187
248080.0000000    0.1167084
248120.0000000    0.1395540
248160.0000000    0.1410515
248200.0000000    0.1434056
248240.0000000    0.1362892
248280.0000000    0.1393650
248320.0000000    0.1563087
248360.0000000    0.1344781
248400.0000000    0.1513461
248440.0000000    0.1485451
248480.0000000    0.1486721
248520.0000000    0.1471017
248560.0000000    0.1387424
248600.0000000    0.1447992
248640.0000000    0.1452357
248680.0000000    0.1456948
248720.0000000    0.1459302
248760.0000000    0.1535370
248800.0000000    0.1545117
248840.0000000    0.1554888
248880.0000000    0.1389986
248920.0000000    0.1338515
248960.0000000    0.1527393
249000.0000000    0.1474468
249040.0000000    0.1437313
249080.0000000    0.1438714
249120.0000000    0.1307883
249160.0000000    0.1403313
249200.0000000    0.1431720
249240.0000000    0.1457930
249280.0000000    0.1662732
249320.0000000    0.1559874
249360.0000000    0.1534290
249400.0000000    0.1495122
249440.0000000    0.1449742
249480.0000000    0.1407634
249520.0000000    0.1565583
249560.0000000    0.1460298
249600.0000000    0.1393908
249640.0000000    0.1442825
249680.0000000    0.1465208
249720.0000000    0.1480826
249760.0000000    0.1447245
249800.0000000    0.1444249
249840.0000000    0.1518927
249880.0000000    0.1466684
249920.0000000    0.1497642
249960.0000000    0.1404141
250000.0000000    0.1617745
250040.0000000    0.1601244
250080.0000000    0.1615286
250120.0000000    0.1368175
250160.0000000    0.1380414
250200.0000000    0.1262905
250240.0000000    0.1461809
250280.0000000    0.1490566
250320.0000000    0.1451349
250360.0000000    0.1310630
250400.0000000    0.1444273
250440.0000000    0.1381010
250480.0000000    0.1572637
250520.0000000    0.1524268
250560.0000000    0.1628623
250600.0000000    0.1657524
250640.0000000    0.1600925
250680.0000000    0.1587531
250720.0000000    0.1657584
250760.0000000    0.1699246
250800.0000000    0.1836404
250840.0000000    0.1565770
250880.0000000    0.1712502
250920.0000000    0.1820121
250960.0000000    0.1817796
251000.0000000    0.1593321
251040.0000000    0.1722153
251080.0000000    0.1744749
251120.0000000    0.1726163
251160.0000000    0.1868192
251200.0000000    0.1700144
251240.0000000    0.1594121
251280.0000000    0.1646999
251320.0000000    0.1694248
251360.0000000    0.1643001
251400.0000000    0.1515434
251440.0000000    0.1488165
251480.0000000    0.1444208
251520.0000000    0.1670142
251560.0000000    0.1498385
251600.0000000    0.1518732
251640.0000000    0.1695949
251680.0000000    0.1674508
251720.0000000    0.1563639
251760.0000000    0.1651967
251800.0000000    0.1600979
251840.0000000    0.1556335
251880.0000000    0.1432666
251920.0000000    0.1477460
251960.0000000    0.1525634
252000.0000000    0.1640012
252040.0000000    0.1753292
252080.0000000    0.1533327
252120.0000000    0.1617604
252160.0000000    0.1552328
252200.0000000    0.1556364
252240.0000000    0.1735474
252280.0000000    0.1628404
252320.0000000    0.1667016
252360.0000000    0.1623242
252400.0000000    0.1616705
252440.0000000    0.1733423
252480.0000000    0.1549833
252520.0000000    0.1467038
252560.0000000    0.1543684
252600.0000000    0.1471428
252640.0000000    0.1472487
252680.0000000    0.1404133
252720.0000000    0.1503513
252760.0000000    0.1648831
252800.0000000    0.1536282
252840.0000000    0.1438941
252880.0000000    0.1489882
252920.0000000    0.1533091
252960.0000000    0.1648311
253000.0000000    0.1735558
253040.0000000    0.1755049
253080.0000000    0.1642216
253120.0000000    0.1514611
253160.0000000    0.1634471
253200.0000000    0.1525022
253240.0000000    0.1372428
253280.0000000    0.1484124
253320.0000000    0.1811574
253360.0000000    0.1636872
253400.0000000    0.1754490
253440.0000000    0.1637965
253480.0000000    0.1514198
253520.0000000    0.1599653
253560.0000000    0.1620904
253600.0000000    0.1638487
253640.0000000    0.1525614
253680.0000000    0.1496741
253720.0000000    0.1584049
253760.0000000    0.1916365
253800.0000000    0.1702075
253840.0000000    0.1396111
253880.0000000    0.1483902
253920.0000000    0.1593554
253960.0000000    0.1770107
254000.0000000    0.1520088
254040.0000000    0.1721656
254080.0000000    0.1673219
254120.0000000    0.1689866
254160.0000000    0.1691401
254200.0000000    0.1409716
254240.0000000    0.1600309
254280.0000000    0.1422864
254320.0000000    0.1472679
254360.0000000    0.1452804
254400.0000000    0.1444198
254440.0000000    0.1579264
254480.0000000    0.1588043
254520.0000000    0.1421610
254560.0000000    0.1357618
254600.0000000    0.1513083
254640.0000000    0.1566204
254680.0000000    0.1622622
254720.0000000    0.1652366
254760.0000000    0.1598450
254800.0000000    0.1621289
254840.0000000    0.1532312
254880.0000000    0.1531519
254920.0000000    0.1662013
254960.0000000    0.1448922
255000.0000000    0.1376158
255040.0000000    0.1615262
255080.0000000    0.1432915
255120.0000000    0.1473370
255160.0000000    0.1520670
255200.0000000    0.1545166
255240.0000000    0.1586075
255280.0000000    0.1508376
255320.0000000    0.1633613
255360.0000000    0.1831836
255400.0000000    0.1600698
255440.0000000    0.1555114
255480.0000000    0.1588057
255520.0000000    0.1560904
255560.0000000    0.1529284
255600.0000000    0.1595983
255640.0000000    0.1650169
255680.0000000    0.1520788
255720.0000000    0.1596601
255760.0000000    0.1490849
255800.0000000    0.1579236
255840.0000000    0.1599002
255880.0000000    0.1666019
255920.0000000    0.1919172
255960.0000000    0.1738406
256000.0000000    0.1646997
256040.0000000    0.1788065
256080.0000000    0.1551124
256120.0000000    0.1558634
256160.0000000    0.1627743
256200.0000000    0.1643559
256240.0000000    0.1638615
256280.0000000    0.1635643
256320.0000000    0.1641875
256360.0000000    0.1634798
256400.0000000    0.1489059
256440.0000000    0.1485583
256480.0000000    0.1561620
256520.0000000    0.1620526
256560.0000000    0.1610323
256600.0000000    0.1420848
256640.0000000    0.1578164
256680.0000000    0.1452056
256720.0000000    0.1450492
256760.0000000    0.1598352
256800.0000000    0.1649217
256840.0000000    0.1383195
256880.0000000    0.1394908
256920.0000000    0.1482455
256960.0000000    0.1376279
257000.0000000    0.1623118
257040.0000000    0.1498249
257080.0000000    0.1508068
257120.0000000    0.1613206
257160.0000000    0.1526559
257200.0000000    0.1489885
257240.0000000    0.1541247
257280.0000000    0.1494001
257320.0000000    0.1468911
257360.0000000    0.1559796
257400.0000000    0.1625846
257440.0000000    0.1572905
257480.0000000    0.1489668
257520.0000000    0.1693385
257560.0000000    0.1648836
257600.0000000    0.1629639
257640.0000000    0.1392303
257680.0000000    0.1462117
257720.0000000    0.1563509
257760.0000000    0.1664047
257800.0000000    0.1729065
257840.0000000    0.1601802
257880.0000000    0.1583001
257920.0000000    0.1563435
257960.0000000    0.1614242
258000.0000000    0.1500653
258040.0000000    0.1662356
258080.0000000    0.1507762
258120.0000000    0.1657019
258160.0000000    0.1572522
258200.0000000    0.1696694
258240.0000000    0.1510496
258280.0000000    0.1441205
258320.0000000    0.1511864
258360.0000000    0.1518584
258400.0000000    0.1532026
258440.0000000    0.1576826
258480.0000000    0.1703260
258520.0000000    0.1727403
258560.0000000    0.1684360
258600.0000000    0.1532735
258640.0000000    0.1419657
258680.0000000    0.1432248
258720.0000000    0.1616071
258760.0000000    0.1474134
258800.0000000    0.1551482
258840.0000000    0.1520384
258880.0000000    0.1504434
258920.0000000    0.1526577
258960.0000000    0.1534187
259000.0000000    0.1547866
259040.0000000    0.1765862
259080.0000000    0.1881048
259120.0000000    0.1902595
259160.0000000    0.1796367
259200.0000000    0.1602370
259240.0000000    0.1540403
259280.0000000    0.1777398
259320.0000000    0.1789840
259360.0000000    0.1768152
259400.0000000    0.1696773
259440.0000000    0.1406810
259480.0000000    0.1429669
259520.0000000    0.1435159
259560.0000000    0.1509748
259600.0000000    0.1593503
259640.0000000    0.1800086
259680.0000000    0.1704237
259720.0000000    0.1818674
259760.0000000    0.1646685
259800.0000000    0.1779113
259840.0000000    0.1608971
259880.0000000    0.1673697
259920.0000000    0.1705572
259960.0000000    0.1854381
260000.0000000    0.1572888
260040.0000000    0.1623989
260080.0000000    0.1485272
260120.0000000    0.1545170
260160.0000000    0.1610458
260200.0000000    0.1588601
260240.0000000    0.1503211
260280.0000000    0.1645027
260320.0000000    0.1595127
260360.0000000    0.1672936
260400.0000000    0.1806979
260440.0000000    0.1687940
260480.0000000    0.1480927
260520.0000000    0.1519504
260560.0000000    0.1607796
260600.0000000    0.1522216
260640.0000000    0.1608574
260680.0000000    0.1482437
260720.0000000    0.1372340
260760.0000000    0.1455119
260800.0000000    0.1549027
260840.0000000    0.1572174
260880.0000000    0.1713644
260920.0000000    0.1616730
260960.0000000    0.1639425
261000.0000000    0.1656896
261040.0000000    0.1622858
261080.0000000    0.1670809
261120.0000000    0.1721242
261160.0000000    0.1762857
261200.0000000    0.1719256
261240.0000000    0.1729960
261280.0000000    0.1601455
261320.0000000    0.1431970
261360.0000000    0.1540472
261400.0000000    0.1475311
261440.0000000    0.1430288
261480.0000000    0.1527757
261520.0000000    0.1535358
261560.0000000    0.1522108
261600.0000000    0.1613781
261640.0000000    0.1493673
261680.0000000    0.1607863
261720.0000000    0.1605690
261760.0000000    0.1316697
261800.0000000    0.1573206
261840.0000000    0.1360085
261880.0000000    0.1605316
261920.0000000    0.1553883
261960.0000000    0.1479413
262000.0000000    0.1619212
262040.0000000    0.1666006
262080.0000000    0.1652468
262120.0000000    0.1576452
262160.0000000    0.1550583
262200.0000000    0.1603968
262240.0000000    0.1483911
262280.0000000    0.1352338
262320.0000000    0.1439436
262360.0000000    0.1520300
262400.0000000    0.1501232
262440.0000000    0.1445981
262480.0000000    0.1546502
262520.0000000    0.1614064
262560.0000000    0.1717881
262600.0000000    0.1685788
262640.0000000    0.1531520
262680.0000000    0.1507732
262720.0000000    0.1495055
262760.0000000    0.1405054
262800.0000000    0.1479049
262840.0000000    0.1631545
262880.0000000    0.1610604
262920.0000000    0.1713704
262960.0000000    0.1758809
263000.0000000    0.1702516
263040.0000000    0.1783408
263080.0000000    0.1671894
263120.0000000    0.1701329
263160.0000000    0.1709222
263200.0000000    0.1555932
263240.0000000    0.1686511
263280.0000000    0.1514281
263320.0000000    0.1549843
263360.0000000    0.1737403
263400.0000000    0.1547658
263440.0000000    0.1464996
263480.0000000    0.1673425
263520.0000000    0.1711472
263560.0000000    0.1818165
263600.0000000    0.1582940
263640.0000000    0.1616684
263680.0000000    0.1520813
263720.0000000    0.1700527
263760.0000000    0.1853349
263800.0000000    0.1819447
263840.0000000    0.1714251
263880.0000000    0.1546580
263920.0000000    0.1729159
263960.0000000    0.1761916
264000.0000000    0.1649020
264040.0000000    0.1766606
264080.0000000    0.1684273
264120.0000000    0.1648546
264160.0000000    0.1586577
264200.0000000    0.1655450
264240.0000000    0.1651467
264280.0000000    0.1790234
264320.0000000    0.1638580
264360.0000000    0.1550911
264400.0000000    0.1624085
264440.0000000    0.1591757
264480.0000000    0.1655223
264520.0000000    0.1412914
264560.0000000    0.1520252
264600.0000000    0.1563223
264640.0000000    0.1625171
264680.0000000    0.1525675
264720.0000000    0.1436361
264760.0000000    0.1605195
264800.0000000    0.1421327
264840.0000000    0.1436943
264880.0000000    0.1343199
264920.0000000    0.1358028
264960.0000000    0.1252168
265000.0000000    0.1475502
265040.0000000    0.1553899
265080.0000000    0.1356562
265120.0000000    0.1339283
265160.0000000    0.1258624
265200.0000000    0.1376036
265240.0000000    0.1581186
265280.0000000    0.1343537
265320.0000000    0.1318410
265360.0000000    0.1459003
265400.0000000    0.1298321
265440.0000000    0.1324490
265480.0000000    0.1367272
265520.0000000    0.1410323
265560.0000000    0.1599432
265600.0000000    0.1593415
265640.0000000    0.1355464
265680.0000000    0.1457099
265720.0000000    0.1543843
265760.0000000    0.1604885
265800.0000000    0.1645830
265840.0000000    0.1464925
265880.0000000    0.1530688
265920.0000000    0.1504878
265960.0000000    0.1543955
266000.0000000    0.1606341
266040.0000000    0.1551556
266080.0000000    0.1497034
266120.0000000    0.1469685
266160.0000000    0.1457196
266200.0000000    0.1521904
266240.0000000    0.1576851
266280.0000000    0.1481988
266320.0000000    0.1394352
266360.0000000    0.1524942
266400.0000000    0.1499771
266440.0000000    0.1350939
266480.0000000    0.1481382
266520.0000000    0.1498748
266560.0000000    0.1376891
266600.0000000    0.1371016
266640.0000000    0.1526091
266680.0000000    0.1488985
266720.0000000    0.1547552
266760.0000000    0.1411371
266800.0000000    0.1415655
266840.0000000    0.1617001
266880.0000000    0.1553333
266920.0000000    0.1428534
266960.0000000    0.1397299
267000.0000000    0.1445716
267040.0000000    0.1620326
267080.0000000    0.1314559
267120.0000000    0.1408642
267160.0000000    0.1410456
267200.0000000    0.1244220
267240.0000000    0.1428232
267280.0000000    0.1422486
267320.0000000    0.1318139
267360.0000000    0.1364387
267400.0000000    0.1442352
267440.0000000    0.1410117
267480.0000000    0.1432211
267520.0000000    0.1321559
267560.0000000    0.1334093
267600.0000000    0.1216018
267640.0000000    0.1303736
267680.0000000    0.1317534
267720.0000000    0.1318836
267760.0000000    0.1392582
267800.0000000    0.1353642
267840.0000000    0.1399164
267880.0000000    0.1473322
267920.0000000    0.1441120
267960.0000000    0.1425553
268000.0000000    0.1474075
268040.0000000    0.1417331
268080.0000000    0.1518985
268120.0000000    0.1507550
268160.0000000    0.1351762
268200.0000000    0.1546949
268240.0000000    0.1493873
268280.0000000    0.1353661
268320.0000000    0.1424160
268360.0000000    0.1510866
268400.0000000    0.1661314
268440.0000000    0.1547819
268480.0000000    0.1465826
268520.0000000    0.1562955
268560.0000000    0.1614605
268600.0000000    0.1674802
268640.0000000    0.1449606
268680.0000000    0.1394600
268720.0000000    0.1527878
268760.0000000    0.1645211
268800.0000000    0.1623667
268840.0000000    0.1645253
268880.0000000    0.1536251
268920.0000000    0.1587521
268960.0000000    0.1550243
269000.0000000    0.1554696
269040.0000000    0.1454863
269080.0000000    0.1473209
269120.0000000    0.1519938
269160.0000000    0.1580052
269200.0000000    0.1552140
269240.0000000    0.1650829
269280.0000000    0.1549522
269320.0000000    0.1643420
269360.0000000    0.1418032
269400.0000000    0.1440796
269440.0000000    0.1622626
269480.0000000    0.1735403
269520.0000000    0.1405895
269560.0000000    0.1531238
269600.0000000    0.1600190
269640.0000000    0.1750793
269680.0000000    0.1598884
269720.0000000    0.1478662
269760.0000000    0.1536417
269800.0000000    0.1743586
269840.0000000    0.1533257
269880.0000000    0.1449227
269920.0000000    0.1474321
269960.0000000    0.1736121
270000.0000000    0.1554636
270040.0000000    0.1504010
270080.0000000    0.1422878
270120.0000000    0.1594566
270160.0000000    0.1276999
270200.0000000    0.1323193
270240.0000000    0.1422945
270280.0000000    0.1595000
270320.0000000    0.1503668
270360.0000000    0.1487258
270400.0000000    0.1406154
270440.0000000    0.1635254
270480.0000000    0.1686113
270520.0000000    0.1647940
270560.0000000    0.1707582
270600.0000000    0.1809763
270640.0000000    0.1749519
270680.0000000    0.2051009
270720.0000000    0.1852928
270760.0000000    0.1854479
270800.0000000    0.1731622
270840.0000000    0.1369777
270880.0000000    0.1573674
270920.0000000    0.1793406
270960.0000000    0.1553385
271000.0000000    0.1554357
271040.0000000    0.1443193
271080.0000000    0.1577210
271120.0000000    0.1533824
271160.0000000    0.1460514
271200.0000000    0.1434067
271240.0000000    0.1428831
271280.0000000    0.1380051
271320.0000000    0.1394639
271360.0000000    0.1461075
271400.0000000    0.1403746
271440.0000000    0.1423134
271480.0000000    0.1360498
271520.0000000    0.1416114
271560.0000000    0.1302857
271600.0000000    0.1401569
271640.0000000    0.1345757
271680.0000000    0.1574402
271720.0000000    0.1573964
271760.0000000    0.1423853
271800.0000000    0.1575861
271840.0000000    0.1514488
271880.0000000    0.1570705
271920.0000000    0.1575000
271960.0000000    0.1716319
272000.0000000    0.1586553
272040.0000000    0.1570241
272080.0000000    0.1587568
272120.0000000    0.1754611
272160.0000000    0.1536696
272200.0000000    0.1551387
272240.0000000    0.1559311
272280.0000000    0.1578300
272320.0000000    0.1771485
272360.0000000    0.1883839
272400.0000000    0.1656848
272440.0000000    0.1656157
272480.0000000    0.1629674
272520.0000000    0.1511317
272560.0000000    0.1553673
272600.0000000    0.1540402
272640.0000000    0.1627736
272680.0000000    0.1555184
272720.0000000    0.1686490
272760.0000000    0.1532897
272800.0000000    0.1531550
272840.0000000    0.1671846
272880.0000000    0.1612500
272920.0000000    0.1713497
272960.0000000    0.1597951
273000.0000000    0.1470113
273040.0000000    0.1515790
273080.0000000    0.1448446
273120.0000000    0.1530199
273160.0000000    0.1701235
273200.0000000    0.1714941
273240.0000000    0.1533374
273280.0000000    0.1618263
273320.0000000    0.1746892
273360.0000000    0.1650552
273400.0000000    0.1556651
273440.0000000    0.1426964
273480.0000000    0.1497451
273520.0000000    0.1565330
273560.0000000    0.1567958
273600.0000000    0.1447565
273640.0000000    0.1399917
273680.0000000    0.1447885
273720.0000000    0.1699500
273760.0000000    0.1573482
273800.0000000    0.1565102
273840.0000000    0.1675992
273880.0000000    0.1701022
273920.0000000    0.1716507
273960.0000000    0.1631803
274000.0000000    0.1675159
274040.0000000    0.1628787
274080.0000000    0.1710273
274120.0000000    0.1696233
274160.0000000    0.1619887
274200.0000000    0.1733221
274240.0000000    0.1793576
274280.0000000    0.1616243
274320.0000000    0.1690918
274360.0000000    0.1762811
274400.0000000    0.1593305
274440.0000000    0.1853163
274480.0000000    0.1695118
274520.0000000    0.1672669
274560.0000000    0.1795572
274600.0000000    0.1634648
274640.0000000    0.1656288
274680.0000000    0.1531783
274720.0000000    0.1509999
274760.0000000    0.1736660
274800.0000000    0.1573436
274840.0000000    0.1584403
274880.0000000    0.1525671
274920.0000000    0.1568251
274960.0000000    0.1568911
275000.0000000    0.1437234
275040.0000000    0.1373900
275080.0000000    0.1530317
275120.0000000    0.1537924
275160.0000000    0.1481553
275200.0000000    0.1516572
275240.0000000    0.1481965
275280.0000000    0.1518393
275320.0000000    0.1794087
275360.0000000    0.1666119
275400.0000000    0.1688897
275440.0000000    0.1598606
275480.0000000    0.1697201
275520.0000000    0.1532719
275560.0000000    0.1730251
275600.0000000    0.1770737
275640.0000000    0.1696980
275680.0000000    0.1611083
275720.0000000    0.1628157
275760.0000000    0.1659321
275800.0000000    0.1561269
275840.0000000    0.1638847
275880.0000000    0.1628806
275920.0000000    0.1757048
275960.0000000    0.1656207
276000.0000000    0.1618802
276040.0000000    0.1575259
276080.0000000    0.1551739
276120.0000000    0.1635364
276160.0000000    0.1691343
276200.0000000    0.1694388
276240.0000000    0.1564115
276280.0000000    0.1584838
276320.0000000    0.1725113
276360.0000000    0.1609695
276400.0000000    0.1657225
276440.0000000    0.1758052
276480.0000000    0.1744128
276520.0000000    0.1773861
276560.0000000    0.1876684
276600.0000000    0.1571584
276640.0000000    0.1636917
276680.0000000    0.1788825
276720.0000000    0.1632618
276760.0000000    0.1626844
276800.0000000    0.1680201
276840.0000000    0.1705235
276880.0000000    0.1758994
276920.0000000    0.1517245
276960.0000000    0.1537746
277000.0000000    0.1750610
277040.0000000    0.1714410
277080.0000000    0.1632071
277120.0000000    0.1769657
277160.0000000    0.1742885
277200.0000000    0.1573936
277240.0000000    0.1778640
277280.0000000    0.1595126
277320.0000000    0.1712058
277360.0000000    0.1691165
277400.0000000    0.1582205
277440.0000000    0.1515028
277480.0000000    0.1483012
277520.0000000    0.1682962
277560.0000000    0.1705663
277600.0000000    0.1812402
277640.0000000    0.1620100
277680.0000000    0.1797067
277720.0000000    0.1599780
277760.0000000    0.1779345
277800.0000000    0.1606687
277840.0000000    0.1713124
277880.0000000    0.1705831
277920.0000000    0.1630548
277960.0000000    0.1665868
278000.0000000    0.1627470
278040.0000000    0.1573854
278080.0000000    0.1491939
278120.0000000    0.1798208
278160.0000000    0.1648309
278200.0000000    0.1611339
278240.0000000    0.1630121
278280.0000000    0.1639656
278320.0000000    0.1693844
278360.0000000    0.1821350
278400.0000000    0.1677750
278440.0000000    0.1703344
278480.0000000    0.1741243
278520.0000000    0.1707710
278560.0000000    0.1733366
278600.0000000    0.1771831
278640.0000000    0.1697789
278680.0000000    0.1705505
278720.0000000    0.1635545
278760.0000000    0.1638844
278800.0000000    0.1825032
278840.0000000    0.1635544
278880.0000000    0.1660054
278920.0000000    0.1653228
278960.0000000    0.1648291
279000.0000000    0.1522621
279040.0000000    0.1591432
279080.0000000    0.1597004
279120.0000000    0.1553140
279160.0000000    0.1568740
279200.0000000    0.1597379
279240.0000000    0.1543295
279280.0000000    0.1479716
279320.0000000    0.1484272
279360.0000000    0.1514098
279400.0000000    0.1441724
279440.0000000    0.1419341
279480.0000000    0.1476248
279520.0000000    0.1512896
279560.0000000    0.1473554
279600.0000000    0.1462563
279640.0000000    0.1586154
279680.0000000    0.1534762
279720.0000000    0.1536550
279760.0000000    0.1508804
279800.0000000    0.1383076
279840.0000000    0.1522479
279880.0000000    0.1578493
279920.0000000    0.1594480
279960.0000000    0.1609538
280000.0000000    0.1546150
280040.0000000    0.1601130
280080.0000000    0.1440031
280120.0000000    0.1420394
280160.0000000    0.1475326
280200.0000000    0.1524751
280240.0000000    0.1509831
280280.0000000    0.1595118
280320.0000000    0.1482123
280360.0000000    0.1594958
280400.0000000    0.1525514
280440.0000000    0.1487238
280480.0000000    0.1555488
280520.0000000    0.1696686
280560.0000000    0.1689391
280600.0000000    0.1596118
280640.0000000    0.1637458
280680.0000000    0.1592703
280720.0000000    0.1503166
280760.0000000    0.1597319
280800.0000000    0.1624309
280840.0000000    0.1557501
280880.0000000    0.1470225
280920.0000000    0.1577346
280960.0000000    0.1565530
281000.0000000    0.1556080
281040.0000000    0.1517993
281080.0000000    0.1603249
281120.0000000    0.1564220
281160.0000000    0.1515942
281200.0000000    0.1513461
281240.0000000    0.1513555
281280.0000000    0.1567227
281320.0000000    0.1597835
281360.0000000    0.1677700
281400.0000000    0.1691051
281440.0000000    0.1418898
281480.0000000    0.1470975
281520.0000000    0.1537905
281560.0000000    0.1536455
281600.0000000    0.1660625
281640.0000000    0.1634561
281680.0000000    0.1694321
281720.0000000    0.1691713
281760.0000000    0.1678717
281800.0000000    0.1658011
281840.0000000    0.1630701
281880.0000000    0.1695589
281920.0000000    0.1765721
281960.0000000    0.1664848
282000.0000000    0.1743515
282040.0000000    0.1667142
282080.0000000    0.1731573
282120.0000000    0.1646216
282160.0000000    0.1671798
282200.0000000    0.1579868
282240.0000000    0.1562280
282280.0000000    0.1587211
282320.0000000    0.1682457
282360.0000000    0.1612399
282400.0000000    0.1625654
282440.0000000    0.1511592
282480.0000000    0.1551009
282520.0000000    0.1616720
282560.0000000    0.1686679
282600.0000000    0.1804061
282640.0000000    0.1713065
282680.0000000    0.1649013
282720.0000000    0.1684122
282760.0000000    0.1598037
282800.0000000    0.1620526
282840.0000000    0.1690428
282880.0000000    0.1625576
282920.0000000    0.1625883
282960.0000000    0.1531935
283000.0000000    0.1601803
283040.0000000    0.1678443
283080.0000000    0.1623341
283120.0000000    0.1662850
283160.0000000    0.1542286
283200.0000000    0.1584255
283240.0000000    0.1610366
283280.0000000    0.1682590
283320.0000000    0.1561762
283360.0000000    0.1643098
283400.0000000    0.1630439
283440.0000000    0.1609841
283480.0000000    0.1656616
283520.0000000    0.1607809
283560.0000000    0.1611572
283600.0000000    0.1674102
283640.0000000    0.1654365
283680.0000000    0.1685321
283720.0000000    0.1642015
283760.0000000    0.1664125
283800.0000000    0.1625026
283840.0000000    0.1552562
283880.0000000    0.1598715
283920.0000000    0.1697497
283960.0000000    0.1636812
284000.0000000    0.1674573
284040.0000000    0.1630468
284080.0000000    0.1627570
284120.0000000    0.1753088
284160.0000000    0.1666375
284200.0000000    0.1581590
284240.0000000    0.1595479
284280.0000000    0.1586483
284320.0000000    0.1742285
284360.0000000    0.1585395
284400.0000000    0.1617887
284440.0000000    0.1512235
284480.0000000    0.1536704
284520.0000000    0.1498697
284560.0000000    0.1579955
284600.0000000    0.1630369
284640.0000000    0.1622634
284680.0000000    0.1544514
284720.0000000    0.1614911
284760.0000000    0.1608720
284800.0000000    0.1672549
284840.0000000    0.1701884
284880.0000000    0.1591167
284920.0000000    0.1631718
284960.0000000    0.1631945
285000.0000000    0.1557233
285040.0000000    0.1648097
285080.0000000    0.1640148
285120.0000000    0.1490048
285160.0000000    0.1533565
285200.0000000    0.1589041
285240.0000000    0.1544301
285280.0000000    0.1405562
285320.0000000    0.1444130
285360.0000000    0.1543590
285400.0000000    0.1464438
285440.0000000    0.1426985
285480.0000000    0.1632891
285520.0000000    0.1625196
285560.0000000    0.1537965
285600.0000000    0.1630325
285640.0000000    0.1559648
285680.0000000    0.1715291
285720.0000000    0.1689810
285760.0000000    0.1710862
285800.0000000    0.1630991
285840.0000000    0.1706517
285880.0000000    0.1553119
285920.0000000    0.1558856
285960.0000000    0.1539428
286000.0000000    0.1563776
286040.0000000    0.1699876
286080.0000000    0.1714465
286120.0000000    0.1595754
286160.0000000    0.1482106
286200.0000000    0.1591346
286240.0000000    0.1645175
286280.0000000    0.1867477
286320.0000000    0.1596961
286360.0000000    0.1511479
286400.0000000    0.1598213
286440.0000000    0.1720677
286480.0000000    0.1576466
286520.0000000    0.1686796
286560.0000000    0.1589265
286600.0000000    0.1558423
286640.0000000    0.1697526
286680.0000000    0.1652588
286720.0000000    0.1564778
286760.0000000    0.1628937
286800.0000000    0.1683851
286840.0000000    0.1895868
286880.0000000    0.1714496
286920.0000000    0.1724965
286960.0000000    0.1636765
287000.0000000    0.1569993
287040.0000000    0.1755667
287080.0000000    0.1781024
287120.0000000    0.1687536
287160.0000000    0.1682824
287200.0000000    0.1795871
287240.0000000    0.1727795
287280.0000000    0.1776997
287320.0000000    0.1675270
287360.0000000    0.1793470
287400.0000000    0.1724575
287440.0000000    0.1741736
287480.0000000    0.1836186
287520.0000000    0.1689415
287560.0000000    0.1677206
287600.0000000    0.1685739
287640.0000000    0.1780680
287680.0000000    0.1950478
287720.0000000    0.1990442
287760.0000000    0.1954376
287800.0000000    0.1895041
287840.0000000    0.1874620
287880.0000000    0.1852603
287920.0000000    0.1889327
287960.0000000    0.1722323
288000.0000000    0.1868223
288040.0000000    0.1991990
288080.0000000    0.1857592
288120.0000000    0.1827822
288160.0000000    0.1807020
288200.0000000    0.1620773
288240.0000000    0.1683401
288280.0000000    0.1779771
288320.0000000    0.1702172
288360.0000000    0.1694531
288400.0000000    0.1748992
288440.0000000    0.1969370
288480.0000000    0.1994502
288520.0000000    0.1827800
288560.0000000    0.1980394
288600.0000000    0.1790270
288640.0000000    0.1757036
288680.0000000    0.1617388
288720.0000000    0.1800795
288760.0000000    0.1844369
288800.0000000    0.1956180
288840.0000000    0.1878779
288880.0000000    0.1830096
288920.0000000    0.1968888
288960.0000000    0.1951235
289000.0000000    0.1794039
289040.0000000    0.2008585
289080.0000000    0.1942529
289120.0000000    0.1925034
289160.0000000    0.1925371
289200.0000000    0.1850709
289240.0000000    0.1810568
289280.0000000    0.1929641
289320.0000000    0.1980752
289360.0000000    0.2069227
289400.0000000    0.2003821
289440.0000000    0.1923383
289480.0000000    0.1890783
289520.0000000    0.1800175
289560.0000000    0.1869584
289600.0000000    0.1858010
289640.0000000    0.1754010
289680.0000000    0.1772609
289720.0000000    0.1875353
289760.0000000    0.1880928
289800.0000000    0.1804531
289840.0000000    0.1799728
289880.0000000    0.1784461
289920.0000000    0.1681582
289960.0000000    0.1725847
290000.0000000    0.1733040
290040.0000000    0.1769808
290080.0000000    0.1646253
290120.0000000    0.1612594
290160.0000000    0.1703076
290200.0000000    0.1551497
290240.0000000    0.1745123
290280.0000000    0.1736395
290320.0000000    0.1722264
290360.0000000    0.1879371
290400.0000000    0.1892257
290440.0000000    0.1745147
290480.0000000    0.1651873
290520.0000000    0.1782171
290560.0000000    0.1776984
290600.0000000    0.1705588
290640.0000000    0.1845713
290680.0000000    0.1889581
290720.0000000    0.1806340
290760.0000000    0.1788161
290800.0000000    0.1735660
290840.0000000    0.1716853
290880.0000000    0.1830491
290920.0000000    0.1800627
290960.0000000    0.1893334
291000.0000000    0.1908323
291040.0000000    0.1957964
291080.0000000    0.1832717
291120.0000000    0.1987819
291160.0000000    0.1911685
291200.0000000    0.1817551
291240.0000000    0.1933633
291280.0000000    0.2044922
291320.0000000    0.1851122
291360.0000000    0.1843344
291400.0000000    0.1878194
291440.0000000    0.1972137
291480.0000000    0.1903145
291520.0000000    0.1899107
291560.0000000    0.1921754
291600.0000000    0.1727526
291640.0000000    0.1969960
291680.0000000    0.1937120
291720.0000000    0.1934536
291760.0000000    0.1881418
291800.0000000    0.1758340
291840.0000000    0.1867051
291880.0000000    0.1902126
291920.0000000    0.1870381
291960.0000000    0.1749616
292000.0000000    0.1768430
292040.0000000    0.1700025
292080.0000000    0.1624339
292120.0000000    0.1761075
292160.0000000    0.1667731
292200.0000000    0.1691908
292240.0000000    0.1700853
292280.0000000    0.1740564
292320.0000000    0.1754152
292360.0000000    0.1668041
292400.0000000    0.1639947
292440.0000000    0.1673088
292480.0000000    0.1808368
292520.0000000    0.1825697
292560.0000000    0.1803459
292600.0000000    0.1822649
292640.0000000    0.1666935
292680.0000000    0.1763087
292720.0000000    0.1783112
292760.0000000    0.1807913
292800.0000000    0.1747282
292840.0000000    0.1857259
292880.0000000    0.1785379
292920.0000000    0.1819353
292960.0000000    0.1827401
293000.0000000    0.1788522
293040.0000000    0.1663931
293080.0000000    0.1693214
293120.0000000    0.1756630
293160.0000000    0.1777539
293200.0000000    0.1718326
293240.0000000    0.1718242
293280.0000000    0.1716189
293320.0000000    0.1692414
293360.0000000    0.1711907
293400.0000000    0.1776243
293440.0000000    0.1739707
293480.0000000    0.1761258
293520.0000000    0.1788952
293560.0000000    0.1689758
293600.0000000    0.1668011
293640.0000000    0.1740718
293680.0000000    0.1670538
293720.0000000    0.1635710
293760.0000000    0.1795454
293800.0000000    0.1821305
293840.0000000    0.1731958
293880.0000000    0.1885390
293920.0000000    0.1807519
293960.0000000    0.1659837
294000.0000000    0.1659179
294040.0000000    0.1742956
294080.0000000    0.1716030
294120.0000000    0.1616026
294160.0000000    0.1702513
294200.0000000    0.1679893
294240.0000000    0.1825068
294280.0000000    0.1912277
294320.0000000    0.1607517
294360.0000000    0.1782475
294400.0000000    0.1895946
294440.0000000    0.1702600
294480.0000000    0.1589032
294520.0000000    0.1686965
294560.0000000    0.1821922
294600.0000000    0.1751228
294640.0000000    0.1666326
294680.0000000    0.1651105
294720.0000000    0.1742357
294760.0000000    0.1789890
294800.0000000    0.1836112
294840.0000000    0.1840271
294880.0000000    0.1880229
294920.0000000    0.1815369
294960.0000000    0.1714972
295000.0000000    0.1716894
295040.0000000    0.1859457
295080.0000000    0.1729499
295120.0000000    0.1796635
295160.0000000    0.1790524
295200.0000000    0.1711128
295240.0000000    0.1781864
295280.0000000    0.1839956
295320.0000000    0.1895054
295360.0000000    0.1900712
295400.0000000    0.1745395
295440.0000000    0.1753275
295480.0000000    0.1856148
295520.0000000    0.2033936
295560.0000000    0.1840512
295600.0000000    0.1658354
295640.0000000    0.1682512
295680.0000000    0.1641153
295720.0000000    0.1785148
295760.0000000    0.1847739
295800.0000000    0.1782555
295840.0000000    0.1839787
295880.0000000    0.1731836
295920.0000000    0.2056063
295960.0000000    0.1865035
296000.0000000    0.1785856
296040.0000000    0.1756552
296080.0000000    0.1850223
296120.0000000    0.1722988
296160.0000000    0.1772774
296200.0000000    0.1679828
296240.0000000    0.1731618
296280.0000000    0.1893211
296320.0000000    0.1981910
296360.0000000    0.1935961
296400.0000000    0.2024468
296440.0000000    0.1773055
296480.0000000    0.1790859
296520.0000000    0.1741445
296560.0000000    0.1718398
296600.0000000    0.1735457
296640.0000000    0.1660028
296680.0000000    0.1651047
296720.0000000    0.1793968
296760.0000000    0.1750525
296800.0000000    0.1702238
296840.0000000    0.1786353
296880.0000000    0.1838217
296920.0000000    0.1676358
296960.0000000    0.1802884
297000.0000000    0.1696957
297040.0000000    0.1681724
297080.0000000    0.1815305
297120.0000000    0.1703887
297160.0000000    0.1669298
297200.0000000    0.1742699
297240.0000000    0.1697188
297280.0000000    0.1736494
297320.0000000    0.1488689
297360.0000000    0.1664403
297400.0000000    0.1562850
297440.0000000    0.1752696
297480.0000000    0.1633469
297520.0000000    0.1680037
297560.0000000    0.1687633
297600.0000000    0.1693170
297640.0000000    0.1755166
297680.0000000    0.1662095
297720.0000000    0.1535384
297760.0000000    0.1633582
297800.0000000    0.1579986
297840.0000000    0.1616842
297880.0000000    0.1635963
297920.0000000    0.1701068
297960.0000000    0.1606274
298000.0000000    0.1655075
298040.0000000    0.1669734
298080.0000000    0.1708407
298120.0000000    0.1669581
298160.0000000    0.1712494
298200.0000000    0.1773841
298240.0000000    0.1780714
298280.0000000    0.1675317
298320.0000000    0.1660703
298360.0000000    0.1778339
298400.0000000    0.1773630
298440.0000000    0.1787502
298480.0000000    0.1770919
298520.0000000    0.1806394
298560.0000000    0.1794529
298600.0000000    0.1775332
298640.0000000    0.1785893
298680.0000000    0.1815627
298720.0000000    0.1813839
298760.0000000    0.1785109
298800.0000000    0.1695868
298840.0000000    0.1855733
298880.0000000    0.1798552
298920.0000000    0.1813619
298960.0000000    0.1768673
299000.0000000    0.1920308
299040.0000000    0.1850082
299080.0000000    0.1856955
299120.0000000    0.1849921
299160.0000000    0.1949404
299200.0000000    0.1883222
299240.0000000    0.1921368
299280.0000000    0.1851704
299320.0000000    0.1925550
299360.0000000    0.1969331
299400.0000000    0.2004982
299440.0000000    0.1829012
299480.0000000    0.1836731
299520.0000000    0.1899197
299560.0000000    0.1773208
299600.0000000    0.1741978
299640.0000000    0.1693550
299680.0000000    0.1778743
299720.0000000    0.1717525
299760.0000000    0.1788491
299800.0000000    0.1857341
299840.0000000    0.1782319
299880.0000000    0.1822460
299920.0000000    0.1891914
299960.0000000    0.1912055
300000.0000000    0.1882564
300040.0000000    0.1945673
300080.0000000    0.1909031
300120.0000000    0.2001779
300160.0000000    0.1894493
300200.0000000    0.1792170
300240.0000000    0.1818788
300280.0000000    0.1814765
300320.0000000    0.1946294
300360.0000000    0.1979543
300400.0000000    0.2007500
300440.0000000    0.2101308
300480.0000000    0.2047432
300520.0000000    0.1946941
300560.0000000    0.2040418
300600.0000000    0.1972495
300640.0000000    0.1932404
300680.0000000    0.1933137
300720.0000000    0.1956562
300760.0000000    0.1986775
300800.0000000    0.1770983
300840.0000000    0.1863348
300880.0000000    0.1785860
300920.0000000    0.1902778
300960.0000000    0.1756973
301000.0000000    0.1903324
301040.0000000    0.1750069
301080.0000000    0.1823504
301120.0000000    0.1874016
301160.0000000    0.1926911
301200.0000000    0.1988692
301240.0000000    0.1893172
301280.0000000    0.1964124
301320.0000000    0.1867032
301360.0000000    0.1983991
301400.0000000    0.1895218
301440.0000000    0.1936219
301480.0000000    0.1960215
301520.0000000    0.1698166
301560.0000000    0.1866136
301600.0000000    0.1845741
301640.0000000    0.1911596
301680.0000000    0.1866180
301720.0000000    0.1861774
301760.0000000    0.2000982
301800.0000000    0.2032888
301840.0000000    0.2016128
301880.0000000    0.2125972
301920.0000000    0.2015076
301960.0000000    0.1939427
302000.0000000    0.1926156
302040.0000000    0.1841505
302080.0000000    0.1880475
302120.0000000    0.1852006
302160.0000000    0.1943657
302200.0000000    0.1867156
302240.0000000    0.1853183
302280.0000000    0.1811638
302320.0000000    0.1887692
302360.0000000    0.2029417
302400.0000000    0.1978924
302440.0000000    0.1809820
302480.0000000    0.1886055
302520.0000000    0.1825021
302560.0000000    0.1939693
302600.0000000    0.1974915
302640.0000000    0.2042104
302680.0000000    0.1967825
302720.0000000    0.2093471
302760.0000000    0.1998914
302800.0000000    0.1932072
302840.0000000    0.1992023
302880.0000000    0.1938852
302920.0000000    0.1796262
302960.0000000    0.1942064
303000.0000000    0.1882364
303040.0000000    0.1869145
303080.0000000    0.1776940
303120.0000000    0.1874757
303160.0000000    0.1806370
303200.0000000    0.1784616
303240.0000000    0.1900311
303280.0000000    0.1904374
303320.0000000    0.1815684
303360.0000000    0.1821427
303400.0000000    0.1910985
303440.0000000    0.1832771
303480.0000000    0.1756503
303520.0000000    0.1783205
303560.0000000    0.1881050
303600.0000000    0.1792642
303640.0000000    0.1866605
303680.0000000    0.1751959
303720.0000000    0.1798235
303760.0000000    0.1867846
303800.0000000    0.1788244
303840.0000000    0.1894120
303880.0000000    0.1778271
303920.0000000    0.1815784
303960.0000000    0.1953903
304000.0000000    0.1925255
304040.0000000    0.1816653
304080.0000000    0.1846385
304120.0000000    0.2001893
304160.0000000    0.1860008
304200.0000000    0.1851898
304240.0000000    0.1851996
304280.0000000    0.1916045
304320.0000000    0.1990979
304360.0000000    0.2048543
304400.0000000    0.1921817
304440.0000000    0.2092277
304480.0000000    0.1964781
304520.0000000    0.2146944
304560.0000000    0.2210934
304600.0000000    0.2049963
304640.0000000    0.2088677
304680.0000000    0.1982422
304720.0000000    0.2108252
304760.0000000    0.2047449
304800.0000000    0.1862153
304840.0000000    0.1963547
304880.0000000    0.1983943
304920.0000000    0.2077909
304960.0000000    0.2022670
305000.0000000    0.2021397
305040.0000000    0.2081592
305080.0000000    0.2174115
305120.0000000    0.2159098
305160.0000000    0.2009227
305200.0000000    0.2094111
305240.0000000    0.2117003
305280.0000000    0.2256619
305320.0000000    0.2097502
305360.0000000    0.2226937
305400.0000000    0.2064239
305440.0000000    0.2092391
305480.0000000    0.2247142
305520.0000000    0.2145702
305560.0000000    0.2231538
305600.0000000    0.2138661
305640.0000000    0.2146408
305680.0000000    0.2208210
305720.0000000    0.2115547
305760.0000000    0.2010774
305800.0000000    0.1949406
305840.0000000    0.1884118
305880.0000000    0.1876673
305920.0000000    0.1861737
305960.0000000    0.1835642
306000.0000000    0.2000414
306040.0000000    0.2083757
306080.0000000    0.2103744
306120.0000000    0.1991597
306160.0000000    0.2030721
306200.0000000    0.1973216
306240.0000000    0.2086228
306280.0000000    0.1966888
306320.0000000    0.1915568
306360.0000000    0.1873760
306400.0000000    0.1997335
306440.0000000    0.1982028
306480.0000000    0.2033384
306520.0000000    0.1977848
306560.0000000    0.1819533
306600.0000000    0.2056708
306640.0000000    0.2004575
306680.0000000    0.1929005
306720.0000000    0.2053511
306760.0000000    0.2202293
306800.0000000    0.1981441
306840.0000000    0.1967978
306880.0000000    0.1980285
306920.0000000    0.2088125
306960.0000000    0.1953463
307000.0000000    0.1851368
307040.0000000    0.1806538
307080.0000000    0.1809213
307120.0000000    0.2043905
307160.0000000    0.1955306
307200.0000000    0.1899863
307240.0000000    0.1834178
307280.0000000    0.1997302
307320.0000000    0.1846868
307360.0000000    0.2012006
307400.0000000    0.1940288
307440.0000000    0.1903667
307480.0000000    0.1916424
307520.0000000    0.1825622
307560.0000000    0.1729304
307600.0000000    0.1871856
307640.0000000    0.1832889
307680.0000000    0.1896629
307720.0000000    0.1843650
307760.0000000    0.1979965
307800.0000000    0.1942039
307840.0000000    0.1918957
307880.0000000    0.1796408
307920.0000000    0.1975857
307960.0000000    0.1916162
308000.0000000    0.1988499
308040.0000000    0.1898453
308080.0000000    0.1974239
308120.0000000    0.2026737
308160.0000000    0.1884364
308200.0000000    0.1732027
308240.0000000    0.1854918
308280.0000000    0.1915341
308320.0000000    0.1877369
308360.0000000    0.1941116
308400.0000000    0.2128987
308440.0000000    0.2096109
308480.0000000    0.1914040
308520.0000000    0.1919396
308560.0000000    0.1895292
308600.0000000    0.1824256
308640.0000000    0.1800995
308680.0000000    0.2000662
308720.0000000    0.1971946
308760.0000000    0.1844622
308800.0000000    0.1929081
308840.0000000    0.1811065
308880.0000000    0.1761430
308920.0000000    0.1782771
308960.0000000    0.1852474
309000.0000000    0.1983877
309040.0000000    0.1997354
309080.0000000    0.1923631
309120.0000000    0.1885557
309160.0000000    0.1869564
309200.0000000    0.1960362
309240.0000000    0.1895423
309280.0000000    0.1819792
309320.0000000    0.1681972
309360.0000000    0.1943895
309400.0000000    0.1917791
309440.0000000    0.1969834
309480.0000000    0.1702129
309520.0000000    0.1664872
309560.0000000    0.1658435
309600.0000000    0.1803946
309640.0000000    0.1940494
309680.0000000    0.1920284
309720.0000000    0.1793650
309760.0000000    0.1896380
309800.0000000    0.1938863
309840.0000000    0.2107663
309880.0000000    0.1853597
309920.0000000    0.1838294
309960.0000000    0.2012803
310000.0000000    0.1824585
310040.0000000    0.1909911
310080.0000000    0.1815290
310120.0000000    0.1674830
310160.0000000    0.1728892
310200.0000000    0.1838354
310240.0000000    0.1814507
310280.0000000    0.1867162
310320.0000000    0.1813779
310360.0000000    0.1813792
310400.0000000    0.1768609
310440.0000000    0.1852890
310480.0000000    0.1824608
310520.0000000    0.1918297
310560.0000000    0.1787079
310600.0000000    0.1922301
310640.0000000    0.1880991
310680.0000000    0.1991379
310720.0000000    0.1854874
310760.0000000    0.1963330
310800.0000000    0.1942551
310840.0000000    0.1650249
310880.0000000    0.1819489
310920.0000000    0.1902393
310960.0000000    0.1679100
311000.0000000    0.1912335
311040.0000000    0.1923772
311080.0000000    0.1885855
311120.0000000    0.1940221
311160.0000000    0.2029462
311200.0000000    0.1960334
311240.0000000    0.2144380
311280.0000000    0.1906196
311320.0000000    0.1876206
311360.0000000    0.1859667
311400.0000000    0.1775937
311440.0000000    0.1762639
311480.0000000    0.1848536
311520.0000000    0.1811009
311560.0000000    0.1930144
311600.0000000    0.2048640
311640.0000000    0.1998366
311680.0000000    0.1670349
311720.0000000    0.1806625
311760.0000000    0.1828186
311800.0000000    0.1921169
311840.0000000    0.1874779
311880.0000000    0.1783964
311920.0000000    0.1890204
311960.0000000    0.1807619
312000.0000000    0.1889714
312040.0000000    0.1724766
312080.0000000    0.1869800
312120.0000000    0.1767458
312160.0000000    0.1830259
312200.0000000    0.1847010
312240.0000000    0.1880513
312280.0000000    0.1904902
312320.0000000    0.1853167
312360.0000000    0.1885526
312400.0000000    0.1723305
312440.0000000    0.1795863
312480.0000000    0.1794308
312520.0000000    0.1798454
312560.0000000    0.1813205
312600.0000000    0.1809610
312640.0000000    0.1757440
312680.0000000    0.1821888
312720.0000000    0.1727464
312760.0000000    0.1876650
312800.0000000    0.1754435
312840.0000000    0.1542284
312880.0000000    0.1664863
312920.0000000    0.1599328
312960.0000000    0.1628454
313000.0000000    0.1558433
313040.0000000    0.1520787
313080.0000000    0.1619743
313120.0000000    0.1599729
313160.0000000    0.1653114
313200.0000000    0.1795209
313240.0000000    0.1891238
313280.0000000    0.1649386
313320.0000000    0.1661881
313360.0000000    0.1806125
313400.0000000    0.1548633
313440.0000000    0.1606406
313480.0000000    0.1679495
313520.0000000    0.1773840
313560.0000000    0.1826522
313600.0000000    0.1699162
313640.0000000    0.1894793
313680.0000000    0.1842418
313720.0000000    0.1742295
313760.0000000    0.1715199
313800.0000000    0.1801364
313840.0000000    0.1697948
313880.0000000    0.1727978
313920.0000000    0.1728126
313960.0000000    0.1555773
314000.0000000    0.1800677
314040.0000000    0.1786095
314080.0000000    0.1792337
314120.0000000    0.1750635
314160.0000000    0.1817249
314200.0000000    0.1785283
314240.0000000    0.1990525
314280.0000000    0.1811131
314320.0000000    0.1659180
314360.0000000    0.1697126
314400.0000000    0.1662855
314440.0000000    0.1689331
314480.0000000    0.1686257
314520.0000000    0.1675691
314560.0000000    0.1797270
314600.0000000    0.1556663
314640.0000000    0.1653695
314680.0000000    0.1584443
314720.0000000    0.1789302
314760.0000000    0.1615969
314800.0000000    0.1584681
314840.0000000    0.1574412
314880.0000000    0.1649960
314920.0000000    0.1594322
314960.0000000    0.1682681
315000.0000000    0.1694637
315040.0000000    0.1695796
315080.0000000    0.1747719
315120.0000000    0.1737671
315160.0000000    0.1822179
315200.0000000    0.1661365
315240.0000000    0.1632750
315280.0000000    0.1584095
315320.0000000    0.1604824
315360.0000000    0.1632380
315400.0000000    0.1636076
315440.0000000    0.1735830
315480.0000000    0.1746164
315520.0000000    0.1619500
315560.0000000    0.1611613
315600.0000000    0.1728969
315640.0000000    0.1578755
315680.0000000    0.1607576
315720.0000000    0.1598023
315760.0000000    0.1741555
315800.0000000    0.1806022
315840.0000000    0.1782340
315880.0000000    0.2007719
315920.0000000    0.1773208
315960.0000000    0.1799202
316000.0000000    0.1610050
316040.0000000    0.1701519
316080.0000000    0.1548079
316120.0000000    0.1701254
316160.0000000    0.1740284
316200.0000000    0.1809003
316240.0000000    0.1845801
316280.0000000    0.1732533
316320.0000000    0.1934343
316360.0000000    0.1780405
316400.0000000    0.1702132
316440.0000000    0.1751679
316480.0000000    0.1758403
316520.0000000    0.1876636
316560.0000000    0.1780471
316600.0000000    0.1842994
316640.0000000    0.1803584
316680.0000000    0.1853518
316720.0000000    0.1870343
316760.0000000    0.1959587
316800.0000000    0.1910649
316840.0000000    0.1946162
316880.0000000    0.1950695
316920.0000000    0.1904351
316960.0000000    0.1851425
317000.0000000    0.1927094
317040.0000000    0.1854334
317080.0000000    0.1786281
317120.0000000    0.1997040
317160.0000000    0.1973584
317200.0000000    0.1906342
317240.0000000    0.1950191
317280.0000000    0.1769257
317320.0000000    0.1849052
317360.0000000    0.1931760
317400.0000000    0.2008839
317440.0000000    0.2031790
317480.0000000    0.1997676
317520.0000000    0.1883672
317560.0000000    0.1860688
317600.0000000    0.1867165
317640.0000000    0.2077188
317680.0000000    0.1800326
317720.0000000    0.2043040
317760.0000000    0.1983482
317800.0000000    0.1889259
317840.0000000    0.1785005
317880.0000000    0.1841093
317920.0000000    0.1795892
317960.0000000    0.1894022
318000.0000000    0.1754548
318040.0000000    0.1789533
318080.0000000    0.1852026
318120.0000000    0.1856099
318160.0000000    0.1894823
318200.0000000    0.2021230
318240.0000000    0.1826358
318280.0000000    0.1814621
318320.0000000    0.1903413
318360.0000000    0.2030880
318400.0000000    0.1994789
318440.0000000    0.1908719
318480.0000000    0.2003936
318520.0000000    0.2150120
318560.0000000    0.2013750
318600.0000000    0.2044794
318640.0000000    0.1921287
318680.0000000    0.1878256
318720.0000000    0.1882939
318760.0000000    0.2011335
318800.0000000    0.2003161
318840.0000000    0.1784739
318880.0000000    0.1808902
318920.0000000    0.1864139
318960.0000000    0.1929936
319000.0000000    0.1945653
319040.0000000    0.1889671
319080.0000000    0.2018524
319120.0000000    0.2060953
319160.0000000    0.2095463
319200.0000000    0.2015407
319240.0000000    0.2024420
319280.0000000    0.1825285
319320.0000000    0.1784166
319360.0000000    0.1875612
319400.0000000    0.1766759
319440.0000000    0.1703211
319480.0000000    0.1787710
319520.0000000    0.2016564
319560.0000000    0.1971946
319600.0000000    0.2013335
319640.0000000    0.1904728
319680.0000000    0.1975918
319720.0000000    0.1734999
319760.0000000    0.1715289
319800.0000000    0.1940310
319840.0000000    0.1895115
319880.0000000    0.1989042
319920.0000000    0.1904080
319960.0000000    0.1832826
320000.0000000    0.1865321
320040.0000000    0.1910735
320080.0000000    0.1711593
320120.0000000    0.1739778
320160.0000000    0.1771079
320200.0000000    0.1753635
320240.0000000    0.1765964
320280.0000000    0.1853583
320320.0000000    0.1788572
320360.0000000    0.1783675
320400.0000000    0.2071694
320440.0000000    0.1850473
320480.0000000    0.1953633
320520.0000000    0.1796918
320560.0000000    0.2032557
320600.0000000    0.1881091
320640.0000000    0.1810436
320680.0000000    0.1766747
320720.0000000    0.1872527
320760.0000000    0.1864937
320800.0000000    0.1897727
320840.0000000    0.1996550
320880.0000000    0.1937145
320920.0000000    0.1918122
320960.0000000    0.1913811
321000.0000000    0.1831845
321040.0000000    0.1823175
321080.0000000    0.1848478
321120.0000000    0.1808372
321160.0000000    0.1953375
321200.0000000    0.1876509
321240.0000000    0.1753983
321280.0000000    0.1906936
321320.0000000    0.1980986
321360.0000000    0.1933086
321400.0000000    0.1851659
321440.0000000    0.1812524
321480.0000000    0.1811121
321520.0000000    0.1829002
321560.0000000    0.1853082
321600.0000000    0.1783103
321640.0000000    0.1684981
321680.0000000    0.1957306
321720.0000000    0.1886220
321760.0000000    0.1852954
321800.0000000    0.1943448
321840.0000000    0.1763335
321880.0000000    0.1890473
321920.0000000    0.1875267
321960.0000000    0.1867285
322000.0000000    0.1805784
322040.0000000    0.1595076
322080.0000000    0.1751554
322120.0000000    0.1836931
322160.0000000    0.1746240
322200.0000000    0.1812911
322240.0000000    0.1754650
322280.0000000    0.1686247
322320.0000000    0.1857730
322360.0000000    0.1800602
322400.0000000    0.1813684
322440.0000000    0.1903189
322480.0000000    0.1816327
322520.0000000    0.2001245
322560.0000000    0.1846283
322600.0000000    0.1886024
322640.0000000    0.1849306
322680.0000000    0.1751816
322720.0000000    0.1902607
322760.0000000    0.1708119
322800.0000000    0.1803436
322840.0000000    0.1859389
322880.0000000    0.1860952
322920.0000000    0.1657214
322960.0000000    0.1732003
323000.0000000    0.1728947
323040.0000000    0.1683768
323080.0000000    0.1763719
323120.0000000    0.1712584
323160.0000000    0.1697219
323200.0000000    0.1666194
323240.0000000    0.1720679
323280.0000000    0.1674458
323320.0000000    0.1696102
323360.0000000    0.1743425
323400.0000000    0.1711197
323440.0000000    0.1698451
323480.0000000    0.1795309
323520.0000000    0.1852563
323560.0000000    0.1609269
323600.0000000    0.1662582
323640.0000000    0.1676550
323680.0000000    0.1664587
323720.0000000    0.1697527
323760.0000000    0.1725735
323800.0000000    0.1822680
323840.0000000    0.1909455
323880.0000000    0.1837796
323920.0000000    0.1774851
323960.0000000    0.1767520
324000.0000000    0.1822130
324040.0000000    0.1785588
324080.0000000    0.1703366
324120.0000000    0.1769323
324160.0000000    0.1714153
324200.0000000    0.1746888
324240.0000000    0.1709267
324280.0000000    0.1709318
324320.0000000    0.1762843
324360.0000000    0.1680531
324400.0000000    0.1794559
324440.0000000    0.1630788
324480.0000000    0.1612290
324520.0000000    0.1613293
324560.0000000    0.1750721
324600.0000000    0.1762492
324640.0000000    0.1638876
324680.0000000    0.1790805
324720.0000000    0.1676400
324760.0000000    0.1692227
324800.0000000    0.1749314
324840.0000000    0.1637221
324880.0000000    0.1718144
324920.0000000    0.1699003
324960.0000000    0.1751205
325000.0000000    0.1716074
325040.0000000    0.1700612
325080.0000000    0.1833812
325120.0000000    0.1759485
325160.0000000    0.1778839
325200.0000000    0.1714554
325240.0000000    0.1774364
325280.0000000    0.1557899
325320.0000000    0.1717100
325360.0000000    0.1646515
325400.0000000    0.1716307
325440.0000000    0.1748237
325480.0000000    0.1737705
325520.0000000    0.1655890
325560.0000000    0.1623105
325600.0000000    0.1615483
325640.0000000    0.1499394
325680.0000000    0.1607900
325720.0000000    0.1653926
325760.0000000    0.1641850
325800.0000000    0.1643710
325840.0000000    0.1672956
325880.0000000    0.1647636
325920.0000000    0.1716933
325960.0000000    0.1631742
326000.0000000    0.1696824
326040.0000000    0.1553737
326080.0000000    0.1828214
326120.0000000    0.1865878
326160.0000000    0.1788840
326200.0000000    0.1627622
326240.0000000    0.1738658
326280.0000000    0.1834337
326320.0000000    0.1769280
326360.0000000    0.1804061
326400.0000000    0.1825290
326440.0000000    0.1938280
326480.0000000    0.1682331
326520.0000000    0.1742383
326560.0000000    0.1850450
326600.0000000    0.1740371
326640.0000000    0.1722749
326680.0000000    0.1740813
326720.0000000    0.1718707
326760.0000000    0.1880852
326800.0000000    0.1784187
326840.0000000    0.1793033
326880.0000000    0.1823209
326920.0000000    0.1664847
326960.0000000    0.1653886
327000.0000000    0.1828900
327040.0000000    0.1706056
327080.0000000    0.1738510
327120.0000000    0.1847116
327160.0000000    0.1807467
327200.0000000    0.1706815
327240.0000000    0.1824826
327280.0000000    0.1855984
327320.0000000    0.1741904
327360.0000000    0.1716630
327400.0000000    0.1803598
327440.0000000    0.1705716
327480.0000000    0.1701005
327520.0000000    0.1735479
327560.0000000    0.1643260
327600.0000000    0.1736283
327640.0000000    0.1872116
327680.0000000    0.1763364
327720.0000000    0.1823356
327760.0000000    0.1680558
327800.0000000    0.1849225
327840.0000000    0.1735760
327880.0000000    0.1775531
327920.0000000    0.1917776
327960.0000000    0.1666598
328000.0000000    0.1776854
328040.0000000    0.1727675
328080.0000000    0.1760364
328120.0000000    0.1796094
328160.0000000    0.1804060
328200.0000000    0.1793665
328240.0000000    0.1725186
328280.0000000    0.1786738
328320.0000000    0.1755350
328360.0000000    0.1833120
328400.0000000    0.1738115
328440.0000000    0.1776026
328480.0000000    0.1737737
328520.0000000    0.1644928
328560.0000000    0.1614021
328600.0000000    0.1726253
328640.0000000    0.1621335
328680.0000000    0.1707912
328720.0000000    0.1727339
328760.0000000    0.1696622
328800.0000000    0.1737636
328840.0000000    0.1628228
328880.0000000    0.1928066
328920.0000000    0.1842748
328960.0000000    0.1738729
329000.0000000    0.1731469
329040.0000000    0.1721840
329080.0000000    0.1870561
329120.0000000    0.1931019
329160.0000000    0.1876485
329200.0000000    0.1841849
329240.0000000    0.1735829
329280.0000000    0.1712829
329320.0000000    0.1907143
329360.0000000    0.1946666
329400.0000000    0.1877243
329440.0000000    0.1853875
329480.0000000    0.1734373
329520.0000000    0.1803460
329560.0000000    0.1719255
329600.0000000    0.1829962
329640.0000000    0.1772587
329680.0000000    0.1839495
329720.0000000    0.1753926
329760.0000000    0.1714959
329800.0000000    0.1806801
329840.0000000    0.1834106
329880.0000000    0.1837958
329920.0000000    0.1963417
329960.0000000    0.1738819
330000.0000000    0.1816373
330040.0000000    0.1760451
330080.0000000    0.1633343
330120.0000000    0.1652791
330160.0000000    0.1658464
330200.0000000    0.1666826
330240.0000000    0.1618843
330280.0000000    0.1665438
330320.0000000    0.1635628
330360.0000000    0.1674880
330400.0000000    0.1783285
330440.0000000    0.1770415
330480.0000000    0.1558679
330520.0000000    0.1834181
330560.0000000    0.1761264
330600.0000000    0.1687244
330640.0000000    0.1704686
330680.0000000    0.1691617
330720.0000000    0.1657314
330760.0000000    0.1689793
330800.0000000    0.1568840
330840.0000000    0.1670752
330880.0000000    0.1685793
330920.0000000    0.1716700
330960.0000000    0.1715488
331000.0000000    0.1761754
331040.0000000    0.1708774
331080.0000000    0.1667570
331120.0000000    0.1719157
331160.0000000    0.1731331
331200.0000000    0.1646315
331240.0000000    0.1780512
331280.0000000    0.1625410
331320.0000000    0.1592275
331360.0000000    0.1846637
331400.0000000    0.1806118
331440.0000000    0.1716701
331480.0000000    0.1662827
331520.0000000    0.1811920
331560.0000000    0.1733506
331600.0000000    0.2020244
331640.0000000    0.1811651
331680.0000000    0.1770236
331720.0000000    0.1769554
331760.0000000    0.1549638
331800.0000000    0.1869433
331840.0000000    0.1749216
331880.0000000    0.1775007
331920.0000000    0.1833787
331960.0000000    0.1924028
332000.0000000    0.1810455
332040.0000000    0.1788665
332080.0000000    0.1693316
332120.0000000    0.1918222
332160.0000000    0.1835321
332200.0000000    0.1827148
332240.0000000    0.2026781
332280.0000000    0.1924022
332320.0000000    0.1962907
332360.0000000    0.1746510
332400.0000000    0.1822741
332440.0000000    0.1685481
332480.0000000    0.1932322
332520.0000000    0.2045740
332560.0000000    0.1862276
332600.0000000    0.1912320
332640.0000000    0.1880556
332680.0000000    0.2013766
332720.0000000    0.1912807
332760.0000000    0.1864389
332800.0000000    0.1902527
332840.0000000    0.1903780
332880.0000000    0.1832924
332920.0000000    0.1769376
332960.0000000    0.1835412
333000.0000000    0.1761272
333040.0000000    0.1812217
333080.0000000    0.1652384
333120.0000000    0.1668093
333160.0000000    0.1662068
333200.0000000    0.1945441
333240.0000000    0.1708810
333280.0000000    0.1854260
333320.0000000    0.1830653
333360.0000000    0.1883851
333400.0000000    0.1741875
333440.0000000    0.1899354
333480.0000000    0.1847148
333520.0000000    0.1761475
333560.0000000    0.1807771
333600.0000000    0.1758943
333640.0000000    0.1709725
333680.0000000    0.1654369
333720.0000000    0.1712829
333760.0000000    0.1746132
333800.0000000    0.1778108
333840.0000000    0.1726503
333880.0000000    0.1620014
333920.0000000    0.1786924
333960.0000000    0.1752549
334000.0000000    0.1740389
334040.0000000    0.1770227
334080.0000000    0.1674592
334120.0000000    0.1784504
334160.0000000    0.1945280
334200.0000000    0.1756057
334240.0000000    0.1830019
334280.0000000    0.1797107
334320.0000000    0.1725917
334360.0000000    0.1722631
334400.0000000    0.1636350
334440.0000000    0.1658561
334480.0000000    0.1657867
334520.0000000    0.1786708
334560.0000000    0.1843204
334600.0000000    0.1694437
334640.0000000    0.1734290
334680.0000000    0.1701475
334720.0000000    0.1789241
334760.0000000    0.1724128
334800.0000000    0.1877524
334840.0000000    0.1691214
334880.0000000    0.1746358
334920.0000000    0.1838144
334960.0000000    0.1659266
335000.0000000    0.1820146
335040.0000000    0.1804494
335080.0000000    0.1796211
335120.0000000    0.1677948
335160.0000000    0.1743045
335200.0000000    0.1737931
335240.0000000    0.1663260
335280.0000000    0.1608478
335320.0000000    0.1729961
335360.0000000    0.1758159
335400.0000000    0.1780852
335440.0000000    0.1830801
335480.0000000    0.1778089
335520.0000000    0.1816831
335560.0000000    0.1767759
335600.0000000    0.1757688
335640.0000000    0.1816870
335680.0000000    0.1752747
335720.0000000    0.1843361
335760.0000000    0.1748288
335800.0000000    0.1864429
335840.0000000    0.1876723
335880.0000000    0.1797247
335920.0000000    0.1959754
335960.0000000    0.1868932
336000.0000000    0.1905638
336040.0000000    0.1767883
336080.0000000    0.1618991
336120.0000000    0.1758003
336160.0000000    0.1683576
336200.0000000    0.1777269
336240.0000000    0.1768791
336280.0000000    0.1816239
336320.0000000    0.1865015
336360.0000000    0.1844550
336400.0000000    0.1870838
336440.0000000    0.1932423
336480.0000000    0.1909857
336520.0000000    0.1938125
336560.0000000    0.1991760
336600.0000000    0.2142508
336640.0000000    0.1987944
336680.0000000    0.1971475
336720.0000000    0.1878573
336760.0000000    0.1844979
336800.0000000    0.1790667
336840.0000000    0.1627814
336880.0000000    0.1665393
336920.0000000    0.1826671
336960.0000000    0.1643429
337000.0000000    0.1678850
337040.0000000    0.1706879
337080.0000000    0.1750207
337120.0000000    0.1721427
337160.0000000    0.1764014
337200.0000000    0.1819670
337240.0000000    0.1804919
337280.0000000    0.1779219
337320.0000000    0.1854476
337360.0000000    0.1864906
337400.0000000    0.1846057
337440.0000000    0.1773784
337480.0000000    0.1809276
337520.0000000    0.1650601
337560.0000000    0.1807391
337600.0000000    0.1784573
337640.0000000    0.1751454
337680.0000000    0.1747565
337720.0000000    0.1640931
337760.0000000    0.1633390
337800.0000000    0.1610676
337840.0000000    0.1592997
337880.0000000    0.1621600
337920.0000000    0.1678559
337960.0000000    0.1760547
338000.0000000    0.1674206
338040.0000000    0.1932996
338080.0000000    0.1834614
338120.0000000    0.1587328
338160.0000000    0.1563740
338200.0000000    0.1586091
338240.0000000    0.1580466
338280.0000000    0.1573015
338320.0000000    0.1551183
338360.0000000    0.1620755
338400.0000000    0.1681865
338440.0000000    0.1689200
338480.0000000    0.1613104
338520.0000000    0.1625333
338560.0000000    0.1657447
338600.0000000    0.1516298
338640.0000000    0.1505641
338680.0000000    0.1672685
338720.0000000    0.1678354
338760.0000000    0.1699232
338800.0000000    0.1648464
338840.0000000    0.1853030
338880.0000000    0.1645312
338920.0000000    0.1707367
338960.0000000    0.1666383
339000.0000000    0.1667039
339040.0000000    0.1569306
339080.0000000    0.1722528
339120.0000000    0.1601047
339160.0000000    0.1704775
339200.0000000    0.1680190
339240.0000000    0.1795028
339280.0000000    0.1782964
339320.0000000    0.1723308
339360.0000000    0.1651633
339400.0000000    0.1586484
339440.0000000    0.1629670
339480.0000000    0.1600563
339520.0000000    0.1604849
339560.0000000    0.1637550
339600.0000000    0.1780376
339640.0000000    0.1643603
339680.0000000    0.1610646
339720.0000000    0.1567193
339760.0000000    0.1599716
339800.0000000    0.1729371
339840.0000000    0.1742723
339880.0000000    0.1753217
339920.0000000    0.1724964
339960.0000000    0.1629278
340000.0000000    0.1711185
340040.0000000    0.1757733
340080.0000000    0.1802583
340120.0000000    0.1607064
340160.0000000    0.1731275
340200.0000000    0.1699705
340240.0000000    0.1777169
340280.0000000    0.1661294
340320.0000000    0.1838073
340360.0000000    0.1739949
340400.0000000    0.1792827
340440.0000000    0.1721629
340480.0000000    0.1787687
340520.0000000    0.1788116
340560.0000000    0.1707831
340600.0000000    0.1863349
340640.0000000    0.1854832
340680.0000000    0.1728158
340720.0000000    0.1723577
340760.0000000    0.1722011
340800.0000000    0.1746060
340840.0000000    0.1847205
340880.0000000    0.1723905
340920.0000000    0.1682095
340960.0000000    0.1702138
341000.0000000    0.1833869
341040.0000000    0.1814692
341080.0000000    0.1674765
341120.0000000    0.1709949
341160.0000000    0.1726884
341200.0000000    0.1768417
341240.0000000    0.1661138
341280.0000000    0.1627134
341320.0000000    0.1671399
341360.0000000    0.1626693
341400.0000000    0.1642736
341440.0000000    0.1716594
341480.0000000    0.1632801
341520.0000000    0.1695995
341560.0000000    0.1675877
341600.0000000    0.1756541
341640.0000000    0.1770355
341680.0000000    0.1733452
341720.0000000    0.1607311
341760.0000000    0.1556273
341800.0000000    0.1636760
341840.0000000    0.1688937
341880.0000000    0.1739362
341920.0000000    0.1607257
341960.0000000    0.1562536
342000.0000000    0.1696642
342040.0000000    0.1623146
342080.0000000    0.1680819
342120.0000000    0.1701785
342160.0000000    0.1761021
342200.0000000    0.1763737
342240.0000000    0.1798540
342280.0000000    0.1635967
342320.0000000    0.1780282
342360.0000000    0.1744451
342400.0000000    0.1688260
342440.0000000    0.1655516
342480.0000000    0.1629543
342520.0000000    0.1646637
342560.0000000    0.1666388
342600.0000000    0.1667266
342640.0000000    0.1646582
342680.0000000    0.1776361
342720.0000000    0.1762008
342760.0000000    0.1830494
342800.0000000    0.1778223
342840.0000000    0.1745163
342880.0000000    0.1824154
342920.0000000    0.1825717
342960.0000000    0.1795481
343000.0000000    0.1843403
343040.0000000    0.1809655
343080.0000000    0.1910393
343120.0000000    0.2024260
343160.0000000    0.1839473
343200.0000000    0.1706924
343240.0000000    0.1816211
343280.0000000    0.1800507
343320.0000000    0.2017052
343360.0000000    0.1830493
343400.0000000    0.1791337
343440.0000000    0.1846775
343480.0000000    0.1779620
343520.0000000    0.1873359
343560.0000000    0.1867009
343600.0000000    0.1842524
343640.0000000    0.1583883
343680.0000000    0.1652804
343720.0000000    0.1705104
343760.0000000    0.1720403
343800.0000000    0.1746737
343840.0000000    0.1755939
343880.0000000    0.1720919
343920.0000000    0.1753386
343960.0000000    0.1806791
344000.0000000    0.1904611
344040.0000000    0.1729455
344080.0000000    0.1682773
344120.0000000    0.1641560
344160.0000000    0.1708026
344200.0000000    0.1776659
344240.0000000    0.1806381
344280.0000000    0.1759981
344320.0000000    0.1651545
344360.0000000    0.1738583
344400.0000000    0.1573939
344440.0000000    0.1574328
344480.0000000    0.1675012
344520.0000000    0.1765883
344560.0000000    0.1765861
344600.0000000    0.1615498
344640.0000000    0.1562675
344680.0000000    0.1649615
344720.0000000    0.1648168
344760.0000000    0.1624130
344800.0000000    0.1545396
344840.0000000    0.1635985
344880.0000000    0.1646123
344920.0000000    0.1621634
344960.0000000    0.1574464
345000.0000000    0.1578375
345040.0000000    0.1590857
345080.0000000    0.1687980
345120.0000000    0.1701993
345160.0000000    0.1647427
345200.0000000    0.1808333
345240.0000000    0.1747808
345280.0000000    0.1702844
345320.0000000    0.1597762
345360.0000000    0.1679837
345400.0000000    0.1682891
345440.0000000    0.1718257
345480.0000000    0.1770871
345520.0000000    0.1714402
345560.0000000    0.1790744
345600.0000000    0.1939676
345640.0000000    0.1761503
345680.0000000    0.1798400
345720.0000000    0.1694142
345760.0000000    0.1983927
345800.0000000    0.1825852
345840.0000000    0.1788397
345880.0000000    0.1878687
345920.0000000    0.1845602
345960.0000000    0.1957360
346000.0000000    0.1875722
346040.0000000    0.1692434
346080.0000000    0.1808009
346120.0000000    0.1606039
346160.0000000    0.1751470
346200.0000000    0.1750700
346240.0000000    0.1700558
346280.0000000    0.1878980
346320.0000000    0.1778515
346360.0000000    0.1779825
346400.0000000    0.1684946
346440.0000000    0.1720700
346480.0000000    0.1698380
346520.0000000    0.1804653
346560.0000000    0.1849529
346600.0000000    0.1928254
346640.0000000    0.1870984
346680.0000000    0.1802473
346720.0000000    0.1856981
346760.0000000    0.1835972
346800.0000000    0.1948256
346840.0000000    0.1819897
346880.0000000    0.1747366
346920.0000000    0.1850065
346960.0000000    0.1936540
347000.0000000    0.1837556
347040.0000000    0.1942127
347080.0000000    0.1897741
347120.0000000    0.1950665
347160.0000000    0.1904865
347200.0000000    0.1829980
347240.0000000    0.1808067
347280.0000000    0.1879750
347320.0000000    0.1729052
347360.0000000    0.1742619
347400.0000000    0.1835281
347440.0000000    0.1846055
347480.0000000    0.1811329
347520.0000000    0.1921975
347560.0000000    0.1684250
347600.0000000    0.1790776
347640.0000000    0.1828611
347680.0000000    0.1880187
347720.0000000    0.1781022
347760.0000000    0.1813404
347800.0000000    0.1842391
347840.0000000    0.1809610
347880.0000000    0.1866647
347920.0000000    0.1958400
347960.0000000    0.1988741
348000.0000000    0.1812703
348040.0000000    0.1826878
348080.0000000    0.1963229
348120.0000000    0.1942475
348160.0000000    0.1874611
348200.0000000    0.1860167
348240.0000000    0.1916154
348280.0000000    0.1921263
348320.0000000    0.1893362
348360.0000000    0.1892978
348400.0000000    0.1869454
348440.0000000    0.1848536
348480.0000000    0.1938100
348520.0000000    0.2105364
348560.0000000    0.1840058
348600.0000000    0.1770755
348640.0000000    0.1703862
348680.0000000    0.1815351
348720.0000000    0.1872464
348760.0000000    0.1876186
348800.0000000    0.1976460
348840.0000000    0.1808583
348880.0000000    0.1764844
348920.0000000    0.1979218
348960.0000000    0.1940205
349000.0000000    0.1893730
349040.0000000    0.1809828
349080.0000000    0.1861447
349120.0000000    0.1824620
349160.0000000    0.1905537
349200.0000000    0.1540918
349240.0000000    0.1717910
349280.0000000    0.1820781
349320.0000000    0.1689102
349360.0000000    0.1701157
349400.0000000    0.1737650
349440.0000000    0.1834882
349480.0000000    0.1813710
349520.0000000    0.1757273
349560.0000000    0.1739590
349600.0000000    0.1773288
349640.0000000    0.1747740
349680.0000000    0.1798271
349720.0000000    0.1871968
349760.0000000    0.1762195
349800.0000000    0.1874263
349840.0000000    0.1761607
349880.0000000    0.1871021
349920.0000000    0.1791531
349960.0000000    0.1832768
350000.0000000    0.1762837
350040.0000000    0.1782527
350080.0000000    0.1817412
350120.0000000    0.1845584
350160.0000000    0.1930400
350200.0000000    0.1736708
350240.0000000    0.1745822
350280.0000000    0.1813904
350320.0000000    0.1784926
350360.0000000    0.1780223
350400.0000000    0.1822157
350440.0000000    0.1797569
350480.0000000    0.1818448
350520.0000000    0.1844780
350560.0000000    0.1690013
350600.0000000    0.1739429
350640.0000000    0.1817910
350680.0000000    0.1732932
350720.0000000    0.1793581
350760.0000000    0.1782200
350800.0000000    0.1766601
350840.0000000    0.1671388
350880.0000000    0.1739739
350920.0000000    0.1811307
350960.0000000    0.1872993
351000.0000000    0.1940491
351040.0000000    0.1883760
351080.0000000    0.1891747
351120.0000000    0.2016884
351160.0000000    0.1950623
351200.0000000    0.1871329
351240.0000000    0.1822458
351280.0000000    0.1939514
351320.0000000    0.1823934
351360.0000000    0.1843943
351400.0000000    0.1871992
351440.0000000    0.1832210
351480.0000000    0.1837743
351520.0000000    0.1817707
351560.0000000    0.1902736
351600.0000000    0.1767725
351640.0000000    0.1818350
351680.0000000    0.1786511
351720.0000000    0.1836583
351760.0000000    0.1810481
351800.0000000    0.1709823
351840.0000000    0.1805150
351880.0000000    0.1719621
351920.0000000    0.1683834
351960.0000000    0.1802512
352000.0000000    0.1676939
352040.0000000    0.1671734
352080.0000000    0.1631131
352120.0000000    0.1754950
352160.0000000    0.1697717
352200.0000000    0.1758873
352240.0000000    0.1735256
352280.0000000    0.1843885
352320.0000000    0.1671837
352360.0000000    0.1730125
352400.0000000    0.1788554
352440.0000000    0.1861698
352480.0000000    0.1923878
352520.0000000    0.1763641
352560.0000000    0.1847287
352600.0000000    0.1735899
352640.0000000    0.1911516
352680.0000000    0.1702543
352720.0000000    0.1680371
352760.0000000    0.1625917
352800.0000000    0.1699867
352840.0000000    0.1772317
352880.0000000    0.1791665
352920.0000000    0.1764546
352960.0000000    0.1706227
353000.0000000    0.1760150
353040.0000000    0.1749606
353080.0000000    0.1651407
353120.0000000    0.1622763
353160.0000000    0.1676811
353200.0000000    0.1732872
353240.0000000    0.1698909
353280.0000000    0.1717944
353320.0000000    0.1853099
353360.0000000    0.1767576
353400.0000000    0.1790348
353440.0000000    0.1806531
353480.0000000    0.1874594
353520.0000000    0.1932627
353560.0000000    0.1882429
353600.0000000    0.1930223
353640.0000000    0.1943709
353680.0000000    0.1950966
353720.0000000    0.1915023
353760.0000000    0.1837813
353800.0000000    0.1823166
353840.0000000    0.1834163
353880.0000000    0.1747829
353920.0000000    0.1815406
353960.0000000    0.1747347
354000.0000000    0.1837552
354040.0000000    0.1914624
354080.0000000    0.1872236
354120.0000000    0.1927520
354160.0000000    0.1919312
354200.0000000    0.2023476
354240.0000000    0.1949358
354280.0000000    0.1994851
354320.0000000    0.2048919
354360.0000000    0.2006930
354400.0000000    0.1863671
354440.0000000    0.1976601
354480.0000000    0.2066132
354520.0000000    0.1963918
354560.0000000    0.1912931
354600.0000000    0.1849338
354640.0000000    0.1824997
354680.0000000    0.1931208
354720.0000000    0.1979444
354760.0000000    0.1917574
354800.0000000    0.2007885
354840.0000000    0.2000723
354880.0000000    0.1959742
354920.0000000    0.2022095
354960.0000000    0.1930764
355000.0000000    0.1965074
355040.0000000    0.2016147
355080.0000000    0.1999598
355120.0000000    0.1888698
355160.0000000    0.1907206
355200.0000000    0.1919710
355240.0000000    0.1955842
355280.0000000    0.1964787
355320.0000000    0.1886667
355360.0000000    0.1960314
355400.0000000    0.1991345
355440.0000000    0.2014030
355480.0000000    0.1983844
355520.0000000    0.1917258
355560.0000000    0.1820217
355600.0000000    0.1908924
355640.0000000    0.1981834
355680.0000000    0.1966510
355720.0000000    0.2072797
355760.0000000    0.2116205
355800.0000000    0.1967606
355840.0000000    0.2093642
355880.0000000    0.1884533
355920.0000000    0.1888258
355960.0000000    0.1880608
356000.0000000    0.2061433
356040.0000000    0.1912859
356080.0000000    0.1810041
356120.0000000    0.1869947
356160.0000000    0.1911914
356200.0000000    0.1886618
356240.0000000    0.1991461
356280.0000000    0.2039684
356320.0000000    0.1879052
356360.0000000    0.2042194
356400.0000000    0.1879857
356440.0000000    0.1887064
356480.0000000    0.1951449
356520.0000000    0.1958448
356560.0000000    0.2102640
356600.0000000    0.1876954
356640.0000000    0.2068056
356680.0000000    0.1955349
356720.0000000    0.1980576
356760.0000000    0.1892006
356800.0000000    0.1810431
356840.0000000    0.1872898
356880.0000000    0.1880176
356920.0000000    0.1950667
356960.0000000    0.1883543
357000.0000000    0.1992322
357040.0000000    0.2032319
357080.0000000    0.1978009
357120.0000000    0.2125475
357160.0000000    0.2143697
357200.0000000    0.1972734
357240.0000000    0.1992670
357280.0000000    0.2160082
357320.0000000    0.1974150
357360.0000000    0.2080426
357400.0000000    0.1912142
357440.0000000    0.2067753
357480.0000000    0.1928291
357520.0000000    0.2034410
357560.0000000    0.1930122
357600.0000000    0.2168712
357640.0000000    0.2142610
357680.0000000    0.2106561
357720.0000000    0.2103079
357760.0000000    0.2008321
357800.0000000    0.2071248
357840.0000000    0.1929868
357880.0000000    0.2014757
357920.0000000    0.2151776
357960.0000000    0.1900370
358000.0000000    0.2125123
358040.0000000    0.2091435
358080.0000000    0.2004986
358120.0000000    0.1952398
358160.0000000    0.1837717
358200.0000000    0.2057714
358240.0000000    0.1995370
358280.0000000    0.1979578
358320.0000000    0.1822497
358360.0000000    0.1944125
358400.0000000    0.2018687
358440.0000000    0.1961461
358480.0000000    0.2014287
358520.0000000    0.2010561
358560.0000000    0.2175727
358600.0000000    0.2132463
358640.0000000    0.2026853
358680.0000000    0.2037296
358720.0000000    0.2058811
358760.0000000    0.2204319
358800.0000000    0.2202266
358840.0000000    0.2111799
358880.0000000    0.2026858
358920.0000000    0.2051007
358960.0000000    0.2127224
359000.0000000    0.2157576
359040.0000000    0.2022252
359080.0000000    0.2127795
359120.0000000    0.1966513
359160.0000000    0.2083130
359200.0000000    0.1987597
359240.0000000    0.2088342
359280.0000000    0.2040400
359320.0000000    0.2015444
359360.0000000    0.2175102
359400.0000000    0.2101235
359440.0000000    0.1875247
359480.0000000    0.1992045
359520.0000000    0.1944770
359560.0000000    0.1900670
359600.0000000    0.1864944
359640.0000000    0.1939077
359680.0000000    0.1926924
359720.0000000    0.1981854
359760.0000000    0.1929241
359800.0000000    0.1975777
359840.0000000    0.1760302
359880.0000000    0.1954199
359920.0000000    0.1863067
359960.0000000    0.1921201
360000.0000000    0.1901365
360040.0000000    0.1857529
360080.0000000    0.1886302
360120.0000000    0.1749526
360160.0000000    0.1838368
360200.0000000    0.1876417
360240.0000000    0.1710654
360280.0000000    0.1792256
360320.0000000    0.1803763
360360.0000000    0.1929144
360400.0000000    0.1722545
360440.0000000    0.1803661
360480.0000000    0.1851650
360520.0000000    0.1786974
360560.0000000    0.1748229
360600.0000000    0.1839499
360640.0000000    0.1774714
360680.0000000    0.1724453
360720.0000000    0.1731833
360760.0000000    0.1841354
360800.0000000    0.1774207
360840.0000000    0.1762282
360880.0000000    0.1672775
360920.0000000    0.1888464
360960.0000000    0.1739380
361000.0000000    0.1812667
361040.0000000    0.1858490
361080.0000000    0.1793420
361120.0000000    0.1842508
361160.0000000    0.1865865
361200.0000000    0.1832665
361240.0000000    0.1885885
361280.0000000    0.1783023
361320.0000000    0.1947750
361360.0000000    0.1857029
361400.0000000    0.1931086
361440.0000000    0.1862216
361480.0000000    0.1992329
361520.0000000    0.1806599
361560.0000000    0.1859546
361600.0000000    0.2007840
361640.0000000    0.1912193
361680.0000000    0.1850798
361720.0000000    0.1945675
361760.0000000    0.1871268
361800.0000000    0.1929711
361840.0000000    0.1871880
361880.0000000    0.1774531
361920.0000000    0.1821586
361960.0000000    0.1855053
362000.0000000    0.1832390
362040.0000000    0.1847748
362080.0000000    0.1868728
362120.0000000    0.1855156
362160.0000000    0.1836591
362200.0000000    0.1869543
362240.0000000    0.1940857
362280.0000000    0.1762593
362320.0000000    0.1826194
362360.0000000    0.1822843
362400.0000000    0.1899960
362440.0000000    0.1962543
362480.0000000    0.1933576
362520.0000000    0.1814405
362560.0000000    0.1802175
362600.0000000    0.1843733
362640.0000000    0.1889420
362680.0000000    0.1956756
362720.0000000    0.1864039
362760.0000000    0.1918359
362800.0000000    0.1794711
362840.0000000    0.1847342
362880.0000000    0.1870199
362920.0000000    0.1917249
362960.0000000    0.1780931
363000.0000000    0.1819726
363040.0000000    0.1906373
363080.0000000    0.1854155
363120.0000000    0.1869228
363160.0000000    0.1882912
363200.0000000    0.1883959
363240.0000000    0.1997039
363280.0000000    0.1880653
363320.0000000    0.1947646
363360.0000000    0.1902730
363400.0000000    0.2069417
363440.0000000    0.2103473
363480.0000000    0.1910317
363520.0000000    0.1831270
363560.0000000    0.2006979
363600.0000000    0.2031749
363640.0000000    0.1975132
363680.0000000    0.1807102
363720.0000000    0.1860580
363760.0000000    0.1817308
363800.0000000    0.1961428
363840.0000000    0.1896001
363880.0000000    0.1712000
363920.0000000    0.1781972
363960.0000000    0.1933394
364000.0000000    0.1690551
364040.0000000    0.1882355
364080.0000000    0.1936905
364120.0000000    0.1948984
364160.0000000    0.1971970
364200.0000000    0.1902539
364240.0000000    0.1846865
364280.0000000    0.1753723
364320.0000000    0.1859139
364360.0000000    0.1761206
364400.0000000    0.1721373
364440.0000000    0.1807837
364480.0000000    0.1835487
364520.0000000    0.1756699
364560.0000000    0.1727364
364600.0000000    0.1760937
364640.0000000    0.1819227
364680.0000000    0.1953979
364720.0000000    0.1878022
364760.0000000    0.1790156
364800.0000000    0.1668251
364840.0000000    0.1882519
364880.0000000    0.1804096
364920.0000000    0.1934910
364960.0000000    0.1855215
365000.0000000    0.1829599
365040.0000000    0.1841427
365080.0000000    0.1755745
365120.0000000    0.1826677
365160.0000000    0.1806134
365200.0000000    0.1813721
365240.0000000    0.1703853
365280.0000000    0.1811882
365320.0000000    0.1773209
365360.0000000    0.1913175
365400.0000000    0.2039281
365440.0000000    0.1860144
365480.0000000    0.1865582
365520.0000000    0.1930956
365560.0000000    0.1820576
365600.0000000    0.1855349
365640.0000000    0.1824988
365680.0000000    0.1965151
365720.0000000    0.1852506
365760.0000000    0.1810186
365800.0000000    0.1861168
365840.0000000    0.1759762
365880.0000000    0.1928846
365920.0000000    0.1838145
365960.0000000    0.1868977
366000.0000000    0.1909971
366040.0000000    0.1878029
366080.0000000    0.2008105
366120.0000000    0.2099884
366160.0000000    0.1964089
366200.0000000    0.1819986
366240.0000000    0.1793215
366280.0000000    0.1819366
366320.0000000    0.1814969
366360.0000000    0.1919418
366400.0000000    0.1834966
366440.0000000    0.1780540
366480.0000000    0.1840946
366520.0000000    0.1790785
366560.0000000    0.1905775
366600.0000000    0.1679279
366640.0000000    0.1978839
366680.0000000    0.1879838
366720.0000000    0.1707568
366760.0000000    0.1865955
366800.0000000    0.1741443
366840.0000000    0.1773536
366880.0000000    0.1738672
366920.0000000    0.1831926
366960.0000000    0.1800824
367000.0000000    0.2026840
367040.0000000    0.1887299
367080.0000000    0.1958221
367120.0000000    0.1845187
367160.0000000    0.1929826
367200.0000000    0.1870051
367240.0000000    0.1912892
367280.0000000    0.1802899
367320.0000000    0.1879113
367360.0000000    0.1961579
367400.0000000    0.1931748
367440.0000000    0.1821421
367480.0000000    0.1970594
367520.0000000    0.1898296
367560.0000000    0.1903004
367600.0000000    0.1831928
367640.0000000    0.2008679
367680.0000000    0.1891645
367720.0000000    0.1915336
367760.0000000    0.1801506
367800.0000000    0.1963867
367840.0000000    0.1970531
367880.0000000    0.1991259
367920.0000000    0.1918824
367960.0000000    0.1850011
368000.0000000    0.1927671
368040.0000000    0.1913035
368080.0000000    0.1984130
368120.0000000    0.2036308
368160.0000000    0.1976085
368200.0000000    0.1852437
368240.0000000    0.1727634
368280.0000000    0.1880407
368320.0000000    0.1885081
368360.0000000    0.1746568
368400.0000000    0.1761656
368440.0000000    0.1906412
368480.0000000    0.1769104
368520.0000000    0.1867096
368560.0000000    0.1877891
368600.0000000    0.1823611
368640.0000000    0.1847256
368680.0000000    0.1972294
368720.0000000    0.1900306
368760.0000000    0.1823636
368800.0000000    0.1670105
368840.0000000    0.1776157
368880.0000000    0.1780288
368920.0000000    0.1846160
368960.0000000    0.1813899
369000.0000000    0.1898459
369040.0000000    0.1700269
369080.0000000    0.1742488
369120.0000000    0.1774352
369160.0000000    0.2011128
369200.0000000    0.2035465
369240.0000000    0.1899552
369280.0000000    0.1964666
369320.0000000    0.2081697
369360.0000000    0.1975338
369400.0000000    0.1977750
369440.0000000    0.2093075
369480.0000000    0.1777117
369520.0000000    0.2005169
369560.0000000    0.1926345
369600.0000000    0.2038755
369640.0000000    0.2120889
369680.0000000    0.2062107
369720.0000000    0.1938636
369760.0000000    0.1806809
369800.0000000    0.1931166
369840.0000000    0.1984523
369880.0000000    0.2168260
369920.0000000    0.2124700
369960.0000000    0.2125017
370000.0000000    0.2043439
370040.0000000    0.2132352
370080.0000000    0.2228912
370120.0000000    0.2209381
370160.0000000    0.2316992
370200.0000000    0.2254048
370240.0000000    0.2336700
370280.0000000    0.2176868
370320.0000000    0.1970393
370360.0000000    0.2069052
370400.0000000    0.1889094
370440.0000000    0.2028262
370480.0000000    0.2025292
370520.0000000    0.2018725
370560.0000000    0.2025440
370600.0000000    0.1846007
370640.0000000    0.1988991
370680.0000000    0.1969239
370720.0000000    0.2020362
370760.0000000    0.2070999
370800.0000000    0.2180480
370840.0000000    0.2223001
370880.0000000    0.2258560
370920.0000000    0.2124550
370960.0000000    0.2244467
371000.0000000    0.1972549
371040.0000000    0.2002502
371080.0000000    0.2006246
371120.0000000    0.2027914
371160.0000000    0.2071463
371200.0000000    0.2044186
371240.0000000    0.1970396
371280.0000000    0.1906855
371320.0000000    0.2000760
371360.0000000    0.2130616
371400.0000000    0.2052595
371440.0000000    0.2066681
371480.0000000    0.2047867
371520.0000000    0.2127379
371560.0000000    0.2342518
371600.0000000    0.2199264
371640.0000000    0.2106645
371680.0000000    0.2120331
371720.0000000    0.2112620
371760.0000000    0.2082963
371800.0000000    0.2055617
371840.0000000    0.2065655
371880.0000000    0.2026299
371920.0000000    0.1972298
371960.0000000    0.1984957
372000.0000000    0.2017910
372040.0000000    0.2186406
372080.0000000    0.2126033
372120.0000000    0.2104502
372160.0000000    0.2153611
372200.0000000    0.2092915
372240.0000000    0.1943009
372280.0000000    0.2035189
372320.0000000    0.2134579
372360.0000000    0.2120625
372400.0000000    0.2135907
372440.0000000    0.2132308
372480.0000000    0.2148482
372520.0000000    0.2100955
372560.0000000    0.2125328
372600.0000000    0.2019775
372640.0000000    0.2007730
372680.0000000    0.2015956
372720.0000000    0.2057667
372760.0000000    0.2177161
372800.0000000    0.2163078
372840.0000000    0.1972923
372880.0000000    0.2044429
372920.0000000    0.2167148
372960.0000000    0.2267132
373000.0000000    0.2024299
373040.0000000    0.2090232
373080.0000000    0.2032325
373120.0000000    0.2131773
373160.0000000    0.2125933
373200.0000000    0.2040181
373240.0000000    0.2026010
373280.0000000    0.2011740
373320.0000000    0.2008569
373360.0000000    0.1895218
373400.0000000    0.1987442
373440.0000000    0.1960679
373480.0000000    0.1958545
373520.0000000    0.2027601
373560.0000000    0.2055757
373600.0000000    0.1940888
373640.0000000    0.2106372
373680.0000000    0.2209893
373720.0000000    0.1959030
373760.0000000    0.2161584
373800.0000000    0.2024679
373840.0000000    0.1970848
373880.0000000    0.1985922
373920.0000000    0.1942154
373960.0000000    0.1999498
374000.0000000    0.2060804
374040.0000000    0.2078366
374080.0000000    0.2090582
374120.0000000    0.2080628
374160.0000000    0.2126312
374200.0000000    0.2066243
374240.0000000    0.1866766
374280.0000000    0.2141227
374320.0000000    0.2055882
374360.0000000    0.2134895
374400.0000000    0.2136446
374440.0000000    0.2116106
374480.0000000    0.2173596
374520.0000000    0.2119348
374560.0000000    0.2120495
374600.0000000    0.2160563
374640.0000000    0.2207247
374680.0000000    0.2192667
374720.0000000    0.2180897
374760.0000000    0.2149097
374800.0000000    0.1973508
374840.0000000    0.2094754
374880.0000000    0.2222543
374920.0000000    0.1990475
374960.0000000    0.2018681
375000.0000000    0.2084527
375040.0000000    0.1977558
375080.0000000    0.2028690
375120.0000000    0.2037321
375160.0000000    0.2007276
375200.0000000    0.1869692
375240.0000000    0.1946426
375280.0000000    0.1934173
375320.0000000    0.1905766
375360.0000000    0.1959114
375400.0000000    0.2161484
375440.0000000    0.1963572
375480.0000000    0.1773120
375520.0000000    0.1993701
375560.0000000    0.2032278
375600.0000000    0.1880036
375640.0000000    0.1931240
375680.0000000    0.1861851
375720.0000000    0.1843433
375760.0000000    0.2036001
375800.0000000    0.2205171
375840.0000000    0.2106397
375880.0000000    0.2005423
375920.0000000    0.1947804
375960.0000000    0.1894056
376000.0000000    0.1778501
376040.0000000    0.1788333
376080.0000000    0.1714880
376120.0000000    0.1803626
376160.0000000    0.1813267
376200.0000000    0.1793133
376240.0000000    0.1742969
376280.0000000    0.1789996
376320.0000000    0.1969750
376360.0000000    0.1817271
376400.0000000    0.1908274
376440.0000000    0.2025420
376480.0000000    0.2110488
376520.0000000    0.1862257
376560.0000000    0.1906896
376600.0000000    0.1991316
376640.0000000    0.1980029
376680.0000000    0.1896586
376720.0000000    0.1904953
376760.0000000    0.2093292
376800.0000000    0.1971623
376840.0000000    0.1824785
376880.0000000    0.1972949
376920.0000000    0.1954038
376960.0000000    0.1806641
377000.0000000    0.1882063
377040.0000000    0.1779273
377080.0000000    0.1682018
377120.0000000    0.1872896
377160.0000000    0.1752541
377200.0000000    0.1806324
377240.0000000    0.1854515
377280.0000000    0.1882200
377320.0000000    0.1956295
377360.0000000    0.1853691
377400.0000000    0.1747883
377440.0000000    0.2077584
377480.0000000    0.1917367
377520.0000000    0.1770004
377560.0000000    0.1865489
377600.0000000    0.2053299
377640.0000000    0.1929092
377680.0000000    0.1821722
377720.0000000    0.1937231
377760.0000000    0.1926947
377800.0000000    0.1947410
377840.0000000    0.1818726
377880.0000000    0.1923366
377920.0000000    0.2060051
377960.0000000    0.2006639
378000.0000000    0.1954277
378040.0000000    0.1982442
378080.0000000    0.2059839
378120.0000000    0.2030132
378160.0000000    0.2008831
378200.0000000    0.1978220
378240.0000000    0.1894133
378280.0000000    0.1845050
378320.0000000    0.1836417
378360.0000000    0.1803199
378400.0000000    0.1617046
378440.0000000    0.1677050
378480.0000000    0.1900715
378520.0000000    0.1814216
378560.0000000    0.1755108
378600.0000000    0.1736913
378640.0000000    0.2006278
378680.0000000    0.1886144
378720.0000000    0.1729803
378760.0000000    0.1956560
378800.0000000    0.1777679
378840.0000000    0.1761126
378880.0000000    0.1822495
378920.0000000    0.1807830
378960.0000000    0.1721027
379000.0000000    0.1732490
379040.0000000    0.1613505
379080.0000000    0.1878524
379120.0000000    0.1933049
379160.0000000    0.1959334
379200.0000000    0.1899059
379240.0000000    0.1882945
379280.0000000    0.1839413
379320.0000000    0.1874305
379360.0000000    0.1991140
379400.0000000    0.2172304
379440.0000000    0.1979636
379480.0000000    0.1998115
379520.0000000    0.1853283
379560.0000000    0.1735355
379600.0000000    0.1798903
379640.0000000    0.1858922
379680.0000000    0.1797707
379720.0000000    0.1727785
379760.0000000    0.1965949
379800.0000000    0.1832186
379840.0000000    0.1923084
379880.0000000    0.1866437
379920.0000000    0.1742098
379960.0000000    0.1742660
380000.0000000    0.1882502
380040.0000000    0.1762455
380080.0000000    0.1782407
380120.0000000    0.1722844
380160.0000000    0.1913325
380200.0000000    0.1996940
380240.0000000    0.1949526
380280.0000000    0.1995650
380320.0000000    0.2206420
380360.0000000    0.2136557
380400.0000000    0.2149348
380440.0000000    0.2130845
380480.0000000    0.1995764
380520.0000000    0.2083128
380560.0000000    0.1949160
380600.0000000    0.2157892
380640.0000000    0.2041427
380680.0000000    0.2121509
380720.0000000    0.2001018
380760.0000000    0.1960282
380800.0000000    0.2292918
380840.0000000    0.2217924
380880.0000000    0.2216546
380920.0000000    0.2178121
380960.0000000    0.2221370
381000.0000000    0.2290158
381040.0000000    0.2150074
381080.0000000    0.2124711
381120.0000000    0.2067661
381160.0000000    0.2056579
381200.0000000    0.2202273
381240.0000000    0.2196853
381280.0000000    0.1984067
381320.0000000    0.2073510
381360.0000000    0.2201354
381400.0000000    0.2206835
381440.0000000    0.2138136
381480.0000000    0.2357421
381520.0000000    0.2115506
381560.0000000    0.2136709
381600.0000000    0.2021945
381640.0000000    0.2226693
381680.0000000    0.2010972
381720.0000000    0.2030221
381760.0000000    0.1918134
381800.0000000    0.1908258
381840.0000000    0.1978515
381880.0000000    0.1921162
381920.0000000    0.1891363
381960.0000000    0.1840941
382000.0000000    0.1866067
382040.0000000    0.1951133
382080.0000000    0.1923283
382120.0000000    0.1941983
382160.0000000    0.1926398
382200.0000000    0.1983362
382240.0000000    0.1915393
382280.0000000    0.1834183
382320.0000000    0.1889392
382360.0000000    0.1878504
382400.0000000    0.1962557
382440.0000000    0.1880747
382480.0000000    0.2018507
382520.0000000    0.1972437
382560.0000000    0.1905674
382600.0000000    0.1965557
382640.0000000    0.1958485
382680.0000000    0.1886582
382720.0000000    0.1921999
382760.0000000    0.1919852
382800.0000000    0.1898111
382840.0000000    0.1963770
382880.0000000    0.1781267
382920.0000000    0.1786245
382960.0000000    0.1759318
383000.0000000    0.1894954
383040.0000000    0.1975210
383080.0000000    0.1929767
383120.0000000    0.2006776
383160.0000000    0.1861526
383200.0000000    0.1954675
383240.0000000    0.2043551
383280.0000000    0.2007063
383320.0000000    0.2036092
383360.0000000    0.1928966
383400.0000000    0.1948890
383440.0000000    0.1907449
383480.0000000    0.1799305
383520.0000000    0.2003412
383560.0000000    0.1897563
383600.0000000    0.1915618
383640.0000000    0.1956913
383680.0000000    0.1787587
383720.0000000    0.1911808
383760.0000000    0.1975624
383800.0000000    0.2017671
383840.0000000    0.2084312
383880.0000000    0.2181493
383920.0000000    0.2168089
383960.0000000    0.1918772
384000.0000000    0.1838263
384040.0000000    0.1937910
384080.0000000    0.2058748
384120.0000000    0.2046867
384160.0000000    0.2127903
384200.0000000    0.2020661
384240.0000000    0.1974187
384280.0000000    0.1897007
384320.0000000    0.2048776
384360.0000000    0.2009570
384400.0000000    0.2074537
384440.0000000    0.1899271
384480.0000000    0.1983722
384520.0000000    0.2020728
384560.0000000    0.1834492
384600.0000000    0.1940199
384640.0000000    0.2028804
384680.0000000    0.2231979
384720.0000000    0.2045441
384760.0000000    0.2038407
384800.0000000    0.1957266
384840.0000000    0.2098122
384880.0000000    0.1949273
384920.0000000    0.1996303
384960.0000000    0.2075138
385000.0000000    0.1854242
385040.0000000    0.1955102
385080.0000000    0.1907710
385120.0000000    0.2171259
385160.0000000    0.2047932
385200.0000000    0.1972540
385240.0000000    0.2095534
385280.0000000    0.2034442
385320.0000000    0.1918308
385360.0000000    0.1827262
385400.0000000    0.1936274
385440.0000000    0.2065195
385480.0000000    0.1906151
385520.0000000    0.1935284
385560.0000000    0.1840612
385600.0000000    0.1833658
385640.0000000    0.1698143
385680.0000000    0.1873260
385720.0000000    0.1890236
385760.0000000    0.1784573
385800.0000000    0.1831230
385840.0000000    0.1761682
385880.0000000    0.1695761
385920.0000000    0.1883761
385960.0000000    0.1864411
386000.0000000    0.1900195
386040.0000000    0.1760281
386080.0000000    0.1920726
386120.0000000    0.2026749
386160.0000000    0.1844251
386200.0000000    0.1875544
386240.0000000    0.1987466
386280.0000000    0.1981990
386320.0000000    0.1992885
386360.0000000    0.2101612
386400.0000000    0.2024270
386440.0000000    0.2052542
386480.0000000    0.1983759
386520.0000000    0.2090321
386560.0000000    0.1981960
386600.0000000    0.1996908
386640.0000000    0.2182017
386680.0000000    0.2117839
386720.0000000    0.2150241
386760.0000000    0.1912519
386800.0000000    0.2114936
386840.0000000    0.2187493
386880.0000000    0.2138488
386920.0000000    0.1983922
386960.0000000    0.2060222
387000.0000000    0.2007919
387040.0000000    0.1937294
387080.0000000    0.2069232
387120.0000000    0.2016762
387160.0000000    0.1925649
387200.0000000    0.2008757
387240.0000000    0.1904816
387280.0000000    0.2051923
387320.0000000    0.2021820
387360.0000000    0.2138288
387400.0000000    0.2102091
387440.0000000    0.2114043
387480.0000000    0.2067464
387520.0000000    0.2008276
387560.0000000    0.2064405
387600.0000000    0.2122187
387640.0000000    0.2187087
387680.0000000    0.2058806
387720.0000000    0.2169892
387760.0000000    0.2122722
387800.0000000    0.1943463
387840.0000000    0.1971036
387880.0000000    0.1984076
387920.0000000    0.2012793
387960.0000000    0.1865432
388000.0000000    0.1910802
388040.0000000    0.1890893
388080.0000000    0.1886780
388120.0000000    0.1914585
388160.0000000    0.2093158
388200.0000000    0.2133033
388240.0000000    0.2080307
388280.0000000    0.1973963
388320.0000000    0.2234844
388360.0000000    0.2112730
388400.0000000    0.2043648
388440.0000000    0.1941300
388480.0000000    0.1819458
388520.0000000    0.2038282
388560.0000000    0.2130603
388600.0000000    0.2048785
388640.0000000    0.1981477
388680.0000000    0.1996552
388720.0000000    0.1973480
388760.0000000    0.1903191
388800.0000000    0.2064778
388840.0000000    0.2051734
388880.0000000    0.2152517
388920.0000000    0.2118548
388960.0000000    0.2047679
389000.0000000    0.2002631
389040.0000000    0.2013438
389080.0000000    0.2025747
389120.0000000    0.1975791
389160.0000000    0.1974960
389200.0000000    0.1900808
389240.0000000    0.1903703
389280.0000000    0.1949641
389320.0000000    0.2067738
389360.0000000    0.1942670
389400.0000000    0.1918775
389440.0000000    0.1990778
389480.0000000    0.2073150
389520.0000000    0.2090184
389560.0000000    0.2019594
389600.0000000    0.2107488
389640.0000000    0.1975958
389680.0000000    0.2183332
389720.0000000    0.2006655
389760.0000000    0.2132990
389800.0000000    0.2195098
389840.0000000    0.2132330
389880.0000000    0.2105878
389920.0000000    0.2150727
389960.0000000    0.2069012
390000.0000000    0.2066392
390040.0000000    0.2175387
390080.0000000    0.2052448
390120.0000000    0.2211843
390160.0000000    0.2164714
390200.0000000    0.2221268
390240.0000000    0.2253727
390280.0000000    0.2162586
390320.0000000    0.2225353
390360.0000000    0.2115475
390400.0000000    0.2019244
390440.0000000    0.2146453
390480.0000000    0.2193978
390520.0000000    0.1962256
390560.0000000    0.2023989
390600.0000000    0.2127600
390640.0000000    0.2113007
390680.0000000    0.2239193
390720.0000000    0.2271204
390760.0000000    0.2155693
390800.0000000    0.2173820
390840.0000000    0.2137155
390880.0000000    0.2215105
390920.0000000    0.2227924
390960.0000000    0.2325869
391000.0000000    0.2200548
391040.0000000    0.2112668
391080.0000000    0.2192630
391120.0000000    0.2241421
391160.0000000    0.2173080
391200.0000000    0.2092881
391240.0000000    0.2084988
391280.0000000    0.2218332
391320.0000000    0.2129378
391360.0000000    0.2087765
391400.0000000    0.2203334
391440.0000000    0.2226322
391480.0000000    0.2254655
391520.0000000    0.2154746
391560.0000000    0.2229622
391600.0000000    0.2168193
391640.0000000    0.2131705
391680.0000000    0.2241813
391720.0000000    0.2219952
391760.0000000    0.2126173
391800.0000000    0.2257655
391840.0000000    0.2171393
391880.0000000    0.2156035
391920.0000000    0.2272381
391960.0000000    0.2241787
392000.0000000    0.2173070
392040.0000000    0.2124742
392080.0000000    0.2094763
392120.0000000    0.2080883
392160.0000000    0.2204946
392200.0000000    0.2255368
392240.0000000    0.2139767
392280.0000000    0.2109355
392320.0000000    0.2217440
392360.0000000    0.2422131
392400.0000000    0.2295435
392440.0000000    0.2328069
392480.0000000    0.2154156
392520.0000000    0.2086161
392560.0000000    0.2134719
392600.0000000    0.2263748
392640.0000000    0.2230259
392680.0000000    0.2393619
392720.0000000    0.2188799
392760.0000000    0.2200276
392800.0000000    0.2233303
392840.0000000    0.2120210
392880.0000000    0.2193748
392920.0000000    0.2038618
392960.0000000    0.2258276
393000.0000000    0.2141593
393040.0000000    0.2257320
393080.0000000    0.2323311
393120.0000000    0.2286186
393160.0000000    0.2241871
393200.0000000    0.2223444
393240.0000000    0.2170752
393280.0000000    0.2124635
393320.0000000    0.2156680
393360.0000000    0.2241253
393400.0000000    0.2199684
393440.0000000    0.2241416
393480.0000000    0.2122445
393520.0000000    0.2051909
393560.0000000    0.2062641
393600.0000000    0.2085252
393640.0000000    0.2144783
393680.0000000    0.2074860
393720.0000000    0.2188148
393760.0000000    0.2075540
393800.0000000    0.2260365
393840.0000000    0.2052509
393880.0000000    0.2060413
393920.0000000    0.2168439
393960.0000000    0.2244509
394000.0000000    0.2199416
394040.0000000    0.2171257
394080.0000000    0.1981046
394120.0000000    0.2267569
394160.0000000    0.2151773
394200.0000000    0.2243651
394240.0000000    0.2165769
394280.0000000    0.2033999
394320.0000000    0.2139460
394360.0000000    0.2012968
394400.0000000    0.2128900
394440.0000000    0.2178553
394480.0000000    0.2160116
394520.0000000    0.2293790
394560.0000000    0.2256185
394600.0000000    0.2212423
394640.0000000    0.2181112
394680.0000000    0.2088327
394720.0000000    0.2146472
394760.0000000    0.2003452
394800.0000000    0.2187129
394840.0000000    0.2239455
394880.0000000    0.2165624
394920.0000000    0.2210762
394960.0000000    0.2386438
395000.0000000    0.2144537
395040.0000000    0.2177451
395080.0000000    0.2231758
395120.0000000    0.2274147
395160.0000000    0.2202364
395200.0000000    0.2322858
395240.0000000    0.2279023
395280.0000000    0.2215716
395320.0000000    0.2246051
395360.0000000    0.2058382
395400.0000000    0.2054406
395440.0000000    0.2290775
395480.0000000    0.2090758
395520.0000000    0.2222612
395560.0000000    0.2226426
395600.0000000    0.2055757
395640.0000000    0.2233302
395680.0000000    0.2412190
395720.0000000    0.2322183
395760.0000000    0.2316675
395800.0000000    0.2287106
395840.0000000    0.2160590
395880.0000000    0.2318964
395920.0000000    0.2430161
395960.0000000    0.2306192
396000.0000000    0.2362887
396040.0000000    0.2221604
396080.0000000    0.2358278
396120.0000000    0.2347368
396160.0000000    0.2223897
396200.0000000    0.2368679
396240.0000000    0.2331606
396280.0000000    0.2234603
396320.0000000    0.2339444
396360.0000000    0.2221288
396400.0000000    0.2325696
396440.0000000    0.2444678
396480.0000000    0.2357280
396520.0000000    0.2230600
396560.0000000    0.2268925
396600.0000000    0.2183734
396640.0000000    0.2066594
396680.0000000    0.2234361
396720.0000000    0.2172842
396760.0000000    0.2263761
396800.0000000    0.2239929
396840.0000000    0.2045913
396880.0000000    0.2019909
396920.0000000    0.2034196
396960.0000000    0.2014242
397000.0000000    0.2159874
397040.0000000    0.2043346
397080.0000000    0.2195366
397120.0000000    0.2097843
397160.0000000    0.2297605
397200.0000000    0.2128012
397240.0000000    0.2396082
397280.0000000    0.2328521
397320.0000000    0.2183821
397360.0000000    0.2219511
397400.0000000    0.2080633
397440.0000000    0.2278011
397480.0000000    0.2115898
397520.0000000    0.2096117
397560.0000000    0.2067130
397600.0000000    0.2110790
397640.0000000    0.2236639
397680.0000000    0.2247892
397720.0000000    0.2117160
397760.0000000    0.2139337
397800.0000000    0.2033875
397840.0000000    0.2251377
397880.0000000    0.2062400
397920.0000000    0.1976331
397960.0000000    0.1880843
398000.0000000    0.1968988
398040.0000000    0.1929706
398080.0000000    0.1867954
398120.0000000    0.1947080
398160.0000000    0.1999936
398200.0000000    0.2014631
398240.0000000    0.2025443
398280.0000000    0.1859916
398320.0000000    0.2183364
398360.0000000    0.2133122
398400.0000000    0.2121798
398440.0000000    0.2021935
398480.0000000    0.1975387
398520.0000000    0.2068373
398560.0000000    0.1970199
398600.0000000    0.1794125
398640.0000000    0.1987661
398680.0000000    0.1961111
398720.0000000    0.1807535
398760.0000000    0.1861965
398800.0000000    0.2054090
398840.0000000    0.2078096
398880.0000000    0.1855377
398920.0000000    0.1912053
398960.0000000    0.1999752
399000.0000000    0.1852475
399040.0000000    0.1949986
399080.0000000    0.1965337
399120.0000000    0.1955008
399160.0000000    0.1972357
399200.0000000    0.1999504
399240.0000000    0.1911218
399280.0000000    0.1879958
399320.0000000    0.1935751
399360.0000000    0.2064721
399400.0000000    0.1916744
399440.0000000    0.2066259
399480.0000000    0.1891882
399520.0000000    0.1927472
399560.0000000    0.1941403
399600.0000000    0.1820427
399640.0000000    0.1915563
399680.0000000    0.1866205
399720.0000000    0.1893650
399760.0000000    0.1748475
399800.0000000    0.1824608
399840.0000000    0.1847278
399880.0000000    0.1957584
399920.0000000    0.1934429
399960.0000000    0.2036018
400000.0000000    0.2069431
400040.0000000    0.2108837
400080.0000000    0.1911937
400120.0000000    0.1889845
400160.0000000    0.1953422
400200.0000000    0.1991849
400240.0000000    0.1905388
400280.0000000    0.1988524
400320.0000000    0.1931594
400360.0000000    0.2056188
400400.0000000    0.2008000
400440.0000000    0.2089137
400480.0000000    0.1964110
400520.0000000    0.1899442
400560.0000000    0.1903328
400600.0000000    0.2074692
400640.0000000    0.2101845
400680.0000000    0.1988141
400720.0000000    0.2013796
400760.0000000    0.2030193
400800.0000000    0.2087669
400840.0000000    0.2169418
400880.0000000    0.2019698
400920.0000000    0.1952708
400960.0000000    0.1884356
401000.0000000    0.2015328
401040.0000000    0.2131936
401080.0000000    0.1899837
401120.0000000    0.1987313
401160.0000000    0.1886248
401200.0000000    0.1987434
401240.0000000    0.2090820
401280.0000000    0.2081472
401320.0000000    0.2044764
401360.0000000    0.1909496
401400.0000000    0.1966237
401440.0000000    0.2022736
401480.0000000    0.2108742
401520.0000000    0.2143183
401560.0000000    0.1994762
401600.0000000    0.2051819
401640.0000000    0.2095657
401680.0000000    0.2072399
401720.0000000    0.2010183
401760.0000000    0.1988383
401800.0000000    0.1978623
401840.0000000    0.2029897
401880.0000000    0.2038785
401920.0000000    0.2206858
401960.0000000    0.2067651
402000.0000000    0.2134433
402040.0000000    0.2185683
402080.0000000    0.1936847
402120.0000000    0.2019307
402160.0000000    0.2014172
402200.0000000    0.2037589
402240.0000000    0.1936523
402280.0000000    0.2008394
402320.0000000    0.1975134
402360.0000000    0.2051518
402400.0000000    0.2012656
402440.0000000    0.2019212
402480.0000000    0.2057193
402520.0000000    0.1921273
402560.0000000    0.2145234
402600.0000000    0.2032205
402640.0000000    0.2045043
402680.0000000    0.1943714
402720.0000000    0.2086698
402760.0000000    0.2021360
402800.0000000    0.2072410
402840.0000000    0.2056978
402880.0000000    0.2223893
402920.0000000    0.2174987
402960.0000000    0.2154311
403000.0000000    0.2170709
403040.0000000    0.2108921
403080.0000000    0.2097753
403120.0000000    0.2128496
403160.0000000    0.2219886
403200.0000000    0.2048282
403240.0000000    0.2143362
403280.0000000    0.2235146
403320.0000000    0.2275760
403360.0000000    0.2116258
403400.0000000    0.2096721
403440.0000000    0.1990634
403480.0000000    0.1983932
403520.0000000    0.1978771
403560.0000000    0.2080581
403600.0000000    0.2084541
403640.0000000    0.2001247
403680.0000000    0.1986661
403720.0000000    0.1960230
403760.0000000    0.2110829
403800.0000000    0.2224783
403840.0000000    0.2133176
403880.0000000    0.2065507
403920.0000000    0.2083318
403960.0000000    0.2240412
404000.0000000    0.2114120
404040.0000000    0.2166815
404080.0000000    0.2041724
404120.0000000    0.2105824
404160.0000000    0.2070086
404200.0000000    0.2025575
404240.0000000    0.2148785
404280.0000000    0.2070720
404320.0000000    0.2074594
404360.0000000    0.2137166
404400.0000000    0.2145907
404440.0000000    0.2006266
404480.0000000    0.1961570
404520.0000000    0.2118161
404560.0000000    0.2014615
404600.0000000    0.1986888
404640.0000000    0.2080881
404680.0000000    0.2018764
404720.0000000    0.1962854
404760.0000000    0.1993594
404800.0000000    0.2061147
404840.0000000    0.2197902
404880.0000000    0.2102670
404920.0000000    0.2071624
404960.0000000    0.2025056
405000.0000000    0.2120192
405040.0000000    0.2023976
405080.0000000    0.1995268
405120.0000000    0.1959403
405160.0000000    0.2039730
405200.0000000    0.1882745
405240.0000000    0.1998112
405280.0000000    0.1911062
405320.0000000    0.1853641
405360.0000000    0.1917616
405400.0000000    0.1997579
405440.0000000    0.1992144
405480.0000000    0.2029463
405520.0000000    0.2077118
405560.0000000    0.1993869
405600.0000000    0.2189360
405640.0000000    0.2222584
405680.0000000    0.2086671
405720.0000000    0.1932081
405760.0000000    0.2124707
405800.0000000    0.2050210
405840.0000000    0.2282973
405880.0000000    0.2215506
405920.0000000    0.1823418
405960.0000000    0.1990982
406000.0000000    0.2083285
406040.0000000    0.2110496
406080.0000000    0.1995172
406120.0000000    0.2021470
406160.0000000    0.2005969
406200.0000000    0.2202565
406240.0000000    0.2132941
406280.0000000    0.2118947
406320.0000000    0.1911480
406360.0000000    0.1962941
406400.0000000    0.2074484
406440.0000000    0.1911662
406480.0000000    0.1878103
406520.0000000    0.1921617
406560.0000000    0.2016124
406600.0000000    0.1879864
406640.0000000    0.1879877
406680.0000000    0.1924803
406720.0000000    0.1835210
406760.0000000    0.1896779
406800.0000000    0.1958755
406840.0000000    0.1882661
406880.0000000    0.1851844
406920.0000000    0.1922108
406960.0000000    0.1848847
407000.0000000    0.1984873
407040.0000000    0.1995503
407080.0000000    0.1815215
407120.0000000    0.1938265
407160.0000000    0.1941204
407200.0000000    0.2050735
407240.0000000    0.2059133
407280.0000000    0.1928233
407320.0000000    0.1845318
407360.0000000    0.1887627
407400.0000000    0.2125522
407440.0000000    0.2180236
407480.0000000    0.2227230
407520.0000000    0.2211419
407560.0000000    0.2205813
407600.0000000    0.2105397
407640.0000000    0.2213506
407680.0000000    0.1964912
407720.0000000    0.2011324
407760.0000000    0.2043294
407800.0000000    0.2250824
407840.0000000    0.2155806
407880.0000000    0.2079994
407920.0000000    0.2062315
407960.0000000    0.2018086
408000.0000000    0.1983552
408040.0000000    0.2018087
408080.0000000    0.1915137
408120.0000000    0.1990117
408160.0000000    0.1960268
408200.0000000    0.2177774
408240.0000000    0.1962077
408280.0000000    0.2110484
408320.0000000    0.2071079
408360.0000000    0.2004191
408400.0000000    0.1961882
408440.0000000    0.2047233
408480.0000000    0.1935394
408520.0000000    0.1911683
408560.0000000    0.1864098
408600.0000000    0.1941152
408640.0000000    0.2043073
408680.0000000    0.1941377
408720.0000000    0.1900184
408760.0000000    0.1910902
408800.0000000    0.1898376
408840.0000000    0.1959758
408880.0000000    0.2132136
408920.0000000    0.1936728
408960.0000000    0.2253423
409000.0000000    0.2109394
409040.0000000    0.2111641
409080.0000000    0.1965395
409120.0000000    0.2264780
409160.0000000    0.2023440
409200.0000000    0.2112097
409240.0000000    0.2033399
409280.0000000    0.1846486
409320.0000000    0.1978556
409360.0000000    0.1941663
409400.0000000    0.1894865
409440.0000000    0.1965988
409480.0000000    0.2080870
409520.0000000    0.2092711
409560.0000000    0.2230013
409600.0000000    0.2209911
409640.0000000    0.2202109
409680.0000000    0.2086196
409720.0000000    0.2154460
409760.0000000    0.2057196
409800.0000000    0.2074210
409840.0000000    0.2192806
409880.0000000    0.2125625
409920.0000000    0.2212940
409960.0000000    0.2083327
410000.0000000    0.2068437
410040.0000000    0.2127566
410080.0000000    0.2176171
410120.0000000    0.2147842
410160.0000000    0.2333408
410200.0000000    0.1981817
410240.0000000    0.2060321
410280.0000000    0.1930163
410320.0000000    0.2056707
410360.0000000    0.2112663
410400.0000000    0.1963606
410440.0000000    0.2055126
410480.0000000    0.2149589
410520.0000000    0.2190626
410560.0000000    0.2062065
410600.0000000    0.2165626
410640.0000000    0.2008080
410680.0000000    0.2021529
410720.0000000    0.2087590
410760.0000000    0.2122109
410800.0000000    0.2154357
410840.0000000    0.2164761
410880.0000000    0.2100888
410920.0000000    0.1959240
410960.0000000    0.1938239
411000.0000000    0.1980978
411040.0000000    0.1967228
411080.0000000    0.1970833
411120.0000000    0.1920760
411160.0000000    0.2123971
411200.0000000    0.2009594
411240.0000000    0.2099477
411280.0000000    0.2007798
411320.0000000    0.1951480
411360.0000000    0.1982226
411400.0000000    0.1987183
411440.0000000    0.2112877
411480.0000000    0.2106806
411520.0000000    0.2003191
411560.0000000    0.2059927
411600.0000000    0.1889398
411640.0000000    0.1977525
411680.0000000    0.1928094
411720.0000000    0.1937357
411760.0000000    0.1992592
411800.0000000    0.2186639
411840.0000000    0.2094872
411880.0000000    0.2005560
411920.0000000    0.2068881
411960.0000000    0.1971439
412000.0000000    0.2085491
412040.0000000    0.2260718
412080.0000000    0.2165534
412120.0000000    0.2212783
412160.0000000    0.2130270
412200.0000000    0.2112770
412240.0000000    0.2006010
412280.0000000    0.2086738
412320.0000000    0.2016266
412360.0000000    0.1950488
412400.0000000    0.1997735
412440.0000000    0.2128435
412480.0000000    0.1955421
412520.0000000    0.2064243
412560.0000000    0.2126379
412600.0000000    0.2054480
412640.0000000    0.1937280
412680.0000000    0.1962218
412720.0000000    0.1922452
412760.0000000    0.1931741
412800.0000000    0.1964085
412840.0000000    0.1984530
412880.0000000    0.1849661
412920.0000000    0.1952453
412960.0000000    0.1874563
413000.0000000    0.2040453
413040.0000000    0.1934001
413080.0000000    0.2009192
413120.0000000    0.1864842
413160.0000000    0.1870562
413200.0000000    0.1988532
413240.0000000    0.2047942
413280.0000000    0.2052176
413320.0000000    0.1953168
413360.0000000    0.1995450
413400.0000000    0.2033263
413440.0000000    0.2040630
413480.0000000    0.1921699
413520.0000000    0.2074787
413560.0000000    0.2051249
413600.0000000    0.1905231
413640.0000000    0.2167400
413680.0000000    0.1994504
413720.0000000    0.1938736
413760.0000000    0.2053881
413800.0000000    0.1843841
413840.0000000    0.1970123
413880.0000000    0.1859311
413920.0000000    0.1861371
413960.0000000    0.1897915
414000.0000000    0.1957149
414040.0000000    0.1994009
414080.0000000    0.1926908
414120.0000000    0.1952348
414160.0000000    0.1886363
414200.0000000    0.1849968
414240.0000000    0.1922309
414280.0000000    0.1944774
414320.0000000    0.1884488
414360.0000000    0.1861706
414400.0000000    0.1846082
414440.0000000    0.1791172
414480.0000000    0.1872631
414520.0000000    0.1744043
414560.0000000    0.1778557
414600.0000000    0.1880185
414640.0000000    0.1853048
414680.0000000    0.1723881
414720.0000000    0.1785866
414760.0000000    0.1827322
414800.0000000    0.1810640
414840.0000000    0.1774762
414880.0000000    0.1865623
414920.0000000    0.1938883
414960.0000000    0.2001554
415000.0000000    0.1884118
415040.0000000    0.1797472
415080.0000000    0.1831880
415120.0000000    0.1848274
415160.0000000    0.1794515
415200.0000000    0.1805251
415240.0000000    0.1752184
415280.0000000    0.1699357
415320.0000000    0.1810597
415360.0000000    0.1811737
415400.0000000    0.1926077
415440.0000000    0.1893843
415480.0000000    0.2035821
415520.0000000    0.1780400
415560.0000000    0.1803519
415600.0000000    0.1842448
415640.0000000    0.2098277
415680.0000000    0.2292779
415720.0000000    0.2131536
415760.0000000    0.2088788
415800.0000000    0.2011963
415840.0000000    0.1919407
415880.0000000    0.2120285
415920.0000000    0.2040888
415960.0000000    0.2064103
416000.0000000    0.1986540
416040.0000000    0.1907310
416080.0000000    0.1985134
416120.0000000    0.1903227
416160.0000000    0.1752497
416200.0000000    0.1655475
416240.0000000    0.1636555
416280.0000000    0.1744994
416320.0000000    0.1723382
416360.0000000    0.1638423
416400.0000000    0.1742123
416440.0000000    0.1753556
416480.0000000    0.1810067
416520.0000000    0.1819814
416560.0000000    0.2052666
416600.0000000    0.1887188
416640.0000000    0.2009505
416680.0000000    0.1902435
416720.0000000    0.1841851
416760.0000000    0.1948874
416800.0000000    0.2106788
416840.0000000    0.2001843
416880.0000000    0.1975745
416920.0000000    0.2026792
416960.0000000    0.2091582
417000.0000000    0.2096388
417040.0000000    0.1899618
417080.0000000    0.1854500
417120.0000000    0.2096414
417160.0000000    0.2048138
417200.0000000    0.1909662
417240.0000000    0.2048813
417280.0000000    0.1829439
417320.0000000    0.1916320
417360.0000000    0.1939863
417400.0000000    0.1872941
417440.0000000    0.1836618
417480.0000000    0.1759497
417520.0000000    0.2025411
417560.0000000    0.1869528
417600.0000000    0.1789318
417640.0000000    0.1816252
417680.0000000    0.1739545
417720.0000000    0.1811535
417760.0000000    0.1755962
417800.0000000    0.1584254
417840.0000000    0.1788689
417880.0000000    0.1861914
417920.0000000    0.1628088
417960.0000000    0.1835384
418000.0000000    0.1781084
418040.0000000    0.1761554
418080.0000000    0.1811564
418120.0000000    0.1769490
418160.0000000    0.1853718
418200.0000000    0.1759639
418240.0000000    0.1810580
418280.0000000    0.2030755
418320.0000000    0.1849810
418360.0000000    0.1835161
418400.0000000    0.1860977
418440.0000000    0.2124318
418480.0000000    0.1830238
418520.0000000    0.1801818
418560.0000000    0.1778794
418600.0000000    0.1757167
418640.0000000    0.1947575
418680.0000000    0.1955126
418720.0000000    0.1941141
418760.0000000    0.1949507
418800.0000000    0.1840557
418840.0000000    0.1832784
418880.0000000    0.1935739
418920.0000000    0.1851648
418960.0000000    0.1912065
419000.0000000    0.1815802
419040.0000000    0.1673872
419080.0000000    0.1766466
419120.0000000    0.1767627
419160.0000000    0.1713800
419200.0000000    0.1875748
419240.0000000    0.2005880
419280.0000000    0.1807539
419320.0000000    0.1786990
419360.0000000    0.1819853
419400.0000000    0.1744648
419440.0000000    0.1893942
419480.0000000    0.1943576
419520.0000000    0.1644807
419560.0000000    0.1822482
419600.0000000    0.1929794
419640.0000000    0.1834479
419680.0000000    0.1835297
419720.0000000    0.1823408
419760.0000000    0.2057288
419800.0000000    0.1949117
419840.0000000    0.1834820
419880.0000000    0.1847055
419920.0000000    0.1846749
419960.0000000    0.1899527
420000.0000000    0.1864483
420040.0000000    0.1821278
420080.0000000    0.1856368
420120.0000000    0.1864195
420160.0000000    0.1941135
420200.0000000    0.1933418
420240.0000000    0.1808114
420280.0000000    0.1946362
420320.0000000    0.1992367
420360.0000000    0.1986598
420400.0000000    0.1841611
420440.0000000    0.1825750
420480.0000000    0.1891450
420520.0000000    0.1785774
420560.0000000    0.1668079
420600.0000000    0.1515471
420640.0000000    0.1763768
420680.0000000    0.1815335
420720.0000000    0.1800775
420760.0000000    0.1806094
420800.0000000    0.1767120
420840.0000000    0.1754697
420880.0000000    0.1623233
420920.0000000    0.1808358
420960.0000000    0.1866358
421000.0000000    0.1700004
421040.0000000    0.1838824
421080.0000000    0.1768155
421120.0000000    0.1568359
421160.0000000    0.1677706
421200.0000000    0.1738879
421240.0000000    0.1808956
421280.0000000    0.1883872
421320.0000000    0.1913221
421360.0000000    0.1881817
421400.0000000    0.1875451
421440.0000000    0.1886808
421480.0000000    0.1834332
421520.0000000    0.1787831
421560.0000000    0.1853864
421600.0000000    0.1892921
421640.0000000    0.1951029
421680.0000000    0.1926973
421720.0000000    0.1918011
421760.0000000    0.1892348
421800.0000000    0.1872347
421840.0000000    0.1756025
421880.0000000    0.1956114
421920.0000000    0.1868563
421960.0000000    0.1894793
422000.0000000    0.1855998
422040.0000000    0.1893390
422080.0000000    0.1895534
422120.0000000    0.1972574
422160.0000000    0.2083891
422200.0000000    0.2088751
422240.0000000    0.1985142
422280.0000000    0.1965840
422320.0000000    0.1990346
422360.0000000    0.1928470
422400.0000000    0.1808190
422440.0000000    0.2019697
422480.0000000    0.1951866
422520.0000000    0.1974327
422560.0000000    0.2036372
422600.0000000    0.2043770
422640.0000000    0.1947120
422680.0000000    0.2097232
422720.0000000    0.2062146
422760.0000000    0.1999403
422800.0000000    0.1981979
422840.0000000    0.1798882
422880.0000000    0.2027445
422920.0000000    0.2150360
422960.0000000    0.2036439
423000.0000000    0.1918101
423040.0000000    0.1997048
423080.0000000    0.1840855
423120.0000000    0.1799523
423160.0000000    0.1784633
423200.0000000    0.1999676
423240.0000000    0.1923851
423280.0000000    0.1950491
423320.0000000    0.1791211
423360.0000000    0.1952528
423400.0000000    0.1851392
423440.0000000    0.1957353
423480.0000000    0.1932056
423520.0000000    0.1903311
423560.0000000    0.1937531
423600.0000000    0.1961496
423640.0000000    0.2133169
423680.0000000    0.1991392
423720.0000000    0.2045908
423760.0000000    0.1877083
423800.0000000    0.1821398
423840.0000000    0.1776616
423880.0000000    0.1759627
423920.0000000    0.1826957
423960.0000000    0.2106607
424000.0000000    0.1915610
424040.0000000    0.2048203
424080.0000000    0.1904686
424120.0000000    0.1849477
424160.0000000    0.1822202
424200.0000000    0.2095561
424240.0000000    0.2010940
424280.0000000    0.1882529
424320.0000000    0.1769637
424360.0000000    0.1796493
424400.0000000    0.1809257
424440.0000000    0.1995795
424480.0000000    0.1874849
424520.0000000    0.1901168
424560.0000000    0.1937402
424600.0000000    0.1862009
424640.0000000    0.1999515
424680.0000000    0.1917920
424720.0000000    0.2000523
424760.0000000    0.1832229
424800.0000000    0.1936471
424840.0000000    0.1848997
424880.0000000    0.1865158
424920.0000000    0.2006127
424960.0000000    0.2168374
425000.0000000    0.1861748
425040.0000000    0.1805732
425080.0000000    0.1735561
425120.0000000    0.1836082
425160.0000000    0.1810185
425200.0000000    0.1819153
425240.0000000    0.1681280
425280.0000000    0.1753557
425320.0000000    0.1767920
425360.0000000    0.1640059
425400.0000000    0.1687193
425440.0000000    0.1588462
425480.0000000    0.1634219
425520.0000000    0.1695500
425560.0000000    0.1734087
425600.0000000    0.1692613
425640.0000000    0.1724346
425680.0000000    0.1782697
425720.0000000    0.1779199
425760.0000000    0.1701060
425800.0000000    0.1842183
425840.0000000    0.1844940
425880.0000000    0.1714678
425920.0000000    0.1808048
425960.0000000    0.1827907
426000.0000000    0.1946554
426040.0000000    0.1984413
426080.0000000    0.2127564
426120.0000000    0.1959542
426160.0000000    0.1752983
426200.0000000    0.1755698
426240.0000000    0.1748776
426280.0000000    0.1816321
426320.0000000    0.1910669
426360.0000000    0.1765136
426400.0000000    0.1954968
426440.0000000    0.2017380
426480.0000000    0.1905739
426520.0000000    0.1849738
426560.0000000    0.1802135
426600.0000000    0.1821338
426640.0000000    0.1805797
426680.0000000    0.1666145
426720.0000000    0.1630411
426760.0000000    0.1634851
426800.0000000    0.1709218
426840.0000000    0.1648655
426880.0000000    0.1811613
426920.0000000    0.1711935
426960.0000000    0.1682071
427000.0000000    0.1677400
427040.0000000    0.1829382
427080.0000000    0.1779988
427120.0000000    0.1666622
427160.0000000    0.1713098
427200.0000000    0.1790341
427240.0000000    0.1849691
427280.0000000    0.1753050
427320.0000000    0.1843611
427360.0000000    0.2007652
427400.0000000    0.1874200
427440.0000000    0.1746560
427480.0000000    0.1777575
427520.0000000    0.1751439
427560.0000000    0.1627409
427600.0000000    0.1773067
427640.0000000    0.1707989
427680.0000000    0.1810401
427720.0000000    0.1727149
427760.0000000    0.1739388
427800.0000000    0.1871028
427840.0000000    0.1793822
427880.0000000    0.1620892
427920.0000000    0.1738915
427960.0000000    0.1802496
428000.0000000    0.2022518
428040.0000000    0.1763601
428080.0000000    0.1986933
428120.0000000    0.2029813
428160.0000000    0.1941582
428200.0000000    0.1906069
428240.0000000    0.1863194
428280.0000000    0.1992535
428320.0000000    0.2012144
428360.0000000    0.1938961
428400.0000000    0.1995123
428440.0000000    0.1978123
428480.0000000    0.1989161
428520.0000000    0.1964852
428560.0000000    0.1846159
428600.0000000    0.1926716
428640.0000000    0.2107898
428680.0000000    0.2110914
428720.0000000    0.2225257
428760.0000000    0.2084599
428800.0000000    0.2090050
428840.0000000    0.2346299
428880.0000000    0.2172874
428920.0000000    0.2164419
428960.0000000    0.2137905
429000.0000000    0.2026034
429040.0000000    0.2012192
429080.0000000    0.1876854
429120.0000000    0.1944573
429160.0000000    0.1984202
429200.0000000    0.2145910
429240.0000000    0.2001747
429280.0000000    0.2017402
429320.0000000    0.1851740
429360.0000000    0.1950658
429400.0000000    0.2143130
429440.0000000    0.2121000
429480.0000000    0.1933676
429520.0000000    0.1862431
429560.0000000    0.2013465
429600.0000000    0.1840491
429640.0000000    0.1938533
429680.0000000    0.1999326
429720.0000000    0.1989230
429760.0000000    0.1864592
429800.0000000    0.1734197
429840.0000000    0.1937803
429880.0000000    0.1956588
429920.0000000    0.1946204
429960.0000000    0.1779500
430000.0000000    0.2029083
430040.0000000    0.1975534
430080.0000000    0.1955253
430120.0000000    0.1889876
430160.0000000    0.1777453
430200.0000000    0.1910792
430240.0000000    0.1963048
430280.0000000    0.2041465
430320.0000000    0.1950985
430360.0000000    0.1853232
430400.0000000    0.1785849
430440.0000000    0.1826283
430480.0000000    0.1880037
430520.0000000    0.1957666
430560.0000000    0.2006647
430600.0000000    0.1882168
430640.0000000    0.2009442
430680.0000000    0.1944401
430720.0000000    0.1837780
430760.0000000    0.1931477
430800.0000000    0.1828294
430840.0000000    0.1840496
430880.0000000    0.1899966
430920.0000000    0.1963672
430960.0000000    0.2025095
431000.0000000    0.2068089
431040.0000000    0.1841282
431080.0000000    0.1819261
431120.0000000    0.2066713
431160.0000000    0.2090026
431200.0000000    0.2036604
431240.0000000    0.1897379
431280.0000000    0.1900290
431320.0000000    0.1877561
431360.0000000    0.2065410
431400.0000000    0.2155738
431440.0000000    0.2053536
431480.0000000    0.2149275
431520.0000000    0.2032052
431560.0000000    0.1852917
431600.0000000    0.1847438
431640.0000000    0.1769001
431680.0000000    0.2010396
431720.0000000    0.2001432
431760.0000000    0.1921487
431800.0000000    0.2006436
431840.0000000    0.1866852
431880.0000000    0.1915810
431920.0000000    0.1885672
431960.0000000    0.1994556
432000.0000000    0.1944970
432040.0000000    0.1956952
432080.0000000    0.2135150
432120.0000000    0.2015051
432160.0000000    0.1996180
432200.0000000    0.1981579
432240.0000000    0.1965877
432280.0000000    0.1891869
432320.0000000    0.1831076
432360.0000000    0.1963322
432400.0000000    0.1925853
432440.0000000    0.2033283
432480.0000000    0.1953998
432520.0000000    0.1847593
432560.0000000    0.1803572
432600.0000000    0.1906794
432640.0000000    0.1839242
432680.0000000    0.1821205
432720.0000000    0.2053519
432760.0000000    0.1965076
432800.0000000    0.1835109
432840.0000000    0.1919331
432880.0000000    0.1875371
432920.0000000    0.2006131
432960.0000000    0.1881205
433000.0000000    0.1866478
433040.0000000    0.1961574
433080.0000000    0.1950755
433120.0000000    0.2001524
433160.0000000    0.1996204
433200.0000000    0.1879293
433240.0000000    0.1971280
433280.0000000    0.1915739
433320.0000000    0.1849173
433360.0000000    0.1969039
433400.0000000    0.1739318
433440.0000000    0.2055787
433480.0000000    0.1863989
433520.0000000    0.1965486
433560.0000000    0.1817618
433600.0000000    0.1848655
433640.0000000    0.1937063
433680.0000000    0.1926213
433720.0000000    0.2111531
433760.0000000    0.2092452
433800.0000000    0.2046047
433840.0000000    0.1874646
433880.0000000    0.2041867
433920.0000000    0.1946453
433960.0000000    0.2183507
434000.0000000    0.2015361
434040.0000000    0.1878525
434080.0000000    0.1946584
434120.0000000    0.1873336
434160.0000000    0.1969052
434200.0000000    0.1810537
434240.0000000    0.2051155
434280.0000000    0.1986071
434320.0000000    0.1911210
434360.0000000    0.2085312
434400.0000000    0.1920898
434440.0000000    0.1924105
434480.0000000    0.1787384
434520.0000000    0.1862284
434560.0000000    0.1809292
434600.0000000    0.1839199
434640.0000000    0.1835923
434680.0000000    0.1862099
434720.0000000    0.1959460
434760.0000000    0.1851613
434800.0000000    0.1945935
434840.0000000    0.1876162
434880.0000000    0.1989252
434920.0000000    0.1719701
434960.0000000    0.1762137
435000.0000000    0.1865456
435040.0000000    0.1842731
435080.0000000    0.1853744
435120.0000000    0.1761888
435160.0000000    0.1756327
435200.0000000    0.1871018
435240.0000000    0.1932483
435280.0000000    0.1884311
435320.0000000    0.1797761
435360.0000000    0.1841143
435400.0000000    0.1838074
435440.0000000    0.1726719
435480.0000000    0.1743652
435520.0000000    0.1875800
435560.0000000    0.1865362
435600.0000000    0.1865406
435640.0000000    0.1857939
435680.0000000    0.1848104
435720.0000000    0.1825538
435760.0000000    0.1737408
435800.0000000    0.1793343
435840.0000000    0.1669690
435880.0000000    0.1959841
435920.0000000    0.1959060
435960.0000000    0.1818417
436000.0000000    0.1720890
436040.0000000    0.1723629
436080.0000000    0.1909796
436120.0000000    0.1876712
436160.0000000    0.1876250
436200.0000000    0.1961006
436240.0000000    0.1947017
436280.0000000    0.1882499
436320.0000000    0.1762954
436360.0000000    0.1832494
436400.0000000    0.1768851
436440.0000000    0.1836540
436480.0000000    0.1663916
436520.0000000    0.1704608
436560.0000000    0.1645884
436600.0000000    0.1760250
436640.0000000    0.1609887
436680.0000000    0.1822361
436720.0000000    0.1825616
436760.0000000    0.1699639
436800.0000000    0.1770574
436840.0000000    0.1761393
436880.0000000    0.1713261
436920.0000000    0.1718861
436960.0000000    0.1702493
437000.0000000    0.1856518
437040.0000000    0.1930237
437080.0000000    0.1799231
437120.0000000    0.1949385
437160.0000000    0.1913282
437200.0000000    0.1912929
437240.0000000    0.2028668
437280.0000000    0.2067182
437320.0000000    0.2003530
437360.0000000    0.1931010
437400.0000000    0.2256624
437440.0000000    0.2078387
437480.0000000    0.2157448
437520.0000000    0.2129263
437560.0000000    0.2163436
437600.0000000    0.1873437
437640.0000000    0.1910706
437680.0000000    0.2092689
437720.0000000    0.2058868
437760.0000000    0.2130941
437800.0000000    0.1893613
437840.0000000    0.1793746
437880.0000000    0.2010397
437920.0000000    0.1998219
437960.0000000    0.1951231
438000.0000000    0.2023885
438040.0000000    0.2036605
438080.0000000    0.1903478
438120.0000000    0.1876502
438160.0000000    0.1861973
438200.0000000    0.1874381
438240.0000000    0.1883387
438280.0000000    0.2026749
438320.0000000    0.1962574
438360.0000000    0.2078986
438400.0000000    0.1890931
438440.0000000    0.1938784
438480.0000000    0.1933207
438520.0000000    0.1961836
438560.0000000    0.1954877
438600.0000000    0.1967810
438640.0000000    0.1751689
438680.0000000    0.1871945
438720.0000000    0.1885278
438760.0000000    0.1927011
438800.0000000    0.1751628
438840.0000000    0.1752982
438880.0000000    0.1743563
438920.0000000    0.1749571
438960.0000000    0.1876497
439000.0000000    0.1822388
439040.0000000    0.2016987
439080.0000000    0.1925734
439120.0000000    0.1984549
439160.0000000    0.1896419
439200.0000000    0.1803235
439240.0000000    0.1857910
439280.0000000    0.1923463
439320.0000000    0.1902900
439360.0000000    0.1869776
439400.0000000    0.1862364
439440.0000000    0.1880155
439480.0000000    0.2048885
439520.0000000    0.1985066
439560.0000000    0.1864660
439600.0000000    0.1857009
439640.0000000    0.1954732
439680.0000000    0.1876444
439720.0000000    0.1952925
439760.0000000    0.1872938
439800.0000000    0.1877554
439840.0000000    0.1890107
439880.0000000    0.2049230
439920.0000000    0.1913810
439960.0000000    0.1763220
440000.0000000    0.1841659
440040.0000000    0.1814408
440080.0000000    0.1972528
440120.0000000    0.1908624
440160.0000000    0.1979416
440200.0000000    0.2019941
440240.0000000    0.1944762
440280.0000000    0.2086497
440320.0000000    0.1807962
440360.0000000    0.1933997
440400.0000000    0.1822046
440440.0000000    0.1952785
440480.0000000    0.2049443
440520.0000000    0.1855848
440560.0000000    0.1744636
440600.0000000    0.1902795
440640.0000000    0.1870832
440680.0000000    0.1796738
440720.0000000    0.1856552
440760.0000000    0.1856805
440800.0000000    0.1942572
440840.0000000    0.1875277
440880.0000000    0.1865141
440920.0000000    0.1810364
440960.0000000    0.1876663
441000.0000000    0.1913256
441040.0000000    0.1858014
441080.0000000    0.1836376
441120.0000000    0.1662107
441160.0000000    0.1690867
441200.0000000    0.1686977
441240.0000000    0.1599837
441280.0000000    0.1737700
441320.0000000    0.1758571
441360.0000000    0.1613067
441400.0000000    0.1594039
441440.0000000    0.1660945
441480.0000000    0.1610336
441520.0000000    0.1782932
441560.0000000    0.1738066
441600.0000000    0.1804211
441640.0000000    0.1847771
441680.0000000    0.1923139
441720.0000000    0.1850110
441760.0000000    0.1827891
441800.0000000    0.1738736
441840.0000000    0.1770309
441880.0000000    0.1886751
441920.0000000    0.1937057
441960.0000000    0.1864095
442000.0000000    0.1653192
442040.0000000    0.1766376
442080.0000000    0.1786610
442120.0000000    0.1765991
442160.0000000    0.1990227
442200.0000000    0.1852354
442240.0000000    0.1953408
442280.0000000    0.1935793
442320.0000000    0.1991997
442360.0000000    0.1803134
442400.0000000    0.1780229
442440.0000000    0.1981988
442480.0000000    0.1810903
442520.0000000    0.1874023
442560.0000000    0.1840631
442600.0000000    0.1874453
442640.0000000    0.1930703
442680.0000000    0.1886620
442720.0000000    0.2030437
442760.0000000    0.2182647
442800.0000000    0.2256564
442840.0000000    0.2219019
442880.0000000    0.2149158
442920.0000000    0.1966761
442960.0000000    0.1991132
443000.0000000    0.2018521
443040.0000000    0.2043407
443080.0000000    0.1974932
443120.0000000    0.1976381
443160.0000000    0.1924958
443200.0000000    0.2055034
443240.0000000    0.1899516
443280.0000000    0.2094239
443320.0000000    0.1981062
443360.0000000    0.2073835
443400.0000000    0.2075937
443440.0000000    0.1986185
443480.0000000    0.2032939
443520.0000000    0.1974409
443560.0000000    0.2022365
443600.0000000    0.2082551
443640.0000000    0.2072481
443680.0000000    0.1963454
443720.0000000    0.2007021
443760.0000000    0.1892634
443800.0000000    0.1884229
443840.0000000    0.1924561
443880.0000000    0.1866808
443920.0000000    0.2023384
443960.0000000    0.1775402
444000.0000000    0.1796628
444040.0000000    0.1847982
444080.0000000    0.1851424
444120.0000000    0.1910399
444160.0000000    0.2028642
444200.0000000    0.2015559
444240.0000000    0.2020543
444280.0000000    0.1819109
444320.0000000    0.1839049
444360.0000000    0.1840918
444400.0000000    0.1811503
444440.0000000    0.1839698
444480.0000000    0.1843461
444520.0000000    0.1932484
444560.0000000    0.1974573
444600.0000000    0.1893547
444640.0000000    0.1948214
444680.0000000    0.1866670
444720.0000000    0.2076230
444760.0000000    0.1955441
444800.0000000    0.1919889
444840.0000000    0.1979831
444880.0000000    0.2002979
444920.0000000    0.2101995
444960.0000000    0.2013999
445000.0000000    0.2024508
445040.0000000    0.1918036
445080.0000000    0.2009229
445120.0000000    0.1917029
445160.0000000    0.1815821
445200.0000000    0.1827445
445240.0000000    0.1836799
445280.0000000    0.1943223
445320.0000000    0.1888873
445360.0000000    0.1847879
445400.0000000    0.1849328
445440.0000000    0.1807248
445480.0000000    0.1956153
445520.0000000    0.1940747
445560.0000000    0.1974767
445600.0000000    0.1857601
445640.0000000    0.2055970
445680.0000000    0.2030775
445720.0000000    0.1998374
445760.0000000    0.1990698
445800.0000000    0.1878162
445840.0000000    0.2076643
445880.0000000    0.2019053
445920.0000000    0.2185675
445960.0000000    0.1951398
446000.0000000    0.1894908
446040.0000000    0.1990045
446080.0000000    0.1944591
446120.0000000    0.1880478
446160.0000000    0.2000896
446200.0000000    0.2021433
446240.0000000    0.2027691
446280.0000000    0.2045339
446320.0000000    0.1996256
446360.0000000    0.2020133
446400.0000000    0.1852527
446440.0000000    0.1823242
446480.0000000    0.2031940
446520.0000000    0.1967857
446560.0000000    0.2043411
446600.0000000    0.1818349
446640.0000000    0.2030200
446680.0000000    0.1834111
446720.0000000    0.2050167
446760.0000000    0.2101946
446800.0000000    0.1971062
446840.0000000    0.2331855
446880.0000000    0.2215982
446920.0000000    0.2098355
446960.0000000    0.1896946
447000.0000000    0.1881114
447040.0000000    0.2099727
447080.0000000    0.1969380
447120.0000000    0.2102956
447160.0000000    0.2156469
447200.0000000    0.2006443
447240.0000000    0.2096435
447280.0000000    0.1980427
447320.0000000    0.2010949
447360.0000000    0.1984314
447400.0000000    0.1785797
447440.0000000    0.1767817
447480.0000000    0.1904245
447520.0000000    0.2151709
447560.0000000    0.1976949
447600.0000000    0.1880182
447640.0000000    0.1859096
447680.0000000    0.1977085
447720.0000000    0.2045011
447760.0000000    0.1929206
447800.0000000    0.1965167
447840.0000000    0.1921560
447880.0000000    0.1843134
447920.0000000    0.1856754
447960.0000000    0.1837843
448000.0000000    0.1909870
448040.0000000    0.2006335
448080.0000000    0.1865164
448120.0000000    0.1999226
448160.0000000    0.1785511
448200.0000000    0.1948021
448240.0000000    0.1857501
448280.0000000    0.1989215
448320.0000000    0.1800011
448360.0000000    0.1856847
448400.0000000    0.1927940
448440.0000000    0.1855615
448480.0000000    0.1930624
448520.0000000    0.1784083
448560.0000000    0.1892567
448600.0000000    0.1913265
448640.0000000    0.1889850
448680.0000000    0.1809553
448720.0000000    0.1897648
448760.0000000    0.1712714
448800.0000000    0.1925333
448840.0000000    0.1952935
448880.0000000    0.1796505
448920.0000000    0.1975524
448960.0000000    0.1885111
449000.0000000    0.1883101
449040.0000000    0.1885490
449080.0000000    0.2032755
449120.0000000    0.2010264
449160.0000000    0.1874551
449200.0000000    0.1931027
449240.0000000    0.1707027
449280.0000000    0.1905368
449320.0000000    0.1807841
449360.0000000    0.1822139
449400.0000000    0.1847807
449440.0000000    0.1953808
449480.0000000    0.1848837
449520.0000000    0.1843000
449560.0000000    0.1847285
449600.0000000    0.1944028
449640.0000000    0.1949163
449680.0000000    0.1991665
449720.0000000    0.1903201
449760.0000000    0.1929604
449800.0000000    0.1937362
449840.0000000    0.1854098
449880.0000000    0.1888799
449920.0000000    0.1787725
449960.0000000    0.1802951
450000.0000000    0.1873324
450040.0000000    0.1863240
450080.0000000    0.1830846
450120.0000000    0.1755333
450160.0000000    0.1954078
450200.0000000    0.1896172
450240.0000000    0.1862102
450280.0000000    0.1738455
450320.0000000    0.1785120
450360.0000000    0.1755752
450400.0000000    0.1833622
450440.0000000    0.1885719
450480.0000000    0.1692929
450520.0000000    0.1716996
450560.0000000    0.1820707
450600.0000000    0.1698003
450640.0000000    0.1739939
450680.0000000    0.1722446
450720.0000000    0.1685766
450760.0000000    0.1608729
450800.0000000    0.1779447
450840.0000000    0.1890554
450880.0000000    0.1864416
450920.0000000    0.1744116
450960.0000000    0.1834599
451000.0000000    0.1820581
451040.0000000    0.1853295
451080.0000000    0.1782964
451120.0000000    0.1807365
451160.0000000    0.2021880
451200.0000000    0.2075578
451240.0000000    0.1909172
451280.0000000    0.1798137
451320.0000000    0.1879304
451360.0000000    0.1786116
451400.0000000    0.1816582
451440.0000000    0.1736247
451480.0000000    0.1740737
451520.0000000    0.1735878
451560.0000000    0.1682460
451600.0000000    0.1745197
451640.0000000    0.1766318
451680.0000000    0.1763963
451720.0000000    0.1819305
451760.0000000    0.1819583
451800.0000000    0.1879969
451840.0000000    0.1869639
451880.0000000    0.1801894
451920.0000000    0.1815134
451960.0000000    0.1791646
452000.0000000    0.1842534
452040.0000000    0.1863351
452080.0000000    0.1613043
452120.0000000    0.1834868
452160.0000000    0.1812885
452200.0000000    0.1821543
452240.0000000    0.1765468
452280.0000000    0.1919140
452320.0000000    0.1682889
452360.0000000    0.1688517
452400.0000000    0.1690370
452440.0000000    0.1693040
452480.0000000    0.1761644
452520.0000000    0.1728628
452560.0000000    0.1917296
452600.0000000    0.1852841
452640.0000000    0.1784074
452680.0000000    0.1856759
452720.0000000    0.1838437
452760.0000000    0.1845651
452800.0000000    0.1833221
452840.0000000    0.1780964
452880.0000000    0.1827555
452920.0000000    0.1910159
452960.0000000    0.1825641
453000.0000000    0.1736879
453040.0000000    0.1810374
453080.0000000    0.1646969
453120.0000000    0.1622707
453160.0000000    0.1670640
453200.0000000    0.1644824
453240.0000000    0.1845331
453280.0000000    0.1702668
453320.0000000    0.1730651
453360.0000000    0.1696065
453400.0000000    0.1904320
453440.0000000    0.1874129
453480.0000000    0.1826525
453520.0000000    0.1753616
453560.0000000    0.1721433
453600.0000000    0.1771072
453640.0000000    0.1742637
453680.0000000    0.1752649
453720.0000000    0.1713307
453760.0000000    0.1705971
453800.0000000    0.1649127
453840.0000000    0.1727005
453880.0000000    0.1873345
453920.0000000    0.1681838
453960.0000000    0.2043999
454000.0000000    0.1871415
454040.0000000    0.1941112
454080.0000000    0.1943049
454120.0000000    0.1797630
454160.0000000    0.1656137
454200.0000000    0.1816587
454240.0000000    0.1704000
454280.0000000    0.1697923
454320.0000000    0.1746306
454360.0000000    0.1854536
454400.0000000    0.1783704
454440.0000000    0.1931897
454480.0000000    0.1899682
454520.0000000    0.2070230
454560.0000000    0.2095831
454600.0000000    0.2110255
454640.0000000    0.1924938
454680.0000000    0.2118460
454720.0000000    0.2008730
454760.0000000    0.1910498
454800.0000000    0.1934324
454840.0000000    0.1886936
454880.0000000    0.1904090
454920.0000000    0.1766229
454960.0000000    0.1819446
455000.0000000    0.1888161
455040.0000000    0.1921865
455080.0000000    0.1841797
455120.0000000    0.1742828
455160.0000000    0.1822208
455200.0000000    0.1793568
455240.0000000    0.1766477
455280.0000000    0.1894920
455320.0000000    0.2097466
455360.0000000    0.1791501
455400.0000000    0.1618522
455440.0000000    0.1660760
455480.0000000    0.1804706
455520.0000000    0.1771493
455560.0000000    0.1888565
455600.0000000    0.1821700
455640.0000000    0.1833524
455680.0000000    0.1900870
455720.0000000    0.1723729
455760.0000000    0.1685740
455800.0000000    0.1836517
455840.0000000    0.1826763
455880.0000000    0.1802124
455920.0000000    0.1844833
455960.0000000    0.1918345
456000.0000000    0.1774895
456040.0000000    0.2006052
456080.0000000    0.1946732
456120.0000000    0.2035922
456160.0000000    0.1955051
456200.0000000    0.2050570
456240.0000000    0.1907802
456280.0000000    0.1971980
456320.0000000    0.2018011
456360.0000000    0.1953424
456400.0000000    0.1823474
456440.0000000    0.1873019
456480.0000000    0.1734076
456520.0000000    0.1804410
456560.0000000    0.1766187
456600.0000000    0.1787748
456640.0000000    0.1769256
456680.0000000    0.1742311
456720.0000000    0.1918188
456760.0000000    0.1703014
456800.0000000    0.1836517
456840.0000000    0.1848452
456880.0000000    0.1952979
456920.0000000    0.1982558
456960.0000000    0.1942997
457000.0000000    0.1811680
457040.0000000    0.2021052
457080.0000000    0.2060512
457120.0000000    0.1777410
457160.0000000    0.1868340
457200.0000000    0.1808372
457240.0000000    0.1857521
457280.0000000    0.1757722
457320.0000000    0.1735106
457360.0000000    0.1730463
457400.0000000    0.1938034
457440.0000000    0.1721460
457480.0000000    0.1852400
457520.0000000    0.1950106
457560.0000000    0.1707591
457600.0000000    0.1850145
457640.0000000    0.1859813
457680.0000000    0.1745186
457720.0000000    0.1801771
457760.0000000    0.1921113
457800.0000000    0.1861956
457840.0000000    0.1898934
457880.0000000    0.1875244
457920.0000000    0.1766710
457960.0000000    0.2121246
458000.0000000    0.1973908
458040.0000000    0.2000667
458080.0000000    0.1718313
458120.0000000    0.1815567
458160.0000000    0.1690391
458200.0000000    0.1621706
458240.0000000    0.1705159
458280.0000000    0.1862948
458320.0000000    0.1803375
458360.0000000    0.1845147
458400.0000000    0.1781005
458440.0000000    0.1911064
458480.0000000    0.1880038
458520.0000000    0.1949937
458560.0000000    0.1927115
458600.0000000    0.1917019
458640.0000000    0.1897279
458680.0000000    0.1986502
458720.0000000    0.1938836
458760.0000000    0.1829036
458800.0000000    0.1911746
458840.0000000    0.1973095
458880.0000000    0.2220184
458920.0000000    0.2048955
458960.0000000    0.2043229
459000.0000000    0.2013758
459040.0000000    0.2068631
459080.0000000    0.1880914
459120.0000000    0.1959048
459160.0000000    0.1985886
459200.0000000    0.1842554
459240.0000000    0.1854550
459280.0000000    0.1705372
459320.0000000    0.1930366
459360.0000000    0.1941204
459400.0000000    0.1833612
459440.0000000    0.1717144
459480.0000000    0.2047617
459520.0000000    0.1910642
459560.0000000    0.1872118
459600.0000000    0.2040997
459640.0000000    0.2083238
459680.0000000    0.2053034
459720.0000000    0.1853606
459760.0000000    0.1839124
459800.0000000    0.2106503
459840.0000000    0.2073948
459880.0000000    0.1924567
459920.0000000    0.1816215
459960.0000000    0.1899891
460000.0000000    0.1762885
460040.0000000    0.1703801
460080.0000000    0.1766218
460120.0000000    0.2058815
460160.0000000    0.1871978
460200.0000000    0.1819847
460240.0000000    0.1891818
460280.0000000    0.1962561
460320.0000000    0.2045002
460360.0000000    0.1975851
460400.0000000    0.1882812
460440.0000000    0.1902879
460480.0000000    0.1936028
460520.0000000    0.1736280
460560.0000000    0.1833800
460600.0000000    0.1873152
460640.0000000    0.1954251
460680.0000000    0.1927643
460720.0000000    0.1973850
460760.0000000    0.1896250
460800.0000000    0.1906075
460840.0000000    0.1731609
460880.0000000    0.1875783
460920.0000000    0.1769310
460960.0000000    0.1956700
461000.0000000    0.1858049
461040.0000000    0.1834671
461080.0000000    0.1691417
461120.0000000    0.1713715
461160.0000000    0.1687104
461200.0000000    0.1720665
461240.0000000    0.1946009
461280.0000000    0.1660336
461320.0000000    0.1698173
461360.0000000    0.1722072
461400.0000000    0.1597393
461440.0000000    0.1678770
461480.0000000    0.1742326
461520.0000000    0.1711577
461560.0000000    0.1799238
461600.0000000    0.1612457
461640.0000000    0.1607673
461680.0000000    0.1676618
461720.0000000    0.1799324
461760.0000000    0.1798757
461800.0000000    0.1721547
461840.0000000    0.1939165
461880.0000000    0.1810896
461920.0000000    0.1718402
461960.0000000    0.1560211
462000.0000000    0.1757521
462040.0000000    0.1709917
462080.0000000    0.1968845
462120.0000000    0.1838303
462160.0000000    0.1831077
462200.0000000    0.2060073
462240.0000000    0.1738721
462280.0000000    0.1828244
462320.0000000    0.1695474
462360.0000000    0.1968601
462400.0000000    0.1944407
462440.0000000    0.1951200
462480.0000000    0.1853694
462520.0000000    0.1826210
462560.0000000    0.1925065
462600.0000000    0.1964077
462640.0000000    0.1905900
462680.0000000    0.1828911
462720.0000000    0.1772559
462760.0000000    0.1752507
462800.0000000    0.1835786
462840.0000000    0.1718766
462880.0000000    0.1870357
462920.0000000    0.1638692
462960.0000000    0.1905555
463000.0000000    0.1801182
463040.0000000    0.1794085
463080.0000000    0.1673784
463120.0000000    0.1882765
463160.0000000    0.1729976
463200.0000000    0.1907869
463240.0000000    0.1752266
463280.0000000    0.1708492
463320.0000000    0.1876792
463360.0000000    0.1872861
463400.0000000    0.1960853
463440.0000000    0.1906827
463480.0000000    0.1877754
463520.0000000    0.1740033
463560.0000000    0.1866550
463600.0000000    0.1741780
463640.0000000    0.1656644
463680.0000000    0.1695199
463720.0000000    0.1765992
463760.0000000    0.1795747
463800.0000000    0.1771349
463840.0000000    0.2303417
463880.0000000    0.2272175
463920.0000000    0.2033142
463960.0000000    0.1886914
464000.0000000    0.1930872
464040.0000000    0.1926134
464080.0000000    0.1966387
464120.0000000    0.1910106
464160.0000000    0.2000113
464200.0000000    0.1824538
464240.0000000    0.1834637
464280.0000000    0.1662813
464320.0000000    0.1807584
464360.0000000    0.1603691
464400.0000000    0.1736679
464440.0000000    0.1735174
464480.0000000    0.1592969
464520.0000000    0.1652478
464560.0000000    0.1852383
464600.0000000    0.1818425
464640.0000000    0.1797167
464680.0000000    0.1779740
464720.0000000    0.1786386
464760.0000000    0.1780706
464800.0000000    0.1841277
464840.0000000    0.1809559
464880.0000000    0.1558875
464920.0000000    0.1820444
464960.0000000    0.1623653
465000.0000000    0.1669419
465040.0000000    0.1587996
465080.0000000    0.1809895
465120.0000000    0.1706675
465160.0000000    0.1811458
465200.0000000    0.1816075
465240.0000000    0.1847331
465280.0000000    0.1920543
465320.0000000    0.1809228
465360.0000000    0.1998456
465400.0000000    0.1850827
465440.0000000    0.1795432
465480.0000000    0.1647304
465520.0000000    0.1623060
465560.0000000    0.1727595
465600.0000000    0.1655522
465640.0000000    0.1724723
465680.0000000    0.1779050
465720.0000000    0.1784416
465760.0000000    0.1732644
465800.0000000    0.2014767
465840.0000000    0.1857072
465880.0000000    0.1789282
465920.0000000    0.1856897
465960.0000000    0.1848119
466000.0000000    0.1931722
466040.0000000    0.1988061
466080.0000000    0.1865112
466120.0000000    0.1753056
466160.0000000    0.1873216
466200.0000000    0.1888255
466240.0000000    0.1778279
466280.0000000    0.1833741
466320.0000000    0.1718428
466360.0000000    0.1768980
466400.0000000    0.1789871
466440.0000000    0.1801949
466480.0000000    0.2004745
466520.0000000    0.1988335
466560.0000000    0.1919952
466600.0000000    0.1985862
466640.0000000    0.1986782
466680.0000000    0.1829128
466720.0000000    0.2009628
466760.0000000    0.1982124
466800.0000000    0.1947134
466840.0000000    0.1982144
466880.0000000    0.1904796
466920.0000000    0.2067065
466960.0000000    0.1901236
467000.0000000    0.1835386
467040.0000000    0.1879103
467080.0000000    0.1850872
467120.0000000    0.1938280
467160.0000000    0.1636760
467200.0000000    0.2004339
467240.0000000    0.1747224
467280.0000000    0.1798935
467320.0000000    0.1912151
467360.0000000    0.1918549
467400.0000000    0.1854388
467440.0000000    0.1955874
467480.0000000    0.1880341
467520.0000000    0.1858130
467560.0000000    0.1916144
467600.0000000    0.1787429
467640.0000000    0.1797606
467680.0000000    0.1782561
467720.0000000    0.2058313
467760.0000000    0.1981275
467800.0000000    0.1862942
467840.0000000    0.1921087
467880.0000000    0.1892132
467920.0000000    0.1771787
467960.0000000    0.1885233
468000.0000000    0.1799323
468040.0000000    0.1778189
468080.0000000    0.1792251
468120.0000000    0.1676650
468160.0000000    0.1878373
468200.0000000    0.1798795
468240.0000000    0.1695367
468280.0000000    0.1729706
468320.0000000    0.1977130
468360.0000000    0.1889743
468400.0000000    0.1858933
468440.0000000    0.1808299
468480.0000000    0.1829308
468520.0000000    0.1742706
468560.0000000    0.1969377
468600.0000000    0.1813951
468640.0000000    0.1796633
468680.0000000    0.1712616
468720.0000000    0.1892679
468760.0000000    0.1898291
468800.0000000    0.1829974
468840.0000000    0.1927547
468880.0000000    0.1864780
468920.0000000    0.1883651
468960.0000000    0.1750439
469000.0000000    0.1784040
469040.0000000    0.1735070
469080.0000000    0.1825995
469120.0000000    0.1620199
469160.0000000    0.1747162
469200.0000000    0.1671269
469240.0000000    0.1603416
469280.0000000    0.1493593
469320.0000000    0.1627328
469360.0000000    0.1583669
469400.0000000    0.1585834
469440.0000000    0.1759390
469480.0000000    0.1530527
469520.0000000    0.1811349
469560.0000000    0.1929628
469600.0000000    0.1942520
469640.0000000    0.1762965
469680.0000000    0.1995784
469720.0000000    0.1902200
469760.0000000    0.2062331
469800.0000000    0.1815306
469840.0000000    0.1867037
469880.0000000    0.1970680
469920.0000000    0.1766180
469960.0000000    0.1775547
470000.0000000    0.1805952
470040.0000000    0.1630151
470080.0000000    0.1635388
470120.0000000    0.1876437
470160.0000000    0.1693445
470200.0000000    0.1782760
470240.0000000    0.1747532
470280.0000000    0.1729366
470320.0000000    0.1625818
470360.0000000    0.1755730
470400.0000000    0.1674285
470440.0000000    0.1730521
470480.0000000    0.1760606
470520.0000000    0.1744291
470560.0000000    0.1669437
470600.0000000    0.1713997
470640.0000000    0.1738966
470680.0000000    0.1782155
470720.0000000    0.1583716
470760.0000000    0.1751826
470800.0000000    0.1493648
470840.0000000    0.1569859
470880.0000000    0.1592540
470920.0000000    0.1660559
470960.0000000    0.1792609
471000.0000000    0.1769668
471040.0000000    0.1756991
471080.0000000    0.1671769
471120.0000000    0.1772879
471160.0000000    0.1898484
471200.0000000    0.1770852
471240.0000000    0.1952767
471280.0000000    0.1857885
471320.0000000    0.2053345
471360.0000000    0.1890387
471400.0000000    0.1857522
471440.0000000    0.1705779
471480.0000000    0.1871793
471520.0000000    0.1711800
471560.0000000    0.1843095
471600.0000000    0.2165678
471640.0000000    0.2025631
471680.0000000    0.2066043
471720.0000000    0.1931808
471760.0000000    0.2111455
471800.0000000    0.1999591
471840.0000000    0.1975855
471880.0000000    0.2102846
471920.0000000    0.1983367
471960.0000000    0.2001238
472000.0000000    0.1692255
472040.0000000    0.1758060
472080.0000000    0.1901657
472120.0000000    0.1792198
472160.0000000    0.1890954
472200.0000000    0.1761523
472240.0000000    0.1799900
472280.0000000    0.1898823
472320.0000000    0.1948405
472360.0000000    0.1872935
472400.0000000    0.1910417
472440.0000000    0.1848370
472480.0000000    0.1929890
472520.0000000    0.1946686
472560.0000000    0.1993186
472600.0000000    0.1982682
472640.0000000    0.1929637
472680.0000000    0.1939299
472720.0000000    0.1772963
472760.0000000    0.1914003
472800.0000000    0.1819743
472840.0000000    0.1741637
472880.0000000    0.1849538
472920.0000000    0.1848263
472960.0000000    0.1723268
473000.0000000    0.1822360
473040.0000000    0.1836881
473080.0000000    0.1715914
473120.0000000    0.1656125
473160.0000000    0.1600360
473200.0000000    0.1706083
473240.0000000    0.1431434
473280.0000000    0.1533642
473320.0000000    0.1594075
473360.0000000    0.1689832
473400.0000000    0.1751168
473440.0000000    0.1535145
473480.0000000    0.1557094
473520.0000000    0.1625918
473560.0000000    0.1626411
473600.0000000    0.1715811
473640.0000000    0.1712642
473680.0000000    0.1705122
473720.0000000    0.1552835
473760.0000000    0.1708200
473800.0000000    0.1793189
473840.0000000    0.1655315
473880.0000000    0.1732545
473920.0000000    0.1840214
473960.0000000    0.1752479
474000.0000000    0.1676320
474040.0000000    0.1564022
474080.0000000    0.1543282
474120.0000000    0.1506376
474160.0000000    0.1759462
474200.0000000    0.1685348
474240.0000000    0.1619939
474280.0000000    0.1656646
474320.0000000    0.1688708
474360.0000000    0.1624710
474400.0000000    0.1603202
474440.0000000    0.1599366
474480.0000000    0.1680743
474520.0000000    0.1604172
474560.0000000    0.1627865
474600.0000000    0.1590351
474640.0000000    0.1517540
474680.0000000    0.1652039
474720.0000000    0.1645738
474760.0000000    0.1695876
474800.0000000    0.1594166
474840.0000000    0.1508591
474880.0000000    0.1715370
474920.0000000    0.1746719
474960.0000000    0.1760182
475000.0000000    0.1791553
475040.0000000    0.1721510
475080.0000000    0.1663005
475120.0000000    0.1648391
475160.0000000    0.1596634
475200.0000000    0.1744981
475240.0000000    0.1696661
475280.0000000    0.1628328
475320.0000000    0.1744068
475360.0000000    0.1580835
475400.0000000    0.1548702
475440.0000000    0.1662275
475480.0000000    0.1632797
475520.0000000    0.1666483
475560.0000000    0.1687820
475600.0000000    0.1675383
475640.0000000    0.1554765
475680.0000000    0.1789299
475720.0000000    0.1607982
475760.0000000    0.1524914
475800.0000000    0.1506720
475840.0000000    0.1559866
475880.0000000    0.1610304
475920.0000000    0.1548680
475960.0000000    0.1605956
476000.0000000    0.1660455
476040.0000000    0.1574214
476080.0000000    0.1650459
476120.0000000    0.1557398
476160.0000000    0.1468728
476200.0000000    0.1609208
476240.0000000    0.1593065
476280.0000000    0.1574706
476320.0000000    0.1638861
476360.0000000    0.1616908
476400.0000000    0.1615063
476440.0000000    0.1812631
476480.0000000    0.1691340
476520.0000000    0.1630195
476560.0000000    0.1600617
476600.0000000    0.1839643
476640.0000000    0.1669322
476680.0000000    0.1667575
476720.0000000    0.1585890
476760.0000000    0.1500865
476800.0000000    0.1790501
476840.0000000    0.1643753
476880.0000000    0.1800489
476920.0000000    0.1732170
476960.0000000    0.1850966
477000.0000000    0.1737457
477040.0000000    0.1569129
477080.0000000    0.1653673
477120.0000000    0.1489570
477160.0000000    0.1686599
477200.0000000    0.1714226
477240.0000000    0.1747652
477280.0000000    0.1620822
477320.0000000    0.1711748
477360.0000000    0.1736275
477400.0000000    0.1681638
477440.0000000    0.1831122
477480.0000000    0.1703513
477520.0000000    0.2035471
477560.0000000    0.1832764
477600.0000000    0.1689159
477640.0000000    0.1752553
477680.0000000    0.1929690
477720.0000000    0.1663787
477760.0000000    0.1753231
477800.0000000    0.1712535
477840.0000000    0.1678229
477880.0000000    0.1643998
477920.0000000    0.1674973
477960.0000000    0.1758949
478000.0000000    0.1824097
478040.0000000    0.1793077
478080.0000000    0.1768923
478120.0000000    0.1804113
478160.0000000    0.1845250
478200.0000000    0.1840598
478240.0000000    0.1675788
478280.0000000    0.1758306
478320.0000000    0.1798869
478360.0000000    0.1763907
478400.0000000    0.1788313
478440.0000000    0.1967709
478480.0000000    0.1812141
478520.0000000    0.1878286
478560.0000000    0.1791672
478600.0000000    0.1742412
478640.0000000    0.1783038
478680.0000000    0.1637957
478720.0000000    0.1678892
478760.0000000    0.1634478
478800.0000000    0.1606014
478840.0000000    0.1715814
478880.0000000    0.1629248
478920.0000000    0.1587479
478960.0000000    0.1469671
479000.0000000    0.1490981
479040.0000000    0.1484688
479080.0000000    0.1429730
479120.0000000    0.1491935
479160.0000000    0.1653281
479200.0000000    0.1631434
479240.0000000    0.1614498
479280.0000000    0.1601216
479320.0000000    0.1559282
479360.0000000    0.1510294
479400.0000000    0.1523912
479440.0000000    0.1559371
479480.0000000    0.1566917
479520.0000000    0.1715991
479560.0000000    0.1507372
479600.0000000    0.1683942
479640.0000000    0.1494092
479680.0000000    0.1559390
479720.0000000    0.1540212
479760.0000000    0.1680435
479800.0000000    0.1558426
479840.0000000    0.1749339
479880.0000000    0.1558385
479920.0000000    0.1632421
479960.0000000    0.1527513
480000.0000000    0.1654770
480040.0000000    0.1677195
480080.0000000    0.1515843
480120.0000000    0.1618350
480160.0000000    0.1699279
480200.0000000    0.1583671
480240.0000000    0.1603743
480280.0000000    0.1570424
480320.0000000    0.1611646
480360.0000000    0.1621013
480400.0000000    0.1660385
480440.0000000    0.1637533
480480.0000000    0.1709941
480520.0000000    0.1693948
480560.0000000    0.1685892
480600.0000000    0.1737003
480640.0000000    0.1685187
480680.0000000    0.1523663
480720.0000000    0.1690388
480760.0000000    0.1648680
480800.0000000    0.1692765
480840.0000000    0.1529674
480880.0000000    0.1630516
480920.0000000    0.1587327
480960.0000000    0.1592866
481000.0000000    0.1641944
481040.0000000    0.1819008
481080.0000000    0.1649085
481120.0000000    0.1489853
481160.0000000    0.1614090
481200.0000000    0.1542120
481240.0000000    0.1544395
481280.0000000    0.1574297
481320.0000000    0.1479520
481360.0000000    0.1587106
481400.0000000    0.1655455
481440.0000000    0.1426867
481480.0000000    0.1526451
481520.0000000    0.1699960
481560.0000000    0.1450607
481600.0000000    0.1411030
481640.0000000    0.1447119
481680.0000000    0.1550681
481720.0000000    0.1375177
481760.0000000    0.1528600
481800.0000000    0.1606666
481840.0000000    0.1444998
481880.0000000    0.1428661
481920.0000000    0.1610780
481960.0000000    0.1421158
482000.0000000    0.1480916
482040.0000000    0.1554151
482080.0000000    0.1517240
482120.0000000    0.1577482
482160.0000000    0.1627916
482200.0000000    0.1626366
482240.0000000    0.1584643
482280.0000000    0.1499154
482320.0000000    0.1539071
482360.0000000    0.1466142
482400.0000000    0.1491590
482440.0000000    0.1420894
482480.0000000    0.1617739
482520.0000000    0.1630780
482560.0000000    0.1540550
482600.0000000    0.1524888
482640.0000000    0.1674612
482680.0000000    0.1429211
482720.0000000    0.1490497
482760.0000000    0.1619417
482800.0000000    0.1702198
482840.0000000    0.1668871
482880.0000000    0.1519396
482920.0000000    0.1410021
482960.0000000    0.1517729
483000.0000000    0.1635365
483040.0000000    0.1621054
483080.0000000    0.1594029
483120.0000000    0.1576948
483160.0000000    0.1527820
483200.0000000    0.1547993
483240.0000000    0.1514512
483280.0000000    0.1521173
483320.0000000    0.1610781
483360.0000000    0.1595732
483400.0000000    0.1694562
483440.0000000    0.1689387
483480.0000000    0.1797353
483520.0000000    0.1665477
483560.0000000    0.1596717
483600.0000000    0.1645452
483640.0000000    0.1591157
483680.0000000    0.1398173
483720.0000000    0.1632292
483760.0000000    0.1644567
483800.0000000    0.1482165
483840.0000000    0.1470945
483880.0000000    0.1469847
483920.0000000    0.1574253
483960.0000000    0.1690196
484000.0000000    0.1629264
484040.0000000    0.1543640
484080.0000000    0.1600925
484120.0000000    0.1508421
484160.0000000    0.1382302
484200.0000000    0.1560563
484240.0000000    0.1648887
484280.0000000    0.1519209
484320.0000000    0.1590237
484360.0000000    0.1505730
484400.0000000    0.1620603
484440.0000000    0.1616052
484480.0000000    0.1598201
484520.0000000    0.1609161
484560.0000000    0.1518612
484600.0000000    0.1572171
484640.0000000    0.1726032
484680.0000000    0.1652201
484720.0000000    0.1738075
484760.0000000    0.1629517
484800.0000000    0.1466023
484840.0000000    0.1416089
484880.0000000    0.1538492
484920.0000000    0.1521981
484960.0000000    0.1395709
485000.0000000    0.1483484
485040.0000000    0.1629984
485080.0000000    0.1536018
485120.0000000    0.1541238
485160.0000000    0.1506603
485200.0000000    0.1490117
485240.0000000    0.1555847
485280.0000000    0.1524027
485320.0000000    0.1474507
485360.0000000    0.1387700
485400.0000000    0.1465609
485440.0000000    0.1509816
485480.0000000    0.1412695
485520.0000000    0.1463942
485560.0000000    0.1488968
485600.0000000    0.1607670
485640.0000000    0.1612403
485680.0000000    0.1522746
485720.0000000    0.1536056
485760.0000000    0.1558554
485800.0000000    0.1458460
485840.0000000    0.1445441
485880.0000000    0.1497300
485920.0000000    0.1506512
485960.0000000    0.1554793
486000.0000000    0.1565189
486040.0000000    0.1493095
486080.0000000    0.1504210
486120.0000000    0.1462152
486160.0000000    0.1410867
486200.0000000    0.1389551
486240.0000000    0.1483809
486280.0000000    0.1463775
486320.0000000    0.1604484
486360.0000000    0.1582062
486400.0000000    0.1539110
486440.0000000    0.1559739
486480.0000000    0.1486126
486520.0000000    0.1607690
486560.0000000    0.1541993
486600.0000000    0.1581623
486640.0000000    0.1589681
486680.0000000    0.1448810
486720.0000000    0.1554908
486760.0000000    0.1460063
486800.0000000    0.1667708
486840.0000000    0.1445648
486880.0000000    0.1524535
486920.0000000    0.1438740
486960.0000000    0.1515642
487000.0000000    0.1539978
487040.0000000    0.1419331
487080.0000000    0.1507967
487120.0000000    0.1419297
487160.0000000    0.1408607
487200.0000000    0.1615456
487240.0000000    0.1582449
487280.0000000    0.1508205
487320.0000000    0.1493365
487360.0000000    0.1585393
487400.0000000    0.1535105
487440.0000000    0.1689436
487480.0000000    0.1423053
487520.0000000    0.1367372
487560.0000000    0.1358070
487600.0000000    0.1452279
487640.0000000    0.1627256
487680.0000000    0.1566757
487720.0000000    0.1571519
487760.0000000    0.1418671
487800.0000000    0.1577724
487840.0000000    0.1512377
487880.0000000    0.1559800
487920.0000000    0.1564409
487960.0000000    0.1527082
488000.0000000    0.1645326
488040.0000000    0.1645952
488080.0000000    0.1613572
488120.0000000    0.1678187
488160.0000000    0.1599505
488200.0000000    0.1458377
488240.0000000    0.1493342
488280.0000000    0.1531259
488320.0000000    0.1621099
488360.0000000    0.1482530
488400.0000000    0.1579012
488440.0000000    0.1713854
488480.0000000    0.1612995
488520.0000000    0.1719629
488560.0000000    0.1595891
488600.0000000    0.1709853
488640.0000000    0.1621637
488680.0000000    0.1662253
488720.0000000    0.1780882
488760.0000000    0.1616856
488800.0000000    0.1612931
488840.0000000    0.1518002
488880.0000000    0.1411988
488920.0000000    0.1449471
488960.0000000    0.1585197
489000.0000000    0.1704935
489040.0000000    0.1743021
489080.0000000    0.1369763
489120.0000000    0.1400856
489160.0000000    0.1563013
489200.0000000    0.1600821
489240.0000000    0.1620858
489280.0000000    0.1489691
489320.0000000    0.1519899
489360.0000000    0.1470223
489400.0000000    0.1584714
489440.0000000    0.1578753
489480.0000000    0.1496068
489520.0000000    0.1525796
489560.0000000    0.1592458
489600.0000000    0.1631518
489640.0000000    0.1634588
489680.0000000    0.1735411
489720.0000000    0.1700561
489760.0000000    0.1848515
489800.0000000    0.1658498
489840.0000000    0.1576603
489880.0000000    0.1442172
489920.0000000    0.1672502
489960.0000000    0.1432951
490000.0000000    0.1551282
490040.0000000    0.1501028
490080.0000000    0.1533285
490120.0000000    0.1514087
490160.0000000    0.1548870
490200.0000000    0.1446297
490240.0000000    0.1521691
490280.0000000    0.1421116
490320.0000000    0.1454954
490360.0000000    0.1587055
490400.0000000    0.1590869
490440.0000000    0.1583227
490480.0000000    0.1429446
490520.0000000    0.1531984
490560.0000000    0.1576140
490600.0000000    0.1346811
490640.0000000    0.1548120
490680.0000000    0.1484832
490720.0000000    0.1433392
490760.0000000    0.1441772
490800.0000000    0.1520181
490840.0000000    0.1670116
490880.0000000    0.1618411
490920.0000000    0.1485804
490960.0000000    0.1583070
491000.0000000    0.1762402
491040.0000000    0.1681751
491080.0000000    0.1541763
491120.0000000    0.1648859
491160.0000000    0.1532206
491200.0000000    0.1530181
491240.0000000    0.1619309
491280.0000000    0.1474786
491320.0000000    0.1376124
491360.0000000    0.1474947
491400.0000000    0.1715739
491440.0000000    0.1606009
491480.0000000    0.1601007
491520.0000000    0.1550881
491560.0000000    0.1551285
491600.0000000    0.1628687
491640.0000000    0.1416455
491680.0000000    0.1438844
491720.0000000    0.1617328
491760.0000000    0.1481909
491800.0000000    0.1320411
491840.0000000    0.1521359
491880.0000000    0.1343941
491920.0000000    0.1445160
491960.0000000    0.1441040
492000.0000000    0.1569604
492040.0000000    0.1453014
492080.0000000    0.1417476
492120.0000000    0.1538765
492160.0000000    0.1719996
492200.0000000    0.1686479
492240.0000000    0.1467348
492280.0000000    0.1579541
492320.0000000    0.1610361
492360.0000000    0.1417750
492400.0000000    0.1510351
492440.0000000    0.1477150
492480.0000000    0.1642844
492520.0000000    0.1612636
492560.0000000    0.1494371
492600.0000000    0.1540074
492640.0000000    0.1636151
492680.0000000    0.1557572
492720.0000000    0.1474902
492760.0000000    0.1423837
492800.0000000    0.1508969
492840.0000000    0.1563406
492880.0000000    0.1476661
492920.0000000    0.1575224
492960.0000000    0.1545349
493000.0000000    0.1644881
493040.0000000    0.1459192
493080.0000000    0.1408554
493120.0000000    0.1451588
493160.0000000    0.1579702
493200.0000000    0.1726480
493240.0000000    0.1600062
493280.0000000    0.1569291
493320.0000000    0.1541593
493360.0000000    0.1576428
493400.0000000    0.1664120
493440.0000000    0.1729369
493480.0000000    0.1572428
493520.0000000    0.1554710
493560.0000000    0.1440552
493600.0000000    0.1658545
493640.0000000    0.1497929
493680.0000000    0.1401492
493720.0000000    0.1559254
493760.0000000    0.1541125
493800.0000000    0.1544281
493840.0000000    0.1638880
493880.0000000    0.1510680
493920.0000000    0.1629970
493960.0000000    0.1579453
494000.0000000    0.1481487
494040.0000000    0.1784734
494080.0000000    0.1522570
494120.0000000    0.1470033
494160.0000000    0.1562296
494200.0000000    0.1387903
494240.0000000    0.1393319
494280.0000000    0.1550415
494320.0000000    0.1546180
494360.0000000    0.1414911
494400.0000000    0.1556808
494440.0000000    0.1464222
494480.0000000    0.1468141
494520.0000000    0.1504151
494560.0000000    0.1568969
494600.0000000    0.1463554
494640.0000000    0.1478211
494680.0000000    0.1342394
494720.0000000    0.1476574
494760.0000000    0.1510578
494800.0000000    0.1570192
494840.0000000    0.1502324
494880.0000000    0.1441303
494920.0000000    0.1547039
494960.0000000    0.1620327
495000.0000000    0.1461422
495040.0000000    0.1398150
495080.0000000    0.1351914
495120.0000000    0.1493855
495160.0000000    0.1573130
495200.0000000    0.1487208
495240.0000000    0.1385875
495280.0000000    0.1337186
495320.0000000    0.1492794
495360.0000000    0.1438381
495400.0000000    0.1508326
495440.0000000    0.1497631
495480.0000000    0.1411959
495520.0000000    0.1377563
495560.0000000    0.1472647
495600.0000000    0.1730494
495640.0000000    0.1427279
495680.0000000    0.1412410
495720.0000000    0.1438172
495760.0000000    0.1515089
495800.0000000    0.1452905
495840.0000000    0.1501133
495880.0000000    0.1651100
495920.0000000    0.1617741
495960.0000000    0.1533348
496000.0000000    0.1532185
496040.0000000    0.1668354
496080.0000000    0.1470507
496120.0000000    0.1560494
496160.0000000    0.1599257
496200.0000000    0.1620882
496240.0000000    0.1545992
496280.0000000    0.1634502
496320.0000000    0.1659874
496360.0000000    0.1657344
496400.0000000    0.1507493
496440.0000000    0.1624156
496480.0000000    0.1542625
496520.0000000    0.1559820
496560.0000000    0.1475840
496600.0000000    0.1527883
496640.0000000    0.1519994
496680.0000000    0.1416053
496720.0000000    0.1585089
496760.0000000    0.1558877
496800.0000000    0.1622736
496840.0000000    0.1586372
496880.0000000    0.1606252
496920.0000000    0.1661705
496960.0000000    0.1465127
497000.0000000    0.1529522
497040.0000000    0.1488813
497080.0000000    0.1471179
497120.0000000    0.1405795
497160.0000000    0.1371921
497200.0000000    0.1462806
497240.0000000    0.1530779
497280.0000000    0.1485743
497320.0000000    0.1399456
497360.0000000    0.1608737
497400.0000000    0.1472436
497440.0000000    0.1543110
497480.0000000    0.1479042
497520.0000000    0.1466807
497560.0000000    0.1451017
497600.0000000    0.1499784
497640.0000000    0.1549789
497680.0000000    0.1438832
497720.0000000    0.1534605
497760.0000000    0.1749970
497800.0000000    0.1695736
497840.0000000    0.1488235
497880.0000000    0.1579702
497920.0000000    0.1642094
497960.0000000    0.1596622
498000.0000000    0.1426004
498040.0000000    0.1507727
498080.0000000    0.1345301
498120.0000000    0.1316494
498160.0000000    0.1426654
498200.0000000    0.1454765
498240.0000000    0.1390186
498280.0000000    0.1448650
498320.0000000    0.1395926
498360.0000000    0.1383803
498400.0000000    0.1554908
498440.0000000    0.1500680
498480.0000000    0.1324392
498520.0000000    0.1495831
498560.0000000    0.1339514
498600.0000000    0.1411089
498640.0000000    0.1374144
498680.0000000    0.1547787
498720.0000000    0.1497537
498760.0000000    0.1407585
498800.0000000    0.1500445
498840.0000000    0.1407471
498880.0000000    0.1440688
498920.0000000    0.1559595
498960.0000000    0.1600385
499000.0000000    0.1401535
499040.0000000    0.1452609
499080.0000000    0.1337750
499120.0000000    0.1393440
499160.0000000    0.1383814
499200.0000000    0.1306120
499240.0000000    0.1464832
499280.0000000    0.1455587
499320.0000000    0.1360105
499360.0000000    0.1286171
499400.0000000    0.1343165
499440.0000000    0.1418786
499480.0000000    0.1405763
499520.0000000    0.1382782
499560.0000000    0.1434917
499600.0000000    0.1500086
499640.0000000    0.1591435
499680.0000000    0.1440770
499720.0000000    0.1441029
499760.0000000    0.1481507
499800.0000000    0.1366821
499840.0000000    0.1443198
499880.0000000    0.1546647
499920.0000000    0.1431707
499960.0000000    0.1435514
500000.0000000    0.1417775
500040.0000000    0.1397367
500080.0000000    0.1396400
500120.0000000    0.1515904
500160.0000000    0.1391798
500200.0000000    0.1328660
500240.0000000    0.1466900
500280.0000000    0.1339589
500320.0000000    0.1380004
500360.0000000    0.1334832
500400.0000000    0.1474300
500440.0000000    0.1447059
500480.0000000    0.1372919
500520.0000000    0.1344644
500560.0000000    0.1386594
500600.0000000    0.1380271
500640.0000000    0.1418110
500680.0000000    0.1380039
500720.0000000    0.1385136
500760.0000000    0.1377829
500800.0000000    0.1277682
500840.0000000    0.1279272
500880.0000000    0.1326895
500920.0000000    0.1311122
500960.0000000    0.1286000
501000.0000000    0.1263204
501040.0000000    0.1263525
501080.0000000    0.1339374
501120.0000000    0.1337774
501160.0000000    0.1438559
501200.0000000    0.1416885
501240.0000000    0.1397909
501280.0000000    0.1367162
501320.0000000    0.1433039
501360.0000000    0.1498050
501400.0000000    0.1388097
501440.0000000    0.1453204
501480.0000000    0.1453571
501520.0000000    0.1489901
501560.0000000    0.1550419
501600.0000000    0.1621784
501640.0000000    0.1430582
501680.0000000    0.1398048
501720.0000000    0.1436119
501760.0000000    0.1458436
501800.0000000    0.1441964
501840.0000000    0.1455501
501880.0000000    0.1392449
501920.0000000    0.1450159
501960.0000000    0.1422240
502000.0000000    0.1390442
502040.0000000    0.1273604
502080.0000000    0.1393776
502120.0000000    0.1405426
502160.0000000    0.1360116
502200.0000000    0.1418273
502240.0000000    0.1406781
502280.0000000    0.1393413
502320.0000000    0.1485735
502360.0000000    0.1600329
502400.0000000    0.1426443
502440.0000000    0.1452138
502480.0000000    0.1352632
502520.0000000    0.1426677
502560.0000000    0.1464798
502600.0000000    0.1474056
502640.0000000    0.1448159
502680.0000000    0.1514306
502720.0000000    0.1598176
502760.0000000    0.1720239
502800.0000000    0.1455154
502840.0000000    0.1605504
502880.0000000    0.1488561
502920.0000000    0.1417681
502960.0000000    0.1402587
503000.0000000    0.1480644
503040.0000000    0.1556021
503080.0000000    0.1566955
503120.0000000    0.1591302
503160.0000000    0.1415145
503200.0000000    0.1420010
503240.0000000    0.1441745
503280.0000000    0.1495517
503320.0000000    0.1659060
503360.0000000    0.1530747
503400.0000000    0.1481751
503440.0000000    0.1452104
503480.0000000    0.1400653
503520.0000000    0.1478125
503560.0000000    0.1395968
503600.0000000    0.1540231
503640.0000000    0.1495621
503680.0000000    0.1577536
503720.0000000    0.1453329
503760.0000000    0.1486459
503800.0000000    0.1404565
503840.0000000    0.1401348
503880.0000000    0.1437912
503920.0000000    0.1480203
503960.0000000    0.1570711
504000.0000000    0.1449676
504040.0000000    0.1527886
504080.0000000    0.1609284
504120.0000000    0.1345837
504160.0000000    0.1386133
504200.0000000    0.1365956
504240.0000000    0.1362249
504280.0000000    0.1389517
504320.0000000    0.1316972
504360.0000000    0.1402683
504400.0000000    0.1532562
504440.0000000    0.1423572
504480.0000000    0.1522100
504520.0000000    0.1330311
504560.0000000    0.1426596
504600.0000000    0.1496843
504640.0000000    0.1409087
504680.0000000    0.1494605
504720.0000000    0.1600943
504760.0000000    0.1581082
504800.0000000    0.1566654
504840.0000000    0.1492908
504880.0000000    0.1490988
504920.0000000    0.1425437
504960.0000000    0.1389198
505000.0000000    0.1438475
505040.0000000    0.1445283
505080.0000000    0.1531904
505120.0000000    0.1579828
505160.0000000    0.1459741
505200.0000000    0.1543575
505240.0000000    0.1397570
505280.0000000    0.1471295
505320.0000000    0.1468377
505360.0000000    0.1516778
505400.0000000    0.1454591
505440.0000000    0.1443817
505480.0000000    0.1516836
505520.0000000    0.1404698
505560.0000000    0.1466066
505600.0000000    0.1315949
505640.0000000    0.1392904
505680.0000000    0.1400888
505720.0000000    0.1456808
505760.0000000    0.1438291
505800.0000000    0.1403706
505840.0000000    0.1463410
505880.0000000    0.1393652
505920.0000000    0.1496838
505960.0000000    0.1487681
506000.0000000    0.1470544
506040.0000000    0.1478215
506080.0000000    0.1396443
506120.0000000    0.1386249
506160.0000000    0.1325279
506200.0000000    0.1430957
506240.0000000    0.1489940
506280.0000000    0.1468652
506320.0000000    0.1565650
506360.0000000    0.1461817
506400.0000000    0.1388203
506440.0000000    0.1483181
506480.0000000    0.1499602
506520.0000000    0.1431897
506560.0000000    0.1470574
506600.0000000    0.1546316
506640.0000000    0.1430414
506680.0000000    0.1419341
506720.0000000    0.1560541
506760.0000000    0.1637711
506800.0000000    0.1407230
506840.0000000    0.1545164
506880.0000000    0.1521636
506920.0000000    0.1607643
506960.0000000    0.1428086
507000.0000000    0.1562501
507040.0000000    0.1658962
507080.0000000    0.1628834
507120.0000000    0.1652456
507160.0000000    0.1752344
507200.0000000    0.1604560
507240.0000000    0.1505437
507280.0000000    0.1566674
507320.0000000    0.1434027
507360.0000000    0.1582907
507400.0000000    0.1399763
507440.0000000    0.1526618
507480.0000000    0.1422928
507520.0000000    0.1443994
507560.0000000    0.1529942
507600.0000000    0.1488730
507640.0000000    0.1549062
507680.0000000    0.1491003
507720.0000000    0.1525331
507760.0000000    0.1510045
507800.0000000    0.1557929
507840.0000000    0.1514859
507880.0000000    0.1537543
507920.0000000    0.1496901
507960.0000000    0.1475687
508000.0000000    0.1547328
508040.0000000    0.1500361
508080.0000000    0.1469218
508120.0000000    0.1532556
508160.0000000    0.1528044
508200.0000000    0.1707223
508240.0000000    0.1622388
508280.0000000    0.1525289
508320.0000000    0.1434486
508360.0000000    0.1483468
508400.0000000    0.1393758
508440.0000000    0.1550005
508480.0000000    0.1396243
508520.0000000    0.1479617
508560.0000000    0.1401477
508600.0000000    0.1548504
508640.0000000    0.1541702
508680.0000000    0.1602371
508720.0000000    0.1478009
508760.0000000    0.1487378
508800.0000000    0.1578506
508840.0000000    0.1498732
508880.0000000    0.1446883
508920.0000000    0.1491138
508960.0000000    0.1498795
509000.0000000    0.1482903
509040.0000000    0.1518504
509080.0000000    0.1603644
509120.0000000    0.1606790
509160.0000000    0.1635998
509200.0000000    0.1677350
509240.0000000    0.1601020
509280.0000000    0.1486020
509320.0000000    0.1574378
509360.0000000    0.1627337
509400.0000000    0.1561192
509440.0000000    0.1475541
509480.0000000    0.1550102
509520.0000000    0.1585286
509560.0000000    0.1513014
509600.0000000    0.1453683
509640.0000000    0.1544329
509680.0000000    0.1412104
509720.0000000    0.1446386
509760.0000000    0.1618214
509800.0000000    0.1523266
509840.0000000    0.1577857
509880.0000000    0.1535608
509920.0000000    0.1557908
509960.0000000    0.1717775
510000.0000000    0.1542885
510040.0000000    0.1570741
510080.0000000    0.1373252
510120.0000000    0.1471609
510160.0000000    0.1426593
510200.0000000    0.1475015
510240.0000000    0.1546422
510280.0000000    0.1519694
510320.0000000    0.1419865
510360.0000000    0.1328883
510400.0000000    0.1308661
510440.0000000    0.1277051
510480.0000000    0.1379831
510520.0000000    0.1375579
510560.0000000    0.1532521
510600.0000000    0.1475018
510640.0000000    0.1457531
510680.0000000    0.1442509
510720.0000000    0.1478019
510760.0000000    0.1403340
510800.0000000    0.1496097
510840.0000000    0.1460815
510880.0000000    0.1472254
510920.0000000    0.1449521
510960.0000000    0.1422871
511000.0000000    0.1491119
511040.0000000    0.1341253
511080.0000000    0.1469266
511120.0000000    0.1378044
511160.0000000    0.1486052
511200.0000000    0.1371969
511240.0000000    0.1427908
511280.0000000    0.1465044
511320.0000000    0.1340023
511360.0000000    0.1436244
511400.0000000    0.1424592
511440.0000000    0.1428631
511480.0000000    0.1438368
511520.0000000    0.1424053
511560.0000000    0.1390756
511600.0000000    0.1369250
511640.0000000    0.1397697
511680.0000000    0.1460617
511720.0000000    0.1303272
511760.0000000    0.1465716
511800.0000000    0.1566249
511840.0000000    0.1432525
511880.0000000    0.1344702
511920.0000000    0.1365638
511960.0000000    0.1438557
512000.0000000    0.1415904
512040.0000000    0.1521330
512080.0000000    0.1452737
512120.0000000    0.1380933
512160.0000000    0.1334169
512200.0000000    0.1451167
512240.0000000    0.1334276
512280.0000000    0.1327261
512320.0000000    0.1459240
512360.0000000    0.1435250
512400.0000000    0.1344428
512440.0000000    0.1422074
512480.0000000    0.1435535
512520.0000000    0.1464013
512560.0000000    0.1539068
512600.0000000    0.1517830
512640.0000000    0.1472992
512680.0000000    0.1407557
512720.0000000    0.1390465
512760.0000000    0.1407233
512800.0000000    0.1362585
512840.0000000    0.1310988
512880.0000000    0.1428475
512920.0000000    0.1471582
512960.0000000    0.1421822
513000.0000000    0.1471691
513040.0000000    0.1392040
513080.0000000    0.1501213
513120.0000000    0.1456806
513160.0000000    0.1423012
513200.0000000    0.1441191
513240.0000000    0.1472009
513280.0000000    0.1405239
513320.0000000    0.1400912
513360.0000000    0.1469103
513400.0000000    0.1532056
513440.0000000    0.1627973
513480.0000000    0.1725522
513520.0000000    0.1618174
513560.0000000    0.1545281
513600.0000000    0.1383804
513640.0000000    0.1460531
513680.0000000    0.1459921
513720.0000000    0.1468004
513760.0000000    0.1428046
513800.0000000    0.1407714
513840.0000000    0.1382920
513880.0000000    0.1436840
513920.0000000    0.1443390
513960.0000000    0.1483383
514000.0000000    0.1492105
514040.0000000    0.1523287
514080.0000000    0.1420271
514120.0000000    0.1479710
514160.0000000    0.1405725
514200.0000000    0.1348113
514240.0000000    0.1356614
514280.0000000    0.1212212
514320.0000000    0.1328379
514360.0000000    0.1367056
514400.0000000    0.1407508
514440.0000000    0.1379994
514480.0000000    0.1326032
514520.0000000    0.1323582
514560.0000000    0.1315279
514600.0000000    0.1414993
514640.0000000    0.1313645
514680.0000000    0.1323807
514720.0000000    0.1366623
514760.0000000    0.1400586
514800.0000000    0.1522467
514840.0000000    0.1416892
514880.0000000    0.1415763
514920.0000000    0.1425991
514960.0000000    0.1425713
515000.0000000    0.1440827
515040.0000000    0.1462443
515080.0000000    0.1407180
515120.0000000    0.1482788
515160.0000000    0.1477480
515200.0000000    0.1460625
515240.0000000    0.1539920
515280.0000000    0.1429626
515320.0000000    0.1363375
515360.0000000    0.1438960
515400.0000000    0.1492001
515440.0000000    0.1395330
515480.0000000    0.1566440
515520.0000000    0.1577123
515560.0000000    0.1471643
515600.0000000    0.1424527
515640.0000000    0.1371990
515680.0000000    0.1351825
515720.0000000    0.1390391
515760.0000000    0.1369510
515800.0000000    0.1370913
515840.0000000    0.1460752
515880.0000000    0.1469638
515920.0000000    0.1339002
515960.0000000    0.1417837
516000.0000000    0.1530698
516040.0000000    0.1385906
516080.0000000    0.1350373
516120.0000000    0.1389918
516160.0000000    0.1361957
516200.0000000    0.1416082
516240.0000000    0.1334762
516280.0000000    0.1407427
516320.0000000    0.1401590
516360.0000000    0.1537924
516400.0000000    0.1532767
516440.0000000    0.1479490
516480.0000000    0.1460776
516520.0000000    0.1691179
516560.0000000    0.1607945
516600.0000000    0.1551150
516640.0000000    0.1516059
516680.0000000    0.1496634
516720.0000000    0.1426560
516760.0000000    0.1564653
516800.0000000    0.1704769
516840.0000000    0.1534099
516880.0000000    0.1586242
516920.0000000    0.1551710
516960.0000000    0.1428470
517000.0000000    0.1496810
517040.0000000    0.1464375
517080.0000000    0.1512419
517120.0000000    0.1463030
517160.0000000    0.1488471
517200.0000000    0.1444894
517240.0000000    0.1454124
517280.0000000    0.1469519
517320.0000000    0.1446970
517360.0000000    0.1510074
517400.0000000    0.1590668
517440.0000000    0.1614607
517480.0000000    0.1598872
517520.0000000    0.1466182
517560.0000000    0.1435637
517600.0000000    0.1550921
517640.0000000    0.1680157
517680.0000000    0.1535114
517720.0000000    0.1540792
517760.0000000    0.1613978
517800.0000000    0.1480418
517840.0000000    0.1371852
517880.0000000    0.1478818
517920.0000000    0.1354198
517960.0000000    0.1522021
518000.0000000    0.1521433
518040.0000000    0.1516835
518080.0000000    0.1508413
518120.0000000    0.1396465
518160.0000000    0.1407107
518200.0000000    0.1457901
518240.0000000    0.1422640
518280.0000000    0.1546994
518320.0000000    0.1499312
518360.0000000    0.1382886
518400.0000000    0.1452452
518440.0000000    0.1407883
518480.0000000    0.1431658
518520.0000000    0.1489686
518560.0000000    0.1437332
518600.0000000    0.1383161
518640.0000000    0.1434630
518680.0000000    0.1453468
518720.0000000    0.1562251
518760.0000000    0.1555295
518800.0000000    0.1368604
518840.0000000    0.1561266
518880.0000000    0.1442467
518920.0000000    0.1432585
518960.0000000    0.1447256
519000.0000000    0.1563598
519040.0000000    0.1552138
519080.0000000    0.1740201
519120.0000000    0.1620086
519160.0000000    0.1575170
519200.0000000    0.1634967
519240.0000000    0.1627264
519280.0000000    0.1628574
519320.0000000    0.1551826
519360.0000000    0.1580021
519400.0000000    0.1690400
519440.0000000    0.1505936
519480.0000000    0.1531349
519520.0000000    0.1514662
519560.0000000    0.1431647
519600.0000000    0.1739996
519640.0000000    0.1769907
519680.0000000    0.1802335
519720.0000000    0.1554883
519760.0000000    0.1710610
519800.0000000    0.1456492
519840.0000000    0.1554588
519880.0000000    0.1599820
519920.0000000    0.1597329
519960.0000000    0.1497850
520000.0000000    0.1505032
520040.0000000    0.1547170
520080.0000000    0.1561694
520120.0000000    0.1429387
520160.0000000    0.1398625
520200.0000000    0.1483469
520240.0000000    0.1484017
520280.0000000    0.1472100
520320.0000000    0.1445672
520360.0000000    0.1508008
520400.0000000    0.1503519
520440.0000000    0.1469943
520480.0000000    0.1671648
520520.0000000    0.1515095
520560.0000000    0.1413840
520600.0000000    0.1373786
520640.0000000    0.1463542
520680.0000000    0.1386009
520720.0000000    0.1567404
520760.0000000    0.1530399
520800.0000000    0.1728379
520840.0000000    0.1594876
520880.0000000    0.1533340
520920.0000000    0.1436779
520960.0000000    0.1547317
521000.0000000    0.1495275
521040.0000000    0.1541986
521080.0000000    0.1550903
521120.0000000    0.1454877
521160.0000000    0.1521987
521200.0000000    0.1578698
521240.0000000    0.1533859
521280.0000000    0.1525650
521320.0000000    0.1610439
521360.0000000    0.1637788
521400.0000000    0.1632923
521440.0000000    0.1589856
521480.0000000    0.1459614
521520.0000000    0.1377071
521560.0000000    0.1483520
521600.0000000    0.1405643
521640.0000000    0.1393645
521680.0000000    0.1463398
521720.0000000    0.1443753
521760.0000000    0.1385048
521800.0000000    0.1403526
521840.0000000    0.1377884
521880.0000000    0.1358481
521920.0000000    0.1398823
521960.0000000    0.1430829
522000.0000000    0.1423405
522040.0000000    0.1452002
522080.0000000    0.1581924
522120.0000000    0.1420581
522160.0000000    0.1522397
522200.0000000    0.1498407
522240.0000000    0.1613407
522280.0000000    0.1490470
522320.0000000    0.1576367
522360.0000000    0.1517166
522400.0000000    0.1553976
522440.0000000    0.1498913
522480.0000000    0.1491528
522520.0000000    0.1464888
522560.0000000    0.1427624
522600.0000000    0.1418556
522640.0000000    0.1434458
522680.0000000    0.1394087
522720.0000000    0.1376173
522760.0000000    0.1387758
522800.0000000    0.1515076
522840.0000000    0.1558209
522880.0000000    0.1412615
522920.0000000    0.1423867
522960.0000000    0.1504887
523000.0000000    0.1386618
523040.0000000    0.1617830
523080.0000000    0.1497551
523120.0000000    0.1542143
523160.0000000    0.1509075
523200.0000000    0.1486021
523240.0000000    0.1448507
523280.0000000    0.1458913
523320.0000000    0.1537364
523360.0000000    0.1434244
523400.0000000    0.1555934
523440.0000000    0.1522786
523480.0000000    0.1522607
523520.0000000    0.1419082
523560.0000000    0.1494983
523600.0000000    0.1627771
523640.0000000    0.1619400
523680.0000000    0.1599164
523720.0000000    0.1446632
523760.0000000    0.1638964
523800.0000000    0.1524725
523840.0000000    0.1524800
523880.0000000    0.1485762
523920.0000000    0.1680669
523960.0000000    0.1365031
524000.0000000    0.1558640
524040.0000000    0.1486754
524080.0000000    0.1453078
524120.0000000    0.1445380
524160.0000000    0.1431823
524200.0000000    0.1561412
524240.0000000    0.1570297
524280.0000000    0.1566838
524320.0000000    0.1602111
524360.0000000    0.1560656
524400.0000000    0.1638060
524440.0000000    0.1605140
524480.0000000    0.1574469
524520.0000000    0.1584541
524560.0000000    0.1588868
524600.0000000    0.1788156
524640.0000000    0.1831801
524680.0000000    0.1618158
524720.0000000    0.1546088
524760.0000000    0.1608084
524800.0000000    0.1423082
524840.0000000    0.1583766
524880.0000000    0.1622602
524920.0000000    0.1504222
524960.0000000    0.1573970
525000.0000000    0.1480174
525040.0000000    0.1573612
525080.0000000    0.1585467
525120.0000000    0.1498490
525160.0000000    0.1621295
525200.0000000    0.1511494
525240.0000000    0.1510532
525280.0000000    0.1470774
525320.0000000    0.1530328
525360.0000000    0.1589046
525400.0000000    0.1579894
525440.0000000    0.1545537
525480.0000000    0.1577573
525520.0000000    0.1521869
525560.0000000    0.1589267
525600.0000000    0.1611665
525640.0000000    0.1486431
525680.0000000    0.1473958
525720.0000000    0.1504032
525760.0000000    0.1583732
525800.0000000    0.1427220
525840.0000000    0.1398282
525880.0000000    0.1415749
525920.0000000    0.1407153
525960.0000000    0.1388901
526000.0000000    0.1364462
526040.0000000    0.1406815
526080.0000000    0.1373101
526120.0000000    0.1539370
526160.0000000    0.1387731
526200.0000000    0.1406169
526240.0000000    0.1361358
526280.0000000    0.1407577
526320.0000000    0.1380329
526360.0000000    0.1353724
526400.0000000    0.1472746
526440.0000000    0.1419004
526480.0000000    0.1459823
526520.0000000    0.1638483
526560.0000000    0.1538043
526600.0000000    0.1714085
526640.0000000    0.1695601
526680.0000000    0.1559449
526720.0000000    0.1697653
526760.0000000    0.1524867
526800.0000000    0.1403510
526840.0000000    0.1375823
526880.0000000    0.1521213
526920.0000000    0.1485648
526960.0000000    0.1411064
527000.0000000    0.1306083
527040.0000000    0.1322903
527080.0000000    0.1422342
527120.0000000    0.1449655
527160.0000000    0.1590483
527200.0000000    0.1395007
527240.0000000    0.1350734
527280.0000000    0.1528937
527320.0000000    0.1424379
527360.0000000    0.1390693
527400.0000000    0.1469215
527440.0000000    0.1459876
527480.0000000    0.1413648
527520.0000000    0.1511061
527560.0000000    0.1456275
527600.0000000    0.1360480
527640.0000000    0.1622664
527680.0000000    0.1544821
527720.0000000    0.1575429
527760.0000000    0.1485700
527800.0000000    0.1499488
527840.0000000    0.1369686
527880.0000000    0.1435510
527920.0000000    0.1505986
527960.0000000    0.1429251
528000.0000000    0.1560171
528040.0000000    0.1554481
528080.0000000    0.1532160
528120.0000000    0.1490152
528160.0000000    0.1486703
528200.0000000    0.1457735
528240.0000000    0.1501185
528280.0000000    0.1570839
528320.0000000    0.1616813
528360.0000000    0.1480744
528400.0000000    0.1469835
528440.0000000    0.1576005
528480.0000000    0.1437996
528520.0000000    0.1480921
528560.0000000    0.1485706
528600.0000000    0.1441179
528640.0000000    0.1431433
528680.0000000    0.1394309
528720.0000000    0.1516259
528760.0000000    0.1570599
528800.0000000    0.1583671
528840.0000000    0.1688753
528880.0000000    0.1514914
528920.0000000    0.1634369
528960.0000000    0.1702731
529000.0000000    0.1587850
529040.0000000    0.1570124
529080.0000000    0.1441807
529120.0000000    0.1515330
529160.0000000    0.1465408
529200.0000000    0.1513147
529240.0000000    0.1568848
529280.0000000    0.1485658
529320.0000000    0.1534779
529360.0000000    0.1470632
529400.0000000    0.1533584
529440.0000000    0.1646020
529480.0000000    0.1606418
529520.0000000    0.1477331
529560.0000000    0.1322929
529600.0000000    0.1337622
529640.0000000    0.1485889
529680.0000000    0.1497670
529720.0000000    0.1649732
529760.0000000    0.1451859
529800.0000000    0.1462631
529840.0000000    0.1463197
529880.0000000    0.1519440
529920.0000000    0.1535536
529960.0000000    0.1479615
530000.0000000    0.1471643
530040.0000000    0.1398882
530080.0000000    0.1378041
530120.0000000    0.1468217
530160.0000000    0.1384033
530200.0000000    0.1462167
530240.0000000    0.1474659
530280.0000000    0.1467812
530320.0000000    0.1542140
530360.0000000    0.1475035
530400.0000000    0.1413247
530440.0000000    0.1447312
530480.0000000    0.1472270
530520.0000000    0.1639822
530560.0000000    0.1553674
530600.0000000    0.1506027
530640.0000000    0.1460387
530680.0000000    0.1440360
530720.0000000    0.1435031
530760.0000000    0.1476550
530800.0000000    0.1413400
530840.0000000    0.1510943
530880.0000000    0.1466728
530920.0000000    0.1489648
530960.0000000    0.1537812
531000.0000000    0.1555644
531040.0000000    0.1560155
531080.0000000    0.1615923
531120.0000000    0.1552631
531160.0000000    0.1440367
531200.0000000    0.1483982
531240.0000000    0.1570065
531280.0000000    0.1534304
531320.0000000    0.1552366
531360.0000000    0.1531573
531400.0000000    0.1530837
531440.0000000    0.1595922
531480.0000000    0.1777024
531520.0000000    0.1548750
531560.0000000    0.1565926
531600.0000000    0.1588297
531640.0000000    0.1566116
531680.0000000    0.1589257
531720.0000000    0.1503250
531760.0000000    0.1533630
531800.0000000    0.1425579
531840.0000000    0.1431539
531880.0000000    0.1465316
531920.0000000    0.1481444
531960.0000000    0.1458549
532000.0000000    0.1576056
532040.0000000    0.1549180
532080.0000000    0.1480825
532120.0000000    0.1663699
532160.0000000    0.1715836
532200.0000000    0.1502282
532240.0000000    0.1536361
532280.0000000    0.1524968
532320.0000000    0.1525332
532360.0000000    0.1552543
532400.0000000    0.1638703
532440.0000000    0.1459916
532480.0000000    0.1529699
532520.0000000    0.1520409
532560.0000000    0.1475681
532600.0000000    0.1566525
532640.0000000    0.1568399
532680.0000000    0.1407713
532720.0000000    0.1321172
532760.0000000    0.1380840
532800.0000000    0.1433706
532840.0000000    0.1370653
532880.0000000    0.1325661
532920.0000000    0.1333773
532960.0000000    0.1517483
533000.0000000    0.1561440
533040.0000000    0.1478424
533080.0000000    0.1489912
533120.0000000    0.1594699
533160.0000000    0.1571179
533200.0000000    0.1500307
533240.0000000    0.1560224
533280.0000000    0.1447051
533320.0000000    0.1508626
533360.0000000    0.1450982
533400.0000000    0.1551927
533440.0000000    0.1446356
533480.0000000    0.1535637
533520.0000000    0.1417052
533560.0000000    0.1538320
533600.0000000    0.1468313
533640.0000000    0.1499419
533680.0000000    0.1512298
533720.0000000    0.1486853
533760.0000000    0.1663814
533800.0000000    0.1743133
533840.0000000    0.1713789
533880.0000000    0.1657382
533920.0000000    0.1599395
533960.0000000    0.1660497
534000.0000000    0.1595088
534040.0000000    0.1665081
534080.0000000    0.1771695
534120.0000000    0.1562918
534160.0000000    0.1654923
534200.0000000    0.1672259
534240.0000000    0.1715065
534280.0000000    0.1682665
534320.0000000    0.1693029
534360.0000000    0.1722219
534400.0000000    0.1563044
534440.0000000    0.1657277
534480.0000000    0.1801330
534520.0000000    0.1799134
534560.0000000    0.1502516
534600.0000000    0.1684212
534640.0000000    0.1920547
534680.0000000    0.1776306
534720.0000000    0.1689327
534760.0000000    0.1688799
534800.0000000    0.1800884
534840.0000000    0.1698495
534880.0000000    0.1564114
534920.0000000    0.1686065
534960.0000000    0.1754143
535000.0000000    0.1706737
535040.0000000    0.1696449
535080.0000000    0.1759964
535120.0000000    0.1604388
535160.0000000    0.1580863
535200.0000000    0.1578687
535240.0000000    0.1539085
535280.0000000    0.1558116
535320.0000000    0.1586018
535360.0000000    0.1641229
535400.0000000    0.1644809
535440.0000000    0.1708915
535480.0000000    0.1764355
535520.0000000    0.1785226
535560.0000000    0.1676746
535600.0000000    0.1626463
535640.0000000    0.1571215
535680.0000000    0.1555784
535720.0000000    0.1615381
535760.0000000    0.1683987
535800.0000000    0.1783657
535840.0000000    0.1617505
535880.0000000    0.1607791
535920.0000000    0.1730594
535960.0000000    0.1582490
536000.0000000    0.1597247
536040.0000000    0.1676586
536080.0000000    0.1536867
536120.0000000    0.1608382
536160.0000000    0.1684992
536200.0000000    0.1741713
536240.0000000    0.1639002
536280.0000000    0.1842896
536320.0000000    0.1704721
536360.0000000    0.1634638
536400.0000000    0.1634031
536440.0000000    0.1642319
536480.0000000    0.1669537
536520.0000000    0.1698440
536560.0000000    0.1515497
536600.0000000    0.1576846
536640.0000000    0.1718178
536680.0000000    0.1591336
536720.0000000    0.1811875
536760.0000000    0.1667546
536800.0000000    0.1592948
536840.0000000    0.1719707
536880.0000000    0.1615500
536920.0000000    0.1617457
536960.0000000    0.1673740
537000.0000000    0.1588477
537040.0000000    0.1713159
537080.0000000    0.1743183
537120.0000000    0.1859202
537160.0000000    0.1714540
537200.0000000    0.1520128
537240.0000000    0.1601818
537280.0000000    0.1557201
537320.0000000    0.1631488
537360.0000000    0.1778621
537400.0000000    0.1655778
537440.0000000    0.1610699
537480.0000000    0.1743552
537520.0000000    0.1736953
537560.0000000    0.1715535
537600.0000000    0.1814673
537640.0000000    0.1730331
537680.0000000    0.1705130
537720.0000000    0.1795340
537760.0000000    0.1950409
537800.0000000    0.1862290
537840.0000000    0.1862486
537880.0000000    0.1660593
537920.0000000    0.1627655
537960.0000000    0.1760892
538000.0000000    0.1691189
538040.0000000    0.1783723
538080.0000000    0.1815670
538120.0000000    0.1782161
538160.0000000    0.1608500
538200.0000000    0.1829422
538240.0000000    0.1724779
538280.0000000    0.1752474
538320.0000000    0.1741788
538360.0000000    0.1626084
538400.0000000    0.1719434
538440.0000000    0.1837663
538480.0000000    0.1762204
538520.0000000    0.1864808
538560.0000000    0.1789893
538600.0000000    0.1714345
538640.0000000    0.1585352
538680.0000000    0.1737569
538720.0000000    0.1636383
538760.0000000    0.1702174
538800.0000000    0.1790465
538840.0000000    0.1672824
538880.0000000    0.1705096
538920.0000000    0.1595619
538960.0000000    0.1726872
539000.0000000    0.1682192
539040.0000000    0.1593363
539080.0000000    0.1673794
539120.0000000    0.1740185
539160.0000000    0.1686630
539200.0000000    0.1699563
539240.0000000    0.1747161
539280.0000000    0.1631569
539320.0000000    0.1824213
539360.0000000    0.1761512
539400.0000000    0.1689912
539440.0000000    0.1918464
539480.0000000    0.1720681
539520.0000000    0.1738400
539560.0000000    0.1748191
539600.0000000    0.1561796
539640.0000000    0.1663749
539680.0000000    0.1539988
539720.0000000    0.1635953
539760.0000000    0.1725958
539800.0000000    0.1664467
539840.0000000    0.1633890
539880.0000000    0.1583494
539920.0000000    0.1626364
539960.0000000    0.1801652
540000.0000000    0.1713544
540040.0000000    0.1774730
540080.0000000    0.1613682
540120.0000000    0.1752918
540160.0000000    0.1798012
540200.0000000    0.1684551
540240.0000000    0.1690907
540280.0000000    0.1697359
540320.0000000    0.1737455
540360.0000000    0.1711461
540400.0000000    0.1737749
540440.0000000    0.1787987
540480.0000000    0.1751844
540520.0000000    0.1715866
540560.0000000    0.1792454
540600.0000000    0.1720954
540640.0000000    0.1720318
540680.0000000    0.1780429
540720.0000000    0.1720200
540760.0000000    0.1859086
540800.0000000    0.1697132
540840.0000000    0.1647570
540880.0000000    0.1795073
540920.0000000    0.1707380
540960.0000000    0.1730026
541000.0000000    0.1701680
541040.0000000    0.1773378
541080.0000000    0.1615578
541120.0000000    0.1842188
541160.0000000    0.1700127
541200.0000000    0.1656675
541240.0000000    0.1663294
541280.0000000    0.1717494
541320.0000000    0.1698228
541360.0000000    0.1644951
541400.0000000    0.1661050
541440.0000000    0.1672514
541480.0000000    0.1632746
541520.0000000    0.1649271
541560.0000000    0.1560936
541600.0000000    0.1439854
541640.0000000    0.1566640
541680.0000000    0.1699458
541720.0000000    0.1632646
541760.0000000    0.1587918
541800.0000000    0.1673792
541840.0000000    0.1596631
541880.0000000    0.1645449
541920.0000000    0.1559349
541960.0000000    0.1723128
542000.0000000    0.1660830
542040.0000000    0.1735703
542080.0000000    0.1614469
542120.0000000    0.1747543
542160.0000000    0.1704098
542200.0000000    0.1686534
542240.0000000    0.1673678
542280.0000000    0.1644372
542320.0000000    0.1595075
542360.0000000    0.1690496
542400.0000000    0.1684968
542440.0000000    0.1736115
542480.0000000    0.1815288
542520.0000000    0.1677719
542560.0000000    0.1474352
542600.0000000    0.1579837
542640.0000000    0.1612430
542680.0000000    0.1794858
542720.0000000    0.1680529
542760.0000000    0.1567812
542800.0000000    0.1581773
542840.0000000    0.1703507
542880.0000000    0.1539041
542920.0000000    0.1752047
542960.0000000    0.1661660
543000.0000000    0.1784967
543040.0000000    0.1794042
543080.0000000    0.1613051
543120.0000000    0.1572451
543160.0000000    0.1638569
543200.0000000    0.1539855
543240.0000000    0.1523515
543280.0000000    0.1532084
543320.0000000    0.1509822
543360.0000000    0.1646375
543400.0000000    0.1548280
543440.0000000    0.1603648
543480.0000000    0.1654240
543520.0000000    0.1804283
543560.0000000    0.1644685
543600.0000000    0.1744430
543640.0000000    0.1659706
543680.0000000    0.1623162
543720.0000000    0.1756928
543760.0000000    0.1673899
543800.0000000    0.1715706
543840.0000000    0.1660111
543880.0000000    0.1647395
543920.0000000    0.1701006
543960.0000000    0.1620409
544000.0000000    0.1645193
544040.0000000    0.1649321
544080.0000000    0.1654547
544120.0000000    0.1558025
544160.0000000    0.1509798
544200.0000000    0.1598648
544240.0000000    0.1619019
544280.0000000    0.1569877
544320.0000000    0.1742448
544360.0000000    0.1769248
544400.0000000    0.1685793
544440.0000000    0.1644653
544480.0000000    0.1710429
544520.0000000    0.1724756
544560.0000000    0.1908165
544600.0000000    0.1712578
544640.0000000    0.1766954
544680.0000000    0.1769959
544720.0000000    0.1634295
544760.0000000    0.1708223
544800.0000000    0.1578455
544840.0000000    0.1682028
544880.0000000    0.1676213
544920.0000000    0.1691770
544960.0000000    0.1483589
545000.0000000    0.1577709
545040.0000000    0.1613801
545080.0000000    0.1563682
545120.0000000    0.1685168
545160.0000000    0.1588568
545200.0000000    0.1628258
545240.0000000    0.1749637
545280.0000000    0.1678811
545320.0000000    0.1815001
545360.0000000    0.1757922
545400.0000000    0.1631212
545440.0000000    0.1596803
545480.0000000    0.1767793
545520.0000000    0.1799977
545560.0000000    0.1790889
545600.0000000    0.1647506
545640.0000000    0.1647909
545680.0000000    0.1710797
545720.0000000    0.1670408
545760.0000000    0.1729587
545800.0000000    0.1602094
545840.0000000    0.1712086
545880.0000000    0.1726945
545920.0000000    0.1700177
545960.0000000    0.1641770
546000.0000000    0.1563503
546040.0000000    0.1579047
546080.0000000    0.1705096
546120.0000000    0.1700009
546160.0000000    0.1663692
546200.0000000    0.1582648
546240.0000000    0.1672010
546280.0000000    0.1607305
546320.0000000    0.1517869
546360.0000000    0.1688802
546400.0000000    0.1630526
546440.0000000    0.1540470
546480.0000000    0.1501625
546520.0000000    0.1663244
546560.0000000    0.1617070
546600.0000000    0.1604693
546640.0000000    0.1601927
546680.0000000    0.1640784
546720.0000000    0.1672314
546760.0000000    0.1698631
546800.0000000    0.1719256
546840.0000000    0.1653603
546880.0000000    0.1705649
546920.0000000    0.2050926
546960.0000000    0.1802616
547000.0000000    0.1760480
547040.0000000    0.1749536
547080.0000000    0.1658307
547120.0000000    0.1748479
547160.0000000    0.1587539
547200.0000000    0.1618635
547240.0000000    0.1509757
547280.0000000    0.1730606
547320.0000000    0.1742387
547360.0000000    0.1656893
547400.0000000    0.1678405
547440.0000000    0.1713696
547480.0000000    0.1854793
547520.0000000    0.1808749
547560.0000000    0.1700145
547600.0000000    0.1649070
547640.0000000    0.1593577
547680.0000000    0.1542415
547720.0000000    0.1648177
547760.0000000    0.1577941
547800.0000000    0.1621278
547840.0000000    0.1509569
547880.0000000    0.1514720
547920.0000000    0.1600854
547960.0000000    0.1493991
548000.0000000    0.1485367
548040.0000000    0.1562712
548080.0000000    0.1588640
548120.0000000    0.1708529
548160.0000000    0.1631635
548200.0000000    0.1604263
548240.0000000    0.1373064
548280.0000000    0.1449176
548320.0000000    0.1465504
548360.0000000    0.1493878
548400.0000000    0.1470992
548440.0000000    0.1537946
548480.0000000    0.1682013
548520.0000000    0.1534808
548560.0000000    0.1583534
548600.0000000    0.1467053
548640.0000000    0.1572395
548680.0000000    0.1566383
548720.0000000    0.1656222
548760.0000000    0.1718599
548800.0000000    0.1607164
548840.0000000    0.1559091
548880.0000000    0.1494481
548920.0000000    0.1528651
548960.0000000    0.1474864
549000.0000000    0.1477617
549040.0000000    0.1399483
549080.0000000    0.1541268
549120.0000000    0.1400278
549160.0000000    0.1510812
549200.0000000    0.1678544
549240.0000000    0.1490035
549280.0000000    0.1684009
549320.0000000    0.1538773
549360.0000000    0.1569547
549400.0000000    0.1467609
549440.0000000    0.1613612
549480.0000000    0.1609098
549520.0000000    0.1581550
549560.0000000    0.1752463
549600.0000000    0.1813536
549640.0000000    0.1513761
549680.0000000    0.1595315
549720.0000000    0.1610838
549760.0000000    0.1565425
549800.0000000    0.1588723
549840.0000000    0.1553626
549880.0000000    0.1559624
549920.0000000    0.1555325
549960.0000000    0.1506833
550000.0000000    0.1653596
550040.0000000    0.1693706
550080.0000000    0.1645448
550120.0000000    0.1569369
550160.0000000    0.1732192
550200.0000000    0.1598365
550240.0000000    0.1666325
550280.0000000    0.1506180
550320.0000000    0.1594440
550360.0000000    0.1687623
550400.0000000    0.1639268
550440.0000000    0.1613956
550480.0000000    0.1614764
550520.0000000    0.1621094
550560.0000000    0.1604576
550600.0000000    0.1782601
550640.0000000    0.1595467
550680.0000000    0.1806520
550720.0000000    0.1780994
550760.0000000    0.1565565
550800.0000000    0.1785183
550840.0000000    0.1657896
550880.0000000    0.1818268
550920.0000000    0.1721467
550960.0000000    0.1622034
551000.0000000    0.1803067
551040.0000000    0.1651983
551080.0000000    0.1732215
551120.0000000    0.1754559
551160.0000000    0.1747732
551200.0000000    0.1658183
551240.0000000    0.1728643
551280.0000000    0.1557788
551320.0000000    0.1525163
551360.0000000    0.1487363
551400.0000000    0.1617770
551440.0000000    0.1443398
551480.0000000    0.1653371
551520.0000000    0.1560623
551560.0000000    0.1488548
551600.0000000    0.1462910
551640.0000000    0.1478780
551680.0000000    0.1658080
551720.0000000    0.1507396
551760.0000000    0.1482146
551800.0000000    0.1483140
551840.0000000    0.1549728
551880.0000000    0.1642076
551920.0000000    0.1516595
551960.0000000    0.1760307
552000.0000000    0.1662057
552040.0000000    0.1511939
552080.0000000    0.1526523
552120.0000000    0.1556832
552160.0000000    0.1530927
552200.0000000    0.1613448
552240.0000000    0.1595306
552280.0000000    0.1548182
552320.0000000    0.1604608
552360.0000000    0.1622633
552400.0000000    0.1581796
552440.0000000    0.1798921
552480.0000000    0.1573523
552520.0000000    0.1469116
552560.0000000    0.1752387
552600.0000000    0.1573053
552640.0000000    0.1744698
552680.0000000    0.1656449
552720.0000000    0.1634274
552760.0000000    0.1700397
552800.0000000    0.1562037
552840.0000000    0.1645897
552880.0000000    0.1664134
552920.0000000    0.1622841
552960.0000000    0.1615994
553000.0000000    0.1469360
553040.0000000    0.1688522
553080.0000000    0.1762631
553120.0000000    0.1640465
553160.0000000    0.1642380
553200.0000000    0.1561241
553240.0000000    0.1675694
553280.0000000    0.1622068
553320.0000000    0.1574787
553360.0000000    0.1663083
553400.0000000    0.1649282
553440.0000000    0.1653328
553480.0000000    0.1536372
553520.0000000    0.1617440
553560.0000000    0.1733420
553600.0000000    0.1577286
553640.0000000    0.1585201
553680.0000000    0.1655796
553720.0000000    0.1487003
553760.0000000    0.1575948
553800.0000000    0.1728549
553840.0000000    0.1779160
553880.0000000    0.1476693
553920.0000000    0.1596918
553960.0000000    0.1519474
554000.0000000    0.1583424
554040.0000000    0.1496696
554080.0000000    0.1536824
554120.0000000    0.1766019
554160.0000000    0.1631944
554200.0000000    0.1564154
554240.0000000    0.1582821
554280.0000000    0.1621627
554320.0000000    0.1479953
554360.0000000    0.1650572
554400.0000000    0.1525905
554440.0000000    0.1578000
554480.0000000    0.1557167
554520.0000000    0.1492411
554560.0000000    0.1516514
554600.0000000    0.1523551
554640.0000000    0.1539478
554680.0000000    0.1601804
554720.0000000    0.1643944
554760.0000000    0.1599263
554800.0000000    0.1706643
554840.0000000    0.1610397
554880.0000000    0.1607586
554920.0000000    0.1678090
554960.0000000    0.1725620
555000.0000000    0.1637701
555040.0000000    0.1520174
555080.0000000    0.1454662
555120.0000000    0.1449198
555160.0000000    0.1484773
555200.0000000    0.1555132
555240.0000000    0.1653170
555280.0000000    0.1617039
555320.0000000    0.1448781
555360.0000000    0.1578392
555400.0000000    0.1662425
555440.0000000    0.1589548
555480.0000000    0.1419417
555520.0000000    0.1560508
555560.0000000    0.1669682
555600.0000000    0.1642954
555640.0000000    0.1589719
555680.0000000    0.1681249
555720.0000000    0.1704159
555760.0000000    0.1616346
555800.0000000    0.1471473
555840.0000000    0.1617625
555880.0000000    0.1565831
555920.0000000    0.1523555
555960.0000000    0.1656183
556000.0000000    0.1564166
556040.0000000    0.1709551
556080.0000000    0.1514214
556120.0000000    0.1552017
556160.0000000    0.1624319
556200.0000000    0.1483156
556240.0000000    0.1512310
556280.0000000    0.1492395
556320.0000000    0.1497423
556360.0000000    0.1546222
556400.0000000    0.1551618
556440.0000000    0.1460497
556480.0000000    0.1573304
556520.0000000    0.1632380
556560.0000000    0.1583172
556600.0000000    0.1522396
556640.0000000    0.1500152
556680.0000000    0.1378676
556720.0000000    0.1575931
556760.0000000    0.1424263
556800.0000000    0.1449230
556840.0000000    0.1611417
556880.0000000    0.1616667
556920.0000000    0.1484432
556960.0000000    0.1466163
557000.0000000    0.1596320
557040.0000000    0.1544462
557080.0000000    0.1585408
557120.0000000    0.1704543
557160.0000000    0.1555449
557200.0000000    0.1559041
557240.0000000    0.1412712
557280.0000000    0.1513734
557320.0000000    0.1471548
557360.0000000    0.1558898
557400.0000000    0.1512893
557440.0000000    0.1543845
557480.0000000    0.1458500
557520.0000000    0.1552559
557560.0000000    0.1612814
557600.0000000    0.1428357
557640.0000000    0.1509172
557680.0000000    0.1500953
557720.0000000    0.1551673
557760.0000000    0.1596067
557800.0000000    0.1600328
557840.0000000    0.1539170
557880.0000000    0.1591361
557920.0000000    0.1582986
557960.0000000    0.1526870
558000.0000000    0.1684048
558040.0000000    0.1703037
558080.0000000    0.1591783
558120.0000000    0.1523718
558160.0000000    0.1565464
558200.0000000    0.1644692
558240.0000000    0.1567775
558280.0000000    0.1465514
558320.0000000    0.1448500
558360.0000000    0.1452401
558400.0000000    0.1529293
558440.0000000    0.1417636
558480.0000000    0.1637022
558520.0000000    0.1550075
558560.0000000    0.1611172
558600.0000000    0.1747996
558640.0000000    0.1489159
558680.0000000    0.1794282
558720.0000000    0.1623033
558760.0000000    0.1545154
558800.0000000    0.1552103
558840.0000000    0.1657456
558880.0000000    0.1630085
558920.0000000    0.1532805
558960.0000000    0.1599955
559000.0000000    0.1557339
559040.0000000    0.1482966
559080.0000000    0.1561054
559120.0000000    0.1610958
559160.0000000    0.1547011
559200.0000000    0.1457502
559240.0000000    0.1541546
559280.0000000    0.1621069
559320.0000000    0.1666457
559360.0000000    0.1688720
559400.0000000    0.1717559
559440.0000000    0.1562042
559480.0000000    0.1820206
559520.0000000    0.1839994
559560.0000000    0.1662663
559600.0000000    0.1700521
559640.0000000    0.1624408
559680.0000000    0.1801262
559720.0000000    0.1614992
559760.0000000    0.1599113
559800.0000000    0.1681538
559840.0000000    0.1652972
559880.0000000    0.1607757
559920.0000000    0.1640298
559960.0000000    0.1714835
560000.0000000    0.1633811
560040.0000000    0.1638970
560080.0000000    0.1541845
560120.0000000    0.1572918
560160.0000000    0.1755782
560200.0000000    0.1608195
560240.0000000    0.1573319
560280.0000000    0.1585549
560320.0000000    0.1653809
560360.0000000    0.1686362
560400.0000000    0.1480982
560440.0000000    0.1564906
560480.0000000    0.1657492
560520.0000000    0.1733407
560560.0000000    0.1485373
560600.0000000    0.1592013
560640.0000000    0.1624290
560680.0000000    0.1659425
560720.0000000    0.1540981
560760.0000000    0.1496008
560800.0000000    0.1502171
560840.0000000    0.1562100
560880.0000000    0.1503723
560920.0000000    0.1610056
560960.0000000    0.1733485
561000.0000000    0.1726266
561040.0000000    0.1583590
561080.0000000    0.1651290
561120.0000000    0.1680802
561160.0000000    0.1679968
561200.0000000    0.1649479
561240.0000000    0.1739644
561280.0000000    0.1779833
561320.0000000    0.1743085
561360.0000000    0.1935235
561400.0000000    0.1865713
561440.0000000    0.1825921
561480.0000000    0.2026364
561520.0000000    0.1841011
561560.0000000    0.1702558
561600.0000000    0.1780262
561640.0000000    0.1822761
561680.0000000    0.1660317
561720.0000000    0.1677262
561760.0000000    0.1563306
561800.0000000    0.1635748
561840.0000000    0.1613888
561880.0000000    0.1672080
561920.0000000    0.1620909
561960.0000000    0.1744993
562000.0000000    0.1582996
562040.0000000    0.1719709
562080.0000000    0.1609026
562120.0000000    0.1765397
562160.0000000    0.1778371
562200.0000000    0.1825208
562240.0000000    0.1578190
562280.0000000    0.1622866
562320.0000000    0.1613293
562360.0000000    0.1605807
562400.0000000    0.1572877
562440.0000000    0.1590709
562480.0000000    0.1720409
562520.0000000    0.1808653
562560.0000000    0.1642781
562600.0000000    0.1685181
562640.0000000    0.1604600
562680.0000000    0.1608894
562720.0000000    0.1754775
562760.0000000    0.1572280
562800.0000000    0.1384948
562840.0000000    0.1532738
562880.0000000    0.1623734
562920.0000000    0.1650712
562960.0000000    0.1665078
563000.0000000    0.1633461
563040.0000000    0.1610662
563080.0000000    0.1514532
563120.0000000    0.1618216
563160.0000000    0.1727741
563200.0000000    0.1555814
563240.0000000    0.1630574
563280.0000000    0.1518902
563320.0000000    0.1627048
563360.0000000    0.1675949
563400.0000000    0.1685279
563440.0000000    0.1675867
563480.0000000    0.1681126
563520.0000000    0.1706897
563560.0000000    0.1648858
563600.0000000    0.1647791
563640.0000000    0.1651651
563680.0000000    0.1630493
563720.0000000    0.1745687
563760.0000000    0.1685447
563800.0000000    0.1782387
563840.0000000    0.1639208
563880.0000000    0.1719985
563920.0000000    0.1595907
563960.0000000    0.1649952
564000.0000000    0.1585820
564040.0000000    0.1584227
564080.0000000    0.1649650
564120.0000000    0.1669706
564160.0000000    0.1640034
564200.0000000    0.1627358
564240.0000000    0.1585056
564280.0000000    0.1596319
564320.0000000    0.1626717
564360.0000000    0.1577779
564400.0000000    0.1776081
564440.0000000    0.1686898
564480.0000000    0.1678485
564520.0000000    0.1725630
564560.0000000    0.1612772
564600.0000000    0.1697077
564640.0000000    0.1566096
564680.0000000    0.1543265
564720.0000000    0.1637491
564760.0000000    0.1506960
564800.0000000    0.1602953
564840.0000000    0.1682139
564880.0000000    0.1573697
564920.0000000    0.1599052
564960.0000000    0.1586107
565000.0000000    0.1566893
565040.0000000    0.1685799
565080.0000000    0.1544510
565120.0000000    0.1497039
565160.0000000    0.1581890
565200.0000000    0.1613406
565240.0000000    0.1615679
565280.0000000    0.1673360
565320.0000000    0.1607336
565360.0000000    0.1647064
565400.0000000    0.1607533
565440.0000000    0.1629556
565480.0000000    0.1806180
565520.0000000    0.1763137
565560.0000000    0.1676972
565600.0000000    0.1710235
565640.0000000    0.1524520
565680.0000000    0.1710373
565720.0000000    0.1715696
565760.0000000    0.1557534
565800.0000000    0.1569750
565840.0000000    0.1716061
565880.0000000    0.1771183
565920.0000000    0.1754628
565960.0000000    0.1621355
566000.0000000    0.1485606
566040.0000000    0.1582727
566080.0000000    0.1755244
566120.0000000    0.1539885
566160.0000000    0.1594082
566200.0000000    0.1512859
566240.0000000    0.1511704
566280.0000000    0.1683221
566320.0000000    0.1520700
566360.0000000    0.1555502
566400.0000000    0.1542433
566440.0000000    0.1676114
566480.0000000    0.1569232
566520.0000000    0.1512367
566560.0000000    0.1521603
566600.0000000    0.1508056
566640.0000000    0.1633294
566680.0000000    0.1701483
566720.0000000    0.1702958
566760.0000000    0.1521635
566800.0000000    0.1555065
566840.0000000    0.1613236
566880.0000000    0.1710777
566920.0000000    0.1755828
566960.0000000    0.1616922
567000.0000000    0.1721240
567040.0000000    0.1750637
567080.0000000    0.1609171
567120.0000000    0.1649390
567160.0000000    0.1559552
567200.0000000    0.1545685
567240.0000000    0.1582788
567280.0000000    0.1749616
567320.0000000    0.1801718
567360.0000000    0.1766576
567400.0000000    0.1694715
567440.0000000    0.1662562
567480.0000000    0.1720918
567520.0000000    0.1753729
567560.0000000    0.1802477
567600.0000000    0.1707143
567640.0000000    0.1564905
567680.0000000    0.1542779
567720.0000000    0.1675762
567760.0000000    0.1674029
567800.0000000    0.1639555
567840.0000000    0.1615944
567880.0000000    0.1693875
567920.0000000    0.1611905
567960.0000000    0.1623962
568000.0000000    0.1806879
568040.0000000    0.1628703
568080.0000000    0.1487245
568120.0000000    0.1592624
568160.0000000    0.1593592
568200.0000000    0.1643778
568240.0000000    0.1711544
568280.0000000    0.1552483
568320.0000000    0.1810811
568360.0000000    0.1688265
568400.0000000    0.1636350
568440.0000000    0.1674408
568480.0000000    0.1576039
568520.0000000    0.1688784
568560.0000000    0.1664111
568600.0000000    0.1684394
568640.0000000    0.1665867
568680.0000000    0.1641129
568720.0000000    0.1820476
568760.0000000    0.1678332
568800.0000000    0.1686072
568840.0000000    0.1635822
568880.0000000    0.1542331
568920.0000000    0.1599926
568960.0000000    0.1536827
569000.0000000    0.1538483
569040.0000000    0.1570267
569080.0000000    0.1619302
569120.0000000    0.1585620
569160.0000000    0.1553169
569200.0000000    0.1518029
569240.0000000    0.1661641
569280.0000000    0.1650525
569320.0000000    0.1763977
569360.0000000    0.1654561
569400.0000000    0.1855852
569440.0000000    0.1795149
569480.0000000    0.1611675
569520.0000000    0.1802545
569560.0000000    0.1754777
569600.0000000    0.1640648
569640.0000000    0.1656748
569680.0000000    0.1785813
569720.0000000    0.1663590
569760.0000000    0.1659495
569800.0000000    0.1728909
569840.0000000    0.1658816
569880.0000000    0.1718523
569920.0000000    0.1665984
569960.0000000    0.1833000
570000.0000000    0.1934314
570040.0000000    0.1812934
570080.0000000    0.1855620
570120.0000000    0.1731036
570160.0000000    0.1664479
570200.0000000    0.1783790
570240.0000000    0.1680178
570280.0000000    0.1563033
570320.0000000    0.1916791
570360.0000000    0.1808629
570400.0000000    0.1647323
570440.0000000    0.1636853
570480.0000000    0.1670769
570520.0000000    0.2121128
570560.0000000    0.1699593
570600.0000000    0.1727161
570640.0000000    0.1766902
570680.0000000    0.1665018
570720.0000000    0.1690062
570760.0000000    0.1665451
570800.0000000    0.1626427
570840.0000000    0.1541405
570880.0000000    0.1634697
570920.0000000    0.1712633
570960.0000000    0.1647363
571000.0000000    0.1661195
571040.0000000    0.1734823
571080.0000000    0.1679190
571120.0000000    0.1618215
571160.0000000    0.1476368
571200.0000000    0.1516779
571240.0000000    0.1466955
571280.0000000    0.1633358
571320.0000000    0.1518125
571360.0000000    0.1698622
571400.0000000    0.1702157
571440.0000000    0.1826374
571480.0000000    0.1799949
571520.0000000    0.1736604
571560.0000000    0.1796633
571600.0000000    0.1830710
571640.0000000    0.1814858
571680.0000000    0.1728502
571720.0000000    0.1685026
571760.0000000    0.1515281
571800.0000000    0.1528769
571840.0000000    0.1613524
571880.0000000    0.1499596
571920.0000000    0.1476471
571960.0000000    0.1498832
572000.0000000    0.1558115
572040.0000000    0.1632770
572080.0000000    0.1628910
572120.0000000    0.1637846
572160.0000000    0.1657950
572200.0000000    0.1644131
572240.0000000    0.1705998
572280.0000000    0.1725826
572320.0000000    0.1613719
572360.0000000    0.1629051
572400.0000000    0.1734785
572440.0000000    0.1578499
572480.0000000    0.1625824
572520.0000000    0.1671814
572560.0000000    0.1576010
572600.0000000    0.1683776
572640.0000000    0.1636989
572680.0000000    0.1515877
572720.0000000    0.1587753
572760.0000000    0.1692273
572800.0000000    0.1503382
572840.0000000    0.1605628
572880.0000000    0.1636021
572920.0000000    0.1554564
572960.0000000    0.1628678
573000.0000000    0.1665304
573040.0000000    0.1462664
573080.0000000    0.1581570
573120.0000000    0.1659155
573160.0000000    0.1564249
573200.0000000    0.1707632
573240.0000000    0.1563732
573280.0000000    0.1563185
573320.0000000    0.1533341
573360.0000000    0.1541051
573400.0000000    0.1593355
573440.0000000    0.1511964
573480.0000000    0.1484265
573520.0000000    0.1547838
573560.0000000    0.1606827
573600.0000000    0.1652005
573640.0000000    0.1600569
573680.0000000    0.1626780
573720.0000000    0.1515198
573760.0000000    0.1548375
573800.0000000    0.1572217
573840.0000000    0.1603039
573880.0000000    0.1494578
573920.0000000    0.1506634
573960.0000000    0.1349158
574000.0000000    0.1627127
574040.0000000    0.1584534
574080.0000000    0.1605530
574120.0000000    0.1635495
574160.0000000    0.1577158
574200.0000000    0.1631699
574240.0000000    0.1632959
574280.0000000    0.1532504
574320.0000000    0.1589208
[truncated: 297,978 more chars]
