# Supplementary material for: Comment on 'Valid molecular dynamics simulations of human hemoglobin require a surprisingly large box size'
Source: eLife. 2019 Jun 20;8:e44718. doi: 10.7554/eLife.44718 (PMC6586461; doi:10.7554/eLife.44718)
Supplement: Figure 1—source data 1. — The zip archive contains a README file describing which source files correspond to the different panels. [file elife-44718-fig1-data1.zip › figure1/panels_AB/150A/h/rmsd_2dn2.xvg]

# This file was created Sun Jan  6 21:52:14 2019
# Created by:
#                       :-) GROMACS - gmx rms, 2018.4 (-:
# 
# Executable:   /mpcdf/soft/SLE_12_SP3/packages/skylake/gromacs/gcc_6-impi_2018_4/2018.4/bin/gmx
# Data prefix:  /mpcdf/soft/SLE_12_SP3/packages/skylake/gromacs/gcc_6-impi_2018_4/2018.4
# Working dir:  /cobra/u/bgroot/hemoglobin/150a-elife/eq8gpu
# Command line:
#   gmx rms -s topol.tpr -f x.xtc -nice 0 -o rmsd_2dn2.xvg
# gmx rms is part of G R O M A C S:
#
# God Rules Over Mankind, Animals, Cosmos and Such
#
@    title "RMSD"
@    xaxis  label "Time (ps)"
@    yaxis  label "RMSD (nm)"
@TYPE xy
@ subtitle "Backbone after lsq fit to Backbone"
   0.0000000    0.0004973
  40.0000000    0.0895835
  80.0000000    0.0819484
 120.0000000    0.0875504
 160.0000000    0.0908400
 200.0000000    0.1013520
 240.0000000    0.1019634
 280.0000000    0.0904106
 320.0000000    0.0889567
 360.0000000    0.0939438
 400.0000000    0.0988780
 440.0000000    0.0853573
 480.0000000    0.0769335
 520.0000000    0.0930641
 560.0000000    0.0859601
 600.0000000    0.0805135
 640.0000000    0.0949079
 680.0000000    0.0891721
 720.0000000    0.0806338
 760.0000000    0.0818479
 800.0000000    0.0843933
 840.0000000    0.0833664
 880.0000000    0.1027418
 920.0000000    0.0865841
 960.0000000    0.0799228
1000.0000000    0.0902962
1040.0000000    0.0963212
1080.0000000    0.0997118
1120.0000000    0.0953605
1160.0000000    0.0896956
1200.0000000    0.0806026
1240.0000000    0.0847382
1280.0000000    0.0865762
1320.0000000    0.0915316
1360.0000000    0.0821593
1400.0000000    0.0831509
1440.0000000    0.0902614
1480.0000000    0.0816666
1520.0000000    0.0879723
1560.0000000    0.0951252
1600.0000000    0.0857575
1640.0000000    0.0833592
1680.0000000    0.0851737
1720.0000000    0.0889220
1760.0000000    0.0866776
1800.0000000    0.0873981
1840.0000000    0.0865004
1880.0000000    0.0916560
1920.0000000    0.0840501
1960.0000000    0.1013559
2000.0000000    0.0994640
2040.0000000    0.1028192
2080.0000000    0.0941407
2120.0000000    0.0997484
2160.0000000    0.0940871
2200.0000000    0.0920496
2240.0000000    0.0968529
2280.0000000    0.0880019
2320.0000000    0.0803098
2360.0000000    0.0984260
2400.0000000    0.0765211
2440.0000000    0.0808574
2480.0000000    0.0830682
2520.0000000    0.0969341
2560.0000000    0.0926456
2600.0000000    0.0841158
2640.0000000    0.0903664
2680.0000000    0.0896858
2720.0000000    0.0916422
2760.0000000    0.0980456
2800.0000000    0.1068945
2840.0000000    0.1028927
2880.0000000    0.0979075
2920.0000000    0.0966152
2960.0000000    0.1032562
3000.0000000    0.1006219
3040.0000000    0.1163046
3080.0000000    0.1009416
3120.0000000    0.1027435
3160.0000000    0.1017909
3200.0000000    0.1024027
3240.0000000    0.1018862
3280.0000000    0.1024154
3320.0000000    0.1231156
3360.0000000    0.1052150
3400.0000000    0.0984717
3440.0000000    0.1094921
3480.0000000    0.1115828
3520.0000000    0.1061570
3560.0000000    0.1120674
3600.0000000    0.1249499
3640.0000000    0.1107105
3680.0000000    0.1126753
3720.0000000    0.1179651
3760.0000000    0.1225961
3800.0000000    0.1038605
3840.0000000    0.1111092
3880.0000000    0.1088176
3920.0000000    0.1127905
3960.0000000    0.1106167
4000.0000000    0.1122534
4040.0000000    0.1183101
4080.0000000    0.0931194
4120.0000000    0.1069344
4160.0000000    0.1067573
4200.0000000    0.0955732
4240.0000000    0.1124479
4280.0000000    0.1053637
4320.0000000    0.1043952
4360.0000000    0.0981565
4400.0000000    0.1066354
4440.0000000    0.1115846
4480.0000000    0.1118732
4520.0000000    0.1022927
4560.0000000    0.1139737
4600.0000000    0.1055797
4640.0000000    0.1096395
4680.0000000    0.1275074
4720.0000000    0.1191861
4760.0000000    0.1104078
4800.0000000    0.1084563
4840.0000000    0.1249331
4880.0000000    0.1083547
4920.0000000    0.1150174
4960.0000000    0.1258451
5000.0000000    0.1105402
5040.0000000    0.1074035
5080.0000000    0.1059301
5120.0000000    0.1038749
5160.0000000    0.1171434
5200.0000000    0.1051979
5240.0000000    0.1118426
5280.0000000    0.1026803
5320.0000000    0.1105276
5360.0000000    0.1120655
5400.0000000    0.1011788
5440.0000000    0.1014807
5480.0000000    0.1078104
5520.0000000    0.0952914
5560.0000000    0.1057181
5600.0000000    0.1019902
5640.0000000    0.0964662
5680.0000000    0.1003866
5720.0000000    0.1065799
5760.0000000    0.1085244
5800.0000000    0.1016213
5840.0000000    0.1012491
5880.0000000    0.1119083
5920.0000000    0.1107874
5960.0000000    0.1111648
6000.0000000    0.1142510
6040.0000000    0.1157494
6080.0000000    0.0984825
6120.0000000    0.1072381
6160.0000000    0.1023355
6200.0000000    0.0999141
6240.0000000    0.1108862
6280.0000000    0.1176930
6320.0000000    0.1008262
6360.0000000    0.1014834
6400.0000000    0.0809435
6440.0000000    0.1086954
6480.0000000    0.1040504
6520.0000000    0.1058707
6560.0000000    0.1179411
6600.0000000    0.1094820
6640.0000000    0.1237158
6680.0000000    0.1194227
6720.0000000    0.1103154
6760.0000000    0.1183303
6800.0000000    0.1287389
6840.0000000    0.1161685
6880.0000000    0.1198947
6920.0000000    0.0999147
6960.0000000    0.1252064
7000.0000000    0.1101738
7040.0000000    0.1218366
7080.0000000    0.1148519
7120.0000000    0.1132428
7160.0000000    0.1058977
7200.0000000    0.1110571
7240.0000000    0.1222851
7280.0000000    0.1232443
7320.0000000    0.1163386
7360.0000000    0.1249985
7400.0000000    0.1148853
7440.0000000    0.0925864
7480.0000000    0.1171946
7520.0000000    0.1035926
7560.0000000    0.0985771
7600.0000000    0.1114351
7640.0000000    0.1129646
7680.0000000    0.1106869
7720.0000000    0.1147084
7760.0000000    0.1046660
7800.0000000    0.0904613
7840.0000000    0.0968020
7880.0000000    0.1071089
7920.0000000    0.1022511
7960.0000000    0.1023620
8000.0000000    0.1160221
8040.0000000    0.1007671
8080.0000000    0.1108181
8120.0000000    0.1020759
8160.0000000    0.1120064
8200.0000000    0.1180394
8240.0000000    0.1140487
8280.0000000    0.1079484
8320.0000000    0.0983148
8360.0000000    0.0956877
8400.0000000    0.0967832
8440.0000000    0.0915594
8480.0000000    0.0857251
8520.0000000    0.0996268
8560.0000000    0.0984946
8600.0000000    0.0909892
8640.0000000    0.0885832
8680.0000000    0.1013807
8720.0000000    0.1017921
8760.0000000    0.0936776
8800.0000000    0.0898700
8840.0000000    0.0965407
8880.0000000    0.1144285
8920.0000000    0.1047682
8960.0000000    0.1054238
9000.0000000    0.0994378
9040.0000000    0.0969469
9080.0000000    0.0942950
9120.0000000    0.1079585
9160.0000000    0.0970526
9200.0000000    0.0893559
9240.0000000    0.1019644
9280.0000000    0.1036169
9320.0000000    0.1060278
9360.0000000    0.1183556
9400.0000000    0.1097286
9440.0000000    0.1006199
9480.0000000    0.1235060
9520.0000000    0.1212123
9560.0000000    0.1052839
9600.0000000    0.1191650
9640.0000000    0.0965951
9680.0000000    0.1096555
9720.0000000    0.1098607
9760.0000000    0.1125902
9800.0000000    0.1008792
9840.0000000    0.1030169
9880.0000000    0.0987608
9920.0000000    0.0939705
9960.0000000    0.0931620
10000.0000000    0.0931203
10040.0000000    0.0938870
10080.0000000    0.0998383
10120.0000000    0.1103461
10160.0000000    0.0897033
10200.0000000    0.0969696
10240.0000000    0.1016383
10280.0000000    0.0944785
10320.0000000    0.0972206
10360.0000000    0.0951064
10400.0000000    0.0997519
10440.0000000    0.1032990
10480.0000000    0.1085660
10520.0000000    0.1117206
10560.0000000    0.1099154
10600.0000000    0.1173418
10640.0000000    0.1225327
10680.0000000    0.1041434
10720.0000000    0.1186414
10760.0000000    0.1170427
10800.0000000    0.0987905
10840.0000000    0.1127147
10880.0000000    0.0961096
10920.0000000    0.0932812
10960.0000000    0.1119704
11000.0000000    0.1057756
11040.0000000    0.1059346
11080.0000000    0.1008992
11120.0000000    0.1061710
11160.0000000    0.0967474
11200.0000000    0.1018116
11240.0000000    0.0979691
11280.0000000    0.0997218
11320.0000000    0.0970336
11360.0000000    0.0928983
11400.0000000    0.0913463
11440.0000000    0.0937585
11480.0000000    0.1077301
11520.0000000    0.0990122
11560.0000000    0.1063222
11600.0000000    0.0963299
11640.0000000    0.0945098
11680.0000000    0.0984119
11720.0000000    0.1008198
11760.0000000    0.0973002
11800.0000000    0.1005103
11840.0000000    0.1040502
11880.0000000    0.1034848
11920.0000000    0.1099242
11960.0000000    0.1003633
12000.0000000    0.1113190
12040.0000000    0.1089957
12080.0000000    0.1073825
12120.0000000    0.1055044
12160.0000000    0.1057849
12200.0000000    0.1068826
12240.0000000    0.0985552
12280.0000000    0.0989884
12320.0000000    0.1074365
12360.0000000    0.1112852
12400.0000000    0.1199425
12440.0000000    0.1210297
12480.0000000    0.1262884
12520.0000000    0.0963727
12560.0000000    0.1043829
12600.0000000    0.0968596
12640.0000000    0.1020747
12680.0000000    0.1103458
12720.0000000    0.0998296
12760.0000000    0.1000499
12800.0000000    0.1014638
12840.0000000    0.1009901
12880.0000000    0.1035073
12920.0000000    0.1135013
12960.0000000    0.0907771
13000.0000000    0.1009264
13040.0000000    0.1038169
13080.0000000    0.1008804
13120.0000000    0.0934644
13160.0000000    0.1137989
13200.0000000    0.1068828
13240.0000000    0.0999439
13280.0000000    0.1077675
13320.0000000    0.1051473
13360.0000000    0.0985541
13400.0000000    0.1140695
13440.0000000    0.0917512
13480.0000000    0.1007078
13520.0000000    0.1012131
13560.0000000    0.1049225
13600.0000000    0.1082345
13640.0000000    0.1247985
13680.0000000    0.1057959
13720.0000000    0.1089291
13760.0000000    0.1149174
13800.0000000    0.1037833
13840.0000000    0.1014493
13880.0000000    0.1253483
13920.0000000    0.1157466
13960.0000000    0.1141801
14000.0000000    0.1260615
14040.0000000    0.1191589
14080.0000000    0.1191994
14120.0000000    0.1135842
14160.0000000    0.1252681
14200.0000000    0.1197782
14240.0000000    0.1281685
14280.0000000    0.1158712
14320.0000000    0.1301149
14360.0000000    0.1250457
14400.0000000    0.1214028
14440.0000000    0.1319332
14480.0000000    0.1175085
14520.0000000    0.1281514
14560.0000000    0.1306371
14600.0000000    0.1317453
14640.0000000    0.1337882
14680.0000000    0.1283541
14720.0000000    0.1276245
14760.0000000    0.1198861
14800.0000000    0.1161045
14840.0000000    0.1142971
14880.0000000    0.1280536
14920.0000000    0.1146602
14960.0000000    0.1267054
15000.0000000    0.1054385
15040.0000000    0.1114521
15080.0000000    0.1227833
15120.0000000    0.1250992
15160.0000000    0.1109093
15200.0000000    0.1085578
15240.0000000    0.1123700
15280.0000000    0.1110584
15320.0000000    0.1013606
15360.0000000    0.1290846
15400.0000000    0.1007332
15440.0000000    0.1064231
15480.0000000    0.1241720
15520.0000000    0.1034787
15560.0000000    0.1081888
15600.0000000    0.1197155
15640.0000000    0.1043212
15680.0000000    0.1101811
15720.0000000    0.0947615
15760.0000000    0.0937432
15800.0000000    0.1010434
15840.0000000    0.0990686
15880.0000000    0.1068344
15920.0000000    0.1098057
15960.0000000    0.1037101
16000.0000000    0.1156134
16040.0000000    0.1013369
16080.0000000    0.1004879
16120.0000000    0.0988860
16160.0000000    0.0953055
16200.0000000    0.1001709
16240.0000000    0.0972010
16280.0000000    0.1033972
16320.0000000    0.1009693
16360.0000000    0.1085283
16400.0000000    0.0956052
16440.0000000    0.1106232
16480.0000000    0.1271563
16520.0000000    0.1060346
16560.0000000    0.1046780
16600.0000000    0.0982853
16640.0000000    0.1075945
16680.0000000    0.1019876
16720.0000000    0.1134433
16760.0000000    0.1060359
16800.0000000    0.0958040
16840.0000000    0.0993665
16880.0000000    0.0987576
16920.0000000    0.1049808
16960.0000000    0.1072932
17000.0000000    0.0904678
17040.0000000    0.1062716
17080.0000000    0.1000039
17120.0000000    0.1105629
17160.0000000    0.1066826
17200.0000000    0.1051587
17240.0000000    0.1104902
17280.0000000    0.1076469
17320.0000000    0.0987489
17360.0000000    0.1000319
17400.0000000    0.0957259
17440.0000000    0.1005370
17480.0000000    0.0996781
17520.0000000    0.1002186
17560.0000000    0.0960761
17600.0000000    0.0931763
17640.0000000    0.0980601
17680.0000000    0.1059048
17720.0000000    0.1184891
17760.0000000    0.1040484
17800.0000000    0.0935786
17840.0000000    0.1061062
17880.0000000    0.1040865
17920.0000000    0.1046404
17960.0000000    0.0918406
18000.0000000    0.0906075
18040.0000000    0.0952903
18080.0000000    0.1115752
18120.0000000    0.1016171
18160.0000000    0.1049024
18200.0000000    0.1015798
18240.0000000    0.1000932
18280.0000000    0.0955039
18320.0000000    0.0908503
18360.0000000    0.0985804
18400.0000000    0.0962519
18440.0000000    0.0918349
18480.0000000    0.1022171
18520.0000000    0.0993977
18560.0000000    0.1045498
18600.0000000    0.0935859
18640.0000000    0.0937881
18680.0000000    0.1039499
18720.0000000    0.0922367
18760.0000000    0.0933907
18800.0000000    0.0979403
18840.0000000    0.0939059
18880.0000000    0.0973774
18920.0000000    0.1048522
18960.0000000    0.1041878
19000.0000000    0.1035309
19040.0000000    0.0871810
19080.0000000    0.0985623
19120.0000000    0.0858014
19160.0000000    0.1013496
19200.0000000    0.0978523
19240.0000000    0.0897218
19280.0000000    0.0904661
19320.0000000    0.0972831
19360.0000000    0.0926645
19400.0000000    0.0930380
19440.0000000    0.0942905
19480.0000000    0.0963133
19520.0000000    0.0949928
19560.0000000    0.0958097
19600.0000000    0.1016930
19640.0000000    0.0934951
19680.0000000    0.0985281
19720.0000000    0.1037330
19760.0000000    0.1064755
19800.0000000    0.0896918
19840.0000000    0.0952399
19880.0000000    0.1186449
19920.0000000    0.1081002
19960.0000000    0.1016149
20000.0000000    0.1148334
20040.0000000    0.1127622
20080.0000000    0.1138141
20120.0000000    0.1237497
20160.0000000    0.1172016
20200.0000000    0.1216892
20240.0000000    0.1077497
20280.0000000    0.0935394
20320.0000000    0.0981813
20360.0000000    0.1098149
20400.0000000    0.1183101
20440.0000000    0.1116749
20480.0000000    0.0959214
20520.0000000    0.0939962
20560.0000000    0.0942044
20600.0000000    0.0983111
20640.0000000    0.1050037
20680.0000000    0.1158338
20720.0000000    0.1102795
20760.0000000    0.0980142
20800.0000000    0.0917726
20840.0000000    0.1040506
20880.0000000    0.0993220
20920.0000000    0.1039885
20960.0000000    0.1000709
21000.0000000    0.1053358
21040.0000000    0.1014197
21080.0000000    0.1086514
21120.0000000    0.1120817
21160.0000000    0.1049623
21200.0000000    0.1088650
21240.0000000    0.1050811
21280.0000000    0.1068908
21320.0000000    0.1033652
21360.0000000    0.1064861
21400.0000000    0.1043484
21440.0000000    0.0994525
21480.0000000    0.0958565
21520.0000000    0.1062780
21560.0000000    0.1036929
21600.0000000    0.0977377
21640.0000000    0.1035424
21680.0000000    0.0960110
21720.0000000    0.0998277
21760.0000000    0.0974596
21800.0000000    0.1200674
21840.0000000    0.1068384
21880.0000000    0.1104740
21920.0000000    0.0975613
21960.0000000    0.1007484
22000.0000000    0.1087607
22040.0000000    0.1011755
22080.0000000    0.1035886
22120.0000000    0.0983355
22160.0000000    0.1003150
22200.0000000    0.1070778
22240.0000000    0.1074328
22280.0000000    0.1059240
22320.0000000    0.0933639
22360.0000000    0.0933297
22400.0000000    0.0990498
22440.0000000    0.0952472
22480.0000000    0.0949606
22520.0000000    0.0955033
22560.0000000    0.0889099
22600.0000000    0.0879697
22640.0000000    0.1053707
22680.0000000    0.0866645
22720.0000000    0.0919451
22760.0000000    0.0896154
22800.0000000    0.0886897
22840.0000000    0.0833921
22880.0000000    0.0851641
22920.0000000    0.0855546
22960.0000000    0.0813441
23000.0000000    0.0857059
23040.0000000    0.0814878
23080.0000000    0.0956940
23120.0000000    0.1017857
23160.0000000    0.0803225
23200.0000000    0.0851457
23240.0000000    0.0904746
23280.0000000    0.0821970
23320.0000000    0.0782264
23360.0000000    0.0832487
23400.0000000    0.0881020
23440.0000000    0.0891145
23480.0000000    0.0853559
23520.0000000    0.0973489
23560.0000000    0.0852770
23600.0000000    0.0929441
23640.0000000    0.0864196
23680.0000000    0.1001774
23720.0000000    0.0873992
23760.0000000    0.0902096
23800.0000000    0.0984286
23840.0000000    0.1067344
23880.0000000    0.0922612
23920.0000000    0.0987526
23960.0000000    0.0899610
24000.0000000    0.0954490
24040.0000000    0.1006819
24080.0000000    0.0861195
24120.0000000    0.0896000
24160.0000000    0.1120154
24200.0000000    0.0958499
24240.0000000    0.1014514
24280.0000000    0.0883477
24320.0000000    0.1067271
24360.0000000    0.0953791
24400.0000000    0.0986639
24440.0000000    0.0902130
24480.0000000    0.0957226
24520.0000000    0.1174971
24560.0000000    0.1045407
24600.0000000    0.1080333
24640.0000000    0.0909413
24680.0000000    0.0993619
24720.0000000    0.1013700
24760.0000000    0.0930234
24800.0000000    0.0968944
24840.0000000    0.0893104
24880.0000000    0.0903491
24920.0000000    0.0930510
24960.0000000    0.0908350
25000.0000000    0.0909142
25040.0000000    0.0926431
25080.0000000    0.0984231
25120.0000000    0.1035721
25160.0000000    0.0790527
25200.0000000    0.0868770
25240.0000000    0.0914861
25280.0000000    0.1023237
25320.0000000    0.0954892
25360.0000000    0.0926337
25400.0000000    0.0875248
25440.0000000    0.0834852
25480.0000000    0.1002488
25520.0000000    0.0912101
25560.0000000    0.1009958
25600.0000000    0.1050972
25640.0000000    0.1135443
25680.0000000    0.1114918
25720.0000000    0.1035619
25760.0000000    0.0929178
25800.0000000    0.0967266
25840.0000000    0.1113375
25880.0000000    0.1107962
25920.0000000    0.1068774
25960.0000000    0.0977085
26000.0000000    0.0904564
26040.0000000    0.1057007
26080.0000000    0.1095676
26120.0000000    0.1008964
26160.0000000    0.1030694
26200.0000000    0.1098352
26240.0000000    0.1053560
26280.0000000    0.1131909
26320.0000000    0.1151714
26360.0000000    0.1311673
26400.0000000    0.1129727
26440.0000000    0.1304296
26480.0000000    0.1010399
26520.0000000    0.1054435
26560.0000000    0.1102147
26600.0000000    0.1163849
26640.0000000    0.1160994
26680.0000000    0.1161933
26720.0000000    0.1098184
26760.0000000    0.1092305
26800.0000000    0.1016576
26840.0000000    0.0982758
26880.0000000    0.0984587
26920.0000000    0.0987241
26960.0000000    0.0999517
27000.0000000    0.1033518
27040.0000000    0.1074377
27080.0000000    0.1071196
27120.0000000    0.1017090
27160.0000000    0.1000812
27200.0000000    0.0941381
27240.0000000    0.0963009
27280.0000000    0.0882520
27320.0000000    0.0887895
27360.0000000    0.0863139
27400.0000000    0.1022137
27440.0000000    0.1009570
27480.0000000    0.0983295
27520.0000000    0.1009035
27560.0000000    0.0906312
27600.0000000    0.1072266
27640.0000000    0.0869507
27680.0000000    0.1011537
27720.0000000    0.0961725
27760.0000000    0.0946635
27800.0000000    0.0996708
27840.0000000    0.0887458
27880.0000000    0.0924125
27920.0000000    0.0858171
27960.0000000    0.0915539
28000.0000000    0.0896206
28040.0000000    0.0854823
28080.0000000    0.0943075
28120.0000000    0.0878808
28160.0000000    0.1035671
28200.0000000    0.0904950
28240.0000000    0.0967973
28280.0000000    0.0998158
28320.0000000    0.0982608
28360.0000000    0.0897319
28400.0000000    0.0829538
28440.0000000    0.0895060
28480.0000000    0.0877411
28520.0000000    0.0833489
28560.0000000    0.0883583
28600.0000000    0.0943814
28640.0000000    0.0909403
28680.0000000    0.0979896
28720.0000000    0.0844402
28760.0000000    0.0870125
28800.0000000    0.0972696
28840.0000000    0.0798293
28880.0000000    0.0837083
28920.0000000    0.0911512
28960.0000000    0.0841051
29000.0000000    0.0953052
29040.0000000    0.0814926
29080.0000000    0.0943614
29120.0000000    0.0962323
29160.0000000    0.0965884
29200.0000000    0.0882113
29240.0000000    0.0937881
29280.0000000    0.0846404
29320.0000000    0.0803120
29360.0000000    0.0895348
29400.0000000    0.0946719
29440.0000000    0.0908272
29480.0000000    0.0890492
29520.0000000    0.0967552
29560.0000000    0.0891379
29600.0000000    0.0911759
29640.0000000    0.0935367
29680.0000000    0.0935746
29720.0000000    0.0972859
29760.0000000    0.0848952
29800.0000000    0.0812987
29840.0000000    0.0800885
29880.0000000    0.0925520
29920.0000000    0.0922686
29960.0000000    0.0870494
30000.0000000    0.0921829
30040.0000000    0.0870160
30080.0000000    0.0829621
30120.0000000    0.0801555
30160.0000000    0.0856613
30200.0000000    0.0958242
30240.0000000    0.0855788
30280.0000000    0.0787748
30320.0000000    0.0846001
30360.0000000    0.0857886
30400.0000000    0.0816956
30440.0000000    0.0851253
30480.0000000    0.0899836
30520.0000000    0.0932558
30560.0000000    0.0900223
30600.0000000    0.0880648
30640.0000000    0.0922222
30680.0000000    0.0842667
30720.0000000    0.0868724
30760.0000000    0.0916254
30800.0000000    0.0853031
30840.0000000    0.0970265
30880.0000000    0.0932988
30920.0000000    0.0955802
30960.0000000    0.0969501
31000.0000000    0.0910253
31040.0000000    0.0869385
31080.0000000    0.0886296
31120.0000000    0.0945591
31160.0000000    0.0898943
31200.0000000    0.0854963
31240.0000000    0.1002280
31280.0000000    0.0928548
31320.0000000    0.0941038
31360.0000000    0.0832957
31400.0000000    0.0893518
31440.0000000    0.0883190
31480.0000000    0.0836646
31520.0000000    0.0924954
31560.0000000    0.0911122
31600.0000000    0.0958618
31640.0000000    0.0864165
31680.0000000    0.0967064
31720.0000000    0.0984846
31760.0000000    0.0901016
31800.0000000    0.0954889
31840.0000000    0.1099671
31880.0000000    0.1060752
31920.0000000    0.1081881
31960.0000000    0.0955577
32000.0000000    0.0951405
32040.0000000    0.1019602
32080.0000000    0.1144735
32120.0000000    0.1005687
32160.0000000    0.1084409
32200.0000000    0.0965709
32240.0000000    0.1080212
32280.0000000    0.1079561
32320.0000000    0.1058385
32360.0000000    0.1037576
32400.0000000    0.0971722
32440.0000000    0.0922376
32480.0000000    0.0924448
32520.0000000    0.0934724
32560.0000000    0.0932036
32600.0000000    0.0888333
32640.0000000    0.1004147
32680.0000000    0.0808602
32720.0000000    0.0913919
32760.0000000    0.0909382
32800.0000000    0.1063545
32840.0000000    0.0940477
32880.0000000    0.1008885
32920.0000000    0.1048177
32960.0000000    0.1081808
33000.0000000    0.1112486
33040.0000000    0.0993045
33080.0000000    0.1073458
33120.0000000    0.1106380
33160.0000000    0.0943293
33200.0000000    0.0944517
33240.0000000    0.0956257
33280.0000000    0.1089228
33320.0000000    0.0920872
33360.0000000    0.0877285
33400.0000000    0.0855857
33440.0000000    0.0924993
33480.0000000    0.0873597
33520.0000000    0.0871214
33560.0000000    0.0825719
33600.0000000    0.1011095
33640.0000000    0.0911897
33680.0000000    0.0826733
33720.0000000    0.0968815
33760.0000000    0.0861908
33800.0000000    0.0908806
33840.0000000    0.0895171
33880.0000000    0.0954949
33920.0000000    0.0869216
33960.0000000    0.0881286
34000.0000000    0.0848767
34040.0000000    0.0977839
34080.0000000    0.0924871
34120.0000000    0.0860087
34160.0000000    0.0984801
34200.0000000    0.0824425
34240.0000000    0.0922508
34280.0000000    0.0847819
34320.0000000    0.0894390
34360.0000000    0.0879047
34400.0000000    0.0838779
34440.0000000    0.0939006
34480.0000000    0.0927982
34520.0000000    0.1000595
34560.0000000    0.0851664
34600.0000000    0.0941566
34640.0000000    0.0816232
34680.0000000    0.0931460
34720.0000000    0.0987465
34760.0000000    0.0978429
34800.0000000    0.1018162
34840.0000000    0.1034431
34880.0000000    0.0940333
34920.0000000    0.1018503
34960.0000000    0.1132699
35000.0000000    0.0949057
35040.0000000    0.1014068
35080.0000000    0.1031037
35120.0000000    0.0951271
35160.0000000    0.1028227
35200.0000000    0.0898402
35240.0000000    0.0912653
35280.0000000    0.0959306
35320.0000000    0.0856499
35360.0000000    0.0768115
35400.0000000    0.0837077
35440.0000000    0.0992735
35480.0000000    0.0907010
35520.0000000    0.0885278
35560.0000000    0.0800606
35600.0000000    0.0958507
35640.0000000    0.0910611
35680.0000000    0.1038982
35720.0000000    0.0988873
35760.0000000    0.0958241
35800.0000000    0.0859988
35840.0000000    0.0854747
35880.0000000    0.1038140
35920.0000000    0.1007004
35960.0000000    0.0781406
36000.0000000    0.0854965
36040.0000000    0.0976061
36080.0000000    0.1068871
36120.0000000    0.0949449
36160.0000000    0.0932836
36200.0000000    0.1018144
36240.0000000    0.1024060
36280.0000000    0.0868881
36320.0000000    0.0916547
36360.0000000    0.0947105
36400.0000000    0.0957824
36440.0000000    0.0996326
36480.0000000    0.1029863
36520.0000000    0.0969650
36560.0000000    0.1071461
36600.0000000    0.1107156
36640.0000000    0.1045324
36680.0000000    0.0967627
36720.0000000    0.0854920
36760.0000000    0.0813673
36800.0000000    0.0951518
36840.0000000    0.0868610
36880.0000000    0.0928473
36920.0000000    0.0888218
36960.0000000    0.0987955
37000.0000000    0.1069665
37040.0000000    0.0920339
37080.0000000    0.0898116
37120.0000000    0.1047414
37160.0000000    0.0945553
37200.0000000    0.0895805
37240.0000000    0.0868849
37280.0000000    0.0803787
37320.0000000    0.0923155
37360.0000000    0.0951555
37400.0000000    0.1033312
37440.0000000    0.1028267
37480.0000000    0.1057582
37520.0000000    0.1080616
37560.0000000    0.0979911
37600.0000000    0.0968825
37640.0000000    0.1033263
37680.0000000    0.0970981
37720.0000000    0.0878084
37760.0000000    0.0952119
37800.0000000    0.0826952
37840.0000000    0.0911683
37880.0000000    0.0914105
37920.0000000    0.0906094
37960.0000000    0.0769387
38000.0000000    0.0814862
38040.0000000    0.0870629
38080.0000000    0.0943891
38120.0000000    0.1080534
38160.0000000    0.0977177
38200.0000000    0.0946225
38240.0000000    0.0930241
38280.0000000    0.0901944
38320.0000000    0.0897656
38360.0000000    0.0804994
38400.0000000    0.0811391
38440.0000000    0.0835479
38480.0000000    0.0869483
38520.0000000    0.1016606
38560.0000000    0.0893270
38600.0000000    0.0897278
38640.0000000    0.0925045
38680.0000000    0.1025839
38720.0000000    0.0994171
38760.0000000    0.0995466
38800.0000000    0.1027823
38840.0000000    0.0936867
38880.0000000    0.1040966
38920.0000000    0.0965749
38960.0000000    0.1040796
39000.0000000    0.0938526
39040.0000000    0.0908156
39080.0000000    0.0885647
39120.0000000    0.0824237
39160.0000000    0.0967319
39200.0000000    0.0955666
39240.0000000    0.0930084
39280.0000000    0.0849287
39320.0000000    0.0874699
39360.0000000    0.0896480
39400.0000000    0.0899192
39440.0000000    0.0981962
39480.0000000    0.0974299
39520.0000000    0.0916653
39560.0000000    0.0994423
39600.0000000    0.0908083
39640.0000000    0.0817494
39680.0000000    0.0914758
39720.0000000    0.0886642
39760.0000000    0.0995221
39800.0000000    0.0921304
39840.0000000    0.0844167
39880.0000000    0.0841578
39920.0000000    0.1018995
39960.0000000    0.0980109
40000.0000000    0.0900691
40040.0000000    0.0992282
40080.0000000    0.0987487
40120.0000000    0.0967954
40160.0000000    0.1099615
40200.0000000    0.1066043
40240.0000000    0.0988963
40280.0000000    0.1041020
40320.0000000    0.0986508
40360.0000000    0.1001165
40400.0000000    0.0860480
40440.0000000    0.0912378
40480.0000000    0.0887094
40520.0000000    0.0955187
40560.0000000    0.0950634
40600.0000000    0.0822139
40640.0000000    0.0940688
40680.0000000    0.1044553
40720.0000000    0.1131358
40760.0000000    0.1149126
40800.0000000    0.1004096
40840.0000000    0.1009975
40880.0000000    0.1136815
40920.0000000    0.0977167
40960.0000000    0.1104397
41000.0000000    0.0955603
41040.0000000    0.0984114
41080.0000000    0.0903753
41120.0000000    0.1000066
41160.0000000    0.1015404
41200.0000000    0.0917186
41240.0000000    0.0962148
41280.0000000    0.0939786
41320.0000000    0.0949209
41360.0000000    0.1035508
41400.0000000    0.1039829
41440.0000000    0.0938845
41480.0000000    0.0872988
41520.0000000    0.0962370
41560.0000000    0.0904375
41600.0000000    0.0882680
41640.0000000    0.0947552
41680.0000000    0.0897585
41720.0000000    0.1053750
41760.0000000    0.0862233
41800.0000000    0.0933745
41840.0000000    0.0908139
41880.0000000    0.0990746
41920.0000000    0.0978773
41960.0000000    0.1034113
42000.0000000    0.1043751
42040.0000000    0.0980932
42080.0000000    0.0843683
42120.0000000    0.0931765
42160.0000000    0.0955684
42200.0000000    0.0916264
42240.0000000    0.0858602
42280.0000000    0.0849052
42320.0000000    0.0863919
42360.0000000    0.0855707
42400.0000000    0.0948515
42440.0000000    0.0944481
42480.0000000    0.0995670
42520.0000000    0.1045986
42560.0000000    0.1045999
42600.0000000    0.1032548
42640.0000000    0.0948713
42680.0000000    0.0923792
42720.0000000    0.0878036
42760.0000000    0.0935345
42800.0000000    0.0928531
42840.0000000    0.1029760
42880.0000000    0.0953273
42920.0000000    0.1082172
42960.0000000    0.1071395
43000.0000000    0.1083496
43040.0000000    0.1002666
43080.0000000    0.1034990
43120.0000000    0.1034773
43160.0000000    0.1056178
43200.0000000    0.1123866
43240.0000000    0.1082821
43280.0000000    0.0955263
43320.0000000    0.1058284
43360.0000000    0.1018104
43400.0000000    0.1065818
43440.0000000    0.1046127
43480.0000000    0.1028223
43520.0000000    0.1163183
43560.0000000    0.1027651
43600.0000000    0.0957296
43640.0000000    0.1019437
43680.0000000    0.0994376
43720.0000000    0.0852862
43760.0000000    0.0925850
43800.0000000    0.1106968
43840.0000000    0.0890210
43880.0000000    0.0869832
43920.0000000    0.0992249
43960.0000000    0.1008891
44000.0000000    0.1047794
44040.0000000    0.0855295
44080.0000000    0.0854585
44120.0000000    0.0898638
44160.0000000    0.0837333
44200.0000000    0.0884461
44240.0000000    0.0870308
44280.0000000    0.0956708
44320.0000000    0.0834890
44360.0000000    0.0925991
44400.0000000    0.0867240
44440.0000000    0.1002277
44480.0000000    0.0831367
44520.0000000    0.1001479
44560.0000000    0.0932955
44600.0000000    0.1069195
44640.0000000    0.1113865
44680.0000000    0.1034346
44720.0000000    0.0941984
44760.0000000    0.1051322
44800.0000000    0.1012679
44840.0000000    0.1142530
44880.0000000    0.1160485
44920.0000000    0.1070709
44960.0000000    0.0932417
45000.0000000    0.1021577
45040.0000000    0.0853492
45080.0000000    0.1010338
45120.0000000    0.0954486
45160.0000000    0.0922956
45200.0000000    0.1042509
45240.0000000    0.0954529
45280.0000000    0.1018429
45320.0000000    0.0886170
45360.0000000    0.0964670
45400.0000000    0.0955837
45440.0000000    0.0940703
45480.0000000    0.0919235
45520.0000000    0.0862078
45560.0000000    0.0913831
45600.0000000    0.0937754
45640.0000000    0.0847167
45680.0000000    0.0942179
45720.0000000    0.1030321
45760.0000000    0.1028534
45800.0000000    0.0861940
45840.0000000    0.0975935
45880.0000000    0.0974387
45920.0000000    0.1133964
45960.0000000    0.0922366
46000.0000000    0.0828392
46040.0000000    0.0798452
46080.0000000    0.0930027
46120.0000000    0.0799103
46160.0000000    0.0789187
46200.0000000    0.0796517
46240.0000000    0.0910732
46280.0000000    0.0904551
46320.0000000    0.1007657
46360.0000000    0.1020658
46400.0000000    0.0892021
46440.0000000    0.0784192
46480.0000000    0.0876407
46520.0000000    0.0868333
46560.0000000    0.0980581
46600.0000000    0.0777526
46640.0000000    0.0870503
46680.0000000    0.0965817
46720.0000000    0.0809298
46760.0000000    0.0816276
46800.0000000    0.0903569
46840.0000000    0.0880369
46880.0000000    0.0808950
46920.0000000    0.0861807
46960.0000000    0.0994364
47000.0000000    0.0981216
47040.0000000    0.0887277
47080.0000000    0.0917000
47120.0000000    0.0929142
47160.0000000    0.0965828
47200.0000000    0.0832859
47240.0000000    0.0906976
47280.0000000    0.0944578
47320.0000000    0.0997420
47360.0000000    0.0995513
47400.0000000    0.0968615
47440.0000000    0.0848889
47480.0000000    0.0945109
47520.0000000    0.0964588
47560.0000000    0.0913357
47600.0000000    0.1010206
47640.0000000    0.0833063
47680.0000000    0.0848626
47720.0000000    0.1002750
47760.0000000    0.0919026
47800.0000000    0.0911131
47840.0000000    0.0882598
47880.0000000    0.1094059
47920.0000000    0.1023894
47960.0000000    0.0987916
48000.0000000    0.1054388
48040.0000000    0.0937815
48080.0000000    0.0938090
48120.0000000    0.1050104
48160.0000000    0.1070964
48200.0000000    0.0946095
48240.0000000    0.0944131
48280.0000000    0.1007572
48320.0000000    0.0900206
48360.0000000    0.1138404
48400.0000000    0.1005284
48440.0000000    0.1109772
48480.0000000    0.0985565
48520.0000000    0.0995900
48560.0000000    0.1038256
48600.0000000    0.0946386
48640.0000000    0.1032316
48680.0000000    0.0927257
48720.0000000    0.0905733
48760.0000000    0.0950892
48800.0000000    0.0963501
48840.0000000    0.0843529
48880.0000000    0.0983850
48920.0000000    0.0973454
48960.0000000    0.1005331
49000.0000000    0.0998246
49040.0000000    0.1027036
49080.0000000    0.0984994
49120.0000000    0.0970565
49160.0000000    0.0979176
49200.0000000    0.0895723
49240.0000000    0.0906624
49280.0000000    0.0910864
49320.0000000    0.0946912
49360.0000000    0.0970317
49400.0000000    0.0916653
49440.0000000    0.0903743
49480.0000000    0.0967685
49520.0000000    0.1057518
49560.0000000    0.1086234
49600.0000000    0.0978234
49640.0000000    0.0945753
49680.0000000    0.0898730
49720.0000000    0.1034574
49760.0000000    0.0937286
49800.0000000    0.0993986
49840.0000000    0.1036028
49880.0000000    0.0913883
49920.0000000    0.1018915
49960.0000000    0.0894644
50000.0000000    0.1023116
50040.0000000    0.0922614
50080.0000000    0.1000942
50120.0000000    0.0887411
50160.0000000    0.0907400
50200.0000000    0.0931970
50240.0000000    0.0973011
50280.0000000    0.1029580
50320.0000000    0.0937491
50360.0000000    0.0921760
50400.0000000    0.0882811
50440.0000000    0.0795627
50480.0000000    0.0952036
50520.0000000    0.0863199
50560.0000000    0.0925917
50600.0000000    0.0893672
50640.0000000    0.0974143
50680.0000000    0.1008498
50720.0000000    0.0939690
50760.0000000    0.0967194
50800.0000000    0.0857785
50840.0000000    0.0874908
50880.0000000    0.1004157
50920.0000000    0.1007188
50960.0000000    0.0928499
51000.0000000    0.0887553
51040.0000000    0.0930160
51080.0000000    0.0907774
51120.0000000    0.0884590
51160.0000000    0.0885251
51200.0000000    0.1079049
51240.0000000    0.1030574
51280.0000000    0.0919534
51320.0000000    0.0964001
51360.0000000    0.0922038
51400.0000000    0.0856333
51440.0000000    0.1085054
51480.0000000    0.0841230
51520.0000000    0.0889707
51560.0000000    0.0932176
51600.0000000    0.0823386
51640.0000000    0.0928335
51680.0000000    0.0951193
51720.0000000    0.1094617
51760.0000000    0.1255713
51800.0000000    0.1153293
51840.0000000    0.1058411
51880.0000000    0.0978179
51920.0000000    0.1097161
51960.0000000    0.1075679
52000.0000000    0.1094996
52040.0000000    0.1073070
52080.0000000    0.1037600
52120.0000000    0.1133617
52160.0000000    0.1053306
52200.0000000    0.0982238
52240.0000000    0.0972437
52280.0000000    0.1001431
52320.0000000    0.0850436
52360.0000000    0.0853734
52400.0000000    0.0977592
52440.0000000    0.0883789
52480.0000000    0.0869378
52520.0000000    0.0950045
52560.0000000    0.0967616
52600.0000000    0.0973878
52640.0000000    0.0993848
52680.0000000    0.0994646
52720.0000000    0.1063393
52760.0000000    0.0938856
52800.0000000    0.1110650
52840.0000000    0.0997945
52880.0000000    0.0922380
52920.0000000    0.1001930
52960.0000000    0.0975247
53000.0000000    0.0873403
53040.0000000    0.0936179
53080.0000000    0.0950992
53120.0000000    0.0956269
53160.0000000    0.0917255
53200.0000000    0.0960094
53240.0000000    0.1078626
53280.0000000    0.1203454
53320.0000000    0.1131376
53360.0000000    0.1143630
53400.0000000    0.0975345
53440.0000000    0.1052369
53480.0000000    0.1081172
53520.0000000    0.0949462
53560.0000000    0.0869977
53600.0000000    0.0940864
53640.0000000    0.0947727
53680.0000000    0.0903442
53720.0000000    0.0880749
53760.0000000    0.0882849
53800.0000000    0.0827183
53840.0000000    0.0963594
53880.0000000    0.0974217
53920.0000000    0.1037931
53960.0000000    0.0945304
54000.0000000    0.0883875
54040.0000000    0.0873604
54080.0000000    0.0906739
54120.0000000    0.0921901
54160.0000000    0.0857677
54200.0000000    0.0856501
54240.0000000    0.0844171
54280.0000000    0.0861587
54320.0000000    0.0931511
54360.0000000    0.0919444
54400.0000000    0.0812679
54440.0000000    0.0890792
54480.0000000    0.0922397
54520.0000000    0.0827739
54560.0000000    0.0911297
54600.0000000    0.0850504
54640.0000000    0.0791412
54680.0000000    0.0743687
54720.0000000    0.0925282
54760.0000000    0.0885333
54800.0000000    0.0853037
54840.0000000    0.0859367
54880.0000000    0.0948309
54920.0000000    0.0936432
54960.0000000    0.0869568
55000.0000000    0.0879742
55040.0000000    0.0901294
55080.0000000    0.0937456
55120.0000000    0.1010371
55160.0000000    0.0835731
55200.0000000    0.0994851
55240.0000000    0.0981663
55280.0000000    0.1029718
55320.0000000    0.0959710
55360.0000000    0.0955428
55400.0000000    0.0952871
55440.0000000    0.1022661
55480.0000000    0.0939778
55520.0000000    0.0903356
55560.0000000    0.0856280
55600.0000000    0.0941854
55640.0000000    0.1091955
55680.0000000    0.1026685
55720.0000000    0.1038454
55760.0000000    0.0953089
55800.0000000    0.1075343
55840.0000000    0.1084522
55880.0000000    0.0974868
55920.0000000    0.1037519
55960.0000000    0.0992862
56000.0000000    0.1100199
56040.0000000    0.0972713
56080.0000000    0.0956365
56120.0000000    0.0980586
56160.0000000    0.1004782
56200.0000000    0.1026146
56240.0000000    0.0992999
56280.0000000    0.1095141
56320.0000000    0.0958254
56360.0000000    0.0898459
56400.0000000    0.0947299
56440.0000000    0.0947923
56480.0000000    0.0933625
56520.0000000    0.1010967
56560.0000000    0.0976546
56600.0000000    0.0977364
56640.0000000    0.0935080
56680.0000000    0.0944359
56720.0000000    0.0958105
56760.0000000    0.1071185
56800.0000000    0.1084475
56840.0000000    0.1009621
56880.0000000    0.1025837
56920.0000000    0.0941525
56960.0000000    0.1066274
57000.0000000    0.1110672
57040.0000000    0.1052184
57080.0000000    0.1053026
57120.0000000    0.1196329
57160.0000000    0.1026589
57200.0000000    0.1081527
57240.0000000    0.1169662
57280.0000000    0.1085023
57320.0000000    0.1209532
57360.0000000    0.1136023
57400.0000000    0.1110529
57440.0000000    0.0965424
57480.0000000    0.0990778
57520.0000000    0.0975179
57560.0000000    0.1067623
57600.0000000    0.1163709
57640.0000000    0.0999075
57680.0000000    0.1046851
57720.0000000    0.0991822
57760.0000000    0.1056955
57800.0000000    0.1052095
57840.0000000    0.1034070
57880.0000000    0.1096062
57920.0000000    0.1110511
57960.0000000    0.1096405
58000.0000000    0.1067253
58040.0000000    0.1028417
58080.0000000    0.1140603
58120.0000000    0.1074941
58160.0000000    0.1152106
58200.0000000    0.1092679
58240.0000000    0.1100532
58280.0000000    0.1046282
58320.0000000    0.1074598
58360.0000000    0.1031279
58400.0000000    0.1008097
58440.0000000    0.1097884
58480.0000000    0.1080682
58520.0000000    0.1087823
58560.0000000    0.1109701
58600.0000000    0.1057920
58640.0000000    0.1075517
58680.0000000    0.1050745
58720.0000000    0.1068107
58760.0000000    0.1078778
58800.0000000    0.1084367
58840.0000000    0.1009551
58880.0000000    0.1043659
58920.0000000    0.1016633
58960.0000000    0.1089357
59000.0000000    0.0981714
59040.0000000    0.0996919
59080.0000000    0.1143104
59120.0000000    0.1072485
59160.0000000    0.1057144
59200.0000000    0.0996484
59240.0000000    0.0994347
59280.0000000    0.1010577
59320.0000000    0.1088244
59360.0000000    0.1115009
59400.0000000    0.0965023
59440.0000000    0.1013159
59480.0000000    0.0989238
59520.0000000    0.0990369
59560.0000000    0.1073004
59600.0000000    0.0909308
59640.0000000    0.0968537
59680.0000000    0.0980167
59720.0000000    0.1015875
59760.0000000    0.1067668
59800.0000000    0.1103443
59840.0000000    0.1122119
59880.0000000    0.1096986
59920.0000000    0.1027597
59960.0000000    0.0918264
60000.0000000    0.1034387
60040.0000000    0.0939249
60080.0000000    0.0925443
60120.0000000    0.0928567
60160.0000000    0.1036676
60200.0000000    0.1085167
60240.0000000    0.1015935
60280.0000000    0.1056975
60320.0000000    0.0956982
60360.0000000    0.1008728
60400.0000000    0.1049663
60440.0000000    0.1119168
60480.0000000    0.1075902
60520.0000000    0.1160650
60560.0000000    0.1122180
60600.0000000    0.1083382
60640.0000000    0.1299028
60680.0000000    0.1148621
60720.0000000    0.1116744
60760.0000000    0.1131351
60800.0000000    0.1191809
60840.0000000    0.1077277
60880.0000000    0.1184755
60920.0000000    0.1149055
60960.0000000    0.1030677
61000.0000000    0.1046088
61040.0000000    0.1062152
61080.0000000    0.1077733
61120.0000000    0.1091221
61160.0000000    0.1085814
61200.0000000    0.0969760
61240.0000000    0.1093246
61280.0000000    0.1034671
61320.0000000    0.1035555
61360.0000000    0.0936165
61400.0000000    0.1009832
61440.0000000    0.1113145
61480.0000000    0.1008279
61520.0000000    0.1025032
61560.0000000    0.1024359
61600.0000000    0.1021591
61640.0000000    0.1072520
61680.0000000    0.1061190
61720.0000000    0.0972857
61760.0000000    0.0979151
61800.0000000    0.0999479
61840.0000000    0.1068469
61880.0000000    0.1025072
61920.0000000    0.1070313
61960.0000000    0.1139744
62000.0000000    0.1069405
62040.0000000    0.1061257
62080.0000000    0.0970627
62120.0000000    0.1047271
62160.0000000    0.1115149
62200.0000000    0.1096332
62240.0000000    0.1046714
62280.0000000    0.0913396
62320.0000000    0.1018227
62360.0000000    0.0995108
62400.0000000    0.1037325
62440.0000000    0.0990863
62480.0000000    0.1060038
62520.0000000    0.0988384
62560.0000000    0.0975342
62600.0000000    0.1030743
62640.0000000    0.1072031
62680.0000000    0.0953789
62720.0000000    0.1090038
62760.0000000    0.1056564
62800.0000000    0.1037101
62840.0000000    0.1038738
62880.0000000    0.1006204
62920.0000000    0.1013205
62960.0000000    0.1041555
63000.0000000    0.1024505
63040.0000000    0.1029821
63080.0000000    0.1113439
63120.0000000    0.1042729
63160.0000000    0.1042991
63200.0000000    0.1063858
63240.0000000    0.1046872
63280.0000000    0.0961926
63320.0000000    0.0961993
63360.0000000    0.1009095
63400.0000000    0.0967738
63440.0000000    0.1008045
63480.0000000    0.1015683
63520.0000000    0.0994340
63560.0000000    0.1066794
63600.0000000    0.1062403
63640.0000000    0.1018879
63680.0000000    0.1071542
63720.0000000    0.1035394
63760.0000000    0.1089367
63800.0000000    0.0974089
63840.0000000    0.1042137
63880.0000000    0.0999127
63920.0000000    0.1045754
63960.0000000    0.1082244
64000.0000000    0.1051520
64040.0000000    0.1029049
64080.0000000    0.1094924
64120.0000000    0.1114121
64160.0000000    0.1017230
64200.0000000    0.1061327
64240.0000000    0.1062737
64280.0000000    0.1182219
64320.0000000    0.1073884
64360.0000000    0.1149023
64400.0000000    0.1060034
64440.0000000    0.1065698
64480.0000000    0.1091762
64520.0000000    0.1163224
64560.0000000    0.1145261
64600.0000000    0.1064577
64640.0000000    0.1123179
64680.0000000    0.1046585
64720.0000000    0.1075887
64760.0000000    0.1298048
64800.0000000    0.1270476
64840.0000000    0.1196988
64880.0000000    0.1114805
64920.0000000    0.1041875
64960.0000000    0.1158501
65000.0000000    0.1036215
65040.0000000    0.1027965
65080.0000000    0.1113214
65120.0000000    0.1117843
65160.0000000    0.1025109
65200.0000000    0.1178845
65240.0000000    0.1110988
65280.0000000    0.1124302
65320.0000000    0.1089025
65360.0000000    0.1009256
65400.0000000    0.1045214
65440.0000000    0.1125232
65480.0000000    0.1042776
65520.0000000    0.1042380
65560.0000000    0.1069573
65600.0000000    0.0981058
65640.0000000    0.1077694
65680.0000000    0.1074804
65720.0000000    0.1071520
65760.0000000    0.0951253
65800.0000000    0.1020285
65840.0000000    0.0964855
65880.0000000    0.1053490
65920.0000000    0.1152386
65960.0000000    0.1100358
66000.0000000    0.1021562
66040.0000000    0.1101263
66080.0000000    0.1101263
66120.0000000    0.1054616
66160.0000000    0.1102436
66200.0000000    0.1138594
66240.0000000    0.1015819
66280.0000000    0.1053569
66320.0000000    0.0999524
66360.0000000    0.0990010
66400.0000000    0.1029070
66440.0000000    0.1037618
66480.0000000    0.1011057
66520.0000000    0.1011927
66560.0000000    0.1018942
66600.0000000    0.1029400
66640.0000000    0.1097062
66680.0000000    0.1061027
66720.0000000    0.1182968
66760.0000000    0.0926968
66800.0000000    0.0905966
66840.0000000    0.1051985
66880.0000000    0.0985399
66920.0000000    0.1054860
66960.0000000    0.1018250
67000.0000000    0.1005681
67040.0000000    0.0995298
67080.0000000    0.1006256
67120.0000000    0.1045060
67160.0000000    0.1017712
67200.0000000    0.1176375
67240.0000000    0.1262638
67280.0000000    0.1164610
67320.0000000    0.1132621
67360.0000000    0.1077078
67400.0000000    0.1094030
67440.0000000    0.1213570
67480.0000000    0.1091098
67520.0000000    0.1241501
67560.0000000    0.1297278
67600.0000000    0.1188551
67640.0000000    0.1274245
67680.0000000    0.1122794
67720.0000000    0.1277617
67760.0000000    0.1226711
67800.0000000    0.1235759
67840.0000000    0.1159591
67880.0000000    0.1188214
67920.0000000    0.1196777
67960.0000000    0.1206145
68000.0000000    0.1165838
68040.0000000    0.1110591
68080.0000000    0.1075590
68120.0000000    0.1066392
68160.0000000    0.1130891
68200.0000000    0.1093482
68240.0000000    0.1301488
68280.0000000    0.1261859
68320.0000000    0.1148983
68360.0000000    0.1208670
68400.0000000    0.1097264
68440.0000000    0.1106842
68480.0000000    0.1117406
68520.0000000    0.1314157
68560.0000000    0.1233112
68600.0000000    0.1143650
68640.0000000    0.1154685
68680.0000000    0.1267390
68720.0000000    0.1196894
68760.0000000    0.1243405
68800.0000000    0.1163426
68840.0000000    0.1093829
68880.0000000    0.1197457
68920.0000000    0.1060460
68960.0000000    0.1179205
69000.0000000    0.1048472
69040.0000000    0.1012665
69080.0000000    0.1131063
69120.0000000    0.1082715
69160.0000000    0.0934703
69200.0000000    0.0957829
69240.0000000    0.0938341
69280.0000000    0.1045858
69320.0000000    0.1150621
69360.0000000    0.1070015
69400.0000000    0.1068184
69440.0000000    0.0876262
69480.0000000    0.0909484
69520.0000000    0.1001540
69560.0000000    0.1066689
69600.0000000    0.1137150
69640.0000000    0.1097814
69680.0000000    0.1085486
69720.0000000    0.1120473
69760.0000000    0.1268703
69800.0000000    0.1087415
69840.0000000    0.1113812
69880.0000000    0.0991335
69920.0000000    0.1038738
69960.0000000    0.0927499
70000.0000000    0.1020594
70040.0000000    0.1119075
70080.0000000    0.1085039
70120.0000000    0.1092673
70160.0000000    0.1117601
70200.0000000    0.1152775
70240.0000000    0.1041214
70280.0000000    0.0960697
70320.0000000    0.0963141
70360.0000000    0.1072151
70400.0000000    0.1019639
70440.0000000    0.0937981
70480.0000000    0.1015265
70520.0000000    0.0982317
70560.0000000    0.1013006
70600.0000000    0.0978207
70640.0000000    0.1110908
70680.0000000    0.1236327
70720.0000000    0.1252987
70760.0000000    0.1023638
70800.0000000    0.1066976
70840.0000000    0.0957815
70880.0000000    0.1061707
70920.0000000    0.0925359
70960.0000000    0.1048160
71000.0000000    0.1027829
71040.0000000    0.1005886
71080.0000000    0.1039348
71120.0000000    0.1033577
71160.0000000    0.1117888
71200.0000000    0.1049583
71240.0000000    0.1088073
71280.0000000    0.1108191
71320.0000000    0.1065993
71360.0000000    0.1030200
71400.0000000    0.1047069
71440.0000000    0.1078237
71480.0000000    0.1199680
71520.0000000    0.1045906
71560.0000000    0.1197249
71600.0000000    0.1237144
71640.0000000    0.1112156
71680.0000000    0.1053939
71720.0000000    0.1108882
71760.0000000    0.1032337
71800.0000000    0.1036796
71840.0000000    0.1036656
71880.0000000    0.1012765
71920.0000000    0.1029411
71960.0000000    0.1003196
72000.0000000    0.1010827
72040.0000000    0.1021624
72080.0000000    0.1055857
72120.0000000    0.1068946
72160.0000000    0.1098737
72200.0000000    0.1062126
72240.0000000    0.0983425
72280.0000000    0.1042875
72320.0000000    0.1146398
72360.0000000    0.1096137
72400.0000000    0.0984731
72440.0000000    0.0979226
72480.0000000    0.1099176
72520.0000000    0.0913893
72560.0000000    0.1002432
72600.0000000    0.0965717
72640.0000000    0.0976336
72680.0000000    0.0969074
72720.0000000    0.0932298
72760.0000000    0.0951192
72800.0000000    0.1106610
72840.0000000    0.0999531
72880.0000000    0.1115435
72920.0000000    0.1129429
72960.0000000    0.1116647
73000.0000000    0.1126792
73040.0000000    0.1010588
73080.0000000    0.1005027
73120.0000000    0.1118196
73160.0000000    0.1054973
73200.0000000    0.1004213
73240.0000000    0.1052175
73280.0000000    0.0974191
73320.0000000    0.0880610
73360.0000000    0.0998977
73400.0000000    0.0956187
73440.0000000    0.0909362
73480.0000000    0.0896267
73520.0000000    0.0968276
73560.0000000    0.1022341
73600.0000000    0.1051583
73640.0000000    0.0998262
73680.0000000    0.0920373
73720.0000000    0.0928954
73760.0000000    0.1012708
73800.0000000    0.0990253
73840.0000000    0.0927184
73880.0000000    0.0988599
73920.0000000    0.0900752
73960.0000000    0.0919196
74000.0000000    0.0928040
74040.0000000    0.0864075
74080.0000000    0.0914572
74120.0000000    0.0871777
74160.0000000    0.0968605
74200.0000000    0.1018496
74240.0000000    0.0968727
74280.0000000    0.1006152
74320.0000000    0.0997563
74360.0000000    0.1053367
74400.0000000    0.0937290
74440.0000000    0.1012728
74480.0000000    0.1065476
74520.0000000    0.0916250
74560.0000000    0.1059074
74600.0000000    0.0917160
74640.0000000    0.0931677
74680.0000000    0.0916028
74720.0000000    0.0957883
74760.0000000    0.0932311
74800.0000000    0.0934315
74840.0000000    0.1030319
74880.0000000    0.1034311
74920.0000000    0.0945247
74960.0000000    0.1015523
75000.0000000    0.0936466
75040.0000000    0.0963590
75080.0000000    0.1045971
75120.0000000    0.1042565
75160.0000000    0.0876476
75200.0000000    0.0939898
75240.0000000    0.1006899
75280.0000000    0.0974407
75320.0000000    0.0934377
75360.0000000    0.0963920
75400.0000000    0.1025430
75440.0000000    0.1046757
75480.0000000    0.1036012
75520.0000000    0.1089151
75560.0000000    0.0919995
75600.0000000    0.0971393
75640.0000000    0.0962569
75680.0000000    0.0987229
75720.0000000    0.0960041
75760.0000000    0.1080017
75800.0000000    0.1022354
75840.0000000    0.1005743
75880.0000000    0.1039018
75920.0000000    0.1006989
75960.0000000    0.1040125
76000.0000000    0.0983235
76040.0000000    0.1137693
76080.0000000    0.1079119
76120.0000000    0.1041888
76160.0000000    0.1025883
76200.0000000    0.1095194
76240.0000000    0.1070818
76280.0000000    0.0874280
76320.0000000    0.0937134
76360.0000000    0.1002213
76400.0000000    0.0965008
76440.0000000    0.1005736
76480.0000000    0.0954481
76520.0000000    0.0944888
76560.0000000    0.1022669
76600.0000000    0.0939766
76640.0000000    0.0933277
76680.0000000    0.1060262
76720.0000000    0.1044444
76760.0000000    0.1059674
76800.0000000    0.0985605
76840.0000000    0.0966198
76880.0000000    0.1114967
76920.0000000    0.0884292
76960.0000000    0.0995423
77000.0000000    0.0955678
77040.0000000    0.1035733
77080.0000000    0.1126486
77120.0000000    0.1009246
77160.0000000    0.1004889
77200.0000000    0.0986815
77240.0000000    0.0962578
77280.0000000    0.1037886
77320.0000000    0.1066960
77360.0000000    0.1026278
77400.0000000    0.0971170
77440.0000000    0.1062400
77480.0000000    0.1042547
77520.0000000    0.1038758
77560.0000000    0.1007071
77600.0000000    0.1067075
77640.0000000    0.1057742
77680.0000000    0.1014689
77720.0000000    0.1055931
77760.0000000    0.1164955
77800.0000000    0.1093184
77840.0000000    0.0994789
77880.0000000    0.0989394
77920.0000000    0.1062406
77960.0000000    0.0996316
78000.0000000    0.1002245
78040.0000000    0.1029910
78080.0000000    0.1004856
78120.0000000    0.0982415
78160.0000000    0.1056888
78200.0000000    0.0906454
78240.0000000    0.0972591
78280.0000000    0.0967236
78320.0000000    0.0911979
78360.0000000    0.0985475
78400.0000000    0.1016327
78440.0000000    0.1032964
78480.0000000    0.0995855
78520.0000000    0.0961908
78560.0000000    0.0941138
78600.0000000    0.0971926
78640.0000000    0.0980315
78680.0000000    0.0999253
78720.0000000    0.1077555
78760.0000000    0.1139906
78800.0000000    0.0928651
78840.0000000    0.1003750
78880.0000000    0.1042485
78920.0000000    0.0939567
78960.0000000    0.1060141
79000.0000000    0.0984251
79040.0000000    0.0978895
79080.0000000    0.0999307
79120.0000000    0.1050692
79160.0000000    0.0977647
79200.0000000    0.0865327
79240.0000000    0.0949775
79280.0000000    0.0914988
79320.0000000    0.1123361
79360.0000000    0.1032617
79400.0000000    0.1021804
79440.0000000    0.1049236
79480.0000000    0.0972119
79520.0000000    0.0919797
79560.0000000    0.0962688
79600.0000000    0.0962896
79640.0000000    0.0875456
79680.0000000    0.0963939
79720.0000000    0.0916781
79760.0000000    0.0951781
79800.0000000    0.1082900
79840.0000000    0.1017105
79880.0000000    0.1130756
79920.0000000    0.1122684
79960.0000000    0.1070795
80000.0000000    0.0936965
80040.0000000    0.0965063
80080.0000000    0.0927929
80120.0000000    0.1235345
80160.0000000    0.0981067
80200.0000000    0.1061300
80240.0000000    0.0933279
80280.0000000    0.0991531
80320.0000000    0.0995561
80360.0000000    0.0971587
80400.0000000    0.0981124
80440.0000000    0.0935223
80480.0000000    0.0944510
80520.0000000    0.1199348
80560.0000000    0.1040794
80600.0000000    0.1033528
80640.0000000    0.1108961
80680.0000000    0.0986642
80720.0000000    0.0956566
80760.0000000    0.1086979
80800.0000000    0.1041376
80840.0000000    0.1148085
80880.0000000    0.1158269
80920.0000000    0.1067918
80960.0000000    0.1000411
81000.0000000    0.0926597
81040.0000000    0.0990002
81080.0000000    0.1057537
81120.0000000    0.1005455
81160.0000000    0.1040541
81200.0000000    0.1049683
81240.0000000    0.0951986
81280.0000000    0.0854323
81320.0000000    0.1018466
81360.0000000    0.1044076
81400.0000000    0.1046560
81440.0000000    0.0919966
81480.0000000    0.0966717
81520.0000000    0.1054300
81560.0000000    0.1062647
81600.0000000    0.0974536
81640.0000000    0.0926431
81680.0000000    0.1043750
81720.0000000    0.1056665
81760.0000000    0.0995505
81800.0000000    0.1128745
81840.0000000    0.0991864
81880.0000000    0.0990151
81920.0000000    0.1096106
81960.0000000    0.1027266
82000.0000000    0.1113735
82040.0000000    0.1088641
82080.0000000    0.1020415
82120.0000000    0.0976177
82160.0000000    0.1033433
82200.0000000    0.1074780
82240.0000000    0.0913105
82280.0000000    0.1041852
82320.0000000    0.1039011
82360.0000000    0.0984022
82400.0000000    0.1069592
82440.0000000    0.1052432
82480.0000000    0.0929101
82520.0000000    0.0961310
82560.0000000    0.0978852
82600.0000000    0.0974626
82640.0000000    0.0934617
82680.0000000    0.0999112
82720.0000000    0.0954130
82760.0000000    0.1053613
82800.0000000    0.0948884
82840.0000000    0.0919907
82880.0000000    0.0928687
82920.0000000    0.1018907
82960.0000000    0.0969144
83000.0000000    0.0957434
83040.0000000    0.0838057
83080.0000000    0.0916147
83120.0000000    0.0998489
83160.0000000    0.1026309
83200.0000000    0.0933678
83240.0000000    0.1069247
83280.0000000    0.1250954
83320.0000000    0.1074372
83360.0000000    0.1166461
83400.0000000    0.0973699
83440.0000000    0.1045274
83480.0000000    0.0946168
83520.0000000    0.1077661
83560.0000000    0.1000949
83600.0000000    0.1047729
83640.0000000    0.0933770
83680.0000000    0.1086388
83720.0000000    0.1032270
83760.0000000    0.0934829
83800.0000000    0.0971819
83840.0000000    0.1015181
83880.0000000    0.1096877
83920.0000000    0.0942190
83960.0000000    0.0908851
84000.0000000    0.0889280
84040.0000000    0.0959850
84080.0000000    0.0886005
84120.0000000    0.0952452
84160.0000000    0.0900891
84200.0000000    0.1051441
84240.0000000    0.0949902
84280.0000000    0.1025564
84320.0000000    0.0976442
84360.0000000    0.0897938
84400.0000000    0.0979619
84440.0000000    0.0976800
84480.0000000    0.0956949
84520.0000000    0.1033480
84560.0000000    0.0944837
84600.0000000    0.0912199
84640.0000000    0.0902997
84680.0000000    0.0974400
84720.0000000    0.0920269
84760.0000000    0.0898035
84800.0000000    0.0926372
84840.0000000    0.0861723
84880.0000000    0.0938170
84920.0000000    0.0972441
84960.0000000    0.1033763
85000.0000000    0.0982995
85040.0000000    0.0883659
85080.0000000    0.0969604
85120.0000000    0.0893641
85160.0000000    0.0987306
85200.0000000    0.0991912
85240.0000000    0.0940445
85280.0000000    0.1072464
85320.0000000    0.0976143
85360.0000000    0.0946129
85400.0000000    0.0936313
85440.0000000    0.1008558
85480.0000000    0.1018531
85520.0000000    0.0964366
85560.0000000    0.1011865
85600.0000000    0.0949384
85640.0000000    0.0968154
85680.0000000    0.1074608
85720.0000000    0.0981533
85760.0000000    0.0963561
85800.0000000    0.1000929
85840.0000000    0.0929556
85880.0000000    0.0907694
85920.0000000    0.0999162
85960.0000000    0.0996685
86000.0000000    0.0967733
86040.0000000    0.1045850
86080.0000000    0.0872469
86120.0000000    0.0992144
86160.0000000    0.1090091
86200.0000000    0.1053953
86240.0000000    0.1000271
86280.0000000    0.1014384
86320.0000000    0.0983314
86360.0000000    0.0904554
86400.0000000    0.1026135
86440.0000000    0.1033519
86480.0000000    0.1097895
86520.0000000    0.1039341
86560.0000000    0.0999410
86600.0000000    0.1001028
86640.0000000    0.1083541
86680.0000000    0.0913753
86720.0000000    0.0911306
86760.0000000    0.0915372
86800.0000000    0.0905887
86840.0000000    0.0999656
86880.0000000    0.0991347
86920.0000000    0.0914342
86960.0000000    0.1009713
87000.0000000    0.0932825
87040.0000000    0.0981270
87080.0000000    0.1015746
87120.0000000    0.1022854
87160.0000000    0.0954168
87200.0000000    0.0978478
87240.0000000    0.0979560
87280.0000000    0.1007831
87320.0000000    0.1015480
87360.0000000    0.1009730
87400.0000000    0.1038448
87440.0000000    0.0938562
87480.0000000    0.1011023
87520.0000000    0.0941802
87560.0000000    0.0974975
87600.0000000    0.0974375
87640.0000000    0.1040924
87680.0000000    0.1141827
87720.0000000    0.1264952
87760.0000000    0.1078828
87800.0000000    0.1081045
87840.0000000    0.1160252
87880.0000000    0.0998602
87920.0000000    0.0997745
87960.0000000    0.1008675
88000.0000000    0.1052136
88040.0000000    0.1109016
88080.0000000    0.1082198
88120.0000000    0.1041408
88160.0000000    0.1028358
88200.0000000    0.0898555
88240.0000000    0.0983880
88280.0000000    0.0925601
88320.0000000    0.0910543
88360.0000000    0.0869134
88400.0000000    0.0916227
88440.0000000    0.0960305
88480.0000000    0.0879483
88520.0000000    0.0950035
88560.0000000    0.0900922
88600.0000000    0.0958511
88640.0000000    0.1049844
88680.0000000    0.0912480
88720.0000000    0.0923338
88760.0000000    0.1027423
88800.0000000    0.0997255
88840.0000000    0.0903353
88880.0000000    0.0928166
88920.0000000    0.0984505
88960.0000000    0.0933709
89000.0000000    0.1034035
89040.0000000    0.0894005
89080.0000000    0.0945164
89120.0000000    0.0928360
89160.0000000    0.1024370
89200.0000000    0.1004144
89240.0000000    0.0941425
89280.0000000    0.1102110
89320.0000000    0.1013212
89360.0000000    0.0961648
89400.0000000    0.0957585
89440.0000000    0.0921017
89480.0000000    0.0978426
89520.0000000    0.1103221
89560.0000000    0.1057498
89600.0000000    0.0948559
89640.0000000    0.0909242
89680.0000000    0.1023179
89720.0000000    0.1184010
89760.0000000    0.1104707
89800.0000000    0.1007621
89840.0000000    0.1047333
89880.0000000    0.0919836
89920.0000000    0.0930394
89960.0000000    0.0932225
90000.0000000    0.0933681
90040.0000000    0.0952517
90080.0000000    0.1064123
90120.0000000    0.0975097
90160.0000000    0.0976339
90200.0000000    0.0968142
90240.0000000    0.0862011
90280.0000000    0.1060759
90320.0000000    0.0963191
90360.0000000    0.1021978
90400.0000000    0.0899720
90440.0000000    0.1040537
90480.0000000    0.1027387
90520.0000000    0.1080876
90560.0000000    0.1043247
90600.0000000    0.1083048
90640.0000000    0.0992571
90680.0000000    0.1041416
90720.0000000    0.1124860
90760.0000000    0.1043671
90800.0000000    0.0941835
90840.0000000    0.1137342
90880.0000000    0.0912985
90920.0000000    0.1001434
90960.0000000    0.1071802
91000.0000000    0.0975849
91040.0000000    0.0941165
91080.0000000    0.0917508
91120.0000000    0.1071639
91160.0000000    0.1005342
91200.0000000    0.0960895
91240.0000000    0.1011285
91280.0000000    0.1002118
91320.0000000    0.1013039
91360.0000000    0.0978399
91400.0000000    0.1052468
91440.0000000    0.0973423
91480.0000000    0.1130619
91520.0000000    0.0958493
91560.0000000    0.0968308
91600.0000000    0.0994560
91640.0000000    0.1020195
91680.0000000    0.0976419
91720.0000000    0.0973840
91760.0000000    0.1000355
91800.0000000    0.1110184
91840.0000000    0.1068596
91880.0000000    0.1019969
91920.0000000    0.1042454
91960.0000000    0.1071642
92000.0000000    0.1176370
92040.0000000    0.1099894
92080.0000000    0.0985471
92120.0000000    0.1100850
92160.0000000    0.1074432
92200.0000000    0.1054600
92240.0000000    0.1067906
92280.0000000    0.1043940
92320.0000000    0.0965400
92360.0000000    0.1009692
92400.0000000    0.0983829
92440.0000000    0.0965803
92480.0000000    0.1082684
92520.0000000    0.1010355
92560.0000000    0.1012850
92600.0000000    0.0888063
92640.0000000    0.0977734
92680.0000000    0.1046081
92720.0000000    0.1019722
92760.0000000    0.1089800
92800.0000000    0.1073101
92840.0000000    0.1086670
92880.0000000    0.1114471
92920.0000000    0.1205634
92960.0000000    0.1099561
93000.0000000    0.1252048
93040.0000000    0.1133338
93080.0000000    0.1104523
93120.0000000    0.1151417
93160.0000000    0.1181981
93200.0000000    0.1072601
93240.0000000    0.1157624
93280.0000000    0.1205662
93320.0000000    0.1135929
93360.0000000    0.1205655
93400.0000000    0.1185712
93440.0000000    0.1045648
93480.0000000    0.1135471
93520.0000000    0.1157086
93560.0000000    0.1139595
93600.0000000    0.1224613
93640.0000000    0.1193972
93680.0000000    0.1191433
93720.0000000    0.1106618
93760.0000000    0.1152247
93800.0000000    0.1202601
93840.0000000    0.1106260
93880.0000000    0.1136759
93920.0000000    0.1115873
93960.0000000    0.1061291
94000.0000000    0.1132518
94040.0000000    0.1058263
94080.0000000    0.0983509
94120.0000000    0.1025841
94160.0000000    0.1122867
94200.0000000    0.1058242
94240.0000000    0.0974361
94280.0000000    0.1098904
94320.0000000    0.1184776
94360.0000000    0.1053204
94400.0000000    0.1011831
94440.0000000    0.0956520
94480.0000000    0.1038912
94520.0000000    0.1099120
94560.0000000    0.0999534
94600.0000000    0.0960524
94640.0000000    0.0980349
94680.0000000    0.1057381
94720.0000000    0.0976915
94760.0000000    0.1037161
94800.0000000    0.1097173
94840.0000000    0.1107717
94880.0000000    0.1112714
94920.0000000    0.1155817
94960.0000000    0.1077359
95000.0000000    0.1180995
95040.0000000    0.1061790
95080.0000000    0.1130663
95120.0000000    0.1058886
95160.0000000    0.1122061
95200.0000000    0.1011226
95240.0000000    0.1139913
95280.0000000    0.1257681
95320.0000000    0.0992540
95360.0000000    0.1115747
95400.0000000    0.1054341
95440.0000000    0.1210131
95480.0000000    0.1073372
95520.0000000    0.1058579
95560.0000000    0.1156891
95600.0000000    0.1030464
95640.0000000    0.1128369
95680.0000000    0.1026187
95720.0000000    0.1133707
95760.0000000    0.1148817
95800.0000000    0.1031520
95840.0000000    0.1059806
95880.0000000    0.1097454
95920.0000000    0.1160258
95960.0000000    0.1174910
96000.0000000    0.1175186
96040.0000000    0.1205298
96080.0000000    0.1057640
96120.0000000    0.1185074
96160.0000000    0.1063880
96200.0000000    0.1113105
96240.0000000    0.0998965
96280.0000000    0.1191182
96320.0000000    0.1163842
96360.0000000    0.1135991
96400.0000000    0.1058169
96440.0000000    0.1145331
96480.0000000    0.1131139
96520.0000000    0.1030907
96560.0000000    0.1139268
96600.0000000    0.1134721
96640.0000000    0.1049637
96680.0000000    0.1016560
96720.0000000    0.0996823
96760.0000000    0.0948545
96800.0000000    0.1052078
96840.0000000    0.0997898
96880.0000000    0.1045753
96920.0000000    0.0977178
96960.0000000    0.1009735
97000.0000000    0.0966082
97040.0000000    0.0953446
97080.0000000    0.0955115
97120.0000000    0.0982380
97160.0000000    0.1047883
97200.0000000    0.1003051
97240.0000000    0.1038291
97280.0000000    0.0961289
97320.0000000    0.1003960
97360.0000000    0.1105098
97400.0000000    0.1071134
97440.0000000    0.1089146
97480.0000000    0.1029624
97520.0000000    0.1071127
97560.0000000    0.1152189
97600.0000000    0.1071808
97640.0000000    0.1055105
97680.0000000    0.1065242
97720.0000000    0.1078464
97760.0000000    0.1009473
97800.0000000    0.1032662
97840.0000000    0.0971889
97880.0000000    0.1013817
97920.0000000    0.1073545
97960.0000000    0.0958952
98000.0000000    0.1054354
98040.0000000    0.1009286
98080.0000000    0.0968305
98120.0000000    0.0972586
98160.0000000    0.1122685
98200.0000000    0.1006677
98240.0000000    0.1087409
98280.0000000    0.0990198
98320.0000000    0.1054509
98360.0000000    0.1021402
98400.0000000    0.1110536
98440.0000000    0.1027459
98480.0000000    0.0982815
98520.0000000    0.0974115
98560.0000000    0.0978222
98600.0000000    0.1019534
98640.0000000    0.0984278
98680.0000000    0.0918191
98720.0000000    0.0927849
98760.0000000    0.0938345
98800.0000000    0.0931836
98840.0000000    0.0888343
98880.0000000    0.1040264
98920.0000000    0.0963649
98960.0000000    0.0975261
99000.0000000    0.0974488
99040.0000000    0.1050643
99080.0000000    0.0919934
99120.0000000    0.0919241
99160.0000000    0.1020341
99200.0000000    0.1044807
99240.0000000    0.1026900
99280.0000000    0.0990723
99320.0000000    0.0898467
99360.0000000    0.0999523
99400.0000000    0.0888313
99440.0000000    0.0925262
99480.0000000    0.1000154
99520.0000000    0.0931508
99560.0000000    0.0979505
99600.0000000    0.0854184
99640.0000000    0.0894591
99680.0000000    0.0922198
99720.0000000    0.0941996
99760.0000000    0.0902676
99800.0000000    0.0880288
99840.0000000    0.0860323
99880.0000000    0.0893788
99920.0000000    0.0945903
99960.0000000    0.0890403
100000.0000000    0.0911397
100040.0000000    0.1033425
100080.0000000    0.0934252
100120.0000000    0.0996947
100160.0000000    0.0934403
100200.0000000    0.1058352
100240.0000000    0.0905603
100280.0000000    0.0988318
100320.0000000    0.1021247
100360.0000000    0.0948587
100400.0000000    0.0894458
100440.0000000    0.1022445
100480.0000000    0.1002091
100520.0000000    0.1005317
100560.0000000    0.1019578
100600.0000000    0.0963173
100640.0000000    0.0989224
100680.0000000    0.0937690
100720.0000000    0.0933829
100760.0000000    0.1008669
100800.0000000    0.0984832
100840.0000000    0.1114963
100880.0000000    0.1164364
100920.0000000    0.1181644
100960.0000000    0.1161490
101000.0000000    0.1234062
101040.0000000    0.1230330
101080.0000000    0.1086702
101120.0000000    0.1128395
101160.0000000    0.1052342
101200.0000000    0.1148213
101240.0000000    0.1082901
101280.0000000    0.1093840
101320.0000000    0.1173958
101360.0000000    0.1074247
101400.0000000    0.1053317
101440.0000000    0.1016166
101480.0000000    0.1102832
101520.0000000    0.1116490
101560.0000000    0.1128541
101600.0000000    0.1026704
101640.0000000    0.1115760
101680.0000000    0.1098299
101720.0000000    0.1227637
101760.0000000    0.1111597
101800.0000000    0.1110873
101840.0000000    0.1086003
101880.0000000    0.1041309
101920.0000000    0.1033679
101960.0000000    0.1019224
102000.0000000    0.1118846
102040.0000000    0.1074899
102080.0000000    0.1150049
102120.0000000    0.1108709
102160.0000000    0.1165835
102200.0000000    0.1057723
102240.0000000    0.1153622
102280.0000000    0.1170978
102320.0000000    0.1159153
102360.0000000    0.1079864
102400.0000000    0.1089870
102440.0000000    0.1106767
102480.0000000    0.1114109
102520.0000000    0.1077059
102560.0000000    0.1083855
102600.0000000    0.0974262
102640.0000000    0.1021942
102680.0000000    0.1067337
102720.0000000    0.1007553
102760.0000000    0.1220552
102800.0000000    0.1170948
102840.0000000    0.1187014
102880.0000000    0.1253378
102920.0000000    0.1072159
102960.0000000    0.1203090
103000.0000000    0.1196073
103040.0000000    0.1242458
103080.0000000    0.1195507
103120.0000000    0.1281438
103160.0000000    0.1365386
103200.0000000    0.1284292
103240.0000000    0.1177127
103280.0000000    0.1079089
103320.0000000    0.1178886
103360.0000000    0.1079016
103400.0000000    0.1226047
103440.0000000    0.1125835
103480.0000000    0.1085885
103520.0000000    0.1002884
103560.0000000    0.1010339
103600.0000000    0.1027119
103640.0000000    0.1008042
103680.0000000    0.1112933
103720.0000000    0.0984998
103760.0000000    0.0901353
103800.0000000    0.1007602
103840.0000000    0.0954962
103880.0000000    0.0987372
103920.0000000    0.0953236
103960.0000000    0.0929248
104000.0000000    0.0971994
104040.0000000    0.0992107
104080.0000000    0.0984518
104120.0000000    0.0994136
104160.0000000    0.0932636
104200.0000000    0.0898065
104240.0000000    0.0973668
104280.0000000    0.0977016
104320.0000000    0.1015059
104360.0000000    0.0973021
104400.0000000    0.0989631
104440.0000000    0.1126117
104480.0000000    0.1059569
104520.0000000    0.1050890
104560.0000000    0.1164027
104600.0000000    0.1085845
104640.0000000    0.1052733
104680.0000000    0.1189478
104720.0000000    0.1199299
104760.0000000    0.1181860
104800.0000000    0.1125969
104840.0000000    0.1063628
104880.0000000    0.1078596
104920.0000000    0.1040104
104960.0000000    0.1015373
105000.0000000    0.1001479
105040.0000000    0.1052153
105080.0000000    0.1158296
105120.0000000    0.1119340
105160.0000000    0.1097365
105200.0000000    0.1029358
105240.0000000    0.0963795
105280.0000000    0.1047878
105320.0000000    0.1134117
105360.0000000    0.1012158
105400.0000000    0.0994768
105440.0000000    0.0952805
105480.0000000    0.0975529
105520.0000000    0.0962819
105560.0000000    0.0927397
105600.0000000    0.0904837
105640.0000000    0.0982323
105680.0000000    0.1017575
105720.0000000    0.0948471
105760.0000000    0.0977740
105800.0000000    0.1073926
105840.0000000    0.1020996
105880.0000000    0.0899027
105920.0000000    0.1050990
105960.0000000    0.0925702
106000.0000000    0.1029586
106040.0000000    0.1003223
106080.0000000    0.0905785
106120.0000000    0.0889821
106160.0000000    0.0882257
106200.0000000    0.0897290
106240.0000000    0.0837189
106280.0000000    0.0849654
106320.0000000    0.0867064
106360.0000000    0.1101167
106400.0000000    0.1045245
106440.0000000    0.1034137
106480.0000000    0.0976242
106520.0000000    0.1062681
106560.0000000    0.1069838
106600.0000000    0.1046347
106640.0000000    0.1112727
106680.0000000    0.0976582
106720.0000000    0.0993356
106760.0000000    0.0986973
106800.0000000    0.0935034
106840.0000000    0.1062149
106880.0000000    0.0903670
106920.0000000    0.1032325
106960.0000000    0.1000933
107000.0000000    0.0959001
107040.0000000    0.0889543
107080.0000000    0.0992526
107120.0000000    0.0996892
107160.0000000    0.1113551
107200.0000000    0.0970317
107240.0000000    0.0914027
107280.0000000    0.1081864
107320.0000000    0.0898469
107360.0000000    0.0915983
107400.0000000    0.0882651
107440.0000000    0.0902134
107480.0000000    0.0996913
107520.0000000    0.1021409
107560.0000000    0.1119627
107600.0000000    0.1094465
107640.0000000    0.0920411
107680.0000000    0.1096887
107720.0000000    0.1081140
107760.0000000    0.1124568
107800.0000000    0.1030408
107840.0000000    0.1059122
107880.0000000    0.0961683
107920.0000000    0.1057338
107960.0000000    0.1081751
108000.0000000    0.1010814
108040.0000000    0.1091769
108080.0000000    0.1067185
108120.0000000    0.1021688
108160.0000000    0.1058420
108200.0000000    0.1038605
108240.0000000    0.1013943
108280.0000000    0.1025516
108320.0000000    0.0972656
108360.0000000    0.1162438
108400.0000000    0.1100213
108440.0000000    0.1044852
108480.0000000    0.1195368
108520.0000000    0.1189019
108560.0000000    0.1108918
108600.0000000    0.1046066
108640.0000000    0.1073268
108680.0000000    0.1176656
108720.0000000    0.1110659
108760.0000000    0.1166661
108800.0000000    0.1075660
108840.0000000    0.1123837
108880.0000000    0.1002254
108920.0000000    0.1166395
108960.0000000    0.0991490
109000.0000000    0.0984053
109040.0000000    0.1007290
109080.0000000    0.1035638
109120.0000000    0.1054717
109160.0000000    0.1051488
109200.0000000    0.0951348
109240.0000000    0.1044150
109280.0000000    0.1134906
109320.0000000    0.1127248
109360.0000000    0.1235970
109400.0000000    0.1078279
109440.0000000    0.1058890
109480.0000000    0.1159547
109520.0000000    0.1059167
109560.0000000    0.1174684
109600.0000000    0.1157023
109640.0000000    0.1103284
109680.0000000    0.1051601
109720.0000000    0.1039554
109760.0000000    0.1076825
109800.0000000    0.1046811
109840.0000000    0.1029076
109880.0000000    0.1047837
109920.0000000    0.1041718
109960.0000000    0.0971720
110000.0000000    0.1061206
110040.0000000    0.0930109
110080.0000000    0.1002831
110120.0000000    0.1145233
110160.0000000    0.1103870
110200.0000000    0.1162604
110240.0000000    0.1101934
110280.0000000    0.1142262
110320.0000000    0.1067405
110360.0000000    0.0972723
110400.0000000    0.1177017
110440.0000000    0.1069482
110480.0000000    0.1069307
110520.0000000    0.1086727
110560.0000000    0.1034932
110600.0000000    0.1014700
110640.0000000    0.1109399
110680.0000000    0.1105889
110720.0000000    0.1241062
110760.0000000    0.1136810
110800.0000000    0.1026386
110840.0000000    0.1032666
110880.0000000    0.1123176
110920.0000000    0.0959767
110960.0000000    0.1084744
111000.0000000    0.1073854
111040.0000000    0.1115953
111080.0000000    0.1095707
111120.0000000    0.1153607
111160.0000000    0.1030562
111200.0000000    0.1005199
111240.0000000    0.1042018
111280.0000000    0.1111580
111320.0000000    0.1109539
111360.0000000    0.1039781
111400.0000000    0.1002335
111440.0000000    0.1006541
111480.0000000    0.1050299
111520.0000000    0.1080638
111560.0000000    0.1014266
111600.0000000    0.1073981
111640.0000000    0.1156361
111680.0000000    0.1174071
111720.0000000    0.0993310
111760.0000000    0.1006299
111800.0000000    0.1037351
111840.0000000    0.0969061
111880.0000000    0.0973948
111920.0000000    0.0906028
111960.0000000    0.0979653
112000.0000000    0.1031200
112040.0000000    0.0935158
112080.0000000    0.1026693
112120.0000000    0.1094209
112160.0000000    0.1064619
112200.0000000    0.1049428
112240.0000000    0.1150541
112280.0000000    0.1093167
112320.0000000    0.1050539
112360.0000000    0.1082307
112400.0000000    0.1016515
112440.0000000    0.0997257
112480.0000000    0.1050723
112520.0000000    0.1114528
112560.0000000    0.1158382
112600.0000000    0.1054996
112640.0000000    0.1191310
112680.0000000    0.0963635
112720.0000000    0.0990547
112760.0000000    0.1008206
112800.0000000    0.0987152
112840.0000000    0.1012190
112880.0000000    0.1035429
112920.0000000    0.1011240
112960.0000000    0.1106219
113000.0000000    0.0945610
113040.0000000    0.1049254
113080.0000000    0.1080518
113120.0000000    0.1110994
113160.0000000    0.1083451
113200.0000000    0.1091396
113240.0000000    0.1037104
113280.0000000    0.1047688
113320.0000000    0.1065906
113360.0000000    0.1170576
113400.0000000    0.1059510
113440.0000000    0.1130053
113480.0000000    0.1141053
113520.0000000    0.1139863
113560.0000000    0.1182478
113600.0000000    0.1200912
113640.0000000    0.1037007
113680.0000000    0.1283918
113720.0000000    0.1108153
113760.0000000    0.1151831
113800.0000000    0.1070681
113840.0000000    0.1195813
113880.0000000    0.1143855
113920.0000000    0.1120094
113960.0000000    0.1065297
114000.0000000    0.1004467
114040.0000000    0.1064075
114080.0000000    0.1021057
114120.0000000    0.1012248
114160.0000000    0.0886434
114200.0000000    0.0961456
114240.0000000    0.1010442
114280.0000000    0.0962895
114320.0000000    0.0937097
114360.0000000    0.0930965
114400.0000000    0.1165568
114440.0000000    0.1117723
114480.0000000    0.1104286
114520.0000000    0.1088270
114560.0000000    0.1121561
114600.0000000    0.1028626
114640.0000000    0.1069191
114680.0000000    0.1007524
114720.0000000    0.1026720
114760.0000000    0.1025904
114800.0000000    0.1094037
114840.0000000    0.1139400
114880.0000000    0.1131520
114920.0000000    0.1126579
114960.0000000    0.0994664
115000.0000000    0.1104828
115040.0000000    0.1041059
115080.0000000    0.1091762
115120.0000000    0.1029138
115160.0000000    0.1073636
115200.0000000    0.1076102
115240.0000000    0.1081900
115280.0000000    0.1092290
115320.0000000    0.0936716
115360.0000000    0.0997230
115400.0000000    0.1106338
115440.0000000    0.1100508
115480.0000000    0.1065128
115520.0000000    0.1112236
115560.0000000    0.1065433
115600.0000000    0.1033840
115640.0000000    0.1193752
115680.0000000    0.1122160
115720.0000000    0.1072831
115760.0000000    0.1021243
115800.0000000    0.1050696
115840.0000000    0.0962831
115880.0000000    0.1081219
115920.0000000    0.1085884
115960.0000000    0.1040961
116000.0000000    0.1102100
116040.0000000    0.0942877
116080.0000000    0.1047865
116120.0000000    0.1094092
116160.0000000    0.1134075
116200.0000000    0.1120531
116240.0000000    0.1176397
116280.0000000    0.1077429
116320.0000000    0.1021800
116360.0000000    0.1153895
116400.0000000    0.1117000
116440.0000000    0.1105004
116480.0000000    0.1097139
116520.0000000    0.1134576
116560.0000000    0.1214027
116600.0000000    0.1143303
116640.0000000    0.1027674
116680.0000000    0.1046508
116720.0000000    0.1125529
116760.0000000    0.1132860
116800.0000000    0.1136099
116840.0000000    0.1243817
116880.0000000    0.1110592
116920.0000000    0.1111769
116960.0000000    0.1073608
117000.0000000    0.1067491
117040.0000000    0.1059616
117080.0000000    0.1167432
117120.0000000    0.1047525
117160.0000000    0.0933115
117200.0000000    0.0952370
117240.0000000    0.0969594
117280.0000000    0.0917372
117320.0000000    0.0930116
117360.0000000    0.0991547
117400.0000000    0.0954016
117440.0000000    0.0902801
117480.0000000    0.1008631
117520.0000000    0.0972705
117560.0000000    0.0983670
117600.0000000    0.1101304
117640.0000000    0.0992355
117680.0000000    0.1080681
117720.0000000    0.1092811
117760.0000000    0.1010176
117800.0000000    0.0960278
117840.0000000    0.1138639
117880.0000000    0.1016231
117920.0000000    0.1105572
117960.0000000    0.1049681
118000.0000000    0.1045891
118040.0000000    0.1002317
118080.0000000    0.1102534
118120.0000000    0.0974398
118160.0000000    0.0979021
118200.0000000    0.0857747
118240.0000000    0.1023551
118280.0000000    0.0981852
118320.0000000    0.0970085
118360.0000000    0.0997235
118400.0000000    0.1019180
118440.0000000    0.1206919
118480.0000000    0.1052467
118520.0000000    0.0977925
118560.0000000    0.1036975
118600.0000000    0.0994123
118640.0000000    0.1063527
118680.0000000    0.1104962
118720.0000000    0.1052661
118760.0000000    0.1086953
118800.0000000    0.1030319
118840.0000000    0.1034945
118880.0000000    0.1030703
118920.0000000    0.1122833
118960.0000000    0.1048712
119000.0000000    0.1182779
119040.0000000    0.1131066
119080.0000000    0.1144136
119120.0000000    0.1151067
119160.0000000    0.1016950
119200.0000000    0.1262433
119240.0000000    0.1212137
119280.0000000    0.1022569
119320.0000000    0.0978536
119360.0000000    0.1129343
119400.0000000    0.1233945
119440.0000000    0.1061962
119480.0000000    0.1146127
119520.0000000    0.1193316
119560.0000000    0.1051397
119600.0000000    0.1018216
119640.0000000    0.1129794
119680.0000000    0.1035171
119720.0000000    0.1157122
119760.0000000    0.1031520
119800.0000000    0.0921028
119840.0000000    0.0982506
119880.0000000    0.0983260
119920.0000000    0.1042678
119960.0000000    0.0989745
120000.0000000    0.0894213
120040.0000000    0.0903610
120080.0000000    0.0858706
120120.0000000    0.0890535
120160.0000000    0.0897388
120200.0000000    0.1005900
120240.0000000    0.1010249
120280.0000000    0.1042701
120320.0000000    0.0939216
120360.0000000    0.0996827
120400.0000000    0.1092416
120440.0000000    0.0946703
120480.0000000    0.0901468
120520.0000000    0.0866928
120560.0000000    0.0895043
120600.0000000    0.0937954
120640.0000000    0.0918244
120680.0000000    0.0934667
120720.0000000    0.0908966
120760.0000000    0.0950361
120800.0000000    0.0955608
120840.0000000    0.0914494
120880.0000000    0.1041608
120920.0000000    0.0985783
120960.0000000    0.1065042
121000.0000000    0.0976456
121040.0000000    0.0961333
121080.0000000    0.1033651
121120.0000000    0.0905182
121160.0000000    0.0919056
121200.0000000    0.0947162
121240.0000000    0.0956064
121280.0000000    0.0972246
121320.0000000    0.1094467
121360.0000000    0.0938261
121400.0000000    0.0953069
121440.0000000    0.0913467
121480.0000000    0.0899068
121520.0000000    0.0921625
121560.0000000    0.1028565
121600.0000000    0.1105560
121640.0000000    0.0963567
121680.0000000    0.0924342
121720.0000000    0.0897794
121760.0000000    0.0808352
121800.0000000    0.0937321
121840.0000000    0.0875839
121880.0000000    0.0978911
121920.0000000    0.0920239
121960.0000000    0.1018012
122000.0000000    0.1029575
122040.0000000    0.0933419
122080.0000000    0.0907675
122120.0000000    0.0934126
122160.0000000    0.0936813
122200.0000000    0.0848497
122240.0000000    0.0903765
122280.0000000    0.0962640
122320.0000000    0.1007334
122360.0000000    0.0908896
122400.0000000    0.0881187
122440.0000000    0.1049714
122480.0000000    0.1004507
122520.0000000    0.0934306
122560.0000000    0.0998495
122600.0000000    0.0993095
122640.0000000    0.1204265
122680.0000000    0.1000600
122720.0000000    0.1086769
122760.0000000    0.0980039
122800.0000000    0.0996938
122840.0000000    0.0886491
122880.0000000    0.0940566
122920.0000000    0.1023433
122960.0000000    0.0994966
123000.0000000    0.1007932
123040.0000000    0.0962060
123080.0000000    0.0951395
123120.0000000    0.1015368
123160.0000000    0.0956938
123200.0000000    0.0831368
123240.0000000    0.0901872
123280.0000000    0.0931975
123320.0000000    0.0852245
123360.0000000    0.1041704
123400.0000000    0.0858924
123440.0000000    0.1018568
123480.0000000    0.0968106
123520.0000000    0.1001588
123560.0000000    0.1020355
123600.0000000    0.1064750
123640.0000000    0.1047050
123680.0000000    0.1135235
123720.0000000    0.0998518
123760.0000000    0.0980352
123800.0000000    0.0914246
123840.0000000    0.0944699
123880.0000000    0.1123005
123920.0000000    0.0862477
123960.0000000    0.0939790
124000.0000000    0.0851676
124040.0000000    0.0796354
124080.0000000    0.0779016
124120.0000000    0.0862963
124160.0000000    0.0870402
124200.0000000    0.0980382
124240.0000000    0.0899852
124280.0000000    0.0937806
124320.0000000    0.0974950
124360.0000000    0.1000430
124400.0000000    0.1010386
124440.0000000    0.0920558
124480.0000000    0.1087447
124520.0000000    0.1002951
124560.0000000    0.0889504
124600.0000000    0.0989908
124640.0000000    0.0940480
124680.0000000    0.0966538
124720.0000000    0.0785415
124760.0000000    0.0921802
124800.0000000    0.0856598
124840.0000000    0.0865928
124880.0000000    0.0864613
124920.0000000    0.0888637
124960.0000000    0.0868116
125000.0000000    0.1008418
125040.0000000    0.0912165
125080.0000000    0.0877077
125120.0000000    0.0833362
125160.0000000    0.0914302
125200.0000000    0.0944986
125240.0000000    0.0972410
125280.0000000    0.0949432
125320.0000000    0.0949559
125360.0000000    0.0898220
125400.0000000    0.0929211
125440.0000000    0.0949137
125480.0000000    0.1015797
125520.0000000    0.0893779
125560.0000000    0.1041251
125600.0000000    0.0936985
125640.0000000    0.0900626
125680.0000000    0.1006482
125720.0000000    0.1097483
125760.0000000    0.0918093
125800.0000000    0.1062490
125840.0000000    0.0941076
125880.0000000    0.0997801
125920.0000000    0.1050822
125960.0000000    0.1079599
126000.0000000    0.1014894
126040.0000000    0.0988417
126080.0000000    0.1112327
126120.0000000    0.0949016
126160.0000000    0.1014042
126200.0000000    0.0943171
126240.0000000    0.1063822
126280.0000000    0.0985523
126320.0000000    0.0989690
126360.0000000    0.1034835
126400.0000000    0.1087708
126440.0000000    0.1000779
126480.0000000    0.1016167
126520.0000000    0.1071627
126560.0000000    0.1204057
126600.0000000    0.0935261
126640.0000000    0.0942488
126680.0000000    0.1090217
126720.0000000    0.1006361
126760.0000000    0.0938864
126800.0000000    0.1109276
126840.0000000    0.0941587
126880.0000000    0.0947196
126920.0000000    0.0984759
126960.0000000    0.0915355
127000.0000000    0.0825075
127040.0000000    0.0843369
127080.0000000    0.0965211
127120.0000000    0.1034688
127160.0000000    0.0989924
127200.0000000    0.1104148
127240.0000000    0.0946032
127280.0000000    0.1071119
127320.0000000    0.0985774
127360.0000000    0.0878235
127400.0000000    0.0994794
127440.0000000    0.0998090
127480.0000000    0.1095961
127520.0000000    0.0981692
127560.0000000    0.0968925
127600.0000000    0.1009908
127640.0000000    0.0982837
127680.0000000    0.1166695
127720.0000000    0.0997072
127760.0000000    0.1092333
127800.0000000    0.1064476
127840.0000000    0.0919601
127880.0000000    0.1018496
127920.0000000    0.1008547
127960.0000000    0.1119152
128000.0000000    0.0998842
128040.0000000    0.0963446
128080.0000000    0.1052725
128120.0000000    0.1065352
128160.0000000    0.1106545
128200.0000000    0.0983823
128240.0000000    0.1030407
128280.0000000    0.0936192
128320.0000000    0.0982160
128360.0000000    0.1205197
128400.0000000    0.0995067
128440.0000000    0.1126822
128480.0000000    0.1155103
128520.0000000    0.1141552
128560.0000000    0.1114494
128600.0000000    0.0997605
128640.0000000    0.0977504
128680.0000000    0.1061380
128720.0000000    0.1257509
128760.0000000    0.1032879
128800.0000000    0.1212597
128840.0000000    0.1128521
128880.0000000    0.1091553
128920.0000000    0.1053822
128960.0000000    0.1150317
129000.0000000    0.1134870
129040.0000000    0.1095231
129080.0000000    0.1021309
129120.0000000    0.0956674
129160.0000000    0.1106647
129200.0000000    0.1047329
129240.0000000    0.1228194
129280.0000000    0.1087799
129320.0000000    0.1093295
129360.0000000    0.1112945
129400.0000000    0.1056843
129440.0000000    0.1089974
129480.0000000    0.1086367
129520.0000000    0.1152959
129560.0000000    0.1127990
129600.0000000    0.1046394
129640.0000000    0.1117471
129680.0000000    0.1000617
129720.0000000    0.1002465
129760.0000000    0.1045650
129800.0000000    0.1037788
129840.0000000    0.1103543
129880.0000000    0.0987817
129920.0000000    0.1033495
129960.0000000    0.0979964
130000.0000000    0.0939164
130040.0000000    0.1180005
130080.0000000    0.1045564
130120.0000000    0.1076580
130160.0000000    0.1107460
130200.0000000    0.0952161
130240.0000000    0.1033323
130280.0000000    0.0998170
130320.0000000    0.1194464
130360.0000000    0.1133765
130400.0000000    0.1051388
130440.0000000    0.0954115
130480.0000000    0.1106485
130520.0000000    0.1009859
130560.0000000    0.1093138
130600.0000000    0.1007351
130640.0000000    0.1144605
130680.0000000    0.1086914
130720.0000000    0.1247328
130760.0000000    0.1062107
130800.0000000    0.1011854
130840.0000000    0.0988077
130880.0000000    0.1054313
130920.0000000    0.0982899
130960.0000000    0.0932624
131000.0000000    0.1042183
131040.0000000    0.1059744
131080.0000000    0.1032380
131120.0000000    0.1077335
131160.0000000    0.1096216
131200.0000000    0.1107164
131240.0000000    0.1071409
131280.0000000    0.0964968
131320.0000000    0.0927462
131360.0000000    0.1060798
131400.0000000    0.0884119
131440.0000000    0.1002528
131480.0000000    0.0971277
131520.0000000    0.1072868
131560.0000000    0.1069957
131600.0000000    0.1065226
131640.0000000    0.1064965
131680.0000000    0.0856434
131720.0000000    0.0978411
131760.0000000    0.1022630
131800.0000000    0.1009288
131840.0000000    0.0913690
131880.0000000    0.0906230
131920.0000000    0.0865756
131960.0000000    0.1030577
132000.0000000    0.1108712
132040.0000000    0.1033740
132080.0000000    0.0846827
132120.0000000    0.1046988
132160.0000000    0.1140634
132200.0000000    0.0969138
132240.0000000    0.0929417
132280.0000000    0.0980148
132320.0000000    0.0959749
132360.0000000    0.1014872
132400.0000000    0.0959813
132440.0000000    0.0937632
132480.0000000    0.0852698
132520.0000000    0.0874151
132560.0000000    0.0924446
132600.0000000    0.0917512
132640.0000000    0.0903537
132680.0000000    0.1111320
132720.0000000    0.0996235
132760.0000000    0.0944752
132800.0000000    0.0911852
132840.0000000    0.0892418
132880.0000000    0.1034332
132920.0000000    0.0974613
132960.0000000    0.1027287
133000.0000000    0.0960981
133040.0000000    0.1101216
133080.0000000    0.0905986
133120.0000000    0.1000332
133160.0000000    0.1062006
133200.0000000    0.0943146
133240.0000000    0.0953099
133280.0000000    0.0855749
133320.0000000    0.0884473
133360.0000000    0.0979094
133400.0000000    0.1008275
133440.0000000    0.1024564
133480.0000000    0.1052479
133520.0000000    0.1120410
133560.0000000    0.1012316
133600.0000000    0.0861858
133640.0000000    0.0951897
133680.0000000    0.0960622
133720.0000000    0.1014071
133760.0000000    0.0962684
133800.0000000    0.1127767
133840.0000000    0.0939024
133880.0000000    0.0930511
133920.0000000    0.0894382
133960.0000000    0.0951579
134000.0000000    0.0987718
134040.0000000    0.1006081
134080.0000000    0.0963966
134120.0000000    0.0925479
134160.0000000    0.1026462
134200.0000000    0.1070239
134240.0000000    0.0956757
134280.0000000    0.0960350
134320.0000000    0.0925589
134360.0000000    0.1000430
134400.0000000    0.1035334
134440.0000000    0.1153721
134480.0000000    0.1045928
134520.0000000    0.1139169
134560.0000000    0.1077320
134600.0000000    0.1011429
134640.0000000    0.0954114
134680.0000000    0.1039734
134720.0000000    0.1020394
134760.0000000    0.0989577
134800.0000000    0.1063615
134840.0000000    0.1021576
134880.0000000    0.1065628
134920.0000000    0.0901145
134960.0000000    0.0988102
135000.0000000    0.1000680
135040.0000000    0.0913988
135080.0000000    0.0903129
135120.0000000    0.1140450
135160.0000000    0.0973490
135200.0000000    0.0981245
135240.0000000    0.0949712
135280.0000000    0.0960775
135320.0000000    0.1026195
135360.0000000    0.1120597
135400.0000000    0.1113457
135440.0000000    0.1064278
135480.0000000    0.1036686
135520.0000000    0.1067772
135560.0000000    0.1044958
135600.0000000    0.1035882
135640.0000000    0.1080915
135680.0000000    0.0943286
135720.0000000    0.0999297
135760.0000000    0.1041534
135800.0000000    0.1121584
135840.0000000    0.1162951
135880.0000000    0.0960190
135920.0000000    0.1095505
135960.0000000    0.1118458
136000.0000000    0.0996240
136040.0000000    0.1046423
136080.0000000    0.0954691
136120.0000000    0.0935009
136160.0000000    0.1042326
136200.0000000    0.0995811
136240.0000000    0.1062709
136280.0000000    0.0994102
136320.0000000    0.0875898
136360.0000000    0.0900405
136400.0000000    0.0888970
136440.0000000    0.1006036
136480.0000000    0.0937641
136520.0000000    0.0913024
136560.0000000    0.0978475
136600.0000000    0.1012069
136640.0000000    0.1091998
136680.0000000    0.1066662
136720.0000000    0.1097495
136760.0000000    0.0950657
136800.0000000    0.1057817
136840.0000000    0.0998101
136880.0000000    0.0934123
136920.0000000    0.1007634
136960.0000000    0.1011797
137000.0000000    0.0971924
137040.0000000    0.1208212
137080.0000000    0.1112324
137120.0000000    0.1007146
137160.0000000    0.0997641
137200.0000000    0.0941671
137240.0000000    0.1052798
137280.0000000    0.0975182
137320.0000000    0.0982751
137360.0000000    0.0983296
137400.0000000    0.1017037
137440.0000000    0.0979615
137480.0000000    0.0992437
137520.0000000    0.0997961
137560.0000000    0.1143739
137600.0000000    0.1089427
137640.0000000    0.1088683
137680.0000000    0.0964437
137720.0000000    0.1104515
137760.0000000    0.0912565
137800.0000000    0.1090210
137840.0000000    0.1089243
137880.0000000    0.1150496
137920.0000000    0.1007788
137960.0000000    0.1013563
138000.0000000    0.0918422
138040.0000000    0.1028434
138080.0000000    0.0947856
138120.0000000    0.0927427
138160.0000000    0.1017425
138200.0000000    0.0913432
138240.0000000    0.1113426
138280.0000000    0.1015949
138320.0000000    0.1003521
138360.0000000    0.1004115
138400.0000000    0.1012947
138440.0000000    0.1118585
138480.0000000    0.1023037
138520.0000000    0.1042105
138560.0000000    0.0914592
138600.0000000    0.0985970
138640.0000000    0.1053708
138680.0000000    0.1095243
138720.0000000    0.1038907
138760.0000000    0.1007490
138800.0000000    0.0949427
138840.0000000    0.0907897
138880.0000000    0.0967253
138920.0000000    0.1014936
138960.0000000    0.0958836
139000.0000000    0.0969657
139040.0000000    0.1062432
139080.0000000    0.1045268
139120.0000000    0.1046871
139160.0000000    0.1058297
139200.0000000    0.1048435
139240.0000000    0.1150119
139280.0000000    0.1189293
139320.0000000    0.1141452
139360.0000000    0.0953505
139400.0000000    0.1050103
139440.0000000    0.1134414
139480.0000000    0.1166607
139520.0000000    0.1198751
139560.0000000    0.1261763
139600.0000000    0.1218302
139640.0000000    0.1198248
139680.0000000    0.1208689
139720.0000000    0.1158572
139760.0000000    0.1094902
139800.0000000    0.1086597
139840.0000000    0.1079925
139880.0000000    0.1100872
139920.0000000    0.1153191
139960.0000000    0.1101682
140000.0000000    0.1089029
140040.0000000    0.1123163
140080.0000000    0.1159626
140120.0000000    0.1053559
140160.0000000    0.1146623
140200.0000000    0.1060028
140240.0000000    0.1188250
140280.0000000    0.1057452
140320.0000000    0.1044835
140360.0000000    0.0965328
140400.0000000    0.1001840
140440.0000000    0.1000824
140480.0000000    0.0888579
140520.0000000    0.1063476
140560.0000000    0.1042344
140600.0000000    0.1099961
140640.0000000    0.1059065
140680.0000000    0.1153630
140720.0000000    0.1062504
140760.0000000    0.0956182
140800.0000000    0.0983341
140840.0000000    0.1131837
140880.0000000    0.0972023
140920.0000000    0.0974402
140960.0000000    0.1033942
141000.0000000    0.0946347
141040.0000000    0.1040985
141080.0000000    0.1070345
141120.0000000    0.1020429
141160.0000000    0.1087366
141200.0000000    0.1115305
141240.0000000    0.1091286
141280.0000000    0.0943266
141320.0000000    0.0978922
141360.0000000    0.1019969
141400.0000000    0.1013626
141440.0000000    0.0967970
141480.0000000    0.0931688
141520.0000000    0.1093215
141560.0000000    0.1151775
141600.0000000    0.1065331
141640.0000000    0.1142603
141680.0000000    0.0899272
141720.0000000    0.1046425
141760.0000000    0.0969802
141800.0000000    0.0960675
141840.0000000    0.0878579
141880.0000000    0.0903082
141920.0000000    0.0905232
141960.0000000    0.1077187
142000.0000000    0.0976521
142040.0000000    0.1020991
142080.0000000    0.1026065
142120.0000000    0.1303214
142160.0000000    0.1064717
142200.0000000    0.1006199
142240.0000000    0.0966308
142280.0000000    0.0977795
142320.0000000    0.1113503
142360.0000000    0.1087749
142400.0000000    0.1115727
142440.0000000    0.1014980
142480.0000000    0.1010526
142520.0000000    0.1155356
142560.0000000    0.0989152
142600.0000000    0.0931536
142640.0000000    0.0910932
142680.0000000    0.1041437
142720.0000000    0.1118629
142760.0000000    0.1066388
142800.0000000    0.1048793
142840.0000000    0.0954583
142880.0000000    0.1073289
142920.0000000    0.0924717
142960.0000000    0.0940132
143000.0000000    0.0965842
143040.0000000    0.0987106
143080.0000000    0.0988037
143120.0000000    0.0903161
143160.0000000    0.1054616
143200.0000000    0.1068335
143240.0000000    0.1089848
143280.0000000    0.1025773
143320.0000000    0.1079165
143360.0000000    0.0913527
143400.0000000    0.0874681
143440.0000000    0.0993323
143480.0000000    0.0924034
143520.0000000    0.0881304
143560.0000000    0.0924462
143600.0000000    0.1008224
143640.0000000    0.0994704
143680.0000000    0.0950618
143720.0000000    0.0990150
143760.0000000    0.0988683
143800.0000000    0.1137523
143840.0000000    0.1064643
143880.0000000    0.1129603
143920.0000000    0.1121107
143960.0000000    0.0934711
144000.0000000    0.0942664
144040.0000000    0.0912240
144080.0000000    0.0873453
144120.0000000    0.0983896
144160.0000000    0.0971352
144200.0000000    0.0970858
144240.0000000    0.1165680
144280.0000000    0.1079830
144320.0000000    0.0994638
144360.0000000    0.1102130
144400.0000000    0.1092420
144440.0000000    0.1054254
144480.0000000    0.0964406
144520.0000000    0.0949710
144560.0000000    0.1009043
144600.0000000    0.1027614
144640.0000000    0.0991111
144680.0000000    0.0964436
144720.0000000    0.1262337
144760.0000000    0.1146955
144800.0000000    0.0965071
144840.0000000    0.1023499
144880.0000000    0.1002607
144920.0000000    0.0926109
144960.0000000    0.1053554
145000.0000000    0.0895582
145040.0000000    0.0904010
145080.0000000    0.0981098
145120.0000000    0.0990347
145160.0000000    0.1010702
145200.0000000    0.1006122
145240.0000000    0.0948976
145280.0000000    0.0981804
145320.0000000    0.0989496
145360.0000000    0.1078430
145400.0000000    0.1154763
145440.0000000    0.1007158
145480.0000000    0.1019910
145520.0000000    0.1056830
145560.0000000    0.0831793
145600.0000000    0.0903009
145640.0000000    0.0928350
145680.0000000    0.1000943
145720.0000000    0.0959708
145760.0000000    0.0932529
145800.0000000    0.0948591
145840.0000000    0.1068437
145880.0000000    0.1113823
145920.0000000    0.1034681
145960.0000000    0.1017094
146000.0000000    0.0984853
146040.0000000    0.0906176
146080.0000000    0.0961372
146120.0000000    0.1047828
146160.0000000    0.0883905
146200.0000000    0.1035265
146240.0000000    0.1002630
146280.0000000    0.1013985
146320.0000000    0.1078371
146360.0000000    0.0938179
146400.0000000    0.1110949
146440.0000000    0.1004504
146480.0000000    0.1174657
146520.0000000    0.1100380
146560.0000000    0.1094129
146600.0000000    0.1065300
146640.0000000    0.1048744
146680.0000000    0.1036749
146720.0000000    0.1039421
146760.0000000    0.1005043
146800.0000000    0.1026724
146840.0000000    0.0924326
146880.0000000    0.0943465
146920.0000000    0.1053308
146960.0000000    0.1004234
147000.0000000    0.1112579
147040.0000000    0.1072010
147080.0000000    0.0940697
147120.0000000    0.0990080
147160.0000000    0.0939464
147200.0000000    0.0926581
147240.0000000    0.0887286
147280.0000000    0.0919165
147320.0000000    0.0967130
147360.0000000    0.0919872
147400.0000000    0.0865092
147440.0000000    0.0915893
147480.0000000    0.0875448
147520.0000000    0.0952685
147560.0000000    0.0981822
147600.0000000    0.1003691
147640.0000000    0.1222284
147680.0000000    0.1023715
147720.0000000    0.0982349
147760.0000000    0.0941231
147800.0000000    0.0936827
147840.0000000    0.0941085
147880.0000000    0.1070686
147920.0000000    0.1011915
147960.0000000    0.0940245
148000.0000000    0.0924114
148040.0000000    0.0975619
148080.0000000    0.0942551
148120.0000000    0.0962056
148160.0000000    0.1008044
148200.0000000    0.0962635
148240.0000000    0.0962327
148280.0000000    0.0930866
148320.0000000    0.0920961
148360.0000000    0.0868760
148400.0000000    0.0944443
148440.0000000    0.0926757
148480.0000000    0.1027966
148520.0000000    0.0946361
148560.0000000    0.1062122
148600.0000000    0.0970065
148640.0000000    0.1071358
148680.0000000    0.0957109
148720.0000000    0.0958448
148760.0000000    0.0955456
148800.0000000    0.0985829
148840.0000000    0.1063890
148880.0000000    0.0982750
148920.0000000    0.1051904
148960.0000000    0.0916301
149000.0000000    0.0970302
149040.0000000    0.0923971
149080.0000000    0.0905554
149120.0000000    0.0957121
149160.0000000    0.0910310
149200.0000000    0.0859154
149240.0000000    0.0927678
149280.0000000    0.0865367
149320.0000000    0.0896506
149360.0000000    0.0878457
149400.0000000    0.0964372
149440.0000000    0.0879441
149480.0000000    0.0826042
149520.0000000    0.0970967
149560.0000000    0.0872015
149600.0000000    0.0993208
149640.0000000    0.0920681
149680.0000000    0.0961740
149720.0000000    0.0915357
149760.0000000    0.0945666
149800.0000000    0.0992943
149840.0000000    0.1014330
149880.0000000    0.0995966
149920.0000000    0.0982872
149960.0000000    0.0907555
150000.0000000    0.0948329
150040.0000000    0.0983814
150080.0000000    0.1102847
150120.0000000    0.1053810
150160.0000000    0.0934323
150200.0000000    0.1006318
150240.0000000    0.1013260
150280.0000000    0.0931790
150320.0000000    0.0932168
150360.0000000    0.1029774
150400.0000000    0.0941451
150440.0000000    0.0909231
150480.0000000    0.0898121
150520.0000000    0.0865136
150560.0000000    0.1020432
150600.0000000    0.1020159
150640.0000000    0.1009508
150680.0000000    0.1006472
150720.0000000    0.0997358
150760.0000000    0.1084657
150800.0000000    0.0985786
150840.0000000    0.0990201
150880.0000000    0.0913398
150920.0000000    0.1024916
150960.0000000    0.1015179
151000.0000000    0.1007438
151040.0000000    0.1075587
151080.0000000    0.1046322
151120.0000000    0.0962732
151160.0000000    0.1030489
151200.0000000    0.1190978
151240.0000000    0.1094645
151280.0000000    0.1152262
151320.0000000    0.1106846
151360.0000000    0.1061578
151400.0000000    0.1047995
151440.0000000    0.1028583
151480.0000000    0.1006032
151520.0000000    0.0908860
151560.0000000    0.0916598
151600.0000000    0.0958909
151640.0000000    0.0875838
151680.0000000    0.0949485
151720.0000000    0.0984745
151760.0000000    0.0985047
151800.0000000    0.0986234
151840.0000000    0.0958092
151880.0000000    0.1019521
151920.0000000    0.1035410
151960.0000000    0.1029961
152000.0000000    0.0973256
152040.0000000    0.0963206
152080.0000000    0.1104469
152120.0000000    0.0976570
152160.0000000    0.1081848
152200.0000000    0.1017654
152240.0000000    0.0893853
152280.0000000    0.0902284
152320.0000000    0.0890326
152360.0000000    0.0856371
152400.0000000    0.0836198
152440.0000000    0.0880969
152480.0000000    0.0943795
152520.0000000    0.1029831
152560.0000000    0.0992357
152600.0000000    0.1017682
152640.0000000    0.0995505
152680.0000000    0.0938089
152720.0000000    0.1037393
152760.0000000    0.1019661
152800.0000000    0.0940765
152840.0000000    0.0985241
152880.0000000    0.0907333
152920.0000000    0.1057872
152960.0000000    0.0971963
153000.0000000    0.0935740
153040.0000000    0.0990516
153080.0000000    0.0938577
153120.0000000    0.0988347
153160.0000000    0.1020916
153200.0000000    0.0909410
153240.0000000    0.1007496
153280.0000000    0.1007966
153320.0000000    0.0889605
153360.0000000    0.0886701
153400.0000000    0.0998175
153440.0000000    0.0955020
153480.0000000    0.0963384
153520.0000000    0.0898076
153560.0000000    0.0985533
153600.0000000    0.0944428
153640.0000000    0.1071067
153680.0000000    0.0995051
153720.0000000    0.1030667
153760.0000000    0.1027784
153800.0000000    0.0943979
153840.0000000    0.0911797
153880.0000000    0.0993701
153920.0000000    0.0932607
153960.0000000    0.0952077
154000.0000000    0.1032891
154040.0000000    0.0966272
154080.0000000    0.1060034
154120.0000000    0.1125062
154160.0000000    0.1000395
154200.0000000    0.0917700
154240.0000000    0.0981905
154280.0000000    0.0932879
154320.0000000    0.0878104
154360.0000000    0.0876104
154400.0000000    0.1031539
154440.0000000    0.0998951
154480.0000000    0.0909123
154520.0000000    0.0847680
154560.0000000    0.0928426
154600.0000000    0.0965404
154640.0000000    0.0901017
154680.0000000    0.1065887
154720.0000000    0.0942648
154760.0000000    0.1000665
154800.0000000    0.1041133
154840.0000000    0.0973675
154880.0000000    0.1089664
154920.0000000    0.1052045
154960.0000000    0.1020777
155000.0000000    0.0999739
155040.0000000    0.1020619
155080.0000000    0.1102570
155120.0000000    0.1106549
155160.0000000    0.1073129
155200.0000000    0.1034927
155240.0000000    0.1023579
155280.0000000    0.1025074
155320.0000000    0.0994584
155360.0000000    0.1119547
155400.0000000    0.0977242
155440.0000000    0.1063614
155480.0000000    0.1072185
155520.0000000    0.1057263
155560.0000000    0.1151418
155600.0000000    0.1127140
155640.0000000    0.1173622
155680.0000000    0.1047156
155720.0000000    0.1094808
155760.0000000    0.1079394
155800.0000000    0.1026620
155840.0000000    0.1202674
155880.0000000    0.1167552
155920.0000000    0.1187476
155960.0000000    0.1053656
156000.0000000    0.0965377
156040.0000000    0.1038900
156080.0000000    0.1020647
156120.0000000    0.1168581
156160.0000000    0.0949952
156200.0000000    0.0954914
156240.0000000    0.0991570
156280.0000000    0.1006923
156320.0000000    0.1030577
156360.0000000    0.1049820
156400.0000000    0.0969720
156440.0000000    0.0903976
156480.0000000    0.0928838
156520.0000000    0.0973901
156560.0000000    0.0944557
156600.0000000    0.0815066
156640.0000000    0.0875715
156680.0000000    0.0986287
156720.0000000    0.0923429
156760.0000000    0.0936665
156800.0000000    0.1009915
156840.0000000    0.1060689
156880.0000000    0.1071404
156920.0000000    0.0910892
156960.0000000    0.0980145
157000.0000000    0.0973469
157040.0000000    0.0983164
157080.0000000    0.0995019
157120.0000000    0.1045535
157160.0000000    0.1069289
157200.0000000    0.0977810
157240.0000000    0.1081014
157280.0000000    0.1024310
157320.0000000    0.0967435
157360.0000000    0.1182807
157400.0000000    0.1018860
157440.0000000    0.1054815
157480.0000000    0.1100726
157520.0000000    0.1116552
157560.0000000    0.0934596
157600.0000000    0.1037629
157640.0000000    0.1073012
157680.0000000    0.1131842
157720.0000000    0.1083184
157760.0000000    0.1112208
157800.0000000    0.0964457
157840.0000000    0.1087256
157880.0000000    0.1045357
157920.0000000    0.1035959
157960.0000000    0.0949775
158000.0000000    0.0971363
158040.0000000    0.0976236
158080.0000000    0.0965106
158120.0000000    0.1088475
158160.0000000    0.0965935
158200.0000000    0.0963523
158240.0000000    0.0934379
158280.0000000    0.0965691
158320.0000000    0.1077465
158360.0000000    0.0979686
158400.0000000    0.0964830
158440.0000000    0.0845378
158480.0000000    0.0985446
158520.0000000    0.0979164
158560.0000000    0.0949921
158600.0000000    0.1023475
158640.0000000    0.1005943
158680.0000000    0.1013207
158720.0000000    0.1008365
158760.0000000    0.1031116
158800.0000000    0.1019408
158840.0000000    0.1107811
158880.0000000    0.1130881
158920.0000000    0.1130906
158960.0000000    0.1041203
159000.0000000    0.1104146
159040.0000000    0.0979392
159080.0000000    0.0997742
159120.0000000    0.0999494
159160.0000000    0.1111401
159200.0000000    0.1005590
159240.0000000    0.1055838
159280.0000000    0.1199426
159320.0000000    0.1171018
159360.0000000    0.1147377
159400.0000000    0.1121864
159440.0000000    0.1091922
159480.0000000    0.1069314
159520.0000000    0.1074421
159560.0000000    0.1053701
159600.0000000    0.1081248
159640.0000000    0.1121000
159680.0000000    0.0974816
159720.0000000    0.1040304
159760.0000000    0.1011679
159800.0000000    0.0975814
159840.0000000    0.1171948
159880.0000000    0.1035308
159920.0000000    0.1006703
159960.0000000    0.1062810
160000.0000000    0.1055728
160040.0000000    0.1186640
160080.0000000    0.1124332
160120.0000000    0.0955370
160160.0000000    0.1097762
160200.0000000    0.0992229
160240.0000000    0.0977726
160280.0000000    0.1112016
160320.0000000    0.1057717
160360.0000000    0.1011321
160400.0000000    0.0958866
160440.0000000    0.0970253
160480.0000000    0.1075073
160520.0000000    0.0987779
160560.0000000    0.1032768
160600.0000000    0.1132876
160640.0000000    0.0977409
160680.0000000    0.1094314
160720.0000000    0.0946626
160760.0000000    0.1215974
160800.0000000    0.1101732
160840.0000000    0.1064402
160880.0000000    0.1132583
160920.0000000    0.0984557
160960.0000000    0.0999423
161000.0000000    0.0951808
161040.0000000    0.0982760
161080.0000000    0.0944635
161120.0000000    0.1002606
161160.0000000    0.0997545
161200.0000000    0.0995578
161240.0000000    0.1080043
161280.0000000    0.1034600
161320.0000000    0.1034835
161360.0000000    0.1072671
161400.0000000    0.1002084
161440.0000000    0.1084825
161480.0000000    0.0946666
161520.0000000    0.0984817
161560.0000000    0.0900850
161600.0000000    0.0999537
161640.0000000    0.1052610
161680.0000000    0.0988939
161720.0000000    0.0979591
161760.0000000    0.0984882
161800.0000000    0.0935870
161840.0000000    0.0879203
161880.0000000    0.0999720
161920.0000000    0.1021285
161960.0000000    0.1128399
162000.0000000    0.1080642
162040.0000000    0.0931997
162080.0000000    0.0988441
162120.0000000    0.1050976
162160.0000000    0.1115180
162200.0000000    0.1025443
162240.0000000    0.0885197
162280.0000000    0.1087778
162320.0000000    0.1048047
162360.0000000    0.1055932
162400.0000000    0.1054111
162440.0000000    0.0906050
162480.0000000    0.0914312
162520.0000000    0.0903225
162560.0000000    0.0943674
162600.0000000    0.1011354
162640.0000000    0.0861003
162680.0000000    0.1036548
162720.0000000    0.0933219
162760.0000000    0.0967935
162800.0000000    0.0971963
162840.0000000    0.1019854
162880.0000000    0.1047760
162920.0000000    0.1044430
162960.0000000    0.1023846
163000.0000000    0.1000056
163040.0000000    0.0949227
163080.0000000    0.0963497
163120.0000000    0.0959777
163160.0000000    0.1052446
163200.0000000    0.1059485
163240.0000000    0.1002816
163280.0000000    0.1064540
163320.0000000    0.1068754
163360.0000000    0.1067304
163400.0000000    0.0972114
163440.0000000    0.1001184
163480.0000000    0.1042862
163520.0000000    0.1114920
163560.0000000    0.1033940
163600.0000000    0.1088399
163640.0000000    0.1072375
163680.0000000    0.1057106
163720.0000000    0.1026965
163760.0000000    0.1129148
163800.0000000    0.0980456
163840.0000000    0.1005029
163880.0000000    0.1008829
163920.0000000    0.1070118
163960.0000000    0.1097267
164000.0000000    0.1041331
164040.0000000    0.1089316
164080.0000000    0.1063444
164120.0000000    0.1011327
164160.0000000    0.1217048
164200.0000000    0.0933171
164240.0000000    0.0936296
164280.0000000    0.0924139
164320.0000000    0.0942329
164360.0000000    0.0918405
164400.0000000    0.0977607
164440.0000000    0.0923885
164480.0000000    0.1007471
164520.0000000    0.1039697
164560.0000000    0.0999271
164600.0000000    0.1151390
164640.0000000    0.1004126
164680.0000000    0.1073906
164720.0000000    0.1051770
164760.0000000    0.0992507
164800.0000000    0.1014793
164840.0000000    0.1042997
164880.0000000    0.1026762
164920.0000000    0.1004007
164960.0000000    0.0949886
165000.0000000    0.0971880
165040.0000000    0.1012478
165080.0000000    0.0936477
165120.0000000    0.0958653
165160.0000000    0.0964586
165200.0000000    0.0998838
165240.0000000    0.1096199
165280.0000000    0.1002739
165320.0000000    0.1051855
165360.0000000    0.1045667
165400.0000000    0.1003659
165440.0000000    0.1006595
165480.0000000    0.1028719
165520.0000000    0.1013644
165560.0000000    0.1113112
165600.0000000    0.1182115
165640.0000000    0.0868493
165680.0000000    0.0947561
165720.0000000    0.0958964
165760.0000000    0.0982364
165800.0000000    0.1261565
165840.0000000    0.1079578
165880.0000000    0.0968330
165920.0000000    0.0904248
165960.0000000    0.1056596
166000.0000000    0.1093463
166040.0000000    0.1065457
166080.0000000    0.0991600
166120.0000000    0.1047556
166160.0000000    0.1137253
166200.0000000    0.1072441
166240.0000000    0.1080893
166280.0000000    0.1113882
166320.0000000    0.1277556
166360.0000000    0.1051242
166400.0000000    0.1089653
166440.0000000    0.1069701
166480.0000000    0.1058531
166520.0000000    0.1206896
166560.0000000    0.1002563
166600.0000000    0.1188092
166640.0000000    0.1140172
166680.0000000    0.1119901
166720.0000000    0.1001885
166760.0000000    0.1028107
166800.0000000    0.1145217
166840.0000000    0.0963331
166880.0000000    0.0982850
166920.0000000    0.1128803
166960.0000000    0.0989933
167000.0000000    0.0912860
167040.0000000    0.0970149
167080.0000000    0.0922767
167120.0000000    0.0945147
167160.0000000    0.1046220
167200.0000000    0.0930376
167240.0000000    0.0911466
167280.0000000    0.1025204
167320.0000000    0.0983442
167360.0000000    0.0894937
167400.0000000    0.0916214
167440.0000000    0.0927143
167480.0000000    0.1067731
167520.0000000    0.1035959
167560.0000000    0.0960554
167600.0000000    0.1053278
167640.0000000    0.0936714
167680.0000000    0.1025563
167720.0000000    0.0979083
167760.0000000    0.0984197
167800.0000000    0.0961782
167840.0000000    0.0851655
167880.0000000    0.0927646
167920.0000000    0.1036591
167960.0000000    0.0965425
168000.0000000    0.0927589
168040.0000000    0.0915060
168080.0000000    0.0810959
168120.0000000    0.0953843
168160.0000000    0.0950594
168200.0000000    0.0934737
168240.0000000    0.0984369
168280.0000000    0.0995576
168320.0000000    0.1043036
168360.0000000    0.1133154
168400.0000000    0.0984231
168440.0000000    0.0939557
168480.0000000    0.0982922
168520.0000000    0.1003703
168560.0000000    0.0918718
168600.0000000    0.1118689
168640.0000000    0.0959779
168680.0000000    0.1005186
168720.0000000    0.0941195
168760.0000000    0.0980159
168800.0000000    0.0976957
168840.0000000    0.0938654
168880.0000000    0.0845055
168920.0000000    0.0988214
168960.0000000    0.0841890
169000.0000000    0.0933145
169040.0000000    0.0881346
169080.0000000    0.0877799
169120.0000000    0.0838282
169160.0000000    0.0937130
169200.0000000    0.0970061
169240.0000000    0.0999971
169280.0000000    0.1030896
169320.0000000    0.1165144
169360.0000000    0.1043420
169400.0000000    0.0861421
169440.0000000    0.0968453
169480.0000000    0.1056543
169520.0000000    0.0981245
169560.0000000    0.0944868
169600.0000000    0.1039407
169640.0000000    0.0947899
169680.0000000    0.1080496
169720.0000000    0.0997626
169760.0000000    0.0955522
169800.0000000    0.0989035
169840.0000000    0.0897973
169880.0000000    0.1073743
169920.0000000    0.0891276
169960.0000000    0.1021570
170000.0000000    0.0935953
170040.0000000    0.0972166
170080.0000000    0.0831513
170120.0000000    0.0817708
170160.0000000    0.0932869
170200.0000000    0.1009368
170240.0000000    0.0887576
170280.0000000    0.1066388
170320.0000000    0.1156422
170360.0000000    0.1042839
170400.0000000    0.1041699
170440.0000000    0.1088982
170480.0000000    0.1086769
170520.0000000    0.0901195
170560.0000000    0.0986461
170600.0000000    0.1029098
170640.0000000    0.1086509
170680.0000000    0.1029279
170720.0000000    0.1057217
170760.0000000    0.0975873
170800.0000000    0.0986528
170840.0000000    0.1037714
170880.0000000    0.1022872
170920.0000000    0.1158785
170960.0000000    0.1247939
171000.0000000    0.1018507
171040.0000000    0.1120853
171080.0000000    0.1023799
171120.0000000    0.1236030
171160.0000000    0.1018241
171200.0000000    0.1061279
171240.0000000    0.1142091
171280.0000000    0.1057171
171320.0000000    0.1000820
171360.0000000    0.1027659
171400.0000000    0.1072426
171440.0000000    0.1043889
171480.0000000    0.0963758
171520.0000000    0.1039263
171560.0000000    0.1002751
171600.0000000    0.1141365
171640.0000000    0.1148660
171680.0000000    0.1034682
171720.0000000    0.1010241
171760.0000000    0.1037311
171800.0000000    0.1193779
171840.0000000    0.1146773
171880.0000000    0.1118737
171920.0000000    0.1008509
171960.0000000    0.1042055
172000.0000000    0.1138799
172040.0000000    0.1095323
172080.0000000    0.1105987
172120.0000000    0.0985171
172160.0000000    0.1122921
172200.0000000    0.1057348
172240.0000000    0.1192798
172280.0000000    0.1041035
172320.0000000    0.0997531
172360.0000000    0.1014028
172400.0000000    0.1010414
172440.0000000    0.1072675
172480.0000000    0.0996501
172520.0000000    0.0965976
172560.0000000    0.1126916
172600.0000000    0.1107870
172640.0000000    0.1021560
172680.0000000    0.1035396
172720.0000000    0.1061610
172760.0000000    0.1107867
172800.0000000    0.1122765
172840.0000000    0.1176990
172880.0000000    0.1035138
172920.0000000    0.0961234
172960.0000000    0.1200896
173000.0000000    0.0963190
173040.0000000    0.1033343
173080.0000000    0.1100637
173120.0000000    0.1027976
173160.0000000    0.0977345
173200.0000000    0.0960531
173240.0000000    0.1040056
173280.0000000    0.1106573
173320.0000000    0.0956603
173360.0000000    0.1075639
173400.0000000    0.1047655
173440.0000000    0.0968927
173480.0000000    0.1060905
173520.0000000    0.1049685
173560.0000000    0.1036895
173600.0000000    0.0965792
173640.0000000    0.1029628
173680.0000000    0.1064987
173720.0000000    0.0996881
173760.0000000    0.1089120
173800.0000000    0.1055714
173840.0000000    0.1009347
173880.0000000    0.0887408
173920.0000000    0.1029516
173960.0000000    0.1018467
174000.0000000    0.1020316
174040.0000000    0.1130870
174080.0000000    0.1032955
174120.0000000    0.1053341
174160.0000000    0.1073674
174200.0000000    0.1023441
174240.0000000    0.1085049
174280.0000000    0.0906192
174320.0000000    0.0969013
174360.0000000    0.1039315
174400.0000000    0.1062991
174440.0000000    0.0906433
174480.0000000    0.1066258
174520.0000000    0.0927421
174560.0000000    0.1019185
174600.0000000    0.1034844
174640.0000000    0.0935917
174680.0000000    0.0954720
174720.0000000    0.0887066
174760.0000000    0.0950563
174800.0000000    0.1097045
174840.0000000    0.0971040
174880.0000000    0.1047123
174920.0000000    0.1008500
174960.0000000    0.1014494
175000.0000000    0.1027890
175040.0000000    0.0927872
175080.0000000    0.0969050
175120.0000000    0.0970343
175160.0000000    0.0973936
175200.0000000    0.1005488
175240.0000000    0.1075141
175280.0000000    0.1060169
175320.0000000    0.1125254
175360.0000000    0.1137538
175400.0000000    0.1048077
175440.0000000    0.1050374
175480.0000000    0.1032318
175520.0000000    0.0953449
175560.0000000    0.1010790
175600.0000000    0.0935791
175640.0000000    0.1046241
175680.0000000    0.1119289
175720.0000000    0.1082380
175760.0000000    0.0998891
175800.0000000    0.1118531
175840.0000000    0.1124457
175880.0000000    0.1142984
175920.0000000    0.1060223
175960.0000000    0.1042160
176000.0000000    0.1208950
176040.0000000    0.1149444
176080.0000000    0.1124206
176120.0000000    0.1090958
176160.0000000    0.1216819
176200.0000000    0.1062652
176240.0000000    0.1067731
176280.0000000    0.0973419
176320.0000000    0.1032956
176360.0000000    0.1064182
176400.0000000    0.1092400
176440.0000000    0.1015629
176480.0000000    0.0953939
176520.0000000    0.1099404
176560.0000000    0.1051953
176600.0000000    0.1091598
176640.0000000    0.1008565
176680.0000000    0.0897695
176720.0000000    0.0965920
176760.0000000    0.0929735
176800.0000000    0.0875295
176840.0000000    0.0980368
176880.0000000    0.0965409
176920.0000000    0.0947457
176960.0000000    0.1060907
177000.0000000    0.1033490
177040.0000000    0.0967228
177080.0000000    0.1034241
177120.0000000    0.0971889
177160.0000000    0.1125211
177200.0000000    0.1033928
177240.0000000    0.1022632
177280.0000000    0.0897005
177320.0000000    0.0946452
177360.0000000    0.0957554
177400.0000000    0.0998274
177440.0000000    0.0941245
177480.0000000    0.1031272
177520.0000000    0.1099779
177560.0000000    0.1158486
177600.0000000    0.0960522
177640.0000000    0.1026566
177680.0000000    0.1075402
177720.0000000    0.1107448
177760.0000000    0.0987170
177800.0000000    0.1108033
177840.0000000    0.1039848
177880.0000000    0.1054970
177920.0000000    0.1108044
177960.0000000    0.1017700
178000.0000000    0.0926959
178040.0000000    0.1080309
178080.0000000    0.1094897
178120.0000000    0.0898963
178160.0000000    0.0978937
178200.0000000    0.0958805
178240.0000000    0.1027735
178280.0000000    0.0916119
178320.0000000    0.0949076
178360.0000000    0.0937463
178400.0000000    0.1052380
178440.0000000    0.0914321
178480.0000000    0.0942580
178520.0000000    0.1078960
178560.0000000    0.0963774
178600.0000000    0.0998811
178640.0000000    0.0929191
178680.0000000    0.0914771
178720.0000000    0.0978308
178760.0000000    0.0945663
178800.0000000    0.0893964
178840.0000000    0.0963124
178880.0000000    0.1036805
178920.0000000    0.1057441
178960.0000000    0.0958583
179000.0000000    0.1106624
179040.0000000    0.0990094
179080.0000000    0.0971320
179120.0000000    0.1068096
179160.0000000    0.1116844
179200.0000000    0.1013973
179240.0000000    0.0982218
179280.0000000    0.1154447
179320.0000000    0.1029888
179360.0000000    0.0981324
179400.0000000    0.0968842
179440.0000000    0.0961543
179480.0000000    0.1107092
179520.0000000    0.1124125
179560.0000000    0.1051169
179600.0000000    0.1008180
179640.0000000    0.1110067
179680.0000000    0.0996932
179720.0000000    0.0956232
179760.0000000    0.0945772
179800.0000000    0.0839027
179840.0000000    0.0973938
179880.0000000    0.0918972
179920.0000000    0.0923680
179960.0000000    0.0983536
180000.0000000    0.0960214
180040.0000000    0.0894752
180080.0000000    0.0963615
180120.0000000    0.0994949
180160.0000000    0.0932725
180200.0000000    0.0976117
180240.0000000    0.0903487
180280.0000000    0.0931520
180320.0000000    0.0992384
180360.0000000    0.0914438
180400.0000000    0.0979040
180440.0000000    0.0906486
180480.0000000    0.0905783
180520.0000000    0.0937990
180560.0000000    0.0988063
180600.0000000    0.0992676
180640.0000000    0.0933154
180680.0000000    0.0902836
180720.0000000    0.0912434
180760.0000000    0.0928222
180800.0000000    0.0989275
180840.0000000    0.0996170
180880.0000000    0.0849257
180920.0000000    0.1019183
180960.0000000    0.0864737
181000.0000000    0.0901916
181040.0000000    0.0929353
181080.0000000    0.1004333
181120.0000000    0.0934734
181160.0000000    0.0872444
181200.0000000    0.1027976
181240.0000000    0.1011594
181280.0000000    0.0986125
181320.0000000    0.0906954
181360.0000000    0.1003923
181400.0000000    0.0959535
181440.0000000    0.0938167
181480.0000000    0.0958600
181520.0000000    0.1002995
181560.0000000    0.0936150
181600.0000000    0.1027451
181640.0000000    0.1035112
181680.0000000    0.1088197
181720.0000000    0.1024918
181760.0000000    0.1019750
181800.0000000    0.1069555
181840.0000000    0.0963959
181880.0000000    0.1029910
181920.0000000    0.1140225
181960.0000000    0.0952123
182000.0000000    0.1046563
182040.0000000    0.0989812
182080.0000000    0.0975971
182120.0000000    0.0941560
182160.0000000    0.1033436
182200.0000000    0.1009402
182240.0000000    0.1037646
182280.0000000    0.1024699
182320.0000000    0.1115816
182360.0000000    0.1091332
182400.0000000    0.1066725
182440.0000000    0.1134234
182480.0000000    0.1076568
182520.0000000    0.0948508
182560.0000000    0.1019303
182600.0000000    0.1117686
182640.0000000    0.0958257
182680.0000000    0.0943272
182720.0000000    0.1008789
182760.0000000    0.0906953
182800.0000000    0.1180761
182840.0000000    0.1042708
182880.0000000    0.1017450
182920.0000000    0.1041757
182960.0000000    0.0964110
183000.0000000    0.0931645
183040.0000000    0.0968863
183080.0000000    0.0856498
183120.0000000    0.0949725
183160.0000000    0.0902909
183200.0000000    0.0970803
183240.0000000    0.1065865
183280.0000000    0.0982239
183320.0000000    0.0941612
183360.0000000    0.1009604
183400.0000000    0.0971494
183440.0000000    0.0944279
183480.0000000    0.0974965
183520.0000000    0.0948509
183560.0000000    0.0944681
183600.0000000    0.1009859
183640.0000000    0.0995493
183680.0000000    0.0994152
183720.0000000    0.1031857
183760.0000000    0.0974996
183800.0000000    0.1056865
183840.0000000    0.0991144
183880.0000000    0.0974056
183920.0000000    0.1063166
183960.0000000    0.1016981
184000.0000000    0.0976039
184040.0000000    0.0998075
184080.0000000    0.1014581
184120.0000000    0.0891368
184160.0000000    0.0936007
184200.0000000    0.0919309
184240.0000000    0.1035001
184280.0000000    0.0975588
184320.0000000    0.0898250
184360.0000000    0.1042127
184400.0000000    0.0991841
184440.0000000    0.1084295
184480.0000000    0.1179934
184520.0000000    0.1182412
184560.0000000    0.1091451
184600.0000000    0.1177383
184640.0000000    0.0983135
184680.0000000    0.0964699
184720.0000000    0.0941730
184760.0000000    0.1160975
184800.0000000    0.0971237
184840.0000000    0.0986962
184880.0000000    0.0968342
184920.0000000    0.1072299
184960.0000000    0.1078176
185000.0000000    0.0954294
185040.0000000    0.0989932
185080.0000000    0.1061044
185120.0000000    0.1108171
185160.0000000    0.0981871
185200.0000000    0.1024188
185240.0000000    0.0956552
185280.0000000    0.0874393
185320.0000000    0.0866402
185360.0000000    0.0996570
185400.0000000    0.0952047
185440.0000000    0.1061894
185480.0000000    0.1013696
185520.0000000    0.1046649
185560.0000000    0.1170756
185600.0000000    0.1078188
185640.0000000    0.1052837
185680.0000000    0.1050739
185720.0000000    0.1026320
185760.0000000    0.1017632
185800.0000000    0.1027154
185840.0000000    0.1047749
185880.0000000    0.1042534
185920.0000000    0.1023524
185960.0000000    0.1049784
186000.0000000    0.1154535
186040.0000000    0.1215366
186080.0000000    0.1054319
186120.0000000    0.0899847
186160.0000000    0.1055964
186200.0000000    0.0966850
186240.0000000    0.0987552
186280.0000000    0.1029995
186320.0000000    0.1001803
186360.0000000    0.1018841
186400.0000000    0.1065320
186440.0000000    0.1011141
186480.0000000    0.1084647
186520.0000000    0.1076089
186560.0000000    0.1065296
186600.0000000    0.1066880
186640.0000000    0.0986640
186680.0000000    0.1110123
186720.0000000    0.0980460
186760.0000000    0.1056181
186800.0000000    0.1128096
186840.0000000    0.1070122
186880.0000000    0.1137493
186920.0000000    0.1187433
186960.0000000    0.1092274
187000.0000000    0.1056809
187040.0000000    0.0952861
187080.0000000    0.1133122
187120.0000000    0.1153586
187160.0000000    0.1178090
187200.0000000    0.1091380
187240.0000000    0.1163335
187280.0000000    0.1110215
187320.0000000    0.1075786
187360.0000000    0.1100750
187400.0000000    0.1142705
187440.0000000    0.1133700
187480.0000000    0.1107584
187520.0000000    0.1096966
187560.0000000    0.1027002
187600.0000000    0.1046347
187640.0000000    0.1082087
187680.0000000    0.1011822
187720.0000000    0.1091779
187760.0000000    0.1156002
187800.0000000    0.1109632
187840.0000000    0.1078336
187880.0000000    0.1051532
187920.0000000    0.1104361
187960.0000000    0.1135160
188000.0000000    0.1048048
188040.0000000    0.1120617
188080.0000000    0.1138664
188120.0000000    0.1049758
188160.0000000    0.1032170
188200.0000000    0.0944415
188240.0000000    0.1007785
188280.0000000    0.0970945
188320.0000000    0.0996958
188360.0000000    0.0974672
188400.0000000    0.1056893
188440.0000000    0.1025557
188480.0000000    0.1085538
188520.0000000    0.0963414
188560.0000000    0.0994353
188600.0000000    0.1053634
188640.0000000    0.1171659
188680.0000000    0.0980973
188720.0000000    0.0996284
188760.0000000    0.0972749
188800.0000000    0.0946358
188840.0000000    0.1009527
188880.0000000    0.0947206
188920.0000000    0.0964287
188960.0000000    0.1026903
189000.0000000    0.0973779
189040.0000000    0.0935769
189080.0000000    0.0991477
189120.0000000    0.0959429
189160.0000000    0.0954755
189200.0000000    0.1001978
189240.0000000    0.1089874
189280.0000000    0.1068848
189320.0000000    0.0964219
189360.0000000    0.1003179
189400.0000000    0.0967807
189440.0000000    0.0965890
189480.0000000    0.0904209
189520.0000000    0.1056203
189560.0000000    0.0898788
189600.0000000    0.1004642
189640.0000000    0.0961899
189680.0000000    0.0892375
189720.0000000    0.1076002
189760.0000000    0.0996495
189800.0000000    0.1038857
189840.0000000    0.0992949
189880.0000000    0.1091810
189920.0000000    0.0948190
189960.0000000    0.1135735
190000.0000000    0.1006678
190040.0000000    0.1150125
190080.0000000    0.0959555
190120.0000000    0.1006210
190160.0000000    0.1026343
190200.0000000    0.0974113
190240.0000000    0.0901255
190280.0000000    0.0997019
190320.0000000    0.0922327
190360.0000000    0.1052194
190400.0000000    0.1053175
190440.0000000    0.0915403
190480.0000000    0.0913379
190520.0000000    0.0834603
190560.0000000    0.0950766
190600.0000000    0.0929335
190640.0000000    0.0985348
190680.0000000    0.1085336
190720.0000000    0.0977489
190760.0000000    0.0972549
190800.0000000    0.0986698
190840.0000000    0.1017526
190880.0000000    0.1060075
190920.0000000    0.0981203
190960.0000000    0.0983256
191000.0000000    0.1005665
191040.0000000    0.0987871
191080.0000000    0.0899711
191120.0000000    0.1038055
191160.0000000    0.1039034
191200.0000000    0.0917218
191240.0000000    0.1039731
191280.0000000    0.0945208
191320.0000000    0.1061566
191360.0000000    0.0950435
191400.0000000    0.0952585
191440.0000000    0.1085390
191480.0000000    0.1051913
191520.0000000    0.1020165
191560.0000000    0.1060426
191600.0000000    0.0981007
191640.0000000    0.1011017
191680.0000000    0.1036891
191720.0000000    0.1054325
191760.0000000    0.1070529
191800.0000000    0.1179880
191840.0000000    0.1151579
191880.0000000    0.1065884
191920.0000000    0.1098401
191960.0000000    0.1160036
192000.0000000    0.1083852
192040.0000000    0.0973944
192080.0000000    0.1139799
192120.0000000    0.1083560
192160.0000000    0.1120899
192200.0000000    0.0951013
192240.0000000    0.1022610
192280.0000000    0.1092627
192320.0000000    0.0990664
192360.0000000    0.1053294
192400.0000000    0.0937896
192440.0000000    0.1039006
192480.0000000    0.1028968
192520.0000000    0.1073659
192560.0000000    0.0927621
192600.0000000    0.1066149
192640.0000000    0.0998579
192680.0000000    0.0956172
192720.0000000    0.1076687
192760.0000000    0.1022515
192800.0000000    0.0970631
192840.0000000    0.0974375
192880.0000000    0.0890822
192920.0000000    0.0966611
192960.0000000    0.0974936
193000.0000000    0.1052320
193040.0000000    0.0997667
193080.0000000    0.0941410
193120.0000000    0.1033241
193160.0000000    0.0993324
193200.0000000    0.1017135
193240.0000000    0.0999722
193280.0000000    0.1125683
193320.0000000    0.1131998
193360.0000000    0.1015040
193400.0000000    0.0962219
193440.0000000    0.1030635
193480.0000000    0.1007526
193520.0000000    0.1091831
193560.0000000    0.0870264
193600.0000000    0.0916086
193640.0000000    0.0918880
193680.0000000    0.1047303
193720.0000000    0.1126443
193760.0000000    0.1158578
193800.0000000    0.1038426
193840.0000000    0.1065149
193880.0000000    0.1049081
193920.0000000    0.0972303
193960.0000000    0.1027648
194000.0000000    0.1101611
194040.0000000    0.1171390
194080.0000000    0.1173331
194120.0000000    0.1084976
194160.0000000    0.1222697
194200.0000000    0.1039172
194240.0000000    0.1084976
194280.0000000    0.1125817
194320.0000000    0.1008416
194360.0000000    0.1006010
194400.0000000    0.1038123
194440.0000000    0.1131456
194480.0000000    0.1080589
194520.0000000    0.1151088
194560.0000000    0.1019575
194600.0000000    0.1148422
194640.0000000    0.1174466
194680.0000000    0.0996518
194720.0000000    0.1099635
194760.0000000    0.1098157
194800.0000000    0.1036605
194840.0000000    0.1066567
194880.0000000    0.0978372
194920.0000000    0.1003127
194960.0000000    0.0948183
195000.0000000    0.1028938
195040.0000000    0.0984147
195080.0000000    0.1054545
195120.0000000    0.0957114
195160.0000000    0.0992066
195200.0000000    0.0979521
195240.0000000    0.1093918
195280.0000000    0.0989209
195320.0000000    0.1081316
195360.0000000    0.1095656
195400.0000000    0.1052863
195440.0000000    0.1094771
195480.0000000    0.1028557
195520.0000000    0.1147233
195560.0000000    0.1063805
195600.0000000    0.1117847
195640.0000000    0.1105131
195680.0000000    0.1012123
195720.0000000    0.1041244
195760.0000000    0.1146092
195800.0000000    0.1078679
195840.0000000    0.1075022
195880.0000000    0.1145191
195920.0000000    0.1047693
195960.0000000    0.1061860
196000.0000000    0.1063166
196040.0000000    0.1095416
196080.0000000    0.1058659
196120.0000000    0.1141080
196160.0000000    0.1102174
196200.0000000    0.1074119
196240.0000000    0.1047015
196280.0000000    0.1246021
196320.0000000    0.1003827
196360.0000000    0.0998619
196400.0000000    0.0932078
196440.0000000    0.0934011
196480.0000000    0.0970400
196520.0000000    0.1119005
196560.0000000    0.1127079
196600.0000000    0.1056937
196640.0000000    0.1133366
196680.0000000    0.1084458
196720.0000000    0.1099162
196760.0000000    0.0974928
196800.0000000    0.1121374
196840.0000000    0.1155181
196880.0000000    0.1190957
196920.0000000    0.1208073
196960.0000000    0.1102207
197000.0000000    0.0973724
197040.0000000    0.1052530
197080.0000000    0.0987094
197120.0000000    0.0968578
197160.0000000    0.1028376
197200.0000000    0.1165479
197240.0000000    0.1091983
197280.0000000    0.1032304
197320.0000000    0.1061304
197360.0000000    0.1094500
197400.0000000    0.1016913
197440.0000000    0.0996652
197480.0000000    0.0924393
197520.0000000    0.0998914
197560.0000000    0.1043496
197600.0000000    0.1194357
197640.0000000    0.1120763
197680.0000000    0.1073334
197720.0000000    0.1036221
197760.0000000    0.1010848
197800.0000000    0.1031805
197840.0000000    0.0959012
197880.0000000    0.0999277
197920.0000000    0.1059391
197960.0000000    0.1038011
198000.0000000    0.0984210
198040.0000000    0.1075002
198080.0000000    0.0953835
198120.0000000    0.0962589
198160.0000000    0.0921884
198200.0000000    0.0927465
198240.0000000    0.0980042
198280.0000000    0.1040751
198320.0000000    0.0970134
198360.0000000    0.1029209
198400.0000000    0.0979608
198440.0000000    0.1001005
198480.0000000    0.1072404
198520.0000000    0.1069474
198560.0000000    0.1104655
198600.0000000    0.1033182
198640.0000000    0.1015593
198680.0000000    0.1042707
198720.0000000    0.0939981
198760.0000000    0.1049200
198800.0000000    0.1002827
198840.0000000    0.1014044
198880.0000000    0.1016478
198920.0000000    0.1092676
198960.0000000    0.0983227
199000.0000000    0.1026380
199040.0000000    0.0956372
199080.0000000    0.1098683
199120.0000000    0.1174410
199160.0000000    0.1128990
199200.0000000    0.1116399
199240.0000000    0.1200808
199280.0000000    0.1208746
199320.0000000    0.1115228
199360.0000000    0.1201932
199400.0000000    0.1051338
199440.0000000    0.1191638
199480.0000000    0.1085107
199520.0000000    0.1124120
199560.0000000    0.1075946
199600.0000000    0.1186251
199640.0000000    0.1140582
199680.0000000    0.1204739
199720.0000000    0.1079337
199760.0000000    0.1038526
199800.0000000    0.1104067
199840.0000000    0.1072770
199880.0000000    0.1110133
199920.0000000    0.1042347
199960.0000000    0.1018501
200000.0000000    0.0955314
200040.0000000    0.1042232
200080.0000000    0.1162322
200120.0000000    0.1099309
200160.0000000    0.1052810
200200.0000000    0.0840771
200240.0000000    0.1051068
200280.0000000    0.1003496
200320.0000000    0.0908469
200360.0000000    0.0967275
200400.0000000    0.0976532
200440.0000000    0.1072108
200480.0000000    0.1039610
200520.0000000    0.0912859
200560.0000000    0.1068381
200600.0000000    0.1115015
200640.0000000    0.1010015
200680.0000000    0.1116006
200720.0000000    0.0985615
200760.0000000    0.1030203
200800.0000000    0.0952721
200840.0000000    0.0984750
200880.0000000    0.1095594
200920.0000000    0.1024344
200960.0000000    0.1022908
201000.0000000    0.0974930
201040.0000000    0.1055981
201080.0000000    0.0997190
201120.0000000    0.0978147
201160.0000000    0.0933348
201200.0000000    0.1131946
201240.0000000    0.0933431
201280.0000000    0.1119968
201320.0000000    0.1009801
201360.0000000    0.1101202
201400.0000000    0.0921398
201440.0000000    0.1048419
201480.0000000    0.0984530
201520.0000000    0.1051079
201560.0000000    0.1076058
201600.0000000    0.0972816
201640.0000000    0.1131677
201680.0000000    0.1047579
201720.0000000    0.1068585
201760.0000000    0.1081597
201800.0000000    0.1044012
201840.0000000    0.1009728
201880.0000000    0.1041895
201920.0000000    0.0893220
201960.0000000    0.0922599
202000.0000000    0.0992959
202040.0000000    0.0994400
202080.0000000    0.1037013
202120.0000000    0.0906103
202160.0000000    0.0974716
202200.0000000    0.1117181
202240.0000000    0.1035012
202280.0000000    0.1132829
202320.0000000    0.1057444
202360.0000000    0.1066737
202400.0000000    0.1051136
202440.0000000    0.1171486
202480.0000000    0.1051509
202520.0000000    0.1127944
202560.0000000    0.1081656
202600.0000000    0.1007946
202640.0000000    0.0956574
202680.0000000    0.1104017
202720.0000000    0.1022300
202760.0000000    0.1054589
202800.0000000    0.1101910
202840.0000000    0.1124578
202880.0000000    0.1268241
202920.0000000    0.0990020
202960.0000000    0.1018820
203000.0000000    0.1185684
203040.0000000    0.0933085
203080.0000000    0.1032864
203120.0000000    0.1035855
203160.0000000    0.1137679
203200.0000000    0.1119840
203240.0000000    0.1080623
203280.0000000    0.1186856
203320.0000000    0.1091462
203360.0000000    0.1107403
203400.0000000    0.1019077
203440.0000000    0.1084409
203480.0000000    0.1048923
203520.0000000    0.0964990
203560.0000000    0.0923359
203600.0000000    0.0991362
203640.0000000    0.1045461
203680.0000000    0.1031263
203720.0000000    0.1099899
203760.0000000    0.1031290
203800.0000000    0.0992370
203840.0000000    0.1087489
203880.0000000    0.1155172
203920.0000000    0.1052489
203960.0000000    0.1036936
204000.0000000    0.0993542
204040.0000000    0.0962649
204080.0000000    0.0980994
204120.0000000    0.1078154
204160.0000000    0.1004852
204200.0000000    0.1205953
204240.0000000    0.1060622
204280.0000000    0.1066637
204320.0000000    0.1080737
204360.0000000    0.1124584
204400.0000000    0.0998605
204440.0000000    0.0984242
204480.0000000    0.1003235
204520.0000000    0.0921603
204560.0000000    0.1009472
204600.0000000    0.0940759
204640.0000000    0.0957398
204680.0000000    0.0981570
204720.0000000    0.0976914
204760.0000000    0.1075343
204800.0000000    0.1128289
204840.0000000    0.1058421
204880.0000000    0.1015594
204920.0000000    0.0983851
204960.0000000    0.0978419
205000.0000000    0.1051506
205040.0000000    0.1019527
205080.0000000    0.1011903
205120.0000000    0.0945710
205160.0000000    0.1183257
205200.0000000    0.1081814
205240.0000000    0.1106291
205280.0000000    0.1078985
205320.0000000    0.1115156
205360.0000000    0.1002794
205400.0000000    0.1069170
205440.0000000    0.1168756
205480.0000000    0.1089931
205520.0000000    0.1143411
205560.0000000    0.1238935
205600.0000000    0.1110903
205640.0000000    0.1037668
205680.0000000    0.1034814
205720.0000000    0.1006432
205760.0000000    0.0945447
205800.0000000    0.1029683
205840.0000000    0.0950490
205880.0000000    0.0980066
205920.0000000    0.0998353
205960.0000000    0.1051952
206000.0000000    0.1120875
206040.0000000    0.1010104
206080.0000000    0.1041049
206120.0000000    0.1026382
206160.0000000    0.1006016
206200.0000000    0.1021936
206240.0000000    0.1066244
206280.0000000    0.0991364
206320.0000000    0.1121665
206360.0000000    0.1008573
206400.0000000    0.1099942
206440.0000000    0.1121726
206480.0000000    0.1029800
206520.0000000    0.1061485
206560.0000000    0.1110680
206600.0000000    0.0961718
206640.0000000    0.0986632
206680.0000000    0.0912919
206720.0000000    0.0982565
206760.0000000    0.0916655
206800.0000000    0.1087381
206840.0000000    0.1023215
206880.0000000    0.1023337
206920.0000000    0.0919429
206960.0000000    0.1040962
207000.0000000    0.0921061
207040.0000000    0.1034677
207080.0000000    0.1115801
207120.0000000    0.1006263
207160.0000000    0.1010682
207200.0000000    0.1038860
207240.0000000    0.0960944
207280.0000000    0.1043735
207320.0000000    0.1112000
207360.0000000    0.1046277
207400.0000000    0.1070993
207440.0000000    0.1056332
207480.0000000    0.1074403
207520.0000000    0.1013060
207560.0000000    0.1054623
207600.0000000    0.0967320
207640.0000000    0.1047146
207680.0000000    0.1074921
207720.0000000    0.1160586
207760.0000000    0.1050745
207800.0000000    0.1060960
207840.0000000    0.1097325
207880.0000000    0.1078031
207920.0000000    0.1151994
207960.0000000    0.1088285
208000.0000000    0.0927963
208040.0000000    0.1185619
208080.0000000    0.1146205
208120.0000000    0.1188951
208160.0000000    0.1107850
208200.0000000    0.1010402
208240.0000000    0.0991068
208280.0000000    0.1005044
208320.0000000    0.1020458
208360.0000000    0.0951019
208400.0000000    0.1016035
208440.0000000    0.1006506
208480.0000000    0.0984721
208520.0000000    0.1096424
208560.0000000    0.0950722
208600.0000000    0.1002675
208640.0000000    0.1094775
208680.0000000    0.0989304
208720.0000000    0.1128196
208760.0000000    0.1100383
208800.0000000    0.1147939
208840.0000000    0.1262557
208880.0000000    0.1256045
208920.0000000    0.1213955
208960.0000000    0.1174673
209000.0000000    0.1091236
209040.0000000    0.1084297
209080.0000000    0.1024178
209120.0000000    0.1085408
209160.0000000    0.1010584
209200.0000000    0.1090737
209240.0000000    0.1037495
209280.0000000    0.1092239
209320.0000000    0.1073564
209360.0000000    0.1086815
209400.0000000    0.1137766
209440.0000000    0.1040837
209480.0000000    0.1109823
209520.0000000    0.1033820
209560.0000000    0.0939037
209600.0000000    0.1154267
209640.0000000    0.1196489
209680.0000000    0.1138658
209720.0000000    0.1110469
209760.0000000    0.1241619
209800.0000000    0.1140580
209840.0000000    0.1067969
209880.0000000    0.1103398
209920.0000000    0.1128046
209960.0000000    0.1132628
210000.0000000    0.1051144
210040.0000000    0.1003922
210080.0000000    0.0923861
210120.0000000    0.1105854
210160.0000000    0.1022822
210200.0000000    0.1190393
210240.0000000    0.0995092
210280.0000000    0.1212617
210320.0000000    0.1229390
210360.0000000    0.1017513
210400.0000000    0.1088526
210440.0000000    0.1072417
210480.0000000    0.1179571
210520.0000000    0.1108982
210560.0000000    0.1026981
210600.0000000    0.1089754
210640.0000000    0.1021849
210680.0000000    0.0997710
210720.0000000    0.1030417
210760.0000000    0.1075420
210800.0000000    0.1053469
210840.0000000    0.1055430
210880.0000000    0.0916353
210920.0000000    0.1067824
210960.0000000    0.1070108
211000.0000000    0.0953568
211040.0000000    0.1176392
211080.0000000    0.1053845
211120.0000000    0.0922669
211160.0000000    0.1081055
211200.0000000    0.1091289
211240.0000000    0.1028872
211280.0000000    0.1087122
211320.0000000    0.1031262
211360.0000000    0.1024388
211400.0000000    0.1118174
211440.0000000    0.1009255
211480.0000000    0.1235084
211520.0000000    0.1087029
211560.0000000    0.1051740
211600.0000000    0.0957697
211640.0000000    0.1126036
211680.0000000    0.0996123
211720.0000000    0.1016557
211760.0000000    0.1019309
211800.0000000    0.0956900
211840.0000000    0.0999183
211880.0000000    0.0960070
211920.0000000    0.1052611
211960.0000000    0.1103508
212000.0000000    0.1189592
212040.0000000    0.1176698
212080.0000000    0.1062685
212120.0000000    0.1069632
212160.0000000    0.1040694
212200.0000000    0.1059713
212240.0000000    0.1329149
212280.0000000    0.1112961
212320.0000000    0.1109393
212360.0000000    0.1189093
212400.0000000    0.1077321
212440.0000000    0.1096251
212480.0000000    0.1030488
212520.0000000    0.1205032
212560.0000000    0.1072011
212600.0000000    0.1016670
212640.0000000    0.1150385
212680.0000000    0.1131099
212720.0000000    0.1087930
212760.0000000    0.1110573
212800.0000000    0.1145594
212840.0000000    0.1050795
212880.0000000    0.1160185
212920.0000000    0.1066200
212960.0000000    0.1069413
213000.0000000    0.1233339
213040.0000000    0.1266566
213080.0000000    0.1140772
213120.0000000    0.1211817
213160.0000000    0.1110760
213200.0000000    0.1117901
213240.0000000    0.1221311
213280.0000000    0.1148852
213320.0000000    0.1208979
213360.0000000    0.1163263
213400.0000000    0.1318453
213440.0000000    0.1264457
213480.0000000    0.1234281
213520.0000000    0.1067723
213560.0000000    0.1173609
213600.0000000    0.1206173
213640.0000000    0.1263368
213680.0000000    0.1169431
213720.0000000    0.1219700
213760.0000000    0.1092256
213800.0000000    0.1156863
213840.0000000    0.1135798
213880.0000000    0.1226226
213920.0000000    0.1104251
213960.0000000    0.1229568
214000.0000000    0.1049041
214040.0000000    0.1128445
214080.0000000    0.1035443
214120.0000000    0.1151335
214160.0000000    0.1144476
214200.0000000    0.1083690
214240.0000000    0.1059800
214280.0000000    0.1159312
214320.0000000    0.1105980
214360.0000000    0.1121537
214400.0000000    0.1057583
214440.0000000    0.1094209
214480.0000000    0.1064573
214520.0000000    0.1205667
214560.0000000    0.1109534
214600.0000000    0.1134867
214640.0000000    0.1107519
214680.0000000    0.1227411
214720.0000000    0.1147872
214760.0000000    0.1067852
214800.0000000    0.1128688
214840.0000000    0.1131642
214880.0000000    0.1072953
214920.0000000    0.1168542
214960.0000000    0.1175954
215000.0000000    0.1270405
215040.0000000    0.1213574
215080.0000000    0.1035266
215120.0000000    0.1164679
215160.0000000    0.1158056
215200.0000000    0.1102435
215240.0000000    0.1054134
215280.0000000    0.1170667
215320.0000000    0.1054667
215360.0000000    0.1139934
215400.0000000    0.1021553
215440.0000000    0.1134334
215480.0000000    0.1093533
215520.0000000    0.1031664
215560.0000000    0.1122528
215600.0000000    0.1100185
215640.0000000    0.1031378
215680.0000000    0.1114054
215720.0000000    0.1171579
215760.0000000    0.1161336
215800.0000000    0.1204156
215840.0000000    0.1155172
215880.0000000    0.1028501
215920.0000000    0.1184050
215960.0000000    0.0953984
216000.0000000    0.0981300
216040.0000000    0.1005777
216080.0000000    0.1118197
216120.0000000    0.1037100
216160.0000000    0.0890620
216200.0000000    0.1028537
216240.0000000    0.1102765
216280.0000000    0.0976628
216320.0000000    0.1103953
216360.0000000    0.1177043
216400.0000000    0.1130571
216440.0000000    0.1043894
216480.0000000    0.0994074
216520.0000000    0.1021454
216560.0000000    0.1025669
216600.0000000    0.0997859
216640.0000000    0.1146509
216680.0000000    0.1088433
216720.0000000    0.1100696
216760.0000000    0.1128609
216800.0000000    0.1108185
216840.0000000    0.1096635
216880.0000000    0.1101887
216920.0000000    0.1150080
216960.0000000    0.1002170
217000.0000000    0.0952386
217040.0000000    0.1057886
217080.0000000    0.1110591
217120.0000000    0.1165844
217160.0000000    0.1110478
217200.0000000    0.1072714
217240.0000000    0.1155913
217280.0000000    0.1249271
217320.0000000    0.1316449
217360.0000000    0.1158817
217400.0000000    0.1128563
217440.0000000    0.1107914
217480.0000000    0.1137605
217520.0000000    0.1085441
217560.0000000    0.1028286
217600.0000000    0.1236571
217640.0000000    0.1042892
217680.0000000    0.1171405
217720.0000000    0.1169639
217760.0000000    0.1154992
217800.0000000    0.1130543
217840.0000000    0.1177358
217880.0000000    0.1061755
217920.0000000    0.1181324
217960.0000000    0.1131498
218000.0000000    0.1209296
218040.0000000    0.1114247
218080.0000000    0.1131325
218120.0000000    0.1020376
218160.0000000    0.1079524
218200.0000000    0.1095366
218240.0000000    0.0999215
218280.0000000    0.1140960
218320.0000000    0.1155454
218360.0000000    0.0993467
218400.0000000    0.1017585
218440.0000000    0.0982184
218480.0000000    0.1042051
218520.0000000    0.0958824
218560.0000000    0.1157524
218600.0000000    0.0980681
218640.0000000    0.1025606
218680.0000000    0.1029643
218720.0000000    0.0978704
218760.0000000    0.1078668
218800.0000000    0.1009053
218840.0000000    0.1031418
218880.0000000    0.1004790
218920.0000000    0.1127304
218960.0000000    0.1214709
219000.0000000    0.1018270
219040.0000000    0.1065037
219080.0000000    0.0923975
219120.0000000    0.1186621
219160.0000000    0.1082547
219200.0000000    0.1042185
219240.0000000    0.1132185
219280.0000000    0.1023960
219320.0000000    0.1036882
219360.0000000    0.1098838
219400.0000000    0.1056601
219440.0000000    0.1002327
219480.0000000    0.1148467
219520.0000000    0.1129992
219560.0000000    0.1180233
219600.0000000    0.1062031
219640.0000000    0.1166781
219680.0000000    0.1068001
219720.0000000    0.1086788
219760.0000000    0.1222100
219800.0000000    0.1035817
219840.0000000    0.1013075
219880.0000000    0.1069583
219920.0000000    0.1035100
219960.0000000    0.0990004
220000.0000000    0.1121508
220040.0000000    0.1130856
220080.0000000    0.1077770
220120.0000000    0.1117564
220160.0000000    0.1042861
220200.0000000    0.1017790
220240.0000000    0.1049854
220280.0000000    0.1053770
220320.0000000    0.1054872
220360.0000000    0.1095202
220400.0000000    0.1061867
220440.0000000    0.1110871
220480.0000000    0.1164624
220520.0000000    0.1005616
220560.0000000    0.1169230
220600.0000000    0.1145911
220640.0000000    0.1084832
220680.0000000    0.1090170
220720.0000000    0.0923624
220760.0000000    0.1036958
220800.0000000    0.1075104
220840.0000000    0.0943526
220880.0000000    0.1174959
220920.0000000    0.1037691
220960.0000000    0.1041435
221000.0000000    0.0971514
221040.0000000    0.1159324
221080.0000000    0.1129135
221120.0000000    0.1110538
221160.0000000    0.0970122
221200.0000000    0.1053918
221240.0000000    0.1112102
221280.0000000    0.1066106
221320.0000000    0.1063781
221360.0000000    0.1151145
221400.0000000    0.1104322
221440.0000000    0.1301119
221480.0000000    0.1132494
221520.0000000    0.1113145
221560.0000000    0.1220220
221600.0000000    0.1131757
221640.0000000    0.1170568
221680.0000000    0.1227526
221720.0000000    0.1161679
221760.0000000    0.1222181
221800.0000000    0.1161890
221840.0000000    0.1203933
221880.0000000    0.1284757
221920.0000000    0.1148498
221960.0000000    0.1178019
222000.0000000    0.1109601
222040.0000000    0.1118907
222080.0000000    0.1196702
222120.0000000    0.1238710
222160.0000000    0.1236187
222200.0000000    0.1177257
222240.0000000    0.1158466
222280.0000000    0.1033172
222320.0000000    0.1165967
222360.0000000    0.1007491
222400.0000000    0.1113946
222440.0000000    0.1007423
222480.0000000    0.1108573
222520.0000000    0.1112501
222560.0000000    0.1169188
222600.0000000    0.1115699
222640.0000000    0.1105994
222680.0000000    0.1159937
222720.0000000    0.1170213
222760.0000000    0.1111135
222800.0000000    0.1094448
222840.0000000    0.1151161
222880.0000000    0.1148365
222920.0000000    0.1238288
222960.0000000    0.1155750
223000.0000000    0.1049011
223040.0000000    0.1028213
223080.0000000    0.1013192
223120.0000000    0.1186368
223160.0000000    0.1128119
223200.0000000    0.1144644
223240.0000000    0.1141968
223280.0000000    0.1123137
223320.0000000    0.1062353
223360.0000000    0.1215632
223400.0000000    0.1209384
223440.0000000    0.1094803
223480.0000000    0.1155055
223520.0000000    0.1150045
223560.0000000    0.1151735
223600.0000000    0.1150208
223640.0000000    0.1217862
223680.0000000    0.1213918
223720.0000000    0.1060602
223760.0000000    0.1219642
223800.0000000    0.1168913
223840.0000000    0.1189408
223880.0000000    0.1102042
223920.0000000    0.1210467
223960.0000000    0.1115477
224000.0000000    0.1288000
224040.0000000    0.1128611
224080.0000000    0.1080638
224120.0000000    0.1176264
224160.0000000    0.1162814
224200.0000000    0.1078708
224240.0000000    0.1177552
224280.0000000    0.1146357
224320.0000000    0.1133900
224360.0000000    0.1082859
224400.0000000    0.1160294
224440.0000000    0.1041054
224480.0000000    0.1069366
224520.0000000    0.1034587
224560.0000000    0.1068500
224600.0000000    0.1090399
224640.0000000    0.1017781
224680.0000000    0.1076958
224720.0000000    0.1216577
224760.0000000    0.1031919
224800.0000000    0.1047658
224840.0000000    0.1124800
224880.0000000    0.1047559
224920.0000000    0.1125459
224960.0000000    0.1147213
225000.0000000    0.1140713
225040.0000000    0.1092879
225080.0000000    0.1107402
225120.0000000    0.1085514
225160.0000000    0.1100115
225200.0000000    0.1089246
225240.0000000    0.1240915
225280.0000000    0.1325753
225320.0000000    0.1312276
225360.0000000    0.1297626
225400.0000000    0.1268563
225440.0000000    0.1221323
225480.0000000    0.1171584
225520.0000000    0.1317691
225560.0000000    0.1201298
225600.0000000    0.1257256
225640.0000000    0.1143106
225680.0000000    0.1055948
225720.0000000    0.1188621
225760.0000000    0.1141672
225800.0000000    0.1344015
225840.0000000    0.1128275
225880.0000000    0.1305311
225920.0000000    0.1309956
225960.0000000    0.1135190
226000.0000000    0.1309041
226040.0000000    0.1296802
226080.0000000    0.1373576
226120.0000000    0.1304706
226160.0000000    0.1287154
226200.0000000    0.1316039
226240.0000000    0.1371990
226280.0000000    0.1256315
226320.0000000    0.1368907
226360.0000000    0.1407324
226400.0000000    0.1413953
226440.0000000    0.1278505
226480.0000000    0.1240708
226520.0000000    0.1296540
226560.0000000    0.1132196
226600.0000000    0.1244625
226640.0000000    0.1268488
226680.0000000    0.1247968
226720.0000000    0.1382820
226760.0000000    0.1257637
226800.0000000    0.1253726
226840.0000000    0.1202032
226880.0000000    0.1175887
226920.0000000    0.1221855
226960.0000000    0.1263206
227000.0000000    0.1256620
227040.0000000    0.1162146
227080.0000000    0.1071277
227120.0000000    0.1144602
227160.0000000    0.1072648
227200.0000000    0.1192650
227240.0000000    0.1200837
227280.0000000    0.1093387
227320.0000000    0.1169935
227360.0000000    0.1251128
227400.0000000    0.1186072
227440.0000000    0.1141870
227480.0000000    0.1146567
227520.0000000    0.1234330
227560.0000000    0.1132561
227600.0000000    0.1161190
227640.0000000    0.1181687
227680.0000000    0.1190001
227720.0000000    0.1232610
227760.0000000    0.1129248
227800.0000000    0.1171336
227840.0000000    0.1248341
227880.0000000    0.1238348
227920.0000000    0.1211327
227960.0000000    0.1175189
228000.0000000    0.1273332
228040.0000000    0.1136176
228080.0000000    0.1218779
228120.0000000    0.1215967
228160.0000000    0.1186069
228200.0000000    0.1173270
228240.0000000    0.1082287
228280.0000000    0.1254196
228320.0000000    0.1134319
228360.0000000    0.1119682
228400.0000000    0.1085398
228440.0000000    0.1122757
228480.0000000    0.1128766
228520.0000000    0.1070157
228560.0000000    0.1092411
228600.0000000    0.1213358
228640.0000000    0.1067329
228680.0000000    0.1024581
228720.0000000    0.1081815
228760.0000000    0.1024296
228800.0000000    0.1109199
228840.0000000    0.1089048
228880.0000000    0.1112612
228920.0000000    0.1086821
228960.0000000    0.1102057
229000.0000000    0.1120024
229040.0000000    0.1107158
229080.0000000    0.1179995
229120.0000000    0.1324590
229160.0000000    0.1296545
229200.0000000    0.1249706
229240.0000000    0.1204110
229280.0000000    0.1173179
229320.0000000    0.1236960
229360.0000000    0.1283714
229400.0000000    0.1270418
229440.0000000    0.1158508
229480.0000000    0.1160036
229520.0000000    0.1306718
229560.0000000    0.1093481
229600.0000000    0.1223202
229640.0000000    0.1201284
229680.0000000    0.1134465
229720.0000000    0.1213203
229760.0000000    0.1138631
229800.0000000    0.1098700
229840.0000000    0.1263769
229880.0000000    0.1184860
229920.0000000    0.1155881
229960.0000000    0.1157863
230000.0000000    0.1091506
230040.0000000    0.1167810
230080.0000000    0.1118020
230120.0000000    0.1070608
230160.0000000    0.1131410
230200.0000000    0.1234175
230240.0000000    0.1251737
230280.0000000    0.1113384
230320.0000000    0.1132906
230360.0000000    0.1132072
230400.0000000    0.1086204
230440.0000000    0.1112849
230480.0000000    0.1124677
230520.0000000    0.1112273
230560.0000000    0.1116491
230600.0000000    0.1178924
230640.0000000    0.1087201
230680.0000000    0.1135489
230720.0000000    0.1086212
230760.0000000    0.1072223
230800.0000000    0.1147342
230840.0000000    0.1104598
230880.0000000    0.1148527
230920.0000000    0.1103863
230960.0000000    0.1179622
231000.0000000    0.1027732
231040.0000000    0.1196350
231080.0000000    0.1173630
231120.0000000    0.1045083
231160.0000000    0.1138390
231200.0000000    0.1100960
231240.0000000    0.1119658
231280.0000000    0.1139075
231320.0000000    0.1187013
231360.0000000    0.1115296
231400.0000000    0.1095198
231440.0000000    0.1093509
231480.0000000    0.1083255
231520.0000000    0.1077058
231560.0000000    0.1043427
231600.0000000    0.1280190
231640.0000000    0.1148768
231680.0000000    0.1142100
231720.0000000    0.1123558
231760.0000000    0.1044462
231800.0000000    0.1183690
231840.0000000    0.1177259
231880.0000000    0.1044123
231920.0000000    0.1085651
231960.0000000    0.1051236
232000.0000000    0.1149106
232040.0000000    0.1159882
232080.0000000    0.1149999
232120.0000000    0.1195863
232160.0000000    0.1200109
232200.0000000    0.1182980
232240.0000000    0.1128721
232280.0000000    0.1159420
232320.0000000    0.1110411
232360.0000000    0.1078602
232400.0000000    0.1099690
232440.0000000    0.1125695
232480.0000000    0.1115697
232520.0000000    0.1191252
232560.0000000    0.1124810
232600.0000000    0.1213930
232640.0000000    0.1268936
232680.0000000    0.1250941
232720.0000000    0.1109746
232760.0000000    0.1142479
232800.0000000    0.1266603
232840.0000000    0.1287999
232880.0000000    0.1107362
232920.0000000    0.1228747
232960.0000000    0.1299102
233000.0000000    0.1271755
233040.0000000    0.1105729
233080.0000000    0.1024460
233120.0000000    0.1139248
233160.0000000    0.1225146
233200.0000000    0.1055708
233240.0000000    0.1212061
233280.0000000    0.1095961
233320.0000000    0.1197226
233360.0000000    0.1101170
233400.0000000    0.1139304
233440.0000000    0.1300894
233480.0000000    0.1094222
233520.0000000    0.1187308
233560.0000000    0.1136229
233600.0000000    0.1127253
233640.0000000    0.1173976
233680.0000000    0.1118744
233720.0000000    0.1186693
233760.0000000    0.1174474
233800.0000000    0.1092442
233840.0000000    0.1087590
233880.0000000    0.1151610
233920.0000000    0.1190012
233960.0000000    0.1124442
234000.0000000    0.1041874
234040.0000000    0.1024104
234080.0000000    0.1000610
234120.0000000    0.1200382
234160.0000000    0.1110240
234200.0000000    0.1137317
234240.0000000    0.1084204
234280.0000000    0.1121927
234320.0000000    0.1091012
234360.0000000    0.1109119
234400.0000000    0.1087131
234440.0000000    0.1073881
234480.0000000    0.1103399
234520.0000000    0.1152260
234560.0000000    0.1240249
234600.0000000    0.1052036
234640.0000000    0.1138539
234680.0000000    0.1211585
234720.0000000    0.1116700
234760.0000000    0.1173275
234800.0000000    0.1062983
234840.0000000    0.1098737
234880.0000000    0.1091566
234920.0000000    0.1116120
234960.0000000    0.1218793
235000.0000000    0.1299329
235040.0000000    0.1182107
235080.0000000    0.1175881
235120.0000000    0.1232866
235160.0000000    0.1091623
235200.0000000    0.1099627
235240.0000000    0.1126273
235280.0000000    0.1077797
235320.0000000    0.1165766
235360.0000000    0.1149127
235400.0000000    0.1075769
235440.0000000    0.1161579
235480.0000000    0.1097425
235520.0000000    0.1103847
235560.0000000    0.1132930
235600.0000000    0.1163325
235640.0000000    0.1049155
235680.0000000    0.1134121
235720.0000000    0.1059439
235760.0000000    0.1103251
235800.0000000    0.1146166
235840.0000000    0.1188268
235880.0000000    0.1158109
235920.0000000    0.1149128
235960.0000000    0.1046882
236000.0000000    0.1082083
236040.0000000    0.1110696
236080.0000000    0.1110562
236120.0000000    0.0973412
236160.0000000    0.1095848
236200.0000000    0.1228215
236240.0000000    0.1079087
236280.0000000    0.1083439
236320.0000000    0.1111105
236360.0000000    0.1144650
236400.0000000    0.1100251
236440.0000000    0.1070971
236480.0000000    0.1115707
236520.0000000    0.1250692
236560.0000000    0.1092027
236600.0000000    0.1229504
236640.0000000    0.1145215
236680.0000000    0.1144243
236720.0000000    0.1152500
236760.0000000    0.1187048
236800.0000000    0.1131001
236840.0000000    0.1211101
236880.0000000    0.1167485
236920.0000000    0.1210070
236960.0000000    0.1157439
237000.0000000    0.1215897
237040.0000000    0.1160366
237080.0000000    0.1261371
237120.0000000    0.1160686
237160.0000000    0.1057906
237200.0000000    0.1196936
237240.0000000    0.1136243
237280.0000000    0.1164380
237320.0000000    0.1093351
237360.0000000    0.1112468
237400.0000000    0.1211458
237440.0000000    0.1111272
237480.0000000    0.1181839
237520.0000000    0.1175477
237560.0000000    0.1058441
237600.0000000    0.1154209
237640.0000000    0.1204850
237680.0000000    0.1082457
237720.0000000    0.1239419
237760.0000000    0.1270517
237800.0000000    0.1179219
237840.0000000    0.1220256
237880.0000000    0.1255727
237920.0000000    0.1218312
237960.0000000    0.1117173
238000.0000000    0.1212812
238040.0000000    0.1187242
238080.0000000    0.1128286
238120.0000000    0.1101886
238160.0000000    0.1152792
238200.0000000    0.1124337
238240.0000000    0.1325355
238280.0000000    0.1127184
238320.0000000    0.1200886
238360.0000000    0.1155706
238400.0000000    0.1214381
238440.0000000    0.1162057
238480.0000000    0.1131215
238520.0000000    0.1128717
238560.0000000    0.1227688
238600.0000000    0.1254150
238640.0000000    0.1126935
238680.0000000    0.1144913
238720.0000000    0.1135636
238760.0000000    0.1166817
238800.0000000    0.1109041
238840.0000000    0.1076990
238880.0000000    0.1088293
238920.0000000    0.1112947
238960.0000000    0.1096286
239000.0000000    0.1138194
239040.0000000    0.1102549
239080.0000000    0.1027953
239120.0000000    0.1068012
239160.0000000    0.1071364
239200.0000000    0.1144715
239240.0000000    0.1091598
239280.0000000    0.1201328
239320.0000000    0.1150699
239360.0000000    0.1070239
239400.0000000    0.1169237
239440.0000000    0.1055926
239480.0000000    0.1149335
239520.0000000    0.1092963
239560.0000000    0.1081082
239600.0000000    0.1159486
239640.0000000    0.1236900
239680.0000000    0.1123973
239720.0000000    0.1085747
239760.0000000    0.1202745
239800.0000000    0.1039551
239840.0000000    0.1111017
239880.0000000    0.1261219
239920.0000000    0.1129340
239960.0000000    0.1183297
240000.0000000    0.1142446
240040.0000000    0.1090526
240080.0000000    0.1123670
240120.0000000    0.1115797
240160.0000000    0.1068844
240200.0000000    0.1106520
240240.0000000    0.1294695
240280.0000000    0.1083257
240320.0000000    0.1147463
240360.0000000    0.1101950
240400.0000000    0.1128142
240440.0000000    0.1120689
240480.0000000    0.1086081
240520.0000000    0.1198610
240560.0000000    0.1056466
240600.0000000    0.1075920
240640.0000000    0.1049528
240680.0000000    0.1171538
240720.0000000    0.1221229
240760.0000000    0.1092463
240800.0000000    0.1099769
240840.0000000    0.1109239
240880.0000000    0.1110069
240920.0000000    0.1115518
240960.0000000    0.1146039
241000.0000000    0.1127357
241040.0000000    0.1111184
241080.0000000    0.1041084
241120.0000000    0.1216701
241160.0000000    0.1128571
241200.0000000    0.1053129
241240.0000000    0.1149348
241280.0000000    0.1080381
241320.0000000    0.1151747
241360.0000000    0.1078885
241400.0000000    0.1044631
241440.0000000    0.1096493
241480.0000000    0.1097943
241520.0000000    0.1074052
241560.0000000    0.1013008
241600.0000000    0.1053376
241640.0000000    0.1052321
241680.0000000    0.1047681
241720.0000000    0.1193323
241760.0000000    0.1130642
241800.0000000    0.1091892
241840.0000000    0.1117173
241880.0000000    0.0990920
241920.0000000    0.1063937
241960.0000000    0.1149285
242000.0000000    0.1030942
242040.0000000    0.1149593
242080.0000000    0.1306130
242120.0000000    0.1139168
242160.0000000    0.1152540
242200.0000000    0.1074347
242240.0000000    0.1142657
242280.0000000    0.1173959
242320.0000000    0.1182850
242360.0000000    0.1334727
242400.0000000    0.1150617
242440.0000000    0.1113595
242480.0000000    0.1110101
242520.0000000    0.1188850
242560.0000000    0.1180864
242600.0000000    0.1114597
242640.0000000    0.1177684
242680.0000000    0.1187996
242720.0000000    0.1160185
242760.0000000    0.1123453
242800.0000000    0.1095696
242840.0000000    0.1169757
242880.0000000    0.1337784
242920.0000000    0.1171867
242960.0000000    0.1210131
243000.0000000    0.1217588
243040.0000000    0.1127347
243080.0000000    0.1168817
243120.0000000    0.1235709
243160.0000000    0.1335677
243200.0000000    0.1165384
243240.0000000    0.1318595
243280.0000000    0.1181972
243320.0000000    0.1190183
243360.0000000    0.1173042
243400.0000000    0.1089913
243440.0000000    0.1137024
243480.0000000    0.1171729
243520.0000000    0.1301162
243560.0000000    0.1188838
243600.0000000    0.1243175
243640.0000000    0.1163917
243680.0000000    0.1127684
243720.0000000    0.1024443
243760.0000000    0.1134401
243800.0000000    0.1208572
243840.0000000    0.1201077
243880.0000000    0.1242272
243920.0000000    0.1166126
243960.0000000    0.1156861
244000.0000000    0.1186718
244040.0000000    0.1161923
244080.0000000    0.1135723
244120.0000000    0.1179818
244160.0000000    0.0953687
244200.0000000    0.1157540
244240.0000000    0.1120346
244280.0000000    0.1076517
244320.0000000    0.1002037
244360.0000000    0.1099767
244400.0000000    0.1211467
244440.0000000    0.1226239
244480.0000000    0.1061746
244520.0000000    0.1018088
244560.0000000    0.1230953
244600.0000000    0.1105123
244640.0000000    0.1112214
244680.0000000    0.1054456
244720.0000000    0.1079720
244760.0000000    0.1064025
244800.0000000    0.1090808
244840.0000000    0.1084441
244880.0000000    0.1115657
244920.0000000    0.1105325
244960.0000000    0.1087849
245000.0000000    0.1041575
245040.0000000    0.1142731
245080.0000000    0.1196149
245120.0000000    0.1118521
245160.0000000    0.1146124
245200.0000000    0.1110568
245240.0000000    0.1162975
245280.0000000    0.1136353
245320.0000000    0.1191684
245360.0000000    0.1237680
245400.0000000    0.1156099
245440.0000000    0.1055614
245480.0000000    0.1239141
245520.0000000    0.1138661
245560.0000000    0.1057015
245600.0000000    0.1121807
245640.0000000    0.1220662
245680.0000000    0.1252361
245720.0000000    0.1142836
245760.0000000    0.1133926
245800.0000000    0.1116850
245840.0000000    0.1158193
245880.0000000    0.1234844
245920.0000000    0.1167897
245960.0000000    0.1105534
246000.0000000    0.1069468
246040.0000000    0.1018271
246080.0000000    0.1095352
246120.0000000    0.1118937
246160.0000000    0.1031410
246200.0000000    0.1073613
246240.0000000    0.0995500
246280.0000000    0.0969730
246320.0000000    0.0949116
246360.0000000    0.1040005
246400.0000000    0.0978996
246440.0000000    0.1074487
246480.0000000    0.0985642
246520.0000000    0.1002726
246560.0000000    0.1043770
246600.0000000    0.1037749
246640.0000000    0.1183074
246680.0000000    0.1166377
246720.0000000    0.1063187
246760.0000000    0.1061513
246800.0000000    0.1082246
246840.0000000    0.1007745
246880.0000000    0.1064158
246920.0000000    0.1037337
246960.0000000    0.1059072
247000.0000000    0.1083503
247040.0000000    0.1040238
247080.0000000    0.0980622
247120.0000000    0.1030803
247160.0000000    0.1029864
247200.0000000    0.1032029
247240.0000000    0.1177370
247280.0000000    0.1107202
247320.0000000    0.1009297
247360.0000000    0.1124348
247400.0000000    0.1062049
247440.0000000    0.1090136
247480.0000000    0.1059209
247520.0000000    0.1050255
247560.0000000    0.1170561
247600.0000000    0.1055287
247640.0000000    0.1045138
247680.0000000    0.0998387
247720.0000000    0.1008600
247760.0000000    0.1072458
247800.0000000    0.1009153
247840.0000000    0.1137958
247880.0000000    0.1177478
247920.0000000    0.1111777
247960.0000000    0.1084814
248000.0000000    0.1057126
248040.0000000    0.1096907
248080.0000000    0.1095603
248120.0000000    0.1017890
248160.0000000    0.1143337
248200.0000000    0.1173708
248240.0000000    0.1104635
248280.0000000    0.1158491
248320.0000000    0.1182662
248360.0000000    0.1145813
248400.0000000    0.1103413
248440.0000000    0.0941252
248480.0000000    0.1003219
248520.0000000    0.1070621
248560.0000000    0.1051845
248600.0000000    0.1265097
248640.0000000    0.1131950
248680.0000000    0.1172656
248720.0000000    0.1105213
248760.0000000    0.1036017
248800.0000000    0.1107252
248840.0000000    0.1014300
248880.0000000    0.0998136
248920.0000000    0.1040919
248960.0000000    0.0988478
249000.0000000    0.1094288
249040.0000000    0.1009827
249080.0000000    0.1030567
249120.0000000    0.1103652
249160.0000000    0.0975128
249200.0000000    0.1092293
249240.0000000    0.1088407
249280.0000000    0.1047829
249320.0000000    0.1085818
249360.0000000    0.1009555
249400.0000000    0.1088730
249440.0000000    0.1209318
249480.0000000    0.1002589
249520.0000000    0.1153245
249560.0000000    0.1083173
249600.0000000    0.1043630
249640.0000000    0.1179881
249680.0000000    0.1087196
249720.0000000    0.1033803
249760.0000000    0.1040970
249800.0000000    0.1153321
249840.0000000    0.1080642
249880.0000000    0.1087909
249920.0000000    0.1081719
249960.0000000    0.1029083
250000.0000000    0.1051761
250040.0000000    0.1112286
250080.0000000    0.1075426
250120.0000000    0.1195743
250160.0000000    0.1204281
250200.0000000    0.1044367
250240.0000000    0.1089963
250280.0000000    0.1167010
250320.0000000    0.1144011
250360.0000000    0.1238078
250400.0000000    0.1312061
250440.0000000    0.1335640
250480.0000000    0.1200717
250520.0000000    0.1161786
250560.0000000    0.1119397
250600.0000000    0.1157564
250640.0000000    0.1186716
250680.0000000    0.1039276
250720.0000000    0.1012169
250760.0000000    0.1109255
250800.0000000    0.1082746
250840.0000000    0.1182381
250880.0000000    0.1083759
250920.0000000    0.1068230
250960.0000000    0.1099021
251000.0000000    0.1058686
251040.0000000    0.1043065
251080.0000000    0.1135951
251120.0000000    0.1018517
251160.0000000    0.1056382
251200.0000000    0.1205039
251240.0000000    0.1076979
251280.0000000    0.1193035
251320.0000000    0.1164584
251360.0000000    0.1107995
251400.0000000    0.1097046
251440.0000000    0.1131282
251480.0000000    0.1215649
251520.0000000    0.1101915
251560.0000000    0.1165642
251600.0000000    0.1216866
251640.0000000    0.1145887
251680.0000000    0.1118772
251720.0000000    0.1166384
251760.0000000    0.1135312
251800.0000000    0.1111331
251840.0000000    0.1134226
251880.0000000    0.1173370
251920.0000000    0.1127550
251960.0000000    0.1117959
252000.0000000    0.1094261
252040.0000000    0.1031010
252080.0000000    0.1068107
252120.0000000    0.1153320
252160.0000000    0.1118983
252200.0000000    0.1222498
252240.0000000    0.1189679
252280.0000000    0.1069787
252320.0000000    0.1097789
252360.0000000    0.1030809
252400.0000000    0.1095994
252440.0000000    0.1152907
252480.0000000    0.1086463
252520.0000000    0.1135952
252560.0000000    0.1191370
252600.0000000    0.1099370
252640.0000000    0.1277476
252680.0000000    0.1092792
252720.0000000    0.1230813
252760.0000000    0.1252045
252800.0000000    0.1171414
252840.0000000    0.1070324
252880.0000000    0.1057750
252920.0000000    0.1018368
252960.0000000    0.1080988
253000.0000000    0.1047546
253040.0000000    0.1109836
253080.0000000    0.1160036
253120.0000000    0.1061439
253160.0000000    0.1035599
253200.0000000    0.1089838
253240.0000000    0.1109865
253280.0000000    0.1032111
253320.0000000    0.1039083
253360.0000000    0.1077765
253400.0000000    0.1141912
253440.0000000    0.0981052
253480.0000000    0.1016656
253520.0000000    0.1189137
253560.0000000    0.1132151
253600.0000000    0.1044609
253640.0000000    0.1128896
253680.0000000    0.1085805
253720.0000000    0.1054249
253760.0000000    0.1106113
253800.0000000    0.1009175
253840.0000000    0.1140230
253880.0000000    0.1048221
253920.0000000    0.0923071
253960.0000000    0.1039597
254000.0000000    0.0996214
254040.0000000    0.1074587
254080.0000000    0.1045783
254120.0000000    0.1113417
254160.0000000    0.1142460
254200.0000000    0.1147771
254240.0000000    0.1127894
254280.0000000    0.1099727
254320.0000000    0.1147020
254360.0000000    0.1082468
254400.0000000    0.1082664
254440.0000000    0.1136664
254480.0000000    0.1208861
254520.0000000    0.1087475
254560.0000000    0.1088409
254600.0000000    0.1115755
254640.0000000    0.1008675
254680.0000000    0.1166966
254720.0000000    0.1099597
254760.0000000    0.0995555
254800.0000000    0.1056346
254840.0000000    0.1134138
254880.0000000    0.1147874
254920.0000000    0.1050003
254960.0000000    0.1087041
255000.0000000    0.1070903
255040.0000000    0.1045266
255080.0000000    0.1114006
255120.0000000    0.1205820
255160.0000000    0.1077614
255200.0000000    0.1211864
255240.0000000    0.1205230
255280.0000000    0.1205235
255320.0000000    0.1149519
255360.0000000    0.1164296
255400.0000000    0.1106871
255440.0000000    0.1242666
255480.0000000    0.1241115
255520.0000000    0.1194558
255560.0000000    0.1179180
255600.0000000    0.1300087
255640.0000000    0.1213788
255680.0000000    0.1226092
255720.0000000    0.1089442
255760.0000000    0.1266368
255800.0000000    0.1205174
255840.0000000    0.1200614
255880.0000000    0.1210368
255920.0000000    0.1418941
255960.0000000    0.1256229
256000.0000000    0.1218184
256040.0000000    0.1182680
256080.0000000    0.1189667
256120.0000000    0.1262157
256160.0000000    0.1364485
256200.0000000    0.1228497
256240.0000000    0.1417634
256280.0000000    0.1390807
256320.0000000    0.1373450
256360.0000000    0.1293551
256400.0000000    0.1336281
256440.0000000    0.1409508
256480.0000000    0.1274396
256520.0000000    0.1298179
256560.0000000    0.1196261
256600.0000000    0.1181680
256640.0000000    0.1235487
256680.0000000    0.1231246
256720.0000000    0.1184750
256760.0000000    0.1115812
256800.0000000    0.1196984
256840.0000000    0.1352285
256880.0000000    0.1187028
256920.0000000    0.1132454
256960.0000000    0.1232590
257000.0000000    0.1390228
257040.0000000    0.1335510
257080.0000000    0.1228807
257120.0000000    0.1167303
257160.0000000    0.1060273
257200.0000000    0.1203204
257240.0000000    0.1214921
257280.0000000    0.1101550
257320.0000000    0.1154276
257360.0000000    0.1112029
257400.0000000    0.1189030
257440.0000000    0.1288161
257480.0000000    0.1311332
257520.0000000    0.1125738
257560.0000000    0.1166748
257600.0000000    0.1261132
257640.0000000    0.1170349
257680.0000000    0.1149302
257720.0000000    0.1129730
257760.0000000    0.1054585
257800.0000000    0.1169239
257840.0000000    0.1125137
257880.0000000    0.1250468
257920.0000000    0.1165692
257960.0000000    0.1216182
258000.0000000    0.1139156
258040.0000000    0.1153363
258080.0000000    0.1188100
258120.0000000    0.1131224
258160.0000000    0.1148422
258200.0000000    0.1279556
258240.0000000    0.1241118
258280.0000000    0.1237776
258320.0000000    0.1237425
258360.0000000    0.1182078
258400.0000000    0.1263277
258440.0000000    0.1096022
258480.0000000    0.1092427
258520.0000000    0.1194242
258560.0000000    0.1230101
258600.0000000    0.1319291
258640.0000000    0.1139562
258680.0000000    0.1115881
258720.0000000    0.1070892
258760.0000000    0.1200499
258800.0000000    0.1189522
258840.0000000    0.1073280
258880.0000000    0.1186656
258920.0000000    0.1129753
258960.0000000    0.1105778
259000.0000000    0.1126203
259040.0000000    0.1091753
259080.0000000    0.1144871
259120.0000000    0.1059324
259160.0000000    0.1077392
259200.0000000    0.1098694
259240.0000000    0.1117295
259280.0000000    0.1077763
259320.0000000    0.1027809
259360.0000000    0.1082171
259400.0000000    0.1009156
259440.0000000    0.1171952
259480.0000000    0.1162945
259520.0000000    0.1232424
259560.0000000    0.1114387
259600.0000000    0.1086566
259640.0000000    0.1189599
259680.0000000    0.1078989
259720.0000000    0.1078001
259760.0000000    0.1086976
259800.0000000    0.1050930
259840.0000000    0.0981663
259880.0000000    0.1053307
259920.0000000    0.1154444
259960.0000000    0.1064156
260000.0000000    0.1105720
260040.0000000    0.1132391
260080.0000000    0.1051963
260120.0000000    0.1079959
260160.0000000    0.1057453
260200.0000000    0.1013365
260240.0000000    0.1123421
260280.0000000    0.1051677
260320.0000000    0.0910299
260360.0000000    0.1043090
260400.0000000    0.1162409
260440.0000000    0.1056721
260480.0000000    0.1071464
260520.0000000    0.1049177
260560.0000000    0.1207398
260600.0000000    0.1175894
260640.0000000    0.1212942
260680.0000000    0.1176065
260720.0000000    0.1129387
260760.0000000    0.1182836
260800.0000000    0.1265746
260840.0000000    0.1175464
260880.0000000    0.1144650
260920.0000000    0.1153160
260960.0000000    0.1159635
261000.0000000    0.1113865
261040.0000000    0.1093234
261080.0000000    0.1199982
261120.0000000    0.1136044
261160.0000000    0.1122141
261200.0000000    0.1169764
261240.0000000    0.1141768
261280.0000000    0.1212596
261320.0000000    0.1305786
261360.0000000    0.1224919
261400.0000000    0.1244503
261440.0000000    0.1230234
261480.0000000    0.1193632
261520.0000000    0.1100922
261560.0000000    0.1117797
261600.0000000    0.1160986
261640.0000000    0.1173921
261680.0000000    0.1235369
261720.0000000    0.1327250
261760.0000000    0.1331299
261800.0000000    0.1142072
261840.0000000    0.1255376
261880.0000000    0.1302578
261920.0000000    0.1285213
261960.0000000    0.1252036
262000.0000000    0.1330063
262040.0000000    0.1233010
262080.0000000    0.1194300
262120.0000000    0.1261363
262160.0000000    0.1255528
262200.0000000    0.1307986
262240.0000000    0.1354896
262280.0000000    0.1386494
262320.0000000    0.1275151
262360.0000000    0.1439884
262400.0000000    0.1346579
262440.0000000    0.1260204
262480.0000000    0.1312586
262520.0000000    0.1307682
262560.0000000    0.1245295
262600.0000000    0.1234427
262640.0000000    0.1223288
262680.0000000    0.1310091
262720.0000000    0.1327685
262760.0000000    0.1343444
262800.0000000    0.1247856
262840.0000000    0.1242269
262880.0000000    0.1284174
262920.0000000    0.1387694
262960.0000000    0.1426810
263000.0000000    0.1442197
263040.0000000    0.1346169
263080.0000000    0.1436602
263120.0000000    0.1213085
263160.0000000    0.1342260
263200.0000000    0.1369246
263240.0000000    0.1378466
263280.0000000    0.1393693
263320.0000000    0.1315796
263360.0000000    0.1402424
263400.0000000    0.1441688
263440.0000000    0.1211503
263480.0000000    0.1288722
263520.0000000    0.1199450
263560.0000000    0.1230386
263600.0000000    0.1316369
263640.0000000    0.1284461
263680.0000000    0.1400348
263720.0000000    0.1393284
263760.0000000    0.1295773
263800.0000000    0.1274596
263840.0000000    0.1369090
263880.0000000    0.1254721
263920.0000000    0.1287532
263960.0000000    0.1357192
264000.0000000    0.1226911
264040.0000000    0.1267454
264080.0000000    0.1303262
264120.0000000    0.1241283
264160.0000000    0.1219485
264200.0000000    0.1259608
264240.0000000    0.1251621
264280.0000000    0.1247101
264320.0000000    0.1203281
264360.0000000    0.1111884
264400.0000000    0.1174972
264440.0000000    0.1159684
264480.0000000    0.1141824
264520.0000000    0.1193932
264560.0000000    0.1190765
264600.0000000    0.1097148
264640.0000000    0.1261365
264680.0000000    0.1170180
264720.0000000    0.1139236
264760.0000000    0.1092724
264800.0000000    0.1262186
264840.0000000    0.1270381
264880.0000000    0.1199510
264920.0000000    0.1106999
264960.0000000    0.1099439
265000.0000000    0.1219799
265040.0000000    0.1316123
265080.0000000    0.1195008
265120.0000000    0.1195329
265160.0000000    0.1290462
265200.0000000    0.1239326
265240.0000000    0.1263352
265280.0000000    0.1416305
265320.0000000    0.1316627
265360.0000000    0.1151387
265400.0000000    0.1097125
265440.0000000    0.1231929
265480.0000000    0.1093383
265520.0000000    0.1247066
265560.0000000    0.1051438
265600.0000000    0.1110632
265640.0000000    0.1145468
265680.0000000    0.1101721
265720.0000000    0.1071968
265760.0000000    0.1154572
265800.0000000    0.1134550
265840.0000000    0.1094685
265880.0000000    0.1060432
265920.0000000    0.1109031
265960.0000000    0.1138696
266000.0000000    0.1121254
266040.0000000    0.1113839
266080.0000000    0.1222650
266120.0000000    0.1235515
266160.0000000    0.1140913
266200.0000000    0.1214095
266240.0000000    0.1120419
266280.0000000    0.1224625
266320.0000000    0.1148669
266360.0000000    0.1164718
266400.0000000    0.1227965
266440.0000000    0.1143746
266480.0000000    0.1134305
266520.0000000    0.1131261
266560.0000000    0.1086493
266600.0000000    0.1091665
266640.0000000    0.1236693
266680.0000000    0.1064277
266720.0000000    0.1162755
266760.0000000    0.1212461
266800.0000000    0.1245346
266840.0000000    0.1329212
266880.0000000    0.1249378
266920.0000000    0.1251080
266960.0000000    0.1366493
267000.0000000    0.1353695
267040.0000000    0.1261183
267080.0000000    0.1245134
267120.0000000    0.1241088
267160.0000000    0.1164073
267200.0000000    0.1184988
267240.0000000    0.1205414
267280.0000000    0.1191795
267320.0000000    0.1202355
267360.0000000    0.1121348
267400.0000000    0.1217623
267440.0000000    0.1225978
267480.0000000    0.1131714
267520.0000000    0.1230648
267560.0000000    0.1355955
267600.0000000    0.1345351
267640.0000000    0.1197129
267680.0000000    0.1317414
267720.0000000    0.1228743
267760.0000000    0.1308069
267800.0000000    0.1341915
267840.0000000    0.1279839
267880.0000000    0.1267094
267920.0000000    0.1182165
267960.0000000    0.1268941
268000.0000000    0.1247361
268040.0000000    0.1140788
268080.0000000    0.1184243
268120.0000000    0.1255684
268160.0000000    0.1199973
268200.0000000    0.1240783
268240.0000000    0.1310464
268280.0000000    0.1147909
268320.0000000    0.1268720
268360.0000000    0.1250964
268400.0000000    0.1124026
268440.0000000    0.1267174
268480.0000000    0.1180940
268520.0000000    0.1223919
268560.0000000    0.1274618
268600.0000000    0.1140240
268640.0000000    0.1358238
268680.0000000    0.1303478
268720.0000000    0.1141961
268760.0000000    0.1210568
268800.0000000    0.1140645
268840.0000000    0.1048881
268880.0000000    0.1234699
268920.0000000    0.1213282
268960.0000000    0.1062119
269000.0000000    0.1187065
269040.0000000    0.1157287
269080.0000000    0.1359898
269120.0000000    0.1276079
269160.0000000    0.1255799
269200.0000000    0.1093017
269240.0000000    0.1145348
269280.0000000    0.1184483
269320.0000000    0.1318536
269360.0000000    0.1237757
269400.0000000    0.1351811
269440.0000000    0.1306508
269480.0000000    0.1151726
269520.0000000    0.1042318
269560.0000000    0.1217099
269600.0000000    0.1126723
269640.0000000    0.1172477
269680.0000000    0.1042107
269720.0000000    0.1140499
269760.0000000    0.1322674
269800.0000000    0.1209491
269840.0000000    0.1026560
269880.0000000    0.0992942
269920.0000000    0.1263579
269960.0000000    0.1217999
270000.0000000    0.1186957
270040.0000000    0.1300476
270080.0000000    0.1181598
270120.0000000    0.1203716
270160.0000000    0.1247725
270200.0000000    0.1226817
270240.0000000    0.1282869
270280.0000000    0.1092212
270320.0000000    0.1235960
270360.0000000    0.1211090
270400.0000000    0.1155948
270440.0000000    0.1222501
270480.0000000    0.1131918
270520.0000000    0.1258007
270560.0000000    0.1328157
270600.0000000    0.1261176
270640.0000000    0.1209463
270680.0000000    0.1285744
270720.0000000    0.1174717
270760.0000000    0.1161908
270800.0000000    0.1169160
270840.0000000    0.1268862
270880.0000000    0.1175391
270920.0000000    0.1237479
270960.0000000    0.1157361
271000.0000000    0.1159466
271040.0000000    0.1058697
271080.0000000    0.1129807
271120.0000000    0.1204636
271160.0000000    0.1163322
271200.0000000    0.1031295
271240.0000000    0.1230841
271280.0000000    0.1257363
271320.0000000    0.1144634
271360.0000000    0.1163737
271400.0000000    0.1030847
271440.0000000    0.1159072
271480.0000000    0.1155786
271520.0000000    0.1249994
271560.0000000    0.1349672
271600.0000000    0.1239545
271640.0000000    0.1309477
271680.0000000    0.1293995
271720.0000000    0.1277042
271760.0000000    0.1141338
271800.0000000    0.1142624
271840.0000000    0.1224690
271880.0000000    0.1293548
271920.0000000    0.1294626
271960.0000000    0.1149694
272000.0000000    0.1292053
272040.0000000    0.1130883
272080.0000000    0.1159549
272120.0000000    0.1174107
272160.0000000    0.1079645
272200.0000000    0.1252346
272240.0000000    0.1236881
272280.0000000    0.1170618
272320.0000000    0.1167167
272360.0000000    0.1294601
272400.0000000    0.1359175
272440.0000000    0.1379917
272480.0000000    0.1259740
272520.0000000    0.1091401
272560.0000000    0.1102908
272600.0000000    0.1391162
272640.0000000    0.1237011
272680.0000000    0.1455793
272720.0000000    0.1133147
272760.0000000    0.1203686
272800.0000000    0.1124304
272840.0000000    0.1238974
272880.0000000    0.1134135
272920.0000000    0.1117612
272960.0000000    0.1133479
273000.0000000    0.1181332
273040.0000000    0.1134892
273080.0000000    0.1228067
273120.0000000    0.1279258
273160.0000000    0.1197860
273200.0000000    0.1168109
273240.0000000    0.1273029
273280.0000000    0.1095253
273320.0000000    0.1281083
273360.0000000    0.1247304
273400.0000000    0.1094714
273440.0000000    0.1190024
273480.0000000    0.1206221
273520.0000000    0.1197465
273560.0000000    0.1151064
273600.0000000    0.1076468
273640.0000000    0.1081125
273680.0000000    0.1209915
273720.0000000    0.1100052
273760.0000000    0.1097980
273800.0000000    0.1061218
273840.0000000    0.1058212
273880.0000000    0.1152295
273920.0000000    0.1073999
273960.0000000    0.1125138
274000.0000000    0.0972814
274040.0000000    0.1065129
274080.0000000    0.1261974
274120.0000000    0.1294065
274160.0000000    0.1205551
274200.0000000    0.1042235
274240.0000000    0.1053627
274280.0000000    0.1104298
274320.0000000    0.1231555
274360.0000000    0.1178846
274400.0000000    0.1166611
274440.0000000    0.1054927
274480.0000000    0.1311016
274520.0000000    0.1008041
274560.0000000    0.1064552
274600.0000000    0.1118328
274640.0000000    0.1074159
274680.0000000    0.1076977
274720.0000000    0.1192137
274760.0000000    0.1198725
274800.0000000    0.1140917
274840.0000000    0.1168447
274880.0000000    0.1110143
274920.0000000    0.1133214
274960.0000000    0.1067114
275000.0000000    0.1025807
275040.0000000    0.1193556
275080.0000000    0.1087566
275120.0000000    0.1025236
275160.0000000    0.1088703
275200.0000000    0.1073672
275240.0000000    0.1129403
275280.0000000    0.1104317
275320.0000000    0.1121564
275360.0000000    0.1129519
275400.0000000    0.1200485
275440.0000000    0.1172068
275480.0000000    0.1113165
275520.0000000    0.1117605
275560.0000000    0.1061593
275600.0000000    0.1056937
275640.0000000    0.1139396
275680.0000000    0.1065309
275720.0000000    0.1062530
275760.0000000    0.0994478
275800.0000000    0.1113838
275840.0000000    0.1325114
275880.0000000    0.1085565
275920.0000000    0.1166364
275960.0000000    0.0995195
276000.0000000    0.1046827
276040.0000000    0.1113532
276080.0000000    0.1156452
276120.0000000    0.1202746
276160.0000000    0.1183567
276200.0000000    0.1083219
276240.0000000    0.1012351
276280.0000000    0.1129684
276320.0000000    0.1032151
276360.0000000    0.1104562
276400.0000000    0.1082910
276440.0000000    0.1155913
276480.0000000    0.1016435
276520.0000000    0.1091256
276560.0000000    0.1272710
276600.0000000    0.1135691
276640.0000000    0.1153421
276680.0000000    0.1169360
276720.0000000    0.1087098
276760.0000000    0.0996217
276800.0000000    0.1008757
276840.0000000    0.1066514
276880.0000000    0.1251044
276920.0000000    0.1159393
276960.0000000    0.1031158
277000.0000000    0.1108957
277040.0000000    0.1085166
277080.0000000    0.1089662
277120.0000000    0.1151732
277160.0000000    0.1141069
277200.0000000    0.1110853
277240.0000000    0.1015944
277280.0000000    0.1092591
277320.0000000    0.1108093
277360.0000000    0.1005682
277400.0000000    0.1145555
277440.0000000    0.1145264
277480.0000000    0.1118145
277520.0000000    0.1172168
277560.0000000    0.1140098
277600.0000000    0.1146905
277640.0000000    0.1053033
277680.0000000    0.1027198
277720.0000000    0.1003639
277760.0000000    0.1131397
277800.0000000    0.1038314
277840.0000000    0.1068059
277880.0000000    0.1073037
277920.0000000    0.1142205
277960.0000000    0.1166999
278000.0000000    0.1158552
278040.0000000    0.1082099
278080.0000000    0.1088308
278120.0000000    0.1168147
278160.0000000    0.1118092
278200.0000000    0.1131306
278240.0000000    0.1152708
278280.0000000    0.1164076
278320.0000000    0.1151541
278360.0000000    0.1194368
278400.0000000    0.1150251
278440.0000000    0.1155042
278480.0000000    0.1090407
278520.0000000    0.1137152
278560.0000000    0.1125072
278600.0000000    0.1093736
278640.0000000    0.0997450
278680.0000000    0.1114733
278720.0000000    0.1178196
278760.0000000    0.1073074
278800.0000000    0.1187957
278840.0000000    0.1046646
278880.0000000    0.1117059
278920.0000000    0.1112991
278960.0000000    0.1047680
279000.0000000    0.1105625
279040.0000000    0.1102034
279080.0000000    0.1089375
279120.0000000    0.1191172
279160.0000000    0.1063129
279200.0000000    0.1069846
279240.0000000    0.1019331
279280.0000000    0.1056935
279320.0000000    0.1161655
279360.0000000    0.1099768
279400.0000000    0.1192991
279440.0000000    0.1082188
279480.0000000    0.0928355
279520.0000000    0.0996698
279560.0000000    0.1053456
279600.0000000    0.1011316
279640.0000000    0.0986561
279680.0000000    0.1041416
279720.0000000    0.1037179
279760.0000000    0.1068359
279800.0000000    0.1087358
279840.0000000    0.1086845
279880.0000000    0.1105738
279920.0000000    0.0981530
279960.0000000    0.1024659
280000.0000000    0.1139984
280040.0000000    0.1158248
280080.0000000    0.1131174
280120.0000000    0.0999118
280160.0000000    0.1043945
280200.0000000    0.1153598
280240.0000000    0.1189404
280280.0000000    0.1051402
280320.0000000    0.1082360
280360.0000000    0.1109134
280400.0000000    0.1011099
280440.0000000    0.1078817
280480.0000000    0.1085166
280520.0000000    0.1132245
280560.0000000    0.1011124
280600.0000000    0.1001893
280640.0000000    0.1084261
280680.0000000    0.1176737
280720.0000000    0.1093577
280760.0000000    0.1065674
280800.0000000    0.1116177
280840.0000000    0.1129292
280880.0000000    0.1243165
280920.0000000    0.1255692
280960.0000000    0.1051653
281000.0000000    0.1167033
281040.0000000    0.0974182
281080.0000000    0.1029856
281120.0000000    0.1038463
281160.0000000    0.1045161
281200.0000000    0.1083160
281240.0000000    0.1035218
281280.0000000    0.0995145
281320.0000000    0.1063138
281360.0000000    0.1041897
281400.0000000    0.1016126
281440.0000000    0.1098400
281480.0000000    0.1129800
281520.0000000    0.1155429
281560.0000000    0.1135699
281600.0000000    0.1082622
281640.0000000    0.1102375
281680.0000000    0.1122969
281720.0000000    0.1079377
281760.0000000    0.1081274
281800.0000000    0.1044913
281840.0000000    0.1111659
281880.0000000    0.1019456
281920.0000000    0.1103192
281960.0000000    0.0961217
282000.0000000    0.0987597
282040.0000000    0.0995985
282080.0000000    0.1046405
282120.0000000    0.1130803
282160.0000000    0.1114465
282200.0000000    0.1131331
282240.0000000    0.1191234
282280.0000000    0.1189307
282320.0000000    0.1258229
282360.0000000    0.1236274
282400.0000000    0.1257289
282440.0000000    0.1174890
282480.0000000    0.1145199
282520.0000000    0.1111031
282560.0000000    0.1036240
282600.0000000    0.1144401
282640.0000000    0.1121587
282680.0000000    0.1074924
282720.0000000    0.1096520
282760.0000000    0.1043105
282800.0000000    0.1170038
282840.0000000    0.1112257
282880.0000000    0.1078818
282920.0000000    0.1181605
282960.0000000    0.1080785
283000.0000000    0.1128040
283040.0000000    0.0983130
283080.0000000    0.1093475
283120.0000000    0.1205444
283160.0000000    0.1107417
283200.0000000    0.1146029
283240.0000000    0.1103445
283280.0000000    0.1137170
283320.0000000    0.1218381
283360.0000000    0.1109307
283400.0000000    0.1148328
283440.0000000    0.1095784
283480.0000000    0.1092673
283520.0000000    0.1130379
283560.0000000    0.1135556
283600.0000000    0.1095756
283640.0000000    0.1143871
283680.0000000    0.1101197
283720.0000000    0.1132538
283760.0000000    0.1206487
283800.0000000    0.1225930
283840.0000000    0.1144317
283880.0000000    0.1201445
283920.0000000    0.1190705
283960.0000000    0.1079822
284000.0000000    0.1202195
284040.0000000    0.1125977
284080.0000000    0.1202842
284120.0000000    0.1253748
284160.0000000    0.1132879
284200.0000000    0.1184505
284240.0000000    0.1075354
284280.0000000    0.1020152
284320.0000000    0.1016105
284360.0000000    0.1100542
284400.0000000    0.0952937
284440.0000000    0.1076041
284480.0000000    0.1075059
284520.0000000    0.1113218
284560.0000000    0.1089672
284600.0000000    0.1052042
284640.0000000    0.1123208
284680.0000000    0.1104365
284720.0000000    0.1135051
284760.0000000    0.1203761
284800.0000000    0.1114733
284840.0000000    0.1157426
284880.0000000    0.1165711
284920.0000000    0.1181768
284960.0000000    0.1098034
285000.0000000    0.1128490
285040.0000000    0.1189436
285080.0000000    0.1123403
285120.0000000    0.1144443
285160.0000000    0.1242148
285200.0000000    0.1118576
285240.0000000    0.1054343
285280.0000000    0.1206083
285320.0000000    0.1075358
285360.0000000    0.1137088
285400.0000000    0.1232079
285440.0000000    0.1302377
285480.0000000    0.1221477
285520.0000000    0.1239777
285560.0000000    0.1166332
285600.0000000    0.1165608
285640.0000000    0.1303502
285680.0000000    0.1166823
285720.0000000    0.1161167
285760.0000000    0.1221851
285800.0000000    0.1259385
285840.0000000    0.1259829
285880.0000000    0.1132808
285920.0000000    0.1075755
285960.0000000    0.1177082
286000.0000000    0.1084792
286040.0000000    0.1019652
286080.0000000    0.1122790
286120.0000000    0.1080223
286160.0000000    0.1133453
286200.0000000    0.1181353
286240.0000000    0.1164617
286280.0000000    0.1140572
286320.0000000    0.1133913
286360.0000000    0.1242538
286400.0000000    0.1075349
286440.0000000    0.1149953
286480.0000000    0.1348593
286520.0000000    0.1293787
286560.0000000    0.1154490
286600.0000000    0.1264596
286640.0000000    0.1277950
286680.0000000    0.1086408
286720.0000000    0.1093761
286760.0000000    0.1151211
286800.0000000    0.1090520
286840.0000000    0.1141818
286880.0000000    0.1171711
286920.0000000    0.1088103
286960.0000000    0.1126062
287000.0000000    0.1113876
287040.0000000    0.1135237
287080.0000000    0.1104705
287120.0000000    0.1188180
287160.0000000    0.1289724
287200.0000000    0.1279373
287240.0000000    0.1227879
287280.0000000    0.1184631
287320.0000000    0.1161990
287360.0000000    0.1208984
287400.0000000    0.1156324
287440.0000000    0.1225505
287480.0000000    0.1190543
287520.0000000    0.1192788
287560.0000000    0.1171877
287600.0000000    0.1145488
287640.0000000    0.1167969
287680.0000000    0.1212244
287720.0000000    0.1181978
287760.0000000    0.1198087
287800.0000000    0.1193540
287840.0000000    0.1229251
287880.0000000    0.1165366
287920.0000000    0.1214839
287960.0000000    0.1152033
288000.0000000    0.1164596
288040.0000000    0.1149560
288080.0000000    0.1082926
288120.0000000    0.1126938
288160.0000000    0.1275714
288200.0000000    0.1266651
288240.0000000    0.1201046
288280.0000000    0.1285234
288320.0000000    0.1155303
288360.0000000    0.1236258
288400.0000000    0.1244985
288440.0000000    0.1187653
288480.0000000    0.1095854
288520.0000000    0.1227163
288560.0000000    0.1213382
288600.0000000    0.1187412
288640.0000000    0.1159496
288680.0000000    0.1108108
288720.0000000    0.1120091
288760.0000000    0.1086824
288800.0000000    0.1109738
288840.0000000    0.1286766
288880.0000000    0.1079171
288920.0000000    0.1110377
288960.0000000    0.1196470
289000.0000000    0.1098848
289040.0000000    0.1179966
289080.0000000    0.1063473
289120.0000000    0.1091121
289160.0000000    0.1120163
289200.0000000    0.1132587
289240.0000000    0.1182290
289280.0000000    0.1135930
289320.0000000    0.0902750
289360.0000000    0.1090193
289400.0000000    0.1173365
289440.0000000    0.1169842
289480.0000000    0.1066843
289520.0000000    0.1118133
289560.0000000    0.1132965
289600.0000000    0.1093948
289640.0000000    0.1216072
289680.0000000    0.1137878
289720.0000000    0.1207119
289760.0000000    0.1233297
289800.0000000    0.1197148
289840.0000000    0.1262025
289880.0000000    0.1207351
289920.0000000    0.1203263
289960.0000000    0.1142494
290000.0000000    0.1205688
290040.0000000    0.1130999
290080.0000000    0.1158960
290120.0000000    0.1080892
290160.0000000    0.1053761
290200.0000000    0.1185481
290240.0000000    0.1198575
290280.0000000    0.1168852
290320.0000000    0.1073081
290360.0000000    0.1127278
290400.0000000    0.1094552
290440.0000000    0.1011088
290480.0000000    0.1035525
290520.0000000    0.1119980
290560.0000000    0.1019189
290600.0000000    0.1002718
290640.0000000    0.1079961
290680.0000000    0.1119704
290720.0000000    0.1028169
290760.0000000    0.1084459
290800.0000000    0.1155840
290840.0000000    0.1195754
290880.0000000    0.1132136
290920.0000000    0.1120577
290960.0000000    0.1095247
291000.0000000    0.1143893
291040.0000000    0.1151434
291080.0000000    0.1202470
291120.0000000    0.0988801
291160.0000000    0.1141487
291200.0000000    0.1234810
291240.0000000    0.1124969
291280.0000000    0.1102557
291320.0000000    0.1030215
291360.0000000    0.1042552
291400.0000000    0.1100693
291440.0000000    0.1194071
291480.0000000    0.1262715
291520.0000000    0.1177342
291560.0000000    0.1041481
291600.0000000    0.1108142
291640.0000000    0.1196430
291680.0000000    0.1104489
291720.0000000    0.1075150
291760.0000000    0.1170331
291800.0000000    0.1193319
291840.0000000    0.1138790
291880.0000000    0.1122298
291920.0000000    0.1016492
291960.0000000    0.1178656
292000.0000000    0.1133974
292040.0000000    0.1065972
292080.0000000    0.1107424
292120.0000000    0.1107724
292160.0000000    0.0984866
292200.0000000    0.1249816
292240.0000000    0.1117404
292280.0000000    0.1093790
292320.0000000    0.1053264
292360.0000000    0.1202796
292400.0000000    0.1210221
292440.0000000    0.1201098
292480.0000000    0.1102194
292520.0000000    0.1108453
292560.0000000    0.1160306
292600.0000000    0.1123046
292640.0000000    0.1349156
292680.0000000    0.1191669
292720.0000000    0.1249334
292760.0000000    0.1229698
292800.0000000    0.1321529
292840.0000000    0.1359644
292880.0000000    0.1393909
292920.0000000    0.1130558
292960.0000000    0.1194510
293000.0000000    0.1132767
293040.0000000    0.1148345
293080.0000000    0.0989667
293120.0000000    0.1026038
293160.0000000    0.0977461
293200.0000000    0.1106406
293240.0000000    0.1146365
293280.0000000    0.1027595
293320.0000000    0.1072199
293360.0000000    0.1099712
293400.0000000    0.1225874
293440.0000000    0.1159416
293480.0000000    0.1191367
293520.0000000    0.1182706
293560.0000000    0.1185207
293600.0000000    0.1253385
293640.0000000    0.1178545
293680.0000000    0.1212953
293720.0000000    0.1153803
293760.0000000    0.1158713
293800.0000000    0.1144603
293840.0000000    0.1334189
293880.0000000    0.1237744
293920.0000000    0.1136991
293960.0000000    0.1114303
294000.0000000    0.1193049
294040.0000000    0.1267062
294080.0000000    0.1245569
294120.0000000    0.1279951
294160.0000000    0.1106202
294200.0000000    0.1365035
294240.0000000    0.1295874
294280.0000000    0.1170183
294320.0000000    0.1238518
294360.0000000    0.1079277
294400.0000000    0.1106467
294440.0000000    0.1216654
294480.0000000    0.1299706
294520.0000000    0.1222982
294560.0000000    0.1206184
294600.0000000    0.1200518
294640.0000000    0.1217946
294680.0000000    0.1033129
294720.0000000    0.1076320
294760.0000000    0.1292572
294800.0000000    0.1305784
294840.0000000    0.1318200
294880.0000000    0.1282098
294920.0000000    0.1256575
294960.0000000    0.1244532
295000.0000000    0.1272859
295040.0000000    0.1274789
295080.0000000    0.1099622
295120.0000000    0.1186137
295160.0000000    0.1143003
295200.0000000    0.1149595
295240.0000000    0.1153773
295280.0000000    0.1101701
295320.0000000    0.1068813
295360.0000000    0.1220957
295400.0000000    0.1290745
295440.0000000    0.1179521
295480.0000000    0.1263818
295520.0000000    0.1249478
295560.0000000    0.1171130
295600.0000000    0.1123019
295640.0000000    0.1198002
295680.0000000    0.1269086
295720.0000000    0.1203378
295760.0000000    0.1222290
295800.0000000    0.1308158
295840.0000000    0.1265433
295880.0000000    0.1374991
295920.0000000    0.1271141
295960.0000000    0.1205074
296000.0000000    0.1247262
296040.0000000    0.1286625
296080.0000000    0.1157394
296120.0000000    0.1128160
296160.0000000    0.1258738
296200.0000000    0.1158732
296240.0000000    0.1246559
296280.0000000    0.1140429
296320.0000000    0.1233800
296360.0000000    0.1258565
296400.0000000    0.1310355
296440.0000000    0.1336210
296480.0000000    0.1357106
296520.0000000    0.1231888
296560.0000000    0.1253998
296600.0000000    0.1209173
296640.0000000    0.1375743
296680.0000000    0.1170637
296720.0000000    0.1277734
296760.0000000    0.1192793
296800.0000000    0.1127454
296840.0000000    0.1191296
296880.0000000    0.1190795
296920.0000000    0.1368604
296960.0000000    0.1344399
297000.0000000    0.1267324
297040.0000000    0.1229071
297080.0000000    0.1293602
297120.0000000    0.1241348
297160.0000000    0.1149420
297200.0000000    0.1151955
297240.0000000    0.1248149
297280.0000000    0.1136623
297320.0000000    0.1197763
297360.0000000    0.1303580
297400.0000000    0.1391102
297440.0000000    0.1344347
297480.0000000    0.1432021
297520.0000000    0.1320164
297560.0000000    0.1401640
297600.0000000    0.1236706
297640.0000000    0.1303383
297680.0000000    0.1165695
297720.0000000    0.1244954
297760.0000000    0.1194960
297800.0000000    0.1285685
297840.0000000    0.1206665
297880.0000000    0.1201163
297920.0000000    0.1240779
297960.0000000    0.1274918
298000.0000000    0.1177476
298040.0000000    0.1215085
298080.0000000    0.1198955
298120.0000000    0.1317990
298160.0000000    0.1367763
298200.0000000    0.1375566
298240.0000000    0.1296947
298280.0000000    0.1249029
298320.0000000    0.1303661
298360.0000000    0.1284872
298400.0000000    0.1193403
298440.0000000    0.1197137
298480.0000000    0.1211165
298520.0000000    0.1248900
298560.0000000    0.1282980
298600.0000000    0.1100235
298640.0000000    0.1217134
298680.0000000    0.1300680
298720.0000000    0.1279434
298760.0000000    0.1332553
298800.0000000    0.1323681
298840.0000000    0.1299663
298880.0000000    0.1263260
298920.0000000    0.1295827
298960.0000000    0.1367520
299000.0000000    0.1200705
299040.0000000    0.1198998
299080.0000000    0.1234381
299120.0000000    0.1224448
299160.0000000    0.1377000
299200.0000000    0.1288240
299240.0000000    0.1301098
299280.0000000    0.1359961
299320.0000000    0.1337945
299360.0000000    0.1341448
299400.0000000    0.1368703
299440.0000000    0.1282985
299480.0000000    0.1370795
299520.0000000    0.1395495
299560.0000000    0.1351516
299600.0000000    0.1453324
299640.0000000    0.1335699
299680.0000000    0.1400271
299720.0000000    0.1512938
299760.0000000    0.1256793
299800.0000000    0.1377873
299840.0000000    0.1325451
299880.0000000    0.1372880
299920.0000000    0.1342652
299960.0000000    0.1424453
300000.0000000    0.1432642
300040.0000000    0.1415984
300080.0000000    0.1262315
300120.0000000    0.1362807
300160.0000000    0.1155814
300200.0000000    0.1305555
300240.0000000    0.1317693
300280.0000000    0.1338528
300320.0000000    0.1251047
300360.0000000    0.1276152
300400.0000000    0.1435318
300440.0000000    0.1353692
300480.0000000    0.1272284
300520.0000000    0.1327884
300560.0000000    0.1440733
300600.0000000    0.1450273
300640.0000000    0.1345479
300680.0000000    0.1589616
300720.0000000    0.1408017
300760.0000000    0.1448046
300800.0000000    0.1362542
300840.0000000    0.1356899
300880.0000000    0.1373334
300920.0000000    0.1335481
300960.0000000    0.1431225
301000.0000000    0.1394100
301040.0000000    0.1317309
301080.0000000    0.1170505
301120.0000000    0.1195802
301160.0000000    0.1220637
301200.0000000    0.1279517
301240.0000000    0.1349581
301280.0000000    0.1225323
301320.0000000    0.1373731
301360.0000000    0.1245307
301400.0000000    0.1324781
301440.0000000    0.1246711
301480.0000000    0.1184722
301520.0000000    0.1219748
301560.0000000    0.1247379
301600.0000000    0.1220619
301640.0000000    0.1285580
301680.0000000    0.1305973
301720.0000000    0.1372961
301760.0000000    0.1181934
301800.0000000    0.1124089
301840.0000000    0.1236188
301880.0000000    0.1344114
301920.0000000    0.1278816
301960.0000000    0.1228219
302000.0000000    0.1256549
302040.0000000    0.1275917
302080.0000000    0.1354139
302120.0000000    0.1251726
302160.0000000    0.1326430
302200.0000000    0.1373685
302240.0000000    0.1449301
302280.0000000    0.1471881
302320.0000000    0.1410843
302360.0000000    0.1204326
302400.0000000    0.1296583
302440.0000000    0.1322542
302480.0000000    0.1317238
302520.0000000    0.1286523
302560.0000000    0.1185460
302600.0000000    0.1139364
302640.0000000    0.1192316
302680.0000000    0.1201423
302720.0000000    0.1313234
302760.0000000    0.1266298
302800.0000000    0.1243354
302840.0000000    0.1323857
302880.0000000    0.1244182
302920.0000000    0.1195952
302960.0000000    0.1190377
303000.0000000    0.1029223
303040.0000000    0.1087875
303080.0000000    0.1089354
303120.0000000    0.1093644
303160.0000000    0.1133732
303200.0000000    0.1170748
303240.0000000    0.1202761
303280.0000000    0.1302104
303320.0000000    0.1236496
303360.0000000    0.1140831
303400.0000000    0.1085116
303440.0000000    0.1103092
303480.0000000    0.1168503
303520.0000000    0.1187142
303560.0000000    0.1174909
303600.0000000    0.1151737
303640.0000000    0.1121316
303680.0000000    0.1170824
303720.0000000    0.1186485
303760.0000000    0.1215332
303800.0000000    0.1121446
303840.0000000    0.1090017
303880.0000000    0.1139015
303920.0000000    0.1296533
303960.0000000    0.1073510
304000.0000000    0.1107552
304040.0000000    0.1125793
304080.0000000    0.1196919
304120.0000000    0.1330285
304160.0000000    0.1214255
304200.0000000    0.1239349
304240.0000000    0.1134062
304280.0000000    0.1087239
304320.0000000    0.1128668
304360.0000000    0.1154312
304400.0000000    0.1177909
304440.0000000    0.1257994
304480.0000000    0.1164164
304520.0000000    0.1094291
304560.0000000    0.1084630
304600.0000000    0.1117073
304640.0000000    0.1113164
304680.0000000    0.1197799
304720.0000000    0.1272533
304760.0000000    0.1176514
304800.0000000    0.1248439
304840.0000000    0.1276802
304880.0000000    0.1380010
304920.0000000    0.1236392
304960.0000000    0.1169606
305000.0000000    0.1410283
305040.0000000    0.1253620
305080.0000000    0.1197669
305120.0000000    0.1183184
305160.0000000    0.1265238
305200.0000000    0.1148328
305240.0000000    0.1301219
305280.0000000    0.1166400
305320.0000000    0.1190500
305360.0000000    0.1250140
305400.0000000    0.1309143
305440.0000000    0.1266156
305480.0000000    0.1186099
305520.0000000    0.1363235
305560.0000000    0.1332118
305600.0000000    0.1421785
305640.0000000    0.1412956
305680.0000000    0.1364423
305720.0000000    0.1385576
305760.0000000    0.1302261
305800.0000000    0.1206118
305840.0000000    0.1212821
305880.0000000    0.1391730
305920.0000000    0.1273358
305960.0000000    0.1217032
306000.0000000    0.1270214
306040.0000000    0.1222717
306080.0000000    0.1063491
306120.0000000    0.1183187
306160.0000000    0.1307456
306200.0000000    0.1222453
306240.0000000    0.1148907
306280.0000000    0.1243458
306320.0000000    0.1265058
306360.0000000    0.1230747
306400.0000000    0.1220291
306440.0000000    0.1236662
306480.0000000    0.1156890
306520.0000000    0.1179508
306560.0000000    0.1182023
306600.0000000    0.1319688
306640.0000000    0.1283747
306680.0000000    0.1392719
306720.0000000    0.1239106
306760.0000000    0.1264395
306800.0000000    0.1371031
306840.0000000    0.1254468
306880.0000000    0.1235050
306920.0000000    0.1302080
306960.0000000    0.1363689
307000.0000000    0.1339193
307040.0000000    0.1258196
307080.0000000    0.1276269
307120.0000000    0.1245819
307160.0000000    0.1151451
307200.0000000    0.1187588
307240.0000000    0.1162393
307280.0000000    0.1133305
307320.0000000    0.1147514
307360.0000000    0.1233398
307400.0000000    0.1184852
307440.0000000    0.1182887
307480.0000000    0.1178141
307520.0000000    0.1278637
307560.0000000    0.1199099
307600.0000000    0.1182331
307640.0000000    0.1201612
307680.0000000    0.1198910
307720.0000000    0.1328057
307760.0000000    0.1309566
307800.0000000    0.1222751
307840.0000000    0.1301563
307880.0000000    0.1350735
307920.0000000    0.1093137
307960.0000000    0.1234660
308000.0000000    0.1111647
308040.0000000    0.1265975
308080.0000000    0.1179971
308120.0000000    0.1106776
308160.0000000    0.1081901
308200.0000000    0.1135484
308240.0000000    0.1094744
308280.0000000    0.1079346
308320.0000000    0.1139580
308360.0000000    0.1109468
308400.0000000    0.1127908
308440.0000000    0.1138578
308480.0000000    0.1243191
308520.0000000    0.1158335
308560.0000000    0.1093538
308600.0000000    0.1141586
308640.0000000    0.1176369
308680.0000000    0.0959115
308720.0000000    0.1048165
308760.0000000    0.1135331
308800.0000000    0.1086441
308840.0000000    0.1122847
308880.0000000    0.1257979
308920.0000000    0.1088749
308960.0000000    0.1088919
309000.0000000    0.1140270
309040.0000000    0.1120837
309080.0000000    0.1067743
309120.0000000    0.1070731
309160.0000000    0.1029086
309200.0000000    0.1036500
309240.0000000    0.1052358
309280.0000000    0.1181952
309320.0000000    0.1117354
309360.0000000    0.1166470
309400.0000000    0.1198201
309440.0000000    0.1193433
309480.0000000    0.1089959
309520.0000000    0.1113080
309560.0000000    0.0997816
309600.0000000    0.1140911
309640.0000000    0.1107605
309680.0000000    0.1185046
309720.0000000    0.1085610
309760.0000000    0.1208946
309800.0000000    0.1254436
309840.0000000    0.1199363
309880.0000000    0.1066456
309920.0000000    0.1084717
309960.0000000    0.1114133
310000.0000000    0.1239024
310040.0000000    0.1233415
310080.0000000    0.1285729
310120.0000000    0.1161771
310160.0000000    0.1211307
310200.0000000    0.1281701
310240.0000000    0.1146080
310280.0000000    0.1163045
310320.0000000    0.1252618
310360.0000000    0.1171598
310400.0000000    0.1155561
310440.0000000    0.1162982
310480.0000000    0.1241118
310520.0000000    0.1251703
310560.0000000    0.1148867
310600.0000000    0.1116282
310640.0000000    0.1082844
310680.0000000    0.1165293
310720.0000000    0.1045346
310760.0000000    0.1138278
310800.0000000    0.1319692
310840.0000000    0.1084324
310880.0000000    0.1175853
310920.0000000    0.1104454
310960.0000000    0.1065701
311000.0000000    0.1287275
311040.0000000    0.1258032
311080.0000000    0.1206028
311120.0000000    0.1238600
311160.0000000    0.1183325
311200.0000000    0.1227542
311240.0000000    0.1273911
311280.0000000    0.1318647
311320.0000000    0.1222263
311360.0000000    0.1257502
311400.0000000    0.1190636
311440.0000000    0.1236478
311480.0000000    0.1158889
311520.0000000    0.1125175
311560.0000000    0.1185470
311600.0000000    0.1095514
311640.0000000    0.1062398
311680.0000000    0.1020811
311720.0000000    0.1062504
311760.0000000    0.1218776
311800.0000000    0.1136244
311840.0000000    0.1186613
311880.0000000    0.1152564
311920.0000000    0.1193574
311960.0000000    0.1301376
312000.0000000    0.1172004
312040.0000000    0.1234500
312080.0000000    0.1252474
312120.0000000    0.1196127
312160.0000000    0.1213531
312200.0000000    0.1255029
312240.0000000    0.1165729
312280.0000000    0.1222847
312320.0000000    0.1183010
312360.0000000    0.1148431
312400.0000000    0.1205972
312440.0000000    0.1198460
312480.0000000    0.1096707
312520.0000000    0.1119177
312560.0000000    0.1139179
312600.0000000    0.1175833
312640.0000000    0.1215658
312680.0000000    0.1118334
312720.0000000    0.1170794
312760.0000000    0.1157428
312800.0000000    0.1213695
312840.0000000    0.1190844
312880.0000000    0.1163309
312920.0000000    0.1170605
312960.0000000    0.1157958
313000.0000000    0.1106604
313040.0000000    0.1157496
313080.0000000    0.1348516
313120.0000000    0.1151027
313160.0000000    0.1164142
313200.0000000    0.1083432
313240.0000000    0.1100530
313280.0000000    0.1049858
313320.0000000    0.0993550
313360.0000000    0.1040839
313400.0000000    0.1142524
313440.0000000    0.1031533
313480.0000000    0.1225950
313520.0000000    0.1164501
313560.0000000    0.1094559
313600.0000000    0.1214669
313640.0000000    0.1026100
313680.0000000    0.1056403
313720.0000000    0.1096834
313760.0000000    0.1173981
313800.0000000    0.1229590
313840.0000000    0.1218345
313880.0000000    0.1136913
313920.0000000    0.1154821
313960.0000000    0.1143816
314000.0000000    0.1118758
314040.0000000    0.1150905
314080.0000000    0.1093751
314120.0000000    0.1124006
314160.0000000    0.1131874
314200.0000000    0.1212433
314240.0000000    0.1164121
314280.0000000    0.1035417
314320.0000000    0.1101487
314360.0000000    0.1265233
314400.0000000    0.1257284
314440.0000000    0.1105056
314480.0000000    0.1179872
314520.0000000    0.1004864
314560.0000000    0.1072934
314600.0000000    0.1173584
314640.0000000    0.1175520
314680.0000000    0.1184191
314720.0000000    0.1085195
314760.0000000    0.1167209
314800.0000000    0.1081186
314840.0000000    0.1154715
314880.0000000    0.1040131
314920.0000000    0.1184593
314960.0000000    0.1296574
315000.0000000    0.1190291
315040.0000000    0.1215089
315080.0000000    0.1309275
315120.0000000    0.1320788
315160.0000000    0.1286582
315200.0000000    0.1163318
315240.0000000    0.1263775
315280.0000000    0.1238339
315320.0000000    0.1123699
315360.0000000    0.1150546
315400.0000000    0.1073592
315440.0000000    0.1177962
315480.0000000    0.1107911
315520.0000000    0.1089823
315560.0000000    0.1085213
315600.0000000    0.1178496
315640.0000000    0.1281041
315680.0000000    0.1168345
315720.0000000    0.1158639
315760.0000000    0.1264588
315800.0000000    0.1145573
315840.0000000    0.1258846
315880.0000000    0.1196228
315920.0000000    0.1148775
315960.0000000    0.1212748
316000.0000000    0.1207894
316040.0000000    0.1120607
316080.0000000    0.1123195
316120.0000000    0.1079612
316160.0000000    0.1140927
316200.0000000    0.1123583
316240.0000000    0.1089930
316280.0000000    0.1124781
316320.0000000    0.1163530
316360.0000000    0.1097720
316400.0000000    0.1071967
316440.0000000    0.1230015
316480.0000000    0.1034593
316520.0000000    0.1147409
316560.0000000    0.1152262
316600.0000000    0.1139937
316640.0000000    0.1230868
316680.0000000    0.1181062
316720.0000000    0.1242179
316760.0000000    0.1101772
316800.0000000    0.1101059
316840.0000000    0.1168373
316880.0000000    0.1176843
316920.0000000    0.1124741
316960.0000000    0.1250983
317000.0000000    0.1192514
317040.0000000    0.1224898
317080.0000000    0.1265660
317120.0000000    0.1184596
317160.0000000    0.1272545
317200.0000000    0.1293843
317240.0000000    0.1210061
317280.0000000    0.1071768
317320.0000000    0.1131710
317360.0000000    0.1105224
317400.0000000    0.1198590
317440.0000000    0.1151018
317480.0000000    0.1277933
317520.0000000    0.1214161
317560.0000000    0.1373264
317600.0000000    0.1206691
317640.0000000    0.1247508
317680.0000000    0.1227651
317720.0000000    0.1178106
317760.0000000    0.1233496
317800.0000000    0.1341339
317840.0000000    0.1198885
317880.0000000    0.1128180
317920.0000000    0.1074815
317960.0000000    0.1120523
318000.0000000    0.1202827
318040.0000000    0.1214196
318080.0000000    0.1099569
318120.0000000    0.1170580
318160.0000000    0.1210509
318200.0000000    0.1233852
318240.0000000    0.1363811
318280.0000000    0.1317139
318320.0000000    0.1388489
318360.0000000    0.1373470
318400.0000000    0.1318675
318440.0000000    0.1463236
318480.0000000    0.1324891
318520.0000000    0.1236704
318560.0000000    0.1263006
318600.0000000    0.1262929
318640.0000000    0.1328585
318680.0000000    0.1205345
318720.0000000    0.1260993
318760.0000000    0.1205032
318800.0000000    0.1341424
318840.0000000    0.1320332
318880.0000000    0.1248480
318920.0000000    0.1241001
318960.0000000    0.1285132
319000.0000000    0.1256896
319040.0000000    0.1264001
319080.0000000    0.1083173
319120.0000000    0.1174243
319160.0000000    0.1151903
319200.0000000    0.1144787
319240.0000000    0.1161302
319280.0000000    0.1160938
319320.0000000    0.1176637
319360.0000000    0.1159316
319400.0000000    0.1155988
319440.0000000    0.1108423
319480.0000000    0.1231996
319520.0000000    0.1076799
319560.0000000    0.1065495
319600.0000000    0.1146848
319640.0000000    0.1225011
319680.0000000    0.1139068
319720.0000000    0.1166709
319760.0000000    0.1060956
319800.0000000    0.1100169
319840.0000000    0.1100684
319880.0000000    0.1141304
319920.0000000    0.1103534
319960.0000000    0.1045318
320000.0000000    0.1182586
320040.0000000    0.1136979
320080.0000000    0.1144955
320120.0000000    0.1149864
320160.0000000    0.1124848
320200.0000000    0.1097974
320240.0000000    0.1148163
320280.0000000    0.1048633
320320.0000000    0.1153998
320360.0000000    0.1115310
320400.0000000    0.1106806
320440.0000000    0.1065444
320480.0000000    0.1167983
320520.0000000    0.1187243
320560.0000000    0.1003542
320600.0000000    0.0988491
320640.0000000    0.1044541
320680.0000000    0.1056797
320720.0000000    0.0985062
320760.0000000    0.1095854
320800.0000000    0.1120943
320840.0000000    0.1023939
320880.0000000    0.1130443
320920.0000000    0.1188967
320960.0000000    0.1200130
321000.0000000    0.1160220
321040.0000000    0.1175836
321080.0000000    0.1121615
321120.0000000    0.1104318
321160.0000000    0.1135305
321200.0000000    0.1052485
321240.0000000    0.1100756
321280.0000000    0.1145990
321320.0000000    0.1094204
321360.0000000    0.1160224
321400.0000000    0.1269005
321440.0000000    0.1249489
321480.0000000    0.1203626
321520.0000000    0.1279264
321560.0000000    0.1031050
321600.0000000    0.1227447
321640.0000000    0.1304207
321680.0000000    0.1240115
321720.0000000    0.1141372
321760.0000000    0.1173178
321800.0000000    0.1291833
321840.0000000    0.1157599
321880.0000000    0.1112316
321920.0000000    0.1039360
321960.0000000    0.1176683
322000.0000000    0.1116284
322040.0000000    0.1134927
322080.0000000    0.1105375
322120.0000000    0.1071873
322160.0000000    0.1053461
322200.0000000    0.1076174
322240.0000000    0.1220384
322280.0000000    0.1131136
322320.0000000    0.1154035
322360.0000000    0.1091997
322400.0000000    0.1123007
322440.0000000    0.1096797
322480.0000000    0.1084836
322520.0000000    0.1099620
322560.0000000    0.1224693
322600.0000000    0.1044746
322640.0000000    0.1190600
322680.0000000    0.1102805
322720.0000000    0.1036655
322760.0000000    0.1084537
322800.0000000    0.1137446
322840.0000000    0.1203004
322880.0000000    0.1076998
322920.0000000    0.1042422
322960.0000000    0.1075563
323000.0000000    0.1064528
323040.0000000    0.1109587
323080.0000000    0.1030942
323120.0000000    0.1066161
323160.0000000    0.1170717
323200.0000000    0.1060592
323240.0000000    0.1076297
323280.0000000    0.1027500
323320.0000000    0.1066296
323360.0000000    0.1087646
323400.0000000    0.1078003
323440.0000000    0.1081085
323480.0000000    0.1022530
323520.0000000    0.1032098
323560.0000000    0.1103621
323600.0000000    0.1089217
323640.0000000    0.1092223
323680.0000000    0.1008256
323720.0000000    0.1079442
323760.0000000    0.1122953
323800.0000000    0.1121585
323840.0000000    0.1195511
323880.0000000    0.1135804
323920.0000000    0.1154100
323960.0000000    0.1100169
324000.0000000    0.1183631
324040.0000000    0.1157281
324080.0000000    0.1210421
324120.0000000    0.1180522
324160.0000000    0.1240047
324200.0000000    0.1093393
324240.0000000    0.1174288
324280.0000000    0.1096228
324320.0000000    0.1072215
324360.0000000    0.1200376
324400.0000000    0.1132894
324440.0000000    0.1140570
324480.0000000    0.1197797
324520.0000000    0.1035714
324560.0000000    0.1099258
324600.0000000    0.1081538
324640.0000000    0.1216134
324680.0000000    0.1162971
324720.0000000    0.1189138
324760.0000000    0.1242775
324800.0000000    0.1218852
324840.0000000    0.1193972
324880.0000000    0.1137928
324920.0000000    0.1255846
324960.0000000    0.1289271
325000.0000000    0.1276066
325040.0000000    0.1106948
325080.0000000    0.1182983
325120.0000000    0.1182383
325160.0000000    0.1130187
325200.0000000    0.1157266
325240.0000000    0.1121738
325280.0000000    0.1179348
325320.0000000    0.1149000
325360.0000000    0.1156897
325400.0000000    0.1183741
325440.0000000    0.1266215
325480.0000000    0.1304245
325520.0000000    0.1145170
325560.0000000    0.1134307
325600.0000000    0.1218597
325640.0000000    0.1273612
325680.0000000    0.1189221
325720.0000000    0.1103906
325760.0000000    0.1131671
325800.0000000    0.1239110
325840.0000000    0.1093573
325880.0000000    0.1207409
325920.0000000    0.1167595
325960.0000000    0.1122881
326000.0000000    0.1128489
326040.0000000    0.1079204
326080.0000000    0.1143703
326120.0000000    0.1280640
326160.0000000    0.1090785
326200.0000000    0.1160284
326240.0000000    0.1177345
326280.0000000    0.1123968
326320.0000000    0.1227338
326360.0000000    0.1168610
326400.0000000    0.1245228
326440.0000000    0.1172256
326480.0000000    0.1245276
326520.0000000    0.1130245
326560.0000000    0.1115789
326600.0000000    0.1241709
326640.0000000    0.1238714
326680.0000000    0.1264596
326720.0000000    0.1169358
326760.0000000    0.1325853
326800.0000000    0.1190329
326840.0000000    0.1158729
326880.0000000    0.1101030
326920.0000000    0.1127629
326960.0000000    0.1136762
327000.0000000    0.1108893
327040.0000000    0.0992951
327080.0000000    0.1233150
327120.0000000    0.1107365
327160.0000000    0.1240137
327200.0000000    0.1208837
327240.0000000    0.1137823
327280.0000000    0.1110670
327320.0000000    0.1151173
327360.0000000    0.1212962
327400.0000000    0.1177830
327440.0000000    0.1182688
327480.0000000    0.1093997
327520.0000000    0.1222859
327560.0000000    0.1236258
327600.0000000    0.1197080
327640.0000000    0.1201005
327680.0000000    0.1284930
327720.0000000    0.1382634
327760.0000000    0.1230983
327800.0000000    0.1180930
327840.0000000    0.1128661
327880.0000000    0.1217846
327920.0000000    0.1095161
327960.0000000    0.1097203
328000.0000000    0.1146367
328040.0000000    0.1098892
328080.0000000    0.1163363
328120.0000000    0.1161058
328160.0000000    0.1143379
328200.0000000    0.1123767
328240.0000000    0.1064908
328280.0000000    0.1255180
328320.0000000    0.1185441
328360.0000000    0.1145995
328400.0000000    0.1178113
328440.0000000    0.1087467
328480.0000000    0.1189167
328520.0000000    0.1242825
328560.0000000    0.1128346
328600.0000000    0.1122030
328640.0000000    0.1083438
328680.0000000    0.1034058
328720.0000000    0.1108439
328760.0000000    0.1111344
328800.0000000    0.0956618
328840.0000000    0.1054863
328880.0000000    0.1164223
328920.0000000    0.1175540
328960.0000000    0.1206086
329000.0000000    0.1281199
329040.0000000    0.1211567
329080.0000000    0.1182499
329120.0000000    0.1167661
329160.0000000    0.1297479
329200.0000000    0.1158762
329240.0000000    0.1290114
329280.0000000    0.1245674
329320.0000000    0.1242595
329360.0000000    0.1176249
329400.0000000    0.1025820
329440.0000000    0.1174569
329480.0000000    0.1085756
329520.0000000    0.1126673
329560.0000000    0.1141796
329600.0000000    0.1161931
329640.0000000    0.1181096
329680.0000000    0.1058221
329720.0000000    0.1007735
329760.0000000    0.1054823
329800.0000000    0.1154547
329840.0000000    0.1207417
329880.0000000    0.1106825
329920.0000000    0.1129616
329960.0000000    0.1134805
330000.0000000    0.1256272
330040.0000000    0.1105400
330080.0000000    0.1088163
330120.0000000    0.1174887
330160.0000000    0.1179269
330200.0000000    0.1220716
330240.0000000    0.1145446
330280.0000000    0.1271906
330320.0000000    0.1278977
330360.0000000    0.1165369
330400.0000000    0.1225344
330440.0000000    0.1141734
330480.0000000    0.1175463
330520.0000000    0.1093292
330560.0000000    0.1125993
330600.0000000    0.1194041
330640.0000000    0.1195659
330680.0000000    0.1092758
330720.0000000    0.1121413
330760.0000000    0.1196196
330800.0000000    0.1110163
330840.0000000    0.1024704
330880.0000000    0.1072937
330920.0000000    0.1146824
330960.0000000    0.1129159
331000.0000000    0.1065811
331040.0000000    0.1151236
331080.0000000    0.1115935
331120.0000000    0.1099809
331160.0000000    0.1205889
331200.0000000    0.1048300
331240.0000000    0.1143105
331280.0000000    0.1172148
331320.0000000    0.1212071
331360.0000000    0.1189092
331400.0000000    0.1139068
331440.0000000    0.1253013
331480.0000000    0.1185935
331520.0000000    0.1097607
331560.0000000    0.1062091
331600.0000000    0.1097675
331640.0000000    0.1063141
331680.0000000    0.1102318
331720.0000000    0.1190474
331760.0000000    0.1163476
331800.0000000    0.1175819
331840.0000000    0.1242725
331880.0000000    0.1001085
331920.0000000    0.1059116
331960.0000000    0.1124052
332000.0000000    0.1152689
332040.0000000    0.1135536
332080.0000000    0.1198658
332120.0000000    0.1148604
332160.0000000    0.1210289
332200.0000000    0.1072882
332240.0000000    0.1115211
332280.0000000    0.1043034
332320.0000000    0.1156729
332360.0000000    0.1049773
332400.0000000    0.1105105
332440.0000000    0.1138871
332480.0000000    0.1141000
332520.0000000    0.1178969
332560.0000000    0.1061789
332600.0000000    0.1304456
332640.0000000    0.1232456
332680.0000000    0.1071090
332720.0000000    0.1075176
332760.0000000    0.0994093
332800.0000000    0.0988664
332840.0000000    0.1083133
332880.0000000    0.1072789
332920.0000000    0.0981531
332960.0000000    0.1059003
333000.0000000    0.1181459
333040.0000000    0.1265473
333080.0000000    0.1144627
333120.0000000    0.1105128
333160.0000000    0.1177361
333200.0000000    0.1090217
333240.0000000    0.1122926
333280.0000000    0.1125805
333320.0000000    0.1106582
333360.0000000    0.1116099
333400.0000000    0.1146169
333440.0000000    0.1042226
333480.0000000    0.1079374
333520.0000000    0.1169709
333560.0000000    0.1087712
333600.0000000    0.1047364
333640.0000000    0.1024758
333680.0000000    0.1087025
333720.0000000    0.1167067
333760.0000000    0.1210750
333800.0000000    0.1101498
333840.0000000    0.1079579
333880.0000000    0.1326033
333920.0000000    0.1135869
333960.0000000    0.1141425
334000.0000000    0.1133618
334040.0000000    0.1151131
334080.0000000    0.1236766
334120.0000000    0.1097711
334160.0000000    0.1132773
334200.0000000    0.1163979
334240.0000000    0.1149132
334280.0000000    0.1144809
334320.0000000    0.1410514
334360.0000000    0.1332895
334400.0000000    0.1359545
334440.0000000    0.1290642
334480.0000000    0.1161609
334520.0000000    0.1117461
334560.0000000    0.1261670
334600.0000000    0.1130589
334640.0000000    0.1255832
334680.0000000    0.1334138
334720.0000000    0.1373490
334760.0000000    0.1259090
334800.0000000    0.1195666
334840.0000000    0.1223641
334880.0000000    0.1199419
334920.0000000    0.1146691
334960.0000000    0.1237298
335000.0000000    0.1283468
335040.0000000    0.1319298
335080.0000000    0.1287714
335120.0000000    0.1168186
335160.0000000    0.1201742
335200.0000000    0.1252349
335240.0000000    0.1232872
335280.0000000    0.1207446
335320.0000000    0.1204143
335360.0000000    0.1085745
335400.0000000    0.1180641
335440.0000000    0.1250306
335480.0000000    0.1233399
335520.0000000    0.1231154
335560.0000000    0.1223882
335600.0000000    0.1205591
335640.0000000    0.1306164
335680.0000000    0.1287361
335720.0000000    0.1201197
335760.0000000    0.1413053
335800.0000000    0.1192165
335840.0000000    0.1209673
335880.0000000    0.1162243
335920.0000000    0.1143371
335960.0000000    0.1172740
336000.0000000    0.1310192
336040.0000000    0.1122429
336080.0000000    0.1334236
336120.0000000    0.1168444
336160.0000000    0.1244567
336200.0000000    0.1285449
336240.0000000    0.1262500
336280.0000000    0.1215694
336320.0000000    0.1257162
336360.0000000    0.1110766
336400.0000000    0.1330101
336440.0000000    0.1126193
336480.0000000    0.1208095
336520.0000000    0.1107732
336560.0000000    0.1082763
336600.0000000    0.1195035
336640.0000000    0.1193439
336680.0000000    0.1194165
336720.0000000    0.1193627
336760.0000000    0.1252028
336800.0000000    0.1212675
336840.0000000    0.1166700
336880.0000000    0.1153328
336920.0000000    0.1265866
336960.0000000    0.1223519
337000.0000000    0.1167112
337040.0000000    0.1192630
337080.0000000    0.1280586
337120.0000000    0.1223814
337160.0000000    0.1336384
337200.0000000    0.1235502
337240.0000000    0.1224698
337280.0000000    0.1143592
337320.0000000    0.1222219
337360.0000000    0.1207715
337400.0000000    0.1260722
337440.0000000    0.1185439
337480.0000000    0.1225091
337520.0000000    0.1255135
337560.0000000    0.1248427
337600.0000000    0.1236595
337640.0000000    0.1175566
337680.0000000    0.1202262
337720.0000000    0.1188762
337760.0000000    0.1151591
337800.0000000    0.1131438
337840.0000000    0.1083507
337880.0000000    0.1046412
337920.0000000    0.1085448
337960.0000000    0.1082169
338000.0000000    0.1067354
338040.0000000    0.1063518
338080.0000000    0.1030845
338120.0000000    0.1025496
338160.0000000    0.1153554
338200.0000000    0.1157927
338240.0000000    0.1089360
338280.0000000    0.1189077
338320.0000000    0.1232811
338360.0000000    0.1184396
338400.0000000    0.1111896
338440.0000000    0.1208237
338480.0000000    0.1136855
338520.0000000    0.1125861
338560.0000000    0.1213999
338600.0000000    0.1024649
338640.0000000    0.1057850
338680.0000000    0.1063939
338720.0000000    0.1060129
338760.0000000    0.1010851
338800.0000000    0.1123382
338840.0000000    0.1115073
338880.0000000    0.1141395
338920.0000000    0.1096203
338960.0000000    0.1186929
339000.0000000    0.1128275
339040.0000000    0.1151606
339080.0000000    0.1185752
339120.0000000    0.1286131
339160.0000000    0.1154593
339200.0000000    0.1041351
339240.0000000    0.1176266
339280.0000000    0.1310226
339320.0000000    0.1203339
339360.0000000    0.1307256
339400.0000000    0.1220819
339440.0000000    0.1225241
339480.0000000    0.1179025
339520.0000000    0.1271131
339560.0000000    0.1277859
339600.0000000    0.1211021
339640.0000000    0.1215042
339680.0000000    0.1157602
339720.0000000    0.1179034
339760.0000000    0.1198522
339800.0000000    0.1188175
339840.0000000    0.1130091
339880.0000000    0.1174717
339920.0000000    0.1153305
339960.0000000    0.1233452
340000.0000000    0.1196910
340040.0000000    0.1207803
340080.0000000    0.1089541
340120.0000000    0.1162891
340160.0000000    0.1217047
340200.0000000    0.1178626
340240.0000000    0.1159118
340280.0000000    0.1190654
340320.0000000    0.1208013
340360.0000000    0.1231963
340400.0000000    0.1177032
340440.0000000    0.1142746
340480.0000000    0.1082941
340520.0000000    0.1213332
340560.0000000    0.1156829
340600.0000000    0.1208225
340640.0000000    0.1163420
340680.0000000    0.1101909
340720.0000000    0.1223474
340760.0000000    0.1264426
340800.0000000    0.1294529
340840.0000000    0.1194511
340880.0000000    0.1324022
340920.0000000    0.1219657
340960.0000000    0.1245371
341000.0000000    0.1194123
341040.0000000    0.1154162
341080.0000000    0.1231799
341120.0000000    0.1198189
341160.0000000    0.1096896
341200.0000000    0.1167767
341240.0000000    0.1108022
341280.0000000    0.1180626
341320.0000000    0.1029249
341360.0000000    0.1100481
341400.0000000    0.1107157
341440.0000000    0.1075420
341480.0000000    0.1098679
341520.0000000    0.1064420
341560.0000000    0.1280153
341600.0000000    0.1193902
341640.0000000    0.1126339
341680.0000000    0.1217806
341720.0000000    0.1122823
341760.0000000    0.1105469
341800.0000000    0.1141902
341840.0000000    0.1123540
341880.0000000    0.1217442
341920.0000000    0.1183810
341960.0000000    0.1193485
342000.0000000    0.1196049
342040.0000000    0.1263930
342080.0000000    0.1198833
342120.0000000    0.1194992
342160.0000000    0.1154069
342200.0000000    0.1226060
342240.0000000    0.1223543
342280.0000000    0.1207136
342320.0000000    0.1165684
342360.0000000    0.1240554
342400.0000000    0.1189811
342440.0000000    0.1149310
342480.0000000    0.1222379
342520.0000000    0.1276442
342560.0000000    0.1333476
342600.0000000    0.1209528
342640.0000000    0.1224992
342680.0000000    0.1180737
342720.0000000    0.1120663
342760.0000000    0.1220475
342800.0000000    0.1287218
342840.0000000    0.1241653
342880.0000000    0.1300933
342920.0000000    0.1265216
342960.0000000    0.1266056
343000.0000000    0.1261184
343040.0000000    0.1265596
343080.0000000    0.1309887
343120.0000000    0.1398138
343160.0000000    0.1348109
343200.0000000    0.1338429
343240.0000000    0.1292477
343280.0000000    0.1391771
343320.0000000    0.1266592
343360.0000000    0.1305059
343400.0000000    0.1382145
343440.0000000    0.1428336
343480.0000000    0.1170287
343520.0000000    0.1255271
343560.0000000    0.1280828
343600.0000000    0.1195935
343640.0000000    0.1239480
343680.0000000    0.1217745
343720.0000000    0.1223895
343760.0000000    0.1190612
343800.0000000    0.1247940
343840.0000000    0.1240859
343880.0000000    0.1221978
343920.0000000    0.1286159
343960.0000000    0.1197578
344000.0000000    0.1124802
344040.0000000    0.1124260
344080.0000000    0.1159015
344120.0000000    0.1206329
344160.0000000    0.1157930
344200.0000000    0.1129550
344240.0000000    0.1204781
344280.0000000    0.1174353
344320.0000000    0.1100606
344360.0000000    0.1165586
344400.0000000    0.1333446
344440.0000000    0.1211773
344480.0000000    0.1202933
344520.0000000    0.1193873
344560.0000000    0.1128353
344600.0000000    0.1212575
344640.0000000    0.1390819
344680.0000000    0.1266797
344720.0000000    0.1250438
344760.0000000    0.1196679
344800.0000000    0.1227954
344840.0000000    0.1153080
344880.0000000    0.1369386
344920.0000000    0.1302148
344960.0000000    0.1266783
345000.0000000    0.1190824
345040.0000000    0.1216266
345080.0000000    0.1243009
345120.0000000    0.1168882
345160.0000000    0.1195719
345200.0000000    0.1134354
345240.0000000    0.1090903
345280.0000000    0.1268026
345320.0000000    0.1179019
345360.0000000    0.1125936
345400.0000000    0.1177049
345440.0000000    0.1240033
345480.0000000    0.1187317
345520.0000000    0.1293910
345560.0000000    0.1151348
345600.0000000    0.1098843
345640.0000000    0.1263597
345680.0000000    0.1245444
345720.0000000    0.1142871
345760.0000000    0.1185236
345800.0000000    0.1043289
345840.0000000    0.1232583
345880.0000000    0.1124039
345920.0000000    0.1178290
345960.0000000    0.1104200
346000.0000000    0.1207591
346040.0000000    0.1107356
346080.0000000    0.1158011
346120.0000000    0.1204970
346160.0000000    0.1151600
346200.0000000    0.1172833
346240.0000000    0.1175065
346280.0000000    0.1202485
346320.0000000    0.1197727
346360.0000000    0.1123915
346400.0000000    0.1316287
346440.0000000    0.1173988
346480.0000000    0.1290828
346520.0000000    0.1237880
346560.0000000    0.1238744
346600.0000000    0.1221503
346640.0000000    0.1213804
346680.0000000    0.1195591
346720.0000000    0.1201282
346760.0000000    0.1299754
346800.0000000    0.1242729
346840.0000000    0.1263563
346880.0000000    0.1276302
346920.0000000    0.1383582
346960.0000000    0.1168388
347000.0000000    0.1258970
347040.0000000    0.1242663
347080.0000000    0.1233668
347120.0000000    0.1289154
347160.0000000    0.1164061
347200.0000000    0.1322199
347240.0000000    0.1243043
347280.0000000    0.1256865
347320.0000000    0.1351769
347360.0000000    0.1274145
347400.0000000    0.1235200
347440.0000000    0.1249331
347480.0000000    0.1179586
347520.0000000    0.1234503
347560.0000000    0.1280231
347600.0000000    0.1261006
347640.0000000    0.1202723
347680.0000000    0.1213353
347720.0000000    0.1229660
347760.0000000    0.1230722
347800.0000000    0.1158150
347840.0000000    0.1285944
347880.0000000    0.1149577
347920.0000000    0.1278146
347960.0000000    0.1134712
348000.0000000    0.1181398
348040.0000000    0.1144813
348080.0000000    0.1210500
348120.0000000    0.1245532
348160.0000000    0.1320104
348200.0000000    0.1196119
348240.0000000    0.1234583
348280.0000000    0.1225124
348320.0000000    0.1245375
348360.0000000    0.1149144
348400.0000000    0.1187500
348440.0000000    0.1204053
348480.0000000    0.1251631
348520.0000000    0.1233579
348560.0000000    0.1179563
348600.0000000    0.1260138
348640.0000000    0.1259113
348680.0000000    0.1225455
348720.0000000    0.1238348
348760.0000000    0.1272069
348800.0000000    0.1252648
348840.0000000    0.1219031
348880.0000000    0.1334985
348920.0000000    0.1279894
348960.0000000    0.1249524
349000.0000000    0.1325748
349040.0000000    0.1274731
349080.0000000    0.1261338
349120.0000000    0.1362005
349160.0000000    0.1241621
349200.0000000    0.1196172
349240.0000000    0.1279500
349280.0000000    0.1227342
349320.0000000    0.1258175
349360.0000000    0.1236294
349400.0000000    0.1202792
349440.0000000    0.1233806
349480.0000000    0.1207763
349520.0000000    0.1356932
349560.0000000    0.1277704
349600.0000000    0.1270244
349640.0000000    0.1217497
349680.0000000    0.1238779
349720.0000000    0.1345003
349760.0000000    0.1309280
349800.0000000    0.1289622
349840.0000000    0.1177510
349880.0000000    0.1167141
349920.0000000    0.1196846
349960.0000000    0.1135421
350000.0000000    0.1270285
350040.0000000    0.1260036
350080.0000000    0.1247584
350120.0000000    0.1343717
350160.0000000    0.1397317
350200.0000000    0.1362635
350240.0000000    0.1397374
350280.0000000    0.1410431
350320.0000000    0.1342575
350360.0000000    0.1302991
350400.0000000    0.1288175
350440.0000000    0.1286383
350480.0000000    0.1302986
350520.0000000    0.1236549
350560.0000000    0.1236100
350600.0000000    0.1294298
350640.0000000    0.1330019
350680.0000000    0.1233866
350720.0000000    0.1354879
350760.0000000    0.1264294
350800.0000000    0.1316430
350840.0000000    0.1328510
350880.0000000    0.1263867
350920.0000000    0.1203399
350960.0000000    0.1177810
351000.0000000    0.1335561
351040.0000000    0.1260464
351080.0000000    0.1246467
351120.0000000    0.1291158
351160.0000000    0.1308056
351200.0000000    0.1275550
351240.0000000    0.1417714
351280.0000000    0.1350973
351320.0000000    0.1321785
351360.0000000    0.1288727
351400.0000000    0.1248837
351440.0000000    0.1167820
351480.0000000    0.1198170
351520.0000000    0.1229732
351560.0000000    0.1326151
351600.0000000    0.1287758
351640.0000000    0.1277296
351680.0000000    0.1178198
351720.0000000    0.1200860
351760.0000000    0.1233790
351800.0000000    0.1189184
351840.0000000    0.1258077
351880.0000000    0.1319172
351920.0000000    0.1355209
351960.0000000    0.1285249
352000.0000000    0.1316268
352040.0000000    0.1399732
352080.0000000    0.1354572
352120.0000000    0.1297785
352160.0000000    0.1313435
352200.0000000    0.1331039
352240.0000000    0.1293771
352280.0000000    0.1400343
352320.0000000    0.1554186
352360.0000000    0.1286113
352400.0000000    0.1287656
352440.0000000    0.1337434
352480.0000000    0.1408322
352520.0000000    0.1311081
352560.0000000    0.1369624
352600.0000000    0.1272116
352640.0000000    0.1329582
352680.0000000    0.1338962
352720.0000000    0.1344426
352760.0000000    0.1227118
352800.0000000    0.1429068
352840.0000000    0.1401228
352880.0000000    0.1404381
352920.0000000    0.1412184
352960.0000000    0.1338756
353000.0000000    0.1392877
353040.0000000    0.1355897
353080.0000000    0.1291179
353120.0000000    0.1273797
353160.0000000    0.1339741
353200.0000000    0.1274108
353240.0000000    0.1206497
353280.0000000    0.1244913
353320.0000000    0.1272767
353360.0000000    0.1250999
353400.0000000    0.1294962
353440.0000000    0.1265013
353480.0000000    0.1347865
353520.0000000    0.1294284
353560.0000000    0.1323126
353600.0000000    0.1308938
353640.0000000    0.1245500
353680.0000000    0.1291707
353720.0000000    0.1271253
353760.0000000    0.1382687
353800.0000000    0.1368123
353840.0000000    0.1245180
353880.0000000    0.1310417
353920.0000000    0.1274801
353960.0000000    0.1333200
354000.0000000    0.1359195
354040.0000000    0.1283861
354080.0000000    0.1312279
354120.0000000    0.1298645
354160.0000000    0.1258150
354200.0000000    0.1325497
354240.0000000    0.1342012
354280.0000000    0.1334455
354320.0000000    0.1290672
354360.0000000    0.1311615
354400.0000000    0.1356008
354440.0000000    0.1431503
354480.0000000    0.1425490
354520.0000000    0.1358923
354560.0000000    0.1344358
354600.0000000    0.1393080
354640.0000000    0.1260048
354680.0000000    0.1371170
354720.0000000    0.1368703
354760.0000000    0.1358907
354800.0000000    0.1243861
354840.0000000    0.1335264
354880.0000000    0.1343619
354920.0000000    0.1333599
354960.0000000    0.1426691
355000.0000000    0.1405226
355040.0000000    0.1378545
355080.0000000    0.1452928
355120.0000000    0.1407933
355160.0000000    0.1294485
355200.0000000    0.1418107
355240.0000000    0.1307749
355280.0000000    0.1432607
355320.0000000    0.1233556
355360.0000000    0.1290229
355400.0000000    0.1357890
355440.0000000    0.1255522
355480.0000000    0.1231580
355520.0000000    0.1271325
355560.0000000    0.1289376
355600.0000000    0.1337529
355640.0000000    0.1195425
355680.0000000    0.1325906
355720.0000000    0.1294772
355760.0000000    0.1205698
355800.0000000    0.1289701
355840.0000000    0.1344889
355880.0000000    0.1349740
355920.0000000    0.1268995
355960.0000000    0.1197899
356000.0000000    0.1311233
356040.0000000    0.1322024
356080.0000000    0.1400651
356120.0000000    0.1357174
356160.0000000    0.1341511
356200.0000000    0.1239279
356240.0000000    0.1278298
356280.0000000    0.1289867
356320.0000000    0.1325575
356360.0000000    0.1248195
356400.0000000    0.1292397
356440.0000000    0.1315575
356480.0000000    0.1406315
356520.0000000    0.1386425
356560.0000000    0.1358897
356600.0000000    0.1337372
356640.0000000    0.1369204
356680.0000000    0.1231404
356720.0000000    0.1339031
356760.0000000    0.1356431
356800.0000000    0.1383522
356840.0000000    0.1384846
356880.0000000    0.1389806
356920.0000000    0.1531176
356960.0000000    0.1405120
357000.0000000    0.1267086
357040.0000000    0.1331024
357080.0000000    0.1246424
357120.0000000    0.1371821
357160.0000000    0.1263756
357200.0000000    0.1543570
357240.0000000    0.1496300
357280.0000000    0.1532491
357320.0000000    0.1370915
357360.0000000    0.1395578
357400.0000000    0.1369664
357440.0000000    0.1378430
357480.0000000    0.1240741
357520.0000000    0.1309877
357560.0000000    0.1442675
357600.0000000    0.1429821
357640.0000000    0.1408940
357680.0000000    0.1328267
357720.0000000    0.1358703
357760.0000000    0.1341025
357800.0000000    0.1440736
357840.0000000    0.1497467
357880.0000000    0.1495952
357920.0000000    0.1453012
357960.0000000    0.1363005
358000.0000000    0.1599786
358040.0000000    0.1537583
358080.0000000    0.1514055
358120.0000000    0.1622017
358160.0000000    0.1726847
358200.0000000    0.1602917
358240.0000000    0.1615378
358280.0000000    0.1558838
358320.0000000    0.1644547
358360.0000000    0.1521323
358400.0000000    0.1436057
358440.0000000    0.1690987
358480.0000000    0.1640579
358520.0000000    0.1627415
358560.0000000    0.1553591
358600.0000000    0.1668648
358640.0000000    0.1601529
358680.0000000    0.1747174
358720.0000000    0.1772541
358760.0000000    0.1664880
358800.0000000    0.1638386
358840.0000000    0.1581769
358880.0000000    0.1552783
358920.0000000    0.1561184
358960.0000000    0.1820023
359000.0000000    0.1657873
359040.0000000    0.1776052
359080.0000000    0.1726269
359120.0000000    0.1655157
359160.0000000    0.1472273
359200.0000000    0.1543733
359240.0000000    0.1518509
359280.0000000    0.1508583
359320.0000000    0.1603400
359360.0000000    0.1542131
359400.0000000    0.1570159
359440.0000000    0.1578162
359480.0000000    0.1705355
359520.0000000    0.1706248
359560.0000000    0.1716668
359600.0000000    0.1781643
359640.0000000    0.1981737
359680.0000000    0.1936702
359720.0000000    0.1830150
359760.0000000    0.1814925
359800.0000000    0.1901145
359840.0000000    0.1821931
359880.0000000    0.2038667
359920.0000000    0.1660674
359960.0000000    0.1890520
360000.0000000    0.1663719
360040.0000000    0.1797281
360080.0000000    0.1607956
360120.0000000    0.1757657
360160.0000000    0.1833220
360200.0000000    0.1799359
360240.0000000    0.1754886
360280.0000000    0.1842342
360320.0000000    0.1730815
360360.0000000    0.1697212
360400.0000000    0.1612924
360440.0000000    0.1626978
360480.0000000    0.1564823
360520.0000000    0.1741535
360560.0000000    0.1643293
360600.0000000    0.1708850
360640.0000000    0.1669600
360680.0000000    0.1848669
360720.0000000    0.1830164
360760.0000000    0.1845642
360800.0000000    0.1942725
360840.0000000    0.1880505
360880.0000000    0.1882927
360920.0000000    0.2018780
360960.0000000    0.1915182
361000.0000000    0.1879722
361040.0000000    0.1830523
361080.0000000    0.1902862
361120.0000000    0.1901591
361160.0000000    0.2070626
361200.0000000    0.1999694
361240.0000000    0.1835388
361280.0000000    0.2076190
361320.0000000    0.2236898
361360.0000000    0.2166768
361400.0000000    0.2204422
361440.0000000    0.2214073
361480.0000000    0.2133861
361520.0000000    0.1850355
361560.0000000    0.2010583
361600.0000000    0.2111326
361640.0000000    0.2175708
361680.0000000    0.2052943
361720.0000000    0.2066032
361760.0000000    0.1924814
361800.0000000    0.2185968
361840.0000000    0.2027842
361880.0000000    0.1991059
361920.0000000    0.1824672
361960.0000000    0.1629850
362000.0000000    0.1657777
362040.0000000    0.1604195
362080.0000000    0.1943696
362120.0000000    0.1769247
362160.0000000    0.1672223
362200.0000000    0.1767403
362240.0000000    0.1751980
362280.0000000    0.1825339
362320.0000000    0.1833397
362360.0000000    0.1864539
362400.0000000    0.1893622
362440.0000000    0.1882500
362480.0000000    0.1721960
362520.0000000    0.1811602
362560.0000000    0.1941574
362600.0000000    0.2046738
362640.0000000    0.2020083
362680.0000000    0.1932964
362720.0000000    0.1893550
362760.0000000    0.1754932
362800.0000000    0.1789124
362840.0000000    0.1946719
362880.0000000    0.1898025
362920.0000000    0.1754373
362960.0000000    0.1857624
363000.0000000    0.1941007
363040.0000000    0.2047331
363080.0000000    0.1965894
363120.0000000    0.1839025
363160.0000000    0.1777470
363200.0000000    0.1813997
363240.0000000    0.1793950
363280.0000000    0.1795327
363320.0000000    0.2045482
363360.0000000    0.1877982
363400.0000000    0.2129657
363440.0000000    0.1989755
363480.0000000    0.1972879
363520.0000000    0.1978358
363560.0000000    0.2096840
363600.0000000    0.2028129
363640.0000000    0.2100909
363680.0000000    0.2066556
363720.0000000    0.1987118
363760.0000000    0.2215362
363800.0000000    0.2179010
363840.0000000    0.1991814
363880.0000000    0.2087629
363920.0000000    0.2164937
363960.0000000    0.1849142
364000.0000000    0.1877972
364040.0000000    0.2124750
364080.0000000    0.1930690
364120.0000000    0.1911000
364160.0000000    0.1824902
364200.0000000    0.1650625
364240.0000000    0.1723929
364280.0000000    0.1722539
364320.0000000    0.1836029
364360.0000000    0.1905230
364400.0000000    0.1705901
364440.0000000    0.1783964
364480.0000000    0.1942306
364520.0000000    0.1897977
364560.0000000    0.2078494
364600.0000000    0.2126424
364640.0000000    0.1914416
364680.0000000    0.1912075
364720.0000000    0.1885125
364760.0000000    0.1746526
364800.0000000    0.1804086
364840.0000000    0.1759543
364880.0000000    0.1870145
364920.0000000    0.1900035
364960.0000000    0.1971904
365000.0000000    0.2111183
365040.0000000    0.1985497
365080.0000000    0.1956539
365120.0000000    0.2127423
365160.0000000    0.2167139
365200.0000000    0.2255835
365240.0000000    0.2209150
365280.0000000    0.2231904
365320.0000000    0.2290090
365360.0000000    0.2213430
365400.0000000    0.2251450
365440.0000000    0.2248679
365480.0000000    0.2203238
365520.0000000    0.1935138
365560.0000000    0.1897374
365600.0000000    0.1779699
365640.0000000    0.2109604
365680.0000000    0.1838080
365720.0000000    0.1881336
365760.0000000    0.1807782
365800.0000000    0.1874773
365840.0000000    0.1924682
365880.0000000    0.1964777
365920.0000000    0.2173143
365960.0000000    0.1983480
366000.0000000    0.2151277
366040.0000000    0.2050193
366080.0000000    0.2003540
366120.0000000    0.1924469
366160.0000000    0.2020538
366200.0000000    0.2004172
366240.0000000    0.1866962
366280.0000000    0.1847816
366320.0000000    0.1870294
366360.0000000    0.1893768
366400.0000000    0.1933737
366440.0000000    0.1935446
366480.0000000    0.2051089
366520.0000000    0.1922682
366560.0000000    0.1699140
366600.0000000    0.1784684
366640.0000000    0.1603291
366680.0000000    0.1699575
366720.0000000    0.1682794
366760.0000000    0.1710343
366800.0000000    0.1980284
366840.0000000    0.1925258
366880.0000000    0.1922804
366920.0000000    0.2086864
366960.0000000    0.1707153
367000.0000000    0.1838526
367040.0000000    0.1976869
367080.0000000    0.1921576
367120.0000000    0.1873376
367160.0000000    0.1810554
367200.0000000    0.1732901
367240.0000000    0.1884079
367280.0000000    0.1780463
367320.0000000    0.1943759
367360.0000000    0.1790374
367400.0000000    0.2184203
367440.0000000    0.1961062
367480.0000000    0.1864809
367520.0000000    0.1875171
367560.0000000    0.1787982
367600.0000000    0.1681964
367640.0000000    0.1639550
367680.0000000    0.1706192
367720.0000000    0.1833719
367760.0000000    0.1748727
367800.0000000    0.1815545
367840.0000000    0.1702187
367880.0000000    0.1666158
367920.0000000    0.1691426
367960.0000000    0.1835027
368000.0000000    0.1853963
368040.0000000    0.1908470
368080.0000000    0.1626561
368120.0000000    0.1861478
368160.0000000    0.1736328
368200.0000000    0.1857221
368240.0000000    0.1819994
368280.0000000    0.1877440
368320.0000000    0.1865025
368360.0000000    0.1669326
368400.0000000    0.1808011
368440.0000000    0.1709871
368480.0000000    0.1732801
368520.0000000    0.1757073
368560.0000000    0.1598774
368600.0000000    0.1864706
368640.0000000    0.1788834
368680.0000000    0.1888534
368720.0000000    0.1851294
368760.0000000    0.1876277
368800.0000000    0.1996865
368840.0000000    0.2040319
368880.0000000    0.2018105
368920.0000000    0.1889387
368960.0000000    0.1909926
369000.0000000    0.2042033
369040.0000000    0.1989812
369080.0000000    0.1909216
369120.0000000    0.1941465
369160.0000000    0.1934938
369200.0000000    0.1954981
369240.0000000    0.1894560
369280.0000000    0.1903539
369320.0000000    0.1821105
369360.0000000    0.1850771
369400.0000000    0.1925936
369440.0000000    0.1634799
369480.0000000    0.1798068
369520.0000000    0.1957054
369560.0000000    0.1770981
369600.0000000    0.1749786
369640.0000000    0.1832364
369680.0000000    0.1723590
369720.0000000    0.1889886
369760.0000000    0.1627197
369800.0000000    0.2001701
369840.0000000    0.1944965
369880.0000000    0.2032009
369920.0000000    0.1946343
369960.0000000    0.1848218
370000.0000000    0.1722704
370040.0000000    0.1764567
370080.0000000    0.1803764
370120.0000000    0.1814036
370160.0000000    0.1650851
370200.0000000    0.1768391
370240.0000000    0.1859672
370280.0000000    0.1877604
370320.0000000    0.2239739
370360.0000000    0.1892800
370400.0000000    0.1853641
370440.0000000    0.2094042
370480.0000000    0.2073214
370520.0000000    0.1860707
370560.0000000    0.1890454
370600.0000000    0.1884193
370640.0000000    0.1859981
370680.0000000    0.1773010
370720.0000000    0.1751077
370760.0000000    0.1879107
370800.0000000    0.1754431
370840.0000000    0.1737526
370880.0000000    0.1792332
370920.0000000    0.1696851
370960.0000000    0.1747581
371000.0000000    0.1779027
371040.0000000    0.1836634
371080.0000000    0.1896842
371120.0000000    0.1787262
371160.0000000    0.2059611
371200.0000000    0.1888231
371240.0000000    0.1870885
371280.0000000    0.1690625
371320.0000000    0.1811960
371360.0000000    0.1950375
371400.0000000    0.1865467
371440.0000000    0.1834179
371480.0000000    0.2003882
371520.0000000    0.1894204
371560.0000000    0.1942823
371600.0000000    0.1989419
371640.0000000    0.1869445
371680.0000000    0.1889118
371720.0000000    0.1840779
371760.0000000    0.1874871
371800.0000000    0.1955052
371840.0000000    0.1871581
371880.0000000    0.1861652
371920.0000000    0.1822013
371960.0000000    0.1675231
372000.0000000    0.1821209
372040.0000000    0.1903320
372080.0000000    0.1954222
372120.0000000    0.1731812
372160.0000000    0.1664322
372200.0000000    0.1560265
372240.0000000    0.1753379
372280.0000000    0.1741157
372320.0000000    0.1634509
372360.0000000    0.1615798
372400.0000000    0.1821526
372440.0000000    0.1548933
372480.0000000    0.1707573
372520.0000000    0.1622576
372560.0000000    0.1680679
372600.0000000    0.1818089
372640.0000000    0.1739416
372680.0000000    0.1797710
372720.0000000    0.1842959
372760.0000000    0.1964570
372800.0000000    0.1717829
372840.0000000    0.1602047
372880.0000000    0.1652376
372920.0000000    0.1792669
372960.0000000    0.1902331
373000.0000000    0.1629287
373040.0000000    0.1737277
373080.0000000    0.1596439
373120.0000000    0.1755219
373160.0000000    0.1741678
373200.0000000    0.1596177
373240.0000000    0.1788052
373280.0000000    0.1650347
373320.0000000    0.1802434
373360.0000000    0.1754947
373400.0000000    0.1680732
373440.0000000    0.2134058
373480.0000000    0.1841465
373520.0000000    0.2041756
373560.0000000    0.1857745
373600.0000000    0.1905856
373640.0000000    0.2014184
373680.0000000    0.2040835
373720.0000000    0.2116906
373760.0000000    0.2139842
373800.0000000    0.2078213
373840.0000000    0.2048779
373880.0000000    0.2138534
373920.0000000    0.2005708
373960.0000000    0.1942674
374000.0000000    0.2054679
374040.0000000    0.2099960
374080.0000000    0.1967479
374120.0000000    0.2082972
374160.0000000    0.2034038
374200.0000000    0.2048761
374240.0000000    0.2105983
374280.0000000    0.2164421
374320.0000000    0.2004841
374360.0000000    0.1907394
374400.0000000    0.1863954
374440.0000000    0.2043484
374480.0000000    0.2079898
374520.0000000    0.1760260
374560.0000000    0.1974574
374600.0000000    0.1914425
374640.0000000    0.2004457
374680.0000000    0.2112944
374720.0000000    0.2227182
374760.0000000    0.2054945
374800.0000000    0.2050531
374840.0000000    0.1986160
374880.0000000    0.2000088
374920.0000000    0.2041887
374960.0000000    0.2128677
375000.0000000    0.2144263
375040.0000000    0.2124740
375080.0000000    0.2187574
375120.0000000    0.2189328
375160.0000000    0.2246945
375200.0000000    0.2148695
375240.0000000    0.2097582
375280.0000000    0.2009487
375320.0000000    0.2211138
375360.0000000    0.2212865
375400.0000000    0.2046764
375440.0000000    0.2105561
375480.0000000    0.2091914
375520.0000000    0.2140244
375560.0000000    0.2151641
375600.0000000    0.2098511
375640.0000000    0.2186264
375680.0000000    0.2098437
375720.0000000    0.2091116
375760.0000000    0.1961454
375800.0000000    0.1762645
375840.0000000    0.2040367
375880.0000000    0.1845807
375920.0000000    0.1830917
375960.0000000    0.1873989
376000.0000000    0.1881769
376040.0000000    0.1716446
376080.0000000    0.1810661
376120.0000000    0.1913103
376160.0000000    0.1872662
376200.0000000    0.1868851
376240.0000000    0.1928141
376280.0000000    0.2008353
376320.0000000    0.1911574
376360.0000000    0.1692017
376400.0000000    0.1907623
376440.0000000    0.1731583
376480.0000000    0.1585059
376520.0000000    0.1725134
376560.0000000    0.1611244
376600.0000000    0.1720841
376640.0000000    0.1722974
376680.0000000    0.1753551
376720.0000000    0.1762561
376760.0000000    0.1796201
376800.0000000    0.1828370
376840.0000000    0.2002729
376880.0000000    0.1959874
376920.0000000    0.1897026
376960.0000000    0.1957867
377000.0000000    0.2008677
377040.0000000    0.2109337
377080.0000000    0.2006345
377120.0000000    0.1866727
377160.0000000    0.1571345
377200.0000000    0.1688493
377240.0000000    0.1706775
377280.0000000    0.1594302
377320.0000000    0.1607592
377360.0000000    0.1623794
377400.0000000    0.1872050
377440.0000000    0.1871146
377480.0000000    0.1667690
377520.0000000    0.1651630
377560.0000000    0.1592786
377600.0000000    0.1676578
377640.0000000    0.1881578
377680.0000000    0.1688075
377720.0000000    0.1899232
377760.0000000    0.1751212
377800.0000000    0.1700071
377840.0000000    0.1640305
377880.0000000    0.1680062
377920.0000000    0.1688657
377960.0000000    0.1648518
378000.0000000    0.1534604
378040.0000000    0.1518223
378080.0000000    0.1607922
378120.0000000    0.1556095
378160.0000000    0.1532801
378200.0000000    0.1325488
378240.0000000    0.1309022
378280.0000000    0.1574767
378320.0000000    0.1689771
378360.0000000    0.1773906
378400.0000000    0.2048988
378440.0000000    0.2010697
378480.0000000    0.1952615
378520.0000000    0.2043586
378560.0000000    0.2177187
378600.0000000    0.1830176
378640.0000000    0.1910235
378680.0000000    0.2082425
378720.0000000    0.2087207
378760.0000000    0.2215023
378800.0000000    0.1944044
378840.0000000    0.1978992
378880.0000000    0.1954276
378920.0000000    0.1866813
378960.0000000    0.1993086
379000.0000000    0.2129532
379040.0000000    0.2083543
379080.0000000    0.2076746
379120.0000000    0.2217391
379160.0000000    0.2101155
379200.0000000    0.2034363
379240.0000000    0.2206500
379280.0000000    0.2149853
379320.0000000    0.2125739
379360.0000000    0.2098456
379400.0000000    0.1887760
379440.0000000    0.1969376
379480.0000000    0.2127963
379520.0000000    0.2146401
379560.0000000    0.2111687
379600.0000000    0.2167753
379640.0000000    0.2022005
379680.0000000    0.1822436
379720.0000000    0.2129256
379760.0000000    0.1987201
379800.0000000    0.2071157
379840.0000000    0.2019277
379880.0000000    0.2105972
379920.0000000    0.2149123
379960.0000000    0.2018066
380000.0000000    0.2075529
380040.0000000    0.2300197
380080.0000000    0.2202821
380120.0000000    0.2192179
380160.0000000    0.2222324
380200.0000000    0.2018999
380240.0000000    0.2128658
380280.0000000    0.2114813
380320.0000000    0.2109225
380360.0000000    0.2010407
380400.0000000    0.2102993
380440.0000000    0.2062583
380480.0000000    0.2137357
380520.0000000    0.2054078
380560.0000000    0.1985397
380600.0000000    0.2016010
380640.0000000    0.2328224
380680.0000000    0.1989912
380720.0000000    0.1984620
380760.0000000    0.1927012
380800.0000000    0.2085080
380840.0000000    0.2044600
380880.0000000    0.2233861
380920.0000000    0.2265792
380960.0000000    0.2269295
381000.0000000    0.2205804
381040.0000000    0.2239902
381080.0000000    0.2330244
381120.0000000    0.2270399
381160.0000000    0.2080692
381200.0000000    0.2206010
381240.0000000    0.2239244
381280.0000000    0.2277120
381320.0000000    0.2224876
381360.0000000    0.2207965
381400.0000000    0.2228973
381440.0000000    0.2176712
381480.0000000    0.2153708
381520.0000000    0.2174457
381560.0000000    0.2112264
381600.0000000    0.2063044
381640.0000000    0.2065570
381680.0000000    0.2026011
381720.0000000    0.2105893
381760.0000000    0.2227754
381800.0000000    0.2325056
381840.0000000    0.2247966
381880.0000000    0.2206420
381920.0000000    0.2197010
381960.0000000    0.2229272
382000.0000000    0.2377876
382040.0000000    0.2000148
382080.0000000    0.2171201
382120.0000000    0.2251370
382160.0000000    0.2139101
382200.0000000    0.2260574
382240.0000000    0.2217192
382280.0000000    0.2293506
382320.0000000    0.2363281
382360.0000000    0.2171547
382400.0000000    0.2304691
382440.0000000    0.2272693
382480.0000000    0.2065729
382520.0000000    0.2208764
382560.0000000    0.2062626
382600.0000000    0.2125180
382640.0000000    0.2020881
382680.0000000    0.1997852
382720.0000000    0.2169243
382760.0000000    0.2159067
382800.0000000    0.2114446
382840.0000000    0.2330009
382880.0000000    0.2334347
382920.0000000    0.2237007
382960.0000000    0.2328517
383000.0000000    0.2382822
383040.0000000    0.2276846
383080.0000000    0.2300033
383120.0000000    0.2277343
383160.0000000    0.2381464
383200.0000000    0.2436854
383240.0000000    0.2298057
383280.0000000    0.2203510
383320.0000000    0.2225590
383360.0000000    0.2269220
383400.0000000    0.2391983
383440.0000000    0.2396081
383480.0000000    0.2554466
383520.0000000    0.2270281
383560.0000000    0.2300450
383600.0000000    0.2344294
383640.0000000    0.2422646
383680.0000000    0.2384905
383720.0000000    0.2383157
383760.0000000    0.2253084
383800.0000000    0.2354281
383840.0000000    0.2435346
383880.0000000    0.2439643
383920.0000000    0.2486151
383960.0000000    0.2391028
384000.0000000    0.2463700
384040.0000000    0.2235464
384080.0000000    0.2327002
384120.0000000    0.2149885
384160.0000000    0.2296339
384200.0000000    0.2329293
384240.0000000    0.2367380
384280.0000000    0.2291702
384320.0000000    0.2265436
384360.0000000    0.2306577
384400.0000000    0.2258500
384440.0000000    0.2286170
384480.0000000    0.2341042
384520.0000000    0.2383113
384560.0000000    0.2476043
384600.0000000    0.2574412
384640.0000000    0.2737033
384680.0000000    0.2632154
384720.0000000    0.2420109
384760.0000000    0.2424542
384800.0000000    0.2394486
384840.0000000    0.2362981
384880.0000000    0.2400009
384920.0000000    0.2404098
384960.0000000    0.2384916
385000.0000000    0.2393502
385040.0000000    0.2405877
385080.0000000    0.2333251
385120.0000000    0.2354543
385160.0000000    0.2236297
385200.0000000    0.2313086
385240.0000000    0.2231168
385280.0000000    0.2326812
385320.0000000    0.2342159
385360.0000000    0.2340246
385400.0000000    0.2413027
385440.0000000    0.2310746
385480.0000000    0.2419918
385520.0000000    0.2283012
385560.0000000    0.2279028
385600.0000000    0.2248997
385640.0000000    0.2355755
385680.0000000    0.2312584
385720.0000000    0.2257659
385760.0000000    0.2221893
385800.0000000    0.2210448
385840.0000000    0.2270078
385880.0000000    0.2228896
385920.0000000    0.2443295
385960.0000000    0.2027656
386000.0000000    0.2103518
386040.0000000    0.2265580
386080.0000000    0.2138470
386120.0000000    0.2195093
386160.0000000    0.2144512
386200.0000000    0.2331392
386240.0000000    0.2263041
386280.0000000    0.2405251
386320.0000000    0.2452052
386360.0000000    0.2232761
386400.0000000    0.2264244
386440.0000000    0.2414621
386480.0000000    0.2376311
386520.0000000    0.2518782
386560.0000000    0.2423188
386600.0000000    0.2415175
386640.0000000    0.2388691
386680.0000000    0.2400253
386720.0000000    0.2268623
386760.0000000    0.2385326
386800.0000000    0.2558248
386840.0000000    0.2339943
386880.0000000    0.2443118
386920.0000000    0.2566769
386960.0000000    0.2470852
387000.0000000    0.2472830
387040.0000000    0.2452959
387080.0000000    0.2423367
387120.0000000    0.2377940
387160.0000000    0.2281888
387200.0000000    0.2400628
387240.0000000    0.2397891
387280.0000000    0.2322450
387320.0000000    0.2292681
387360.0000000    0.2181448
387400.0000000    0.2402338
387440.0000000    0.2247607
387480.0000000    0.2394984
387520.0000000    0.2279995
387560.0000000    0.2437710
387600.0000000    0.2529976
387640.0000000    0.2403821
387680.0000000    0.2510902
387720.0000000    0.2494481
387760.0000000    0.2285177
387800.0000000    0.2230350
387840.0000000    0.2227230
387880.0000000    0.2269823
387920.0000000    0.2196587
387960.0000000    0.2191341
388000.0000000    0.2376237
388040.0000000    0.2300443
388080.0000000    0.2342062
388120.0000000    0.2397040
388160.0000000    0.2331630
388200.0000000    0.2374836
388240.0000000    0.2355101
388280.0000000    0.2340887
388320.0000000    0.2412526
388360.0000000    0.2462598
388400.0000000    0.2223029
388440.0000000    0.2161392
388480.0000000    0.2312362
388520.0000000    0.2367773
388560.0000000    0.2328049
388600.0000000    0.2495578
388640.0000000    0.2546990
388680.0000000    0.2311428
388720.0000000    0.2314696
388760.0000000    0.2452138
388800.0000000    0.2569724
388840.0000000    0.2476553
388880.0000000    0.2465580
388920.0000000    0.2386765
388960.0000000    0.2457448
389000.0000000    0.2422709
389040.0000000    0.2445844
389080.0000000    0.2361835
389120.0000000    0.2418204
389160.0000000    0.2402916
389200.0000000    0.2510363
389240.0000000    0.2320575
389280.0000000    0.2433042
389320.0000000    0.2467596
389360.0000000    0.2433077
389400.0000000    0.2561857
389440.0000000    0.2465915
389480.0000000    0.2302761
389520.0000000    0.2407023
389560.0000000    0.2393036
389600.0000000    0.2338165
389640.0000000    0.2437874
389680.0000000    0.2345814
389720.0000000    0.2428190
389760.0000000    0.2353603
389800.0000000    0.2371878
389840.0000000    0.2245867
389880.0000000    0.2337409
389920.0000000    0.2244683
389960.0000000    0.2225957
390000.0000000    0.2402879
390040.0000000    0.2345525
390080.0000000    0.2585925
390120.0000000    0.2447107
390160.0000000    0.2396494
390200.0000000    0.2500131
390240.0000000    0.2634407
390280.0000000    0.2508011
390320.0000000    0.2513890
390360.0000000    0.2489631
390400.0000000    0.2510425
390440.0000000    0.2621448
390480.0000000    0.2466207
390520.0000000    0.2658674
390560.0000000    0.2394792
390600.0000000    0.2544829
390640.0000000    0.2364659
390680.0000000    0.2378956
390720.0000000    0.2657907
390760.0000000    0.2414947
390800.0000000    0.2480032
390840.0000000    0.2370135
390880.0000000    0.2520942
390920.0000000    0.2341277
390960.0000000    0.2486664
391000.0000000    0.2680188
391040.0000000    0.2615358
391080.0000000    0.2653658
391120.0000000    0.2551945
391160.0000000    0.2310567
391200.0000000    0.2456208
391240.0000000    0.2368259
391280.0000000    0.2331881
391320.0000000    0.2382938
391360.0000000    0.2269368
391400.0000000    0.2422032
391440.0000000    0.2391465
391480.0000000    0.2419605
391520.0000000    0.2314250
391560.0000000    0.2336530
391600.0000000    0.2355733
391640.0000000    0.2530673
391680.0000000    0.2413014
391720.0000000    0.2448849
391760.0000000    0.2411635
391800.0000000    0.2379945
391840.0000000    0.2334356
391880.0000000    0.2331624
391920.0000000    0.2411582
391960.0000000    0.2411524
392000.0000000    0.2484345
392040.0000000    0.2464052
392080.0000000    0.2358028
392120.0000000    0.2445941
392160.0000000    0.2391868
392200.0000000    0.2279542
392240.0000000    0.2426524
392280.0000000    0.2265719
392320.0000000    0.2490549
392360.0000000    0.2371427
392400.0000000    0.2186338
392440.0000000    0.2358939
392480.0000000    0.2474338
392520.0000000    0.2437678
392560.0000000    0.2320458
392600.0000000    0.2458172
392640.0000000    0.2534848
392680.0000000    0.2627293
392720.0000000    0.2394427
392760.0000000    0.2567759
392800.0000000    0.2466546
392840.0000000    0.2521998
392880.0000000    0.2386646
392920.0000000    0.2597994
392960.0000000    0.2437002
393000.0000000    0.2493456
393040.0000000    0.2430352
393080.0000000    0.2346652
393120.0000000    0.2401922
393160.0000000    0.2294409
393200.0000000    0.2309961
393240.0000000    0.2421109
393280.0000000    0.2401731
393320.0000000    0.2303499
393360.0000000    0.2515652
393400.0000000    0.2411953
393440.0000000    0.2419302
393480.0000000    0.2537058
393520.0000000    0.2365634
393560.0000000    0.2552894
393600.0000000    0.2493221
393640.0000000    0.2469417
393680.0000000    0.2442036
393720.0000000    0.2412560
393760.0000000    0.2326779
393800.0000000    0.2315631
393840.0000000    0.2373115
393880.0000000    0.2507882
393920.0000000    0.2414786
393960.0000000    0.2371736
394000.0000000    0.2358743
394040.0000000    0.2329427
394080.0000000    0.2499027
394120.0000000    0.2393628
394160.0000000    0.2289667
394200.0000000    0.2272802
394240.0000000    0.2472218
394280.0000000    0.2469714
394320.0000000    0.2590643
394360.0000000    0.2592024
394400.0000000    0.2523911
394440.0000000    0.2381103
394480.0000000    0.2434805
394520.0000000    0.2432757
394560.0000000    0.2419865
394600.0000000    0.2352634
394640.0000000    0.2561025
394680.0000000    0.2279577
394720.0000000    0.2405315
394760.0000000    0.2384032
394800.0000000    0.2476973
394840.0000000    0.2476715
394880.0000000    0.2379919
394920.0000000    0.2396106
394960.0000000    0.2221860
395000.0000000    0.2298791
395040.0000000    0.2269223
395080.0000000    0.2355702
395120.0000000    0.2464776
395160.0000000    0.2436125
395200.0000000    0.2575365
395240.0000000    0.2538756
395280.0000000    0.2458415
395320.0000000    0.2491639
395360.0000000    0.2609963
395400.0000000    0.2578522
395440.0000000    0.2614502
395480.0000000    0.2627438
395520.0000000    0.2530991
395560.0000000    0.2505807
395600.0000000    0.2477749
395640.0000000    0.2412073
395680.0000000    0.2409793
395720.0000000    0.2411271
395760.0000000    0.2388319
395800.0000000    0.2445076
395840.0000000    0.2491252
395880.0000000    0.2477061
395920.0000000    0.2531995
395960.0000000    0.2618329
396000.0000000    0.2728233
396040.0000000    0.2649456
396080.0000000    0.2590941
396120.0000000    0.2563467
396160.0000000    0.2537409
396200.0000000    0.2708244
396240.0000000    0.2596697
396280.0000000    0.2498912
396320.0000000    0.2628517
396360.0000000    0.2515892
396400.0000000    0.2607141
396440.0000000    0.2461355
396480.0000000    0.2544740
396520.0000000    0.2473011
396560.0000000    0.2628786
396600.0000000    0.2471520
396640.0000000    0.2577312
396680.0000000    0.2395552
396720.0000000    0.2541125
396760.0000000    0.2464296
396800.0000000    0.2524012
396840.0000000    0.2486295
396880.0000000    0.2400670
396920.0000000    0.2490100
396960.0000000    0.2495987
397000.0000000    0.2530588
397040.0000000    0.2413826
397080.0000000    0.2406311
397120.0000000    0.2551056
397160.0000000    0.2663750
397200.0000000    0.2481265
397240.0000000    0.2515542
397280.0000000    0.2641521
397320.0000000    0.2692927
397360.0000000    0.2563167
397400.0000000    0.2530705
397440.0000000    0.2443272
397480.0000000    0.2459053
397520.0000000    0.2517863
397560.0000000    0.2370897
397600.0000000    0.2498974
397640.0000000    0.2602022
397680.0000000    0.2661649
397720.0000000    0.2537356
397760.0000000    0.2582096
397800.0000000    0.2429335
397840.0000000    0.2462374
397880.0000000    0.2532690
397920.0000000    0.2514708
397960.0000000    0.2514630
398000.0000000    0.2500049
398040.0000000    0.2565736
398080.0000000    0.2412058
398120.0000000    0.2490282
398160.0000000    0.2535002
398200.0000000    0.2670086
398240.0000000    0.2593971
398280.0000000    0.2512949
398320.0000000    0.2381135
398360.0000000    0.2452469
398400.0000000    0.2416644
398440.0000000    0.2328508
398480.0000000    0.2263451
398520.0000000    0.2456231
398560.0000000    0.2486558
398600.0000000    0.2365974
398640.0000000    0.2389326
398680.0000000    0.2556373
398720.0000000    0.2417548
398760.0000000    0.2418488
398800.0000000    0.2480630
398840.0000000    0.2446011
398880.0000000    0.2413426
398920.0000000    0.2494744
398960.0000000    0.2511508
399000.0000000    0.2618699
399040.0000000    0.2474150
399080.0000000    0.2422432
399120.0000000    0.2263618
399160.0000000    0.2318299
399200.0000000    0.2428468
399240.0000000    0.2392630
399280.0000000    0.2305356
399320.0000000    0.2342576
399360.0000000    0.2389700
399400.0000000    0.2416089
399440.0000000    0.2283599
399480.0000000    0.2350577
399520.0000000    0.2277392
399560.0000000    0.2282867
399600.0000000    0.2224844
399640.0000000    0.2378205
399680.0000000    0.2408255
399720.0000000    0.2333804
399760.0000000    0.2343061
399800.0000000    0.2568919
399840.0000000    0.2342600
399880.0000000    0.2404848
399920.0000000    0.2287569
399960.0000000    0.2345537
400000.0000000    0.2225659
400040.0000000    0.2356679
400080.0000000    0.2329271
400120.0000000    0.2443084
400160.0000000    0.2421321
400200.0000000    0.2284889
400240.0000000    0.2572446
400280.0000000    0.2429785
400320.0000000    0.2409336
400360.0000000    0.2544077
400400.0000000    0.2518546
400440.0000000    0.2600760
400480.0000000    0.2649862
400520.0000000    0.2516709
400560.0000000    0.2701933
400600.0000000    0.2476179
400640.0000000    0.2560144
400680.0000000    0.2546140
400720.0000000    0.2474085
400760.0000000    0.2570602
400800.0000000    0.2552131
400840.0000000    0.2471989
400880.0000000    0.2498621
400920.0000000    0.2433376
400960.0000000    0.2678423
401000.0000000    0.2597993
401040.0000000    0.2703361
401080.0000000    0.2608560
401120.0000000    0.2589018
401160.0000000    0.2590707
401200.0000000    0.2630675
401240.0000000    0.2619447
401280.0000000    0.2771892
401320.0000000    0.2820726
401360.0000000    0.2674938
401400.0000000    0.2707428
401440.0000000    0.2615887
401480.0000000    0.2596859
401520.0000000    0.2674004
401560.0000000    0.2467632
401600.0000000    0.2444348
401640.0000000    0.2408513
401680.0000000    0.2556975
401720.0000000    0.2609197
401760.0000000    0.2631206
401800.0000000    0.2342694
401840.0000000    0.2592501
401880.0000000    0.2429810
401920.0000000    0.2393142
401960.0000000    0.2388452
402000.0000000    0.2532122
402040.0000000    0.2462712
402080.0000000    0.2431109
402120.0000000    0.2388506
402160.0000000    0.2512350
402200.0000000    0.2523186
402240.0000000    0.2596787
402280.0000000    0.2525019
402320.0000000    0.2501214
402360.0000000    0.2680020
402400.0000000    0.2553773
402440.0000000    0.2582264
402480.0000000    0.2520846
402520.0000000    0.2489237
402560.0000000    0.2498459
402600.0000000    0.2643624
402640.0000000    0.2393754
402680.0000000    0.2413208
402720.0000000    0.2296150
402760.0000000    0.2308469
402800.0000000    0.2345519
402840.0000000    0.2227142
402880.0000000    0.2360173
402920.0000000    0.2379255
402960.0000000    0.2342162
403000.0000000    0.2327536
403040.0000000    0.2156315
403080.0000000    0.2382295
403120.0000000    0.2216651
403160.0000000    0.2301536
403200.0000000    0.2323130
403240.0000000    0.2370323
403280.0000000    0.2336058
403320.0000000    0.2282622
403360.0000000    0.2350966
403400.0000000    0.2279878
403440.0000000    0.2309970
403480.0000000    0.2236588
403520.0000000    0.2240400
403560.0000000    0.2203746
403600.0000000    0.2328350
403640.0000000    0.2229085
403680.0000000    0.2228158
403720.0000000    0.2318656
403760.0000000    0.2396742
403800.0000000    0.2256253
403840.0000000    0.2274809
403880.0000000    0.2269189
403920.0000000    0.2249375
403960.0000000    0.2250674
404000.0000000    0.2283752
404040.0000000    0.2141700
404080.0000000    0.2290573
404120.0000000    0.2193297
404160.0000000    0.2317529
404200.0000000    0.2313468
404240.0000000    0.2361128
404280.0000000    0.2408620
404320.0000000    0.2129889
404360.0000000    0.2337362
404400.0000000    0.2267653
404440.0000000    0.2231593
404480.0000000    0.2198466
404520.0000000    0.2366750
404560.0000000    0.2339781
404600.0000000    0.2185661
404640.0000000    0.2324273
404680.0000000    0.2329246
404720.0000000    0.2273493
404760.0000000    0.2293803
404800.0000000    0.2438896
404840.0000000    0.2413641
404880.0000000    0.2288289
404920.0000000    0.2357505
404960.0000000    0.2263252
405000.0000000    0.2440623
405040.0000000    0.2291702
405080.0000000    0.2495907
405120.0000000    0.2414536
405160.0000000    0.2409674
405200.0000000    0.2392474
405240.0000000    0.2383584
405280.0000000    0.2264058
405320.0000000    0.2383177
405360.0000000    0.2525884
405400.0000000    0.2367340
405440.0000000    0.2460772
405480.0000000    0.2511340
405520.0000000    0.2493760
405560.0000000    0.2525378
405600.0000000    0.2445456
405640.0000000    0.2326039
405680.0000000    0.2475706
405720.0000000    0.2391350
405760.0000000    0.2277662
405800.0000000    0.2368320
405840.0000000    0.2399909
405880.0000000    0.2276960
405920.0000000    0.2403004
405960.0000000    0.2150697
406000.0000000    0.2194046
406040.0000000    0.2340374
406080.0000000    0.2203565
406120.0000000    0.2377166
406160.0000000    0.2147949
406200.0000000    0.2326570
406240.0000000    0.2432057
406280.0000000    0.2403221
406320.0000000    0.2477818
406360.0000000    0.2215587
406400.0000000    0.2361751
406440.0000000    0.2314331
406480.0000000    0.2271440
406520.0000000    0.2266053
406560.0000000    0.2134295
406600.0000000    0.2224306
406640.0000000    0.2347080
406680.0000000    0.2329077
406720.0000000    0.2336877
406760.0000000    0.2326540
406800.0000000    0.2216261
406840.0000000    0.2233218
406880.0000000    0.2252512
406920.0000000    0.2332706
406960.0000000    0.2259489
407000.0000000    0.2248235
407040.0000000    0.2287697
407080.0000000    0.2234051
407120.0000000    0.2069158
407160.0000000    0.2209592
407200.0000000    0.2208429
407240.0000000    0.2270357
407280.0000000    0.2190997
407320.0000000    0.2219276
407360.0000000    0.2172084
407400.0000000    0.2055583
407440.0000000    0.2055258
407480.0000000    0.2099911
407520.0000000    0.2188818
407560.0000000    0.2154195
407600.0000000    0.2096503
407640.0000000    0.2108602
407680.0000000    0.2276865
407720.0000000    0.2281334
407760.0000000    0.2304747
407800.0000000    0.2231510
407840.0000000    0.2270338
407880.0000000    0.2407726
407920.0000000    0.2169365
407960.0000000    0.2121916
408000.0000000    0.2206487
408040.0000000    0.2220956
408080.0000000    0.2247691
408120.0000000    0.2148556
408160.0000000    0.2266889
408200.0000000    0.2183034
408240.0000000    0.2335153
408280.0000000    0.2186488
408320.0000000    0.2444675
408360.0000000    0.2301288
408400.0000000    0.2285397
408440.0000000    0.2371932
408480.0000000    0.2480234
408520.0000000    0.2394402
408560.0000000    0.2438428
408600.0000000    0.2279878
408640.0000000    0.2443751
408680.0000000    0.2379071
408720.0000000    0.2473691
408760.0000000    0.2316780
408800.0000000    0.2512468
408840.0000000    0.2406287
408880.0000000    0.2458911
408920.0000000    0.2633265
408960.0000000    0.2506662
409000.0000000    0.2371521
409040.0000000    0.2460462
409080.0000000    0.2385835
409120.0000000    0.2451889
409160.0000000    0.2491481
409200.0000000    0.2506812
409240.0000000    0.2420198
409280.0000000    0.2509720
409320.0000000    0.2633925
409360.0000000    0.2557813
409400.0000000    0.2396819
409440.0000000    0.2388663
409480.0000000    0.2496089
409520.0000000    0.2394228
409560.0000000    0.2480418
409600.0000000    0.2475283
409640.0000000    0.2418877
409680.0000000    0.2458629
409720.0000000    0.2493014
409760.0000000    0.2305159
409800.0000000    0.2487494
409840.0000000    0.2471952
409880.0000000    0.2413399
409920.0000000    0.2563265
409960.0000000    0.2482128
410000.0000000    0.2476003
410040.0000000    0.2481599
410080.0000000    0.2579113
410120.0000000    0.2509589
410160.0000000    0.2485371
410200.0000000    0.2324495
410240.0000000    0.2424198
410280.0000000    0.2420297
410320.0000000    0.2398241
410360.0000000    0.2311752
410400.0000000    0.2125903
410440.0000000    0.2250158
410480.0000000    0.2207850
410520.0000000    0.2275342
410560.0000000    0.2468546
410600.0000000    0.2244982
410640.0000000    0.2474483
410680.0000000    0.2485881
410720.0000000    0.2410209
410760.0000000    0.2244662
410800.0000000    0.2337003
410840.0000000    0.2335584
410880.0000000    0.2344520
410920.0000000    0.2421004
410960.0000000    0.2535067
411000.0000000    0.2551662
411040.0000000    0.2527040
411080.0000000    0.2342114
411120.0000000    0.2357013
411160.0000000    0.2473801
411200.0000000    0.2329034
411240.0000000    0.2385936
411280.0000000    0.2430226
411320.0000000    0.2432340
411360.0000000    0.2259363
411400.0000000    0.2432497
411440.0000000    0.2380074
411480.0000000    0.2369252
411520.0000000    0.2322121
411560.0000000    0.2446868
411600.0000000    0.2466542
411640.0000000    0.2278960
411680.0000000    0.2328722
411720.0000000    0.2431594
411760.0000000    0.2293478
411800.0000000    0.2444716
411840.0000000    0.2440785
411880.0000000    0.2403534
411920.0000000    0.2503384
411960.0000000    0.2328127
412000.0000000    0.2455969
412040.0000000    0.2481633
412080.0000000    0.2352549
412120.0000000    0.2343186
412160.0000000    0.2578208
412200.0000000    0.2359450
412240.0000000    0.2457349
412280.0000000    0.2441298
412320.0000000    0.2395231
412360.0000000    0.2397146
412400.0000000    0.2469419
412440.0000000    0.2366853
412480.0000000    0.2397059
412520.0000000    0.2470217
412560.0000000    0.2415151
412600.0000000    0.2539482
412640.0000000    0.2385444
412680.0000000    0.2414674
412720.0000000    0.2393012
412760.0000000    0.2440492
412800.0000000    0.2588284
412840.0000000    0.2321464
412880.0000000    0.2576032
412920.0000000    0.2600354
412960.0000000    0.2409354
413000.0000000    0.2484939
413040.0000000    0.2426902
413080.0000000    0.2398459
413120.0000000    0.2453125
413160.0000000    0.2568061
413200.0000000    0.2518731
413240.0000000    0.2472339
413280.0000000    0.2555621
413320.0000000    0.2369446
413360.0000000    0.2312472
413400.0000000    0.2448599
413440.0000000    0.2336581
413480.0000000    0.2358515
413520.0000000    0.2426620
413560.0000000    0.2375367
413600.0000000    0.2228169
413640.0000000    0.2154212
413680.0000000    0.2306434
413720.0000000    0.2332255
413760.0000000    0.2341566
413800.0000000    0.2272701
413840.0000000    0.2327161
413880.0000000    0.2230387
413920.0000000    0.2455026
413960.0000000    0.2519886
414000.0000000    0.2545313
414040.0000000    0.2502080
414080.0000000    0.2490311
414120.0000000    0.2383066
414160.0000000    0.2363860
414200.0000000    0.2334053
414240.0000000    0.2400413
414280.0000000    0.2387503
414320.0000000    0.2560762
414360.0000000    0.2426175
414400.0000000    0.2304044
414440.0000000    0.2414104
414480.0000000    0.2388626
414520.0000000    0.2341519
414560.0000000    0.2423483
414600.0000000    0.2372046
414640.0000000    0.2392111
414680.0000000    0.2287906
414720.0000000    0.2447428
414760.0000000    0.2400748
414800.0000000    0.2376790
414840.0000000    0.2328175
414880.0000000    0.2265189
414920.0000000    0.2358359
414960.0000000    0.2212363
415000.0000000    0.2285023
415040.0000000    0.2448468
415080.0000000    0.2294305
415120.0000000    0.2326953
415160.0000000    0.2319665
415200.0000000    0.2194266
415240.0000000    0.2284393
415280.0000000    0.2350061
415320.0000000    0.2468428
415360.0000000    0.2333012
415400.0000000    0.2495021
415440.0000000    0.2379473
415480.0000000    0.2445225
415520.0000000    0.2541787
415560.0000000    0.2491412
415600.0000000    0.2500116
415640.0000000    0.2416537
415680.0000000    0.2427255
415720.0000000    0.2495567
415760.0000000    0.2279884
415800.0000000    0.2400930
415840.0000000    0.2311925
415880.0000000    0.2276735
415920.0000000    0.2380851
415960.0000000    0.2537750
416000.0000000    0.2355195
416040.0000000    0.2382641
416080.0000000    0.2456295
416120.0000000    0.2223683
416160.0000000    0.2363226
416200.0000000    0.2492797
416240.0000000    0.2416034
416280.0000000    0.2448186
416320.0000000    0.2543342
416360.0000000    0.2512587
416400.0000000    0.2639982
416440.0000000    0.2415389
416480.0000000    0.2581224
416520.0000000    0.2301990
416560.0000000    0.2471286
416600.0000000    0.2369624
416640.0000000    0.2598865
416680.0000000    0.2398528
416720.0000000    0.2313762
416760.0000000    0.2427949
416800.0000000    0.2207243
416840.0000000    0.2202692
416880.0000000    0.2346321
416920.0000000    0.2508447
416960.0000000    0.2310332
417000.0000000    0.2461881
417040.0000000    0.2317770
417080.0000000    0.2530261
417120.0000000    0.2555159
417160.0000000    0.2449201
417200.0000000    0.2408284
417240.0000000    0.2368216
417280.0000000    0.2381132
417320.0000000    0.2306938
417360.0000000    0.2411723
417400.0000000    0.2409242
417440.0000000    0.2267131
417480.0000000    0.2421010
417520.0000000    0.2266355
417560.0000000    0.2379522
417600.0000000    0.2390313
417640.0000000    0.2264758
417680.0000000    0.2240866
417720.0000000    0.2298256
417760.0000000    0.2385013
417800.0000000    0.2310877
417840.0000000    0.2341379
417880.0000000    0.2537160
417920.0000000    0.2500564
417960.0000000    0.2473095
418000.0000000    0.2294999
418040.0000000    0.2450900
418080.0000000    0.2690454
418120.0000000    0.2501284
418160.0000000    0.2418920
418200.0000000    0.2513011
418240.0000000    0.2519134
418280.0000000    0.2533530
418320.0000000    0.2524699
418360.0000000    0.2486764
418400.0000000    0.2457762
418440.0000000    0.2437578
418480.0000000    0.2530231
418520.0000000    0.2430899
418560.0000000    0.2563134
418600.0000000    0.2440876
418640.0000000    0.2530563
418680.0000000    0.2651775
418720.0000000    0.2569886
418760.0000000    0.2539149
418800.0000000    0.2615980
418840.0000000    0.2390524
418880.0000000    0.2419133
418920.0000000    0.2576779
418960.0000000    0.2479400
419000.0000000    0.2441073
419040.0000000    0.2303890
419080.0000000    0.2473312
419120.0000000    0.2500026
419160.0000000    0.2404803
419200.0000000    0.2524809
419240.0000000    0.2452894
419280.0000000    0.2544565
419320.0000000    0.2630147
419360.0000000    0.2712626
419400.0000000    0.2536013
419440.0000000    0.2419010
419480.0000000    0.2728807
419520.0000000    0.2681462
419560.0000000    0.2540787
419600.0000000    0.2558547
419640.0000000    0.2462666
419680.0000000    0.2541174
419720.0000000    0.2570458
419760.0000000    0.2415710
419800.0000000    0.2579035
419840.0000000    0.2428023
419880.0000000    0.2470535
419920.0000000    0.2598771
419960.0000000    0.2453374
420000.0000000    0.2549763
420040.0000000    0.2546181
420080.0000000    0.2517880
420120.0000000    0.2677566
420160.0000000    0.2577710
420200.0000000    0.2647345
420240.0000000    0.2672796
420280.0000000    0.2638859
420320.0000000    0.2370740
420360.0000000    0.2402212
420400.0000000    0.2385531
420440.0000000    0.2558802
420480.0000000    0.2565529
420520.0000000    0.2656454
420560.0000000    0.2655041
420600.0000000    0.2831419
420640.0000000    0.2602992
420680.0000000    0.2540419
420720.0000000    0.2521377
420760.0000000    0.2541223
420800.0000000    0.2562388
420840.0000000    0.2501277
420880.0000000    0.2428229
420920.0000000    0.2551338
420960.0000000    0.2469362
421000.0000000    0.2355629
421040.0000000    0.2454079
421080.0000000    0.2379041
421120.0000000    0.2459010
421160.0000000    0.2459233
421200.0000000    0.2258495
421240.0000000    0.2527235
421280.0000000    0.2537035
421320.0000000    0.2535669
421360.0000000    0.2427202
421400.0000000    0.2662893
421440.0000000    0.2420010
421480.0000000    0.2423815
421520.0000000    0.2384345
421560.0000000    0.2281174
421600.0000000    0.2580291
421640.0000000    0.2465911
421680.0000000    0.2429336
421720.0000000    0.2653121
421760.0000000    0.2596824
421800.0000000    0.2617596
421840.0000000    0.2423996
421880.0000000    0.2429188
421920.0000000    0.2517438
421960.0000000    0.2750649
422000.0000000    0.2675031
422040.0000000    0.2643777
422080.0000000    0.2604447
422120.0000000    0.2624143
422160.0000000    0.2565698
422200.0000000    0.2489546
422240.0000000    0.2614882
422280.0000000    0.2614110
422320.0000000    0.2484004
422360.0000000    0.2523166
422400.0000000    0.2392622
422440.0000000    0.2392984
422480.0000000    0.2349460
422520.0000000    0.2624619
422560.0000000    0.2573414
422600.0000000    0.2559468
422640.0000000    0.2569268
422680.0000000    0.2597116
422720.0000000    0.2598146
422760.0000000    0.2627596
422800.0000000    0.2654202
422840.0000000    0.2565678
422880.0000000    0.2638021
422920.0000000    0.2632106
422960.0000000    0.2546716
423000.0000000    0.2693659
423040.0000000    0.2498986
423080.0000000    0.2509864
423120.0000000    0.2696353
423160.0000000    0.2596489
423200.0000000    0.2638915
423240.0000000    0.2547789
423280.0000000    0.2699896
423320.0000000    0.2672363
423360.0000000    0.2647515
423400.0000000    0.2744068
423440.0000000    0.2479754
423480.0000000    0.2400389
423520.0000000    0.2590737
423560.0000000    0.2390423
423600.0000000    0.2653862
423640.0000000    0.2693594
423680.0000000    0.2576366
423720.0000000    0.2421011
423760.0000000    0.2546393
423800.0000000    0.2505096
423840.0000000    0.2580539
423880.0000000    0.2505023
423920.0000000    0.2541483
423960.0000000    0.2690897
424000.0000000    0.2896489
424040.0000000    0.2688961
424080.0000000    0.2612127
424120.0000000    0.2801641
424160.0000000    0.2645397
424200.0000000    0.2817488
424240.0000000    0.2703669
424280.0000000    0.2541973
424320.0000000    0.2595522
424360.0000000    0.2694822
424400.0000000    0.2639814
424440.0000000    0.2730021
424480.0000000    0.2618085
424520.0000000    0.2623599
424560.0000000    0.2684850
424600.0000000    0.2702281
424640.0000000    0.2589846
424680.0000000    0.2829349
424720.0000000    0.2740402
424760.0000000    0.2614339
424800.0000000    0.2579125
424840.0000000    0.2688959
424880.0000000    0.2530206
424920.0000000    0.2640204
424960.0000000    0.2729037
425000.0000000    0.2814178
425040.0000000    0.2864532
425080.0000000    0.2843497
425120.0000000    0.3049398
425160.0000000    0.3051377
425200.0000000    0.2904494
425240.0000000    0.2715530
425280.0000000    0.2777057
425320.0000000    0.2826934
425360.0000000    0.2560485
425400.0000000    0.2750808
425440.0000000    0.2631418
425480.0000000    0.2714879
425520.0000000    0.2767776
425560.0000000    0.2711740
425600.0000000    0.2586648
425640.0000000    0.2614125
425680.0000000    0.2709836
425720.0000000    0.2582130
425760.0000000    0.2861921
425800.0000000    0.2640313
425840.0000000    0.2546160
425880.0000000    0.2555238
425920.0000000    0.2536411
425960.0000000    0.2495675
426000.0000000    0.2751101
426040.0000000    0.2678846
426080.0000000    0.2568213
426120.0000000    0.2573641
426160.0000000    0.2551957
426200.0000000    0.2528279
426240.0000000    0.2367847
426280.0000000    0.2575668
426320.0000000    0.2449791
426360.0000000    0.2462899
426400.0000000    0.2432676
426440.0000000    0.2591023
426480.0000000    0.2640041
426520.0000000    0.2664447
426560.0000000    0.2608668
426600.0000000    0.2492619
426640.0000000    0.2653607
426680.0000000    0.2723603
426720.0000000    0.2545936
426760.0000000    0.2530179
426800.0000000    0.2683428
426840.0000000    0.2457673
426880.0000000    0.2481508
426920.0000000    0.2491308
426960.0000000    0.2744037
427000.0000000    0.2513532
427040.0000000    0.2494866
427080.0000000    0.2534361
427120.0000000    0.2554394
427160.0000000    0.2358958
427200.0000000    0.2538146
427240.0000000    0.2551643
427280.0000000    0.2401886
427320.0000000    0.2452960
427360.0000000    0.2591062
427400.0000000    0.2615114
427440.0000000    0.2480638
427480.0000000    0.2591470
427520.0000000    0.2560593
427560.0000000    0.2541440
427600.0000000    0.2425681
427640.0000000    0.2688231
427680.0000000    0.2662806
427720.0000000    0.2559769
427760.0000000    0.2567494
427800.0000000    0.2624767
427840.0000000    0.2529071
427880.0000000    0.2556535
427920.0000000    0.2529604
427960.0000000    0.2558855
428000.0000000    0.2656648
428040.0000000    0.2570952
428080.0000000    0.2546940
428120.0000000    0.2510689
428160.0000000    0.2506911
428200.0000000    0.2552979
428240.0000000    0.2560416
428280.0000000    0.2576486
428320.0000000    0.2625759
428360.0000000    0.2542746
428400.0000000    0.2671428
428440.0000000    0.2577311
428480.0000000    0.2642128
428520.0000000    0.2681260
428560.0000000    0.2678530
428600.0000000    0.2674609
428640.0000000    0.2544462
428680.0000000    0.2542178
428720.0000000    0.2630807
428760.0000000    0.2665359
428800.0000000    0.2722762
428840.0000000    0.2615805
428880.0000000    0.2815036
428920.0000000    0.2741201
428960.0000000    0.2793911
429000.0000000    0.2700935
429040.0000000    0.2789801
429080.0000000    0.2847447
429120.0000000    0.2628049
429160.0000000    0.2741080
429200.0000000    0.2644224
429240.0000000    0.2816739
429280.0000000    0.2627381
429320.0000000    0.2644619
429360.0000000    0.2662606
429400.0000000    0.2582591
429440.0000000    0.2626495
429480.0000000    0.2685706
429520.0000000    0.2544376
429560.0000000    0.2594537
429600.0000000    0.2574391
429640.0000000    0.2718667
429680.0000000    0.2613197
429720.0000000    0.2607016
429760.0000000    0.2639541
429800.0000000    0.2667145
429840.0000000    0.2493175
429880.0000000    0.2754437
429920.0000000    0.2786103
429960.0000000    0.2624869
430000.0000000    0.2632732
430040.0000000    0.2714656
430080.0000000    0.2823827
430120.0000000    0.2841822
430160.0000000    0.2857352
430200.0000000    0.2843440
430240.0000000    0.2640269
430280.0000000    0.2608941
430320.0000000    0.2680372
430360.0000000    0.2783587
430400.0000000    0.2681107
430440.0000000    0.2438422
430480.0000000    0.2571063
430520.0000000    0.2410596
430560.0000000    0.2671368
430600.0000000    0.2449923
430640.0000000    0.2666489
430680.0000000    0.2738986
430720.0000000    0.2606581
430760.0000000    0.2474448
430800.0000000    0.2750064
430840.0000000    0.2746099
430880.0000000    0.2622057
430920.0000000    0.2523732
430960.0000000    0.2472554
431000.0000000    0.2506043
431040.0000000    0.2493050
431080.0000000    0.2508653
431120.0000000    0.2505152
431160.0000000    0.2528107
431200.0000000    0.2364821
431240.0000000    0.2517868
431280.0000000    0.2519216
431320.0000000    0.2551527
431360.0000000    0.2613899
431400.0000000    0.2463116
431440.0000000    0.2499080
431480.0000000    0.2382371
431520.0000000    0.2468401
431560.0000000    0.2577935
431600.0000000    0.2505073
431640.0000000    0.2471140
431680.0000000    0.2476589
431720.0000000    0.2631618
431760.0000000    0.2581455
431800.0000000    0.2515529
431840.0000000    0.2333422
431880.0000000    0.2431093
431920.0000000    0.2547556
431960.0000000    0.2450220
432000.0000000    0.2617310
432040.0000000    0.2485127
432080.0000000    0.2505290
432120.0000000    0.2563609
432160.0000000    0.2681416
432200.0000000    0.2508749
432240.0000000    0.2417231
432280.0000000    0.2609503
432320.0000000    0.2577203
432360.0000000    0.2503334
432400.0000000    0.2544573
432440.0000000    0.2532886
432480.0000000    0.2579804
432520.0000000    0.2698018
432560.0000000    0.2635210
432600.0000000    0.2499479
432640.0000000    0.2634199
432680.0000000    0.2576590
432720.0000000    0.2481144
432760.0000000    0.2408657
432800.0000000    0.2396350
432840.0000000    0.2536499
432880.0000000    0.2563638
432920.0000000    0.2547409
432960.0000000    0.2480309
433000.0000000    0.2543749
433040.0000000    0.2438815
433080.0000000    0.2553535
433120.0000000    0.2490898
433160.0000000    0.2411045
433200.0000000    0.2420714
433240.0000000    0.2634370
433280.0000000    0.2543090
433320.0000000    0.2431111
433360.0000000    0.2425323
433400.0000000    0.2440866
433440.0000000    0.2422009
433480.0000000    0.2569612
433520.0000000    0.2413271
433560.0000000    0.2554035
433600.0000000    0.2441795
433640.0000000    0.2512961
433680.0000000    0.2469311
433720.0000000    0.2467231
433760.0000000    0.2398960
433800.0000000    0.2417535
433840.0000000    0.2330693
433880.0000000    0.2427117
433920.0000000    0.2376160
433960.0000000    0.2411576
434000.0000000    0.2500559
434040.0000000    0.2451278
434080.0000000    0.2470413
434120.0000000    0.2464871
434160.0000000    0.2574587
434200.0000000    0.2517276
434240.0000000    0.2370292
434280.0000000    0.2378855
434320.0000000    0.2477160
434360.0000000    0.2419366
434400.0000000    0.2423540
434440.0000000    0.2423088
434480.0000000    0.2423713
434520.0000000    0.2359903
434560.0000000    0.2470246
434600.0000000    0.2427171
434640.0000000    0.2490595
434680.0000000    0.2407888
434720.0000000    0.2440238
434760.0000000    0.2391921
434800.0000000    0.2372889
434840.0000000    0.2373835
434880.0000000    0.2464241
434920.0000000    0.2364929
434960.0000000    0.2364223
435000.0000000    0.2442589
435040.0000000    0.2590053
435080.0000000    0.2634945
435120.0000000    0.2767267
435160.0000000    0.2600089
435200.0000000    0.2663040
435240.0000000    0.2580177
435280.0000000    0.2645721
435320.0000000    0.2610616
435360.0000000    0.2478862
435400.0000000    0.2507250
435440.0000000    0.2402375
435480.0000000    0.2376695
435520.0000000    0.2383435
435560.0000000    0.2495015
435600.0000000    0.2391122
435640.0000000    0.2293603
435680.0000000    0.2444649
435720.0000000    0.2342326
435760.0000000    0.2360175
435800.0000000    0.2336061
435840.0000000    0.2411747
435880.0000000    0.2371182
435920.0000000    0.2346690
435960.0000000    0.2370708
436000.0000000    0.2294130
436040.0000000    0.2364055
436080.0000000    0.2408246
436120.0000000    0.2488805
436160.0000000    0.2392786
436200.0000000    0.2317430
436240.0000000    0.2243245
436280.0000000    0.2360841
436320.0000000    0.2425308
436360.0000000    0.2335939
436400.0000000    0.2412250
436440.0000000    0.2454089
436480.0000000    0.2539722
436520.0000000    0.2334449
436560.0000000    0.2472844
436600.0000000    0.2516420
436640.0000000    0.2400521
436680.0000000    0.2403521
436720.0000000    0.2380524
436760.0000000    0.2231036
436800.0000000    0.2276941
436840.0000000    0.2449675
436880.0000000    0.2506869
436920.0000000    0.2376456
436960.0000000    0.2481471
437000.0000000    0.2426601
437040.0000000    0.2552107
437080.0000000    0.2422573
437120.0000000    0.2449207
437160.0000000    0.2534461
437200.0000000    0.2369885
437240.0000000    0.2424668
437280.0000000    0.2465288
437320.0000000    0.2611248
437360.0000000    0.2325547
437400.0000000    0.2450306
437440.0000000    0.2387607
437480.0000000    0.2513332
437520.0000000    0.2241448
437560.0000000    0.2475910
437600.0000000    0.2381355
437640.0000000    0.2366044
437680.0000000    0.2507909
437720.0000000    0.2462800
437760.0000000    0.2659384
437800.0000000    0.2462638
437840.0000000    0.2636770
437880.0000000    0.2609409
437920.0000000    0.2559333
437960.0000000    0.2649594
438000.0000000    0.2454599
438040.0000000    0.2481921
438080.0000000    0.2569121
438120.0000000    0.2381690
438160.0000000    0.2367621
438200.0000000    0.2441660
438240.0000000    0.2481369
438280.0000000    0.2480147
438320.0000000    0.2558870
438360.0000000    0.2445254
438400.0000000    0.2571116
438440.0000000    0.2459682
438480.0000000    0.2396474
438520.0000000    0.2480299
438560.0000000    0.2662000
438600.0000000    0.2567977
438640.0000000    0.2559443
438680.0000000    0.2478655
438720.0000000    0.2335522
438760.0000000    0.2432835
438800.0000000    0.2362972
438840.0000000    0.2463997
438880.0000000    0.2421146
438920.0000000    0.2445528
438960.0000000    0.2463646
439000.0000000    0.2369519
439040.0000000    0.2383514
439080.0000000    0.2552219
439120.0000000    0.2358757
439160.0000000    0.2378292
439200.0000000    0.2411584
439240.0000000    0.2529356
439280.0000000    0.2398359
439320.0000000    0.2325097
439360.0000000    0.2394808
439400.0000000    0.2340776
439440.0000000    0.2326422
439480.0000000    0.2409016
439520.0000000    0.2367845
439560.0000000    0.2409208
439600.0000000    0.2411353
439640.0000000    0.2459891
439680.0000000    0.2511756
439720.0000000    0.2328468
439760.0000000    0.2483521
439800.0000000    0.2438742
439840.0000000    0.2457188
439880.0000000    0.2458857
439920.0000000    0.2444496
439960.0000000    0.2371148
440000.0000000    0.2412396
440040.0000000    0.2399585
440080.0000000    0.2363264
440120.0000000    0.2241187
440160.0000000    0.2436766
440200.0000000    0.2351089
440240.0000000    0.2191610
440280.0000000    0.2333834
440320.0000000    0.2476874
440360.0000000    0.2372319
440400.0000000    0.2477444
440440.0000000    0.2349887
440480.0000000    0.2418925
440520.0000000    0.2281798
440560.0000000    0.2298115
440600.0000000    0.2362966
440640.0000000    0.2399973
440680.0000000    0.2385466
440720.0000000    0.2518042
440760.0000000    0.2337382
440800.0000000    0.2452652
440840.0000000    0.2476358
440880.0000000    0.2444167
440920.0000000    0.2616589
440960.0000000    0.2595071
441000.0000000    0.2447553
441040.0000000    0.2583188
441080.0000000    0.2431818
441120.0000000    0.2525929
441160.0000000    0.2503603
441200.0000000    0.2460718
441240.0000000    0.2419082
441280.0000000    0.2265964
441320.0000000    0.2304127
441360.0000000    0.2327196
441400.0000000    0.2128488
441440.0000000    0.2330146
441480.0000000    0.2333499
441520.0000000    0.2427942
441560.0000000    0.2366353
441600.0000000    0.2273593
441640.0000000    0.2344161
441680.0000000    0.2348841
441720.0000000    0.2334336
441760.0000000    0.2323863
441800.0000000    0.2292462
441840.0000000    0.2466339
441880.0000000    0.2431855
441920.0000000    0.2292868
441960.0000000    0.2477279
442000.0000000    0.2435912
442040.0000000    0.2343223
442080.0000000    0.2397182
442120.0000000    0.2408454
442160.0000000    0.2353930
442200.0000000    0.2209570
442240.0000000    0.2347739
442280.0000000    0.2341298
442320.0000000    0.2312638
442360.0000000    0.2350627
442400.0000000    0.2332999
442440.0000000    0.2441990
442480.0000000    0.2374968
442520.0000000    0.2429639
442560.0000000    0.2432689
442600.0000000    0.2519467
442640.0000000    0.2536211
442680.0000000    0.2441314
442720.0000000    0.2405717
442760.0000000    0.2453020
442800.0000000    0.2438461
442840.0000000    0.2415166
442880.0000000    0.2501808
442920.0000000    0.2549533
442960.0000000    0.2424050
443000.0000000    0.2490378
443040.0000000    0.2512406
443080.0000000    0.2556725
443120.0000000    0.2419215
443160.0000000    0.2501855
443200.0000000    0.2552398
443240.0000000    0.2392977
443280.0000000    0.2455869
443320.0000000    0.2400501
443360.0000000    0.2333205
443400.0000000    0.2418431
443440.0000000    0.2448342
443480.0000000    0.2340729
443520.0000000    0.2269807
443560.0000000    0.2312460
443600.0000000    0.2330732
443640.0000000    0.2355259
443680.0000000    0.2356432
443720.0000000    0.2387947
443760.0000000    0.2475978
443800.0000000    0.2397628
443840.0000000    0.2286026
443880.0000000    0.2332062
443920.0000000    0.2274070
443960.0000000    0.2375437
444000.0000000    0.2350084
444040.0000000    0.2405426
444080.0000000    0.2392489
444120.0000000    0.2395736
444160.0000000    0.2297482
444200.0000000    0.2265423
444240.0000000    0.2349340
444280.0000000    0.2358662
444320.0000000    0.2451531
444360.0000000    0.2278367
444400.0000000    0.2254110
444440.0000000    0.2322012
444480.0000000    0.2362191
444520.0000000    0.2299355
444560.0000000    0.2400101
444600.0000000    0.2443683
444640.0000000    0.2342789
444680.0000000    0.2574221
444720.0000000    0.2509749
444760.0000000    0.2411766
444800.0000000    0.2329108
444840.0000000    0.2421578
444880.0000000    0.2306142
444920.0000000    0.2486370
444960.0000000    0.2296607
445000.0000000    0.2423515
445040.0000000    0.2463222
445080.0000000    0.2343591
445120.0000000    0.2436695
445160.0000000    0.2456390
445200.0000000    0.2444115
445240.0000000    0.2359870
445280.0000000    0.2266608
445320.0000000    0.2491697
445360.0000000    0.2326704
445400.0000000    0.2500277
445440.0000000    0.2492426
445480.0000000    0.2321795
445520.0000000    0.2475746
445560.0000000    0.2290942
445600.0000000    0.2436112
445640.0000000    0.2388868
445680.0000000    0.2358105
445720.0000000    0.2390992
445760.0000000    0.2415113
445800.0000000    0.2591619
445840.0000000    0.2528515
445880.0000000    0.2583783
445920.0000000    0.2536688
445960.0000000    0.2519704
446000.0000000    0.2484546
446040.0000000    0.2494346
446080.0000000    0.2522866
446120.0000000    0.2535745
446160.0000000    0.2620474
446200.0000000    0.2548142
446240.0000000    0.2537934
446280.0000000    0.2585210
446320.0000000    0.2585888
446360.0000000    0.2573895
446400.0000000    0.2590794
446440.0000000    0.2622949
446480.0000000    0.2667937
446520.0000000    0.2511897
446560.0000000    0.2696588
446600.0000000    0.2563543
446640.0000000    0.2706939
446680.0000000    0.2512527
446720.0000000    0.2532364
446760.0000000    0.2531312
446800.0000000    0.2496870
446840.0000000    0.2534606
446880.0000000    0.2546359
446920.0000000    0.2638645
446960.0000000    0.2574333
447000.0000000    0.2643583
447040.0000000    0.2729624
447080.0000000    0.2569660
447120.0000000    0.2526601
447160.0000000    0.2326155
447200.0000000    0.2471550
447240.0000000    0.2544008
447280.0000000    0.2561818
447320.0000000    0.2512621
447360.0000000    0.2478827
447400.0000000    0.2464034
447440.0000000    0.2396021
447480.0000000    0.2246669
447520.0000000    0.2349051
447560.0000000    0.2323732
447600.0000000    0.2395011
447640.0000000    0.2472160
447680.0000000    0.2506755
447720.0000000    0.2367236
447760.0000000    0.2342228
447800.0000000    0.2262498
447840.0000000    0.2429533
447880.0000000    0.2570071
447920.0000000    0.2567706
447960.0000000    0.2457248
448000.0000000    0.2604799
448040.0000000    0.2541669
448080.0000000    0.2635121
448120.0000000    0.2615467
448160.0000000    0.2613869
448200.0000000    0.2683217
448240.0000000    0.2594188
448280.0000000    0.2523051
448320.0000000    0.2684588
448360.0000000    0.2530830
448400.0000000    0.2668384
448440.0000000    0.2597691
448480.0000000    0.2597742
448520.0000000    0.2406791
448560.0000000    0.2509561
448600.0000000    0.2449732
448640.0000000    0.2446389
448680.0000000    0.2513930
448720.0000000    0.2494566
448760.0000000    0.2480624
448800.0000000    0.2510988
448840.0000000    0.2288541
448880.0000000    0.2439615
448920.0000000    0.2460493
448960.0000000    0.2313083
449000.0000000    0.2393711
449040.0000000    0.2424158
449080.0000000    0.2473932
449120.0000000    0.2399160
449160.0000000    0.2414378
449200.0000000    0.2484415
449240.0000000    0.2577748
449280.0000000    0.2760421
449320.0000000    0.2586637
449360.0000000    0.2476883
449400.0000000    0.2516964
449440.0000000    0.2529814
449480.0000000    0.2590685
449520.0000000    0.2566189
449560.0000000    0.2476241
449600.0000000    0.2466590
449640.0000000    0.2538577
449680.0000000    0.2533233
449720.0000000    0.2517813
449760.0000000    0.2348250
449800.0000000    0.2575431
449840.0000000    0.2519543
449880.0000000    0.2481862
449920.0000000    0.2575126
449960.0000000    0.2636734
450000.0000000    0.2576611
450040.0000000    0.2556939
450080.0000000    0.2808390
450120.0000000    0.2778350
450160.0000000    0.2645313
450200.0000000    0.2440004
450240.0000000    0.2340643
450280.0000000    0.2424883
450320.0000000    0.2483987
450360.0000000    0.2654637
450400.0000000    0.2545143
450440.0000000    0.2377787
450480.0000000    0.2299356
450520.0000000    0.2381858
450560.0000000    0.2461582
450600.0000000    0.2394763
450640.0000000    0.2488232
450680.0000000    0.2391090
450720.0000000    0.2395001
450760.0000000    0.2317320
450800.0000000    0.2305910
450840.0000000    0.2407745
450880.0000000    0.2421588
450920.0000000    0.2532572
450960.0000000    0.2559717
451000.0000000    0.2571328
451040.0000000    0.2623146
451080.0000000    0.2417857
451120.0000000    0.2412022
451160.0000000    0.2508337
451200.0000000    0.2422935
451240.0000000    0.2365869
451280.0000000    0.2491792
451320.0000000    0.2593387
451360.0000000    0.2452455
451400.0000000    0.2447775
451440.0000000    0.2344033
451480.0000000    0.2301418
451520.0000000    0.2267688
451560.0000000    0.2390143
451600.0000000    0.2388686
451640.0000000    0.2504966
451680.0000000    0.2471549
451720.0000000    0.2517488
451760.0000000    0.2584748
451800.0000000    0.2582803
451840.0000000    0.2492248
451880.0000000    0.2625084
451920.0000000    0.2587737
451960.0000000    0.2372391
452000.0000000    0.2495709
452040.0000000    0.2493662
452080.0000000    0.2374261
452120.0000000    0.2427287
452160.0000000    0.2233301
452200.0000000    0.2273549
452240.0000000    0.2386124
452280.0000000    0.2423079
452320.0000000    0.2331694
452360.0000000    0.2350972
452400.0000000    0.2415448
452440.0000000    0.2316108
452480.0000000    0.2405818
452520.0000000    0.2308186
452560.0000000    0.2325074
452600.0000000    0.2290174
452640.0000000    0.2251218
452680.0000000    0.2148618
452720.0000000    0.2482639
452760.0000000    0.2294310
452800.0000000    0.2364798
452840.0000000    0.2211823
452880.0000000    0.2211608
452920.0000000    0.2292911
452960.0000000    0.2413645
453000.0000000    0.2359479
453040.0000000    0.2262515
453080.0000000    0.2312005
453120.0000000    0.2363087
453160.0000000    0.2312319
453200.0000000    0.2328034
453240.0000000    0.2043750
453280.0000000    0.2416148
453320.0000000    0.2373771
453360.0000000    0.2228701
453400.0000000    0.2189013
453440.0000000    0.2286910
453480.0000000    0.2190777
453520.0000000    0.2246398
453560.0000000    0.2203110
453600.0000000    0.2375606
453640.0000000    0.2227441
453680.0000000    0.2215237
453720.0000000    0.2178334
453760.0000000    0.2196649
453800.0000000    0.2296712
453840.0000000    0.2137829
453880.0000000    0.2128367
453920.0000000    0.2144193
453960.0000000    0.2139975
454000.0000000    0.2073760
454040.0000000    0.2124550
454080.0000000    0.2095976
454120.0000000    0.2284769
454160.0000000    0.2091813
454200.0000000    0.2219753
454240.0000000    0.2443804
454280.0000000    0.2364336
454320.0000000    0.2327657
454360.0000000    0.2327005
454400.0000000    0.2242691
454440.0000000    0.2309721
454480.0000000    0.2328967
454520.0000000    0.2280440
454560.0000000    0.2322039
454600.0000000    0.2550896
454640.0000000    0.2548922
454680.0000000    0.2629348
454720.0000000    0.2570160
454760.0000000    0.2507339
454800.0000000    0.2384933
454840.0000000    0.2418464
454880.0000000    0.2369749
454920.0000000    0.2456155
454960.0000000    0.2521266
455000.0000000    0.2579437
455040.0000000    0.2413943
455080.0000000    0.2418910
455120.0000000    0.2605547
455160.0000000    0.2344407
455200.0000000    0.2207291
455240.0000000    0.2429509
455280.0000000    0.2491006
455320.0000000    0.2449688
455360.0000000    0.2482343
455400.0000000    0.2431769
455440.0000000    0.2307855
455480.0000000    0.2349907
455520.0000000    0.2304276
455560.0000000    0.2429743
455600.0000000    0.2452175
455640.0000000    0.2519598
455680.0000000    0.2495831
455720.0000000    0.2552975
455760.0000000    0.2634149
455800.0000000    0.2383489
455840.0000000    0.2594152
455880.0000000    0.2507186
455920.0000000    0.2514906
455960.0000000    0.2401629
456000.0000000    0.2316156
456040.0000000    0.2335183
456080.0000000    0.2416322
456120.0000000    0.2548313
456160.0000000    0.2382274
456200.0000000    0.2366886
456240.0000000    0.2495592
456280.0000000    0.2514665
456320.0000000    0.2399864
456360.0000000    0.2522734
456400.0000000    0.2547860
456440.0000000    0.2430165
456480.0000000    0.2352542
456520.0000000    0.2440113
456560.0000000    0.2445885
456600.0000000    0.2265644
456640.0000000    0.2272803
456680.0000000    0.2207153
456720.0000000    0.2276340
456760.0000000    0.2614351
456800.0000000    0.2323154
456840.0000000    0.2318220
456880.0000000    0.2390032
456920.0000000    0.2386970
456960.0000000    0.2475383
457000.0000000    0.2490369
457040.0000000    0.2520717
457080.0000000    0.2322689
457120.0000000    0.2276600
457160.0000000    0.2364666
457200.0000000    0.2417728
457240.0000000    0.2486315
457280.0000000    0.2315505
457320.0000000    0.2383090
457360.0000000    0.2366869
457400.0000000    0.2476213
457440.0000000    0.2578923
457480.0000000    0.2733965
457520.0000000    0.2570535
457560.0000000    0.2290516
457600.0000000    0.2334038
457640.0000000    0.2486076
457680.0000000    0.2314519
457720.0000000    0.2525224
457760.0000000    0.2544877
457800.0000000    0.2380346
457840.0000000    0.2502685
457880.0000000    0.2384500
457920.0000000    0.2355013
457960.0000000    0.2452597
458000.0000000    0.2483797
458040.0000000    0.2378138
458080.0000000    0.2326457
458120.0000000    0.2380999
458160.0000000    0.2313057
458200.0000000    0.2413402
458240.0000000    0.2313879
458280.0000000    0.2411503
458320.0000000    0.2311707
458360.0000000    0.2308201
458400.0000000    0.2118634
458440.0000000    0.2335902
458480.0000000    0.2285728
458520.0000000    0.2301360
458560.0000000    0.2434580
458600.0000000    0.2425494
458640.0000000    0.2367786
458680.0000000    0.2396937
458720.0000000    0.2362508
458760.0000000    0.2340075
458800.0000000    0.2206164
458840.0000000    0.2206042
458880.0000000    0.2294124
458920.0000000    0.2244103
458960.0000000    0.2454502
459000.0000000    0.2594031
459040.0000000    0.2354161
459080.0000000    0.2332716
459120.0000000    0.2289924
459160.0000000    0.2356886
459200.0000000    0.2182520
459240.0000000    0.2450355
459280.0000000    0.2390981
459320.0000000    0.2255367
459360.0000000    0.2361438
459400.0000000    0.2406702
459440.0000000    0.2369042
459480.0000000    0.2281844
459520.0000000    0.2276540
459560.0000000    0.2409122
459600.0000000    0.2336661
459640.0000000    0.2475489
459680.0000000    0.2451340
459720.0000000    0.2505530
459760.0000000    0.2368396
459800.0000000    0.2475886
459840.0000000    0.2373718
459880.0000000    0.2433899
459920.0000000    0.2344013
459960.0000000    0.2450954
460000.0000000    0.2412621
460040.0000000    0.2353355
460080.0000000    0.2483465
460120.0000000    0.2529373
460160.0000000    0.2640915
460200.0000000    0.2495963
460240.0000000    0.2590760
460280.0000000    0.2584719
460320.0000000    0.2531156
460360.0000000    0.2507646
460400.0000000    0.2628412
460440.0000000    0.2491419
460480.0000000    0.2618521
460520.0000000    0.2543397
460560.0000000    0.2624609
460600.0000000    0.2583884
460640.0000000    0.2732911
460680.0000000    0.2531075
460720.0000000    0.2380860
460760.0000000    0.2467294
460800.0000000    0.2451849
460840.0000000    0.2445343
460880.0000000    0.2348067
460920.0000000    0.2458399
460960.0000000    0.2442192
461000.0000000    0.2404013
461040.0000000    0.2585079
461080.0000000    0.2453299
461120.0000000    0.2566791
461160.0000000    0.2373418
461200.0000000    0.2412463
461240.0000000    0.2460994
461280.0000000    0.2388551
461320.0000000    0.2488725
461360.0000000    0.2420012
461400.0000000    0.2559453
461440.0000000    0.2456008
461480.0000000    0.2605533
461520.0000000    0.2753094
461560.0000000    0.2623800
461600.0000000    0.2534355
461640.0000000    0.2726301
461680.0000000    0.2556245
461720.0000000    0.2620954
461760.0000000    0.2557542
461800.0000000    0.2473472
461840.0000000    0.2583743
461880.0000000    0.2408687
461920.0000000    0.2423102
461960.0000000    0.2533170
462000.0000000    0.2497775
462040.0000000    0.2386227
462080.0000000    0.2485348
462120.0000000    0.2365699
462160.0000000    0.2504330
462200.0000000    0.2559662
462240.0000000    0.2646767
462280.0000000    0.2525778
462320.0000000    0.2513166
462360.0000000    0.2442342
462400.0000000    0.2346263
462440.0000000    0.2575387
462480.0000000    0.2440189
462520.0000000    0.2524590
462560.0000000    0.2594540
462600.0000000    0.2502536
462640.0000000    0.2506272
462680.0000000    0.2477541
462720.0000000    0.2469770
462760.0000000    0.2455054
462800.0000000    0.2470288
462840.0000000    0.2620137
462880.0000000    0.2492365
462920.0000000    0.2496472
462960.0000000    0.2497079
463000.0000000    0.2348855
463040.0000000    0.2325453
463080.0000000    0.2608621
463120.0000000    0.2558020
463160.0000000    0.2583844
463200.0000000    0.2536306
463240.0000000    0.2443501
463280.0000000    0.2458755
463320.0000000    0.2493368
463360.0000000    0.2467044
463400.0000000    0.2783396
463440.0000000    0.2579288
463480.0000000    0.2640971
463520.0000000    0.2473736
463560.0000000    0.2471053
463600.0000000    0.2520670
463640.0000000    0.2548018
463680.0000000    0.2577592
463720.0000000    0.2801564
463760.0000000    0.2595205
463800.0000000    0.2640166
463840.0000000    0.2664761
463880.0000000    0.2812195
463920.0000000    0.2611489
463960.0000000    0.2623501
464000.0000000    0.2657930
464040.0000000    0.2791412
464080.0000000    0.2703449
464120.0000000    0.2687947
464160.0000000    0.2624341
464200.0000000    0.2569279
464240.0000000    0.2555883
464280.0000000    0.2588368
464320.0000000    0.2681969
464360.0000000    0.2778652
464400.0000000    0.2624355
464440.0000000    0.2637968
464480.0000000    0.2595127
464520.0000000    0.2609912
464560.0000000    0.2580206
464600.0000000    0.2650225
464640.0000000    0.2508574
464680.0000000    0.2606909
464720.0000000    0.2487173
464760.0000000    0.2491482
464800.0000000    0.2435794
464840.0000000    0.2589206
464880.0000000    0.2421522
464920.0000000    0.2482981
464960.0000000    0.2483298
465000.0000000    0.2525712
465040.0000000    0.2479684
465080.0000000    0.2544705
465120.0000000    0.2521008
465160.0000000    0.2586927
465200.0000000    0.2440267
465240.0000000    0.2475369
465280.0000000    0.2550521
465320.0000000    0.2578204
465360.0000000    0.2594081
465400.0000000    0.2612060
465440.0000000    0.2747114
465480.0000000    0.2617149
465520.0000000    0.2647773
465560.0000000    0.2513631
465600.0000000    0.2597431
465640.0000000    0.2563963
465680.0000000    0.2471117
465720.0000000    0.2586331
465760.0000000    0.2691348
465800.0000000    0.2540498
465840.0000000    0.2713846
465880.0000000    0.2477468
465920.0000000    0.2692867
465960.0000000    0.2614768
466000.0000000    0.2648579
466040.0000000    0.2578868
466080.0000000    0.2683000
466120.0000000    0.2624358
466160.0000000    0.2720678
466200.0000000    0.2654674
466240.0000000    0.2650879
466280.0000000    0.2674997
466320.0000000    0.2547943
466360.0000000    0.2667369
466400.0000000    0.2665238
466440.0000000    0.2663611
466480.0000000    0.2709219
466520.0000000    0.2543391
466560.0000000    0.2545876
466600.0000000    0.2487987
466640.0000000    0.2468346
466680.0000000    0.2477432
466720.0000000    0.2416509
466760.0000000    0.2460974
466800.0000000    0.2427253
466840.0000000    0.2466374
466880.0000000    0.2522641
466920.0000000    0.2535647
466960.0000000    0.2603736
467000.0000000    0.2550146
467040.0000000    0.2628953
467080.0000000    0.2610996
467120.0000000    0.2669033
467160.0000000    0.2599169
467200.0000000    0.2710954
467240.0000000    0.2710758
467280.0000000    0.2585764
467320.0000000    0.2491037
467360.0000000    0.2512089
467400.0000000    0.2613988
467440.0000000    0.2540744
467480.0000000    0.2579750
467520.0000000    0.2560457
467560.0000000    0.2535383
467600.0000000    0.2568330
467640.0000000    0.2551909
467680.0000000    0.2619834
467720.0000000    0.2747720
467760.0000000    0.2655616
467800.0000000    0.2696236
467840.0000000    0.2474056
467880.0000000    0.2559659
467920.0000000    0.2548288
467960.0000000    0.2608086
468000.0000000    0.2511308
468040.0000000    0.2541433
468080.0000000    0.2460465
468120.0000000    0.2577266
468160.0000000    0.2520204
468200.0000000    0.2455922
468240.0000000    0.2664960
468280.0000000    0.2527272
468320.0000000    0.2646181
468360.0000000    0.2610159
468400.0000000    0.2598293
468440.0000000    0.2503840
468480.0000000    0.2639349
468520.0000000    0.2604657
468560.0000000    0.2596962
468600.0000000    0.2564731
468640.0000000    0.2607412
468680.0000000    0.2547669
468720.0000000    0.2650418
468760.0000000    0.2567843
468800.0000000    0.2502034
468840.0000000    0.2644185
468880.0000000    0.2517970
468920.0000000    0.2741131
468960.0000000    0.2538138
469000.0000000    0.2584070
469040.0000000    0.2570876
469080.0000000    0.2634505
469120.0000000    0.2662725
469160.0000000    0.2596139
469200.0000000    0.2785299
469240.0000000    0.2759287
469280.0000000    0.2681854
469320.0000000    0.2600472
469360.0000000    0.2466399
469400.0000000    0.2491290
469440.0000000    0.2475409
469480.0000000    0.2568766
469520.0000000    0.2590416
469560.0000000    0.2442261
469600.0000000    0.2476623
469640.0000000    0.2530727
469680.0000000    0.2570527
469720.0000000    0.2796868
469760.0000000    0.2705352
469800.0000000    0.2621340
469840.0000000    0.2633416
469880.0000000    0.2619159
469920.0000000    0.2562602
469960.0000000    0.2579050
470000.0000000    0.2746118
470040.0000000    0.2607000
470080.0000000    0.2690042
470120.0000000    0.2736714
470160.0000000    0.2825556
470200.0000000    0.2762446
470240.0000000    0.2565767
470280.0000000    0.2545068
470320.0000000    0.2563124
470360.0000000    0.2445479
470400.0000000    0.2542385
470440.0000000    0.2516087
470480.0000000    0.2348029
470520.0000000    0.2456903
470560.0000000    0.2460372
470600.0000000    0.2428659
470640.0000000    0.2615220
470680.0000000    0.2468962
470720.0000000    0.2621964
470760.0000000    0.2569346
470800.0000000    0.2442110
470840.0000000    0.2398474
470880.0000000    0.2615456
470920.0000000    0.2548245
470960.0000000    0.2575198
471000.0000000    0.2502934
471040.0000000    0.2434062
471080.0000000    0.2423095
471120.0000000    0.2426212
471160.0000000    0.2520832
471200.0000000    0.2515767
471240.0000000    0.2467375
471280.0000000    0.2586353
471320.0000000    0.2626212
471360.0000000    0.2583365
471400.0000000    0.2647304
471440.0000000    0.2497765
471480.0000000    0.2555698
471520.0000000    0.2721140
471560.0000000    0.2521907
471600.0000000    0.2437637
471640.0000000    0.2462564
471680.0000000    0.2587701
471720.0000000    0.2440432
471760.0000000    0.2470690
471800.0000000    0.2573732
471840.0000000    0.2533141
471880.0000000    0.2443534
471920.0000000    0.2638221
471960.0000000    0.2544248
472000.0000000    0.2643917
472040.0000000    0.2481945
472080.0000000    0.2534233
472120.0000000    0.2474142
472160.0000000    0.2427653
472200.0000000    0.2365783
472240.0000000    0.2488465
472280.0000000    0.2556562
472320.0000000    0.2512014
472360.0000000    0.2481287
472400.0000000    0.2409854
472440.0000000    0.2431043
472480.0000000    0.2470846
472520.0000000    0.2534585
472560.0000000    0.2491878
472600.0000000    0.2579201
472640.0000000    0.2543263
472680.0000000    0.2381601
472720.0000000    0.2415626
472760.0000000    0.2478060
472800.0000000    0.2447884
472840.0000000    0.2487412
472880.0000000    0.2538333
472920.0000000    0.2462536
472960.0000000    0.2443075
473000.0000000    0.2434896
473040.0000000    0.2387495
473080.0000000    0.2494057
473120.0000000    0.2342848
473160.0000000    0.2546695
473200.0000000    0.2388930
473240.0000000    0.2470932
473280.0000000    0.2421533
473320.0000000    0.2554437
473360.0000000    0.2474939
473400.0000000    0.2543564
473440.0000000    0.2346609
473480.0000000    0.2280516
473520.0000000    0.2292960
473560.0000000    0.2254881
473600.0000000    0.2471699
473640.0000000    0.2412822
473680.0000000    0.2368283
473720.0000000    0.2399456
473760.0000000    0.2524930
473800.0000000    0.2607203
473840.0000000    0.2611141
473880.0000000    0.2478182
473920.0000000    0.2402753
473960.0000000    0.2442399
474000.0000000    0.2569028
474040.0000000    0.2617812
474080.0000000    0.2609326
474120.0000000    0.2557092
474160.0000000    0.2504460
474200.0000000    0.2439403
474240.0000000    0.2480493
474280.0000000    0.2562867
474320.0000000    0.2650898
474360.0000000    0.2648788
474400.0000000    0.2553055
474440.0000000    0.2513123
474480.0000000    0.2530946
474520.0000000    0.2343333
474560.0000000    0.2545114
474600.0000000    0.2392717
474640.0000000    0.2516456
474680.0000000    0.2497130
474720.0000000    0.2479182
474760.0000000    0.2413514
474800.0000000    0.2455261
474840.0000000    0.2534326
474880.0000000    0.2629328
474920.0000000    0.2380883
474960.0000000    0.2500716
475000.0000000    0.2510896
475040.0000000    0.2579835
475080.0000000    0.2457358
475120.0000000    0.2565544
475160.0000000    0.2494313
475200.0000000    0.2614651
475240.0000000    0.2478036
475280.0000000    0.2396363
475320.0000000    0.2330027
475360.0000000    0.2407846
475400.0000000    0.2678742
475440.0000000    0.2692838
475480.0000000    0.2603185
475520.0000000    0.2422334
475560.0000000    0.2493205
475600.0000000    0.2553228
475640.0000000    0.2416580
475680.0000000    0.2465629
475720.0000000    0.2553607
475760.0000000    0.2660697
475800.0000000    0.2646073
475840.0000000    0.2568071
475880.0000000    0.2444876
475920.0000000    0.2523201
475960.0000000    0.2405941
476000.0000000    0.2505727
476040.0000000    0.2582643
476080.0000000    0.2432198
476120.0000000    0.2411727
476160.0000000    0.2274213
476200.0000000    0.2465259
476240.0000000    0.2486469
476280.0000000    0.2313253
476320.0000000    0.2493075
476360.0000000    0.2468796
476400.0000000    0.2503922
476440.0000000    0.2302273
476480.0000000    0.2372994
476520.0000000    0.2489220
476560.0000000    0.2533632
476600.0000000    0.2550096
476640.0000000    0.2404742
476680.0000000    0.2454524
476720.0000000    0.2389640
476760.0000000    0.2441104
476800.0000000    0.2445001
476840.0000000    0.2421027
476880.0000000    0.2413542
476920.0000000    0.2398186
476960.0000000    0.2495465
477000.0000000    0.2413548
477040.0000000    0.2411368
477080.0000000    0.2458596
477120.0000000    0.2427604
477160.0000000    0.2431303
477200.0000000    0.2438295
477240.0000000    0.2370555
477280.0000000    0.2525194
477320.0000000    0.2410885
477360.0000000    0.2398408
477400.0000000    0.2573814
477440.0000000    0.2515003
477480.0000000    0.2495447
477520.0000000    0.2354783
477560.0000000    0.2506544
477600.0000000    0.2357709
477640.0000000    0.2346908
477680.0000000    0.2541175
477720.0000000    0.2529850
477760.0000000    0.2422247
477800.0000000    0.2621597
477840.0000000    0.2540743
477880.0000000    0.2710901
477920.0000000    0.2781423
477960.0000000    0.2870889
478000.0000000    0.2791513
478040.0000000    0.2712467
478080.0000000    0.2613274
478120.0000000    0.2683740
478160.0000000    0.2514804
478200.0000000    0.2648769
478240.0000000    0.2526372
478280.0000000    0.2568739
478320.0000000    0.2604620
478360.0000000    0.2645665
478400.0000000    0.2541270
478440.0000000    0.2632365
478480.0000000    0.2410278
478520.0000000    0.2615155
478560.0000000    0.2750420
478600.0000000    0.2579224
478640.0000000    0.2475418
478680.0000000    0.2581206
478720.0000000    0.2695473
478760.0000000    0.2738887
478800.0000000    0.2622727
478840.0000000    0.2498865
478880.0000000    0.2605985
478920.0000000    0.2492840
478960.0000000    0.2421004
479000.0000000    0.2502653
479040.0000000    0.2572680
479080.0000000    0.2672391
479120.0000000    0.2575218
479160.0000000    0.2685381
479200.0000000    0.2596444
479240.0000000    0.2434268
479280.0000000    0.2693987
479320.0000000    0.2689767
479360.0000000    0.2590600
479400.0000000    0.2620891
479440.0000000    0.2585474
479480.0000000    0.2506845
479520.0000000    0.2495098
479560.0000000    0.2442291
479600.0000000    0.2553396
479640.0000000    0.2681694
479680.0000000    0.2613241
479720.0000000    0.2673764
479760.0000000    0.2587624
479800.0000000    0.2500493
479840.0000000    0.2466079
479880.0000000    0.2563819
479920.0000000    0.2534174
479960.0000000    0.2579102
480000.0000000    0.2496631
480040.0000000    0.2429396
480080.0000000    0.2645297
480120.0000000    0.2520680
480160.0000000    0.2482565
480200.0000000    0.2569509
480240.0000000    0.2446123
480280.0000000    0.2547119
480320.0000000    0.2540219
480360.0000000    0.2647711
480400.0000000    0.2572391
480440.0000000    0.2650709
480480.0000000    0.2467377
480520.0000000    0.2664550
480560.0000000    0.2543092
480600.0000000    0.2404626
480640.0000000    0.2643571
480680.0000000    0.2490835
480720.0000000    0.2619742
480760.0000000    0.2749367
480800.0000000    0.2633397
480840.0000000    0.2640859
480880.0000000    0.2531253
480920.0000000    0.2454455
480960.0000000    0.2375037
481000.0000000    0.2702039
481040.0000000    0.2471209
481080.0000000    0.2502291
481120.0000000    0.2497495
481160.0000000    0.2549223
481200.0000000    0.2625772
481240.0000000    0.2537174
481280.0000000    0.2576456
481320.0000000    0.2539000
481360.0000000    0.2404800
481400.0000000    0.2659436
481440.0000000    0.2538850
481480.0000000    0.2590381
481520.0000000    0.2488015
481560.0000000    0.2534513
481600.0000000    0.2555234
481640.0000000    0.2496205
481680.0000000    0.2474348
481720.0000000    0.2500491
481760.0000000    0.2476261
481800.0000000    0.2697099
481840.0000000    0.2604283
481880.0000000    0.2572855
481920.0000000    0.2587261
481960.0000000    0.2614193
482000.0000000    0.2499242
482040.0000000    0.2405445
482080.0000000    0.2446261
482120.0000000    0.2575110
482160.0000000    0.2549418
482200.0000000    0.2419629
482240.0000000    0.2521665
482280.0000000    0.2606756
482320.0000000    0.2379244
482360.0000000    0.2481002
482400.0000000    0.2517754
482440.0000000    0.2459497
482480.0000000    0.2493053
482520.0000000    0.2458688
482560.0000000    0.2550476
482600.0000000    0.2544347
482640.0000000    0.2464739
482680.0000000    0.2464336
482720.0000000    0.2558222
482760.0000000    0.2540731
482800.0000000    0.2249750
482840.0000000    0.2421256
482880.0000000    0.2526962
482920.0000000    0.2370501
482960.0000000    0.2475128
483000.0000000    0.2373432
483040.0000000    0.2477320
483080.0000000    0.2394498
483120.0000000    0.2321986
483160.0000000    0.2439759
483200.0000000    0.2424620
483240.0000000    0.2413728
483280.0000000    0.2439934
483320.0000000    0.2577512
483360.0000000    0.2598368
483400.0000000    0.2529762
483440.0000000    0.2558339
483480.0000000    0.2534686
483520.0000000    0.2526501
483560.0000000    0.2615864
483600.0000000    0.2655571
483640.0000000    0.2408251
483680.0000000    0.2635704
483720.0000000    0.2465973
483760.0000000    0.2565610
483800.0000000    0.2512298
483840.0000000    0.2632007
483880.0000000    0.2569251
483920.0000000    0.2405623
483960.0000000    0.2572811
484000.0000000    0.2548512
484040.0000000    0.2582560
484080.0000000    0.2627457
484120.0000000    0.2449041
484160.0000000    0.2423722
484200.0000000    0.2585417
484240.0000000    0.2455211
484280.0000000    0.2439957
484320.0000000    0.2638688
484360.0000000    0.2501839
484400.0000000    0.2411996
484440.0000000    0.2435873
484480.0000000    0.2483225
484520.0000000    0.2549278
484560.0000000    0.2556774
484600.0000000    0.2532826
484640.0000000    0.2534981
484680.0000000    0.2520016
484720.0000000    0.2374689
484760.0000000    0.2534277
484800.0000000    0.2541806
484840.0000000    0.2438508
484880.0000000    0.2485005
484920.0000000    0.2565828
484960.0000000    0.2522683
485000.0000000    0.2410479
485040.0000000    0.2472106
485080.0000000    0.2580381
485120.0000000    0.2514946
485160.0000000    0.2572370
485200.0000000    0.2558009
485240.0000000    0.2524920
485280.0000000    0.2679899
485320.0000000    0.2470728
485360.0000000    0.2425436
485400.0000000    0.2509400
485440.0000000    0.2562421
485480.0000000    0.2525366
485520.0000000    0.2480785
485560.0000000    0.2436995
485600.0000000    0.2430099
485640.0000000    0.2624432
485680.0000000    0.2594641
485720.0000000    0.2546015
485760.0000000    0.2492915
485800.0000000    0.2482123
485840.0000000    0.2542818
485880.0000000    0.2467199
485920.0000000    0.2658625
485960.0000000    0.2480334
486000.0000000    0.2560378
486040.0000000    0.2639274
486080.0000000    0.2528590
486120.0000000    0.2534907
486160.0000000    0.2743283
486200.0000000    0.2642716
486240.0000000    0.2612084
486280.0000000    0.2529592
486320.0000000    0.2383569
486360.0000000    0.2536060
486400.0000000    0.2563608
486440.0000000    0.2424178
486480.0000000    0.2449335
486520.0000000    0.2536999
486560.0000000    0.2603170
486600.0000000    0.2496814
486640.0000000    0.2385955
486680.0000000    0.2545077
486720.0000000    0.2527816
486760.0000000    0.2409415
486800.0000000    0.2458887
486840.0000000    0.2438349
486880.0000000    0.2476906
486920.0000000    0.2496495
486960.0000000    0.2381383
487000.0000000    0.2479281
487040.0000000    0.2522720
487080.0000000    0.2464892
487120.0000000    0.2481171
487160.0000000    0.2363128
487200.0000000    0.2456110
487240.0000000    0.2438441
487280.0000000    0.2553471
487320.0000000    0.2357267
487360.0000000    0.2379217
487400.0000000    0.2384792
487440.0000000    0.2331994
487480.0000000    0.2438825
487520.0000000    0.2527593
487560.0000000    0.2533841
487600.0000000    0.2329851
487640.0000000    0.2425497
487680.0000000    0.2504569
487720.0000000    0.2541393
487760.0000000    0.2492902
487800.0000000    0.2456865
487840.0000000    0.2295244
487880.0000000    0.2380731
487920.0000000    0.2485750
487960.0000000    0.2461554
488000.0000000    0.2444859
488040.0000000    0.2607076
488080.0000000    0.2402582
488120.0000000    0.2394453
488160.0000000    0.2346798
488200.0000000    0.2445776
488240.0000000    0.2525311
488280.0000000    0.2395822
488320.0000000    0.2573795
488360.0000000    0.2553788
488400.0000000    0.2498252
488440.0000000    0.2503870
488480.0000000    0.2621605
488520.0000000    0.2545088
488560.0000000    0.2683901
488600.0000000    0.2644244
488640.0000000    0.2623368
488680.0000000    0.2653167
488720.0000000    0.2633652
488760.0000000    0.2568487
488800.0000000    0.2357123
488840.0000000    0.2400320
488880.0000000    0.2426443
488920.0000000    0.2497262
488960.0000000    0.2427351
489000.0000000    0.2461721
489040.0000000    0.2475673
489080.0000000    0.2655037
489120.0000000    0.2483912
489160.0000000    0.2413621
489200.0000000    0.2554473
489240.0000000    0.2543975
489280.0000000    0.2472132
489320.0000000    0.2458069
489360.0000000    0.2500745
489400.0000000    0.2645452
489440.0000000    0.2718051
489480.0000000    0.2517177
489520.0000000    0.2787603
489560.0000000    0.2539917
489600.0000000    0.2519004
489640.0000000    0.2473197
489680.0000000    0.2553958
489720.0000000    0.2545350
489760.0000000    0.2573879
489800.0000000    0.2686732
489840.0000000    0.2614532
489880.0000000    0.2543719
489920.0000000    0.2570805
489960.0000000    0.2485242
490000.0000000    0.2528612
490040.0000000    0.2720758
490080.0000000    0.2595477
490120.0000000    0.2626709
490160.0000000    0.2581061
490200.0000000    0.2540318
490240.0000000    0.2611493
490280.0000000    0.2478835
490320.0000000    0.2528597
490360.0000000    0.2408026
490400.0000000    0.2411928
490440.0000000    0.2388880
490480.0000000    0.2492967
490520.0000000    0.2722822
490560.0000000    0.2540771
490600.0000000    0.2359936
490640.0000000    0.2406932
490680.0000000    0.2415012
490720.0000000    0.2478357
490760.0000000    0.2469200
490800.0000000    0.2468759
490840.0000000    0.2473237
490880.0000000    0.2566221
490920.0000000    0.2511471
490960.0000000    0.2589989
491000.0000000    0.2614991
491040.0000000    0.2559266
491080.0000000    0.2526170
491120.0000000    0.2525168
491160.0000000    0.2575878
491200.0000000    0.2542347
491240.0000000    0.2446643
491280.0000000    0.2372029
491320.0000000    0.2487142
491360.0000000    0.2558542
491400.0000000    0.2527168
491440.0000000    0.2546028
491480.0000000    0.2625915
491520.0000000    0.2617237
491560.0000000    0.2580534
491600.0000000    0.2640124
491640.0000000    0.2688684
491680.0000000    0.2651265
491720.0000000    0.2694530
491760.0000000    0.2501715
491800.0000000    0.2546013
491840.0000000    0.2589567
491880.0000000    0.2606008
491920.0000000    0.2555229
491960.0000000    0.2567881
492000.0000000    0.2540640
492040.0000000    0.2486671
492080.0000000    0.2625201
492120.0000000    0.2488393
492160.0000000    0.2726505
492200.0000000    0.2622511
492240.0000000    0.2738915
492280.0000000    0.2764317
492320.0000000    0.2596240
492360.0000000    0.2575613
492400.0000000    0.2780020
492440.0000000    0.2544446
492480.0000000    0.2549039
492520.0000000    0.2582019
492560.0000000    0.2388535
492600.0000000    0.2324807
492640.0000000    0.2754705
492680.0000000    0.2518956
492720.0000000    0.2507184
492760.0000000    0.2625867
492800.0000000    0.2716582
492840.0000000    0.2436907
492880.0000000    0.2420920
492920.0000000    0.2352921
492960.0000000    0.2612505
493000.0000000    0.2588513
493040.0000000    0.2602533
493080.0000000    0.2444674
493120.0000000    0.2533581
493160.0000000    0.2495979
493200.0000000    0.2491010
493240.0000000    0.2578946
493280.0000000    0.2497724
493320.0000000    0.2403428
493360.0000000    0.2364177
493400.0000000    0.2413351
493440.0000000    0.2272697
493480.0000000    0.2498262
493520.0000000    0.2597293
493560.0000000    0.2456125
493600.0000000    0.2512717
493640.0000000    0.2611423
493680.0000000    0.2569391
493720.0000000    0.2673553
493760.0000000    0.2493449
493800.0000000    0.2521186
493840.0000000    0.2523182
493880.0000000    0.2408390
493920.0000000    0.2462634
493960.0000000    0.2724219
494000.0000000    0.2501714
494040.0000000    0.2517790
494080.0000000    0.2447939
494120.0000000    0.2416295
494160.0000000    0.2604204
494200.0000000    0.2547121
494240.0000000    0.2542950
494280.0000000    0.2603666
494320.0000000    0.2563906
494360.0000000    0.2624104
494400.0000000    0.2641902
494440.0000000    0.2750653
494480.0000000    0.2577589
494520.0000000    0.2563747
494560.0000000    0.2546068
494600.0000000    0.2496103
494640.0000000    0.2511507
494680.0000000    0.2320754
494720.0000000    0.2469807
494760.0000000    0.2443380
494800.0000000    0.2542735
494840.0000000    0.2458447
494880.0000000    0.2285920
494920.0000000    0.2513598
494960.0000000    0.2533058
495000.0000000    0.2391920
495040.0000000    0.2627437
495080.0000000    0.2601082
495120.0000000    0.2465980
495160.0000000    0.2598791
495200.0000000    0.2590517
495240.0000000    0.2371125
495280.0000000    0.2339285
495320.0000000    0.2508703
495360.0000000    0.2518567
495400.0000000    0.2419110
495440.0000000    0.2451455
495480.0000000    0.2531094
495520.0000000    0.2463426
495560.0000000    0.2451348
495600.0000000    0.2486214
495640.0000000    0.2474616
495680.0000000    0.2417360
495720.0000000    0.2511674
495760.0000000    0.2443414
495800.0000000    0.2593520
495840.0000000    0.2405073
495880.0000000    0.2402992
495920.0000000    0.2515827
495960.0000000    0.2435009
496000.0000000    0.2251022
496040.0000000    0.2390335
496080.0000000    0.2641266
496120.0000000    0.2538686
496160.0000000    0.2464841
496200.0000000    0.2466628
496240.0000000    0.2363637
496280.0000000    0.2569161
496320.0000000    0.2396317
496360.0000000    0.2531615
496400.0000000    0.2401335
496440.0000000    0.2474583
496480.0000000    0.2503255
496520.0000000    0.2527937
496560.0000000    0.2539162
496600.0000000    0.2512923
496640.0000000    0.2586837
496680.0000000    0.2570024
496720.0000000    0.2669380
496760.0000000    0.2649653
496800.0000000    0.2540996
496840.0000000    0.2450146
496880.0000000    0.2459251
496920.0000000    0.2620741
496960.0000000    0.2535631
497000.0000000    0.2572969
497040.0000000    0.2709535
497080.0000000    0.2473449
497120.0000000    0.2636128
497160.0000000    0.2682359
497200.0000000    0.2532477
497240.0000000    0.2511161
497280.0000000    0.2436687
497320.0000000    0.2501022
497360.0000000    0.2556152
497400.0000000    0.2533933
497440.0000000    0.2376646
497480.0000000    0.2488265
497520.0000000    0.2417974
497560.0000000    0.2712107
497600.0000000    0.2490565
497640.0000000    0.2423349
497680.0000000    0.2623894
497720.0000000    0.2587644
497760.0000000    0.2630432
497800.0000000    0.2645599
497840.0000000    0.2569644
497880.0000000    0.2568679
497920.0000000    0.2712190
497960.0000000    0.2501590
498000.0000000    0.2492209
498040.0000000    0.2542169
498080.0000000    0.2660471
498120.0000000    0.2575563
498160.0000000    0.2794464
498200.0000000    0.2504748
498240.0000000    0.2590465
498280.0000000    0.2550531
498320.0000000    0.2468349
498360.0000000    0.2548268
498400.0000000    0.2585053
498440.0000000    0.2403093
498480.0000000    0.2490702
498520.0000000    0.2533700
498560.0000000    0.2439945
498600.0000000    0.2517211
498640.0000000    0.2545075
498680.0000000    0.2495947
498720.0000000    0.2669078
498760.0000000    0.2534037
498800.0000000    0.2536327
498840.0000000    0.2578909
498880.0000000    0.2552697
498920.0000000    0.2521435
498960.0000000    0.2503893
499000.0000000    0.2485954
499040.0000000    0.2595872
499080.0000000    0.2547115
499120.0000000    0.2588943
499160.0000000    0.2373070
499200.0000000    0.2427453
499240.0000000    0.2384746
499280.0000000    0.2404372
499320.0000000    0.2537244
499360.0000000    0.2507811
499400.0000000    0.2436832
499440.0000000    0.2526136
499480.0000000    0.2579544
499520.0000000    0.2392643
499560.0000000    0.2582317
499600.0000000    0.2492096
499640.0000000    0.2410508
499680.0000000    0.2348706
499720.0000000    0.2431809
499760.0000000    0.2510851
499800.0000000    0.2285799
499840.0000000    0.2513086
499880.0000000    0.2433523
499920.0000000    0.2417537
499960.0000000    0.2515571
500000.0000000    0.2537640
500040.0000000    0.2607364
500080.0000000    0.2470740
500120.0000000    0.2486355
500160.0000000    0.2557291
500200.0000000    0.2550756
500240.0000000    0.2578064
500280.0000000    0.2685707
500320.0000000    0.2622440
500360.0000000    0.2591482
500400.0000000    0.2563166
500440.0000000    0.2592801
500480.0000000    0.2494447
500520.0000000    0.2510443
500560.0000000    0.2530273
500600.0000000    0.2458418
500640.0000000    0.2613631
500680.0000000    0.2534960
500720.0000000    0.2544278
500760.0000000    0.2624175
500800.0000000    0.2780186
500840.0000000    0.2629188
500880.0000000    0.2610377
500920.0000000    0.2718695
500960.0000000    0.2750620
501000.0000000    0.2696757
501040.0000000    0.2826918
501080.0000000    0.2743751
501120.0000000    0.2607039
501160.0000000    0.2437684
501200.0000000    0.2714022
501240.0000000    0.2636254
501280.0000000    0.2588594
501320.0000000    0.2449184
501360.0000000    0.2681963
501400.0000000    0.2553928
501440.0000000    0.2517808
501480.0000000    0.2529677
501520.0000000    0.2500847
501560.0000000    0.2386361
501600.0000000    0.2598293
501640.0000000    0.2535899
501680.0000000    0.2503006
501720.0000000    0.2674959
501760.0000000    0.2493706
501800.0000000    0.2362008
501840.0000000    0.2619745
501880.0000000    0.2583463
501920.0000000    0.2336431
501960.0000000    0.2269250
502000.0000000    0.2280736
502040.0000000    0.2433957
502080.0000000    0.2545763
502120.0000000    0.2538601
502160.0000000    0.2591135
502200.0000000    0.2423186
502240.0000000    0.2350743
502280.0000000    0.2587992
502320.0000000    0.2650637
502360.0000000    0.2580426
502400.0000000    0.2476541
502440.0000000    0.2521970
502480.0000000    0.2469843
502520.0000000    0.2583089
502560.0000000    0.2479676
502600.0000000    0.2509003
502640.0000000    0.2550232
502680.0000000    0.2445579
502720.0000000    0.2734908
502760.0000000    0.2597840
502800.0000000    0.2649123
502840.0000000    0.2688648
502880.0000000    0.2609851
502920.0000000    0.2402542
502960.0000000    0.2634655
503000.0000000    0.2536834
503040.0000000    0.2650667
503080.0000000    0.2575794
503120.0000000    0.2579714
503160.0000000    0.2659801
503200.0000000    0.2603951
503240.0000000    0.2451084
503280.0000000    0.2591180
503320.0000000    0.2466754
503360.0000000    0.2572705
503400.0000000    0.2418545
503440.0000000    0.2397961
503480.0000000    0.2372813
503520.0000000    0.2391570
503560.0000000    0.2425600
503600.0000000    0.2542803
503640.0000000    0.2464798
503680.0000000    0.2366320
503720.0000000    0.2401785
503760.0000000    0.2430202
503800.0000000    0.2552772
503840.0000000    0.2462377
503880.0000000    0.2359972
503920.0000000    0.2402562
503960.0000000    0.2444340
504000.0000000    0.2461620
504040.0000000    0.2547299
504080.0000000    0.2534359
504120.0000000    0.2582925
504160.0000000    0.2482742
504200.0000000    0.2572802
504240.0000000    0.2543897
504280.0000000    0.2466076
504320.0000000    0.2559707
504360.0000000    0.2535452
504400.0000000    0.2509238
504440.0000000    0.2679442
504480.0000000    0.2622176
504520.0000000    0.2523181
504560.0000000    0.2614731
504600.0000000    0.2514901
504640.0000000    0.2561051
504680.0000000    0.2545018
504720.0000000    0.2521582
504760.0000000    0.2610270
504800.0000000    0.2643242
504840.0000000    0.2499158
504880.0000000    0.2710590
504920.0000000    0.2570380
504960.0000000    0.2581376
505000.0000000    0.2377476
505040.0000000    0.2409187
505080.0000000    0.2440491
505120.0000000    0.2502601
505160.0000000    0.2306284
505200.0000000    0.2372560
505240.0000000    0.2300903
505280.0000000    0.2262790
505320.0000000    0.2364459
505360.0000000    0.2530929
505400.0000000    0.2553158
505440.0000000    0.2453346
505480.0000000    0.2361246
505520.0000000    0.2305696
505560.0000000    0.2533816
505600.0000000    0.2340136
505640.0000000    0.2410025
505680.0000000    0.2466135
505720.0000000    0.2438169
505760.0000000    0.2482023
505800.0000000    0.2406277
505840.0000000    0.2290166
505880.0000000    0.2374762
505920.0000000    0.2276034
505960.0000000    0.2308134
506000.0000000    0.2499574
506040.0000000    0.2441855
506080.0000000    0.2359664
506120.0000000    0.2499044
506160.0000000    0.2374279
506200.0000000    0.2532400
506240.0000000    0.2433869
506280.0000000    0.2398448
506320.0000000    0.2348256
506360.0000000    0.2536239
506400.0000000    0.2467790
506440.0000000    0.2293059
506480.0000000    0.2386974
506520.0000000    0.2400087
506560.0000000    0.2339651
506600.0000000    0.2342104
506640.0000000    0.2484929
506680.0000000    0.2484408
506720.0000000    0.2497323
506760.0000000    0.2221919
506800.0000000    0.2303094
506840.0000000    0.2340818
506880.0000000    0.2445298
506920.0000000    0.2461546
506960.0000000    0.2503795
507000.0000000    0.2516355
507040.0000000    0.2549623
507080.0000000    0.2520201
507120.0000000    0.2370095
507160.0000000    0.2420240
507200.0000000    0.2457249
507240.0000000    0.2427186
507280.0000000    0.2291967
507320.0000000    0.2340763
507360.0000000    0.2361114
507400.0000000    0.2570397
507440.0000000    0.2345008
507480.0000000    0.2449067
507520.0000000    0.2475813
507560.0000000    0.2393887
507600.0000000    0.2391209
507640.0000000    0.2339825
507680.0000000    0.2392108
507720.0000000    0.2409511
507760.0000000    0.2205125
507800.0000000    0.2381631
507840.0000000    0.2330813
507880.0000000    0.2406942
507920.0000000    0.2358363
507960.0000000    0.2256356
508000.0000000    0.2411536
508040.0000000    0.2355472
508080.0000000    0.2507778
508120.0000000    0.2386253
508160.0000000    0.2399701
508200.0000000    0.2352470
508240.0000000    0.2341246
508280.0000000    0.2228590
508320.0000000    0.2179785
508360.0000000    0.2129209
508400.0000000    0.2258832
508440.0000000    0.2338425
508480.0000000    0.2376114
508520.0000000    0.2390732
508560.0000000    0.2355464
508600.0000000    0.2295796
508640.0000000    0.2309000
508680.0000000    0.2269166
508720.0000000    0.2334048
508760.0000000    0.2292061
508800.0000000    0.2297953
508840.0000000    0.2383071
508880.0000000    0.2238538
508920.0000000    0.2287280
508960.0000000    0.2430721
509000.0000000    0.2400142
509040.0000000    0.2424331
509080.0000000    0.2314707
509120.0000000    0.2380992
509160.0000000    0.2116728
509200.0000000    0.2362400
509240.0000000    0.2156047
509280.0000000    0.2432276
509320.0000000    0.2383745
509360.0000000    0.2233645
509400.0000000    0.2380632
509440.0000000    0.2212994
509480.0000000    0.2350372
509520.0000000    0.2515089
509560.0000000    0.2399463
509600.0000000    0.2461830
509640.0000000    0.2248929
509680.0000000    0.2416114
509720.0000000    0.2515418
509760.0000000    0.2304830
509800.0000000    0.2371908
509840.0000000    0.2306802
509880.0000000    0.2343920
509920.0000000    0.2301125
509960.0000000    0.2484539
510000.0000000    0.2607604
510040.0000000    0.2407419
510080.0000000    0.2445886
510120.0000000    0.2590093
510160.0000000    0.2488659
510200.0000000    0.2696747
510240.0000000    0.2518328
510280.0000000    0.2481586
510320.0000000    0.2578368
510360.0000000    0.2515828
510400.0000000    0.2675909
510440.0000000    0.2476613
510480.0000000    0.2525432
510520.0000000    0.2549287
510560.0000000    0.2507593
510600.0000000    0.2424246
510640.0000000    0.2379578
510680.0000000    0.2412554
510720.0000000    0.2436447
510760.0000000    0.2282292
510800.0000000    0.2348671
510840.0000000    0.2358256
510880.0000000    0.2396045
510920.0000000    0.2339503
510960.0000000    0.2335731
511000.0000000    0.2449995
511040.0000000    0.2441128
511080.0000000    0.2422620
511120.0000000    0.2349675
511160.0000000    0.2479511
511200.0000000    0.2504716
511240.0000000    0.2492317
511280.0000000    0.2491845
511320.0000000    0.2330753
511360.0000000    0.2241331
511400.0000000    0.2338986
511440.0000000    0.2345278
511480.0000000    0.2346740
511520.0000000    0.2308348
511560.0000000    0.2390785
511600.0000000    0.2426541
511640.0000000    0.2366637
511680.0000000    0.2391777
511720.0000000    0.2320141
511760.0000000    0.2257712
511800.0000000    0.2395553
511840.0000000    0.2426027
511880.0000000    0.2469251
511920.0000000    0.2347867
511960.0000000    0.2461593
512000.0000000    0.2534040
512040.0000000    0.2556957
512080.0000000    0.2611161
512120.0000000    0.2487880
512160.0000000    0.2524633
512200.0000000    0.2604167
512240.0000000    0.2369620
512280.0000000    0.2669057
512320.0000000    0.2617067
512360.0000000    0.2525737
512400.0000000    0.2579931
512440.0000000    0.2381467
512480.0000000    0.2484296
512520.0000000    0.2496358
512560.0000000    0.2545034
512600.0000000    0.2623200
512640.0000000    0.2649554
512680.0000000    0.2645195
512720.0000000    0.2604399
512760.0000000    0.2453182
512800.0000000    0.2572529
512840.0000000    0.2698157
512880.0000000    0.2568218
512920.0000000    0.2477274
512960.0000000    0.2723401
513000.0000000    0.2513384
513040.0000000    0.2713578
513080.0000000    0.2537777
513120.0000000    0.2512290
513160.0000000    0.2620637
513200.0000000    0.2724672
513240.0000000    0.2629502
513280.0000000    0.2534482
513320.0000000    0.2517534
513360.0000000    0.2535475
513400.0000000    0.2534082
513440.0000000    0.2532461
513480.0000000    0.2559882
513520.0000000    0.2521971
513560.0000000    0.2482133
513600.0000000    0.2564417
513640.0000000    0.2537948
513680.0000000    0.2459801
513720.0000000    0.2383161
513760.0000000    0.2579394
513800.0000000    0.2612780
513840.0000000    0.2626072
513880.0000000    0.2603252
513920.0000000    0.2616486
513960.0000000    0.2595319
514000.0000000    0.2602622
514040.0000000    0.2547491
514080.0000000    0.2413335
514120.0000000    0.2477447
514160.0000000    0.2633026
514200.0000000    0.2608871
514240.0000000    0.2705688
514280.0000000    0.2430882
514320.0000000    0.2424707
514360.0000000    0.2472347
514400.0000000    0.2270269
514440.0000000    0.2591476
514480.0000000    0.2333137
514520.0000000    0.2610331
514560.0000000    0.2330780
514600.0000000    0.2412741
514640.0000000    0.2618085
514680.0000000    0.2597927
514720.0000000    0.2468950
514760.0000000    0.2468249
514800.0000000    0.2733425
514840.0000000    0.2635757
514880.0000000    0.2497033
514920.0000000    0.2450109
514960.0000000    0.2479796
515000.0000000    0.2605462
515040.0000000    0.2664916
515080.0000000    0.2459379
515120.0000000    0.2497998
515160.0000000    0.2706490
515200.0000000    0.2676286
515240.0000000    0.2691352
515280.0000000    0.2571360
515320.0000000    0.2626629
515360.0000000    0.2549812
515400.0000000    0.2386545
515440.0000000    0.2442596
515480.0000000    0.2474717
515520.0000000    0.2279457
515560.0000000    0.2393486
515600.0000000    0.2416691
515640.0000000    0.2634814
515680.0000000    0.2590550
515720.0000000    0.2302770
515760.0000000    0.2434841
515800.0000000    0.2366771
515840.0000000    0.2273417
515880.0000000    0.2237684
515920.0000000    0.2129896
515960.0000000    0.2436009
516000.0000000    0.2468082
516040.0000000    0.2159592
516080.0000000    0.2185303
516120.0000000    0.2315163
516160.0000000    0.2344982
516200.0000000    0.2582036
516240.0000000    0.2413002
516280.0000000    0.2245309
516320.0000000    0.2302332
516360.0000000    0.2239767
516400.0000000    0.2183029
516440.0000000    0.2114245
516480.0000000    0.2155841
516520.0000000    0.2298888
516560.0000000    0.2180139
516600.0000000    0.2359182
516640.0000000    0.2363232
516680.0000000    0.2061916
516720.0000000    0.2258999
516760.0000000    0.2287545
516800.0000000    0.2217997
516840.0000000    0.2320489
516880.0000000    0.2390669
516920.0000000    0.2555407
516960.0000000    0.2631499
517000.0000000    0.2492747
517040.0000000    0.2435232
517080.0000000    0.2515543
517120.0000000    0.2522511
517160.0000000    0.2428185
517200.0000000    0.2343545
517240.0000000    0.2414235
517280.0000000    0.2406998
517320.0000000    0.2525951
517360.0000000    0.2374556
517400.0000000    0.2430590
517440.0000000    0.2416300
517480.0000000    0.2503099
517520.0000000    0.2423408
517560.0000000    0.2329313
517600.0000000    0.2479109
517640.0000000    0.2282431
517680.0000000    0.2329405
517720.0000000    0.2348360
517760.0000000    0.2400488
517800.0000000    0.2407483
517840.0000000    0.2465844
517880.0000000    0.2457102
517920.0000000    0.2491241
517960.0000000    0.2487523
518000.0000000    0.2616172
518040.0000000    0.2448886
518080.0000000    0.2349499
518120.0000000    0.2345663
518160.0000000    0.2485029
518200.0000000    0.2377920
518240.0000000    0.2373341
518280.0000000    0.2162585
518320.0000000    0.2369000
518360.0000000    0.2467003
518400.0000000    0.2329418
518440.0000000    0.2267816
518480.0000000    0.2339329
518520.0000000    0.2346115
518560.0000000    0.2391500
518600.0000000    0.2514481
518640.0000000    0.2483711
518680.0000000    0.2586349
518720.0000000    0.2529017
518760.0000000    0.2312683
518800.0000000    0.2317419
518840.0000000    0.2496365
518880.0000000    0.2506889
518920.0000000    0.2289796
518960.0000000    0.2343219
519000.0000000    0.2339808
519040.0000000    0.2277681
519080.0000000    0.2323602
519120.0000000    0.2516181
519160.0000000    0.2526944
519200.0000000    0.2503115
519240.0000000    0.2613671
519280.0000000    0.2556164
519320.0000000    0.2302836
519360.0000000    0.2319431
519400.0000000    0.2412689
519440.0000000    0.2400311
519480.0000000    0.2398496
519520.0000000    0.2552206
519560.0000000    0.2411648
519600.0000000    0.2444437
519640.0000000    0.2485055
519680.0000000    0.2291934
519720.0000000    0.2199427
519760.0000000    0.2382977
519800.0000000    0.2405075
519840.0000000    0.2426198
519880.0000000    0.2345674
519920.0000000    0.2376131
519960.0000000    0.2359619
520000.0000000    0.2380536
520040.0000000    0.2218065
520080.0000000    0.2375368
520120.0000000    0.2380244
520160.0000000    0.2393956
520200.0000000    0.2568527
520240.0000000    0.2270247
520280.0000000    0.2397939
520320.0000000    0.2372591
520360.0000000    0.2299134
520400.0000000    0.2413236
520440.0000000    0.2328241
520480.0000000    0.2495786
520520.0000000    0.2485182
520560.0000000    0.2587087
520600.0000000    0.2565284
520640.0000000    0.2626127
520680.0000000    0.2753485
520720.0000000    0.2697150
520760.0000000    0.2720581
520800.0000000    0.2513577
520840.0000000    0.2289308
520880.0000000    0.2453332
520920.0000000    0.2396412
520960.0000000    0.2525795
521000.0000000    0.2348863
521040.0000000    0.2491725
521080.0000000    0.2456585
521120.0000000    0.2438541
521160.0000000    0.2394533
521200.0000000    0.2474074
521240.0000000    0.2479288
521280.0000000    0.2303602
521320.0000000    0.2348127
521360.0000000    0.2403504
521400.0000000    0.2481362
521440.0000000    0.2574323
521480.0000000    0.2489221
521520.0000000    0.2470704
521560.0000000    0.2485755
521600.0000000    0.2616322
521640.0000000    0.2266331
521680.0000000    0.2479678
521720.0000000    0.2432109
521760.0000000    0.2455859
521800.0000000    0.2555274
521840.0000000    0.2347526
521880.0000000    0.2488186
521920.0000000    0.2495330
521960.0000000    0.2271437
522000.0000000    0.2631690
522040.0000000    0.2603877
522080.0000000    0.2693560
522120.0000000    0.2551340
522160.0000000    0.2777398
522200.0000000    0.2825688
522240.0000000    0.2545096
522280.0000000    0.2773898
522320.0000000    0.2599320
522360.0000000    0.2563431
522400.0000000    0.2586984
522440.0000000    0.2537293
522480.0000000    0.2453743
522520.0000000    0.2578749
522560.0000000    0.2332882
522600.0000000    0.2434833
522640.0000000    0.2467011
522680.0000000    0.2481912
522720.0000000    0.2291396
522760.0000000    0.2407792
522800.0000000    0.2301295
522840.0000000    0.2384516
522880.0000000    0.2395776
522920.0000000    0.2405845
522960.0000000    0.2478769
523000.0000000    0.2348325
523040.0000000    0.2402116
523080.0000000    0.2407044
523120.0000000    0.2541378
523160.0000000    0.2713263
523200.0000000    0.2614304
523240.0000000    0.2706035
523280.0000000    0.2545031
523320.0000000    0.2549204
523360.0000000    0.2472033
523400.0000000    0.2602521
523440.0000000    0.2533847
523480.0000000    0.2416634
523520.0000000    0.2426644
523560.0000000    0.2586702
523600.0000000    0.2551772
523640.0000000    0.2503020
523680.0000000    0.2581270
523720.0000000    0.2336577
523760.0000000    0.2388887
523800.0000000    0.2310576
523840.0000000    0.2336652
523880.0000000    0.2399554
523920.0000000    0.2181931
523960.0000000    0.2234772
524000.0000000    0.2283502
524040.0000000    0.2454581
524080.0000000    0.2369769
524120.0000000    0.2392044
524160.0000000    0.2353989
524200.0000000    0.2422917
524240.0000000    0.2387638
524280.0000000    0.2548525
524320.0000000    0.2434126
524360.0000000    0.2433961
524400.0000000    0.2482067
524440.0000000    0.2465914
524480.0000000    0.2422243
524520.0000000    0.2444043
524560.0000000    0.2519120
524600.0000000    0.2356752
524640.0000000    0.2375901
524680.0000000    0.2354361
524720.0000000    0.2430153
524760.0000000    0.2312674
524800.0000000    0.2444064
524840.0000000    0.2240543
524880.0000000    0.2282290
524920.0000000    0.2242606
524960.0000000    0.2462381
525000.0000000    0.2288507
525040.0000000    0.2457411
525080.0000000    0.2348904
525120.0000000    0.2395285
525160.0000000    0.2246174
525200.0000000    0.2215232
525240.0000000    0.2305685
525280.0000000    0.2300066
525320.0000000    0.2307161
525360.0000000    0.2364658
525400.0000000    0.2443671
525440.0000000    0.2272085
525480.0000000    0.2458363
525520.0000000    0.2398537
525560.0000000    0.2378477
525600.0000000    0.2462397
525640.0000000    0.2461638
525680.0000000    0.2519836
525720.0000000    0.2512107
525760.0000000    0.2548995
525800.0000000    0.2515646
525840.0000000    0.2552331
525880.0000000    0.2674266
525920.0000000    0.2568676
525960.0000000    0.2526554
526000.0000000    0.2617261
526040.0000000    0.2475054
526080.0000000    0.2300345
526120.0000000    0.2317055
526160.0000000    0.2389412
526200.0000000    0.2375051
526240.0000000    0.2342773
526280.0000000    0.2454213
526320.0000000    0.2395728
526360.0000000    0.2280122
526400.0000000    0.2518817
526440.0000000    0.2391006
526480.0000000    0.2544299
526520.0000000    0.2422194
526560.0000000    0.2341992
526600.0000000    0.2263681
526640.0000000    0.2307380
526680.0000000    0.2328193
526720.0000000    0.2403503
526760.0000000    0.2421315
526800.0000000    0.2407892
526840.0000000    0.2464751
526880.0000000    0.2516215
526920.0000000    0.2567940
526960.0000000    0.2474070
527000.0000000    0.2520864
527040.0000000    0.2440476
527080.0000000    0.2461423
527120.0000000    0.2541454
527160.0000000    0.2424185
527200.0000000    0.2483359
527240.0000000    0.2665448
527280.0000000    0.2400634
527320.0000000    0.2775359
527360.0000000    0.2687095
527400.0000000    0.2475224
527440.0000000    0.2459005
527480.0000000    0.2586467
527520.0000000    0.2529056
527560.0000000    0.2398560
527600.0000000    0.2416958
527640.0000000    0.2595092
527680.0000000    0.2477172
527720.0000000    0.2484338
527760.0000000    0.2467669
527800.0000000    0.2470666
527840.0000000    0.2504955
527880.0000000    0.2558768
527920.0000000    0.2635607
527960.0000000    0.2467237
528000.0000000    0.2559318
528040.0000000    0.2529146
528080.0000000    0.2472647
528120.0000000    0.2438304
528160.0000000    0.2563246
528200.0000000    0.2440245
528240.0000000    0.2385761
528280.0000000    0.2370441
528320.0000000    0.2378351
528360.0000000    0.2403668
528400.0000000    0.2455674
528440.0000000    0.2341603
528480.0000000    0.2392758
528520.0000000    0.2339965
528560.0000000    0.2449567
528600.0000000    0.2460731
528640.0000000    0.2454711
528680.0000000    0.2456166
528720.0000000    0.2296747
528760.0000000    0.2438662
528800.0000000    0.2501228
528840.0000000    0.2436796
528880.0000000    0.2614117
528920.0000000    0.2564589
528960.0000000    0.2660175
529000.0000000    0.2418554
529040.0000000    0.2429794
529080.0000000    0.2363030
529120.0000000    0.2373267
529160.0000000    0.2234036
529200.0000000    0.2403946
529240.0000000    0.2488534
529280.0000000    0.2313484
529320.0000000    0.2375413
529360.0000000    0.2479579
529400.0000000    0.2493630
529440.0000000    0.2469803
529480.0000000    0.2538068
529520.0000000    0.2334738
529560.0000000    0.2497507
529600.0000000    0.2550905
529640.0000000    0.2451717
529680.0000000    0.2314280
529720.0000000    0.2440372
529760.0000000    0.2375422
529800.0000000    0.2485155
529840.0000000    0.2490622
529880.0000000    0.2416490
529920.0000000    0.2470643
529960.0000000    0.2333522
530000.0000000    0.2455892
530040.0000000    0.2326207
530080.0000000    0.2453010
530120.0000000    0.2313204
530160.0000000    0.2387858
530200.0000000    0.2459342
530240.0000000    0.2357567
530280.0000000    0.2399645
530320.0000000    0.2570800
530360.0000000    0.2457284
530400.0000000    0.2515404
530440.0000000    0.2436768
530480.0000000    0.2538685
530520.0000000    0.2513899
530560.0000000    0.2376000
530600.0000000    0.2394135
530640.0000000    0.2376841
530680.0000000    0.2442630
530720.0000000    0.2383361
530760.0000000    0.2459665
530800.0000000    0.2451227
530840.0000000    0.2408299
530880.0000000    0.2440219
530920.0000000    0.2426010
530960.0000000    0.2346541
531000.0000000    0.2344128
531040.0000000    0.2262360
531080.0000000    0.2399323
531120.0000000    0.2540147
531160.0000000    0.2563515
531200.0000000    0.2417393
531240.0000000    0.2331708
531280.0000000    0.2593958
531320.0000000    0.2465462
531360.0000000    0.2453646
531400.0000000    0.2569892
531440.0000000    0.2594195
531480.0000000    0.2399232
531520.0000000    0.2545847
531560.0000000    0.2368848
531600.0000000    0.2399281
531640.0000000    0.2422626
531680.0000000    0.2432287
531720.0000000    0.2639935
531760.0000000    0.2549581
531800.0000000    0.2312022
531840.0000000    0.2403122
531880.0000000    0.2443702
531920.0000000    0.2512113
531960.0000000    0.2421025
532000.0000000    0.2367752
532040.0000000    0.2472124
532080.0000000    0.2461565
532120.0000000    0.2467490
532160.0000000    0.2405584
532200.0000000    0.2673486
532240.0000000    0.2491858
532280.0000000    0.2484566
532320.0000000    0.2651736
532360.0000000    0.2537959
532400.0000000    0.2487144
532440.0000000    0.2406958
532480.0000000    0.2496630
532520.0000000    0.2455307
532560.0000000    0.2490224
532600.0000000    0.2617879
532640.0000000    0.2599032
532680.0000000    0.2642158
532720.0000000    0.2586106
532760.0000000    0.2483258
532800.0000000    0.2508324
532840.0000000    0.2454050
532880.0000000    0.2599381
532920.0000000    0.2571589
532960.0000000    0.2534145
533000.0000000    0.2461248
533040.0000000    0.2542234
533080.0000000    0.2495290
533120.0000000    0.2361445
533160.0000000    0.2420664
533200.0000000    0.2455261
533240.0000000    0.2584635
533280.0000000    0.2595053
533320.0000000    0.2483075
533360.0000000    0.2354053
533400.0000000    0.2420474
533440.0000000    0.2377208
533480.0000000    0.2438199
533520.0000000    0.2399174
533560.0000000    0.2566120
533600.0000000    0.2515389
533640.0000000    0.2537912
533680.0000000    0.2620799
533720.0000000    0.2500983
533760.0000000    0.2490485
533800.0000000    0.2421640
533840.0000000    0.2387994
533880.0000000    0.2453052
533920.0000000    0.2384409
533960.0000000    0.2432141
534000.0000000    0.2408792
534040.0000000    0.2614673
534080.0000000    0.2456506
534120.0000000    0.2558518
534160.0000000    0.2384971
534200.0000000    0.2573794
534240.0000000    0.2408043
534280.0000000    0.2461847
534320.0000000    0.2408412
534360.0000000    0.2493107
534400.0000000    0.2489871
534440.0000000    0.2571135
534480.0000000    0.2557113
534520.0000000    0.2508879
534560.0000000    0.2711923
534600.0000000    0.2708415
534640.0000000    0.2748354
534680.0000000    0.2708956
534720.0000000    0.2685436
534760.0000000    0.2539611
534800.0000000    0.2604108
534840.0000000    0.2779681
534880.0000000    0.2607539
534920.0000000    0.2483295
534960.0000000    0.2649115
535000.0000000    0.2588049
535040.0000000    0.2712780
535080.0000000    0.2646593
535120.0000000    0.2680669
535160.0000000    0.2423156
535200.0000000    0.2583285
535240.0000000    0.2395962
535280.0000000    0.2393046
535320.0000000    0.2478261
535360.0000000    0.2438811
535400.0000000    0.2490719
535440.0000000    0.2592808
535480.0000000    0.2550083
535520.0000000    0.2587899
535560.0000000    0.2351148
535600.0000000    0.2536001
535640.0000000    0.2373125
535680.0000000    0.2486148
535720.0000000    0.2433104
535760.0000000    0.2533397
535800.0000000    0.2447474
535840.0000000    0.2393438
535880.0000000    0.2491338
535920.0000000    0.2532126
535960.0000000    0.2444331
536000.0000000    0.2579105
536040.0000000    0.2537229
536080.0000000    0.2451625
536120.0000000    0.2530269
536160.0000000    0.2390033
536200.0000000    0.2480977
536240.0000000    0.2495956
536280.0000000    0.2478759
536320.0000000    0.2466348
536360.0000000    0.2379917
536400.0000000    0.2352433
536440.0000000    0.2522005
536480.0000000    0.2472363
536520.0000000    0.2556666
536560.0000000    0.2524170
536600.0000000    0.2550432
536640.0000000    0.2566591
536680.0000000    0.2567744
536720.0000000    0.2335615
536760.0000000    0.2443946
536800.0000000    0.2325297
536840.0000000    0.2468365
536880.0000000    0.2382911
536920.0000000    0.2520422
536960.0000000    0.2600629
537000.0000000    0.2604288
537040.0000000    0.2551878
537080.0000000    0.2703928
537120.0000000    0.2588297
537160.0000000    0.2455217
537200.0000000    0.2641611
537240.0000000    0.2402277
537280.0000000    0.2460328
537320.0000000    0.2404639
537360.0000000    0.2645136
537400.0000000    0.2517360
537440.0000000    0.2477643
537480.0000000    0.2534188
537520.0000000    0.2558909
537560.0000000    0.2567282
537600.0000000    0.2526771
537640.0000000    0.2525989
537680.0000000    0.2515429
537720.0000000    0.2558140
537760.0000000    0.2694751
537800.0000000    0.2588105
537840.0000000    0.2710128
537880.0000000    0.2698526
537920.0000000    0.2662131
537960.0000000    0.2630159
538000.0000000    0.2686896
538040.0000000    0.2608559
538080.0000000    0.2688563
538120.0000000    0.2633477
538160.0000000    0.2585131
538200.0000000    0.2528975
538240.0000000    0.2561878
538280.0000000    0.2557621
538320.0000000    0.2496312
538360.0000000    0.2701800
538400.0000000    0.2706609
538440.0000000    0.2690992
538480.0000000    0.2492904
538520.0000000    0.2622524
538560.0000000    0.2510655
538600.0000000    0.2701811
538640.0000000    0.2435373
538680.0000000    0.2541534
538720.0000000    0.2502435
538760.0000000    0.2504068
538800.0000000    0.2426998
538840.0000000    0.2598843
538880.0000000    0.2522855
538920.0000000    0.2623204
538960.0000000    0.2629814
539000.0000000    0.2588228
539040.0000000    0.2695725
539080.0000000    0.2709469
539120.0000000    0.2534602
539160.0000000    0.2636339
539200.0000000    0.2565357
539240.0000000    0.2595828
539280.0000000    0.2612852
539320.0000000    0.2639054
539360.0000000    0.2440988
539400.0000000    0.2580363
539440.0000000    0.2561525
539480.0000000    0.2477585
539520.0000000    0.2475937
539560.0000000    0.2387086
539600.0000000    0.2397500
539640.0000000    0.2465973
539680.0000000    0.2622245
539720.0000000    0.2502373
539760.0000000    0.2411738
539800.0000000    0.2571019
539840.0000000    0.2474951
539880.0000000    0.2552026
539920.0000000    0.2390628
539960.0000000    0.2542955
540000.0000000    0.2525410
540040.0000000    0.2379916
540080.0000000    0.2491294
540120.0000000    0.2421279
540160.0000000    0.2391051
540200.0000000    0.2617408
540240.0000000    0.2433319
540280.0000000    0.2502221
540320.0000000    0.2464942
540360.0000000    0.2435534
540400.0000000    0.2364750
540440.0000000    0.2428693
540480.0000000    0.2426454
540520.0000000    0.2416653
540560.0000000    0.2510152
540600.0000000    0.2423420
540640.0000000    0.2510835
540680.0000000    0.2504207
540720.0000000    0.2590455
540760.0000000    0.2540059
540800.0000000    0.2489200
540840.0000000    0.2471830
540880.0000000    0.2561041
540920.0000000    0.2509081
540960.0000000    0.2535700
541000.0000000    0.2531456
541040.0000000    0.2407803
541080.0000000    0.2522727
541120.0000000    0.2627684
541160.0000000    0.2620487
541200.0000000    0.2501258
541240.0000000    0.2507539
541280.0000000    0.2622796
541320.0000000    0.2470359
541360.0000000    0.2665135
541400.0000000    0.2379701
541440.0000000    0.2391712
541480.0000000    0.2186999
541520.0000000    0.2295763
541560.0000000    0.2435976
541600.0000000    0.2344854
541640.0000000    0.2347002
541680.0000000    0.2420060
541720.0000000    0.2426162
541760.0000000    0.2317622
541800.0000000    0.2384020
541840.0000000    0.2548735
541880.0000000    0.2591684
541920.0000000    0.2440127
541960.0000000    0.2400144
542000.0000000    0.2342309
542040.0000000    0.2541093
542080.0000000    0.2495137
542120.0000000    0.2376796
542160.0000000    0.2476254
542200.0000000    0.2392181
542240.0000000    0.2475668
542280.0000000    0.2488672
542320.0000000    0.2507971
542360.0000000    0.2580416
542400.0000000    0.2379206
542440.0000000    0.2387457
542480.0000000    0.2375243
542520.0000000    0.2358346
542560.0000000    0.2450023
542600.0000000    0.2478211
542640.0000000    0.2541367
542680.0000000    0.2396764
542720.0000000    0.2401413
542760.0000000    0.2608585
542800.0000000    0.2523653
542840.0000000    0.2594182
542880.0000000    0.2419939
542920.0000000    0.2381276
542960.0000000    0.2529346
543000.0000000    0.2486830
543040.0000000    0.2316802
543080.0000000    0.2357397
543120.0000000    0.2315384
543160.0000000    0.2515428
543200.0000000    0.2375510
543240.0000000    0.2428336
543280.0000000    0.2274682
543320.0000000    0.2434520
543360.0000000    0.2461282
543400.0000000    0.2389799
543440.0000000    0.2535578
543480.0000000    0.2387725
543520.0000000    0.2353377
543560.0000000    0.2424296
543600.0000000    0.2505066
543640.0000000    0.2396657
543680.0000000    0.2339427
543720.0000000    0.2402708
543760.0000000    0.2374210
543800.0000000    0.2214658
543840.0000000    0.2318436
543880.0000000    0.2455898
543920.0000000    0.2549271
543960.0000000    0.2452685
544000.0000000    0.2416130
544040.0000000    0.2269543
544080.0000000    0.2465959
544120.0000000    0.2425812
544160.0000000    0.2547728
544200.0000000    0.2513849
544240.0000000    0.2502241
544280.0000000    0.2593254
544320.0000000    0.2491608
544360.0000000    0.2626374
544400.0000000    0.2592134
544440.0000000    0.2597196
544480.0000000    0.2492160
544520.0000000    0.2422141
544560.0000000    0.2512926
544600.0000000    0.2398606
544640.0000000    0.2397363
544680.0000000    0.2456342
544720.0000000    0.2548676
544760.0000000    0.2611184
544800.0000000    0.2589536
544840.0000000    0.2481000
544880.0000000    0.2393902
544920.0000000    0.2326651
544960.0000000    0.2487060
545000.0000000    0.2346584
545040.0000000    0.2359464
545080.0000000    0.2326233
545120.0000000    0.2399889
545160.0000000    0.2438082
545200.0000000    0.2431313
545240.0000000    0.2350150
545280.0000000    0.2427662
545320.0000000    0.2511300
545360.0000000    0.2417633
545400.0000000    0.2527136
545440.0000000    0.2415188
545480.0000000    0.2506059
545520.0000000    0.2497834
545560.0000000    0.2379145
545600.0000000    0.2384768
545640.0000000    0.2463814
545680.0000000    0.2439117
545720.0000000    0.2432666
545760.0000000    0.2409893
545800.0000000    0.2474986
545840.0000000    0.2600390
545880.0000000    0.2530357
545920.0000000    0.2392773
545960.0000000    0.2454040
546000.0000000    0.2409178
546040.0000000    0.2520697
546080.0000000    0.2449102
546120.0000000    0.2548888
546160.0000000    0.2473468
546200.0000000    0.2527005
546240.0000000    0.2434129
546280.0000000    0.2425310
546320.0000000    0.2599927
546360.0000000    0.2580169
546400.0000000    0.2357753
546440.0000000    0.2578233
546480.0000000    0.2530708
546520.0000000    0.2673301
546560.0000000    0.2343020
546600.0000000    0.2527907
546640.0000000    0.2660867
546680.0000000    0.2542665
546720.0000000    0.2683809
546760.0000000    0.2737659
546800.0000000    0.2654593
546840.0000000    0.2667379
546880.0000000    0.2630397
546920.0000000    0.2627987
546960.0000000    0.2573536
547000.0000000    0.2630338
547040.0000000    0.2490297
547080.0000000    0.2654127
547120.0000000    0.2624114
547160.0000000    0.2651749
547200.0000000    0.2784033
547240.0000000    0.2562136
547280.0000000    0.2619723
547320.0000000    0.2545856
547360.0000000    0.2493444
547400.0000000    0.2430116
547440.0000000    0.2333795
547480.0000000    0.2468303
547520.0000000    0.2314809
547560.0000000    0.2386432
547600.0000000    0.2300736
547640.0000000    0.2364268
547680.0000000    0.2425882
547720.0000000    0.2607039
547760.0000000    0.2431006
547800.0000000    0.2457875
547840.0000000    0.2426513
547880.0000000    0.2444745
547920.0000000    0.2362386
547960.0000000    0.2381796
548000.0000000    0.2371421
548040.0000000    0.2344409
548080.0000000    0.2275732
548120.0000000    0.2410145
548160.0000000    0.2519563
548200.0000000    0.2609514
548240.0000000    0.2498758
548280.0000000    0.2406279
548320.0000000    0.2309590
548360.0000000    0.2476070
548400.0000000    0.2461811
548440.0000000    0.2380082
548480.0000000    0.2378301
548520.0000000    0.2399123
548560.0000000    0.2284991
548600.0000000    0.2506995
548640.0000000    0.2486830
548680.0000000    0.2480074
548720.0000000    0.2546321
548760.0000000    0.2528273
548800.0000000    0.2463742
548840.0000000    0.2450594
548880.0000000    0.2530982
548920.0000000    0.2463186
548960.0000000    0.2446638
549000.0000000    0.2456040
549040.0000000    0.2513429
549080.0000000    0.2486063
549120.0000000    0.2560537
549160.0000000    0.2455340
549200.0000000    0.2523914
549240.0000000    0.2406478
549280.0000000    0.2553354
549320.0000000    0.2518046
549360.0000000    0.2553608
549400.0000000    0.2456960
549440.0000000    0.2368656
549480.0000000    0.2421995
549520.0000000    0.2537930
549560.0000000    0.2502475
549600.0000000    0.2384925
549640.0000000    0.2353453
549680.0000000    0.2410439
549720.0000000    0.2380833
549760.0000000    0.2322770
549800.0000000    0.2392604
549840.0000000    0.2382361
549880.0000000    0.2347573
549920.0000000    0.2415179
549960.0000000    0.2423053
550000.0000000    0.2431025
550040.0000000    0.2417131
550080.0000000    0.2480329
550120.0000000    0.2410755
550160.0000000    0.2492570
550200.0000000    0.2388559
550240.0000000    0.2342441
550280.0000000    0.2296596
550320.0000000    0.2297888
550360.0000000    0.2376643
550400.0000000    0.2365973
550440.0000000    0.2424676
550480.0000000    0.2404585
550520.0000000    0.2300271
550560.0000000    0.2296076
550600.0000000    0.2379974
550640.0000000    0.2297977
550680.0000000    0.2443654
550720.0000000    0.2346438
550760.0000000    0.2323760
550800.0000000    0.2497778
550840.0000000    0.2446090
550880.0000000    0.2502459
550920.0000000    0.2415595
550960.0000000    0.2606261
551000.0000000    0.2414019
551040.0000000    0.2367515
551080.0000000    0.2543185
551120.0000000    0.2524527
551160.0000000    0.2372659
551200.0000000    0.2423479
551240.0000000    0.2453166
551280.0000000    0.2377705
551320.0000000    0.2564407
551360.0000000    0.2486954
551400.0000000    0.2270743
551440.0000000    0.2463498
551480.0000000    0.2449154
551520.0000000    0.2477591
551560.0000000    0.2505789
551600.0000000    0.2695314
551640.0000000    0.2537989
551680.0000000    0.2592247
551720.0000000    0.2565593
551760.0000000    0.2484241
551800.0000000    0.2504490
551840.0000000    0.2479179
551880.0000000    0.2545916
551920.0000000    0.2473357
551960.0000000    0.2561570
552000.0000000    0.2510784
552040.0000000    0.2610494
552080.0000000    0.2358791
552120.0000000    0.2558927
552160.0000000    0.2509955
552200.0000000    0.2606455
552240.0000000    0.2510408
552280.0000000    0.2659139
552320.0000000    0.2647588
552360.0000000    0.2492430
552400.0000000    0.2618831
552440.0000000    0.2579521
552480.0000000    0.2590195
552520.0000000    0.2738077
552560.0000000    0.2608118
552600.0000000    0.2553232
552640.0000000    0.2378295
552680.0000000    0.2392454
552720.0000000    0.2428663
552760.0000000    0.2381965
552800.0000000    0.2599561
552840.0000000    0.2559474
552880.0000000    0.2581177
552920.0000000    0.2622571
552960.0000000    0.2632988
553000.0000000    0.2518262
553040.0000000    0.2453036
553080.0000000    0.2680720
553120.0000000    0.2522024
553160.0000000    0.2646788
553200.0000000    0.2669377
553240.0000000    0.2665247
553280.0000000    0.2594933
553320.0000000    0.2390003
553360.0000000    0.2543824
553400.0000000    0.2504719
553440.0000000    0.2660470
553480.0000000    0.2629269
553520.0000000    0.2566578
553560.0000000    0.2665849
553600.0000000    0.2699395
553640.0000000    0.2763970
553680.0000000    0.2727387
553720.0000000    0.2907362
553760.0000000    0.2713612
553800.0000000    0.2550778
553840.0000000    0.2584211
553880.0000000    0.2708432
553920.0000000    0.2503334
553960.0000000    0.2495955
554000.0000000    0.2608779
554040.0000000    0.2622927
554080.0000000    0.2608328
554120.0000000    0.2530276
554160.0000000    0.2519669
554200.0000000    0.2559818
554240.0000000    0.2698967
554280.0000000    0.2716615
554320.0000000    0.2584901
554360.0000000    0.2574108
554400.0000000    0.2574512
554440.0000000    0.2697763
554480.0000000    0.2561417
554520.0000000    0.2651063
554560.0000000    0.2695408
554600.0000000    0.2578602
554640.0000000    0.2550358
554680.0000000    0.2477025
554720.0000000    0.2714492
554760.0000000    0.2752702
554800.0000000    0.2576733
554840.0000000    0.2522765
554880.0000000    0.2605529
554920.0000000    0.2636654
554960.0000000    0.2650596
555000.0000000    0.2578745
555040.0000000    0.2665888
555080.0000000    0.2665777
555120.0000000    0.2625120
555160.0000000    0.2594629
555200.0000000    0.2565507
555240.0000000    0.2616531
555280.0000000    0.2530809
555320.0000000    0.2636290
555360.0000000    0.2553720
555400.0000000    0.2533173
555440.0000000    0.2522058
555480.0000000    0.2555605
555520.0000000    0.2613565
555560.0000000    0.2648294
555600.0000000    0.2624671
555640.0000000    0.2583735
555680.0000000    0.2567976
555720.0000000    0.2611229
555760.0000000    0.2544773
555800.0000000    0.2624730
555840.0000000    0.2724130
555880.0000000    0.2502451
555920.0000000    0.2675840
555960.0000000    0.2607121
556000.0000000    0.2706304
556040.0000000    0.2686680
556080.0000000    0.2631925
556120.0000000    0.2486847
556160.0000000    0.2590275
556200.0000000    0.2655246
556240.0000000    0.2535031
556280.0000000    0.2496583
556320.0000000    0.2613841
556360.0000000    0.2491089
556400.0000000    0.2588412
556440.0000000    0.2471556
556480.0000000    0.2600553
556520.0000000    0.2455942
556560.0000000    0.2472514
556600.0000000    0.2418802
556640.0000000    0.2634190
556680.0000000    0.2646276
556720.0000000    0.2772723
556760.0000000    0.2706779
556800.0000000    0.2610589
556840.0000000    0.2532741
556880.0000000    0.2445207
556920.0000000    0.2540832
556960.0000000    0.2538425
557000.0000000    0.2609352
557040.0000000    0.2608932
557080.0000000    0.2758367
557120.0000000    0.2696031
557160.0000000    0.2589269
557200.0000000    0.2447388
557240.0000000    0.2396552
557280.0000000    0.2399032
557320.0000000    0.2477718
557360.0000000    0.2461312
557400.0000000    0.2549720
557440.0000000    0.2598057
557480.0000000    0.2606027
557520.0000000    0.2508461
557560.0000000    0.2573740
557600.0000000    0.2670738
557640.0000000    0.2602983
557680.0000000    0.2457832
557720.0000000    0.2605236
557760.0000000    0.2722516
557800.0000000    0.2658804
557840.0000000    0.2596856
557880.0000000    0.2637443
557920.0000000    0.2729666
557960.0000000    0.2624148
558000.0000000    0.2611733
558040.0000000    0.2667032
558080.0000000    0.2597461
558120.0000000    0.2583137
558160.0000000    0.2676886
558200.0000000    0.2649520
558240.0000000    0.2710049
558280.0000000    0.2703186
558320.0000000    0.2786372
558360.0000000    0.2792943
558400.0000000    0.2799472
558440.0000000    0.2804721
558480.0000000    0.2672992
558520.0000000    0.2557851
558560.0000000    0.2571446
558600.0000000    0.2598504
558640.0000000    0.2598596
558680.0000000    0.2532467
558720.0000000    0.2555431
558760.0000000    0.2589947
558800.0000000    0.2427073
558840.0000000    0.2633313
558880.0000000    0.2590117
558920.0000000    0.2718414
558960.0000000    0.2714013
559000.0000000    0.2803811
559040.0000000    0.2790152
559080.0000000    0.2820103
559120.0000000    0.2689838
559160.0000000    0.2762519
559200.0000000    0.2536632
559240.0000000    0.2583745
559280.0000000    0.2563375
559320.0000000    0.2570587
559360.0000000    0.2494343
559400.0000000    0.2803565
559440.0000000    0.2605682
559480.0000000    0.2538726
559520.0000000    0.2571993
559560.0000000    0.2533376
559600.0000000    0.2530565
559640.0000000    0.2512376
559680.0000000    0.2441026
559720.0000000    0.2573736
559760.0000000    0.2542457
559800.0000000    0.2645328
559840.0000000    0.2583518
559880.0000000    0.2572878
559920.0000000    0.2557905
559960.0000000    0.2523032
560000.0000000    0.2542329
560040.0000000    0.2544392
560080.0000000    0.2479446
560120.0000000    0.2626256
560160.0000000    0.2668163
560200.0000000    0.2630015
560240.0000000    0.2508505
560280.0000000    0.2611529
560320.0000000    0.2614185
560360.0000000    0.2486573
560400.0000000    0.2570548
560440.0000000    0.2377089
560480.0000000    0.2628043
560520.0000000    0.2646594
560560.0000000    0.2574080
560600.0000000    0.2650774
560640.0000000    0.2617261
560680.0000000    0.2439264
560720.0000000    0.2480948
560760.0000000    0.2473051
560800.0000000    0.2401212
560840.0000000    0.2526238
560880.0000000    0.2645531
560920.0000000    0.2556669
560960.0000000    0.2587333
561000.0000000    0.2568680
561040.0000000    0.2655118
561080.0000000    0.2550981
561120.0000000    0.2615995
561160.0000000    0.2612855
561200.0000000    0.2584198
561240.0000000    0.2558230
561280.0000000    0.2481446
561320.0000000    0.2467490
561360.0000000    0.2699357
561400.0000000    0.2368163
561440.0000000    0.2685163
561480.0000000    0.2566411
561520.0000000    0.2499661
561560.0000000    0.2527149
561600.0000000    0.2481074
561640.0000000    0.2784980
561680.0000000    0.2753241
561720.0000000    0.2740274
561760.0000000    0.2724234
561800.0000000    0.2746283
561840.0000000    0.2585719
561880.0000000    0.2650320
561920.0000000    0.2764815
561960.0000000    0.2696829
562000.0000000    0.2612520
562040.0000000    0.2634127
562080.0000000    0.2617592
562120.0000000    0.2635376
562160.0000000    0.2631180
562200.0000000    0.2606135
562240.0000000    0.2657541
562280.0000000    0.2738447
562320.0000000    0.2617862
562360.0000000    0.2689610
562400.0000000    0.2636720
562440.0000000    0.2850235
562480.0000000    0.2789841
562520.0000000    0.2686587
562560.0000000    0.2656320
562600.0000000    0.2736142
562640.0000000    0.2708558
562680.0000000    0.2688722
562720.0000000    0.2763032
562760.0000000    0.2648536
562800.0000000    0.2752023
562840.0000000    0.2863388
562880.0000000    0.2692776
562920.0000000    0.2693175
562960.0000000    0.2649516
563000.0000000    0.2640006
563040.0000000    0.2685584
563080.0000000    0.2654276
563120.0000000    0.2659537
563160.0000000    0.2507777
563200.0000000    0.2571594
563240.0000000    0.2636936
563280.0000000    0.2538697
563320.0000000    0.2525138
563360.0000000    0.2473096
563400.0000000    0.2528978
563440.0000000    0.2567977
563480.0000000    0.2393737
563520.0000000    0.2505661
563560.0000000    0.2440276
563600.0000000    0.2467334
563640.0000000    0.2559098
563680.0000000    0.2380141
563720.0000000    0.2350080
563760.0000000    0.2396277
563800.0000000    0.2592076
563840.0000000    0.2615666
563880.0000000    0.2500147
563920.0000000    0.2511306
563960.0000000    0.2485718
564000.0000000    0.2460995
564040.0000000    0.2608662
564080.0000000    0.2712799
564120.0000000    0.2587488
564160.0000000    0.2576678
564200.0000000    0.2611663
564240.0000000    0.2770956
564280.0000000    0.2562803
564320.0000000    0.2661782
564360.0000000    0.2541815
564400.0000000    0.2588338
564440.0000000    0.2645371
564480.0000000    0.2517657
564520.0000000    0.2505116
564560.0000000    0.2465345
564600.0000000    0.2729235
564640.0000000    0.2429248
564680.0000000    0.2545702
564720.0000000    0.2631660
564760.0000000    0.2571324
564800.0000000    0.2558868
564840.0000000    0.2631764
564880.0000000    0.2586165
564920.0000000    0.2584540
564960.0000000    0.2573938
565000.0000000    0.2419666
565040.0000000    0.2368261
565080.0000000    0.2472336
565120.0000000    0.2540696
565160.0000000    0.2451987
565200.0000000    0.2633130
565240.0000000    0.2461816
565280.0000000    0.2480028
565320.0000000    0.2473018
565360.0000000    0.2488078
565400.0000000    0.2553129
565440.0000000    0.2584539
565480.0000000    0.2654158
565520.0000000    0.2606089
565560.0000000    0.2494534
565600.0000000    0.2515402
565640.0000000    0.2554500
565680.0000000    0.2586938
565720.0000000    0.2457388
565760.0000000    0.2508952
565800.0000000    0.2460110
565840.0000000    0.2607158
565880.0000000    0.2596842
565920.0000000    0.2532670
565960.0000000    0.2696497
566000.0000000    0.2557338
566040.0000000    0.2606033
566080.0000000    0.2605437
566120.0000000    0.2640972
566160.0000000    0.2717484
566200.0000000    0.2588445
566240.0000000    0.2641658
566280.0000000    0.2598434
566320.0000000    0.2724765
566360.0000000    0.2551295
566400.0000000    0.2563009
566440.0000000    0.2651109
566480.0000000    0.2691461
566520.0000000    0.2483346
566560.0000000    0.2622991
566600.0000000    0.2667251
566640.0000000    0.2634284
566680.0000000    0.2772933
566720.0000000    0.2711263
566760.0000000    0.2658269
566800.0000000    0.2546202
566840.0000000    0.2593290
566880.0000000    0.2716161
566920.0000000    0.2656961
566960.0000000    0.2648205
567000.0000000    0.2622715
567040.0000000    0.2683037
567080.0000000    0.2705299
567120.0000000    0.2519729
567160.0000000    0.2567349
567200.0000000    0.2464339
567240.0000000    0.2598527
567280.0000000    0.2796268
567320.0000000    0.2651124
567360.0000000    0.2624269
567400.0000000    0.2799899
567440.0000000    0.2626626
567480.0000000    0.2670942
567520.0000000    0.2622727
567560.0000000    0.2675873
567600.0000000    0.2631172
567640.0000000    0.2532496
567680.0000000    0.2476290
567720.0000000    0.2667985
567760.0000000    0.2714104
567800.0000000    0.2546390
567840.0000000    0.2710206
567880.0000000    0.2692367
567920.0000000    0.2612211
567960.0000000    0.2556242
568000.0000000    0.2773259
568040.0000000    0.2745525
568080.0000000    0.2739387
568120.0000000    0.2605433
568160.0000000    0.2550387
568200.0000000    0.2722366
568240.0000000    0.2725246
568280.0000000    0.2753422
568320.0000000    0.2636475
568360.0000000    0.2706482
568400.0000000    0.2712472
568440.0000000    0.2728150
568480.0000000    0.2711088
568520.0000000    0.2685061
568560.0000000    0.2797945
568600.0000000    0.2601940
568640.0000000    0.2773823
568680.0000000    0.2588653
568720.0000000    0.2597080
568760.0000000    0.2553135
568800.0000000    0.2706509
568840.0000000    0.2771482
568880.0000000    0.2779060
568920.0000000    0.2769709
568960.0000000    0.2761098
569000.0000000    0.2896078
569040.0000000    0.2706881
569080.0000000    0.2794305
569120.0000000    0.2700541
569160.0000000    0.2693309
569200.0000000    0.2758242
569240.0000000    0.2560214
569280.0000000    0.2764685
569320.0000000    0.2820064
569360.0000000    0.2792170
569400.0000000    0.2647092
569440.0000000    0.2757884
569480.0000000    0.2664121
569520.0000000    0.2605916
569560.0000000    0.2674884
569600.0000000    0.2744606
569640.0000000    0.2748295
569680.0000000    0.2710592
569720.0000000    0.2686390
569760.0000000    0.2561881
569800.0000000    0.2567838
569840.0000000    0.2550668
569880.0000000    0.2702469
569920.0000000    0.2516815
569960.0000000    0.2569491
570000.0000000    0.2691934
570040.0000000    0.2596819
570080.0000000    0.2604021
570120.0000000    0.2707545
570160.0000000    0.2644310
570200.0000000    0.2671848
570240.0000000    0.2644478
570280.0000000    0.2668971
570320.0000000    0.2612085
570360.0000000    0.2606412
570400.0000000    0.2603376
570440.0000000    0.2371243
570480.0000000    0.2496299
570520.0000000    0.2551565
570560.0000000    0.2599464
570600.0000000    0.2482435
570640.0000000    0.2589842
570680.0000000    0.2573465
570720.0000000    0.2511645
570760.0000000    0.2623161
570800.0000000    0.2577607
570840.0000000    0.2561077
570880.0000000    0.2717569
570920.0000000    0.2738870
570960.0000000    0.2695111
571000.0000000    0.2651998
571040.0000000    0.2585952
571080.0000000    0.2649964
571120.0000000    0.2591050
571160.0000000    0.2612407
571200.0000000    0.2618111
571240.0000000    0.2744218
571280.0000000    0.2642419
571320.0000000    0.2640075
571360.0000000    0.2694221
571400.0000000    0.2637576
571440.0000000    0.2393652
571480.0000000    0.2523005
571520.0000000    0.2509622
571560.0000000    0.2620487
571600.0000000    0.2440779
571640.0000000    0.2544336
571680.0000000    0.2628537
571720.0000000    0.2591163
571760.0000000    0.2655248
571800.0000000    0.2786986
571840.0000000    0.2534965
571880.0000000    0.2650127
571920.0000000    0.2620971
571960.0000000    0.2593398
572000.0000000    0.2699023
572040.0000000    0.2621182
572080.0000000    0.2622388
572120.0000000    0.2530771
572160.0000000    0.2701956
572200.0000000    0.2631304
572240.0000000    0.2544788
572280.0000000    0.2629447
572320.0000000    0.2546884
572360.0000000    0.2645036
572400.0000000    0.2753285
572440.0000000    0.2531072
572480.0000000    0.2639903
572520.0000000    0.2603765
572560.0000000    0.2533697
572600.0000000    0.2567314
572640.0000000    0.2539202
572680.0000000    0.2626802
572720.0000000    0.2625758
572760.0000000    0.2694617
572800.0000000    0.2529269
572840.0000000    0.2536101
572880.0000000    0.2586107
572920.0000000    0.2639313
572960.0000000    0.2697533
573000.0000000    0.2655029
573040.0000000    0.2744416
573080.0000000    0.2538619
573120.0000000    0.2582313
573160.0000000    0.2596180
573200.0000000    0.2628745
573240.0000000    0.2521304
573280.0000000    0.2640597
573320.0000000    0.2722986
573360.0000000    0.2664044
573400.0000000    0.2628948
573440.0000000    0.2669903
573480.0000000    0.2620495
573520.0000000    0.2564070
573560.0000000    0.2633395
573600.0000000    0.2750840
573640.0000000    0.2860203
573680.0000000    0.2739402
573720.0000000    0.2702696
573760.0000000    0.2562238
573800.0000000    0.2692439
573840.0000000    0.2659833
573880.0000000    0.2622700
573920.0000000    0.2514726
573960.0000000    0.2545150
574000.0000000    0.2575411
574040.0000000    0.2548237
574080.0000000    0.2597031
574120.0000000    0.2574189
574160.0000000    0.2603989
574200.0000000    0.2622802
574240.0000000    0.2660408
574280.0000000    0.2725999
574320.0000000    0.2626053
[truncated: 297,978 more chars]
