# Supplementary material for: Comment on 'Valid molecular dynamics simulations of human hemoglobin require a surprisingly large box size'
Source: eLife. 2019 Jun 20;8:e44718. doi: 10.7554/eLife.44718 (PMC6586461; doi:10.7554/eLife.44718)
Supplement: Figure 1—source data 1. — The zip archive contains a README file describing which source files correspond to the different panels. [file elife-44718-fig1-data1.zip › figure1/panels_AB/150A/h/rmsd_2dn3.xvg]

# This file was created Sun Jan  6 21:51:52 2019
# Created by:
#                       :-) GROMACS - gmx rms, 2018.4 (-:
# 
# Executable:   /mpcdf/soft/SLE_12_SP3/packages/skylake/gromacs/gcc_6-impi_2018_4/2018.4/bin/gmx
# Data prefix:  /mpcdf/soft/SLE_12_SP3/packages/skylake/gromacs/gcc_6-impi_2018_4/2018.4
# Working dir:  /cobra/u/bgroot/hemoglobin/150a-elife/eq8gpu
# Command line:
#   gmx rms -s ../2dn3/conf.pdb -f xx.xtc -o rmsd_2dn3.xvg -nice 0
# gmx rms is part of G R O M A C S:
#
# Getting the Right Output Means no Artefacts in Calculating Stuff
#
@    title "RMSD"
@    xaxis  label "Time (ps)"
@    yaxis  label "RMSD (nm)"
@TYPE xy
@ subtitle "Backbone after lsq fit to Backbone"
   0.0000000    0.2454058
  40.0000000    0.2832940
  80.0000000    0.2679655
 120.0000000    0.2777220
 160.0000000    0.2820099
 200.0000000    0.2987987
 240.0000000    0.2993827
 280.0000000    0.2875437
 320.0000000    0.2811768
 360.0000000    0.2935424
 400.0000000    0.2840098
 440.0000000    0.2736278
 480.0000000    0.2769611
 520.0000000    0.2694778
 560.0000000    0.2653574
 600.0000000    0.2600069
 640.0000000    0.2902973
 680.0000000    0.2783413
 720.0000000    0.2635017
 760.0000000    0.2738330
 800.0000000    0.2613884
 840.0000000    0.2640512
 880.0000000    0.2608856
 920.0000000    0.2363627
 960.0000000    0.2523328
1000.0000000    0.2580126
1040.0000000    0.2787554
1080.0000000    0.2599184
1120.0000000    0.2708972
1160.0000000    0.2612023
1200.0000000    0.2536517
1240.0000000    0.2676615
1280.0000000    0.2613888
1320.0000000    0.2714216
1360.0000000    0.2596233
1400.0000000    0.2568412
1440.0000000    0.2547394
1480.0000000    0.2579900
1520.0000000    0.2616090
1560.0000000    0.2696306
1600.0000000    0.2724866
1640.0000000    0.2554390
1680.0000000    0.2509112
1720.0000000    0.2766353
1760.0000000    0.2766350
1800.0000000    0.2834713
1840.0000000    0.2841925
1880.0000000    0.2864519
1920.0000000    0.2708664
1960.0000000    0.2852801
2000.0000000    0.2889545
2040.0000000    0.2977548
2080.0000000    0.2780109
2120.0000000    0.2881177
2160.0000000    0.2639850
2200.0000000    0.2835053
2240.0000000    0.2814721
2280.0000000    0.2789759
2320.0000000    0.2700809
2360.0000000    0.2884853
2400.0000000    0.2595609
2440.0000000    0.2757589
2480.0000000    0.2736248
2520.0000000    0.2937041
2560.0000000    0.2718750
2600.0000000    0.2729346
2640.0000000    0.2710912
2680.0000000    0.2672034
2720.0000000    0.2896169
2760.0000000    0.2853397
2800.0000000    0.3144816
2840.0000000    0.2989712
2880.0000000    0.2906304
2920.0000000    0.2915462
2960.0000000    0.2985679
3000.0000000    0.2826015
3040.0000000    0.3137470
3080.0000000    0.2795345
3120.0000000    0.2810494
3160.0000000    0.2853867
3200.0000000    0.2646667
3240.0000000    0.2766269
3280.0000000    0.2798047
3320.0000000    0.3147512
3360.0000000    0.2914374
3400.0000000    0.2755044
3440.0000000    0.2966144
3480.0000000    0.3025118
3520.0000000    0.2838326
3560.0000000    0.2980663
3600.0000000    0.3073839
3640.0000000    0.2900679
3680.0000000    0.2954585
3720.0000000    0.2829362
3760.0000000    0.2861146
3800.0000000    0.2898082
3840.0000000    0.2878112
3880.0000000    0.2892473
3920.0000000    0.2734201
3960.0000000    0.2657038
4000.0000000    0.2787536
4040.0000000    0.2825785
4080.0000000    0.2661641
4120.0000000    0.2758060
4160.0000000    0.2664118
4200.0000000    0.2773253
4240.0000000    0.2909030
4280.0000000    0.2916476
4320.0000000    0.2932111
4360.0000000    0.2775341
4400.0000000    0.2946274
4440.0000000    0.3084483
4480.0000000    0.2911466
4520.0000000    0.2784315
4560.0000000    0.2956530
4600.0000000    0.2916768
4640.0000000    0.3061786
4680.0000000    0.3179616
4720.0000000    0.3124222
4760.0000000    0.2919288
4800.0000000    0.2973325
4840.0000000    0.3310383
4880.0000000    0.3035663
4920.0000000    0.3139310
4960.0000000    0.3321548
5000.0000000    0.3138365
5040.0000000    0.2906898
5080.0000000    0.3071502
5120.0000000    0.2979224
5160.0000000    0.3125938
5200.0000000    0.2920193
5240.0000000    0.3016391
5280.0000000    0.2976843
5320.0000000    0.3160666
5360.0000000    0.2977125
5400.0000000    0.2917584
5440.0000000    0.2968735
5480.0000000    0.3094707
5520.0000000    0.2940220
5560.0000000    0.2985984
5600.0000000    0.2766109
5640.0000000    0.2725650
5680.0000000    0.2850932
5720.0000000    0.2867080
5760.0000000    0.2645904
5800.0000000    0.2706014
5840.0000000    0.2811467
5880.0000000    0.2885305
5920.0000000    0.2909162
5960.0000000    0.3113849
6000.0000000    0.3017269
6040.0000000    0.2971632
6080.0000000    0.2762529
6120.0000000    0.2828086
6160.0000000    0.2645520
6200.0000000    0.2867135
6240.0000000    0.3034159
6280.0000000    0.3242843
6320.0000000    0.2867024
6360.0000000    0.2922568
6400.0000000    0.2675931
6440.0000000    0.3001705
6480.0000000    0.2914059
6520.0000000    0.3004513
6560.0000000    0.3174030
6600.0000000    0.2969128
6640.0000000    0.3006431
6680.0000000    0.2920314
6720.0000000    0.2648668
6760.0000000    0.2967612
6800.0000000    0.3074918
6840.0000000    0.2950699
6880.0000000    0.2951896
6920.0000000    0.2800332
6960.0000000    0.3114003
7000.0000000    0.2866190
7040.0000000    0.3098212
7080.0000000    0.3024039
7120.0000000    0.2949730
7160.0000000    0.2819053
7200.0000000    0.2740714
7240.0000000    0.3115902
7280.0000000    0.3127587
7320.0000000    0.2933078
7360.0000000    0.3181760
7400.0000000    0.3097393
7440.0000000    0.2784829
7480.0000000    0.3009136
7520.0000000    0.2994123
7560.0000000    0.2887149
7600.0000000    0.3022011
7640.0000000    0.3140852
7680.0000000    0.3029986
7720.0000000    0.3049335
7760.0000000    0.2978059
7800.0000000    0.2637973
7840.0000000    0.2861388
7880.0000000    0.2930569
7920.0000000    0.2922247
7960.0000000    0.2860123
8000.0000000    0.3162027
8040.0000000    0.3010814
8080.0000000    0.3002816
8120.0000000    0.2924216
8160.0000000    0.2967018
8200.0000000    0.3070861
8240.0000000    0.3049767
8280.0000000    0.2920077
8320.0000000    0.2885437
8360.0000000    0.2876154
8400.0000000    0.2931358
8440.0000000    0.2729907
8480.0000000    0.2684143
8520.0000000    0.2912512
8560.0000000    0.2935317
8600.0000000    0.2765462
8640.0000000    0.2748166
8680.0000000    0.2707520
8720.0000000    0.2798499
8760.0000000    0.2922190
8800.0000000    0.2712137
8840.0000000    0.2723730
8880.0000000    0.2987319
8920.0000000    0.2923179
8960.0000000    0.2931381
9000.0000000    0.2782422
9040.0000000    0.2680008
9080.0000000    0.2836525
9120.0000000    0.2996919
9160.0000000    0.2783282
9200.0000000    0.2748012
9240.0000000    0.2955695
9280.0000000    0.2912974
9320.0000000    0.3014207
9360.0000000    0.3060998
9400.0000000    0.2983547
9440.0000000    0.2765809
9480.0000000    0.3213464
9520.0000000    0.3041967
9560.0000000    0.2909666
9600.0000000    0.3051871
9640.0000000    0.2798424
9680.0000000    0.2958144
9720.0000000    0.3049310
9760.0000000    0.2967455
9800.0000000    0.2857681
9840.0000000    0.2913767
9880.0000000    0.2808155
9920.0000000    0.2517598
9960.0000000    0.2448942
10000.0000000    0.2551328
10040.0000000    0.2628311
10080.0000000    0.2491418
10120.0000000    0.2751907
10160.0000000    0.2448689
10200.0000000    0.2658929
10240.0000000    0.2785170
10280.0000000    0.2551061
10320.0000000    0.2606108
10360.0000000    0.2575512
10400.0000000    0.2637148
10440.0000000    0.2545052
10480.0000000    0.2611686
10520.0000000    0.2638165
10560.0000000    0.2872182
10600.0000000    0.2903968
10640.0000000    0.2929367
10680.0000000    0.2701888
10720.0000000    0.2861320
10760.0000000    0.2753699
10800.0000000    0.2585487
10840.0000000    0.2618591
10880.0000000    0.2651426
10920.0000000    0.2612194
10960.0000000    0.2969767
11000.0000000    0.2862692
11040.0000000    0.2844123
11080.0000000    0.2741451
11120.0000000    0.2821327
11160.0000000    0.2705885
11200.0000000    0.2779380
11240.0000000    0.2786660
11280.0000000    0.2772563
11320.0000000    0.2686855
11360.0000000    0.2632715
11400.0000000    0.2579902
11440.0000000    0.2633507
11480.0000000    0.2661621
11520.0000000    0.2363460
11560.0000000    0.2798927
11600.0000000    0.2656945
11640.0000000    0.2784249
11680.0000000    0.2867817
11720.0000000    0.2842242
11760.0000000    0.2597539
11800.0000000    0.2645217
11840.0000000    0.2353049
11880.0000000    0.2793979
11920.0000000    0.2846689
11960.0000000    0.2765131
12000.0000000    0.3035575
12040.0000000    0.2960292
12080.0000000    0.2844273
12120.0000000    0.2940381
12160.0000000    0.2787919
12200.0000000    0.2802953
12240.0000000    0.2631005
12280.0000000    0.2552442
12320.0000000    0.2821964
12360.0000000    0.2894045
12400.0000000    0.2986471
12440.0000000    0.2986015
12480.0000000    0.3096703
12520.0000000    0.2750591
12560.0000000    0.2877784
12600.0000000    0.2764856
12640.0000000    0.2939218
12680.0000000    0.2815650
12720.0000000    0.2712511
12760.0000000    0.2586576
12800.0000000    0.2751871
12840.0000000    0.2676894
12880.0000000    0.2810685
12920.0000000    0.2833219
12960.0000000    0.2577800
13000.0000000    0.2694581
13040.0000000    0.2559099
13080.0000000    0.2819005
13120.0000000    0.2832836
13160.0000000    0.2980188
13200.0000000    0.2801382
13240.0000000    0.2823791
13280.0000000    0.2764446
13320.0000000    0.2814519
13360.0000000    0.2745041
13400.0000000    0.2764216
13440.0000000    0.2507330
13480.0000000    0.2769693
13520.0000000    0.2730287
13560.0000000    0.2821733
13600.0000000    0.2770962
13640.0000000    0.2940416
13680.0000000    0.2941045
13720.0000000    0.2828837
13760.0000000    0.2850848
13800.0000000    0.2812863
13840.0000000    0.2834620
13880.0000000    0.3119040
13920.0000000    0.2999697
13960.0000000    0.2903515
14000.0000000    0.3235071
14040.0000000    0.2913610
14080.0000000    0.3041032
14120.0000000    0.2956744
14160.0000000    0.2857452
14200.0000000    0.2955860
14240.0000000    0.2940512
14280.0000000    0.2981773
14320.0000000    0.3076424
14360.0000000    0.2995269
14400.0000000    0.2803168
14440.0000000    0.2963192
14480.0000000    0.2853278
14520.0000000    0.3020828
14560.0000000    0.3241968
14600.0000000    0.3043693
14640.0000000    0.3156152
14680.0000000    0.3233520
14720.0000000    0.3087430
14760.0000000    0.3044920
14800.0000000    0.2886347
14840.0000000    0.2920006
14880.0000000    0.3193842
14920.0000000    0.3005067
14960.0000000    0.3024786
15000.0000000    0.2637645
15040.0000000    0.2794616
15080.0000000    0.2867775
15120.0000000    0.3101123
15160.0000000    0.2734719
15200.0000000    0.2923701
15240.0000000    0.2984489
15280.0000000    0.2890074
15320.0000000    0.2824667
15360.0000000    0.3186180
15400.0000000    0.2786949
15440.0000000    0.2932595
15480.0000000    0.3028909
15520.0000000    0.2650300
15560.0000000    0.2841002
15600.0000000    0.3016039
15640.0000000    0.2778583
15680.0000000    0.2952121
15720.0000000    0.2785848
15760.0000000    0.2556810
15800.0000000    0.2787355
15840.0000000    0.2665982
15880.0000000    0.2779431
15920.0000000    0.2735070
15960.0000000    0.2762309
16000.0000000    0.3003779
16040.0000000    0.2797517
16080.0000000    0.2707472
16120.0000000    0.2859552
16160.0000000    0.2705228
16200.0000000    0.2609452
16240.0000000    0.2533356
16280.0000000    0.2658038
16320.0000000    0.2639430
16360.0000000    0.2307875
16400.0000000    0.2616042
16440.0000000    0.2661148
16480.0000000    0.2698222
16520.0000000    0.2678886
16560.0000000    0.2570118
16600.0000000    0.2602389
16640.0000000    0.2520964
16680.0000000    0.2666618
16720.0000000    0.2508880
16760.0000000    0.2487261
16800.0000000    0.2455090
16840.0000000    0.2460518
16880.0000000    0.2505224
16920.0000000    0.2744029
16960.0000000    0.2872431
17000.0000000    0.2689839
17040.0000000    0.2800789
17080.0000000    0.2820114
17120.0000000    0.2958082
17160.0000000    0.2869587
17200.0000000    0.2851573
17240.0000000    0.3003712
17280.0000000    0.2783687
17320.0000000    0.2562843
17360.0000000    0.2915560
17400.0000000    0.2815871
17440.0000000    0.2864906
17480.0000000    0.2642392
17520.0000000    0.2825942
17560.0000000    0.2784582
17600.0000000    0.2856306
17640.0000000    0.2724395
17680.0000000    0.3032602
17720.0000000    0.3060254
17760.0000000    0.2666897
17800.0000000    0.2765219
17840.0000000    0.2883325
17880.0000000    0.2820318
17920.0000000    0.2767136
17960.0000000    0.2659900
18000.0000000    0.2741556
18040.0000000    0.2759103
18080.0000000    0.2843161
18120.0000000    0.2813094
18160.0000000    0.2807529
18200.0000000    0.2557655
18240.0000000    0.2735342
18280.0000000    0.2513240
18320.0000000    0.2513245
18360.0000000    0.2651243
18400.0000000    0.2676753
18440.0000000    0.2490009
18480.0000000    0.2774862
18520.0000000    0.2438123
18560.0000000    0.2577887
18600.0000000    0.2615567
18640.0000000    0.2707020
18680.0000000    0.2620650
18720.0000000    0.2533620
18760.0000000    0.2757695
18800.0000000    0.2825892
18840.0000000    0.2883311
18880.0000000    0.2807438
18920.0000000    0.2746206
18960.0000000    0.2701780
19000.0000000    0.2692240
19040.0000000    0.2526550
19080.0000000    0.2533810
19120.0000000    0.2427392
19160.0000000    0.2483414
19200.0000000    0.2573191
19240.0000000    0.2558009
19280.0000000    0.2451978
19320.0000000    0.2805765
19360.0000000    0.2485201
19400.0000000    0.2422604
19440.0000000    0.2613185
19480.0000000    0.2563291
19520.0000000    0.2685297
19560.0000000    0.2525472
19600.0000000    0.2473079
19640.0000000    0.2656398
19680.0000000    0.2419575
19720.0000000    0.2223947
19760.0000000    0.2253342
19800.0000000    0.2414470
19840.0000000    0.2466803
19880.0000000    0.2186547
19920.0000000    0.2367177
19960.0000000    0.2582450
20000.0000000    0.2352611
20040.0000000    0.2438769
20080.0000000    0.2657232
20120.0000000    0.2267149
20160.0000000    0.2383670
20200.0000000    0.2235348
20240.0000000    0.2577783
20280.0000000    0.2449634
20320.0000000    0.2314574
20360.0000000    0.2286268
20400.0000000    0.1889716
20440.0000000    0.2180649
20480.0000000    0.2357204
20520.0000000    0.2387033
20560.0000000    0.2496976
20600.0000000    0.2582002
20640.0000000    0.2362728
20680.0000000    0.2342644
20720.0000000    0.2211832
20760.0000000    0.2462414
20800.0000000    0.2462669
20840.0000000    0.2698494
20880.0000000    0.2674885
20920.0000000    0.2806818
20960.0000000    0.2404995
21000.0000000    0.2448056
21040.0000000    0.2778064
21080.0000000    0.2381496
21120.0000000    0.2484833
21160.0000000    0.2459109
21200.0000000    0.2365340
21240.0000000    0.2516422
21280.0000000    0.2347955
21320.0000000    0.2357351
21360.0000000    0.2422673
21400.0000000    0.2374616
21440.0000000    0.2344985
21480.0000000    0.2468962
21520.0000000    0.2224734
21560.0000000    0.2422854
21600.0000000    0.2433898
21640.0000000    0.2474082
21680.0000000    0.2373882
21720.0000000    0.2379797
21760.0000000    0.2482253
21800.0000000    0.2535187
21840.0000000    0.2367580
21880.0000000    0.2655294
21920.0000000    0.2559386
21960.0000000    0.2576187
22000.0000000    0.2714476
22040.0000000    0.2677503
22080.0000000    0.2674039
22120.0000000    0.2645220
22160.0000000    0.2634260
22200.0000000    0.2844392
22240.0000000    0.2702624
22280.0000000    0.2993186
22320.0000000    0.2562455
22360.0000000    0.2731903
22400.0000000    0.2898059
22440.0000000    0.2748232
22480.0000000    0.2806046
22520.0000000    0.2863116
22560.0000000    0.2726159
22600.0000000    0.2552582
22640.0000000    0.3023499
22680.0000000    0.2726092
22720.0000000    0.2758518
22760.0000000    0.2737455
22800.0000000    0.2846688
22840.0000000    0.2606704
22880.0000000    0.2526745
22920.0000000    0.2699944
22960.0000000    0.2690321
23000.0000000    0.2720169
23040.0000000    0.2505541
23080.0000000    0.2729012
23120.0000000    0.2825088
23160.0000000    0.2668624
23200.0000000    0.2712462
23240.0000000    0.2775167
23280.0000000    0.2702361
23320.0000000    0.2712191
23360.0000000    0.2506466
23400.0000000    0.2657129
23440.0000000    0.2774602
23480.0000000    0.2524402
23520.0000000    0.2675446
23560.0000000    0.2667326
23600.0000000    0.2496262
23640.0000000    0.2524013
23680.0000000    0.2908729
23720.0000000    0.2601729
23760.0000000    0.2618796
23800.0000000    0.2650728
23840.0000000    0.2776516
23880.0000000    0.2715851
23920.0000000    0.2824438
23960.0000000    0.2692430
24000.0000000    0.2817424
24040.0000000    0.2803993
24080.0000000    0.2719632
24120.0000000    0.2669251
24160.0000000    0.2884305
24200.0000000    0.2747670
24240.0000000    0.2816346
24280.0000000    0.2625473
24320.0000000    0.2727084
24360.0000000    0.2643413
24400.0000000    0.2404125
24440.0000000    0.2596699
24480.0000000    0.2726096
24520.0000000    0.3173401
24560.0000000    0.3058927
24600.0000000    0.3032158
24640.0000000    0.2657294
24680.0000000    0.2926454
24720.0000000    0.2786212
24760.0000000    0.2747996
24800.0000000    0.2689116
24840.0000000    0.2486748
24880.0000000    0.2720000
24920.0000000    0.2761022
24960.0000000    0.2463962
25000.0000000    0.2576134
25040.0000000    0.2820657
25080.0000000    0.2728131
25120.0000000    0.2774728
25160.0000000    0.2590765
25200.0000000    0.2663282
25240.0000000    0.2687242
25280.0000000    0.2870777
25320.0000000    0.2872428
25360.0000000    0.2819005
25400.0000000    0.2788995
25440.0000000    0.2762454
25480.0000000    0.2795205
25520.0000000    0.2601130
25560.0000000    0.2936863
25600.0000000    0.2794150
25640.0000000    0.2880589
25680.0000000    0.2980843
25720.0000000    0.2577512
25760.0000000    0.2736562
25800.0000000    0.2576642
25840.0000000    0.2722152
25880.0000000    0.2762223
25920.0000000    0.2670538
25960.0000000    0.2629951
26000.0000000    0.2759632
26040.0000000    0.2981172
26080.0000000    0.2700491
26120.0000000    0.2608691
26160.0000000    0.2740012
26200.0000000    0.2730966
26240.0000000    0.2777456
26280.0000000    0.2680522
26320.0000000    0.2776974
26360.0000000    0.3002316
26400.0000000    0.2827849
26440.0000000    0.3041157
26480.0000000    0.2751556
26520.0000000    0.2725033
26560.0000000    0.2811100
26600.0000000    0.2893660
26640.0000000    0.2779361
26680.0000000    0.2758698
26720.0000000    0.2532871
26760.0000000    0.2702428
26800.0000000    0.2557580
26840.0000000    0.2509265
26880.0000000    0.2426535
26920.0000000    0.2603277
26960.0000000    0.2376053
27000.0000000    0.2745881
27040.0000000    0.2767510
27080.0000000    0.2755729
27120.0000000    0.2912975
27160.0000000    0.2911885
27200.0000000    0.2533346
27240.0000000    0.2537891
27280.0000000    0.2572412
27320.0000000    0.2674898
27360.0000000    0.2558483
27400.0000000    0.2738135
27440.0000000    0.2869328
27480.0000000    0.2695338
27520.0000000    0.2633509
27560.0000000    0.2550694
27600.0000000    0.2892230
27640.0000000    0.2731754
27680.0000000    0.2595057
27720.0000000    0.2688129
27760.0000000    0.2625052
27800.0000000    0.2632656
27840.0000000    0.2535323
27880.0000000    0.2744504
27920.0000000    0.2623698
27960.0000000    0.2684373
28000.0000000    0.2624462
28040.0000000    0.2743055
28080.0000000    0.2919170
28120.0000000    0.2517675
28160.0000000    0.2960474
28200.0000000    0.2786743
28240.0000000    0.2775777
28280.0000000    0.2815485
28320.0000000    0.2731792
28360.0000000    0.2635910
28400.0000000    0.2590526
28440.0000000    0.2751566
28480.0000000    0.2602119
28520.0000000    0.2706032
28560.0000000    0.2743436
28600.0000000    0.2828661
28640.0000000    0.2755165
28680.0000000    0.2761175
28720.0000000    0.2510363
28760.0000000    0.2573539
28800.0000000    0.2731203
28840.0000000    0.2681257
28880.0000000    0.2593042
28920.0000000    0.2762637
28960.0000000    0.2709050
29000.0000000    0.2773064
29040.0000000    0.2650005
29080.0000000    0.2865156
29120.0000000    0.2773823
29160.0000000    0.2808365
29200.0000000    0.2697209
29240.0000000    0.2692964
29280.0000000    0.2637057
29320.0000000    0.2563184
29360.0000000    0.2629533
29400.0000000    0.2699389
29440.0000000    0.2596526
29480.0000000    0.2420473
29520.0000000    0.2647209
29560.0000000    0.2499504
29600.0000000    0.2525367
29640.0000000    0.2653297
29680.0000000    0.2526687
29720.0000000    0.2819272
29760.0000000    0.2593084
29800.0000000    0.2460355
29840.0000000    0.2526891
29880.0000000    0.2603303
29920.0000000    0.2632395
29960.0000000    0.2650263
30000.0000000    0.2541868
30040.0000000    0.2598803
30080.0000000    0.2525322
30120.0000000    0.2526580
30160.0000000    0.2528842
30200.0000000    0.2652655
30240.0000000    0.2753604
30280.0000000    0.2630045
30320.0000000    0.2666155
30360.0000000    0.2662552
30400.0000000    0.2583599
30440.0000000    0.2564195
30480.0000000    0.2475037
30520.0000000    0.2577853
30560.0000000    0.2527023
30600.0000000    0.2695537
30640.0000000    0.2450793
30680.0000000    0.2591094
30720.0000000    0.2453564
30760.0000000    0.2580894
30800.0000000    0.2532160
30840.0000000    0.2677520
30880.0000000    0.2566570
30920.0000000    0.2476681
30960.0000000    0.2545829
31000.0000000    0.2698192
31040.0000000    0.2553227
31080.0000000    0.2600292
31120.0000000    0.2535691
31160.0000000    0.2621934
31200.0000000    0.2534375
31240.0000000    0.2594263
31280.0000000    0.2419860
31320.0000000    0.2530882
31360.0000000    0.2547176
31400.0000000    0.2475703
31440.0000000    0.2656095
31480.0000000    0.2640579
31520.0000000    0.2511218
31560.0000000    0.2699523
31600.0000000    0.2676096
31640.0000000    0.2456325
31680.0000000    0.2628770
31720.0000000    0.2775458
31760.0000000    0.2833105
31800.0000000    0.2776863
31840.0000000    0.2944642
31880.0000000    0.2799805
31920.0000000    0.2849205
31960.0000000    0.2585315
32000.0000000    0.2632717
32040.0000000    0.2753475
32080.0000000    0.2805510
32120.0000000    0.2720489
32160.0000000    0.2742047
32200.0000000    0.2512114
32240.0000000    0.2703640
32280.0000000    0.2863117
32320.0000000    0.2706225
32360.0000000    0.2838159
32400.0000000    0.2766628
32440.0000000    0.2692686
32480.0000000    0.2697133
32520.0000000    0.2765536
32560.0000000    0.2689252
32600.0000000    0.2855810
32640.0000000    0.2901067
32680.0000000    0.2584982
32720.0000000    0.2622246
32760.0000000    0.2686402
32800.0000000    0.2701151
32840.0000000    0.2603920
32880.0000000    0.2835494
32920.0000000    0.2691169
32960.0000000    0.2543332
33000.0000000    0.2854868
33040.0000000    0.2605984
33080.0000000    0.2532162
33120.0000000    0.2708075
33160.0000000    0.2558164
33200.0000000    0.2682105
33240.0000000    0.2533543
33280.0000000    0.2515824
33320.0000000    0.2628739
33360.0000000    0.2602258
33400.0000000    0.2453198
33440.0000000    0.2527461
33480.0000000    0.2599334
33520.0000000    0.2549727
33560.0000000    0.2433726
33600.0000000    0.2154514
33640.0000000    0.2343592
33680.0000000    0.2470629
33720.0000000    0.2586084
33760.0000000    0.2359283
33800.0000000    0.2468746
33840.0000000    0.2390099
33880.0000000    0.2473500
33920.0000000    0.2636343
33960.0000000    0.2430614
34000.0000000    0.2599930
34040.0000000    0.2449967
34080.0000000    0.2444658
34120.0000000    0.2574340
34160.0000000    0.2476721
34200.0000000    0.2514260
34240.0000000    0.2294020
34280.0000000    0.2659205
34320.0000000    0.2415782
34360.0000000    0.2570415
34400.0000000    0.2565787
34440.0000000    0.2743340
34480.0000000    0.2627309
34520.0000000    0.2773776
34560.0000000    0.2534020
34600.0000000    0.2402567
34640.0000000    0.2464907
34680.0000000    0.2727459
34720.0000000    0.2790242
34760.0000000    0.2747118
34800.0000000    0.2637255
34840.0000000    0.2822129
34880.0000000    0.2639180
34920.0000000    0.2772798
34960.0000000    0.2844246
35000.0000000    0.2626858
35040.0000000    0.2614806
35080.0000000    0.2599238
35120.0000000    0.2638581
35160.0000000    0.2589570
35200.0000000    0.2710558
35240.0000000    0.2663078
35280.0000000    0.2879734
35320.0000000    0.2735558
35360.0000000    0.2675919
35400.0000000    0.2651410
35440.0000000    0.2700944
35480.0000000    0.2733563
35520.0000000    0.2638976
35560.0000000    0.2701966
35600.0000000    0.2715705
35640.0000000    0.2807184
35680.0000000    0.2805384
35720.0000000    0.2883356
35760.0000000    0.2782128
35800.0000000    0.2662711
35840.0000000    0.2561838
35880.0000000    0.2735465
35920.0000000    0.2877893
35960.0000000    0.2665405
36000.0000000    0.2428627
36040.0000000    0.2471091
36080.0000000    0.2559259
36120.0000000    0.2577593
36160.0000000    0.2636774
36200.0000000    0.2886459
36240.0000000    0.2928985
36280.0000000    0.2544832
36320.0000000    0.2541823
36360.0000000    0.2490819
36400.0000000    0.2499716
36440.0000000    0.2780089
36480.0000000    0.2654455
36520.0000000    0.2700168
36560.0000000    0.2681714
36600.0000000    0.2794909
36640.0000000    0.2851881
36680.0000000    0.2718195
36720.0000000    0.2497183
36760.0000000    0.2424325
36800.0000000    0.2596998
36840.0000000    0.2300543
36880.0000000    0.2326967
36920.0000000    0.2594368
36960.0000000    0.2474201
37000.0000000    0.2750395
37040.0000000    0.2670270
37080.0000000    0.2643571
37120.0000000    0.2848114
37160.0000000    0.2589564
37200.0000000    0.2431222
37240.0000000    0.2518247
37280.0000000    0.2567956
37320.0000000    0.2636323
37360.0000000    0.2630675
37400.0000000    0.2778336
37440.0000000    0.2484332
37480.0000000    0.2646068
37520.0000000    0.2536588
37560.0000000    0.2596896
37600.0000000    0.2632272
37640.0000000    0.2748846
37680.0000000    0.2751518
37720.0000000    0.2790296
37760.0000000    0.2730356
37800.0000000    0.2493952
37840.0000000    0.2644022
37880.0000000    0.2596308
37920.0000000    0.2719378
37960.0000000    0.2603050
38000.0000000    0.2637674
38040.0000000    0.2555038
38080.0000000    0.2740711
38120.0000000    0.2931903
38160.0000000    0.2646702
38200.0000000    0.2748159
38240.0000000    0.2648945
38280.0000000    0.2656947
38320.0000000    0.2480633
38360.0000000    0.2508932
38400.0000000    0.2580484
38440.0000000    0.2458129
38480.0000000    0.2617200
38520.0000000    0.2254399
38560.0000000    0.2438490
38600.0000000    0.2528350
38640.0000000    0.2372901
38680.0000000    0.2523871
38720.0000000    0.2292647
38760.0000000    0.2380820
38800.0000000    0.2424620
38840.0000000    0.2449532
38880.0000000    0.2431376
38920.0000000    0.2503305
38960.0000000    0.2485237
39000.0000000    0.2616794
39040.0000000    0.2591463
39080.0000000    0.2571118
39120.0000000    0.2647985
39160.0000000    0.2541160
39200.0000000    0.2479098
39240.0000000    0.2351279
39280.0000000    0.2530007
39320.0000000    0.2461991
39360.0000000    0.2469731
39400.0000000    0.2652602
39440.0000000    0.2692371
39480.0000000    0.2807830
39520.0000000    0.2615095
39560.0000000    0.2741724
39600.0000000    0.2813058
39640.0000000    0.2558647
39680.0000000    0.2681313
39720.0000000    0.2696059
39760.0000000    0.2621244
39800.0000000    0.2538818
39840.0000000    0.2602447
39880.0000000    0.2544666
39920.0000000    0.2481367
39960.0000000    0.2516704
40000.0000000    0.2496080
40040.0000000    0.2501395
40080.0000000    0.2541870
40120.0000000    0.2797965
40160.0000000    0.2806644
40200.0000000    0.2855218
40240.0000000    0.2672270
40280.0000000    0.2916200
40320.0000000    0.2780489
40360.0000000    0.2817617
40400.0000000    0.2600228
40440.0000000    0.2600474
40480.0000000    0.2682556
40520.0000000    0.2772557
40560.0000000    0.2654396
40600.0000000    0.2502570
40640.0000000    0.2738675
40680.0000000    0.2697308
40720.0000000    0.2926108
40760.0000000    0.2964266
40800.0000000    0.2623986
40840.0000000    0.2890919
40880.0000000    0.2868665
40920.0000000    0.2856297
40960.0000000    0.2775390
41000.0000000    0.2779002
41040.0000000    0.2855486
41080.0000000    0.2670539
41120.0000000    0.2797336
41160.0000000    0.2542725
41200.0000000    0.2629037
41240.0000000    0.2722129
41280.0000000    0.2759147
41320.0000000    0.2748563
41360.0000000    0.2962765
41400.0000000    0.2716476
41440.0000000    0.2810907
41480.0000000    0.2614341
41520.0000000    0.2471178
41560.0000000    0.2461379
41600.0000000    0.2709185
41640.0000000    0.2538266
41680.0000000    0.2456275
41720.0000000    0.2358565
41760.0000000    0.2405386
41800.0000000    0.2521058
41840.0000000    0.2769926
41880.0000000    0.2671427
41920.0000000    0.2551779
41960.0000000    0.2518241
42000.0000000    0.2701734
42040.0000000    0.2624255
42080.0000000    0.2489085
42120.0000000    0.2377543
42160.0000000    0.2428410
42200.0000000    0.2721151
42240.0000000    0.2594386
42280.0000000    0.2622982
42320.0000000    0.2526338
42360.0000000    0.2461898
42400.0000000    0.2522391
42440.0000000    0.2701268
42480.0000000    0.2704878
42520.0000000    0.2925993
42560.0000000    0.2823051
42600.0000000    0.2839561
42640.0000000    0.2759790
42680.0000000    0.2709586
42720.0000000    0.2703604
42760.0000000    0.2789937
42800.0000000    0.2701748
42840.0000000    0.2659094
42880.0000000    0.2390892
42920.0000000    0.2574825
42960.0000000    0.2659766
43000.0000000    0.2578203
43040.0000000    0.2625460
43080.0000000    0.2609882
43120.0000000    0.2685001
43160.0000000    0.2744472
43200.0000000    0.2726326
43240.0000000    0.2402731
43280.0000000    0.2547039
43320.0000000    0.2708535
43360.0000000    0.2644444
43400.0000000    0.2789621
43440.0000000    0.2588250
43480.0000000    0.2405519
43520.0000000    0.2715814
43560.0000000    0.2750055
43600.0000000    0.2654937
43640.0000000    0.2554803
43680.0000000    0.2892788
43720.0000000    0.2539359
43760.0000000    0.2444009
43800.0000000    0.2544007
43840.0000000    0.2599115
43880.0000000    0.2618742
43920.0000000    0.2888493
43960.0000000    0.2711921
44000.0000000    0.2785957
44040.0000000    0.2533354
44080.0000000    0.2567802
44120.0000000    0.2775798
44160.0000000    0.2581407
44200.0000000    0.2381299
44240.0000000    0.2584367
44280.0000000    0.2540990
44320.0000000    0.2345403
44360.0000000    0.2307829
44400.0000000    0.2456589
44440.0000000    0.2568389
44480.0000000    0.2528469
44520.0000000    0.2598735
44560.0000000    0.2574222
44600.0000000    0.2698810
44640.0000000    0.2641528
44680.0000000    0.2700303
44720.0000000    0.2443234
44760.0000000    0.2667502
44800.0000000    0.2564527
44840.0000000    0.2808706
44880.0000000    0.2673655
44920.0000000    0.2723370
44960.0000000    0.2545907
45000.0000000    0.2713486
45040.0000000    0.2632783
45080.0000000    0.2679489
45120.0000000    0.2501588
45160.0000000    0.2689779
45200.0000000    0.2818048
45240.0000000    0.2638343
45280.0000000    0.2549072
45320.0000000    0.2520637
45360.0000000    0.2536121
45400.0000000    0.2578150
45440.0000000    0.2446353
45480.0000000    0.2585241
45520.0000000    0.2466011
45560.0000000    0.2557684
45600.0000000    0.2649344
45640.0000000    0.2527184
45680.0000000    0.2456501
45720.0000000    0.2754489
45760.0000000    0.2845009
45800.0000000    0.2503028
45840.0000000    0.2534817
45880.0000000    0.2714932
45920.0000000    0.3054006
45960.0000000    0.2547331
46000.0000000    0.2683448
46040.0000000    0.2578869
46080.0000000    0.2727862
46120.0000000    0.2597513
46160.0000000    0.2695915
46200.0000000    0.2607424
46240.0000000    0.2728442
46280.0000000    0.2637422
46320.0000000    0.2639839
46360.0000000    0.2855728
46400.0000000    0.2395558
46440.0000000    0.2415428
46480.0000000    0.2541650
46520.0000000    0.2618350
46560.0000000    0.2588501
46600.0000000    0.2422128
46640.0000000    0.2567672
46680.0000000    0.2687440
46720.0000000    0.2504729
46760.0000000    0.2430068
46800.0000000    0.2634449
46840.0000000    0.2464716
46880.0000000    0.2522262
46920.0000000    0.2653136
46960.0000000    0.2727720
47000.0000000    0.2673469
47040.0000000    0.2518650
47080.0000000    0.2667897
47120.0000000    0.2589706
47160.0000000    0.2344700
47200.0000000    0.2586362
47240.0000000    0.2648628
47280.0000000    0.2770704
47320.0000000    0.2669713
47360.0000000    0.2526038
47400.0000000    0.2732931
47440.0000000    0.2664074
47480.0000000    0.2578258
47520.0000000    0.2615308
47560.0000000    0.2593684
47600.0000000    0.2656137
47640.0000000    0.2590422
47680.0000000    0.2502799
47720.0000000    0.2670369
47760.0000000    0.2601924
47800.0000000    0.2660625
47840.0000000    0.2536176
47880.0000000    0.2807088
47920.0000000    0.2645123
47960.0000000    0.2841371
48000.0000000    0.2844406
48040.0000000    0.2861755
48080.0000000    0.2725329
48120.0000000    0.2714464
48160.0000000    0.2884679
48200.0000000    0.2787585
48240.0000000    0.2796203
48280.0000000    0.2844897
48320.0000000    0.2634391
48360.0000000    0.2758307
48400.0000000    0.2782557
48440.0000000    0.2914129
48480.0000000    0.2663136
48520.0000000    0.2880463
48560.0000000    0.2805965
48600.0000000    0.2810953
48640.0000000    0.2919255
48680.0000000    0.2807002
48720.0000000    0.2735619
48760.0000000    0.2819376
48800.0000000    0.2769081
48840.0000000    0.2716123
48880.0000000    0.2718991
48920.0000000    0.2682707
48960.0000000    0.2709581
49000.0000000    0.2875863
49040.0000000    0.2583686
49080.0000000    0.2708298
49120.0000000    0.2809746
49160.0000000    0.2827829
49200.0000000    0.2657332
49240.0000000    0.2561233
49280.0000000    0.2733504
49320.0000000    0.2619360
49360.0000000    0.2660047
49400.0000000    0.2677199
49440.0000000    0.2520221
49480.0000000    0.2579640
49520.0000000    0.2692077
49560.0000000    0.2594778
49600.0000000    0.2830502
49640.0000000    0.2626180
49680.0000000    0.2683473
49720.0000000    0.2606431
49760.0000000    0.2750821
49800.0000000    0.2682326
49840.0000000    0.2761487
49880.0000000    0.2649353
49920.0000000    0.2631999
49960.0000000    0.2403998
50000.0000000    0.2461282
50040.0000000    0.2576445
50080.0000000    0.2526970
50120.0000000    0.2535296
50160.0000000    0.2732576
50200.0000000    0.2509047
50240.0000000    0.2638666
50280.0000000    0.2676732
50320.0000000    0.2701534
50360.0000000    0.2500286
50400.0000000    0.2629266
50440.0000000    0.2570919
50480.0000000    0.2680921
50520.0000000    0.2583506
50560.0000000    0.2674100
50600.0000000    0.2725047
50640.0000000    0.2694819
50680.0000000    0.2733544
50720.0000000    0.2520618
50760.0000000    0.2671714
50800.0000000    0.2641762
50840.0000000    0.2690321
50880.0000000    0.2894059
50920.0000000    0.2598436
50960.0000000    0.2693014
51000.0000000    0.2707250
51040.0000000    0.2373145
51080.0000000    0.2703923
51120.0000000    0.2808534
51160.0000000    0.2634249
51200.0000000    0.3045819
51240.0000000    0.2993326
51280.0000000    0.2693609
51320.0000000    0.2712383
51360.0000000    0.2840486
51400.0000000    0.2605505
51440.0000000    0.2836260
51480.0000000    0.2518873
51520.0000000    0.2639132
51560.0000000    0.2720438
51600.0000000    0.2664168
51640.0000000    0.2615137
51680.0000000    0.2594561
51720.0000000    0.2801333
51760.0000000    0.3134052
51800.0000000    0.2864513
51840.0000000    0.2676284
51880.0000000    0.2771988
51920.0000000    0.2659962
51960.0000000    0.2724935
52000.0000000    0.2822317
52040.0000000    0.2762107
52080.0000000    0.2795119
52120.0000000    0.2809574
52160.0000000    0.2600213
52200.0000000    0.2718929
52240.0000000    0.2575007
52280.0000000    0.2540893
52320.0000000    0.2558234
52360.0000000    0.2595379
52400.0000000    0.2662491
52440.0000000    0.2718852
52480.0000000    0.2568013
52520.0000000    0.2746129
52560.0000000    0.2700546
52600.0000000    0.2726417
52640.0000000    0.2692195
52680.0000000    0.2641948
52720.0000000    0.2717192
52760.0000000    0.2513486
52800.0000000    0.2532945
52840.0000000    0.2662128
52880.0000000    0.2553627
52920.0000000    0.2623063
52960.0000000    0.2771451
53000.0000000    0.2672094
53040.0000000    0.2741708
53080.0000000    0.2502753
53120.0000000    0.2629669
53160.0000000    0.2517002
53200.0000000    0.2639147
53240.0000000    0.2815375
53280.0000000    0.2815550
53320.0000000    0.2637541
53360.0000000    0.2860724
53400.0000000    0.2679996
53440.0000000    0.2786652
53480.0000000    0.2707756
53520.0000000    0.2531547
53560.0000000    0.2518594
53600.0000000    0.2484274
53640.0000000    0.2728011
53680.0000000    0.2657808
53720.0000000    0.2564998
53760.0000000    0.2695802
53800.0000000    0.2497608
53840.0000000    0.2727011
53880.0000000    0.2641398
53920.0000000    0.2823091
53960.0000000    0.2732514
54000.0000000    0.2635359
54040.0000000    0.2628022
54080.0000000    0.2694423
54120.0000000    0.2770865
54160.0000000    0.2769140
54200.0000000    0.2497314
54240.0000000    0.2627945
54280.0000000    0.2717659
54320.0000000    0.2901277
54360.0000000    0.2798382
54400.0000000    0.2704490
54440.0000000    0.2756131
54480.0000000    0.2787440
54520.0000000    0.2642694
54560.0000000    0.2713512
54600.0000000    0.2779260
54640.0000000    0.2446332
54680.0000000    0.2485710
54720.0000000    0.2746062
54760.0000000    0.2775983
54800.0000000    0.2633682
54840.0000000    0.2692103
54880.0000000    0.2771759
54920.0000000    0.2816966
54960.0000000    0.2596027
55000.0000000    0.2666451
55040.0000000    0.2658841
55080.0000000    0.2493882
55120.0000000    0.2580383
55160.0000000    0.2588874
55200.0000000    0.2910243
55240.0000000    0.2767917
55280.0000000    0.2772812
55320.0000000    0.2590547
55360.0000000    0.2702195
55400.0000000    0.2549554
55440.0000000    0.2727737
55480.0000000    0.2651080
55520.0000000    0.2627009
55560.0000000    0.2527453
55600.0000000    0.2545985
55640.0000000    0.2718919
55680.0000000    0.2505083
55720.0000000    0.2673057
55760.0000000    0.2661566
55800.0000000    0.2676720
55840.0000000    0.2434166
55880.0000000    0.2535576
55920.0000000    0.2580021
55960.0000000    0.2500146
56000.0000000    0.2375871
56040.0000000    0.2299889
56080.0000000    0.2534387
56120.0000000    0.2439802
56160.0000000    0.2509742
56200.0000000    0.2622407
56240.0000000    0.2665570
56280.0000000    0.2738496
56320.0000000    0.2709232
56360.0000000    0.2553591
56400.0000000    0.2493421
56440.0000000    0.2623896
56480.0000000    0.2364871
56520.0000000    0.2719142
56560.0000000    0.2625984
56600.0000000    0.2644473
56640.0000000    0.2508915
56680.0000000    0.2533458
56720.0000000    0.2535321
56760.0000000    0.2339749
56800.0000000    0.2676469
56840.0000000    0.2356961
56880.0000000    0.2645577
56920.0000000    0.2532294
56960.0000000    0.2492818
57000.0000000    0.2484994
57040.0000000    0.2606125
57080.0000000    0.2612671
57120.0000000    0.2760309
57160.0000000    0.2658609
57200.0000000    0.2587538
57240.0000000    0.2641363
57280.0000000    0.2571476
57320.0000000    0.2547927
57360.0000000    0.2603428
57400.0000000    0.2469844
57440.0000000    0.2498310
57480.0000000    0.2470827
57520.0000000    0.2558875
57560.0000000    0.2472980
57600.0000000    0.2591493
57640.0000000    0.2586304
57680.0000000    0.2588958
57720.0000000    0.2600259
57760.0000000    0.2447041
57800.0000000    0.2419644
57840.0000000    0.2572668
57880.0000000    0.2479942
57920.0000000    0.2508010
57960.0000000    0.2522459
58000.0000000    0.2473170
58040.0000000    0.2604258
58080.0000000    0.2599262
58120.0000000    0.2469301
58160.0000000    0.2610015
58200.0000000    0.2729651
58240.0000000    0.2453135
58280.0000000    0.2495272
58320.0000000    0.2533907
58360.0000000    0.2487607
58400.0000000    0.2504089
58440.0000000    0.2600569
58480.0000000    0.2521814
58520.0000000    0.2657676
58560.0000000    0.2546265
58600.0000000    0.2569940
58640.0000000    0.2549888
58680.0000000    0.2723181
58720.0000000    0.2471844
58760.0000000    0.2555926
58800.0000000    0.2528344
58840.0000000    0.2682506
58880.0000000    0.2810355
58920.0000000    0.2762522
58960.0000000    0.2775328
59000.0000000    0.2589037
59040.0000000    0.2645326
59080.0000000    0.2599689
59120.0000000    0.2647014
59160.0000000    0.2506481
59200.0000000    0.2698551
59240.0000000    0.2632998
59280.0000000    0.2660341
59320.0000000    0.2871654
59360.0000000    0.2673087
59400.0000000    0.2597959
59440.0000000    0.2763152
59480.0000000    0.2711973
59520.0000000    0.2648826
59560.0000000    0.2623171
59600.0000000    0.2517240
59640.0000000    0.2539167
59680.0000000    0.2613948
59720.0000000    0.2684831
59760.0000000    0.2606567
59800.0000000    0.2524090
59840.0000000    0.2741999
59880.0000000    0.2336133
59920.0000000    0.2383357
59960.0000000    0.2591769
60000.0000000    0.2749239
60040.0000000    0.2793136
60080.0000000    0.2640696
60120.0000000    0.2532250
60160.0000000    0.2527319
60200.0000000    0.2481230
60240.0000000    0.2670177
60280.0000000    0.2490089
60320.0000000    0.2543333
60360.0000000    0.2544128
60400.0000000    0.2580157
60440.0000000    0.2618994
60480.0000000    0.2664420
60520.0000000    0.2704869
60560.0000000    0.2563347
60600.0000000    0.2681616
60640.0000000    0.2751757
60680.0000000    0.2638720
60720.0000000    0.2662475
60760.0000000    0.2619731
60800.0000000    0.2608609
60840.0000000    0.2650301
60880.0000000    0.2899172
60920.0000000    0.2608199
60960.0000000    0.2645269
61000.0000000    0.2563302
61040.0000000    0.2755591
61080.0000000    0.2647161
61120.0000000    0.2599668
61160.0000000    0.2748310
61200.0000000    0.2634241
61240.0000000    0.2722610
61280.0000000    0.2747791
61320.0000000    0.2579871
61360.0000000    0.2530938
61400.0000000    0.2635627
61440.0000000    0.2523332
61480.0000000    0.2559269
61520.0000000    0.2609597
61560.0000000    0.2644856
61600.0000000    0.2640642
61640.0000000    0.2767366
61680.0000000    0.2778649
61720.0000000    0.2625385
61760.0000000    0.2792005
61800.0000000    0.2566434
61840.0000000    0.2301322
61880.0000000    0.2471697
61920.0000000    0.2664490
61960.0000000    0.2807418
62000.0000000    0.2890284
62040.0000000    0.2689370
62080.0000000    0.2530721
62120.0000000    0.2490218
62160.0000000    0.2688661
62200.0000000    0.2742686
62240.0000000    0.2837204
62280.0000000    0.2715483
62320.0000000    0.2718483
62360.0000000    0.2544118
62400.0000000    0.2632656
62440.0000000    0.2542057
62480.0000000    0.2703238
62520.0000000    0.2501377
62560.0000000    0.2579716
62600.0000000    0.2534082
62640.0000000    0.2630863
62680.0000000    0.2574115
62720.0000000    0.2889458
62760.0000000    0.2672377
62800.0000000    0.2595468
62840.0000000    0.2591246
62880.0000000    0.2385831
62920.0000000    0.2524134
62960.0000000    0.2702658
63000.0000000    0.2488985
63040.0000000    0.2560476
63080.0000000    0.2632253
63120.0000000    0.2635790
63160.0000000    0.2668375
63200.0000000    0.2772982
63240.0000000    0.2709506
63280.0000000    0.2627269
63320.0000000    0.2464008
63360.0000000    0.2447395
63400.0000000    0.2589811
63440.0000000    0.2587390
63480.0000000    0.2524833
63520.0000000    0.2534221
63560.0000000    0.2687806
63600.0000000    0.2605605
63640.0000000    0.2631365
63680.0000000    0.2700841
63720.0000000    0.2404838
63760.0000000    0.2568031
63800.0000000    0.2588109
63840.0000000    0.2622150
63880.0000000    0.2677114
63920.0000000    0.2814132
63960.0000000    0.2819583
64000.0000000    0.2696197
64040.0000000    0.2651897
64080.0000000    0.2864507
64120.0000000    0.2756733
64160.0000000    0.2457671
64200.0000000    0.2600514
64240.0000000    0.2510300
64280.0000000    0.2652031
64320.0000000    0.2537068
64360.0000000    0.2362237
64400.0000000    0.2467808
64440.0000000    0.2518395
64480.0000000    0.2604575
64520.0000000    0.2823313
64560.0000000    0.2855534
64600.0000000    0.2877557
64640.0000000    0.2919517
64680.0000000    0.2586212
64720.0000000    0.2895680
64760.0000000    0.3127448
64800.0000000    0.3180485
64840.0000000    0.2954633
64880.0000000    0.2766175
64920.0000000    0.2665981
64960.0000000    0.2970474
65000.0000000    0.2700206
65040.0000000    0.2625180
65080.0000000    0.2988399
65120.0000000    0.2969224
65160.0000000    0.2853126
65200.0000000    0.2935988
65240.0000000    0.2971288
65280.0000000    0.2977333
65320.0000000    0.2877418
65360.0000000    0.2719113
65400.0000000    0.2621560
65440.0000000    0.2772170
65480.0000000    0.2453701
65520.0000000    0.2756835
65560.0000000    0.2752503
65600.0000000    0.2675343
65640.0000000    0.2758244
65680.0000000    0.2854487
65720.0000000    0.2912935
65760.0000000    0.2588215
65800.0000000    0.2804622
65840.0000000    0.2674573
65880.0000000    0.2684316
65920.0000000    0.2734455
65960.0000000    0.2813313
66000.0000000    0.2644607
66040.0000000    0.2788779
66080.0000000    0.2802020
66120.0000000    0.2835996
66160.0000000    0.2531847
66200.0000000    0.2653414
66240.0000000    0.2682085
66280.0000000    0.2632778
66320.0000000    0.2617465
66360.0000000    0.2492179
66400.0000000    0.2801683
66440.0000000    0.2760339
66480.0000000    0.2847582
66520.0000000    0.2700403
66560.0000000    0.2708588
66600.0000000    0.2849711
66640.0000000    0.2955025
66680.0000000    0.2872997
66720.0000000    0.3011663
66760.0000000    0.2687455
66800.0000000    0.2610811
66840.0000000    0.2815978
66880.0000000    0.2718228
66920.0000000    0.2745934
66960.0000000    0.2839200
67000.0000000    0.2480974
67040.0000000    0.2661112
67080.0000000    0.2834339
67120.0000000    0.2715907
67160.0000000    0.2704473
67200.0000000    0.2650622
67240.0000000    0.2982697
67280.0000000    0.2850634
67320.0000000    0.2866793
67360.0000000    0.2795540
67400.0000000    0.2590319
67440.0000000    0.2934014
67480.0000000    0.2728943
67520.0000000    0.2993842
67560.0000000    0.3075755
67600.0000000    0.2930201
67640.0000000    0.3018609
67680.0000000    0.2874306
67720.0000000    0.2987972
67760.0000000    0.2976640
67800.0000000    0.3049254
67840.0000000    0.2872815
67880.0000000    0.3037371
67920.0000000    0.2859946
67960.0000000    0.2952627
68000.0000000    0.2995860
68040.0000000    0.2816510
68080.0000000    0.2739279
68120.0000000    0.2841602
68160.0000000    0.2825149
68200.0000000    0.2802439
68240.0000000    0.3088158
68280.0000000    0.3104043
68320.0000000    0.2988754
68360.0000000    0.2874660
68400.0000000    0.2864895
68440.0000000    0.2900782
68480.0000000    0.2937907
68520.0000000    0.3132361
68560.0000000    0.3079362
68600.0000000    0.2946688
68640.0000000    0.2841271
68680.0000000    0.2943565
68720.0000000    0.2847379
68760.0000000    0.2953760
68800.0000000    0.2659658
68840.0000000    0.2537053
68880.0000000    0.2563315
68920.0000000    0.2677770
68960.0000000    0.2651614
69000.0000000    0.2631416
69040.0000000    0.2597237
69080.0000000    0.2817244
69120.0000000    0.2793017
69160.0000000    0.2492500
69200.0000000    0.2705121
69240.0000000    0.2667238
69280.0000000    0.2830319
69320.0000000    0.2987990
69360.0000000    0.2842045
69400.0000000    0.2784315
69440.0000000    0.2634422
69480.0000000    0.2642680
69520.0000000    0.2699618
69560.0000000    0.2799444
69600.0000000    0.2900189
69640.0000000    0.2879981
69680.0000000    0.2846907
69720.0000000    0.2907034
69760.0000000    0.3085953
69800.0000000    0.2904855
69840.0000000    0.2915817
69880.0000000    0.2763300
69920.0000000    0.2564869
69960.0000000    0.2463884
70000.0000000    0.2529630
70040.0000000    0.2401995
70080.0000000    0.2741603
70120.0000000    0.2774245
70160.0000000    0.2559955
70200.0000000    0.2733378
70240.0000000    0.2760758
70280.0000000    0.2456692
70320.0000000    0.2712678
70360.0000000    0.2981473
70400.0000000    0.2676659
70440.0000000    0.2528621
70480.0000000    0.2745388
70520.0000000    0.2792014
70560.0000000    0.2797513
70600.0000000    0.2677309
70640.0000000    0.2634302
70680.0000000    0.2931688
70720.0000000    0.2826988
70760.0000000    0.2502543
70800.0000000    0.2481840
70840.0000000    0.2583052
70880.0000000    0.2619634
70920.0000000    0.2711268
70960.0000000    0.2834289
71000.0000000    0.2578146
71040.0000000    0.2639278
71080.0000000    0.2591507
71120.0000000    0.2583789
71160.0000000    0.2763733
71200.0000000    0.2750687
71240.0000000    0.2979405
71280.0000000    0.2871502
71320.0000000    0.2784567
71360.0000000    0.2644985
71400.0000000    0.2794618
71440.0000000    0.2832622
71480.0000000    0.2917643
71520.0000000    0.2714337
71560.0000000    0.2818605
71600.0000000    0.2923401
71640.0000000    0.2792397
71680.0000000    0.2598954
71720.0000000    0.2713745
71760.0000000    0.2676373
71800.0000000    0.2579987
71840.0000000    0.2567879
71880.0000000    0.2637306
71920.0000000    0.2471875
71960.0000000    0.2596626
72000.0000000    0.2522174
72040.0000000    0.2641454
72080.0000000    0.2642184
72120.0000000    0.2716021
72160.0000000    0.2728207
72200.0000000    0.2647237
72240.0000000    0.2447536
72280.0000000    0.2656273
72320.0000000    0.2542987
72360.0000000    0.2627225
72400.0000000    0.2586553
72440.0000000    0.2521392
72480.0000000    0.2716853
72520.0000000    0.2708593
72560.0000000    0.2601821
72600.0000000    0.2758773
72640.0000000    0.2796198
72680.0000000    0.2831991
72720.0000000    0.2765650
72760.0000000    0.2730433
72800.0000000    0.2752072
72840.0000000    0.2849855
72880.0000000    0.2997766
72920.0000000    0.3079713
72960.0000000    0.2966132
73000.0000000    0.2928757
73040.0000000    0.2871973
73080.0000000    0.2731866
73120.0000000    0.2904394
73160.0000000    0.2808549
73200.0000000    0.2770023
73240.0000000    0.2888569
73280.0000000    0.2715408
73320.0000000    0.2712808
73360.0000000    0.2782276
73400.0000000    0.2660451
73440.0000000    0.2689824
73480.0000000    0.2678672
73520.0000000    0.2695950
73560.0000000    0.2856717
73600.0000000    0.2870679
73640.0000000    0.2700627
73680.0000000    0.2576081
73720.0000000    0.2375344
73760.0000000    0.2693784
73800.0000000    0.2709155
73840.0000000    0.2596614
73880.0000000    0.2735530
73920.0000000    0.2620617
73960.0000000    0.2625862
74000.0000000    0.2616792
74040.0000000    0.2542798
74080.0000000    0.2554933
74120.0000000    0.2652316
74160.0000000    0.2779836
74200.0000000    0.2712001
74240.0000000    0.2603144
74280.0000000    0.2599214
74320.0000000    0.2659987
74360.0000000    0.2630869
74400.0000000    0.2662368
74440.0000000    0.2612636
74480.0000000    0.2778175
74520.0000000    0.2671890
74560.0000000    0.2692896
74600.0000000    0.2616117
74640.0000000    0.2598832
74680.0000000    0.2600071
74720.0000000    0.2686837
74760.0000000    0.2741016
74800.0000000    0.2619308
74840.0000000    0.2816297
74880.0000000    0.2921792
74920.0000000    0.2836358
74960.0000000    0.2781575
75000.0000000    0.2566067
75040.0000000    0.2663628
75080.0000000    0.2800721
75120.0000000    0.2787991
75160.0000000    0.2620300
75200.0000000    0.2600863
75240.0000000    0.2785509
75280.0000000    0.2405002
75320.0000000    0.2314379
75360.0000000    0.2686534
75400.0000000    0.2757095
75440.0000000    0.2505156
75480.0000000    0.2780427
75520.0000000    0.2559115
75560.0000000    0.2642280
75600.0000000    0.2597513
75640.0000000    0.2630625
75680.0000000    0.2570685
75720.0000000    0.2708881
75760.0000000    0.2632973
75800.0000000    0.2692278
75840.0000000    0.2631931
75880.0000000    0.2653171
75920.0000000    0.2676456
75960.0000000    0.2924968
76000.0000000    0.2771265
76040.0000000    0.2861916
76080.0000000    0.2841935
76120.0000000    0.2711141
76160.0000000    0.2873947
76200.0000000    0.3002899
76240.0000000    0.2920926
76280.0000000    0.2726837
76320.0000000    0.2626592
76360.0000000    0.2750695
76400.0000000    0.2762629
76440.0000000    0.2697790
76480.0000000    0.2658641
76520.0000000    0.2741332
76560.0000000    0.2795103
76600.0000000    0.2803885
76640.0000000    0.2757728
76680.0000000    0.2922307
76720.0000000    0.2951770
76760.0000000    0.3009494
76800.0000000    0.2732972
76840.0000000    0.2734664
76880.0000000    0.2981400
76920.0000000    0.2656494
76960.0000000    0.2789798
77000.0000000    0.2759827
77040.0000000    0.2932016
77080.0000000    0.2812038
77120.0000000    0.2769959
77160.0000000    0.2814455
77200.0000000    0.2721133
77240.0000000    0.2708833
77280.0000000    0.2928855
77320.0000000    0.2703094
77360.0000000    0.2660346
77400.0000000    0.2618525
77440.0000000    0.2697451
77480.0000000    0.2801304
77520.0000000    0.2667693
77560.0000000    0.2628349
77600.0000000    0.2825561
77640.0000000    0.2671918
77680.0000000    0.2841060
77720.0000000    0.2866659
77760.0000000    0.3009783
77800.0000000    0.2776555
77840.0000000    0.2642837
77880.0000000    0.2703292
77920.0000000    0.2840611
77960.0000000    0.2704684
78000.0000000    0.2674614
78040.0000000    0.2646528
78080.0000000    0.2504285
78120.0000000    0.2551130
78160.0000000    0.2767899
78200.0000000    0.2635148
78240.0000000    0.2575573
78280.0000000    0.2616808
78320.0000000    0.2533436
78360.0000000    0.2564737
78400.0000000    0.2803255
78440.0000000    0.2867198
78480.0000000    0.2718225
78520.0000000    0.2674526
78560.0000000    0.2672746
78600.0000000    0.2532958
78640.0000000    0.2634662
78680.0000000    0.2849666
78720.0000000    0.2957285
78760.0000000    0.2896068
78800.0000000    0.2621886
78840.0000000    0.2757916
78880.0000000    0.2846152
78920.0000000    0.2649546
78960.0000000    0.2854610
79000.0000000    0.2704909
79040.0000000    0.2764668
79080.0000000    0.2611080
79120.0000000    0.2651519
79160.0000000    0.2539869
79200.0000000    0.2463545
79240.0000000    0.2634907
79280.0000000    0.2667122
79320.0000000    0.2901550
79360.0000000    0.2708882
79400.0000000    0.2860138
79440.0000000    0.2801680
79480.0000000    0.2783047
79520.0000000    0.2535928
79560.0000000    0.2539777
79600.0000000    0.2502743
79640.0000000    0.2611846
79680.0000000    0.2653175
79720.0000000    0.2515420
79760.0000000    0.2713637
79800.0000000    0.2556264
79840.0000000    0.2644020
79880.0000000    0.2587819
79920.0000000    0.2347121
79960.0000000    0.2781291
80000.0000000    0.2530281
80040.0000000    0.2484984
80080.0000000    0.2615929
80120.0000000    0.2989173
80160.0000000    0.2754294
80200.0000000    0.2740665
80240.0000000    0.2693489
80280.0000000    0.2757304
80320.0000000    0.2539722
80360.0000000    0.2716635
80400.0000000    0.2593805
80440.0000000    0.2682616
80480.0000000    0.2694513
80520.0000000    0.3023524
80560.0000000    0.2813273
80600.0000000    0.2938561
80640.0000000    0.3075257
80680.0000000    0.2861995
80720.0000000    0.2759858
80760.0000000    0.2963343
80800.0000000    0.2819335
80840.0000000    0.2988034
80880.0000000    0.2978442
80920.0000000    0.2656219
80960.0000000    0.2882562
81000.0000000    0.2633353
81040.0000000    0.2637758
81080.0000000    0.2797445
81120.0000000    0.2701356
81160.0000000    0.2827048
81200.0000000    0.2791419
81240.0000000    0.2799788
81280.0000000    0.2614221
81320.0000000    0.2757358
81360.0000000    0.2874238
81400.0000000    0.2864167
81440.0000000    0.2845111
81480.0000000    0.2854536
81520.0000000    0.2846706
81560.0000000    0.2672060
81600.0000000    0.2788009
81640.0000000    0.2796700
81680.0000000    0.2854518
81720.0000000    0.2925599
81760.0000000    0.2738878
81800.0000000    0.2877686
81840.0000000    0.2788711
81880.0000000    0.2831825
81920.0000000    0.2782077
81960.0000000    0.2876577
82000.0000000    0.2946462
82040.0000000    0.2920048
82080.0000000    0.2810272
82120.0000000    0.2820600
82160.0000000    0.2858317
82200.0000000    0.3003553
82240.0000000    0.2816590
82280.0000000    0.2782556
82320.0000000    0.2838885
82360.0000000    0.2761680
82400.0000000    0.2934094
82440.0000000    0.2809131
82480.0000000    0.2817420
82520.0000000    0.2790929
82560.0000000    0.2818149
82600.0000000    0.2762867
82640.0000000    0.2740632
82680.0000000    0.2489190
82720.0000000    0.2730410
82760.0000000    0.2925741
82800.0000000    0.2810729
82840.0000000    0.2815308
82880.0000000    0.2745717
82920.0000000    0.2797196
82960.0000000    0.2738000
83000.0000000    0.2694152
83040.0000000    0.2729072
83080.0000000    0.2566141
83120.0000000    0.2605564
83160.0000000    0.2834743
83200.0000000    0.2790999
83240.0000000    0.3023143
83280.0000000    0.3269770
83320.0000000    0.3016088
83360.0000000    0.3056656
83400.0000000    0.2853980
83440.0000000    0.2938638
83480.0000000    0.2792666
83520.0000000    0.3033766
83560.0000000    0.2786038
83600.0000000    0.2941065
83640.0000000    0.2810800
83680.0000000    0.2881172
83720.0000000    0.2880739
83760.0000000    0.2774939
83800.0000000    0.2842380
83840.0000000    0.2841785
83880.0000000    0.3020313
83920.0000000    0.2845685
83960.0000000    0.2753133
84000.0000000    0.2640468
84040.0000000    0.2706879
84080.0000000    0.2634503
84120.0000000    0.2684319
84160.0000000    0.2654150
84200.0000000    0.2950900
84240.0000000    0.2879342
84280.0000000    0.2901928
84320.0000000    0.2694816
84360.0000000    0.2339712
84400.0000000    0.2868467
84440.0000000    0.2781815
84480.0000000    0.2632147
84520.0000000    0.2891271
84560.0000000    0.2783205
84600.0000000    0.2777706
84640.0000000    0.2662288
84680.0000000    0.2423003
84720.0000000    0.2662289
84760.0000000    0.2524987
84800.0000000    0.2529923
84840.0000000    0.2656452
84880.0000000    0.2518758
84920.0000000    0.2400201
84960.0000000    0.2769045
85000.0000000    0.2723978
85040.0000000    0.2623978
85080.0000000    0.2816605
85120.0000000    0.2573875
85160.0000000    0.2796589
85200.0000000    0.2802657
85240.0000000    0.2857624
85280.0000000    0.2919397
85320.0000000    0.2824004
85360.0000000    0.2713867
85400.0000000    0.2589653
85440.0000000    0.2626308
85480.0000000    0.2645856
85520.0000000    0.2738231
85560.0000000    0.2708486
85600.0000000    0.2634307
85640.0000000    0.2791453
85680.0000000    0.2816665
85720.0000000    0.2766603
85760.0000000    0.2763789
85800.0000000    0.2770188
85840.0000000    0.2819729
85880.0000000    0.2633101
85920.0000000    0.2844861
85960.0000000    0.2791342
86000.0000000    0.2757896
86040.0000000    0.2796321
86080.0000000    0.2597514
86120.0000000    0.2725769
86160.0000000    0.2688828
86200.0000000    0.2735397
86240.0000000    0.2565410
86280.0000000    0.2569528
86320.0000000    0.2517564
86360.0000000    0.2614208
86400.0000000    0.2409082
86440.0000000    0.2707683
86480.0000000    0.2553721
86520.0000000    0.2517364
86560.0000000    0.2708434
86600.0000000    0.2471036
86640.0000000    0.2403093
86680.0000000    0.2530673
86720.0000000    0.2516981
86760.0000000    0.2558765
86800.0000000    0.2434383
86840.0000000    0.2706400
86880.0000000    0.2769869
86920.0000000    0.2498457
86960.0000000    0.2716532
87000.0000000    0.2594563
87040.0000000    0.2627803
87080.0000000    0.2710168
87120.0000000    0.2826259
87160.0000000    0.2750264
87200.0000000    0.2574318
87240.0000000    0.2670567
87280.0000000    0.2505069
87320.0000000    0.2678691
87360.0000000    0.2828431
87400.0000000    0.2522930
87440.0000000    0.2611139
87480.0000000    0.2740751
87520.0000000    0.2517337
87560.0000000    0.2583067
87600.0000000    0.2771007
87640.0000000    0.2753028
87680.0000000    0.2615653
87720.0000000    0.2734411
87760.0000000    0.2800722
87800.0000000    0.2769872
87840.0000000    0.2876565
87880.0000000    0.2607109
87920.0000000    0.2719291
87960.0000000    0.2406795
88000.0000000    0.2659237
88040.0000000    0.2661149
88080.0000000    0.2675558
88120.0000000    0.2741810
88160.0000000    0.2647034
88200.0000000    0.2599512
88240.0000000    0.2611963
88280.0000000    0.2545491
88320.0000000    0.2504703
88360.0000000    0.2428694
88400.0000000    0.2662019
88440.0000000    0.2713101
88480.0000000    0.2571843
88520.0000000    0.2748176
88560.0000000    0.2352274
88600.0000000    0.2620948
88640.0000000    0.2853126
88680.0000000    0.2546188
88720.0000000    0.2520922
88760.0000000    0.2900985
88800.0000000    0.2850046
88840.0000000    0.2689556
88880.0000000    0.2654820
88920.0000000    0.2839125
88960.0000000    0.2573058
89000.0000000    0.2819577
89040.0000000    0.2687939
89080.0000000    0.2545520
89120.0000000    0.2660373
89160.0000000    0.2844248
89200.0000000    0.2730072
89240.0000000    0.2740613
89280.0000000    0.2750374
89320.0000000    0.2857997
89360.0000000    0.2727474
89400.0000000    0.2893068
89440.0000000    0.2797792
89480.0000000    0.2861896
89520.0000000    0.3006365
89560.0000000    0.2976696
89600.0000000    0.2697238
89640.0000000    0.2667039
89680.0000000    0.2768360
89720.0000000    0.2960003
89760.0000000    0.2792724
89800.0000000    0.2754183
89840.0000000    0.2604639
89880.0000000    0.2539234
89920.0000000    0.2686805
89960.0000000    0.2758113
90000.0000000    0.2623289
90040.0000000    0.2793715
90080.0000000    0.2884023
90120.0000000    0.2776130
90160.0000000    0.2924003
90200.0000000    0.2850495
90240.0000000    0.2589057
90280.0000000    0.2602668
90320.0000000    0.2832208
90360.0000000    0.2924469
90400.0000000    0.2624275
90440.0000000    0.2842433
90480.0000000    0.2794755
90520.0000000    0.2778693
90560.0000000    0.2832845
90600.0000000    0.2877983
90640.0000000    0.2753258
90680.0000000    0.2751309
90720.0000000    0.3034197
90760.0000000    0.2880417
90800.0000000    0.2623500
90840.0000000    0.2841268
90880.0000000    0.2636219
90920.0000000    0.2588925
90960.0000000    0.2670727
91000.0000000    0.2781339
91040.0000000    0.2721516
91080.0000000    0.2556727
91120.0000000    0.2802190
91160.0000000    0.2804978
91200.0000000    0.2821697
91240.0000000    0.2712817
91280.0000000    0.2812940
91320.0000000    0.2741331
91360.0000000    0.2516718
91400.0000000    0.2491870
91440.0000000    0.2685388
91480.0000000    0.2806540
91520.0000000    0.2531420
91560.0000000    0.2724719
91600.0000000    0.2586899
91640.0000000    0.2819248
91680.0000000    0.2670881
91720.0000000    0.2601942
91760.0000000    0.2803542
91800.0000000    0.2976711
91840.0000000    0.2753805
91880.0000000    0.2877403
91920.0000000    0.2811499
91960.0000000    0.2736334
92000.0000000    0.2877643
92040.0000000    0.2791381
92080.0000000    0.2525522
92120.0000000    0.2772814
92160.0000000    0.2701487
92200.0000000    0.2723193
92240.0000000    0.2646406
92280.0000000    0.2595266
92320.0000000    0.2648167
92360.0000000    0.2539041
92400.0000000    0.2480129
92440.0000000    0.2767502
92480.0000000    0.2867759
92520.0000000    0.2846240
92560.0000000    0.2826629
92600.0000000    0.2581696
92640.0000000    0.2799597
92680.0000000    0.2853186
92720.0000000    0.2783372
92760.0000000    0.2783845
92800.0000000    0.2402490
92840.0000000    0.2789155
92880.0000000    0.2808008
92920.0000000    0.2626981
92960.0000000    0.2720996
93000.0000000    0.2557164
93040.0000000    0.2702680
93080.0000000    0.2804811
93120.0000000    0.2786641
93160.0000000    0.2842276
93200.0000000    0.2799177
93240.0000000    0.2736236
93280.0000000    0.2715228
93320.0000000    0.2609414
93360.0000000    0.2771358
93400.0000000    0.2681215
93440.0000000    0.2677301
93480.0000000    0.2844784
93520.0000000    0.2871470
93560.0000000    0.2482432
93600.0000000    0.2711414
93640.0000000    0.2898143
93680.0000000    0.2705496
93720.0000000    0.2568005
93760.0000000    0.2733636
93800.0000000    0.2617655
93840.0000000    0.2631773
93880.0000000    0.2732300
93920.0000000    0.2781067
93960.0000000    0.2563938
94000.0000000    0.2719657
94040.0000000    0.2762370
94080.0000000    0.2716993
94120.0000000    0.2846108
94160.0000000    0.2776665
94200.0000000    0.2802205
94240.0000000    0.2601978
94280.0000000    0.2701716
94320.0000000    0.2996166
94360.0000000    0.2740675
94400.0000000    0.2805073
94440.0000000    0.2734900
94480.0000000    0.2719211
94520.0000000    0.2603830
94560.0000000    0.2811475
94600.0000000    0.2589496
94640.0000000    0.2727002
94680.0000000    0.2704547
94720.0000000    0.2763173
94760.0000000    0.2894289
94800.0000000    0.2670344
94840.0000000    0.2822071
94880.0000000    0.2935075
94920.0000000    0.2845060
94960.0000000    0.2817378
95000.0000000    0.2764941
95040.0000000    0.2662080
95080.0000000    0.2781305
95120.0000000    0.2729091
95160.0000000    0.2974543
95200.0000000    0.2885644
95240.0000000    0.2953009
95280.0000000    0.3068623
95320.0000000    0.2823385
95360.0000000    0.2752513
95400.0000000    0.2823228
95440.0000000    0.2840560
95480.0000000    0.2675582
95520.0000000    0.2784380
95560.0000000    0.2905715
95600.0000000    0.2630059
95640.0000000    0.2811458
95680.0000000    0.2649700
95720.0000000    0.2648057
95760.0000000    0.2657108
95800.0000000    0.2767739
95840.0000000    0.2792769
95880.0000000    0.2672307
95920.0000000    0.2801813
95960.0000000    0.2641759
96000.0000000    0.2770115
96040.0000000    0.2720032
96080.0000000    0.2600800
96120.0000000    0.2870495
96160.0000000    0.2581028
96200.0000000    0.2923411
96240.0000000    0.2674101
96280.0000000    0.2721811
96320.0000000    0.2756006
96360.0000000    0.2562088
96400.0000000    0.2711065
96440.0000000    0.2661776
96480.0000000    0.2743645
96520.0000000    0.2608324
96560.0000000    0.2896616
96600.0000000    0.2777705
96640.0000000    0.2684118
96680.0000000    0.2797683
96720.0000000    0.2768226
96760.0000000    0.2712531
96800.0000000    0.2817615
96840.0000000    0.2766616
96880.0000000    0.2808475
96920.0000000    0.2622863
96960.0000000    0.2813724
97000.0000000    0.2817948
97040.0000000    0.2771646
97080.0000000    0.2669483
97120.0000000    0.2757865
97160.0000000    0.2634205
97200.0000000    0.2713377
97240.0000000    0.2943892
97280.0000000    0.2869101
97320.0000000    0.2907535
97360.0000000    0.2923679
97400.0000000    0.2947060
97440.0000000    0.2991460
97480.0000000    0.2877918
97520.0000000    0.2866625
97560.0000000    0.2948538
97600.0000000    0.2842971
97640.0000000    0.2921599
97680.0000000    0.2933033
97720.0000000    0.2961678
97760.0000000    0.2938212
97800.0000000    0.3012265
97840.0000000    0.2828411
97880.0000000    0.2901240
97920.0000000    0.3022945
97960.0000000    0.2731452
98000.0000000    0.2714867
98040.0000000    0.2850112
98080.0000000    0.2816836
98120.0000000    0.2821814
98160.0000000    0.3056688
98200.0000000    0.2962542
98240.0000000    0.3004827
98280.0000000    0.2838455
98320.0000000    0.2954504
98360.0000000    0.2867322
98400.0000000    0.2927212
98440.0000000    0.2915200
98480.0000000    0.2949859
98520.0000000    0.2724722
98560.0000000    0.2977519
98600.0000000    0.2941554
98640.0000000    0.2791591
98680.0000000    0.2767319
98720.0000000    0.2795762
98760.0000000    0.2833641
98800.0000000    0.2848153
98840.0000000    0.2839303
98880.0000000    0.2933369
98920.0000000    0.2803856
98960.0000000    0.2757227
99000.0000000    0.2677214
99040.0000000    0.2876705
99080.0000000    0.2681115
99120.0000000    0.2568063
99160.0000000    0.2827443
99200.0000000    0.2839188
99240.0000000    0.2968267
99280.0000000    0.2841488
99320.0000000    0.2633753
99360.0000000    0.2903646
99400.0000000    0.2695108
99440.0000000    0.2627936
99480.0000000    0.2905474
99520.0000000    0.2812692
99560.0000000    0.2800320
99600.0000000    0.2761442
99640.0000000    0.2806759
99680.0000000    0.2763423
99720.0000000    0.2827983
99760.0000000    0.2682124
99800.0000000    0.2793579
99840.0000000    0.2774159
99880.0000000    0.2538247
99920.0000000    0.2476407
99960.0000000    0.2519676
100000.0000000    0.2766383
100040.0000000    0.2970650
100080.0000000    0.2744849
100120.0000000    0.2991581
100160.0000000    0.2764016
100200.0000000    0.2994798
100240.0000000    0.2845288
100280.0000000    0.2900191
100320.0000000    0.2765007
100360.0000000    0.2657785
100400.0000000    0.2650942
100440.0000000    0.2780247
100480.0000000    0.2797009
100520.0000000    0.2619366
100560.0000000    0.2736843
100600.0000000    0.2537921
100640.0000000    0.2741272
100680.0000000    0.2753653
100720.0000000    0.2744949
100760.0000000    0.2687968
100800.0000000    0.2815210
100840.0000000    0.2858781
100880.0000000    0.2933423
100920.0000000    0.2970163
100960.0000000    0.2914452
101000.0000000    0.2897042
101040.0000000    0.2948796
101080.0000000    0.2818574
101120.0000000    0.2904215
101160.0000000    0.2841776
101200.0000000    0.3037979
101240.0000000    0.2782439
101280.0000000    0.2788861
101320.0000000    0.2901492
101360.0000000    0.2791344
101400.0000000    0.2705860
101440.0000000    0.2714730
101480.0000000    0.2932747
101520.0000000    0.2958311
101560.0000000    0.2973200
101600.0000000    0.2687545
101640.0000000    0.2867048
101680.0000000    0.2686659
101720.0000000    0.3037262
101760.0000000    0.2771552
101800.0000000    0.2902698
101840.0000000    0.2857240
101880.0000000    0.2548695
101920.0000000    0.2580279
101960.0000000    0.2704868
102000.0000000    0.2726907
102040.0000000    0.2722802
102080.0000000    0.2859472
102120.0000000    0.2652168
102160.0000000    0.2879010
102200.0000000    0.2705477
102240.0000000    0.2467593
102280.0000000    0.2748733
102320.0000000    0.2837975
102360.0000000    0.2655610
102400.0000000    0.2689953
102440.0000000    0.2646129
102480.0000000    0.2743827
102520.0000000    0.2668771
102560.0000000    0.2734346
102600.0000000    0.2657962
102640.0000000    0.2666767
102680.0000000    0.2790496
102720.0000000    0.2625044
102760.0000000    0.2757843
102800.0000000    0.2845054
102840.0000000    0.2780784
102880.0000000    0.3011162
102920.0000000    0.2727581
102960.0000000    0.2725015
103000.0000000    0.2745503
103040.0000000    0.2855035
103080.0000000    0.2928295
103120.0000000    0.2854272
103160.0000000    0.2973807
103200.0000000    0.2743440
103240.0000000    0.2738927
103280.0000000    0.2660019
103320.0000000    0.2824779
103360.0000000    0.2761011
103400.0000000    0.2989048
103440.0000000    0.2797750
103480.0000000    0.2752078
103520.0000000    0.2627935
103560.0000000    0.2891991
103600.0000000    0.2628668
103640.0000000    0.2672533
103680.0000000    0.2709529
103720.0000000    0.2550456
103760.0000000    0.2493437
103800.0000000    0.2640432
103840.0000000    0.2805040
103880.0000000    0.2789191
103920.0000000    0.2636746
103960.0000000    0.2595197
104000.0000000    0.2813044
104040.0000000    0.2903595
104080.0000000    0.2785686
104120.0000000    0.2733714
104160.0000000    0.2479827
104200.0000000    0.2576867
104240.0000000    0.2675646
104280.0000000    0.2605160
104320.0000000    0.2780009
104360.0000000    0.2710033
104400.0000000    0.2809144
104440.0000000    0.2740638
104480.0000000    0.2737732
104520.0000000    0.2754776
104560.0000000    0.2917964
104600.0000000    0.2809442
104640.0000000    0.2762400
104680.0000000    0.2828625
104720.0000000    0.2848383
104760.0000000    0.2890820
104800.0000000    0.2608690
104840.0000000    0.2657521
104880.0000000    0.2706903
104920.0000000    0.2707623
104960.0000000    0.2650628
105000.0000000    0.2672727
105040.0000000    0.2673405
105080.0000000    0.2505276
105120.0000000    0.2639659
105160.0000000    0.2640328
105200.0000000    0.2529755
105240.0000000    0.2429571
105280.0000000    0.2813478
105320.0000000    0.2865840
105360.0000000    0.2810858
105400.0000000    0.2683688
105440.0000000    0.2803410
105480.0000000    0.2742075
105520.0000000    0.2631082
105560.0000000    0.2667592
105600.0000000    0.2730950
105640.0000000    0.2534792
105680.0000000    0.2759421
105720.0000000    0.2784075
105760.0000000    0.2629275
105800.0000000    0.2973461
105840.0000000    0.2684441
105880.0000000    0.2669903
105920.0000000    0.2939382
105960.0000000    0.2542125
106000.0000000    0.2783231
106040.0000000    0.2663380
106080.0000000    0.2716525
106120.0000000    0.2732897
106160.0000000    0.2592137
106200.0000000    0.2650785
106240.0000000    0.2655269
106280.0000000    0.2715611
106320.0000000    0.2586907
106360.0000000    0.2391227
106400.0000000    0.2531642
106440.0000000    0.2566560
106480.0000000    0.2666720
106520.0000000    0.2780478
106560.0000000    0.2909897
106600.0000000    0.2633832
106640.0000000    0.2857179
106680.0000000    0.2605048
106720.0000000    0.2651029
106760.0000000    0.2344724
106800.0000000    0.2670314
106840.0000000    0.2896998
106880.0000000    0.2639362
106920.0000000    0.2871378
106960.0000000    0.2807768
107000.0000000    0.2813972
107040.0000000    0.2703923
107080.0000000    0.2717122
107120.0000000    0.2616469
107160.0000000    0.2920870
107200.0000000    0.2650474
107240.0000000    0.2735055
107280.0000000    0.2936296
107320.0000000    0.2546104
107360.0000000    0.2655236
107400.0000000    0.2535200
107440.0000000    0.2483679
107480.0000000    0.2558398
107520.0000000    0.2741405
107560.0000000    0.2951795
107600.0000000    0.2753949
107640.0000000    0.2653345
107680.0000000    0.2851734
107720.0000000    0.2811413
107760.0000000    0.2789611
107800.0000000    0.2939925
107840.0000000    0.3039975
107880.0000000    0.2816733
107920.0000000    0.3034860
107960.0000000    0.3019920
108000.0000000    0.2858792
108040.0000000    0.2854390
108080.0000000    0.2741089
108120.0000000    0.2692415
108160.0000000    0.2921186
108200.0000000    0.2888480
108240.0000000    0.2918897
108280.0000000    0.2779302
108320.0000000    0.2836214
108360.0000000    0.2911851
108400.0000000    0.2825831
108440.0000000    0.2821566
108480.0000000    0.2897885
108520.0000000    0.2947246
108560.0000000    0.2728859
108600.0000000    0.2693459
108640.0000000    0.2599908
108680.0000000    0.2689449
108720.0000000    0.2744918
108760.0000000    0.3032145
108800.0000000    0.2797781
108840.0000000    0.2837112
108880.0000000    0.2751478
108920.0000000    0.2995184
108960.0000000    0.2754824
109000.0000000    0.2820688
109040.0000000    0.2714554
109080.0000000    0.2631673
109120.0000000    0.2882993
109160.0000000    0.2753422
109200.0000000    0.2660682
109240.0000000    0.2778023
109280.0000000    0.3042787
109320.0000000    0.3017584
109360.0000000    0.2894475
109400.0000000    0.2918842
109440.0000000    0.2867725
109480.0000000    0.2941339
109520.0000000    0.2727885
109560.0000000    0.3026552
109600.0000000    0.3022372
109640.0000000    0.3027298
109680.0000000    0.2853543
109720.0000000    0.2788973
109760.0000000    0.2965922
109800.0000000    0.2889335
109840.0000000    0.2692117
109880.0000000    0.2898286
109920.0000000    0.3017519
109960.0000000    0.2824084
110000.0000000    0.2964165
110040.0000000    0.2809457
110080.0000000    0.2836998
110120.0000000    0.3026483
110160.0000000    0.2918568
110200.0000000    0.3022108
110240.0000000    0.2963033
110280.0000000    0.3034289
110320.0000000    0.2978706
110360.0000000    0.2733711
110400.0000000    0.2937802
110440.0000000    0.2723631
110480.0000000    0.2485693
110520.0000000    0.2635566
110560.0000000    0.2499559
110600.0000000    0.2737258
110640.0000000    0.2903917
110680.0000000    0.2947360
110720.0000000    0.3033083
110760.0000000    0.2895255
110800.0000000    0.2654136
110840.0000000    0.2700871
110880.0000000    0.2817100
110920.0000000    0.2614713
110960.0000000    0.2729312
111000.0000000    0.2612804
111040.0000000    0.2610330
111080.0000000    0.2840673
111120.0000000    0.2927170
111160.0000000    0.2765318
111200.0000000    0.2450057
111240.0000000    0.2633610
111280.0000000    0.2686131
111320.0000000    0.2917751
111360.0000000    0.2819545
111400.0000000    0.2826463
111440.0000000    0.2864197
111480.0000000    0.2973748
111520.0000000    0.2943519
111560.0000000    0.2795554
111600.0000000    0.2822101
111640.0000000    0.2867943
111680.0000000    0.2891275
111720.0000000    0.2674995
111760.0000000    0.2679066
111800.0000000    0.2800443
111840.0000000    0.2561527
111880.0000000    0.2521829
111920.0000000    0.2548363
111960.0000000    0.2776022
112000.0000000    0.2647657
112040.0000000    0.2813962
112080.0000000    0.2777770
112120.0000000    0.2934239
112160.0000000    0.3010758
112200.0000000    0.2870203
112240.0000000    0.3065881
112280.0000000    0.2980746
112320.0000000    0.2899307
112360.0000000    0.2680780
112400.0000000    0.2784334
112440.0000000    0.2742707
112480.0000000    0.2786529
112520.0000000    0.2768864
112560.0000000    0.2648923
112600.0000000    0.2756104
112640.0000000    0.2763467
112680.0000000    0.2749099
112720.0000000    0.2919220
112760.0000000    0.2655984
112800.0000000    0.2845363
112840.0000000    0.2683945
112880.0000000    0.2776761
112920.0000000    0.2688189
112960.0000000    0.2857807
113000.0000000    0.2738347
113040.0000000    0.2517711
113080.0000000    0.2746671
113120.0000000    0.2651407
113160.0000000    0.2844926
113200.0000000    0.2783101
113240.0000000    0.2907878
113280.0000000    0.2776731
113320.0000000    0.2790992
113360.0000000    0.2737147
113400.0000000    0.2651386
113440.0000000    0.2773082
113480.0000000    0.2801112
113520.0000000    0.2826883
113560.0000000    0.2852560
113600.0000000    0.2952425
113640.0000000    0.2780924
113680.0000000    0.3035773
113720.0000000    0.2932431
113760.0000000    0.2820559
113800.0000000    0.2860284
113840.0000000    0.2991538
113880.0000000    0.3106847
113920.0000000    0.2937863
113960.0000000    0.2902640
114000.0000000    0.2836726
114040.0000000    0.2972847
114080.0000000    0.2711849
114120.0000000    0.2647147
114160.0000000    0.2654179
114200.0000000    0.2746494
114240.0000000    0.2822270
114280.0000000    0.2891126
114320.0000000    0.2716907
114360.0000000    0.2796892
114400.0000000    0.3081988
114440.0000000    0.2907557
114480.0000000    0.2961138
114520.0000000    0.2875049
114560.0000000    0.2934644
114600.0000000    0.2660061
114640.0000000    0.2882171
114680.0000000    0.2809002
114720.0000000    0.2770249
114760.0000000    0.2918005
114800.0000000    0.2977950
114840.0000000    0.2874313
114880.0000000    0.3004027
114920.0000000    0.2862536
114960.0000000    0.2822278
115000.0000000    0.3030588
115040.0000000    0.2961201
115080.0000000    0.2953997
115120.0000000    0.2851684
115160.0000000    0.3049691
115200.0000000    0.2908222
115240.0000000    0.2835253
115280.0000000    0.2944746
115320.0000000    0.2784228
115360.0000000    0.2642472
115400.0000000    0.2860276
115440.0000000    0.2720175
115480.0000000    0.2632709
115520.0000000    0.2742555
115560.0000000    0.2585295
115600.0000000    0.2722857
115640.0000000    0.2952262
115680.0000000    0.2865784
115720.0000000    0.2855392
115760.0000000    0.2686556
115800.0000000    0.2805394
115840.0000000    0.2573817
115880.0000000    0.2836838
115920.0000000    0.2740622
115960.0000000    0.2797324
116000.0000000    0.2929864
116040.0000000    0.2666703
116080.0000000    0.2765338
116120.0000000    0.2724994
116160.0000000    0.2597683
116200.0000000    0.2840916
116240.0000000    0.2932667
116280.0000000    0.2723967
116320.0000000    0.2597824
116360.0000000    0.2847528
116400.0000000    0.2733367
116440.0000000    0.2830864
116480.0000000    0.2881784
116520.0000000    0.2594438
116560.0000000    0.2753640
116600.0000000    0.2770779
116640.0000000    0.2617553
116680.0000000    0.2750999
116720.0000000    0.2882755
116760.0000000    0.2894549
116800.0000000    0.2788489
116840.0000000    0.2912660
116880.0000000    0.2804051
116920.0000000    0.2887255
116960.0000000    0.2903581
117000.0000000    0.2892482
117040.0000000    0.2799926
117080.0000000    0.2921626
117120.0000000    0.2673759
117160.0000000    0.2620236
117200.0000000    0.2703542
117240.0000000    0.2706029
117280.0000000    0.2600452
117320.0000000    0.2628709
117360.0000000    0.2721538
117400.0000000    0.2650771
117440.0000000    0.2591400
117480.0000000    0.2666306
117520.0000000    0.2627546
117560.0000000    0.2647533
117600.0000000    0.2869259
117640.0000000    0.2709553
117680.0000000    0.2829719
117720.0000000    0.2921013
117760.0000000    0.2766887
117800.0000000    0.2660244
117840.0000000    0.2882740
117880.0000000    0.2758189
117920.0000000    0.2802600
117960.0000000    0.2660211
118000.0000000    0.2854174
118040.0000000    0.2780952
118080.0000000    0.2886353
118120.0000000    0.2728626
118160.0000000    0.2664645
118200.0000000    0.2500983
118240.0000000    0.2766003
118280.0000000    0.2738324
118320.0000000    0.2707619
118360.0000000    0.2788067
118400.0000000    0.2763376
118440.0000000    0.2902530
118480.0000000    0.2758929
118520.0000000    0.2684368
118560.0000000    0.2791430
118600.0000000    0.2623453
118640.0000000    0.2763749
118680.0000000    0.2874049
118720.0000000    0.2741302
118760.0000000    0.2735689
118800.0000000    0.2717220
118840.0000000    0.2786701
118880.0000000    0.2792453
118920.0000000    0.2868353
118960.0000000    0.2866159
119000.0000000    0.3114223
119040.0000000    0.2921591
119080.0000000    0.2644306
119120.0000000    0.2926739
119160.0000000    0.2769948
119200.0000000    0.2745840
119240.0000000    0.2481066
119280.0000000    0.2621675
119320.0000000    0.2688591
119360.0000000    0.2869848
119400.0000000    0.2785208
119440.0000000    0.2875962
119480.0000000    0.2986279
119520.0000000    0.2797782
119560.0000000    0.2873209
119600.0000000    0.2840129
119640.0000000    0.2827259
119680.0000000    0.2746740
119720.0000000    0.2995769
119760.0000000    0.2921133
119800.0000000    0.2699066
119840.0000000    0.2838793
119880.0000000    0.2760255
119920.0000000    0.2750493
119960.0000000    0.2829621
120000.0000000    0.2650721
120040.0000000    0.2661036
120080.0000000    0.2511295
120120.0000000    0.2557362
120160.0000000    0.2708592
120200.0000000    0.2726837
120240.0000000    0.2827894
120280.0000000    0.2639639
120320.0000000    0.2660494
120360.0000000    0.2801359
120400.0000000    0.3052280
120440.0000000    0.2906922
120480.0000000    0.2511020
120520.0000000    0.2505446
120560.0000000    0.2674846
120600.0000000    0.2793009
120640.0000000    0.2718124
120680.0000000    0.2755514
120720.0000000    0.2632358
120760.0000000    0.2781284
120800.0000000    0.2859091
120840.0000000    0.2634137
120880.0000000    0.2711859
120920.0000000    0.2705315
120960.0000000    0.2603650
121000.0000000    0.2587049
121040.0000000    0.2711744
121080.0000000    0.2666451
121120.0000000    0.2537690
121160.0000000    0.2720829
121200.0000000    0.2712421
121240.0000000    0.2737566
121280.0000000    0.2697749
121320.0000000    0.2814510
121360.0000000    0.2758456
121400.0000000    0.2896800
121440.0000000    0.2874072
121480.0000000    0.2661227
121520.0000000    0.2768683
121560.0000000    0.2936561
121600.0000000    0.2998100
121640.0000000    0.2864933
121680.0000000    0.2850804
121720.0000000    0.2570455
121760.0000000    0.2561633
121800.0000000    0.2822755
121840.0000000    0.2823835
121880.0000000    0.2740878
121920.0000000    0.2785856
121960.0000000    0.2790671
122000.0000000    0.2589149
122040.0000000    0.2842176
122080.0000000    0.2794839
122120.0000000    0.2801470
122160.0000000    0.2847773
122200.0000000    0.2687594
122240.0000000    0.2570171
122280.0000000    0.2785535
122320.0000000    0.2942738
122360.0000000    0.2679493
122400.0000000    0.2655168
122440.0000000    0.2892816
122480.0000000    0.2702330
122520.0000000    0.2657796
122560.0000000    0.2559542
122600.0000000    0.2576421
122640.0000000    0.3040186
122680.0000000    0.2732676
122720.0000000    0.2813019
122760.0000000    0.2752399
122800.0000000    0.2792330
122840.0000000    0.2742495
122880.0000000    0.2661228
122920.0000000    0.2758051
122960.0000000    0.2831534
123000.0000000    0.2810916
123040.0000000    0.2787456
123080.0000000    0.2810259
123120.0000000    0.2792988
123160.0000000    0.2699881
123200.0000000    0.2592687
123240.0000000    0.2662846
123280.0000000    0.2893366
123320.0000000    0.2721629
123360.0000000    0.2974017
123400.0000000    0.2679549
123440.0000000    0.2897150
123480.0000000    0.2791669
123520.0000000    0.2904284
123560.0000000    0.2789873
123600.0000000    0.2998257
123640.0000000    0.2835364
123680.0000000    0.2903555
123720.0000000    0.2718568
123760.0000000    0.2749281
123800.0000000    0.2712102
123840.0000000    0.2788215
123880.0000000    0.2948441
123920.0000000    0.2663020
123960.0000000    0.2695313
124000.0000000    0.2713407
124040.0000000    0.2441709
124080.0000000    0.2606414
124120.0000000    0.2743877
124160.0000000    0.2667019
124200.0000000    0.2875633
124240.0000000    0.2835852
124280.0000000    0.2769459
124320.0000000    0.2726661
124360.0000000    0.2921416
124400.0000000    0.2798552
124440.0000000    0.2814236
124480.0000000    0.2916737
124520.0000000    0.2907403
124560.0000000    0.2672369
124600.0000000    0.2896014
124640.0000000    0.2689634
124680.0000000    0.2766466
124720.0000000    0.2635828
124760.0000000    0.2887456
124800.0000000    0.2611031
124840.0000000    0.2424413
124880.0000000    0.2548228
124920.0000000    0.2572447
124960.0000000    0.2635336
125000.0000000    0.2727744
125040.0000000    0.2421187
125080.0000000    0.2425091
125120.0000000    0.2515887
125160.0000000    0.2493380
125200.0000000    0.2328867
125240.0000000    0.2371149
125280.0000000    0.2652530
125320.0000000    0.2752805
125360.0000000    0.2620043
125400.0000000    0.2503947
125440.0000000    0.2562949
125480.0000000    0.2635840
125520.0000000    0.2671812
125560.0000000    0.2872668
125600.0000000    0.2686412
125640.0000000    0.2716830
125680.0000000    0.2590857
125720.0000000    0.2723641
125760.0000000    0.2581041
125800.0000000    0.2820489
125840.0000000    0.2620496
125880.0000000    0.2774028
125920.0000000    0.2790786
125960.0000000    0.2882963
126000.0000000    0.2667949
126040.0000000    0.2783911
126080.0000000    0.2591017
126120.0000000    0.2719306
126160.0000000    0.2795435
126200.0000000    0.2569556
126240.0000000    0.2689751
126280.0000000    0.2733274
126320.0000000    0.2726790
126360.0000000    0.2773721
126400.0000000    0.2762824
126440.0000000    0.2830025
126480.0000000    0.2572096
126520.0000000    0.2815296
126560.0000000    0.3003668
126600.0000000    0.2625907
126640.0000000    0.2759565
126680.0000000    0.2921309
126720.0000000    0.2635919
126760.0000000    0.2647783
126800.0000000    0.2453077
126840.0000000    0.2488410
126880.0000000    0.2709664
126920.0000000    0.2626460
126960.0000000    0.2715370
127000.0000000    0.2622834
127040.0000000    0.2582415
127080.0000000    0.2915979
127120.0000000    0.2913284
127160.0000000    0.2748598
127200.0000000    0.3054285
127240.0000000    0.2642305
127280.0000000    0.2940969
127320.0000000    0.2687568
127360.0000000    0.2708812
127400.0000000    0.2866121
127440.0000000    0.2736368
127480.0000000    0.2920906
127520.0000000    0.2773721
127560.0000000    0.2727292
127600.0000000    0.2726711
127640.0000000    0.2674957
127680.0000000    0.2982557
127720.0000000    0.2811956
127760.0000000    0.2849785
127800.0000000    0.2982230
127840.0000000    0.2746153
127880.0000000    0.2691224
127920.0000000    0.2761810
127960.0000000    0.2616140
128000.0000000    0.2608997
128040.0000000    0.2686393
128080.0000000    0.2593274
128120.0000000    0.2824661
128160.0000000    0.2920446
128200.0000000    0.2732472
128240.0000000    0.2741098
128280.0000000    0.2700854
128320.0000000    0.2530491
128360.0000000    0.2898332
128400.0000000    0.2632708
128440.0000000    0.2775891
128480.0000000    0.2743454
128520.0000000    0.2785371
128560.0000000    0.2940681
128600.0000000    0.2662594
128640.0000000    0.2591066
128680.0000000    0.2665153
128720.0000000    0.2941392
128760.0000000    0.2729456
128800.0000000    0.2724210
128840.0000000    0.2685910
128880.0000000    0.2831971
128920.0000000    0.2505424
128960.0000000    0.2818491
129000.0000000    0.2720679
129040.0000000    0.2796346
129080.0000000    0.2685656
129120.0000000    0.2635148
129160.0000000    0.2892486
129200.0000000    0.2817751
129240.0000000    0.2859168
129280.0000000    0.2753331
129320.0000000    0.2857375
129360.0000000    0.2511818
129400.0000000    0.2678655
129440.0000000    0.2751895
129480.0000000    0.2896468
129520.0000000    0.3027618
129560.0000000    0.2986324
129600.0000000    0.2695583
129640.0000000    0.2645468
129680.0000000    0.2766129
129720.0000000    0.2774533
129760.0000000    0.2702108
129800.0000000    0.2784874
129840.0000000    0.2701063
129880.0000000    0.2492947
129920.0000000    0.2542571
129960.0000000    0.2520723
130000.0000000    0.2585084
130040.0000000    0.2595077
130080.0000000    0.2508883
130120.0000000    0.2734695
130160.0000000    0.2861719
130200.0000000    0.2745486
130240.0000000    0.2809772
130280.0000000    0.2543425
130320.0000000    0.2863021
130360.0000000    0.2760711
130400.0000000    0.2824254
130440.0000000    0.2586857
130480.0000000    0.2878156
130520.0000000    0.2839808
130560.0000000    0.2731226
130600.0000000    0.2788487
130640.0000000    0.2621104
130680.0000000    0.2555838
130720.0000000    0.2706468
130760.0000000    0.2693086
130800.0000000    0.2669885
130840.0000000    0.2636236
130880.0000000    0.2810177
130920.0000000    0.2867411
130960.0000000    0.2733802
131000.0000000    0.2937824
131040.0000000    0.2926184
131080.0000000    0.2968188
131120.0000000    0.2847335
131160.0000000    0.2961666
131200.0000000    0.2745974
131240.0000000    0.2731221
131280.0000000    0.2657303
131320.0000000    0.2704407
131360.0000000    0.2907693
131400.0000000    0.2733299
131440.0000000    0.2736089
131480.0000000    0.2683079
131520.0000000    0.2655861
131560.0000000    0.2567775
131600.0000000    0.2742190
131640.0000000    0.2637081
131680.0000000    0.2592325
131720.0000000    0.2743024
131760.0000000    0.2845747
131800.0000000    0.2852588
131840.0000000    0.2612817
131880.0000000    0.2706337
131920.0000000    0.2626866
131960.0000000    0.2896690
132000.0000000    0.2956655
132040.0000000    0.2725318
132080.0000000    0.2678334
132120.0000000    0.2756783
132160.0000000    0.3078128
132200.0000000    0.2868886
132240.0000000    0.2738538
132280.0000000    0.2970701
132320.0000000    0.2722827
132360.0000000    0.2508216
132400.0000000    0.2727097
132440.0000000    0.2941449
132480.0000000    0.2774900
132520.0000000    0.2734687
132560.0000000    0.2744352
132600.0000000    0.2782007
132640.0000000    0.2841744
132680.0000000    0.3044403
132720.0000000    0.2809725
132760.0000000    0.2700318
132800.0000000    0.2725051
132840.0000000    0.2722749
132880.0000000    0.2833391
132920.0000000    0.2588286
132960.0000000    0.2772350
133000.0000000    0.2813721
133040.0000000    0.2966544
133080.0000000    0.2564479
133120.0000000    0.2812312
133160.0000000    0.3062982
133200.0000000    0.2671904
133240.0000000    0.2523080
133280.0000000    0.2706168
133320.0000000    0.2629593
133360.0000000    0.2899646
133400.0000000    0.2829581
133440.0000000    0.2831267
133480.0000000    0.2962572
133520.0000000    0.2949060
133560.0000000    0.2894938
133600.0000000    0.2741606
133640.0000000    0.2822182
133680.0000000    0.2856635
133720.0000000    0.2922727
133760.0000000    0.2771365
133800.0000000    0.2963101
133840.0000000    0.2803674
133880.0000000    0.2761800
133920.0000000    0.2847456
133960.0000000    0.2838231
134000.0000000    0.2762839
134040.0000000    0.2845987
134080.0000000    0.2641590
134120.0000000    0.2772363
134160.0000000    0.2757174
134200.0000000    0.2812697
134240.0000000    0.2602587
134280.0000000    0.2786584
134320.0000000    0.2721680
134360.0000000    0.2901124
134400.0000000    0.2770277
134440.0000000    0.3008649
134480.0000000    0.2743682
134520.0000000    0.2832422
134560.0000000    0.2842309
134600.0000000    0.2702481
134640.0000000    0.2774376
134680.0000000    0.2733696
134720.0000000    0.2655955
134760.0000000    0.2685209
134800.0000000    0.2909818
134840.0000000    0.2729278
134880.0000000    0.2781985
134920.0000000    0.2721526
134960.0000000    0.2705377
135000.0000000    0.2807091
135040.0000000    0.2769123
135080.0000000    0.2780861
135120.0000000    0.3024115
135160.0000000    0.2847112
135200.0000000    0.2740670
135240.0000000    0.2854335
135280.0000000    0.2697704
135320.0000000    0.2916678
135360.0000000    0.3017456
135400.0000000    0.3004653
135440.0000000    0.2793336
135480.0000000    0.2926696
135520.0000000    0.2957661
135560.0000000    0.2839223
135600.0000000    0.2689306
135640.0000000    0.2717715
135680.0000000    0.2391624
135720.0000000    0.2903557
135760.0000000    0.2914814
135800.0000000    0.2927576
135840.0000000    0.3007382
135880.0000000    0.2784757
135920.0000000    0.2795527
135960.0000000    0.2820952
136000.0000000    0.2585556
136040.0000000    0.2825998
136080.0000000    0.2655147
136120.0000000    0.2697803
136160.0000000    0.2867721
136200.0000000    0.2660360
136240.0000000    0.2537178
136280.0000000    0.2754579
136320.0000000    0.2583451
136360.0000000    0.2490872
136400.0000000    0.2540896
136440.0000000    0.2580152
136480.0000000    0.2687993
136520.0000000    0.2604368
136560.0000000    0.2785631
136600.0000000    0.2550927
136640.0000000    0.2666619
136680.0000000    0.2638347
136720.0000000    0.2752259
136760.0000000    0.2548529
136800.0000000    0.2512649
136840.0000000    0.2444584
136880.0000000    0.2589037
136920.0000000    0.2522255
136960.0000000    0.2328046
137000.0000000    0.2496866
137040.0000000    0.2915660
137080.0000000    0.2848106
137120.0000000    0.2667536
137160.0000000    0.2676904
137200.0000000    0.2623398
137240.0000000    0.2682983
137280.0000000    0.2505327
137320.0000000    0.2538728
137360.0000000    0.2659055
137400.0000000    0.2492218
137440.0000000    0.2664957
137480.0000000    0.2598792
137520.0000000    0.2805698
137560.0000000    0.2651747
137600.0000000    0.2569647
137640.0000000    0.2679355
137680.0000000    0.2672547
137720.0000000    0.2919902
137760.0000000    0.2708632
137800.0000000    0.2649706
137840.0000000    0.2603722
137880.0000000    0.2976198
137920.0000000    0.2668950
137960.0000000    0.2935953
138000.0000000    0.2724668
138040.0000000    0.2812032
138080.0000000    0.2630073
138120.0000000    0.2764233
138160.0000000    0.2722628
138200.0000000    0.2546023
138240.0000000    0.2676275
138280.0000000    0.2486244
138320.0000000    0.2688925
138360.0000000    0.2576799
138400.0000000    0.2678209
138440.0000000    0.2811972
138480.0000000    0.2610488
138520.0000000    0.2752592
138560.0000000    0.2543395
138600.0000000    0.2832462
138640.0000000    0.2796617
138680.0000000    0.2691060
138720.0000000    0.2837498
138760.0000000    0.2749842
138800.0000000    0.2729345
138840.0000000    0.2537781
138880.0000000    0.2529317
138920.0000000    0.2437723
138960.0000000    0.2607452
139000.0000000    0.2610883
139040.0000000    0.2704706
139080.0000000    0.2671496
139120.0000000    0.2741133
139160.0000000    0.2844772
139200.0000000    0.2861478
139240.0000000    0.2588834
139280.0000000    0.2552764
139320.0000000    0.2364212
139360.0000000    0.2489107
139400.0000000    0.2452897
139440.0000000    0.2542512
139480.0000000    0.2688222
139520.0000000    0.2758066
139560.0000000    0.2763270
139600.0000000    0.2513230
139640.0000000    0.2394824
139680.0000000    0.2626454
139720.0000000    0.2726623
139760.0000000    0.2597483
139800.0000000    0.2587110
139840.0000000    0.2505484
139880.0000000    0.2492371
139920.0000000    0.2629354
139960.0000000    0.2643046
140000.0000000    0.2604793
140040.0000000    0.2602449
140080.0000000    0.2658551
140120.0000000    0.2574534
140160.0000000    0.2714079
140200.0000000    0.2694746
140240.0000000    0.2687183
140280.0000000    0.2537716
140320.0000000    0.2735957
140360.0000000    0.2687518
140400.0000000    0.2691741
140440.0000000    0.2671737
140480.0000000    0.2737304
140520.0000000    0.2931300
140560.0000000    0.2746312
140600.0000000    0.2878292
140640.0000000    0.2897843
140680.0000000    0.2754146
140720.0000000    0.2626171
140760.0000000    0.2694900
140800.0000000    0.2549284
140840.0000000    0.2685297
140880.0000000    0.2677248
140920.0000000    0.2754886
140960.0000000    0.2691409
141000.0000000    0.2595409
141040.0000000    0.2684855
141080.0000000    0.2645496
141120.0000000    0.2753990
141160.0000000    0.2713863
141200.0000000    0.2575488
141240.0000000    0.2282787
141280.0000000    0.2416924
141320.0000000    0.2473774
141360.0000000    0.2686734
141400.0000000    0.2703215
141440.0000000    0.2386201
141480.0000000    0.2722952
141520.0000000    0.2884242
141560.0000000    0.2823901
141600.0000000    0.2567692
141640.0000000    0.2852671
141680.0000000    0.2634324
141720.0000000    0.2886307
141760.0000000    0.2768496
141800.0000000    0.2725067
141840.0000000    0.2539804
141880.0000000    0.2566190
141920.0000000    0.2501599
141960.0000000    0.2819690
142000.0000000    0.2749209
142040.0000000    0.2604308
142080.0000000    0.2673053
142120.0000000    0.2924153
142160.0000000    0.2633863
142200.0000000    0.2564603
142240.0000000    0.2695305
142280.0000000    0.2569823
142320.0000000    0.2741103
142360.0000000    0.2730381
142400.0000000    0.2976521
142440.0000000    0.2686306
142480.0000000    0.2681834
142520.0000000    0.2912711
142560.0000000    0.2754194
142600.0000000    0.2519151
142640.0000000    0.2636474
142680.0000000    0.2682534
142720.0000000    0.3064433
142760.0000000    0.2806722
142800.0000000    0.2906758
142840.0000000    0.2847320
142880.0000000    0.2942652
142920.0000000    0.2705290
142960.0000000    0.2834161
143000.0000000    0.2607439
143040.0000000    0.2612803
143080.0000000    0.2920627
143120.0000000    0.2531771
143160.0000000    0.2480697
143200.0000000    0.2935050
143240.0000000    0.2957462
143280.0000000    0.2780215
143320.0000000    0.2811559
143360.0000000    0.2664751
143400.0000000    0.2626317
143440.0000000    0.2706949
143480.0000000    0.2647981
143520.0000000    0.2552153
143560.0000000    0.2808186
143600.0000000    0.2869609
143640.0000000    0.2966457
143680.0000000    0.2704396
143720.0000000    0.2853625
143760.0000000    0.2818459
143800.0000000    0.3002538
143840.0000000    0.2861176
143880.0000000    0.2963296
143920.0000000    0.3101943
143960.0000000    0.2862030
144000.0000000    0.2773967
144040.0000000    0.2654249
144080.0000000    0.2615983
144120.0000000    0.2696837
144160.0000000    0.2758553
144200.0000000    0.2763889
144240.0000000    0.2929562
144280.0000000    0.2831986
144320.0000000    0.2775216
144360.0000000    0.2743114
144400.0000000    0.2635476
144440.0000000    0.2756367
144480.0000000    0.2606623
144520.0000000    0.2555422
144560.0000000    0.2738718
144600.0000000    0.2653793
144640.0000000    0.2624840
144680.0000000    0.2762903
144720.0000000    0.2844411
144760.0000000    0.2824089
144800.0000000    0.2775961
144840.0000000    0.2799841
144880.0000000    0.2873382
144920.0000000    0.2733357
144960.0000000    0.2842563
145000.0000000    0.2876734
145040.0000000    0.2719007
145080.0000000    0.2664539
145120.0000000    0.2650814
145160.0000000    0.2834385
145200.0000000    0.2734306
145240.0000000    0.2909236
145280.0000000    0.2845487
145320.0000000    0.2846712
145360.0000000    0.2908786
145400.0000000    0.3059761
145440.0000000    0.2779919
145480.0000000    0.2704330
145520.0000000    0.2709343
145560.0000000    0.2600629
145600.0000000    0.2755337
145640.0000000    0.2786163
145680.0000000    0.2793447
145720.0000000    0.2690845
145760.0000000    0.2614844
145800.0000000    0.2579841
145840.0000000    0.2577215
145880.0000000    0.2875389
145920.0000000    0.2678217
145960.0000000    0.2510648
146000.0000000    0.2794960
146040.0000000    0.2703715
146080.0000000    0.2780706
146120.0000000    0.2875871
146160.0000000    0.2640681
146200.0000000    0.2682863
146240.0000000    0.2922144
146280.0000000    0.2620620
146320.0000000    0.2930947
146360.0000000    0.2674813
146400.0000000    0.2860212
146440.0000000    0.2835638
146480.0000000    0.2944473
146520.0000000    0.3001205
146560.0000000    0.2879684
146600.0000000    0.2903567
146640.0000000    0.2757815
146680.0000000    0.2826481
146720.0000000    0.2850030
146760.0000000    0.2757789
146800.0000000    0.2823540
146840.0000000    0.2716190
146880.0000000    0.2611710
146920.0000000    0.2638753
146960.0000000    0.2743450
147000.0000000    0.2935126
147040.0000000    0.2591411
147080.0000000    0.2705601
147120.0000000    0.2834453
147160.0000000    0.2727821
147200.0000000    0.2908597
147240.0000000    0.2828008
147280.0000000    0.2702107
147320.0000000    0.2617358
147360.0000000    0.2474217
147400.0000000    0.2554318
147440.0000000    0.2676382
147480.0000000    0.2598395
147520.0000000    0.2745028
147560.0000000    0.2788748
147600.0000000    0.2785802
147640.0000000    0.3171672
147680.0000000    0.2902694
147720.0000000    0.2784452
147760.0000000    0.2791068
147800.0000000    0.2681365
147840.0000000    0.2718211
147880.0000000    0.2886800
147920.0000000    0.2721800
147960.0000000    0.2562746
148000.0000000    0.2604733
148040.0000000    0.2718390
148080.0000000    0.2651085
148120.0000000    0.2818382
148160.0000000    0.2974464
148200.0000000    0.2810731
148240.0000000    0.2892558
148280.0000000    0.2718911
148320.0000000    0.2674025
148360.0000000    0.2542692
148400.0000000    0.2535415
148440.0000000    0.2777045
148480.0000000    0.2824501
148520.0000000    0.2665621
148560.0000000    0.2738449
148600.0000000    0.2668549
148640.0000000    0.2819777
148680.0000000    0.2713253
148720.0000000    0.2623252
148760.0000000    0.2676983
148800.0000000    0.2683500
148840.0000000    0.2891537
148880.0000000    0.2606855
148920.0000000    0.2963800
148960.0000000    0.2828416
149000.0000000    0.2848835
149040.0000000    0.2810753
149080.0000000    0.2705641
149120.0000000    0.2880018
149160.0000000    0.2782628
149200.0000000    0.2793854
149240.0000000    0.2731944
149280.0000000    0.2664267
149320.0000000    0.2811474
149360.0000000    0.2655881
149400.0000000    0.2862866
149440.0000000    0.2607187
149480.0000000    0.2628587
149520.0000000    0.2646207
149560.0000000    0.2491225
149600.0000000    0.2422494
149640.0000000    0.2504761
149680.0000000    0.2521957
149720.0000000    0.2839018
149760.0000000    0.2804918
149800.0000000    0.2715602
149840.0000000    0.2695122
149880.0000000    0.2673807
149920.0000000    0.2714455
149960.0000000    0.2669949
150000.0000000    0.2790134
150040.0000000    0.2870563
150080.0000000    0.2878716
150120.0000000    0.2860655
150160.0000000    0.2726735
150200.0000000    0.2825795
150240.0000000    0.2828458
150280.0000000    0.2699182
150320.0000000    0.2703722
150360.0000000    0.2849212
150400.0000000    0.2779392
150440.0000000    0.2749563
150480.0000000    0.2632998
150520.0000000    0.2695882
150560.0000000    0.2824524
150600.0000000    0.2907439
150640.0000000    0.2876484
150680.0000000    0.2840228
150720.0000000    0.2881247
150760.0000000    0.2862817
150800.0000000    0.2828192
150840.0000000    0.2463582
150880.0000000    0.2662548
150920.0000000    0.2719359
150960.0000000    0.2653643
151000.0000000    0.2575879
151040.0000000    0.2858992
151080.0000000    0.2696143
151120.0000000    0.2612690
151160.0000000    0.2582068
151200.0000000    0.2819646
151240.0000000    0.2709370
151280.0000000    0.2600275
151320.0000000    0.2703275
151360.0000000    0.2856769
151400.0000000    0.2816457
151440.0000000    0.2882642
151480.0000000    0.2615354
151520.0000000    0.2694867
151560.0000000    0.2740279
151600.0000000    0.2772918
151640.0000000    0.2556485
151680.0000000    0.2492098
151720.0000000    0.2591460
151760.0000000    0.2712143
151800.0000000    0.2679096
151840.0000000    0.2635555
151880.0000000    0.2638517
151920.0000000    0.2800030
151960.0000000    0.2741331
152000.0000000    0.2710585
152040.0000000    0.2612445
152080.0000000    0.2866226
152120.0000000    0.2675616
152160.0000000    0.2948305
152200.0000000    0.2770005
152240.0000000    0.2672115
152280.0000000    0.2540132
152320.0000000    0.2593347
152360.0000000    0.2667932
152400.0000000    0.2701175
152440.0000000    0.2661257
152480.0000000    0.2676364
152520.0000000    0.2756058
152560.0000000    0.2636453
152600.0000000    0.2744727
152640.0000000    0.2686137
152680.0000000    0.2774460
152720.0000000    0.2900305
152760.0000000    0.2660523
152800.0000000    0.2772728
152840.0000000    0.2669472
152880.0000000    0.2713932
152920.0000000    0.2756180
152960.0000000    0.2569992
153000.0000000    0.2740864
153040.0000000    0.2813418
153080.0000000    0.2506837
153120.0000000    0.2659022
153160.0000000    0.2980567
153200.0000000    0.2720622
153240.0000000    0.2827914
153280.0000000    0.2789172
153320.0000000    0.2688082
153360.0000000    0.2793114
153400.0000000    0.2831100
153440.0000000    0.2639323
153480.0000000    0.2953855
153520.0000000    0.2813922
153560.0000000    0.2734721
153600.0000000    0.2650125
153640.0000000    0.2776083
153680.0000000    0.2761815
153720.0000000    0.2781314
153760.0000000    0.2855146
153800.0000000    0.2665747
153840.0000000    0.2537588
153880.0000000    0.2693404
153920.0000000    0.2697849
153960.0000000    0.2739312
154000.0000000    0.2884527
154040.0000000    0.2679066
154080.0000000    0.2714208
154120.0000000    0.2765729
154160.0000000    0.2835995
154200.0000000    0.2596060
154240.0000000    0.2857152
154280.0000000    0.2748194
154320.0000000    0.2641974
154360.0000000    0.2588361
154400.0000000    0.2774863
154440.0000000    0.2581732
154480.0000000    0.2636052
154520.0000000    0.2643045
154560.0000000    0.2868133
154600.0000000    0.2870386
154640.0000000    0.2595679
154680.0000000    0.2872393
154720.0000000    0.2836949
154760.0000000    0.2734919
154800.0000000    0.2666201
154840.0000000    0.2736562
154880.0000000    0.2684090
154920.0000000    0.2806503
154960.0000000    0.2716815
155000.0000000    0.2586323
155040.0000000    0.2565345
155080.0000000    0.2768119
155120.0000000    0.2756781
155160.0000000    0.2667165
155200.0000000    0.2669095
155240.0000000    0.2695537
155280.0000000    0.2464580
155320.0000000    0.2579046
155360.0000000    0.2830935
155400.0000000    0.2621596
155440.0000000    0.2554228
155480.0000000    0.2769338
155520.0000000    0.2819085
155560.0000000    0.2955199
155600.0000000    0.2606367
155640.0000000    0.2801123
155680.0000000    0.2703721
155720.0000000    0.2756672
155760.0000000    0.2614999
155800.0000000    0.2695073
155840.0000000    0.3010089
155880.0000000    0.2827285
155920.0000000    0.2934373
155960.0000000    0.2818767
156000.0000000    0.2780987
156040.0000000    0.2826273
156080.0000000    0.2671994
156120.0000000    0.2594789
156160.0000000    0.2643757
156200.0000000    0.2678755
156240.0000000    0.2689628
156280.0000000    0.2626289
156320.0000000    0.2636563
156360.0000000    0.2767652
156400.0000000    0.2695876
156440.0000000    0.2747904
156480.0000000    0.2504435
156520.0000000    0.2657093
156560.0000000    0.2685717
156600.0000000    0.2592352
156640.0000000    0.2598662
156680.0000000    0.2584082
156720.0000000    0.2509443
156760.0000000    0.2674144
156800.0000000    0.2780990
156840.0000000    0.2531389
156880.0000000    0.2652074
156920.0000000    0.2573018
156960.0000000    0.2770652
157000.0000000    0.2820208
157040.0000000    0.2826888
157080.0000000    0.2789336
157120.0000000    0.2778532
157160.0000000    0.2854081
157200.0000000    0.2769149
157240.0000000    0.2917005
157280.0000000    0.2879107
157320.0000000    0.2812493
157360.0000000    0.2780278
157400.0000000    0.2757251
157440.0000000    0.2681338
157480.0000000    0.2618072
157520.0000000    0.2665687
157560.0000000    0.2541538
157600.0000000    0.2672455
157640.0000000    0.2917142
157680.0000000    0.2687595
157720.0000000    0.2716663
157760.0000000    0.2858820
157800.0000000    0.2784677
157840.0000000    0.2610448
157880.0000000    0.2756729
157920.0000000    0.2720152
157960.0000000    0.2600271
158000.0000000    0.2560342
158040.0000000    0.2504173
158080.0000000    0.2700755
158120.0000000    0.2570238
158160.0000000    0.2499228
158200.0000000    0.2638067
158240.0000000    0.2630290
158280.0000000    0.2610954
158320.0000000    0.2450918
158360.0000000    0.2678684
158400.0000000    0.2637840
158440.0000000    0.2669000
158480.0000000    0.2787512
158520.0000000    0.2577695
158560.0000000    0.2624867
158600.0000000    0.2489705
158640.0000000    0.2722012
158680.0000000    0.2889511
158720.0000000    0.2686923
158760.0000000    0.2736594
158800.0000000    0.2585885
158840.0000000    0.2853073
158880.0000000    0.2628258
158920.0000000    0.2720501
158960.0000000    0.2619777
159000.0000000    0.2941696
159040.0000000    0.2565670
159080.0000000    0.2767953
159120.0000000    0.2553346
159160.0000000    0.2769765
159200.0000000    0.2803877
159240.0000000    0.2741084
159280.0000000    0.2864847
159320.0000000    0.2819644
159360.0000000    0.2850951
159400.0000000    0.2981270
159440.0000000    0.2753392
159480.0000000    0.2713378
159520.0000000    0.2553397
159560.0000000    0.2803057
159600.0000000    0.2740879
159640.0000000    0.2759349
159680.0000000    0.2794881
159720.0000000    0.2963315
159760.0000000    0.2733784
159800.0000000    0.2723393
159840.0000000    0.2905329
159880.0000000    0.2675841
159920.0000000    0.2813724
159960.0000000    0.2813058
160000.0000000    0.2862648
160040.0000000    0.3065175
160080.0000000    0.2996629
160120.0000000    0.2715961
160160.0000000    0.2561915
160200.0000000    0.2532759
160240.0000000    0.2587649
160280.0000000    0.2773390
160320.0000000    0.2762400
160360.0000000    0.2869270
160400.0000000    0.2685083
160440.0000000    0.2648181
160480.0000000    0.2741057
160520.0000000    0.2581944
160560.0000000    0.2708306
160600.0000000    0.2788455
160640.0000000    0.2617676
160680.0000000    0.2694777
160720.0000000    0.2651221
160760.0000000    0.2881598
160800.0000000    0.2659593
160840.0000000    0.2575760
160880.0000000    0.2550584
160920.0000000    0.2747828
160960.0000000    0.2725174
161000.0000000    0.2583555
161040.0000000    0.2557702
161080.0000000    0.2616335
161120.0000000    0.2453445
161160.0000000    0.2615257
161200.0000000    0.2628809
161240.0000000    0.2782929
161280.0000000    0.2606820
161320.0000000    0.2704607
161360.0000000    0.2700530
161400.0000000    0.2559453
161440.0000000    0.2406824
161480.0000000    0.2480179
161520.0000000    0.2462710
161560.0000000    0.2695989
161600.0000000    0.2652011
161640.0000000    0.2615979
161680.0000000    0.2505572
161720.0000000    0.2744115
161760.0000000    0.2589717
161800.0000000    0.2595379
161840.0000000    0.2618993
161880.0000000    0.2789232
161920.0000000    0.2729703
161960.0000000    0.2960919
162000.0000000    0.2813603
162040.0000000    0.2594481
162080.0000000    0.2548859
162120.0000000    0.2714307
162160.0000000    0.2867972
162200.0000000    0.2797639
162240.0000000    0.2491194
162280.0000000    0.2834186
162320.0000000    0.2782300
162360.0000000    0.2958778
162400.0000000    0.2939410
162440.0000000    0.2685281
162480.0000000    0.2734842
162520.0000000    0.2814524
162560.0000000    0.2776309
162600.0000000    0.2905606
162640.0000000    0.2609694
162680.0000000    0.2897106
162720.0000000    0.2693834
162760.0000000    0.2828369
162800.0000000    0.2854213
162840.0000000    0.2709335
162880.0000000    0.2634975
162920.0000000    0.2789237
162960.0000000    0.2766016
163000.0000000    0.2769893
163040.0000000    0.2729983
163080.0000000    0.2761929
163120.0000000    0.2771344
163160.0000000    0.2893705
163200.0000000    0.2874911
163240.0000000    0.2860222
163280.0000000    0.2929698
163320.0000000    0.2921088
163360.0000000    0.2928008
163400.0000000    0.2743020
163440.0000000    0.2735526
163480.0000000    0.2751235
163520.0000000    0.2989252
163560.0000000    0.2755880
163600.0000000    0.2783166
163640.0000000    0.2786295
163680.0000000    0.2973354
163720.0000000    0.2885585
163760.0000000    0.2899301
163800.0000000    0.2771988
163840.0000000    0.2811880
163880.0000000    0.2833509
163920.0000000    0.2906618
163960.0000000    0.3002345
164000.0000000    0.2798686
164040.0000000    0.2718669
164080.0000000    0.2772681
164120.0000000    0.2694690
164160.0000000    0.2883254
164200.0000000    0.2609473
164240.0000000    0.2743249
164280.0000000    0.2636830
164320.0000000    0.2778119
164360.0000000    0.2592182
164400.0000000    0.2778114
164440.0000000    0.2640966
164480.0000000    0.2553090
164520.0000000    0.2629293
164560.0000000    0.2577261
164600.0000000    0.2677733
164640.0000000    0.2474191
164680.0000000    0.2876676
164720.0000000    0.2698133
164760.0000000    0.2575068
164800.0000000    0.2544309
164840.0000000    0.2500705
164880.0000000    0.2692539
164920.0000000    0.2663200
164960.0000000    0.2471559
165000.0000000    0.2724673
165040.0000000    0.2524984
165080.0000000    0.2584736
165120.0000000    0.2609141
165160.0000000    0.2815038
165200.0000000    0.2770857
165240.0000000    0.2586256
165280.0000000    0.2715893
165320.0000000    0.2855754
165360.0000000    0.2681918
165400.0000000    0.2802261
165440.0000000    0.2803085
165480.0000000    0.2742376
165520.0000000    0.2514557
165560.0000000    0.2792686
165600.0000000    0.2680877
165640.0000000    0.2475073
165680.0000000    0.2702383
165720.0000000    0.2818990
165760.0000000    0.2585470
165800.0000000    0.2998706
165840.0000000    0.2823688
165880.0000000    0.2710705
165920.0000000    0.2819041
165960.0000000    0.2760074
166000.0000000    0.2862664
166040.0000000    0.2798055
166080.0000000    0.2744221
166120.0000000    0.2775488
166160.0000000    0.2852927
166200.0000000    0.2761186
166240.0000000    0.2807214
166280.0000000    0.2747470
166320.0000000    0.3023533
166360.0000000    0.2797964
166400.0000000    0.2806422
166440.0000000    0.2625428
166480.0000000    0.2830752
166520.0000000    0.2913644
166560.0000000    0.2836973
166600.0000000    0.3064833
166640.0000000    0.2871925
166680.0000000    0.2924241
166720.0000000    0.2882594
166760.0000000    0.2855775
166800.0000000    0.3087583
166840.0000000    0.2747045
166880.0000000    0.2843741
166920.0000000    0.2955312
166960.0000000    0.2972450
167000.0000000    0.2719371
167040.0000000    0.2869018
167080.0000000    0.2727473
167120.0000000    0.2738615
167160.0000000    0.2741427
167200.0000000    0.2698827
167240.0000000    0.2830647
167280.0000000    0.2709664
167320.0000000    0.2634085
167360.0000000    0.2660988
167400.0000000    0.2628306
167440.0000000    0.2691987
167480.0000000    0.2825304
167520.0000000    0.2812999
167560.0000000    0.2783805
167600.0000000    0.2584494
167640.0000000    0.2590538
167680.0000000    0.2795745
167720.0000000    0.2769275
167760.0000000    0.2784570
167800.0000000    0.2485464
167840.0000000    0.2552631
167880.0000000    0.2719226
167920.0000000    0.2594789
167960.0000000    0.2655629
168000.0000000    0.2711326
168040.0000000    0.2613726
168080.0000000    0.2575148
168120.0000000    0.2400007
168160.0000000    0.2713562
168200.0000000    0.2725511
168240.0000000    0.2687663
168280.0000000    0.2724926
168320.0000000    0.2523606
168360.0000000    0.2983594
168400.0000000    0.2507098
168440.0000000    0.2597381
168480.0000000    0.2515331
168520.0000000    0.2529856
168560.0000000    0.2437261
168600.0000000    0.2765126
168640.0000000    0.2784858
168680.0000000    0.2617393
168720.0000000    0.2673956
168760.0000000    0.2535556
168800.0000000    0.2543243
168840.0000000    0.2514082
168880.0000000    0.2389735
168920.0000000    0.2548494
168960.0000000    0.2493003
169000.0000000    0.2524624
169040.0000000    0.2623791
169080.0000000    0.2431908
169120.0000000    0.2489996
169160.0000000    0.2448200
169200.0000000    0.2609641
169240.0000000    0.2497938
169280.0000000    0.2809551
169320.0000000    0.2597134
169360.0000000    0.2652583
169400.0000000    0.2468869
169440.0000000    0.2355085
169480.0000000    0.2442032
169520.0000000    0.2504812
169560.0000000    0.2553512
169600.0000000    0.2637966
169640.0000000    0.2474121
169680.0000000    0.2697255
169720.0000000    0.2586944
169760.0000000    0.2608373
169800.0000000    0.2875795
169840.0000000    0.2813529
169880.0000000    0.2822307
169920.0000000    0.2741391
169960.0000000    0.2691412
170000.0000000    0.2551858
170040.0000000    0.2663010
170080.0000000    0.2564019
170120.0000000    0.2440687
170160.0000000    0.2642247
170200.0000000    0.2612171
170240.0000000    0.2469156
170280.0000000    0.2386990
170320.0000000    0.2958511
170360.0000000    0.2854688
170400.0000000    0.2790819
170440.0000000    0.2898246
170480.0000000    0.2889482
170520.0000000    0.2720759
170560.0000000    0.2778703
170600.0000000    0.2741529
170640.0000000    0.2877133
170680.0000000    0.2702115
170720.0000000    0.2659117
170760.0000000    0.2894383
170800.0000000    0.2901480
170840.0000000    0.2813813
170880.0000000    0.2806665
170920.0000000    0.2797704
170960.0000000    0.2963847
171000.0000000    0.2712463
171040.0000000    0.2792012
171080.0000000    0.2606777
171120.0000000    0.2994885
171160.0000000    0.2656300
171200.0000000    0.2741050
171240.0000000    0.2727852
171280.0000000    0.2632592
171320.0000000    0.2831883
171360.0000000    0.2726982
171400.0000000    0.2713397
171440.0000000    0.2524505
171480.0000000    0.2496932
171520.0000000    0.2607632
171560.0000000    0.2630575
171600.0000000    0.2570189
171640.0000000    0.2685801
171680.0000000    0.2616053
171720.0000000    0.2675830
171760.0000000    0.2686332
171800.0000000    0.2679689
171840.0000000    0.2573229
171880.0000000    0.2492217
171920.0000000    0.2607605
171960.0000000    0.2644004
172000.0000000    0.2596048
172040.0000000    0.2440272
172080.0000000    0.2682022
172120.0000000    0.2448053
172160.0000000    0.2573142
172200.0000000    0.2637209
172240.0000000    0.2814037
172280.0000000    0.2575634
172320.0000000    0.2603309
172360.0000000    0.2538570
172400.0000000    0.2674712
172440.0000000    0.2967141
172480.0000000    0.2714749
172520.0000000    0.2715023
172560.0000000    0.2735702
172600.0000000    0.2722228
172640.0000000    0.2707370
172680.0000000    0.2701014
172720.0000000    0.2670126
172760.0000000    0.2645603
172800.0000000    0.2771999
172840.0000000    0.2705060
172880.0000000    0.2663622
172920.0000000    0.2731054
172960.0000000    0.2799952
173000.0000000    0.2678613
173040.0000000    0.2638821
173080.0000000    0.2769713
173120.0000000    0.2797928
173160.0000000    0.2618008
173200.0000000    0.2622688
173240.0000000    0.2763808
173280.0000000    0.2570260
173320.0000000    0.2640929
173360.0000000    0.2802545
173400.0000000    0.2827922
173440.0000000    0.2718004
173480.0000000    0.2750002
173520.0000000    0.2842283
173560.0000000    0.2796787
173600.0000000    0.2698236
173640.0000000    0.2665989
173680.0000000    0.2683329
173720.0000000    0.2681035
173760.0000000    0.2890508
173800.0000000    0.2538187
173840.0000000    0.2737218
173880.0000000    0.2619606
173920.0000000    0.2697206
173960.0000000    0.2518667
174000.0000000    0.2683156
174040.0000000    0.2863776
174080.0000000    0.2751378
174120.0000000    0.2740777
174160.0000000    0.2693748
174200.0000000    0.2755540
174240.0000000    0.2713341
174280.0000000    0.2545147
174320.0000000    0.2513210
174360.0000000    0.2444453
174400.0000000    0.2755993
174440.0000000    0.2722245
174480.0000000    0.2612563
174520.0000000    0.2466282
174560.0000000    0.2629244
174600.0000000    0.2810767
174640.0000000    0.2513950
174680.0000000    0.2717702
174720.0000000    0.2581056
174760.0000000    0.2804846
174800.0000000    0.2874315
174840.0000000    0.2542857
174880.0000000    0.2702482
174920.0000000    0.2738679
174960.0000000    0.2717423
175000.0000000    0.2547909
175040.0000000    0.2623857
175080.0000000    0.2621171
175120.0000000    0.2654765
175160.0000000    0.2770252
175200.0000000    0.2877448
175240.0000000    0.2894135
175280.0000000    0.2906844
175320.0000000    0.2961822
175360.0000000    0.2919850
175400.0000000    0.2819808
175440.0000000    0.2737554
175480.0000000    0.2933372
175520.0000000    0.2597377
175560.0000000    0.2810843
175600.0000000    0.2638042
175640.0000000    0.2763986
175680.0000000    0.3013688
175720.0000000    0.2741798
175760.0000000    0.2613872
175800.0000000    0.2784988
175840.0000000    0.2846961
175880.0000000    0.2760092
175920.0000000    0.2772051
175960.0000000    0.2584451
176000.0000000    0.2715462
176040.0000000    0.2717704
176080.0000000    0.2747248
176120.0000000    0.2837338
176160.0000000    0.2893875
176200.0000000    0.2703924
176240.0000000    0.2804470
176280.0000000    0.2504813
176320.0000000    0.2742490
176360.0000000    0.2798180
176400.0000000    0.2818315
176440.0000000    0.2812580
176480.0000000    0.2574696
176520.0000000    0.2685430
176560.0000000    0.2740394
176600.0000000    0.2654671
176640.0000000    0.2702277
176680.0000000    0.2814338
176720.0000000    0.2580951
176760.0000000    0.2655263
176800.0000000    0.2556335
176840.0000000    0.2408041
176880.0000000    0.2533704
176920.0000000    0.2629406
176960.0000000    0.2717860
177000.0000000    0.2445047
177040.0000000    0.2594184
177080.0000000    0.2645120
177120.0000000    0.2709589
177160.0000000    0.2754939
177200.0000000    0.2586525
177240.0000000    0.2844213
177280.0000000    0.2573189
177320.0000000    0.2735718
177360.0000000    0.2635882
177400.0000000    0.2669427
177440.0000000    0.2631910
177480.0000000    0.2429639
177520.0000000    0.2744084
177560.0000000    0.2960646
177600.0000000    0.2653616
177640.0000000    0.2739287
177680.0000000    0.2457866
177720.0000000    0.2633393
177760.0000000    0.2381013
177800.0000000    0.2332685
177840.0000000    0.2384238
177880.0000000    0.2522871
177920.0000000    0.2607122
177960.0000000    0.2681910
178000.0000000    0.2465557
178040.0000000    0.2686547
178080.0000000    0.2635187
178120.0000000    0.2611215
178160.0000000    0.2611361
178200.0000000    0.2573262
178240.0000000    0.2520761
178280.0000000    0.2405175
178320.0000000    0.2595006
178360.0000000    0.2440888
178400.0000000    0.2599782
178440.0000000    0.2559541
178480.0000000    0.2642835
178520.0000000    0.2952327
178560.0000000    0.2874005
178600.0000000    0.2781342
178640.0000000    0.2626671
178680.0000000    0.2571214
178720.0000000    0.2821154
178760.0000000    0.2856532
178800.0000000    0.2583989
178840.0000000    0.2518836
178880.0000000    0.2648195
178920.0000000    0.2822297
178960.0000000    0.2733774
179000.0000000    0.2929532
179040.0000000    0.2794380
179080.0000000    0.2743152
179120.0000000    0.2962300
179160.0000000    0.2757624
179200.0000000    0.2805090
179240.0000000    0.2813609
179280.0000000    0.3030148
179320.0000000    0.2787264
179360.0000000    0.2830889
179400.0000000    0.2727151
179440.0000000    0.2700187
179480.0000000    0.2945217
179520.0000000    0.2975583
179560.0000000    0.2826899
179600.0000000    0.2793685
179640.0000000    0.2956875
179680.0000000    0.2810151
179720.0000000    0.2721905
179760.0000000    0.2794507
179800.0000000    0.2566976
179840.0000000    0.2729466
179880.0000000    0.2608359
179920.0000000    0.2541351
179960.0000000    0.2730574
180000.0000000    0.2893784
180040.0000000    0.2524360
180080.0000000    0.2670554
180120.0000000    0.2643433
180160.0000000    0.2626988
180200.0000000    0.2503250
180240.0000000    0.2511827
180280.0000000    0.2641569
180320.0000000    0.2654838
180360.0000000    0.2727303
180400.0000000    0.2691008
180440.0000000    0.2675543
180480.0000000    0.2725957
180520.0000000    0.2765317
180560.0000000    0.2870378
180600.0000000    0.2767445
180640.0000000    0.2805736
180680.0000000    0.2556172
180720.0000000    0.2766232
180760.0000000    0.2755328
180800.0000000    0.2757584
180840.0000000    0.2842301
180880.0000000    0.2675998
180920.0000000    0.2920352
180960.0000000    0.2582750
181000.0000000    0.2473392
181040.0000000    0.2696241
181080.0000000    0.2744323
181120.0000000    0.2675323
181160.0000000    0.2506559
181200.0000000    0.2845172
181240.0000000    0.2733671
181280.0000000    0.2796299
181320.0000000    0.2679352
181360.0000000    0.2711905
181400.0000000    0.2582710
181440.0000000    0.2738266
181480.0000000    0.2536735
181520.0000000    0.2466935
181560.0000000    0.2692989
181600.0000000    0.2761608
181640.0000000    0.2712671
181680.0000000    0.2875496
181720.0000000    0.2820100
181760.0000000    0.2788692
181800.0000000    0.2790604
181840.0000000    0.2570409
181880.0000000    0.2545110
181920.0000000    0.2850012
181960.0000000    0.2626375
182000.0000000    0.2559062
182040.0000000    0.2621097
182080.0000000    0.2562793
182120.0000000    0.2767314
182160.0000000    0.2807031
182200.0000000    0.2583095
182240.0000000    0.2582928
182280.0000000    0.2583658
182320.0000000    0.2822422
182360.0000000    0.2771210
182400.0000000    0.2753082
182440.0000000    0.2624133
182480.0000000    0.2722943
182520.0000000    0.2698446
182560.0000000    0.2478365
182600.0000000    0.2748846
182640.0000000    0.2708912
182680.0000000    0.2560400
182720.0000000    0.2783553
182760.0000000    0.2643457
182800.0000000    0.2954780
182840.0000000    0.2825410
182880.0000000    0.2746943
182920.0000000    0.2759937
182960.0000000    0.2738935
183000.0000000    0.2714884
183040.0000000    0.2754540
183080.0000000    0.2589519
183120.0000000    0.2704942
183160.0000000    0.2769291
183200.0000000    0.2621359
183240.0000000    0.2617879
183280.0000000    0.2730903
183320.0000000    0.2637888
183360.0000000    0.2624849
183400.0000000    0.2621039
183440.0000000    0.2575599
183480.0000000    0.2773432
183520.0000000    0.2692266
183560.0000000    0.2698514
183600.0000000    0.2696473
183640.0000000    0.2771533
183680.0000000    0.2664442
183720.0000000    0.2583131
183760.0000000    0.2563077
183800.0000000    0.2852246
183840.0000000    0.2688898
183880.0000000    0.2640170
183920.0000000    0.2789125
183960.0000000    0.2729058
184000.0000000    0.2800391
184040.0000000    0.2759859
184080.0000000    0.2615657
184120.0000000    0.2714784
184160.0000000    0.2584237
184200.0000000    0.2498737
184240.0000000    0.2635150
184280.0000000    0.2826519
184320.0000000    0.2614886
184360.0000000    0.2705127
184400.0000000    0.2735060
184440.0000000    0.2986770
184480.0000000    0.3017190
184520.0000000    0.3114670
184560.0000000    0.2934994
184600.0000000    0.2998446
184640.0000000    0.2646408
184680.0000000    0.2702900
184720.0000000    0.2757442
184760.0000000    0.2956825
184800.0000000    0.2657209
184840.0000000    0.2711718
184880.0000000    0.2757661
184920.0000000    0.2905429
184960.0000000    0.2963825
185000.0000000    0.2605731
185040.0000000    0.2687613
185080.0000000    0.2810246
185120.0000000    0.2840360
185160.0000000    0.2818104
185200.0000000    0.2890152
185240.0000000    0.2707491
185280.0000000    0.2528310
185320.0000000    0.2673632
185360.0000000    0.2680012
185400.0000000    0.2634612
185440.0000000    0.2807750
185480.0000000    0.2666987
185520.0000000    0.2674948
185560.0000000    0.2830620
185600.0000000    0.2802306
185640.0000000    0.2714561
185680.0000000    0.2703924
185720.0000000    0.2841218
185760.0000000    0.2734796
185800.0000000    0.2719077
185840.0000000    0.2563496
185880.0000000    0.2700400
185920.0000000    0.2692736
185960.0000000    0.2687787
186000.0000000    0.2956682
186040.0000000    0.2979425
186080.0000000    0.2905321
186120.0000000    0.2688834
186160.0000000    0.2883515
186200.0000000    0.2709182
186240.0000000    0.2808758
186280.0000000    0.2797784
186320.0000000    0.2851610
186360.0000000    0.2845573
186400.0000000    0.2845417
186440.0000000    0.2839850
186480.0000000    0.2930722
186520.0000000    0.2935968
186560.0000000    0.2985052
186600.0000000    0.2826121
186640.0000000    0.2800559
186680.0000000    0.2908691
186720.0000000    0.2610786
186760.0000000    0.2649865
186800.0000000    0.2891305
186840.0000000    0.2690327
186880.0000000    0.2773022
186920.0000000    0.2936041
186960.0000000    0.2737117
187000.0000000    0.2983600
187040.0000000    0.2836784
187080.0000000    0.2907574
187120.0000000    0.2870717
187160.0000000    0.2991374
187200.0000000    0.2839093
187240.0000000    0.3034763
187280.0000000    0.2924581
187320.0000000    0.2839964
187360.0000000    0.2892630
187400.0000000    0.2918084
187440.0000000    0.2766936
187480.0000000    0.2919016
187520.0000000    0.2682536
187560.0000000    0.2777922
187600.0000000    0.2826218
187640.0000000    0.2905170
187680.0000000    0.2784616
187720.0000000    0.2912981
187760.0000000    0.2872761
187800.0000000    0.2918018
187840.0000000    0.2790905
187880.0000000    0.2784971
187920.0000000    0.2937630
187960.0000000    0.2922594
188000.0000000    0.2867996
188040.0000000    0.2963722
188080.0000000    0.2869936
188120.0000000    0.2756502
188160.0000000    0.2835004
188200.0000000    0.2830686
188240.0000000    0.2797661
188280.0000000    0.2755520
188320.0000000    0.2779587
188360.0000000    0.2704428
188400.0000000    0.2956951
188440.0000000    0.2860492
188480.0000000    0.2910485
188520.0000000    0.2747308
188560.0000000    0.2785279
188600.0000000    0.2805290
188640.0000000    0.3030232
188680.0000000    0.2821622
188720.0000000    0.2799525
188760.0000000    0.2828122
188800.0000000    0.2872835
188840.0000000    0.2866903
188880.0000000    0.2772604
188920.0000000    0.2928302
188960.0000000    0.2969677
189000.0000000    0.2868499
189040.0000000    0.2768639
189080.0000000    0.2711257
189120.0000000    0.2599884
189160.0000000    0.2683799
189200.0000000    0.2700904
189240.0000000    0.2972792
189280.0000000    0.2898024
189320.0000000    0.2557173
189360.0000000    0.2781349
189400.0000000    0.2849755
189440.0000000    0.2674750
189480.0000000    0.2727943
189520.0000000    0.2792786
189560.0000000    0.2633213
189600.0000000    0.2725720
189640.0000000    0.2657911
189680.0000000    0.2773329
189720.0000000    0.2988066
189760.0000000    0.2820723
189800.0000000    0.2826070
189840.0000000    0.2700537
189880.0000000    0.2940669
189920.0000000    0.2800807
189960.0000000    0.2857796
190000.0000000    0.2735431
190040.0000000    0.2958861
190080.0000000    0.2863126
190120.0000000    0.2764311
190160.0000000    0.2837677
190200.0000000    0.2827223
190240.0000000    0.2671759
190280.0000000    0.2743985
190320.0000000    0.2694127
190360.0000000    0.2991782
190400.0000000    0.2954917
190440.0000000    0.2839558
190480.0000000    0.2846920
190520.0000000    0.2696251
190560.0000000    0.2918026
190600.0000000    0.2625422
190640.0000000    0.2773417
190680.0000000    0.2818004
190720.0000000    0.2797007
190760.0000000    0.2816510
190800.0000000    0.2862252
190840.0000000    0.2983797
190880.0000000    0.2799523
190920.0000000    0.2729847
190960.0000000    0.2673104
191000.0000000    0.2602139
191040.0000000    0.2731022
191080.0000000    0.2713457
191120.0000000    0.2796138
191160.0000000    0.2928110
191200.0000000    0.2523386
191240.0000000    0.2836694
191280.0000000    0.2779035
191320.0000000    0.2940247
191360.0000000    0.2695791
191400.0000000    0.2790334
191440.0000000    0.2895405
191480.0000000    0.2801950
191520.0000000    0.2855739
191560.0000000    0.2876254
191600.0000000    0.2807654
191640.0000000    0.2837639
191680.0000000    0.2786747
191720.0000000    0.2898023
191760.0000000    0.2887089
191800.0000000    0.2982183
191840.0000000    0.2869737
191880.0000000    0.2745851
191920.0000000    0.2809200
191960.0000000    0.2958620
192000.0000000    0.2809390
192040.0000000    0.2815582
192080.0000000    0.3062486
192120.0000000    0.3005742
192160.0000000    0.3002017
192200.0000000    0.2650179
192240.0000000    0.2789769
192280.0000000    0.2896208
192320.0000000    0.2788546
192360.0000000    0.2994879
192400.0000000    0.2721815
192440.0000000    0.2819419
192480.0000000    0.2846518
192520.0000000    0.2914226
192560.0000000    0.2780825
192600.0000000    0.3017727
192640.0000000    0.2849083
192680.0000000    0.2691298
192720.0000000    0.2907464
192760.0000000    0.2784471
192800.0000000    0.2612034
192840.0000000    0.2618024
192880.0000000    0.2615109
192920.0000000    0.2751852
192960.0000000    0.2687753
193000.0000000    0.2691426
193040.0000000    0.2709342
193080.0000000    0.2741660
193120.0000000    0.2906086
193160.0000000    0.2859700
193200.0000000    0.2884188
193240.0000000    0.2916241
193280.0000000    0.3037199
193320.0000000    0.3100673
193360.0000000    0.2951568
193400.0000000    0.2915163
193440.0000000    0.2927204
193480.0000000    0.2909497
193520.0000000    0.2946062
193560.0000000    0.2688265
193600.0000000    0.2841497
193640.0000000    0.2744684
193680.0000000    0.2855999
193720.0000000    0.2917439
193760.0000000    0.3047971
193800.0000000    0.2915551
193840.0000000    0.2868067
193880.0000000    0.2767539
193920.0000000    0.2559147
193960.0000000    0.2928059
194000.0000000    0.3054560
194040.0000000    0.3074365
194080.0000000    0.3116848
194120.0000000    0.2903415
194160.0000000    0.3126221
194200.0000000    0.2897377
194240.0000000    0.2941465
194280.0000000    0.2995992
194320.0000000    0.2909570
194360.0000000    0.2827087
194400.0000000    0.2800824
194440.0000000    0.2935221
194480.0000000    0.2885655
194520.0000000    0.3051994
194560.0000000    0.2768650
194600.0000000    0.3019495
194640.0000000    0.3050994
194680.0000000    0.2742213
194720.0000000    0.2973512
194760.0000000    0.3015870
194800.0000000    0.2919649
194840.0000000    0.2977925
194880.0000000    0.2770451
194920.0000000    0.2735153
194960.0000000    0.2718521
195000.0000000    0.2867835
195040.0000000    0.2712647
195080.0000000    0.2903158
195120.0000000    0.2731961
195160.0000000    0.2843592
195200.0000000    0.2798085
195240.0000000    0.3083933
195280.0000000    0.2908518
195320.0000000    0.3022717
195360.0000000    0.2924585
195400.0000000    0.2916058
195440.0000000    0.2890516
195480.0000000    0.2893885
195520.0000000    0.3003577
195560.0000000    0.2874877
195600.0000000    0.3032104
195640.0000000    0.2944979
195680.0000000    0.2867979
195720.0000000    0.2933427
195760.0000000    0.3117802
195800.0000000    0.2754668
195840.0000000    0.2679551
195880.0000000    0.2751914
195920.0000000    0.2783848
195960.0000000    0.2832540
196000.0000000    0.2793313
196040.0000000    0.2794055
196080.0000000    0.2896894
196120.0000000    0.3083232
196160.0000000    0.2911867
196200.0000000    0.2911334
196240.0000000    0.2802206
196280.0000000    0.3168516
196320.0000000    0.2772140
196360.0000000    0.2843101
196400.0000000    0.2856100
196440.0000000    0.2782165
196480.0000000    0.2867167
196520.0000000    0.3058299
196560.0000000    0.2915811
196600.0000000    0.2729573
196640.0000000    0.2850941
196680.0000000    0.2803444
196720.0000000    0.2794968
196760.0000000    0.2625245
196800.0000000    0.3011250
196840.0000000    0.2913367
196880.0000000    0.3013695
196920.0000000    0.3028515
196960.0000000    0.2765002
197000.0000000    0.2498246
197040.0000000    0.2860067
197080.0000000    0.2686789
197120.0000000    0.2675289
197160.0000000    0.2892483
197200.0000000    0.3018075
197240.0000000    0.2780128
197280.0000000    0.2743032
197320.0000000    0.2947535
197360.0000000    0.2873030
197400.0000000    0.2816882
197440.0000000    0.2921496
197480.0000000    0.2674124
197520.0000000    0.2859137
197560.0000000    0.2917559
197600.0000000    0.3072851
197640.0000000    0.3059742
197680.0000000    0.2930653
197720.0000000    0.2792920
197760.0000000    0.2924123
197800.0000000    0.2883768
197840.0000000    0.2747519
197880.0000000    0.2563775
197920.0000000    0.2645020
197960.0000000    0.2748668
198000.0000000    0.2568130
198040.0000000    0.2940518
198080.0000000    0.2665319
198120.0000000    0.2598298
198160.0000000    0.2516648
198200.0000000    0.2627085
198240.0000000    0.2731561
198280.0000000    0.2725632
198320.0000000    0.2851310
198360.0000000    0.2721639
198400.0000000    0.2673318
198440.0000000    0.2611012
198480.0000000    0.2726359
198520.0000000    0.2798388
198560.0000000    0.2875144
198600.0000000    0.2490468
198640.0000000    0.2751366
198680.0000000    0.2693041
198720.0000000    0.2687773
198760.0000000    0.2740691
198800.0000000    0.2757815
198840.0000000    0.2806945
198880.0000000    0.2733797
198920.0000000    0.2772350
198960.0000000    0.2715213
199000.0000000    0.2752710
199040.0000000    0.2595627
199080.0000000    0.2832219
199120.0000000    0.2807698
199160.0000000    0.2859957
199200.0000000    0.2810856
199240.0000000    0.2841615
199280.0000000    0.2980969
199320.0000000    0.2976635
199360.0000000    0.2844962
199400.0000000    0.2781874
199440.0000000    0.2857574
199480.0000000    0.2807558
199520.0000000    0.2898061
199560.0000000    0.2713224
199600.0000000    0.2862199
199640.0000000    0.2862966
199680.0000000    0.2807250
199720.0000000    0.2758816
199760.0000000    0.2599180
199800.0000000    0.2953081
199840.0000000    0.2658825
199880.0000000    0.2780503
199920.0000000    0.2660147
199960.0000000    0.2483335
200000.0000000    0.2566504
200040.0000000    0.2910227
200080.0000000    0.3021671
200120.0000000    0.2891912
200160.0000000    0.2856991
200200.0000000    0.2669869
200240.0000000    0.2797655
200280.0000000    0.2831105
200320.0000000    0.2779632
200360.0000000    0.2644294
200400.0000000    0.2791192
200440.0000000    0.2750165
200480.0000000    0.2722627
200520.0000000    0.2740577
200560.0000000    0.2910956
200600.0000000    0.3059777
200640.0000000    0.2826023
200680.0000000    0.2977923
200720.0000000    0.2885851
200760.0000000    0.2700327
200800.0000000    0.2775242
200840.0000000    0.2766922
200880.0000000    0.2855095
200920.0000000    0.2938528
200960.0000000    0.2801665
201000.0000000    0.2847092
201040.0000000    0.2957455
201080.0000000    0.2832835
201120.0000000    0.2923321
201160.0000000    0.2870614
201200.0000000    0.3039369
201240.0000000    0.2871745
201280.0000000    0.2920786
201320.0000000    0.2738922
201360.0000000    0.2823589
201400.0000000    0.2565591
201440.0000000    0.2872903
201480.0000000    0.2903805
201520.0000000    0.2837362
201560.0000000    0.3030382
201600.0000000    0.2846006
201640.0000000    0.3001189
201680.0000000    0.3035326
201720.0000000    0.3052790
201760.0000000    0.2962051
201800.0000000    0.2872402
201840.0000000    0.2754884
201880.0000000    0.2836680
201920.0000000    0.2811389
201960.0000000    0.2775053
202000.0000000    0.2824757
202040.0000000    0.2907258
202080.0000000    0.2932444
202120.0000000    0.2584840
202160.0000000    0.2844938
202200.0000000    0.2975578
202240.0000000    0.2758825
202280.0000000    0.2851763
202320.0000000    0.2425380
202360.0000000    0.2639626
202400.0000000    0.2830152
202440.0000000    0.2979278
202480.0000000    0.2875459
202520.0000000    0.2903128
202560.0000000    0.2921706
202600.0000000    0.2824048
202640.0000000    0.2723117
202680.0000000    0.2620344
202720.0000000    0.2818574
202760.0000000    0.2890025
202800.0000000    0.2918558
202840.0000000    0.2970719
202880.0000000    0.3185887
202920.0000000    0.2672615
202960.0000000    0.2573534
203000.0000000    0.3047966
203040.0000000    0.2749923
203080.0000000    0.2800257
203120.0000000    0.2818917
203160.0000000    0.2999253
203200.0000000    0.2961275
203240.0000000    0.2830306
203280.0000000    0.2983413
203320.0000000    0.2758914
203360.0000000    0.2881259
203400.0000000    0.2780152
203440.0000000    0.2802615
203480.0000000    0.2632955
203520.0000000    0.2779658
203560.0000000    0.2746908
203600.0000000    0.2873439
203640.0000000    0.2967010
203680.0000000    0.2796806
203720.0000000    0.3040181
203760.0000000    0.2816490
203800.0000000    0.2873071
203840.0000000    0.2934443
203880.0000000    0.2861610
203920.0000000    0.2847236
203960.0000000    0.2662640
204000.0000000    0.2570344
204040.0000000    0.2632476
204080.0000000    0.2677174
204120.0000000    0.2654336
204160.0000000    0.2631857
204200.0000000    0.2912568
204240.0000000    0.2737532
204280.0000000    0.2789826
204320.0000000    0.2761089
204360.0000000    0.2861791
204400.0000000    0.2747932
204440.0000000    0.2783994
204480.0000000    0.2660808
204520.0000000    0.2780234
204560.0000000    0.2841947
204600.0000000    0.2780377
204640.0000000    0.2714539
204680.0000000    0.2756658
204720.0000000    0.2748133
204760.0000000    0.2756542
204800.0000000    0.2825730
204840.0000000    0.2687865
204880.0000000    0.2593850
204920.0000000    0.2594130
204960.0000000    0.2520675
205000.0000000    0.2784691
205040.0000000    0.2829008
205080.0000000    0.2662181
205120.0000000    0.2776626
205160.0000000    0.2951922
205200.0000000    0.2915486
205240.0000000    0.2891027
205280.0000000    0.2815309
205320.0000000    0.2545510
205360.0000000    0.2662824
205400.0000000    0.2734733
205440.0000000    0.2581761
205480.0000000    0.2492518
205520.0000000    0.2451694
205560.0000000    0.2467987
205600.0000000    0.2699008
205640.0000000    0.2581700
205680.0000000    0.2874209
205720.0000000    0.2795677
205760.0000000    0.2616647
205800.0000000    0.2789761
205840.0000000    0.2707768
205880.0000000    0.2529278
205920.0000000    0.2814369
205960.0000000    0.3010589
206000.0000000    0.2991424
206040.0000000    0.2880576
206080.0000000    0.2937309
206120.0000000    0.2862664
206160.0000000    0.2776541
206200.0000000    0.2683085
206240.0000000    0.2692600
206280.0000000    0.2716762
206320.0000000    0.2796220
206360.0000000    0.2709515
206400.0000000    0.2779590
206440.0000000    0.2777291
206480.0000000    0.2835592
206520.0000000    0.2896830
206560.0000000    0.2713870
206600.0000000    0.2717966
206640.0000000    0.2752548
206680.0000000    0.2696000
206720.0000000    0.2629599
206760.0000000    0.2647954
206800.0000000    0.2798763
206840.0000000    0.2777464
206880.0000000    0.2706716
206920.0000000    0.2673218
206960.0000000    0.2722011
207000.0000000    0.2532187
207040.0000000    0.2745197
207080.0000000    0.2966349
207120.0000000    0.2659676
207160.0000000    0.2624404
207200.0000000    0.2585540
207240.0000000    0.2660633
207280.0000000    0.2682267
207320.0000000    0.2526965
207360.0000000    0.2759765
207400.0000000    0.2727253
207440.0000000    0.2711432
207480.0000000    0.2702084
207520.0000000    0.2822159
207560.0000000    0.2797153
207600.0000000    0.2829964
207640.0000000    0.2760094
207680.0000000    0.2793841
207720.0000000    0.2806423
207760.0000000    0.2725388
207800.0000000    0.2642325
207840.0000000    0.2689720
207880.0000000    0.2923135
207920.0000000    0.3041695
207960.0000000    0.2882611
208000.0000000    0.2767913
208040.0000000    0.3040221
208080.0000000    0.3098002
208120.0000000    0.3120419
208160.0000000    0.2941538
208200.0000000    0.2613086
208240.0000000    0.2469956
208280.0000000    0.2697757
208320.0000000    0.2684812
208360.0000000    0.2646330
208400.0000000    0.2510314
208440.0000000    0.2587016
208480.0000000    0.2577297
208520.0000000    0.2634780
208560.0000000    0.2475192
208600.0000000    0.2733521
208640.0000000    0.2488432
208680.0000000    0.2448386
208720.0000000    0.2639488
208760.0000000    0.2880841
208800.0000000    0.2766673
208840.0000000    0.2905384
208880.0000000    0.2782516
208920.0000000    0.2792342
208960.0000000    0.2528385
209000.0000000    0.2667292
209040.0000000    0.2483335
209080.0000000    0.2756880
209120.0000000    0.2690490
209160.0000000    0.2770364
209200.0000000    0.2372128
209240.0000000    0.2854596
209280.0000000    0.2648745
209320.0000000    0.2624291
209360.0000000    0.2754857
209400.0000000    0.2816249
209440.0000000    0.2718907
209480.0000000    0.2660466
209520.0000000    0.2705345
209560.0000000    0.2764463
209600.0000000    0.2949910
209640.0000000    0.3097327
209680.0000000    0.2807489
209720.0000000    0.3014816
209760.0000000    0.3053896
209800.0000000    0.2860369
209840.0000000    0.2756966
209880.0000000    0.2685299
209920.0000000    0.2757441
209960.0000000    0.2944296
210000.0000000    0.2888070
210040.0000000    0.2692450
210080.0000000    0.2736859
210120.0000000    0.2819068
210160.0000000    0.2724724
210200.0000000    0.2880630
210240.0000000    0.2631364
210280.0000000    0.2811050
210320.0000000    0.2999741
210360.0000000    0.2731073
210400.0000000    0.2771030
210440.0000000    0.2763203
210480.0000000    0.2904545
210520.0000000    0.2614919
210560.0000000    0.2746111
210600.0000000    0.2838686
210640.0000000    0.2754568
210680.0000000    0.2640563
210720.0000000    0.2801913
210760.0000000    0.2925820
210800.0000000    0.2769015
210840.0000000    0.2677253
210880.0000000    0.2686113
210920.0000000    0.2903213
210960.0000000    0.2835788
211000.0000000    0.2664451
211040.0000000    0.2830493
211080.0000000    0.2863061
211120.0000000    0.2659538
211160.0000000    0.2647078
211200.0000000    0.2593739
211240.0000000    0.2850312
211280.0000000    0.2669022
211320.0000000    0.2604254
211360.0000000    0.2738649
211400.0000000    0.2713175
211440.0000000    0.2808788
211480.0000000    0.3037491
211520.0000000    0.2903855
211560.0000000    0.2769921
211600.0000000    0.2632049
211640.0000000    0.2822842
211680.0000000    0.2864170
211720.0000000    0.2746279
211760.0000000    0.2890312
211800.0000000    0.2782563
211840.0000000    0.2676575
211880.0000000    0.2762847
211920.0000000    0.2839657
211960.0000000    0.2913361
212000.0000000    0.2976598
212040.0000000    0.2851740
212080.0000000    0.2831106
212120.0000000    0.2874893
212160.0000000    0.2809726
212200.0000000    0.2888003
212240.0000000    0.3161196
212280.0000000    0.3005314
212320.0000000    0.2965629
212360.0000000    0.2899647
212400.0000000    0.2933283
212440.0000000    0.2960743
212480.0000000    0.2903684
212520.0000000    0.3052043
212560.0000000    0.2877525
212600.0000000    0.2935192
212640.0000000    0.2962072
212680.0000000    0.2966740
212720.0000000    0.2834369
212760.0000000    0.2967916
212800.0000000    0.3050060
212840.0000000    0.2816386
212880.0000000    0.2803090
212920.0000000    0.2938776
212960.0000000    0.2979476
213000.0000000    0.2860223
213040.0000000    0.2959374
213080.0000000    0.2867458
213120.0000000    0.2932334
213160.0000000    0.2819958
213200.0000000    0.2750304
213240.0000000    0.2739088
213280.0000000    0.3000797
213320.0000000    0.2939515
213360.0000000    0.2875475
213400.0000000    0.2877065
213440.0000000    0.3036518
213480.0000000    0.2955616
213520.0000000    0.2732787
213560.0000000    0.2940960
213600.0000000    0.2855726
213640.0000000    0.2885729
213680.0000000    0.2833813
213720.0000000    0.2939232
213760.0000000    0.2905607
213800.0000000    0.2929772
213840.0000000    0.2822030
213880.0000000    0.2829370
213920.0000000    0.2687145
213960.0000000    0.2794504
214000.0000000    0.2800735
214040.0000000    0.2793526
214080.0000000    0.2616545
214120.0000000    0.2742756
214160.0000000    0.2761265
214200.0000000    0.2569584
214240.0000000    0.2790745
214280.0000000    0.2958628
214320.0000000    0.2699845
214360.0000000    0.2907876
214400.0000000    0.2645752
214440.0000000    0.2636659
214480.0000000    0.2708366
214520.0000000    0.2844403
214560.0000000    0.2900825
214600.0000000    0.2723697
214640.0000000    0.2677336
214680.0000000    0.2563747
214720.0000000    0.2464339
214760.0000000    0.2504812
214800.0000000    0.2646744
214840.0000000    0.2659850
214880.0000000    0.2576344
214920.0000000    0.2689136
214960.0000000    0.2848249
215000.0000000    0.2830822
215040.0000000    0.2720296
215080.0000000    0.2778303
215120.0000000    0.2745756
215160.0000000    0.2894898
215200.0000000    0.2676816
215240.0000000    0.2738351
215280.0000000    0.2923658
215320.0000000    0.2793830
215360.0000000    0.2777373
215400.0000000    0.2829454
215440.0000000    0.2592531
215480.0000000    0.2706718
215520.0000000    0.2752303
215560.0000000    0.2526591
215600.0000000    0.2580357
215640.0000000    0.2809323
215680.0000000    0.2675488
215720.0000000    0.2702461
215760.0000000    0.2358094
215800.0000000    0.2483733
215840.0000000    0.2602663
215880.0000000    0.2686338
215920.0000000    0.2593609
215960.0000000    0.2573453
216000.0000000    0.2666042
216040.0000000    0.2508065
216080.0000000    0.2658277
216120.0000000    0.2741089
216160.0000000    0.2610577
216200.0000000    0.2541334
216240.0000000    0.2487533
216280.0000000    0.2606128
216320.0000000    0.2664722
216360.0000000    0.2608277
216400.0000000    0.2465301
216440.0000000    0.2433514
216480.0000000    0.2503466
216520.0000000    0.2737861
216560.0000000    0.2528573
216600.0000000    0.2457906
216640.0000000    0.2564244
216680.0000000    0.2500492
216720.0000000    0.2464620
216760.0000000    0.2710376
216800.0000000    0.2617483
216840.0000000    0.2624036
216880.0000000    0.2704203
216920.0000000    0.2834840
216960.0000000    0.2881296
217000.0000000    0.2806128
217040.0000000    0.2685877
217080.0000000    0.2735382
217120.0000000    0.2835504
217160.0000000    0.2961700
217200.0000000    0.2746751
217240.0000000    0.2892437
217280.0000000    0.3221129
217320.0000000    0.3222041
217360.0000000    0.2895298
217400.0000000    0.2917758
217440.0000000    0.2758444
217480.0000000    0.2922809
217520.0000000    0.2842601
217560.0000000    0.2629898
217600.0000000    0.2830003
217640.0000000    0.2721361
217680.0000000    0.2984929
217720.0000000    0.3052766
217760.0000000    0.2955394
217800.0000000    0.2936499
217840.0000000    0.3024626
217880.0000000    0.2880518
217920.0000000    0.2862961
217960.0000000    0.2921772
218000.0000000    0.2784628
218040.0000000    0.2842406
218080.0000000    0.2940336
218120.0000000    0.2745972
218160.0000000    0.2831756
218200.0000000    0.3027547
218240.0000000    0.2757986
218280.0000000    0.2839097
218320.0000000    0.2954787
218360.0000000    0.2703379
218400.0000000    0.2905030
218440.0000000    0.2786761
218480.0000000    0.2778317
218520.0000000    0.2809112
218560.0000000    0.2946464
218600.0000000    0.2806284
218640.0000000    0.2721331
218680.0000000    0.2599465
218720.0000000    0.2653535
218760.0000000    0.2842173
218800.0000000    0.2830683
218840.0000000    0.2701670
218880.0000000    0.2797889
218920.0000000    0.2816812
218960.0000000    0.2967953
219000.0000000    0.2729703
219040.0000000    0.2812106
219080.0000000    0.2725672
219120.0000000    0.3085913
219160.0000000    0.2789564
219200.0000000    0.2797796
219240.0000000    0.2788201
219280.0000000    0.2713141
219320.0000000    0.2872427
219360.0000000    0.2905243
219400.0000000    0.2815574
219440.0000000    0.2620251
219480.0000000    0.3008212
219520.0000000    0.2857747
219560.0000000    0.2999755
219600.0000000    0.2756692
219640.0000000    0.2950493
219680.0000000    0.2768491
219720.0000000    0.2978576
219760.0000000    0.2893541
219800.0000000    0.2888539
219840.0000000    0.2760396
219880.0000000    0.2753952
219920.0000000    0.2761534
219960.0000000    0.2674884
220000.0000000    0.2811887
220040.0000000    0.2853154
220080.0000000    0.2735960
220120.0000000    0.2937745
220160.0000000    0.2811259
220200.0000000    0.2694586
220240.0000000    0.2798725
220280.0000000    0.2879697
220320.0000000    0.2913619
220360.0000000    0.2825194
220400.0000000    0.2678899
220440.0000000    0.2757806
220480.0000000    0.2941859
220520.0000000    0.2790610
220560.0000000    0.2899456
220600.0000000    0.2921407
220640.0000000    0.2704366
220680.0000000    0.2874349
220720.0000000    0.2756329
220760.0000000    0.2830890
220800.0000000    0.2782424
220840.0000000    0.2736003
220880.0000000    0.2708222
220920.0000000    0.2898175
220960.0000000    0.2871048
221000.0000000    0.2759889
221040.0000000    0.2908766
221080.0000000    0.2988009
221120.0000000    0.2825388
221160.0000000    0.2798614
221200.0000000    0.2822681
221240.0000000    0.2796489
221280.0000000    0.2798974
221320.0000000    0.2679974
221360.0000000    0.2780129
221400.0000000    0.2835321
221440.0000000    0.2912596
221480.0000000    0.2698725
221520.0000000    0.2655033
221560.0000000    0.2779732
221600.0000000    0.2649099
221640.0000000    0.2685005
221680.0000000    0.2738154
221720.0000000    0.2829318
221760.0000000    0.2661289
221800.0000000    0.2803361
221840.0000000    0.2733797
221880.0000000    0.2822988
221920.0000000    0.2779662
221960.0000000    0.2654286
222000.0000000    0.2654733
222040.0000000    0.2601275
222080.0000000    0.2679759
222120.0000000    0.2639319
222160.0000000    0.2575511
222200.0000000    0.2493801
222240.0000000    0.2635444
222280.0000000    0.2528771
222320.0000000    0.2602741
222360.0000000    0.2680801
222400.0000000    0.2744295
222440.0000000    0.2670508
222480.0000000    0.2743636
222520.0000000    0.2723809
222560.0000000    0.2927064
222600.0000000    0.2681379
222640.0000000    0.2780442
222680.0000000    0.2725658
222720.0000000    0.2970659
222760.0000000    0.2867270
222800.0000000    0.2819545
222840.0000000    0.2876574
222880.0000000    0.2936535
222920.0000000    0.2962033
222960.0000000    0.2813631
223000.0000000    0.2568721
223040.0000000    0.2728651
223080.0000000    0.2719162
223120.0000000    0.2890619
223160.0000000    0.2845706
223200.0000000    0.2809962
223240.0000000    0.2814688
223280.0000000    0.2830998
223320.0000000    0.2666881
223360.0000000    0.2972649
223400.0000000    0.2716504
223440.0000000    0.2848626
223480.0000000    0.2912009
223520.0000000    0.2719930
223560.0000000    0.2867704
223600.0000000    0.2594537
223640.0000000    0.2589785
223680.0000000    0.2780129
223720.0000000    0.2590715
223760.0000000    0.2695058
223800.0000000    0.2776005
223840.0000000    0.2593906
223880.0000000    0.2775917
223920.0000000    0.2931499
223960.0000000    0.2790756
224000.0000000    0.2974378
224040.0000000    0.2754354
224080.0000000    0.2773230
224120.0000000    0.2805682
224160.0000000    0.2588533
224200.0000000    0.2873945
224240.0000000    0.2783148
224280.0000000    0.2721832
224320.0000000    0.2572311
224360.0000000    0.2705229
224400.0000000    0.2809817
224440.0000000    0.2627033
224480.0000000    0.2779765
224520.0000000    0.2669091
224560.0000000    0.2685996
224600.0000000    0.2651901
224640.0000000    0.2542102
224680.0000000    0.2697321
224720.0000000    0.2920345
224760.0000000    0.2776484
224800.0000000    0.2842138
224840.0000000    0.2748442
224880.0000000    0.2578911
224920.0000000    0.2686390
224960.0000000    0.2702087
225000.0000000    0.2654324
225040.0000000    0.2609448
225080.0000000    0.2615095
225120.0000000    0.2675484
225160.0000000    0.2583613
225200.0000000    0.2589945
225240.0000000    0.2803642
225280.0000000    0.2902856
225320.0000000    0.2846512
225360.0000000    0.2854879
225400.0000000    0.2636231
225440.0000000    0.2711346
225480.0000000    0.2641073
225520.0000000    0.2888460
225560.0000000    0.2755499
225600.0000000    0.2647150
225640.0000000    0.2628558
225680.0000000    0.2596939
225720.0000000    0.2402985
225760.0000000    0.2617996
225800.0000000    0.2708907
225840.0000000    0.2693648
225880.0000000    0.2802544
225920.0000000    0.2806641
225960.0000000    0.2682785
226000.0000000    0.2687485
226040.0000000    0.2816831
226080.0000000    0.2728500
226120.0000000    0.2617117
226160.0000000    0.2698759
226200.0000000    0.2434238
226240.0000000    0.2608200
226280.0000000    0.2529821
226320.0000000    0.2640445
226360.0000000    0.2534790
226400.0000000    0.2545486
226440.0000000    0.2743800
226480.0000000    0.2625412
226520.0000000    0.2861829
226560.0000000    0.2829493
226600.0000000    0.2760969
226640.0000000    0.2720712
226680.0000000    0.2742263
226720.0000000    0.2657249
226760.0000000    0.2543005
226800.0000000    0.2519512
226840.0000000    0.2555748
226880.0000000    0.2714217
226920.0000000    0.2654477
226960.0000000    0.2642742
227000.0000000    0.2855133
227040.0000000    0.2796827
227080.0000000    0.2677315
227120.0000000    0.2610722
227160.0000000    0.2775910
227200.0000000    0.2776359
227240.0000000    0.2650805
227280.0000000    0.2631022
227320.0000000    0.2766300
227360.0000000    0.2858958
227400.0000000    0.2652534
227440.0000000    0.2730737
227480.0000000    0.2608435
227520.0000000    0.2696224
227560.0000000    0.2661134
227600.0000000    0.2663711
227640.0000000    0.2588016
227680.0000000    0.2849387
227720.0000000    0.2441798
227760.0000000    0.2655767
227800.0000000    0.2673177
227840.0000000    0.2411956
227880.0000000    0.2582241
227920.0000000    0.2694214
227960.0000000    0.2625591
228000.0000000    0.2874180
228040.0000000    0.2720039
228080.0000000    0.2570298
228120.0000000    0.2769026
228160.0000000    0.2575447
228200.0000000    0.2760782
228240.0000000    0.2731538
228280.0000000    0.2862387
228320.0000000    0.2831445
228360.0000000    0.2664922
228400.0000000    0.2538087
228440.0000000    0.2783304
228480.0000000    0.2790527
228520.0000000    0.2674372
228560.0000000    0.2665165
228600.0000000    0.2730376
228640.0000000    0.2658860
228680.0000000    0.2618492
228720.0000000    0.2515298
228760.0000000    0.2805761
228800.0000000    0.2656822
228840.0000000    0.2650875
228880.0000000    0.2726459
228920.0000000    0.2507133
228960.0000000    0.2716524
229000.0000000    0.2817655
229040.0000000    0.2653439
229080.0000000    0.2952128
229120.0000000    0.2992644
229160.0000000    0.2897246
229200.0000000    0.2764637
229240.0000000    0.2878683
229280.0000000    0.2578447
229320.0000000    0.2829980
229360.0000000    0.2867135
229400.0000000    0.3011337
229440.0000000    0.2916034
229480.0000000    0.2702701
229520.0000000    0.2929596
229560.0000000    0.2731479
229600.0000000    0.2849825
229640.0000000    0.2928349
229680.0000000    0.2775099
229720.0000000    0.2779843
229760.0000000    0.2683284
229800.0000000    0.2782245
229840.0000000    0.2943177
229880.0000000    0.2718828
229920.0000000    0.2630956
229960.0000000    0.2661452
230000.0000000    0.2710497
230040.0000000    0.2782251
230080.0000000    0.2649190
230120.0000000    0.2646029
230160.0000000    0.2770170
230200.0000000    0.2895087
230240.0000000    0.2760797
230280.0000000    0.2623164
230320.0000000    0.2792583
230360.0000000    0.2682553
230400.0000000    0.2614574
230440.0000000    0.2832896
230480.0000000    0.2727435
230520.0000000    0.2769395
230560.0000000    0.2750022
230600.0000000    0.2602251
230640.0000000    0.2671962
230680.0000000    0.2487713
230720.0000000    0.2608268
230760.0000000    0.2631105
230800.0000000    0.2638392
230840.0000000    0.2681106
230880.0000000    0.2742001
230920.0000000    0.2588152
230960.0000000    0.2671219
231000.0000000    0.2573077
231040.0000000    0.2935100
231080.0000000    0.2877560
231120.0000000    0.2720912
231160.0000000    0.2928148
231200.0000000    0.2780874
231240.0000000    0.2907643
231280.0000000    0.2907594
231320.0000000    0.3050483
231360.0000000    0.2760790
231400.0000000    0.2869719
231440.0000000    0.2519574
231480.0000000    0.2448934
231520.0000000    0.2709154
231560.0000000    0.2640476
231600.0000000    0.2697605
231640.0000000    0.2807147
231680.0000000    0.2702474
231720.0000000    0.2705785
231760.0000000    0.2751801
231800.0000000    0.2901856
231840.0000000    0.2815753
231880.0000000    0.2590125
231920.0000000    0.2547354
231960.0000000    0.2633984
232000.0000000    0.2649114
232040.0000000    0.2708082
232080.0000000    0.2811932
232120.0000000    0.2692585
232160.0000000    0.2759025
232200.0000000    0.2644385
232240.0000000    0.2629564
232280.0000000    0.2690647
232320.0000000    0.2538533
232360.0000000    0.2663960
232400.0000000    0.2807097
232440.0000000    0.2819540
232480.0000000    0.2794312
232520.0000000    0.2776462
232560.0000000    0.2613129
232600.0000000    0.2675761
232640.0000000    0.2731523
232680.0000000    0.2494461
232720.0000000    0.2628826
232760.0000000    0.2430172
232800.0000000    0.2572645
232840.0000000    0.2893397
232880.0000000    0.2742590
232920.0000000    0.2910125
232960.0000000    0.2771373
233000.0000000    0.2921740
233040.0000000    0.2557123
233080.0000000    0.2615911
233120.0000000    0.2708856
233160.0000000    0.2734364
233200.0000000    0.2822438
233240.0000000    0.2871025
233280.0000000    0.2742005
233320.0000000    0.2944114
233360.0000000    0.2619416
233400.0000000    0.2839704
233440.0000000    0.3108042
233480.0000000    0.2829122
233520.0000000    0.2945257
233560.0000000    0.2849893
233600.0000000    0.2809256
233640.0000000    0.2748462
233680.0000000    0.2863746
233720.0000000    0.2778069
233760.0000000    0.2687067
233800.0000000    0.2510917
233840.0000000    0.2682695
233880.0000000    0.2898816
233920.0000000    0.2843229
233960.0000000    0.2727793
234000.0000000    0.2641725
234040.0000000    0.2632208
234080.0000000    0.2643455
234120.0000000    0.2852693
234160.0000000    0.2793645
234200.0000000    0.2755079
234240.0000000    0.2457186
234280.0000000    0.2568137
234320.0000000    0.2742441
234360.0000000    0.2839237
234400.0000000    0.2713629
234440.0000000    0.2601496
234480.0000000    0.2795579
234520.0000000    0.2867652
234560.0000000    0.2749642
234600.0000000    0.2689332
234640.0000000    0.2616517
234680.0000000    0.2785859
234720.0000000    0.2743112
234760.0000000    0.2611937
234800.0000000    0.2509081
234840.0000000    0.2614497
234880.0000000    0.2717900
234920.0000000    0.2785731
234960.0000000    0.2948935
235000.0000000    0.2998392
235040.0000000    0.2826369
235080.0000000    0.2814080
235120.0000000    0.2716268
235160.0000000    0.2681723
235200.0000000    0.2821591
235240.0000000    0.2891545
235280.0000000    0.2804413
235320.0000000    0.2919877
235360.0000000    0.2930015
235400.0000000    0.2878038
235440.0000000    0.2875482
235480.0000000    0.2704073
235520.0000000    0.2767472
235560.0000000    0.2909699
235600.0000000    0.2778270
235640.0000000    0.2735070
235680.0000000    0.2639753
235720.0000000    0.2588170
235760.0000000    0.2598374
235800.0000000    0.2667715
235840.0000000    0.2671987
235880.0000000    0.2445335
235920.0000000    0.2782221
235960.0000000    0.2854905
236000.0000000    0.2751683
236040.0000000    0.2801503
236080.0000000    0.2739696
236120.0000000    0.2672689
236160.0000000    0.2597854
236200.0000000    0.2970361
236240.0000000    0.2797470
236280.0000000    0.2579777
236320.0000000    0.2725102
236360.0000000    0.2599140
236400.0000000    0.2648440
236440.0000000    0.2819388
236480.0000000    0.2661761
236520.0000000    0.2848217
236560.0000000    0.2849174
236600.0000000    0.2794764
236640.0000000    0.2809112
236680.0000000    0.2734508
236720.0000000    0.2776890
236760.0000000    0.2593729
236800.0000000    0.2723309
236840.0000000    0.2850795
236880.0000000    0.2780943
236920.0000000    0.2883875
236960.0000000    0.2706634
237000.0000000    0.2847594
237040.0000000    0.2587014
237080.0000000    0.3003689
237120.0000000    0.2724333
237160.0000000    0.2693678
237200.0000000    0.2841426
237240.0000000    0.2633303
237280.0000000    0.2692610
237320.0000000    0.2756286
237360.0000000    0.2728247
237400.0000000    0.2640582
237440.0000000    0.2732732
237480.0000000    0.2645285
237520.0000000    0.2729627
237560.0000000    0.2585813
237600.0000000    0.2859020
237640.0000000    0.2829044
237680.0000000    0.2780505
237720.0000000    0.2665468
237760.0000000    0.2790369
237800.0000000    0.2915748
237840.0000000    0.2812612
237880.0000000    0.2843803
237920.0000000    0.2750710
237960.0000000    0.2726183
238000.0000000    0.2807481
238040.0000000    0.2710698
238080.0000000    0.2724081
238120.0000000    0.2714448
238160.0000000    0.2664378
238200.0000000    0.2742833
238240.0000000    0.2926866
238280.0000000    0.2796237
238320.0000000    0.2944213
238360.0000000    0.2733144
238400.0000000    0.2848586
238440.0000000    0.2811200
238480.0000000    0.2865177
238520.0000000    0.2724049
238560.0000000    0.2837274
238600.0000000    0.2823843
238640.0000000    0.2724498
238680.0000000    0.2793129
238720.0000000    0.2789799
238760.0000000    0.2736061
238800.0000000    0.2752026
238840.0000000    0.2760202
238880.0000000    0.2909231
238920.0000000    0.2787786
238960.0000000    0.2706469
239000.0000000    0.2669891
239040.0000000    0.2663878
239080.0000000    0.2714978
239120.0000000    0.2692553
239160.0000000    0.2635992
239200.0000000    0.2800999
239240.0000000    0.2745925
239280.0000000    0.2856841
239320.0000000    0.2651289
239360.0000000    0.2770098
239400.0000000    0.2868967
239440.0000000    0.2766137
239480.0000000    0.2686259
239520.0000000    0.2647739
239560.0000000    0.2599551
239600.0000000    0.2804291
239640.0000000    0.2546256
239680.0000000    0.2541854
239720.0000000    0.2647365
239760.0000000    0.2749128
239800.0000000    0.2594418
239840.0000000    0.2700370
239880.0000000    0.2847461
239920.0000000    0.2709806
239960.0000000    0.2783575
240000.0000000    0.2796630
240040.0000000    0.2824052
240080.0000000    0.2741156
240120.0000000    0.2863067
240160.0000000    0.2838408
240200.0000000    0.2888301
240240.0000000    0.3010052
240280.0000000    0.2977354
240320.0000000    0.2775995
240360.0000000    0.2781075
240400.0000000    0.2792377
240440.0000000    0.2574087
240480.0000000    0.2712827
240520.0000000    0.2854371
240560.0000000    0.2757989
240600.0000000    0.2822830
240640.0000000    0.2765526
240680.0000000    0.2950296
240720.0000000    0.2774728
240760.0000000    0.2651999
240800.0000000    0.2649755
240840.0000000    0.2915398
240880.0000000    0.2608656
240920.0000000    0.2761285
240960.0000000    0.2796545
241000.0000000    0.2645882
241040.0000000    0.2620041
241080.0000000    0.2734327
241120.0000000    0.2827452
241160.0000000    0.2781837
241200.0000000    0.2740978
241240.0000000    0.2928170
241280.0000000    0.2826862
241320.0000000    0.2791585
241360.0000000    0.2845355
241400.0000000    0.2784009
241440.0000000    0.2880576
241480.0000000    0.2844824
241520.0000000    0.2685642
241560.0000000    0.2730058
241600.0000000    0.2671804
241640.0000000    0.2638819
241680.0000000    0.2764735
241720.0000000    0.2937870
241760.0000000    0.2881695
241800.0000000    0.2762455
241840.0000000    0.2720101
241880.0000000    0.2740249
241920.0000000    0.2799872
241960.0000000    0.2724493
242000.0000000    0.2810135
242040.0000000    0.2920508
242080.0000000    0.3102972
242120.0000000    0.2795129
242160.0000000    0.2702037
242200.0000000    0.2668607
242240.0000000    0.2762010
242280.0000000    0.2969538
242320.0000000    0.2816022
242360.0000000    0.3037125
242400.0000000    0.2865633
242440.0000000    0.2914675
242480.0000000    0.2844126
242520.0000000    0.2986174
242560.0000000    0.2958765
242600.0000000    0.2755941
242640.0000000    0.2755022
242680.0000000    0.2836779
242720.0000000    0.2876379
242760.0000000    0.2707067
242800.0000000    0.2603537
242840.0000000    0.2792415
242880.0000000    0.2818872
242920.0000000    0.2653062
242960.0000000    0.2774829
243000.0000000    0.2495546
243040.0000000    0.2665241
243080.0000000    0.2681267
243120.0000000    0.2790546
243160.0000000    0.2680343
243200.0000000    0.2667465
243240.0000000    0.2831442
243280.0000000    0.2538911
243320.0000000    0.2492809
243360.0000000    0.2543793
243400.0000000    0.2532412
243440.0000000    0.2570333
243480.0000000    0.2470994
243520.0000000    0.2930523
243560.0000000    0.2591321
243600.0000000    0.2416930
243640.0000000    0.2803062
243680.0000000    0.2666649
243720.0000000    0.2690228
243760.0000000    0.2701263
243800.0000000    0.2915095
243840.0000000    0.2806033
243880.0000000    0.2788532
243920.0000000    0.2661241
243960.0000000    0.2728160
244000.0000000    0.2637467
244040.0000000    0.2602364
244080.0000000    0.2756051
244120.0000000    0.2868342
244160.0000000    0.2730026
244200.0000000    0.2649053
244240.0000000    0.2524493
244280.0000000    0.2836365
244320.0000000    0.2598579
244360.0000000    0.2493754
244400.0000000    0.2625675
244440.0000000    0.2592684
244480.0000000    0.2662319
244520.0000000    0.2525849
244560.0000000    0.2956077
244600.0000000    0.2771758
244640.0000000    0.2955906
244680.0000000    0.2799175
244720.0000000    0.2708815
244760.0000000    0.2926487
244800.0000000    0.2615023
244840.0000000    0.2796803
244880.0000000    0.2877637
244920.0000000    0.2680705
244960.0000000    0.2649105
245000.0000000    0.2674480
245040.0000000    0.2534593
245080.0000000    0.2625742
245120.0000000    0.2628466
245160.0000000    0.2719471
245200.0000000    0.2758845
245240.0000000    0.2614175
245280.0000000    0.2758150
245320.0000000    0.2856766
245360.0000000    0.2814941
245400.0000000    0.2988336
245440.0000000    0.2689292
245480.0000000    0.2911620
245520.0000000    0.2824877
245560.0000000    0.2779164
245600.0000000    0.2765836
245640.0000000    0.2615272
245680.0000000    0.2770281
245720.0000000    0.2885759
245760.0000000    0.2846527
245800.0000000    0.2814626
245840.0000000    0.2682920
245880.0000000    0.2850668
245920.0000000    0.2911930
245960.0000000    0.2485409
246000.0000000    0.2867486
246040.0000000    0.2610838
246080.0000000    0.2726154
246120.0000000    0.2767767
246160.0000000    0.2675810
246200.0000000    0.2631599
246240.0000000    0.2718899
246280.0000000    0.2603104
246320.0000000    0.2639618
246360.0000000    0.2821005
246400.0000000    0.2724329
246440.0000000    0.2551722
246480.0000000    0.2618181
246520.0000000    0.2692684
246560.0000000    0.2747372
246600.0000000    0.2504872
246640.0000000    0.2743803
246680.0000000    0.2904297
246720.0000000    0.2539735
246760.0000000    0.2490741
246800.0000000    0.2435531
246840.0000000    0.2588504
246880.0000000    0.2609732
246920.0000000    0.2511570
246960.0000000    0.2367896
247000.0000000    0.2651016
247040.0000000    0.2538433
247080.0000000    0.2668249
247120.0000000    0.2532463
247160.0000000    0.2560492
247200.0000000    0.2786808
247240.0000000    0.2488576
247280.0000000    0.2611122
247320.0000000    0.2562442
247360.0000000    0.2670499
247400.0000000    0.2434248
247440.0000000    0.2531123
247480.0000000    0.2597614
247520.0000000    0.2605950
247560.0000000    0.2789738
247600.0000000    0.2580624
247640.0000000    0.2677503
247680.0000000    0.2585123
247720.0000000    0.2694438
247760.0000000    0.2883878
247800.0000000    0.2750074
247840.0000000    0.2690687
247880.0000000    0.2688899
247920.0000000    0.2641847
247960.0000000    0.2566535
248000.0000000    0.2641147
248040.0000000    0.2510582
248080.0000000    0.2744229
248120.0000000    0.2421270
248160.0000000    0.2634328
248200.0000000    0.2764139
248240.0000000    0.2717254
248280.0000000    0.2488192
248320.0000000    0.2588796
248360.0000000    0.2628714
248400.0000000    0.2677905
248440.0000000    0.2590783
248480.0000000    0.2315498
248520.0000000    0.2522557
248560.0000000    0.2517277
248600.0000000    0.2754364
248640.0000000    0.2625437
248680.0000000    0.2583724
248720.0000000    0.2689981
248760.0000000    0.2401278
248800.0000000    0.2603374
248840.0000000    0.2665218
248880.0000000    0.2419847
248920.0000000    0.2294162
248960.0000000    0.2587786
249000.0000000    0.2636839
249040.0000000    0.2597736
249080.0000000    0.2559648
249120.0000000    0.2719010
249160.0000000    0.2660327
249200.0000000    0.2603389
249240.0000000    0.2555534
249280.0000000    0.2459123
249320.0000000    0.2588899
249360.0000000    0.2551000
249400.0000000    0.2478846
249440.0000000    0.2736565
249480.0000000    0.2543645
249520.0000000    0.2709572
249560.0000000    0.2729144
249600.0000000    0.2646185
249640.0000000    0.2726321
249680.0000000    0.2666453
249720.0000000    0.2587858
249760.0000000    0.2532778
249800.0000000    0.2565039
249840.0000000    0.2585885
249880.0000000    0.2472028
249920.0000000    0.2465873
249960.0000000    0.2658083
250000.0000000    0.2602940
250040.0000000    0.2527143
250080.0000000    0.2648588
250120.0000000    0.2637669
250160.0000000    0.2795086
250200.0000000    0.2680972
250240.0000000    0.2731352
250280.0000000    0.2667654
250320.0000000    0.2654633
250360.0000000    0.2291335
250400.0000000    0.2637074
250440.0000000    0.2618941
250480.0000000    0.2730384
250520.0000000    0.2882178
250560.0000000    0.2579151
250600.0000000    0.2808712
250640.0000000    0.2874248
250680.0000000    0.2445814
250720.0000000    0.2623000
250760.0000000    0.2915711
250800.0000000    0.2715156
250840.0000000    0.2798003
250880.0000000    0.2709048
250920.0000000    0.2818589
250960.0000000    0.2789032
251000.0000000    0.2580767
251040.0000000    0.2466418
251080.0000000    0.2675252
251120.0000000    0.2709499
251160.0000000    0.2569768
251200.0000000    0.2797828
251240.0000000    0.2614231
251280.0000000    0.2573662
251320.0000000    0.2679514
251360.0000000    0.2574813
251400.0000000    0.2689851
251440.0000000    0.2694270
251480.0000000    0.2619273
251520.0000000    0.2600194
251560.0000000    0.2682771
251600.0000000    0.2698802
251640.0000000    0.2440707
251680.0000000    0.2483059
251720.0000000    0.2541575
251760.0000000    0.2611128
251800.0000000    0.2500499
251840.0000000    0.2664929
251880.0000000    0.2770985
251920.0000000    0.2813924
251960.0000000    0.2778244
252000.0000000    0.2664113
252040.0000000    0.2717054
252080.0000000    0.2818367
252120.0000000    0.2543724
252160.0000000    0.2783003
252200.0000000    0.2546426
252240.0000000    0.2419593
252280.0000000    0.2530464
252320.0000000    0.2605617
252360.0000000    0.2490753
252400.0000000    0.2660655
252440.0000000    0.2720503
252480.0000000    0.2675153
252520.0000000    0.2723128
252560.0000000    0.2697284
252600.0000000    0.2661664
252640.0000000    0.2795084
252680.0000000    0.2639626
252720.0000000    0.2792188
252760.0000000    0.2352830
252800.0000000    0.2372102
252840.0000000    0.2563490
252880.0000000    0.2540368
252920.0000000    0.2578298
252960.0000000    0.2467855
253000.0000000    0.2426249
253040.0000000    0.2479318
253080.0000000    0.2367970
253120.0000000    0.2578514
253160.0000000    0.2592403
253200.0000000    0.2413559
253240.0000000    0.2461037
253280.0000000    0.2539780
253320.0000000    0.2736547
253360.0000000    0.2594476
253400.0000000    0.2620435
253440.0000000    0.2633202
253480.0000000    0.2582058
253520.0000000    0.2614956
253560.0000000    0.2667581
253600.0000000    0.2688197
253640.0000000    0.2414760
253680.0000000    0.2740071
253720.0000000    0.2442294
253760.0000000    0.2541018
253800.0000000    0.2661836
253840.0000000    0.2652504
253880.0000000    0.2584885
253920.0000000    0.2577505
253960.0000000    0.2597525
254000.0000000    0.2684079
254040.0000000    0.2691261
254080.0000000    0.2656813
254120.0000000    0.2701588
254160.0000000    0.2505249
254200.0000000    0.2531419
254240.0000000    0.2425240
254280.0000000    0.2634872
254320.0000000    0.2777360
254360.0000000    0.2620388
254400.0000000    0.2459616
254440.0000000    0.2463113
254480.0000000    0.2468497
254520.0000000    0.2550455
254560.0000000    0.2600694
254600.0000000    0.2358959
254640.0000000    0.2452335
254680.0000000    0.2685404
254720.0000000    0.2533219
254760.0000000    0.2654169
254800.0000000    0.2724728
254840.0000000    0.2383121
254880.0000000    0.2497724
254920.0000000    0.2765446
254960.0000000    0.2513696
255000.0000000    0.2365926
255040.0000000    0.2498608
255080.0000000    0.2740723
255120.0000000    0.2856261
255160.0000000    0.2707606
255200.0000000    0.2709718
255240.0000000    0.2616470
255280.0000000    0.2728422
255320.0000000    0.2866874
255360.0000000    0.2860864
255400.0000000    0.2777803
255440.0000000    0.2613388
255480.0000000    0.2560193
255520.0000000    0.2624409
255560.0000000    0.2623061
255600.0000000    0.2538243
255640.0000000    0.2399435
255680.0000000    0.2492775
255720.0000000    0.2545307
255760.0000000    0.2757730
255800.0000000    0.2541307
255840.0000000    0.2605871
255880.0000000    0.2511082
255920.0000000    0.2867114
255960.0000000    0.2717826
256000.0000000    0.2748555
256040.0000000    0.2627321
256080.0000000    0.2526800
256120.0000000    0.2602482
256160.0000000    0.2696692
256200.0000000    0.2527799
256240.0000000    0.2515999
256280.0000000    0.2639172
256320.0000000    0.2599905
256360.0000000    0.2728959
256400.0000000    0.2751406
256440.0000000    0.2805299
256480.0000000    0.2799741
256520.0000000    0.2817469
256560.0000000    0.2683723
256600.0000000    0.2595180
256640.0000000    0.2495316
256680.0000000    0.2583945
256720.0000000    0.2696056
256760.0000000    0.2584457
256800.0000000    0.2662350
256840.0000000    0.2648664
256880.0000000    0.2799164
256920.0000000    0.2734775
256960.0000000    0.2720742
257000.0000000    0.2959570
257040.0000000    0.2808717
257080.0000000    0.2862856
257120.0000000    0.2577429
257160.0000000    0.2715498
257200.0000000    0.2623897
257240.0000000    0.2606246
257280.0000000    0.2668200
257320.0000000    0.2731088
257360.0000000    0.2516686
257400.0000000    0.2573673
257440.0000000    0.2753657
257480.0000000    0.2697235
257520.0000000    0.2732777
257560.0000000    0.2667091
257600.0000000    0.2570716
257640.0000000    0.2350051
257680.0000000    0.2328348
257720.0000000    0.2592556
257760.0000000    0.2520500
257800.0000000    0.2536235
257840.0000000    0.2621826
257880.0000000    0.2617565
257920.0000000    0.2806766
257960.0000000    0.2767005
258000.0000000    0.2778094
258040.0000000    0.2378554
258080.0000000    0.2562048
258120.0000000    0.2547241
258160.0000000    0.2717913
258200.0000000    0.2696284
258240.0000000    0.2550795
258280.0000000    0.2716119
258320.0000000    0.2689877
258360.0000000    0.2493236
258400.0000000    0.2786493
258440.0000000    0.2561525
258480.0000000    0.2608972
258520.0000000    0.2626738
258560.0000000    0.2505816
258600.0000000    0.2810423
258640.0000000    0.2695094
258680.0000000    0.2740607
258720.0000000    0.2420150
258760.0000000    0.2754044
258800.0000000    0.2582141
258840.0000000    0.2598356
258880.0000000    0.2531762
258920.0000000    0.2391097
258960.0000000    0.2521078
259000.0000000    0.2473003
259040.0000000    0.2707294
259080.0000000    0.2565856
259120.0000000    0.2469438
259160.0000000    0.2366912
259200.0000000    0.2489716
259240.0000000    0.2601814
259280.0000000    0.2665951
259320.0000000    0.2607402
259360.0000000    0.2533002
259400.0000000    0.2579971
259440.0000000    0.2704207
259480.0000000    0.2570251
259520.0000000    0.2469156
259560.0000000    0.2808723
259600.0000000    0.2616509
259640.0000000    0.2325786
259680.0000000    0.2281814
259720.0000000    0.2482577
259760.0000000    0.2648622
259800.0000000    0.2459091
259840.0000000    0.2548452
259880.0000000    0.2663017
259920.0000000    0.2288405
259960.0000000    0.2477042
260000.0000000    0.2268797
260040.0000000    0.2318966
260080.0000000    0.2341200
260120.0000000    0.2536392
260160.0000000    0.2341213
260200.0000000    0.2345071
260240.0000000    0.2544694
260280.0000000    0.2406016
260320.0000000    0.2468706
260360.0000000    0.2528233
260400.0000000    0.2495287
260440.0000000    0.2569590
260480.0000000    0.2541284
260520.0000000    0.2478181
260560.0000000    0.2565545
260600.0000000    0.2537429
260640.0000000    0.2184601
260680.0000000    0.2562959
260720.0000000    0.2586442
260760.0000000    0.2484340
260800.0000000    0.2653787
260840.0000000    0.2634348
260880.0000000    0.2589344
260920.0000000    0.2475786
260960.0000000    0.2351772
261000.0000000    0.2592471
261040.0000000    0.2606099
261080.0000000    0.2674919
261120.0000000    0.2540980
261160.0000000    0.2730905
261200.0000000    0.2652771
261240.0000000    0.2537274
261280.0000000    0.2504780
261320.0000000    0.2484015
261360.0000000    0.2536429
261400.0000000    0.2848134
261440.0000000    0.2679836
261480.0000000    0.2481149
261520.0000000    0.2482690
261560.0000000    0.2487563
261600.0000000    0.2344706
261640.0000000    0.2644916
261680.0000000    0.2626040
261720.0000000    0.2527682
261760.0000000    0.2633710
261800.0000000    0.2781455
261840.0000000    0.2550434
261880.0000000    0.2443907
261920.0000000    0.2376607
261960.0000000    0.2522662
262000.0000000    0.2498947
262040.0000000    0.2686687
262080.0000000    0.2820153
262120.0000000    0.2635336
262160.0000000    0.2841224
262200.0000000    0.2481480
262240.0000000    0.2704880
262280.0000000    0.2644403
262320.0000000    0.2403463
262360.0000000    0.2671703
262400.0000000    0.2779648
262440.0000000    0.2533941
262480.0000000    0.2585769
262520.0000000    0.2576425
262560.0000000    0.2517812
262600.0000000    0.2488244
262640.0000000    0.2751806
262680.0000000    0.2602975
262720.0000000    0.2601797
262760.0000000    0.2439600
262800.0000000    0.2760906
262840.0000000    0.2764154
262880.0000000    0.2457264
262920.0000000    0.2680401
262960.0000000    0.2618970
263000.0000000    0.2931173
263040.0000000    0.2661418
263080.0000000    0.2622843
263120.0000000    0.2696685
263160.0000000    0.2515553
263200.0000000    0.2434354
263240.0000000    0.2917878
263280.0000000    0.2710575
263320.0000000    0.2766774
263360.0000000    0.2723225
263400.0000000    0.2708236
263440.0000000    0.2546017
263480.0000000    0.2611481
263520.0000000    0.2519776
263560.0000000    0.2710032
263600.0000000    0.2697996
263640.0000000    0.2783558
263680.0000000    0.2783996
263720.0000000    0.2920148
263760.0000000    0.2867782
263800.0000000    0.2810638
263840.0000000    0.2894583
263880.0000000    0.2773746
263920.0000000    0.2933443
263960.0000000    0.2814015
264000.0000000    0.2690285
264040.0000000    0.2854991
264080.0000000    0.2821446
264120.0000000    0.2824061
264160.0000000    0.2849391
264200.0000000    0.2842876
264240.0000000    0.2936135
264280.0000000    0.2870763
264320.0000000    0.2755122
264360.0000000    0.2846639
264400.0000000    0.2827002
264440.0000000    0.2732684
264480.0000000    0.2523781
264520.0000000    0.2799355
264560.0000000    0.2470943
264600.0000000    0.2756176
264640.0000000    0.2793897
264680.0000000    0.2667047
264720.0000000    0.2678108
264760.0000000    0.2750691
264800.0000000    0.2550507
264840.0000000    0.2578734
264880.0000000    0.2647707
264920.0000000    0.2668264
264960.0000000    0.2629924
265000.0000000    0.2681914
265040.0000000    0.2714004
265080.0000000    0.2611665
265120.0000000    0.2682441
265160.0000000    0.2543530
265200.0000000    0.2701871
265240.0000000    0.2722949
265280.0000000    0.2648044
265320.0000000    0.2720779
265360.0000000    0.2653986
265400.0000000    0.2795981
265440.0000000    0.2706931
265480.0000000    0.2450344
265520.0000000    0.2638389
265560.0000000    0.2403224
265600.0000000    0.2329450
265640.0000000    0.2375051
265680.0000000    0.2596895
265720.0000000    0.2659868
265760.0000000    0.2594333
265800.0000000    0.2604609
265840.0000000    0.2646983
265880.0000000    0.2665992
265920.0000000    0.2515240
265960.0000000    0.2702608
266000.0000000    0.2692979
266040.0000000    0.2649370
266080.0000000    0.2786999
266120.0000000    0.2562435
266160.0000000    0.2644426
266200.0000000    0.2724673
266240.0000000    0.2699602
266280.0000000    0.2714050
266320.0000000    0.2477256
266360.0000000    0.2633393
266400.0000000    0.2531918
266440.0000000    0.2472302
266480.0000000    0.2493550
266520.0000000    0.2399873
266560.0000000    0.2381170
266600.0000000    0.2636141
266640.0000000    0.2488276
266680.0000000    0.2453455
266720.0000000    0.2483949
266760.0000000    0.2568844
266800.0000000    0.2528057
266840.0000000    0.2588114
266880.0000000    0.2555262
266920.0000000    0.2499303
266960.0000000    0.2501189
267000.0000000    0.2509823
267040.0000000    0.2543638
267080.0000000    0.2831988
267120.0000000    0.2560227
267160.0000000    0.2572566
267200.0000000    0.2518264
267240.0000000    0.2662047
267280.0000000    0.2549872
267320.0000000    0.2644256
267360.0000000    0.2494688
267400.0000000    0.2462170
267440.0000000    0.2552333
267480.0000000    0.2581415
267520.0000000    0.2611294
267560.0000000    0.2541052
267600.0000000    0.2587720
267640.0000000    0.2469554
267680.0000000    0.2576715
267720.0000000    0.2520311
267760.0000000    0.2447442
267800.0000000    0.2550164
267840.0000000    0.2496803
267880.0000000    0.2498388
267920.0000000    0.2583108
267960.0000000    0.2724611
268000.0000000    0.2804515
268040.0000000    0.2690008
268080.0000000    0.2666306
268120.0000000    0.2521587
268160.0000000    0.2619411
268200.0000000    0.2503202
268240.0000000    0.2362927
268280.0000000    0.2515750
268320.0000000    0.2574596
268360.0000000    0.2445204
268400.0000000    0.2598949
268440.0000000    0.2821601
268480.0000000    0.2799355
268520.0000000    0.2628840
268560.0000000    0.2601224
268600.0000000    0.2461629
268640.0000000    0.2375050
268680.0000000    0.2333249
268720.0000000    0.2485792
268760.0000000    0.2366988
268800.0000000    0.2415532
268840.0000000    0.2613106
268880.0000000    0.2519263
268920.0000000    0.2445303
268960.0000000    0.2471037
269000.0000000    0.2413433
269040.0000000    0.2437763
269080.0000000    0.2594037
269120.0000000    0.2565720
269160.0000000    0.2581974
269200.0000000    0.2583947
269240.0000000    0.2594202
269280.0000000    0.2749431
269320.0000000    0.2718154
269360.0000000    0.2717623
269400.0000000    0.2494761
269440.0000000    0.2389061
269480.0000000    0.2715935
269520.0000000    0.2457354
269560.0000000    0.2351217
269600.0000000    0.2669255
269640.0000000    0.2619042
269680.0000000    0.2480147
269720.0000000    0.2503952
269760.0000000    0.2696388
269800.0000000    0.2461768
269840.0000000    0.2587057
269880.0000000    0.2522013
269920.0000000    0.2606407
269960.0000000    0.2795903
270000.0000000    0.2798282
270040.0000000    0.2811810
270080.0000000    0.2722421
270120.0000000    0.2653876
270160.0000000    0.2374332
270200.0000000    0.2548243
270240.0000000    0.2358200
270280.0000000    0.2554922
270320.0000000    0.2555726
270360.0000000    0.2633249
270400.0000000    0.2422538
270440.0000000    0.2678972
270480.0000000    0.2759831
270520.0000000    0.2647118
270560.0000000    0.2543133
270600.0000000    0.2526847
270640.0000000    0.2544574
270680.0000000    0.2585537
270720.0000000    0.2531123
270760.0000000    0.2579606
270800.0000000    0.2591038
270840.0000000    0.2501612
270880.0000000    0.2541166
270920.0000000    0.2684524
270960.0000000    0.2703492
271000.0000000    0.2732461
271040.0000000    0.2694908
271080.0000000    0.2547359
271120.0000000    0.2523873
271160.0000000    0.2846776
271200.0000000    0.2658896
271240.0000000    0.2786644
271280.0000000    0.2583137
271320.0000000    0.2753408
271360.0000000    0.2699365
271400.0000000    0.2591869
271440.0000000    0.2762966
271480.0000000    0.2857262
271520.0000000    0.2462513
271560.0000000    0.2327922
271600.0000000    0.2584291
271640.0000000    0.2628641
271680.0000000    0.2683847
271720.0000000    0.2888052
271760.0000000    0.2767636
271800.0000000    0.2994983
271840.0000000    0.2655356
271880.0000000    0.2722702
271920.0000000    0.2769111
271960.0000000    0.2551646
272000.0000000    0.2781267
272040.0000000    0.2725231
272080.0000000    0.2871394
272120.0000000    0.2695809
272160.0000000    0.2700000
272200.0000000    0.2786328
272240.0000000    0.2611286
272280.0000000    0.2686366
272320.0000000    0.2808990
272360.0000000    0.2729545
272400.0000000    0.2956437
272440.0000000    0.2857669
272480.0000000    0.2834615
272520.0000000    0.2576621
272560.0000000    0.2815014
272600.0000000    0.3117535
272640.0000000    0.3046842
272680.0000000    0.3290476
272720.0000000    0.3001699
272760.0000000    0.2783174
272800.0000000    0.2760241
272840.0000000    0.2929393
272880.0000000    0.2584628
272920.0000000    0.2671647
272960.0000000    0.2593063
273000.0000000    0.2751440
273040.0000000    0.2681311
273080.0000000    0.2650271
273120.0000000    0.2868818
273160.0000000    0.2784107
273200.0000000    0.2854719
273240.0000000    0.2891167
273280.0000000    0.2848468
273320.0000000    0.3011849
273360.0000000    0.2674460
273400.0000000    0.2559159
273440.0000000    0.2736845
273480.0000000    0.2690105
273520.0000000    0.2843189
273560.0000000    0.2760108
273600.0000000    0.2681518
273640.0000000    0.2684439
273680.0000000    0.2791118
273720.0000000    0.2695219
273760.0000000    0.2576613
273800.0000000    0.2522572
273840.0000000    0.2672348
273880.0000000    0.2760346
273920.0000000    0.2574586
273960.0000000    0.2487562
274000.0000000    0.2619007
274040.0000000    0.2704759
274080.0000000    0.2695479
274120.0000000    0.2753080
274160.0000000    0.2733784
274200.0000000    0.2631097
274240.0000000    0.2635280
274280.0000000    0.2698674
274320.0000000    0.2806850
274360.0000000    0.2608021
274400.0000000    0.2519921
274440.0000000    0.2618077
274480.0000000    0.2726550
274520.0000000    0.2577304
274560.0000000    0.2489912
274600.0000000    0.2753614
274640.0000000    0.2737090
274680.0000000    0.2753527
274720.0000000    0.2647287
274760.0000000    0.2495489
274800.0000000    0.2645551
274840.0000000    0.2628488
274880.0000000    0.2725041
274920.0000000    0.2700917
274960.0000000    0.2757946
275000.0000000    0.2737445
275040.0000000    0.2842373
275080.0000000    0.2673355
275120.0000000    0.2637688
275160.0000000    0.2577081
275200.0000000    0.2586584
275240.0000000    0.2591283
275280.0000000    0.2755566
275320.0000000    0.2677073
275360.0000000    0.2644804
275400.0000000    0.2878475
275440.0000000    0.2652708
275480.0000000    0.2491116
275520.0000000    0.2466925
275560.0000000    0.2530010
275600.0000000    0.2431675
275640.0000000    0.2768590
275680.0000000    0.2697514
275720.0000000    0.2580227
275760.0000000    0.2680957
275800.0000000    0.2622328
275840.0000000    0.2617082
275880.0000000    0.2518294
275920.0000000    0.2602131
275960.0000000    0.2437803
276000.0000000    0.2513424
276040.0000000    0.2682000
276080.0000000    0.2622018
276120.0000000    0.2606145
276160.0000000    0.2773967
276200.0000000    0.2777613
276240.0000000    0.2716455
276280.0000000    0.2774240
276320.0000000    0.2691252
276360.0000000    0.2630990
276400.0000000    0.2487329
276440.0000000    0.2595250
276480.0000000    0.2626537
276520.0000000    0.2778220
276560.0000000    0.2681495
276600.0000000    0.2556306
276640.0000000    0.2609649
276680.0000000    0.2271503
276720.0000000    0.2431559
276760.0000000    0.2627579
276800.0000000    0.2500193
276840.0000000    0.2627791
276880.0000000    0.2694866
276920.0000000    0.2589873
276960.0000000    0.2625628
277000.0000000    0.2703624
277040.0000000    0.2847744
277080.0000000    0.2643999
277120.0000000    0.2537839
277160.0000000    0.2647896
277200.0000000    0.2754900
277240.0000000    0.2522404
277280.0000000    0.2582131
277320.0000000    0.2539963
277360.0000000    0.2458656
277400.0000000    0.2730588
277440.0000000    0.2801668
277480.0000000    0.2844129
277520.0000000    0.2824204
277560.0000000    0.2612155
277600.0000000    0.2687549
277640.0000000    0.2422539
277680.0000000    0.2493663
277720.0000000    0.2665533
277760.0000000    0.2767813
277800.0000000    0.2687653
277840.0000000    0.2676772
277880.0000000    0.2394189
277920.0000000    0.2508343
277960.0000000    0.2725200
278000.0000000    0.2782954
278040.0000000    0.2806650
278080.0000000    0.2504420
278120.0000000    0.2626644
278160.0000000    0.2591157
278200.0000000    0.2683648
278240.0000000    0.2721774
278280.0000000    0.2956579
278320.0000000    0.2949298
278360.0000000    0.2775763
278400.0000000    0.2555841
278440.0000000    0.2711735
278480.0000000    0.2427221
278520.0000000    0.2497672
278560.0000000    0.2347181
278600.0000000    0.2523126
278640.0000000    0.2532054
278680.0000000    0.2553980
278720.0000000    0.2700532
278760.0000000    0.2633672
278800.0000000    0.2631996
278840.0000000    0.2674778
278880.0000000    0.2576920
278920.0000000    0.2610347
278960.0000000    0.2743688
279000.0000000    0.2827264
279040.0000000    0.2472860
279080.0000000    0.2518194
279120.0000000    0.2563639
279160.0000000    0.2481998
279200.0000000    0.2390103
279240.0000000    0.2481558
279280.0000000    0.2523026
279320.0000000    0.2483249
279360.0000000    0.2472119
279400.0000000    0.2589914
279440.0000000    0.2603337
279480.0000000    0.2593426
279520.0000000    0.2476998
279560.0000000    0.2356465
279600.0000000    0.2458171
279640.0000000    0.2676025
279680.0000000    0.2649145
279720.0000000    0.2680121
279760.0000000    0.2729074
279800.0000000    0.2724920
279840.0000000    0.2522947
279880.0000000    0.2773532
279920.0000000    0.2716819
279960.0000000    0.2665901
280000.0000000    0.2898036
280040.0000000    0.2490191
280080.0000000    0.2669199
280120.0000000    0.2785239
280160.0000000    0.2625153
280200.0000000    0.2841803
280240.0000000    0.2682649
280280.0000000    0.2628958
280320.0000000    0.2784085
280360.0000000    0.2745711
280400.0000000    0.2506256
280440.0000000    0.2593703
280480.0000000    0.2652457
280520.0000000    0.2743455
280560.0000000    0.2509124
280600.0000000    0.2504252
280640.0000000    0.2646728
280680.0000000    0.2521237
280720.0000000    0.2382639
280760.0000000    0.2527140
280800.0000000    0.2766076
280840.0000000    0.2491177
280880.0000000    0.2747380
280920.0000000    0.2722559
280960.0000000    0.2537664
281000.0000000    0.2853782
281040.0000000    0.2634209
281080.0000000    0.2622414
281120.0000000    0.2612803
281160.0000000    0.2684396
281200.0000000    0.2757413
281240.0000000    0.2586024
281280.0000000    0.2802503
281320.0000000    0.2564444
281360.0000000    0.2505316
281400.0000000    0.2493972
281440.0000000    0.2515440
281480.0000000    0.2443661
281520.0000000    0.2596114
281560.0000000    0.2459319
281600.0000000    0.2417598
281640.0000000    0.2532587
281680.0000000    0.2873091
281720.0000000    0.2489510
281760.0000000    0.2731733
281800.0000000    0.2634928
281840.0000000    0.2734361
281880.0000000    0.2468483
281920.0000000    0.2725634
281960.0000000    0.2669950
282000.0000000    0.2667319
282040.0000000    0.2667753
282080.0000000    0.2663849
282120.0000000    0.2774342
282160.0000000    0.2564552
282200.0000000    0.2721485
282240.0000000    0.2960601
282280.0000000    0.2591167
282320.0000000    0.2676964
282360.0000000    0.2783045
282400.0000000    0.2763284
282440.0000000    0.2654127
282480.0000000    0.2592116
282520.0000000    0.2756954
282560.0000000    0.2683351
282600.0000000    0.2792450
282640.0000000    0.2633052
282680.0000000    0.2761694
282720.0000000    0.2727693
282760.0000000    0.2647429
282800.0000000    0.2896763
282840.0000000    0.2721124
282880.0000000    0.2793780
282920.0000000    0.2818168
282960.0000000    0.2676957
283000.0000000    0.2779238
283040.0000000    0.2734630
283080.0000000    0.2854400
283120.0000000    0.2746726
283160.0000000    0.2695179
283200.0000000    0.2502997
283240.0000000    0.2607116
283280.0000000    0.2680594
283320.0000000    0.2887147
283360.0000000    0.2552194
283400.0000000    0.2726907
283440.0000000    0.2724740
283480.0000000    0.2738741
283520.0000000    0.2696159
283560.0000000    0.2466763
283600.0000000    0.2721901
283640.0000000    0.2685712
283680.0000000    0.2689307
283720.0000000    0.2721476
283760.0000000    0.2791532
283800.0000000    0.2666412
283840.0000000    0.2753749
283880.0000000    0.2734113
283920.0000000    0.2727059
283960.0000000    0.2567438
284000.0000000    0.2592088
284040.0000000    0.2693447
284080.0000000    0.2834676
284120.0000000    0.2868187
284160.0000000    0.2820576
284200.0000000    0.2886619
284240.0000000    0.2818952
284280.0000000    0.2902129
284320.0000000    0.2695834
284360.0000000    0.2680993
284400.0000000    0.2791668
284440.0000000    0.2668620
284480.0000000    0.2580326
284520.0000000    0.2832005
284560.0000000    0.2862720
284600.0000000    0.2745066
284640.0000000    0.2836493
284680.0000000    0.2694959
284720.0000000    0.2716770
284760.0000000    0.2504758
284800.0000000    0.2680185
284840.0000000    0.2767583
284880.0000000    0.2736818
284920.0000000    0.2819444
284960.0000000    0.2724591
285000.0000000    0.2691427
285040.0000000    0.2897153
285080.0000000    0.2767511
285120.0000000    0.2769749
285160.0000000    0.2756791
285200.0000000    0.2633014
285240.0000000    0.2680288
285280.0000000    0.2827395
285320.0000000    0.2762999
285360.0000000    0.2707166
285400.0000000    0.2805030
285440.0000000    0.2852099
285480.0000000    0.3004631
285520.0000000    0.3046061
285560.0000000    0.2688248
285600.0000000    0.2883537
285640.0000000    0.3008920
285680.0000000    0.2832579
285720.0000000    0.2695748
285760.0000000    0.2688829
285800.0000000    0.2974707
285840.0000000    0.2867326
285880.0000000    0.2740989
285920.0000000    0.2732612
285960.0000000    0.2823477
286000.0000000    0.2663433
286040.0000000    0.2651020
286080.0000000    0.2734377
286120.0000000    0.2671644
286160.0000000    0.2717539
286200.0000000    0.2993093
286240.0000000    0.2580101
286280.0000000    0.2659044
286320.0000000    0.2782256
286360.0000000    0.2923697
286400.0000000    0.2799896
286440.0000000    0.2812761
286480.0000000    0.3269401
286520.0000000    0.3035618
286560.0000000    0.2620133
286600.0000000    0.2650780
286640.0000000    0.2951945
286680.0000000    0.2684541
286720.0000000    0.2750003
286760.0000000    0.2781329
286800.0000000    0.2948899
286840.0000000    0.2761797
286880.0000000    0.2819885
286920.0000000    0.2666144
286960.0000000    0.2690858
287000.0000000    0.2745518
287040.0000000    0.2815679
287080.0000000    0.2694352
287120.0000000    0.2719284
287160.0000000    0.2938040
287200.0000000    0.2870070
287240.0000000    0.2737644
287280.0000000    0.2527939
287320.0000000    0.2637448
287360.0000000    0.2594476
287400.0000000    0.2686029
287440.0000000    0.2817709
287480.0000000    0.2808616
287520.0000000    0.2689341
287560.0000000    0.2775022
287600.0000000    0.2712537
287640.0000000    0.2652965
287680.0000000    0.2760828
287720.0000000    0.2732912
287760.0000000    0.2812163
287800.0000000    0.2686031
287840.0000000    0.2728302
287880.0000000    0.2675990
287920.0000000    0.2944660
287960.0000000    0.2905164
288000.0000000    0.2868841
288040.0000000    0.2801305
288080.0000000    0.2692814
288120.0000000    0.2955142
288160.0000000    0.3084120
288200.0000000    0.3066873
288240.0000000    0.2778008
288280.0000000    0.2955043
288320.0000000    0.2904978
288360.0000000    0.2990229
288400.0000000    0.3054803
288440.0000000    0.2774464
288480.0000000    0.2681160
288520.0000000    0.2846476
288560.0000000    0.2856568
288600.0000000    0.2796094
288640.0000000    0.2849990
288680.0000000    0.2865954
288720.0000000    0.2857065
288760.0000000    0.2703169
288800.0000000    0.2760782
288840.0000000    0.2716488
288880.0000000    0.2889226
288920.0000000    0.2757974
288960.0000000    0.2634528
289000.0000000    0.2734814
289040.0000000    0.2644737
289080.0000000    0.2682246
289120.0000000    0.2794554
289160.0000000    0.2742046
289200.0000000    0.2848331
289240.0000000    0.2973500
289280.0000000    0.2941458
289320.0000000    0.2749105
289360.0000000    0.2901328
289400.0000000    0.2932497
289440.0000000    0.2946039
289480.0000000    0.2778664
289520.0000000    0.2911427
289560.0000000    0.3010815
289600.0000000    0.2761364
289640.0000000    0.3027542
289680.0000000    0.2841445
289720.0000000    0.2878044
289760.0000000    0.2671521
289800.0000000    0.2784437
289840.0000000    0.2990834
289880.0000000    0.2936040
289920.0000000    0.2862900
289960.0000000    0.2786525
290000.0000000    0.2705394
290040.0000000    0.2827877
290080.0000000    0.2827761
290120.0000000    0.2919351
290160.0000000    0.2798243
290200.0000000    0.2982338
290240.0000000    0.2863092
290280.0000000    0.2759837
290320.0000000    0.2788008
290360.0000000    0.2976636
290400.0000000    0.2939947
290440.0000000    0.2558646
290480.0000000    0.2518016
290520.0000000    0.2698666
290560.0000000    0.2755639
290600.0000000    0.2702588
290640.0000000    0.2797227
290680.0000000    0.2827016
290720.0000000    0.2633540
290760.0000000    0.2710550
290800.0000000    0.2875110
290840.0000000    0.2840577
290880.0000000    0.3016455
290920.0000000    0.2917954
290960.0000000    0.2810872
291000.0000000    0.2721387
291040.0000000    0.2803617
291080.0000000    0.2644380
291120.0000000    0.2540906
291160.0000000    0.2874137
291200.0000000    0.2682121
291240.0000000    0.2692777
291280.0000000    0.2877045
291320.0000000    0.2672696
291360.0000000    0.2815638
291400.0000000    0.2737324
291440.0000000    0.2889587
291480.0000000    0.2842322
291520.0000000    0.3004744
291560.0000000    0.2599948
291600.0000000    0.2998939
291640.0000000    0.2885689
291680.0000000    0.2958053
291720.0000000    0.2695468
291760.0000000    0.2897671
291800.0000000    0.2774167
291840.0000000    0.2589350
291880.0000000    0.2614648
291920.0000000    0.2544535
291960.0000000    0.2957660
292000.0000000    0.2940560
292040.0000000    0.2822954
292080.0000000    0.2883735
292120.0000000    0.2859578
292160.0000000    0.2697109
292200.0000000    0.2986677
292240.0000000    0.2746166
292280.0000000    0.2801211
292320.0000000    0.2923772
292360.0000000    0.3016228
292400.0000000    0.2996556
292440.0000000    0.2967261
292480.0000000    0.2864305
292520.0000000    0.2813004
292560.0000000    0.2874642
292600.0000000    0.2884511
292640.0000000    0.3120195
292680.0000000    0.2885784
292720.0000000    0.2796996
292760.0000000    0.2872038
292800.0000000    0.2875648
292840.0000000    0.2945084
292880.0000000    0.3056262
292920.0000000    0.2819726
292960.0000000    0.2726965
293000.0000000    0.2736089
293040.0000000    0.2804120
293080.0000000    0.2738286
293120.0000000    0.2818106
293160.0000000    0.2715340
293200.0000000    0.2779494
293240.0000000    0.2917000
293280.0000000    0.2645530
293320.0000000    0.2701921
293360.0000000    0.2755823
293400.0000000    0.3118317
293440.0000000    0.2969299
293480.0000000    0.2776573
293520.0000000    0.2840713
293560.0000000    0.2843740
293600.0000000    0.3047156
293640.0000000    0.2862266
293680.0000000    0.2943350
293720.0000000    0.2890788
293760.0000000    0.2845188
293800.0000000    0.2737422
293840.0000000    0.2921502
293880.0000000    0.2926649
293920.0000000    0.2701056
293960.0000000    0.2787462
294000.0000000    0.2907507
294040.0000000    0.2580902
294080.0000000    0.2530805
294120.0000000    0.2847080
294160.0000000    0.2667193
294200.0000000    0.2566565
294240.0000000    0.2907589
294280.0000000    0.2647918
294320.0000000    0.2579088
294360.0000000    0.2692848
294400.0000000    0.2619175
294440.0000000    0.2691664
294480.0000000    0.2770736
294520.0000000    0.2765307
294560.0000000    0.2820307
294600.0000000    0.2815787
294640.0000000    0.2762706
294680.0000000    0.2709506
294720.0000000    0.2795708
294760.0000000    0.2915988
294800.0000000    0.3106545
294840.0000000    0.3103474
294880.0000000    0.2822304
294920.0000000    0.2941877
294960.0000000    0.3075269
295000.0000000    0.2878536
295040.0000000    0.2746661
295080.0000000    0.2725347
295120.0000000    0.2890299
295160.0000000    0.2873430
295200.0000000    0.2851178
295240.0000000    0.2855687
295280.0000000    0.2657796
295320.0000000    0.2478188
295360.0000000    0.2608216
295400.0000000    0.2680736
295440.0000000    0.2719773
295480.0000000    0.2884121
295520.0000000    0.2792962
295560.0000000    0.2620959
295600.0000000    0.2688912
295640.0000000    0.2659100
295680.0000000    0.2947865
295720.0000000    0.2784448
295760.0000000    0.2849458
295800.0000000    0.2914497
295840.0000000    0.2844734
295880.0000000    0.2874610
295920.0000000    0.2710830
295960.0000000    0.2834577
296000.0000000    0.2729122
296040.0000000    0.2769200
296080.0000000    0.2718261
296120.0000000    0.2529414
296160.0000000    0.2604728
296200.0000000    0.2619471
296240.0000000    0.2714867
296280.0000000    0.2681833
296320.0000000    0.2661318
296360.0000000    0.2501939
296400.0000000    0.2553569
296440.0000000    0.2758255
296480.0000000    0.2854013
296520.0000000    0.2817188
296560.0000000    0.2747626
296600.0000000    0.2815088
296640.0000000    0.2814476
296680.0000000    0.2565690
296720.0000000    0.2635113
296760.0000000    0.2825713
296800.0000000    0.2834720
296840.0000000    0.2660391
296880.0000000    0.2757636
296920.0000000    0.2759960
296960.0000000    0.2828412
297000.0000000    0.2855658
297040.0000000    0.2808464
297080.0000000    0.2901106
297120.0000000    0.2858695
297160.0000000    0.2653687
297200.0000000    0.2696753
297240.0000000    0.2702695
297280.0000000    0.2730764
297320.0000000    0.2524358
297360.0000000    0.2666001
297400.0000000    0.2806055
297440.0000000    0.2715958
297480.0000000    0.2810791
297520.0000000    0.2701171
297560.0000000    0.2450423
297600.0000000    0.2624587
297640.0000000    0.2664811
297680.0000000    0.2566935
297720.0000000    0.2654527
297760.0000000    0.2648741
297800.0000000    0.2775463
297840.0000000    0.2879450
297880.0000000    0.2714100
297920.0000000    0.2499392
297960.0000000    0.2751759
298000.0000000    0.2766824
298040.0000000    0.2829934
298080.0000000    0.2798458
298120.0000000    0.2722162
298160.0000000    0.2721033
298200.0000000    0.2872709
298240.0000000    0.3027558
298280.0000000    0.2901321
298320.0000000    0.2932309
298360.0000000    0.2618878
298400.0000000    0.2743748
298440.0000000    0.2814040
298480.0000000    0.2812823
298520.0000000    0.2877243
298560.0000000    0.2903984
298600.0000000    0.2808924
298640.0000000    0.2850876
298680.0000000    0.2830876
298720.0000000    0.2780116
298760.0000000    0.2538426
298800.0000000    0.2604201
298840.0000000    0.2450133
298880.0000000    0.2542693
298920.0000000    0.2394393
298960.0000000    0.2407929
299000.0000000    0.2538830
299040.0000000    0.2543901
299080.0000000    0.2435216
299120.0000000    0.2601920
299160.0000000    0.2575942
299200.0000000    0.2418204
299240.0000000    0.2563283
299280.0000000    0.2657158
299320.0000000    0.2635021
299360.0000000    0.2442670
299400.0000000    0.2856293
299440.0000000    0.2741614
299480.0000000    0.2760367
299520.0000000    0.2664403
299560.0000000    0.2864525
299600.0000000    0.2772761
299640.0000000    0.2710066
299680.0000000    0.2616602
299720.0000000    0.2665745
299760.0000000    0.2702090
299800.0000000    0.2658304
299840.0000000    0.2635771
299880.0000000    0.2694858
299920.0000000    0.2695084
299960.0000000    0.2820914
300000.0000000    0.2721236
300040.0000000    0.2805288
300080.0000000    0.2879813
300120.0000000    0.2793557
300160.0000000    0.2525231
300200.0000000    0.2530275
300240.0000000    0.2578645
300280.0000000    0.2667601
300320.0000000    0.2689874
300360.0000000    0.2704547
300400.0000000    0.2936045
300440.0000000    0.2581861
300480.0000000    0.2634613
300520.0000000    0.2764978
300560.0000000    0.2643959
300600.0000000    0.2691739
300640.0000000    0.2726434
300680.0000000    0.2841988
300720.0000000    0.2714266
300760.0000000    0.2621901
300800.0000000    0.2808507
300840.0000000    0.2662014
300880.0000000    0.2752718
300920.0000000    0.2635768
300960.0000000    0.2748999
301000.0000000    0.2859027
301040.0000000    0.2650229
301080.0000000    0.2804419
301120.0000000    0.2655579
301160.0000000    0.2471159
301200.0000000    0.2546249
301240.0000000    0.2493399
301280.0000000    0.2509903
301320.0000000    0.2532887
301360.0000000    0.2492416
301400.0000000    0.2622798
301440.0000000    0.2518712
301480.0000000    0.2607624
301520.0000000    0.2662376
301560.0000000    0.2467947
301600.0000000    0.2576894
301640.0000000    0.2515939
301680.0000000    0.2670230
301720.0000000    0.2786359
301760.0000000    0.2480589
301800.0000000    0.2617415
301840.0000000    0.2793768
301880.0000000    0.2776193
301920.0000000    0.2854435
301960.0000000    0.2681789
302000.0000000    0.2689801
302040.0000000    0.2661308
302080.0000000    0.2549475
302120.0000000    0.2462881
302160.0000000    0.2599267
302200.0000000    0.2684663
302240.0000000    0.2431952
302280.0000000    0.2519972
302320.0000000    0.2583024
302360.0000000    0.2616187
302400.0000000    0.2688188
302440.0000000    0.2494112
302480.0000000    0.2408034
302520.0000000    0.2563518
302560.0000000    0.2572819
302600.0000000    0.2704087
302640.0000000    0.2626682
302680.0000000    0.2595648
302720.0000000    0.2720833
302760.0000000    0.2717678
302800.0000000    0.2699859
302840.0000000    0.2728280
302880.0000000    0.2936287
302920.0000000    0.2655229
302960.0000000    0.2714468
303000.0000000    0.2656397
303040.0000000    0.2857504
303080.0000000    0.2823951
303120.0000000    0.2735743
303160.0000000    0.2674337
303200.0000000    0.2873088
303240.0000000    0.2844659
303280.0000000    0.2854475
303320.0000000    0.2990323
303360.0000000    0.2837347
303400.0000000    0.2538889
303440.0000000    0.2775718
303480.0000000    0.2848645
303520.0000000    0.2793888
303560.0000000    0.2841520
303600.0000000    0.2749177
303640.0000000    0.2637976
303680.0000000    0.2597049
303720.0000000    0.2806121
303760.0000000    0.2839413
303800.0000000    0.2709697
303840.0000000    0.2807577
303880.0000000    0.2666288
303920.0000000    0.2793020
303960.0000000    0.2596133
304000.0000000    0.2706424
304040.0000000    0.2818857
304080.0000000    0.2787785
304120.0000000    0.2865222
304160.0000000    0.2920125
304200.0000000    0.2845064
304240.0000000    0.2827251
304280.0000000    0.2764739
304320.0000000    0.2899322
304360.0000000    0.2895023
304400.0000000    0.2857130
304440.0000000    0.2850315
304480.0000000    0.2878348
304520.0000000    0.2828023
304560.0000000    0.2850627
304600.0000000    0.2802173
304640.0000000    0.2844841
304680.0000000    0.3027020
304720.0000000    0.3119266
304760.0000000    0.2757229
304800.0000000    0.2876424
304840.0000000    0.2882098
304880.0000000    0.2979036
304920.0000000    0.2847001
304960.0000000    0.2761179
305000.0000000    0.2831774
305040.0000000    0.2867664
305080.0000000    0.2639987
305120.0000000    0.2678593
305160.0000000    0.2841717
305200.0000000    0.2535504
305240.0000000    0.2913998
305280.0000000    0.2829378
305320.0000000    0.2679531
305360.0000000    0.2783893
305400.0000000    0.2897528
305440.0000000    0.2721983
305480.0000000    0.2647314
305520.0000000    0.2980751
305560.0000000    0.2793867
305600.0000000    0.2866951
305640.0000000    0.2769048
305680.0000000    0.2962099
305720.0000000    0.2945798
305760.0000000    0.2705394
305800.0000000    0.2737676
305840.0000000    0.2730234
305880.0000000    0.2805900
305920.0000000    0.2950055
305960.0000000    0.2708575
306000.0000000    0.2817743
306040.0000000    0.2763773
306080.0000000    0.2713342
306120.0000000    0.2776783
306160.0000000    0.2796889
306200.0000000    0.2844783
306240.0000000    0.2809967
306280.0000000    0.2597899
306320.0000000    0.2652636
306360.0000000    0.2870621
306400.0000000    0.2796142
306440.0000000    0.2800438
306480.0000000    0.2595524
306520.0000000    0.2754403
306560.0000000    0.2820242
306600.0000000    0.2796347
306640.0000000    0.2539594
306680.0000000    0.2662652
306720.0000000    0.2863603
306760.0000000    0.2758838
306800.0000000    0.2712890
306840.0000000    0.2864334
306880.0000000    0.2650352
306920.0000000    0.2782744
306960.0000000    0.2820395
307000.0000000    0.2851235
307040.0000000    0.2808977
307080.0000000    0.2727244
307120.0000000    0.2720686
307160.0000000    0.2661000
307200.0000000    0.2803806
307240.0000000    0.2737479
307280.0000000    0.2814809
307320.0000000    0.2796693
307360.0000000    0.2826785
307400.0000000    0.2898959
307440.0000000    0.2698046
307480.0000000    0.2691014
307520.0000000    0.2916482
307560.0000000    0.2848654
307600.0000000    0.2782599
307640.0000000    0.2760305
307680.0000000    0.2810022
307720.0000000    0.2796324
307760.0000000    0.2862803
307800.0000000    0.2727000
307840.0000000    0.2902018
307880.0000000    0.2785346
307920.0000000    0.2653406
307960.0000000    0.2766964
308000.0000000    0.2664818
308040.0000000    0.2998771
308080.0000000    0.2848565
308120.0000000    0.2829338
308160.0000000    0.2884814
308200.0000000    0.2716973
308240.0000000    0.2692046
308280.0000000    0.2672541
308320.0000000    0.2853790
308360.0000000    0.2792268
308400.0000000    0.2885375
308440.0000000    0.2819586
308480.0000000    0.2705042
308520.0000000    0.2702221
308560.0000000    0.2465297
308600.0000000    0.2839891
308640.0000000    0.2702287
308680.0000000    0.2704194
308720.0000000    0.2715299
308760.0000000    0.2773088
308800.0000000    0.2694339
308840.0000000    0.2572091
308880.0000000    0.2698066
308920.0000000    0.2562687
308960.0000000    0.2772082
309000.0000000    0.2831634
309040.0000000    0.2747571
309080.0000000    0.2675409
309120.0000000    0.2513942
309160.0000000    0.2552514
309200.0000000    0.2529031
309240.0000000    0.2808407
309280.0000000    0.2856961
309320.0000000    0.2667864
309360.0000000    0.2695898
309400.0000000    0.2808258
309440.0000000    0.2740901
309480.0000000    0.2682055
309520.0000000    0.2723332
309560.0000000    0.2612400
309600.0000000    0.2803788
309640.0000000    0.2716371
309680.0000000    0.2746884
309720.0000000    0.2649329
309760.0000000    0.2661796
309800.0000000    0.2950541
309840.0000000    0.2902806
309880.0000000    0.2766879
309920.0000000    0.2751168
309960.0000000    0.2923165
310000.0000000    0.3036256
310040.0000000    0.2794860
310080.0000000    0.2817474
310120.0000000    0.2768111
310160.0000000    0.2826413
310200.0000000    0.2712193
310240.0000000    0.2608224
310280.0000000    0.2773260
310320.0000000    0.2895837
310360.0000000    0.2792769
310400.0000000    0.2719188
310440.0000000    0.2812195
310480.0000000    0.2656407
310520.0000000    0.2743657
310560.0000000    0.2431183
310600.0000000    0.2788326
310640.0000000    0.2720775
310680.0000000    0.2802257
310720.0000000    0.2755686
310760.0000000    0.2639591
310800.0000000    0.2811733
310840.0000000    0.2785299
310880.0000000    0.2837544
310920.0000000    0.2750628
310960.0000000    0.2487617
311000.0000000    0.2727320
311040.0000000    0.2840864
311080.0000000    0.2687103
311120.0000000    0.2924201
311160.0000000    0.2626769
311200.0000000    0.2816485
311240.0000000    0.2765518
311280.0000000    0.2771256
311320.0000000    0.2777625
311360.0000000    0.2693213
311400.0000000    0.2765411
311440.0000000    0.2719861
311480.0000000    0.2690636
311520.0000000    0.2583022
311560.0000000    0.2476684
311600.0000000    0.2574018
311640.0000000    0.2687988
311680.0000000    0.2655534
311720.0000000    0.2716421
311760.0000000    0.2863810
311800.0000000    0.2642086
311840.0000000    0.2957041
311880.0000000    0.2803398
311920.0000000    0.2824816
311960.0000000    0.2892610
312000.0000000    0.2619506
312040.0000000    0.2750225
312080.0000000    0.2732827
312120.0000000    0.2768343
312160.0000000    0.2800063
312200.0000000    0.2883622
312240.0000000    0.2743061
312280.0000000    0.2750592
312320.0000000    0.2818675
312360.0000000    0.2712835
312400.0000000    0.2754661
312440.0000000    0.2883243
312480.0000000    0.2686648
312520.0000000    0.2769994
312560.0000000    0.2811804
312600.0000000    0.2775977
312640.0000000    0.2910281
312680.0000000    0.2752828
312720.0000000    0.2775795
312760.0000000    0.2690476
312800.0000000    0.2745400
312840.0000000    0.2695406
312880.0000000    0.2697691
312920.0000000    0.2795492
312960.0000000    0.2715960
313000.0000000    0.2740448
313040.0000000    0.2756284
313080.0000000    0.2974752
313120.0000000    0.2550826
313160.0000000    0.2823416
313200.0000000    0.2831206
313240.0000000    0.2821991
313280.0000000    0.2738876
313320.0000000    0.2660982
313360.0000000    0.2665822
313400.0000000    0.2638522
313440.0000000    0.2663644
313480.0000000    0.2819492
313520.0000000    0.2762644
313560.0000000    0.2689304
313600.0000000    0.2722256
313640.0000000    0.2676671
313680.0000000    0.2687838
313720.0000000    0.2837279
313760.0000000    0.2691305
313800.0000000    0.2897377
313840.0000000    0.2874248
313880.0000000    0.2792465
313920.0000000    0.2871960
313960.0000000    0.2717402
314000.0000000    0.2790652
314040.0000000    0.2611773
314080.0000000    0.2667501
314120.0000000    0.2756085
314160.0000000    0.2639022
314200.0000000    0.2604163
314240.0000000    0.2809286
314280.0000000    0.2633682
314320.0000000    0.2786904
314360.0000000    0.2854749
314400.0000000    0.2945589
314440.0000000    0.2758029
314480.0000000    0.2809840
314520.0000000    0.2614519
314560.0000000    0.2697138
314600.0000000    0.2740570
314640.0000000    0.2915147
314680.0000000    0.2824061
314720.0000000    0.2734212
314760.0000000    0.2634461
314800.0000000    0.2662681
314840.0000000    0.2754298
314880.0000000    0.2795805
314920.0000000    0.3015286
314960.0000000    0.2962713
315000.0000000    0.2918685
315040.0000000    0.2897600
315080.0000000    0.2779962
315120.0000000    0.2748275
315160.0000000    0.2575794
315200.0000000    0.2713621
315240.0000000    0.2713999
315280.0000000    0.2732288
315320.0000000    0.2748092
315360.0000000    0.2783784
315400.0000000    0.2754132
315440.0000000    0.2894971
315480.0000000    0.2831502
315520.0000000    0.2683581
315560.0000000    0.2651439
315600.0000000    0.2673567
315640.0000000    0.2538421
315680.0000000    0.2630471
315720.0000000    0.2753465
315760.0000000    0.2886398
315800.0000000    0.2613905
315840.0000000    0.2710917
315880.0000000    0.2692327
315920.0000000    0.2744231
315960.0000000    0.2712915
316000.0000000    0.2734354
316040.0000000    0.2746101
316080.0000000    0.2808951
316120.0000000    0.2862550
316160.0000000    0.2788947
316200.0000000    0.2885049
316240.0000000    0.2764519
316280.0000000    0.2885450
316320.0000000    0.2609538
316360.0000000    0.2646849
316400.0000000    0.2600213
316440.0000000    0.2967532
316480.0000000    0.2612660
316520.0000000    0.2881443
316560.0000000    0.2857602
316600.0000000    0.2777215
316640.0000000    0.2836245
316680.0000000    0.2847334
316720.0000000    0.2895511
316760.0000000    0.2740731
316800.0000000    0.2638186
316840.0000000    0.2811782
316880.0000000    0.2783670
316920.0000000    0.2778820
316960.0000000    0.2745460
317000.0000000    0.2813915
317040.0000000    0.2929677
317080.0000000    0.2961317
317120.0000000    0.2849312
317160.0000000    0.2748088
317200.0000000    0.2863764
317240.0000000    0.3023912
317280.0000000    0.2822874
317320.0000000    0.2947999
317360.0000000    0.2801515
317400.0000000    0.2893523
317440.0000000    0.2918942
317480.0000000    0.2815932
317520.0000000    0.2515962
317560.0000000    0.2461580
317600.0000000    0.2824063
317640.0000000    0.2877280
317680.0000000    0.3000166
317720.0000000    0.2831922
317760.0000000    0.2689620
317800.0000000    0.2873164
317840.0000000    0.2606221
317880.0000000    0.2694222
317920.0000000    0.2568584
317960.0000000    0.2668839
318000.0000000    0.2666524
318040.0000000    0.2648424
318080.0000000    0.2603545
318120.0000000    0.2646221
318160.0000000    0.2692173
318200.0000000    0.2559586
318240.0000000    0.2686899
318280.0000000    0.2778452
318320.0000000    0.2647082
318360.0000000    0.2789818
318400.0000000    0.2764494
318440.0000000    0.3009348
318480.0000000    0.2701899
318520.0000000    0.2782485
318560.0000000    0.2851588
318600.0000000    0.2848192
318640.0000000    0.2762593
318680.0000000    0.2786127
318720.0000000    0.2695539
318760.0000000    0.2789387
318800.0000000    0.3048874
318840.0000000    0.3030814
318880.0000000    0.2887590
318920.0000000    0.3002641
318960.0000000    0.3021357
319000.0000000    0.2961869
319040.0000000    0.2944429
319080.0000000    0.2790553
319120.0000000    0.2955151
319160.0000000    0.2863915
319200.0000000    0.2826228
319240.0000000    0.2893975
319280.0000000    0.2701637
319320.0000000    0.2745777
319360.0000000    0.2618499
319400.0000000    0.2695231
319440.0000000    0.2816747
319480.0000000    0.2641234
319520.0000000    0.2694573
319560.0000000    0.2854994
319600.0000000    0.2733216
319640.0000000    0.2800958
319680.0000000    0.2774451
319720.0000000    0.2675056
319760.0000000    0.2627256
319800.0000000    0.2633047
319840.0000000    0.2867737
319880.0000000    0.2814649
319920.0000000    0.2891492
319960.0000000    0.2527926
320000.0000000    0.2834322
320040.0000000    0.2651308
320080.0000000    0.2639359
320120.0000000    0.2609123
320160.0000000    0.2515968
320200.0000000    0.2550885
320240.0000000    0.2598926
320280.0000000    0.2619627
320320.0000000    0.2655240
320360.0000000    0.2809756
320400.0000000    0.2769925
320440.0000000    0.2724302
320480.0000000    0.2734570
320520.0000000    0.2856071
320560.0000000    0.2794584
320600.0000000    0.2663199
320640.0000000    0.2826807
320680.0000000    0.2743523
320720.0000000    0.2768521
320760.0000000    0.2854744
320800.0000000    0.2814084
320840.0000000    0.2702616
320880.0000000    0.2868044
320920.0000000    0.2943409
320960.0000000    0.2862354
321000.0000000    0.2575437
321040.0000000    0.2377596
321080.0000000    0.2357380
321120.0000000    0.2441852
321160.0000000    0.2522963
321200.0000000    0.2491572
321240.0000000    0.2491830
321280.0000000    0.2619489
321320.0000000    0.2594151
321360.0000000    0.2421622
321400.0000000    0.2659949
321440.0000000    0.2750943
321480.0000000    0.2649136
321520.0000000    0.2896679
321560.0000000    0.2637051
321600.0000000    0.2771583
321640.0000000    0.2587296
321680.0000000    0.2889469
321720.0000000    0.2567328
321760.0000000    0.2711993
321800.0000000    0.2851848
321840.0000000    0.2624685
321880.0000000    0.2477121
321920.0000000    0.2454722
321960.0000000    0.2651268
322000.0000000    0.2573050
322040.0000000    0.2467081
322080.0000000    0.2419220
322120.0000000    0.2411703
322160.0000000    0.2511327
322200.0000000    0.2512972
322240.0000000    0.2612606
322280.0000000    0.2731326
322320.0000000    0.2645693
322360.0000000    0.2502286
322400.0000000    0.2485656
322440.0000000    0.2714545
322480.0000000    0.2581091
322520.0000000    0.2688192
322560.0000000    0.2491198
322600.0000000    0.2542270
322640.0000000    0.2639944
322680.0000000    0.2536017
322720.0000000    0.2646400
322760.0000000    0.2530807
322800.0000000    0.2282687
322840.0000000    0.2636460
322880.0000000    0.2416856
322920.0000000    0.2566961
322960.0000000    0.2441245
323000.0000000    0.2523777
323040.0000000    0.2540028
323080.0000000    0.2711345
323120.0000000    0.2726171
323160.0000000    0.2675631
323200.0000000    0.2610191
323240.0000000    0.2662548
323280.0000000    0.2580321
323320.0000000    0.2470563
323360.0000000    0.2412282
323400.0000000    0.2541939
323440.0000000    0.2616064
323480.0000000    0.2574038
323520.0000000    0.2387923
323560.0000000    0.2584701
323600.0000000    0.2811440
323640.0000000    0.2529278
323680.0000000    0.2685185
323720.0000000    0.2692081
323760.0000000    0.2661679
323800.0000000    0.2771997
323840.0000000    0.2812779
323880.0000000    0.2692137
323920.0000000    0.2643772
323960.0000000    0.2428250
324000.0000000    0.2655873
324040.0000000    0.2674582
324080.0000000    0.2792395
324120.0000000    0.2659251
324160.0000000    0.2486671
324200.0000000    0.2489001
324240.0000000    0.2460046
324280.0000000    0.2508689
324320.0000000    0.2532676
324360.0000000    0.2453574
324400.0000000    0.2496469
324440.0000000    0.2722088
324480.0000000    0.2564626
324520.0000000    0.2494907
324560.0000000    0.2497314
324600.0000000    0.2657813
324640.0000000    0.2797857
324680.0000000    0.2622041
324720.0000000    0.2886448
324760.0000000    0.2652123
324800.0000000    0.2715828
324840.0000000    0.2719345
324880.0000000    0.2660851
324920.0000000    0.2523506
324960.0000000    0.2723536
325000.0000000    0.2656046
325040.0000000    0.2616034
325080.0000000    0.2815624
325120.0000000    0.2879094
325160.0000000    0.2717411
325200.0000000    0.2769697
325240.0000000    0.2480429
325280.0000000    0.2626814
325320.0000000    0.2780792
325360.0000000    0.2565592
325400.0000000    0.2643515
325440.0000000    0.2856064
325480.0000000    0.2722039
325520.0000000    0.2830530
325560.0000000    0.2686593
325600.0000000    0.2834090
325640.0000000    0.2800615
325680.0000000    0.2700297
325720.0000000    0.2680236
325760.0000000    0.2720355
325800.0000000    0.2798821
325840.0000000    0.2767792
325880.0000000    0.2830860
325920.0000000    0.2875462
325960.0000000    0.2824211
326000.0000000    0.2869561
326040.0000000    0.2833579
326080.0000000    0.2871275
326120.0000000    0.2884827
326160.0000000    0.2820845
326200.0000000    0.2912412
326240.0000000    0.2950198
326280.0000000    0.2740865
326320.0000000    0.2979325
326360.0000000    0.2863049
326400.0000000    0.2795169
326440.0000000    0.2677512
326480.0000000    0.2902275
326520.0000000    0.2924527
326560.0000000    0.2849754
326600.0000000    0.3029900
326640.0000000    0.2779049
326680.0000000    0.2989089
326720.0000000    0.2870339
326760.0000000    0.2829343
326800.0000000    0.3003684
326840.0000000    0.2760004
326880.0000000    0.2715201
326920.0000000    0.2664486
326960.0000000    0.2951698
327000.0000000    0.2795588
327040.0000000    0.2794905
327080.0000000    0.2948007
327120.0000000    0.2785432
327160.0000000    0.2763734
327200.0000000    0.2813326
327240.0000000    0.2764424
327280.0000000    0.2673123
327320.0000000    0.2558990
327360.0000000    0.2712612
327400.0000000    0.2722632
327440.0000000    0.2802539
327480.0000000    0.2704041
327520.0000000    0.2614042
327560.0000000    0.2817056
327600.0000000    0.2738190
327640.0000000    0.2778079
327680.0000000    0.2851889
327720.0000000    0.2841381
327760.0000000    0.2891591
327800.0000000    0.2767956
327840.0000000    0.2569895
327880.0000000    0.2800242
327920.0000000    0.2744278
327960.0000000    0.2821183
328000.0000000    0.2743186
328040.0000000    0.2673253
328080.0000000    0.2454402
328120.0000000    0.2718580
328160.0000000    0.2765816
328200.0000000    0.2749497
328240.0000000    0.2748889
328280.0000000    0.3078720
328320.0000000    0.2854899
328360.0000000    0.2949924
328400.0000000    0.2821936
328440.0000000    0.2898405
328480.0000000    0.2951204
328520.0000000    0.3082407
328560.0000000    0.2750714
328600.0000000    0.2832695
328640.0000000    0.2775640
328680.0000000    0.2707730
328720.0000000    0.2644075
328760.0000000    0.2904204
328800.0000000    0.2603422
328840.0000000    0.2586817
328880.0000000    0.2764008
328920.0000000    0.2703634
328960.0000000    0.2699991
329000.0000000    0.2856712
329040.0000000    0.2662235
329080.0000000    0.2800012
329120.0000000    0.2645598
329160.0000000    0.2771563
329200.0000000    0.2659747
329240.0000000    0.2895756
329280.0000000    0.2520894
329320.0000000    0.2547757
329360.0000000    0.2821012
329400.0000000    0.2706766
329440.0000000    0.2539578
329480.0000000    0.2650550
329520.0000000    0.2685330
329560.0000000    0.2877273
329600.0000000    0.2592530
329640.0000000    0.2798610
329680.0000000    0.2748593
329720.0000000    0.2710777
329760.0000000    0.2736793
329800.0000000    0.2773912
329840.0000000    0.2827608
329880.0000000    0.2771240
329920.0000000    0.2757508
329960.0000000    0.2745436
330000.0000000    0.2858911
330040.0000000    0.2590007
330080.0000000    0.2539852
330120.0000000    0.2742430
330160.0000000    0.2657052
330200.0000000    0.2639345
330240.0000000    0.2647769
330280.0000000    0.2756445
330320.0000000    0.2792425
330360.0000000    0.2623028
330400.0000000    0.2442206
330440.0000000    0.2514873
330480.0000000    0.2627633
330520.0000000    0.2790664
330560.0000000    0.2579479
330600.0000000    0.2512435
330640.0000000    0.2437763
330680.0000000    0.2576990
330720.0000000    0.2633663
330760.0000000    0.2729582
330800.0000000    0.2639014
330840.0000000    0.2563457
330880.0000000    0.2639340
330920.0000000    0.2791881
330960.0000000    0.2845098
331000.0000000    0.2842714
331040.0000000    0.2691004
331080.0000000    0.2839498
331120.0000000    0.2721612
331160.0000000    0.2773006
331200.0000000    0.2585947
331240.0000000    0.2834614
331280.0000000    0.2971492
331320.0000000    0.2823790
331360.0000000    0.2758175
331400.0000000    0.2902434
331440.0000000    0.2953619
331480.0000000    0.2908240
331520.0000000    0.2892407
331560.0000000    0.2860394
331600.0000000    0.2812883
331640.0000000    0.2741919
331680.0000000    0.2627693
331720.0000000    0.2767284
331760.0000000    0.2783215
331800.0000000    0.2746815
331840.0000000    0.2936333
331880.0000000    0.2610484
331920.0000000    0.2702064
331960.0000000    0.2858338
332000.0000000    0.2954340
332040.0000000    0.2923115
332080.0000000    0.2942892
332120.0000000    0.2797416
332160.0000000    0.2665337
332200.0000000    0.2695516
332240.0000000    0.2787346
332280.0000000    0.2690259
332320.0000000    0.2641678
332360.0000000    0.2623251
332400.0000000    0.2465310
332440.0000000    0.2645732
332480.0000000    0.2610749
332520.0000000    0.2631762
332560.0000000    0.2654014
332600.0000000    0.2745474
332640.0000000    0.2788804
332680.0000000    0.2638291
332720.0000000    0.2862009
332760.0000000    0.2742886
332800.0000000    0.2493849
332840.0000000    0.2896087
332880.0000000    0.2767103
332920.0000000    0.2694758
332960.0000000    0.2675411
333000.0000000    0.2730007
333040.0000000    0.2894328
333080.0000000    0.2672223
333120.0000000    0.2658538
333160.0000000    0.2711974
333200.0000000    0.2685410
333240.0000000    0.2819120
333280.0000000    0.2841472
333320.0000000    0.2849312
333360.0000000    0.2741606
333400.0000000    0.2739750
333440.0000000    0.2648456
333480.0000000    0.2649404
333520.0000000    0.2635068
333560.0000000    0.2652331
333600.0000000    0.2746754
333640.0000000    0.2655946
333680.0000000    0.2541800
333720.0000000    0.2870344
333760.0000000    0.2948577
333800.0000000    0.2809673
333840.0000000    0.2655230
333880.0000000    0.3044499
333920.0000000    0.2815492
333960.0000000    0.2791016
334000.0000000    0.2726025
334040.0000000    0.2576602
334080.0000000    0.2865430
334120.0000000    0.2675600
334160.0000000    0.2745263
334200.0000000    0.2774308
334240.0000000    0.2752400
334280.0000000    0.2698153
334320.0000000    0.3089737
334360.0000000    0.3010303
334400.0000000    0.2845894
334440.0000000    0.2731502
334480.0000000    0.2876422
334520.0000000    0.2766467
334560.0000000    0.2778304
334600.0000000    0.2660564
334640.0000000    0.2540054
334680.0000000    0.2813612
334720.0000000    0.2931874
334760.0000000    0.2758124
334800.0000000    0.2626035
334840.0000000    0.2803335
334880.0000000    0.2678982
334920.0000000    0.2709075
334960.0000000    0.2787021
335000.0000000    0.2547410
335040.0000000    0.2799677
335080.0000000    0.2635281
335120.0000000    0.2654594
335160.0000000    0.2509340
335200.0000000    0.2561074
335240.0000000    0.2844208
335280.0000000    0.2786470
335320.0000000    0.2668034
335360.0000000    0.2753665
335400.0000000    0.2718639
335440.0000000    0.2813636
335480.0000000    0.2832542
335520.0000000    0.2704366
335560.0000000    0.2425211
335600.0000000    0.2632568
335640.0000000    0.2692145
335680.0000000    0.2764328
335720.0000000    0.2627470
335760.0000000    0.2819467
335800.0000000    0.2609534
335840.0000000    0.2854465
335880.0000000    0.2752583
335920.0000000    0.2806322
335960.0000000    0.2835703
336000.0000000    0.2923094
336040.0000000    0.2782791
336080.0000000    0.2548316
336120.0000000    0.2640057
336160.0000000    0.2590666
336200.0000000    0.2694404
336240.0000000    0.2655836
336280.0000000    0.2708589
336320.0000000    0.2588784
336360.0000000    0.2570426
336400.0000000    0.2704830
336440.0000000    0.2582568
336480.0000000    0.2532138
336520.0000000    0.2610558
336560.0000000    0.2617278
336600.0000000    0.2747405
336640.0000000    0.2753457
336680.0000000    0.2542745
336720.0000000    0.2570306
336760.0000000    0.2673562
336800.0000000    0.2742084
336840.0000000    0.2691073
336880.0000000    0.2794557
336920.0000000    0.2792974
336960.0000000    0.2750974
337000.0000000    0.2658978
337040.0000000    0.2897947
337080.0000000    0.2740020
337120.0000000    0.2672953
337160.0000000    0.2775514
337200.0000000    0.2586837
337240.0000000    0.2652144
337280.0000000    0.2712543
337320.0000000    0.2570655
337360.0000000    0.2616954
337400.0000000    0.2465607
337440.0000000    0.2635489
337480.0000000    0.2814938
337520.0000000    0.2516296
337560.0000000    0.2658503
337600.0000000    0.2674197
337640.0000000    0.2617097
337680.0000000    0.2568273
337720.0000000    0.2477202
337760.0000000    0.2438083
337800.0000000    0.2707706
337840.0000000    0.2571174
337880.0000000    0.2758496
337920.0000000    0.2619729
337960.0000000    0.2646951
338000.0000000    0.2597325
338040.0000000    0.2530576
338080.0000000    0.2515365
338120.0000000    0.2507071
338160.0000000    0.2549492
338200.0000000    0.2486886
338240.0000000    0.2636550
338280.0000000    0.2724339
338320.0000000    0.2934616
338360.0000000    0.2908483
338400.0000000    0.2771331
338440.0000000    0.2848243
338480.0000000    0.2689685
338520.0000000    0.2561704
338560.0000000    0.2693112
338600.0000000    0.2623112
338640.0000000    0.2643326
338680.0000000    0.2552272
338720.0000000    0.2563128
338760.0000000    0.2388593
338800.0000000    0.2769414
338840.0000000    0.2643891
338880.0000000    0.2867800
338920.0000000    0.2636418
338960.0000000    0.2587276
339000.0000000    0.2607871
339040.0000000    0.2530650
339080.0000000    0.2728644
339120.0000000    0.2395587
339160.0000000    0.2650563
339200.0000000    0.2592268
339240.0000000    0.2794636
339280.0000000    0.2815642
339320.0000000    0.2762204
339360.0000000    0.2777372
339400.0000000    0.2889012
339440.0000000    0.2629620
339480.0000000    0.2642012
339520.0000000    0.2873214
339560.0000000    0.2796790
339600.0000000    0.2481336
339640.0000000    0.2644079
339680.0000000    0.2635468
339720.0000000    0.2767559
339760.0000000    0.2844568
339800.0000000    0.2853210
339840.0000000    0.2659974
339880.0000000    0.2791294
339920.0000000    0.2792120
339960.0000000    0.2872500
340000.0000000    0.2739668
340040.0000000    0.2801719
340080.0000000    0.2480952
340120.0000000    0.2624277
340160.0000000    0.2595221
340200.0000000    0.2747958
340240.0000000    0.2669311
340280.0000000    0.2543557
340320.0000000    0.2699642
340360.0000000    0.2547188
340400.0000000    0.2674274
340440.0000000    0.2697432
340480.0000000    0.2418033
340520.0000000    0.2663378
340560.0000000    0.2850219
340600.0000000    0.2950687
340640.0000000    0.2846409
340680.0000000    0.2791143
340720.0000000    0.2807820
340760.0000000    0.2979609
340800.0000000    0.3115674
340840.0000000    0.2969806
340880.0000000    0.2991009
340920.0000000    0.2885606
340960.0000000    0.2884534
341000.0000000    0.2969731
341040.0000000    0.2813711
341080.0000000    0.2805564
341120.0000000    0.2910619
341160.0000000    0.2717125
341200.0000000    0.2766632
341240.0000000    0.2674496
341280.0000000    0.2824671
341320.0000000    0.2590711
341360.0000000    0.2695414
341400.0000000    0.2795966
341440.0000000    0.2741345
341480.0000000    0.2904356
341520.0000000    0.2728868
341560.0000000    0.2972709
341600.0000000    0.2862056
341640.0000000    0.2883476
341680.0000000    0.2886739
341720.0000000    0.2867582
341760.0000000    0.2930591
341800.0000000    0.3015842
341840.0000000    0.2827539
341880.0000000    0.2937564
341920.0000000    0.2727844
341960.0000000    0.2865956
342000.0000000    0.2741961
342040.0000000    0.3049979
342080.0000000    0.2969853
342120.0000000    0.2951739
342160.0000000    0.2824736
342200.0000000    0.3000250
342240.0000000    0.2939630
342280.0000000    0.2986096
342320.0000000    0.3020234
342360.0000000    0.3000044
342400.0000000    0.2958671
342440.0000000    0.2570494
342480.0000000    0.2989081
342520.0000000    0.2977031
342560.0000000    0.3089539
342600.0000000    0.2884022
342640.0000000    0.2881040
342680.0000000    0.2856146
342720.0000000    0.2873816
342760.0000000    0.2943266
342800.0000000    0.2824478
342840.0000000    0.2762583
342880.0000000    0.2823267
342920.0000000    0.2820531
342960.0000000    0.2681526
343000.0000000    0.2872621
343040.0000000    0.2884350
343080.0000000    0.2769284
343120.0000000    0.3089060
343160.0000000    0.2787015
343200.0000000    0.3020471
343240.0000000    0.2778630
343280.0000000    0.2808364
343320.0000000    0.2780276
343360.0000000    0.2825193
343400.0000000    0.2964727
343440.0000000    0.3078251
343480.0000000    0.2778789
343520.0000000    0.2619453
343560.0000000    0.2866018
343600.0000000    0.2765231
343640.0000000    0.2768405
343680.0000000    0.2818913
343720.0000000    0.2893346
343760.0000000    0.2958601
343800.0000000    0.3004916
343840.0000000    0.2789671
343880.0000000    0.2907557
343920.0000000    0.3046075
343960.0000000    0.2629291
344000.0000000    0.2853926
344040.0000000    0.2767512
344080.0000000    0.2943164
344120.0000000    0.3073241
344160.0000000    0.2889406
344200.0000000    0.3011584
344240.0000000    0.2825101
344280.0000000    0.2826850
344320.0000000    0.2855618
344360.0000000    0.2844395
344400.0000000    0.3111966
344440.0000000    0.3018043
344480.0000000    0.2846628
344520.0000000    0.2919937
344560.0000000    0.2911513
344600.0000000    0.2984875
344640.0000000    0.3196444
344680.0000000    0.3044446
344720.0000000    0.2765905
344760.0000000    0.2841249
344800.0000000    0.2707292
344840.0000000    0.2567710
344880.0000000    0.3097646
344920.0000000    0.2726739
344960.0000000    0.2746680
345000.0000000    0.2622501
345040.0000000    0.2711776
345080.0000000    0.2847646
345120.0000000    0.2821897
345160.0000000    0.2724971
345200.0000000    0.2742106
345240.0000000    0.2759387
345280.0000000    0.2810936
345320.0000000    0.2896952
345360.0000000    0.2844661
345400.0000000    0.2977123
345440.0000000    0.2868635
345480.0000000    0.2943639
345520.0000000    0.3023560
345560.0000000    0.2837550
345600.0000000    0.2885219
345640.0000000    0.2957530
345680.0000000    0.2951020
345720.0000000    0.2627406
345760.0000000    0.2833353
345800.0000000    0.2710004
345840.0000000    0.2983652
345880.0000000    0.2900388
345920.0000000    0.2920168
345960.0000000    0.2689447
346000.0000000    0.3017928
346040.0000000    0.2724159
346080.0000000    0.2795323
346120.0000000    0.2972494
346160.0000000    0.2887228
346200.0000000    0.2802132
346240.0000000    0.2961472
346280.0000000    0.2828166
346320.0000000    0.2659854
346360.0000000    0.2591240
346400.0000000    0.2881902
346440.0000000    0.2747429
346480.0000000    0.2767007
346520.0000000    0.2657861
346560.0000000    0.2608106
346600.0000000    0.2682090
346640.0000000    0.2807736
346680.0000000    0.2613246
346720.0000000    0.2607514
346760.0000000    0.2790290
346800.0000000    0.2698363
346840.0000000    0.2776217
346880.0000000    0.2915219
346920.0000000    0.2790076
346960.0000000    0.2643047
347000.0000000    0.2695631
347040.0000000    0.2879397
347080.0000000    0.2728103
347120.0000000    0.2721339
347160.0000000    0.2823566
347200.0000000    0.2901239
347240.0000000    0.2867827
347280.0000000    0.2659637
347320.0000000    0.2745337
347360.0000000    0.2695742
347400.0000000    0.2673098
347440.0000000    0.2650416
347480.0000000    0.2646433
347520.0000000    0.2674760
347560.0000000    0.2862271
347600.0000000    0.2799956
347640.0000000    0.2674726
347680.0000000    0.2705522
347720.0000000    0.2887946
347760.0000000    0.2690969
347800.0000000    0.2667245
347840.0000000    0.2705288
347880.0000000    0.2789758
347920.0000000    0.2661091
347960.0000000    0.2646413
348000.0000000    0.2472487
348040.0000000    0.2755866
348080.0000000    0.2601513
348120.0000000    0.2662268
348160.0000000    0.2847341
348200.0000000    0.2864544
348240.0000000    0.2440865
348280.0000000    0.2786286
348320.0000000    0.2776777
348360.0000000    0.2703560
348400.0000000    0.2680706
348440.0000000    0.2589900
348480.0000000    0.2503391
348520.0000000    0.2626553
348560.0000000    0.2643096
348600.0000000    0.2601714
348640.0000000    0.2546732
348680.0000000    0.2613002
348720.0000000    0.2724212
348760.0000000    0.2713486
348800.0000000    0.2763189
348840.0000000    0.2690836
348880.0000000    0.2711399
348920.0000000    0.2520941
348960.0000000    0.2704007
349000.0000000    0.2639092
349040.0000000    0.2683828
349080.0000000    0.2723775
349120.0000000    0.2798033
349160.0000000    0.2652450
349200.0000000    0.2580462
349240.0000000    0.2921689
349280.0000000    0.2581361
349320.0000000    0.2655968
349360.0000000    0.2715488
349400.0000000    0.2793556
349440.0000000    0.2791267
349480.0000000    0.2673090
349520.0000000    0.2949967
349560.0000000    0.2699396
349600.0000000    0.2546089
349640.0000000    0.2635811
349680.0000000    0.2717134
349720.0000000    0.2669772
349760.0000000    0.2682321
349800.0000000    0.2717130
349840.0000000    0.2605783
349880.0000000    0.2619302
349920.0000000    0.2695487
349960.0000000    0.2598337
350000.0000000    0.2648496
350040.0000000    0.2723795
350080.0000000    0.2893934
350120.0000000    0.2918259
350160.0000000    0.2900750
350200.0000000    0.2989965
350240.0000000    0.2903562
350280.0000000    0.3009830
350320.0000000    0.2790185
350360.0000000    0.2909405
350400.0000000    0.2865369
350440.0000000    0.2938149
350480.0000000    0.2496986
350520.0000000    0.2742875
350560.0000000    0.2561448
350600.0000000    0.2804696
350640.0000000    0.2880974
350680.0000000    0.2659562
350720.0000000    0.2805857
350760.0000000    0.2638447
350800.0000000    0.2625687
350840.0000000    0.2768145
350880.0000000    0.2781896
350920.0000000    0.2790389
350960.0000000    0.2777462
351000.0000000    0.2989751
351040.0000000    0.2729458
351080.0000000    0.2486074
351120.0000000    0.2635683
351160.0000000    0.2883720
351200.0000000    0.2875690
351240.0000000    0.2791390
351280.0000000    0.2821163
351320.0000000    0.2792125
351360.0000000    0.2713589
351400.0000000    0.2747551
351440.0000000    0.2555001
351480.0000000    0.2640299
351520.0000000    0.2745545
351560.0000000    0.2570747
351600.0000000    0.2593122
351640.0000000    0.2616999
351680.0000000    0.2662150
351720.0000000    0.2708657
351760.0000000    0.2761220
351800.0000000    0.2576981
351840.0000000    0.2554773
351880.0000000    0.2788778
351920.0000000    0.2781468
351960.0000000    0.2698316
352000.0000000    0.2849154
352040.0000000    0.2816764
352080.0000000    0.2910351
352120.0000000    0.2889035
352160.0000000    0.2761998
352200.0000000    0.2823423
352240.0000000    0.2631992
352280.0000000    0.2971015
352320.0000000    0.3224450
352360.0000000    0.2886207
352400.0000000    0.2709736
352440.0000000    0.3017824
352480.0000000    0.2859460
352520.0000000    0.2834077
352560.0000000    0.2804767
352600.0000000    0.2760220
352640.0000000    0.2856070
352680.0000000    0.2850740
352720.0000000    0.2993329
352760.0000000    0.2642918
352800.0000000    0.2561049
352840.0000000    0.2944212
352880.0000000    0.2896870
352920.0000000    0.3129760
352960.0000000    0.3050891
353000.0000000    0.3168760
353040.0000000    0.3076980
353080.0000000    0.3032901
353120.0000000    0.3063110
353160.0000000    0.3169129
353200.0000000    0.2878722
353240.0000000    0.2809816
353280.0000000    0.2967678
353320.0000000    0.2990207
353360.0000000    0.2798015
353400.0000000    0.2934213
353440.0000000    0.3008393
353480.0000000    0.3158284
353520.0000000    0.3031180
353560.0000000    0.3068407
353600.0000000    0.3036748
353640.0000000    0.2872486
353680.0000000    0.2828866
353720.0000000    0.3051274
353760.0000000    0.3090700
353800.0000000    0.3026210
353840.0000000    0.2867724
353880.0000000    0.3009875
353920.0000000    0.2899132
353960.0000000    0.2952495
354000.0000000    0.3139985
354040.0000000    0.2899524
354080.0000000    0.2934696
354120.0000000    0.2891659
354160.0000000    0.2760824
354200.0000000    0.3032378
354240.0000000    0.3008380
354280.0000000    0.3032923
354320.0000000    0.2861988
354360.0000000    0.2844649
354400.0000000    0.2996738
354440.0000000    0.3151100
354480.0000000    0.3122768
354520.0000000    0.3007756
354560.0000000    0.2990537
354600.0000000    0.3008068
354640.0000000    0.2810926
354680.0000000    0.2729757
354720.0000000    0.2965331
354760.0000000    0.3021216
354800.0000000    0.2874564
354840.0000000    0.2881854
354880.0000000    0.2942004
354920.0000000    0.2950504
354960.0000000    0.3062222
355000.0000000    0.3063724
355040.0000000    0.3196059
355080.0000000    0.3157929
355120.0000000    0.3142784
355160.0000000    0.2975702
355200.0000000    0.2984447
355240.0000000    0.2856160
355280.0000000    0.3130971
355320.0000000    0.2578385
355360.0000000    0.2773139
355400.0000000    0.2629746
355440.0000000    0.2652993
355480.0000000    0.2490887
355520.0000000    0.2531030
355560.0000000    0.2714922
355600.0000000    0.2613488
355640.0000000    0.2556767
355680.0000000    0.2523551
355720.0000000    0.2368575
355760.0000000    0.2488189
355800.0000000    0.2417854
355840.0000000    0.2433289
355880.0000000    0.2583624
355920.0000000    0.2684267
355960.0000000    0.2544799
356000.0000000    0.2424081
356040.0000000    0.2741236
356080.0000000    0.2583324
356120.0000000    0.2663956
356160.0000000    0.2552857
356200.0000000    0.2597376
356240.0000000    0.2534259
356280.0000000    0.2627852
356320.0000000    0.2216241
356360.0000000    0.2391198
356400.0000000    0.2380169
356440.0000000    0.2398438
356480.0000000    0.2356524
356520.0000000    0.2447087
356560.0000000    0.2327937
356600.0000000    0.2315685
356640.0000000    0.2243508
356680.0000000    0.2541316
356720.0000000    0.2376263
356760.0000000    0.2378890
356800.0000000    0.2232650
356840.0000000    0.2205865
356880.0000000    0.2530766
356920.0000000    0.2414960
356960.0000000    0.2457973
357000.0000000    0.2404436
357040.0000000    0.2378297
357080.0000000    0.2499976
357120.0000000    0.2383308
357160.0000000    0.2327270
357200.0000000    0.2254685
357240.0000000    0.2271875
357280.0000000    0.2430851
357320.0000000    0.2476020
357360.0000000    0.2313170
357400.0000000    0.2516254
357440.0000000    0.2521623
357480.0000000    0.2527477
357520.0000000    0.2541505
357560.0000000    0.2398740
357600.0000000    0.2500882
357640.0000000    0.2648148
357680.0000000    0.2547696
357720.0000000    0.2418009
357760.0000000    0.2358031
357800.0000000    0.2486284
357840.0000000    0.2222422
357880.0000000    0.2268146
357920.0000000    0.2495664
357960.0000000    0.2246233
358000.0000000    0.2261818
358040.0000000    0.2176145
358080.0000000    0.2103691
358120.0000000    0.2056251
358160.0000000    0.2009290
358200.0000000    0.1942588
358240.0000000    0.1823448
358280.0000000    0.2051892
358320.0000000    0.2223923
358360.0000000    0.2104476
358400.0000000    0.2167437
358440.0000000    0.1986983
358480.0000000    0.2091832
358520.0000000    0.1988931
358560.0000000    0.2047892
358600.0000000    0.1926470
358640.0000000    0.1891348
358680.0000000    0.1830479
358720.0000000    0.1658653
358760.0000000    0.1784227
358800.0000000    0.1734901
358840.0000000    0.1754187
358880.0000000    0.1927119
358920.0000000    0.1783815
358960.0000000    0.1593472
359000.0000000    0.1698833
359040.0000000    0.1660278
359080.0000000    0.1685866
359120.0000000    0.1758190
359160.0000000    0.1809185
359200.0000000    0.1855652
359240.0000000    0.1775842
359280.0000000    0.1834721
359320.0000000    0.1756818
359360.0000000    0.1813797
359400.0000000    0.1662400
359440.0000000    0.1820915
359480.0000000    0.1705540
359520.0000000    0.1594488
359560.0000000    0.1548060
359600.0000000    0.1588618
359640.0000000    0.1443814
359680.0000000    0.1471057
359720.0000000    0.1727373
359760.0000000    0.1559147
359800.0000000    0.1499284
359840.0000000    0.1592463
359880.0000000    0.1368790
359920.0000000    0.1650046
359960.0000000    0.1429825
360000.0000000    0.1642890
360040.0000000    0.1623589
360080.0000000    0.1624234
360120.0000000    0.1519394
360160.0000000    0.1577115
360200.0000000    0.1547282
360240.0000000    0.1594730
360280.0000000    0.1642463
360320.0000000    0.1749744
360360.0000000    0.1761986
360400.0000000    0.1713155
360440.0000000    0.1803199
360480.0000000    0.1905842
360520.0000000    0.1761053
360560.0000000    0.1833982
360600.0000000    0.1683392
360640.0000000    0.1738534
360680.0000000    0.1521353
360720.0000000    0.1565289
360760.0000000    0.1524151
360800.0000000    0.1559763
360840.0000000    0.1634233
360880.0000000    0.1579378
360920.0000000    0.1486738
360960.0000000    0.1518419
361000.0000000    0.1624038
361040.0000000    0.1579415
361080.0000000    0.1648720
361120.0000000    0.1644575
361160.0000000    0.1592629
361200.0000000    0.1576845
361240.0000000    0.1693837
361280.0000000    0.1543703
361320.0000000    0.1343566
361360.0000000    0.1555244
361400.0000000    0.1479273
361440.0000000    0.1426950
361480.0000000    0.1384150
361520.0000000    0.1624755
361560.0000000    0.1644585
361600.0000000    0.1628797
361640.0000000    0.1567736
361680.0000000    0.1737397
361720.0000000    0.1665478
361760.0000000    0.1759693
361800.0000000    0.1570857
361840.0000000    0.1655037
361880.0000000    0.1695492
361920.0000000    0.1716133
361960.0000000    0.1770246
362000.0000000    0.1970183
362040.0000000    0.1896274
362080.0000000    0.1680750
362120.0000000    0.1617327
362160.0000000    0.1736830
362200.0000000    0.1607582
362240.0000000    0.1712287
362280.0000000    0.1852498
362320.0000000    0.1748977
362360.0000000    0.1609703
362400.0000000    0.1705054
362440.0000000    0.1644892
362480.0000000    0.1639646
362520.0000000    0.1554750
362560.0000000    0.1619826
362600.0000000    0.1486953
362640.0000000    0.1489045
362680.0000000    0.1531990
362720.0000000    0.1629084
362760.0000000    0.1587895
362800.0000000    0.1646194
362840.0000000    0.1648528
362880.0000000    0.1611239
362920.0000000    0.1674948
362960.0000000    0.1630112
363000.0000000    0.1713444
363040.0000000    0.1674247
363080.0000000    0.1664136
363120.0000000    0.1832114
363160.0000000    0.1860072
363200.0000000    0.1680231
363240.0000000    0.1773419
363280.0000000    0.1926173
363320.0000000    0.1808739
363360.0000000    0.1814876
363400.0000000    0.1686765
363440.0000000    0.1578351
363480.0000000    0.1817818
363520.0000000    0.1676054
363560.0000000    0.1841475
363600.0000000    0.1535308
363640.0000000    0.1549521
363680.0000000    0.1744415
363720.0000000    0.1874256
363760.0000000    0.1726340
363800.0000000    0.1620341
363840.0000000    0.1648341
363880.0000000    0.1726314
363920.0000000    0.1820217
363960.0000000    0.1604714
364000.0000000    0.1741175
364040.0000000    0.1585747
364080.0000000    0.1690240
364120.0000000    0.1664473
364160.0000000    0.1767826
364200.0000000    0.1900985
364240.0000000    0.1802053
364280.0000000    0.1773789
364320.0000000    0.1775638
364360.0000000    0.1819686
364400.0000000    0.1711471
364440.0000000    0.1730197
364480.0000000    0.1672321
364520.0000000    0.1693669
364560.0000000    0.1541241
364600.0000000    0.1621425
364640.0000000    0.1620279
364680.0000000    0.1653275
364720.0000000    0.1647540
364760.0000000    0.1760959
364800.0000000    0.1791974
364840.0000000    0.1780740
364880.0000000    0.1654115
364920.0000000    0.1626557
364960.0000000    0.1526354
365000.0000000    0.1440481
365040.0000000    0.1530043
365080.0000000    0.1767651
365120.0000000    0.1589616
365160.0000000    0.1668304
365200.0000000    0.1533733
365240.0000000    0.1499853
365280.0000000    0.1512126
365320.0000000    0.1418104
365360.0000000    0.1340698
365400.0000000    0.1453383
365440.0000000    0.1459203
365480.0000000    0.1502706
365520.0000000    0.1714326
365560.0000000    0.1613006
365600.0000000    0.1708545
365640.0000000    0.1660014
365680.0000000    0.1606991
365720.0000000    0.1634349
365760.0000000    0.1763612
365800.0000000    0.1672173
365840.0000000    0.1680006
365880.0000000    0.1643492
365920.0000000    0.1610181
365960.0000000    0.1534758
366000.0000000    0.1579900
366040.0000000    0.1662607
366080.0000000    0.1539978
366120.0000000    0.1486828
366160.0000000    0.1613599
366200.0000000    0.1645898
366240.0000000    0.1589744
366280.0000000    0.1587576
366320.0000000    0.1645659
366360.0000000    0.1678932
366400.0000000    0.1610257
366440.0000000    0.1719050
366480.0000000    0.1494130
366520.0000000    0.1614401
366560.0000000    0.1857148
366600.0000000    0.1685626
366640.0000000    0.1922872
366680.0000000    0.1864906
366720.0000000    0.1821256
366760.0000000    0.1697597
366800.0000000    0.1647169
366840.0000000    0.1771517
366880.0000000    0.1700520
366920.0000000    0.1778875
366960.0000000    0.1684726
367000.0000000    0.1715317
367040.0000000    0.1567167
367080.0000000    0.1606899
367120.0000000    0.1819018
367160.0000000    0.1724529
367200.0000000    0.1774676
367240.0000000    0.1589565
367280.0000000    0.1735382
367320.0000000    0.1631597
367360.0000000    0.1666088
367400.0000000    0.1608406
367440.0000000    0.1589124
367480.0000000    0.1479976
367520.0000000    0.1565051
367560.0000000    0.1674864
367600.0000000    0.1667015
367640.0000000    0.1713786
367680.0000000    0.1722072
367720.0000000    0.1648110
367760.0000000    0.1684693
367800.0000000    0.1673737
367840.0000000    0.1904663
367880.0000000    0.1719581
367920.0000000    0.1774222
367960.0000000    0.1613591
368000.0000000    0.1584251
368040.0000000    0.1648788
368080.0000000    0.1762000
368120.0000000    0.1705835
368160.0000000    0.1639482
368200.0000000    0.1581285
368240.0000000    0.1700754
368280.0000000    0.1524817
368320.0000000    0.1609290
368360.0000000    0.1686097
368400.0000000    0.1683736
368440.0000000    0.1666428
368480.0000000    0.1741778
368520.0000000    0.1749940
368560.0000000    0.1994214
368600.0000000    0.1700102
368640.0000000    0.1739706
368680.0000000    0.1801460
368720.0000000    0.1739251
368760.0000000    0.1643425
368800.0000000    0.1689958
368840.0000000    0.1664611
368880.0000000    0.1670413
368920.0000000    0.1739634
368960.0000000    0.1891738
369000.0000000    0.1562766
369040.0000000    0.1697799
369080.0000000    0.1653417
369120.0000000    0.1589779
369160.0000000    0.1540479
369200.0000000    0.1555378
369240.0000000    0.1596905
369280.0000000    0.1654264
369320.0000000    0.1730226
369360.0000000    0.1571250
369400.0000000    0.1607692
369440.0000000    0.1736201
369480.0000000    0.1771653
369520.0000000    0.1730154
369560.0000000    0.1672678
369600.0000000    0.1858124
369640.0000000    0.1662865
369680.0000000    0.1778659
369720.0000000    0.1742383
369760.0000000    0.1937959
369800.0000000    0.1702931
369840.0000000    0.1589489
369880.0000000    0.1741271
369920.0000000    0.1539009
369960.0000000    0.1736967
370000.0000000    0.1918117
370040.0000000    0.1781636
370080.0000000    0.1754240
370120.0000000    0.1594667
370160.0000000    0.1826835
370200.0000000    0.1745009
370240.0000000    0.1653997
370280.0000000    0.1648820
370320.0000000    0.1483040
370360.0000000    0.1659979
370400.0000000    0.1875574
370440.0000000    0.1643183
370480.0000000    0.1672933
370520.0000000    0.1705879
370560.0000000    0.1558564
370600.0000000    0.1535274
370640.0000000    0.1632894
370680.0000000    0.1692281
370720.0000000    0.1676730
370760.0000000    0.1605581
370800.0000000    0.1592115
370840.0000000    0.1676759
370880.0000000    0.1628157
370920.0000000    0.1682148
370960.0000000    0.1710905
371000.0000000    0.1695086
371040.0000000    0.1649828
371080.0000000    0.1587302
371120.0000000    0.1600892
371160.0000000    0.1581697
371200.0000000    0.1493284
371240.0000000    0.1581331
371280.0000000    0.1782700
371320.0000000    0.1590588
371360.0000000    0.1623763
371400.0000000    0.1509509
371440.0000000    0.1532899
371480.0000000    0.1649221
371520.0000000    0.1665761
371560.0000000    0.1619361
371600.0000000    0.1653484
371640.0000000    0.1713360
371680.0000000    0.1609361
371720.0000000    0.1627143
371760.0000000    0.1767481
371800.0000000    0.1670586
371840.0000000    0.1758117
371880.0000000    0.1523608
371920.0000000    0.1614229
371960.0000000    0.1810629
372000.0000000    0.1654312
372040.0000000    0.1707565
372080.0000000    0.1681579
372120.0000000    0.1689453
372160.0000000    0.1586639
372200.0000000    0.1718230
372240.0000000    0.1705972
372280.0000000    0.1819938
372320.0000000    0.1892491
372360.0000000    0.1822190
372400.0000000    0.1805054
372440.0000000    0.1879998
372480.0000000    0.1607505
372520.0000000    0.1851912
372560.0000000    0.1891323
372600.0000000    0.1679565
372640.0000000    0.1737893
372680.0000000    0.1577683
372720.0000000    0.1571405
372760.0000000    0.1531436
372800.0000000    0.1674303
372840.0000000    0.1761272
372880.0000000    0.1745427
372920.0000000    0.1684948
372960.0000000    0.1585678
373000.0000000    0.1694165
373040.0000000    0.1798132
373080.0000000    0.1853442
373120.0000000    0.1561239
373160.0000000    0.1626496
373200.0000000    0.1860755
373240.0000000    0.1652108
373280.0000000    0.1712605
373320.0000000    0.1623358
373360.0000000    0.1735824
373400.0000000    0.1812538
373440.0000000    0.1508885
373480.0000000    0.1595820
373520.0000000    0.1482355
373560.0000000    0.1588055
373600.0000000    0.1702040
373640.0000000    0.1406873
373680.0000000    0.1453631
373720.0000000    0.1505736
373760.0000000    0.1364346
373800.0000000    0.1458578
373840.0000000    0.1420865
373880.0000000    0.1348603
373920.0000000    0.1523715
373960.0000000    0.1506094
374000.0000000    0.1535364
374040.0000000    0.1514201
374080.0000000    0.1617427
374120.0000000    0.1399744
374160.0000000    0.1428072
374200.0000000    0.1603451
374240.0000000    0.1491148
374280.0000000    0.1403007
374320.0000000    0.1455067
374360.0000000    0.1539990
374400.0000000    0.1500670
374440.0000000    0.1501598
374480.0000000    0.1366698
374520.0000000    0.1597589
374560.0000000    0.1622416
374600.0000000    0.1511237
374640.0000000    0.1608712
374680.0000000    0.1447737
374720.0000000    0.1514887
374760.0000000    0.1471847
374800.0000000    0.1521077
374840.0000000    0.1580398
374880.0000000    0.1623961
374920.0000000    0.1596614
374960.0000000    0.1547893
375000.0000000    0.1491691
375040.0000000    0.1632094
375080.0000000    0.1391089
375120.0000000    0.1463214
375160.0000000    0.1494658
375200.0000000    0.1453257
375240.0000000    0.1402404
375280.0000000    0.1588840
375320.0000000    0.1429702
375360.0000000    0.1432776
375400.0000000    0.1456745
375440.0000000    0.1378201
375480.0000000    0.1369767
375520.0000000    0.1355630
375560.0000000    0.1468787
375600.0000000    0.1444099
375640.0000000    0.1449954
375680.0000000    0.1373697
375720.0000000    0.1426752
375760.0000000    0.1561476
375800.0000000    0.1645846
375840.0000000    0.1524742
375880.0000000    0.1509602
375920.0000000    0.1598865
375960.0000000    0.1635671
376000.0000000    0.1580176
376040.0000000    0.1741381
376080.0000000    0.1680934
376120.0000000    0.1765874
376160.0000000    0.1510282
376200.0000000    0.1550352
376240.0000000    0.1490146
376280.0000000    0.1522575
376320.0000000    0.1501805
376360.0000000    0.1723998
376400.0000000    0.1763704
376440.0000000    0.1745475
376480.0000000    0.1787646
376520.0000000    0.1718215
376560.0000000    0.1808570
376600.0000000    0.1807616
376640.0000000    0.1604426
376680.0000000    0.1631372
376720.0000000    0.1613479
376760.0000000    0.1624033
376800.0000000    0.1690422
376840.0000000    0.1559913
376880.0000000    0.1622671
376920.0000000    0.1466057
376960.0000000    0.1554648
377000.0000000    0.1515486
377040.0000000    0.1595534
377080.0000000    0.1595232
377120.0000000    0.1516114
377160.0000000    0.1814528
377200.0000000    0.1550220
377240.0000000    0.1721969
377280.0000000    0.1807356
377320.0000000    0.1724577
377360.0000000    0.1773003
377400.0000000    0.1714941
377440.0000000    0.1543137
377480.0000000    0.1773547
377520.0000000    0.1690448
377560.0000000    0.1752926
377600.0000000    0.1719943
377640.0000000    0.1475425
377680.0000000    0.1839765
377720.0000000    0.1724876
377760.0000000    0.1674331
377800.0000000    0.1894734
377840.0000000    0.2036613
377880.0000000    0.1775852
377920.0000000    0.1735443
377960.0000000    0.1792524
378000.0000000    0.1908796
378040.0000000    0.1883441
378080.0000000    0.1796527
378120.0000000    0.1939932
378160.0000000    0.1890884
378200.0000000    0.2136497
378240.0000000    0.1979783
378280.0000000    0.1855342
378320.0000000    0.1697378
378360.0000000    0.1641281
378400.0000000    0.1536686
378440.0000000    0.1426656
378480.0000000    0.1435427
378520.0000000    0.1474182
378560.0000000    0.1332764
378600.0000000    0.1556530
378640.0000000    0.1380786
378680.0000000    0.1396384
378720.0000000    0.1322921
378760.0000000    0.1348070
378800.0000000    0.1516916
378840.0000000    0.1545436
378880.0000000    0.1427420
378920.0000000    0.1476605
378960.0000000    0.1356213
379000.0000000    0.1308209
379040.0000000    0.1277944
379080.0000000    0.1325423
379120.0000000    0.1390163
379160.0000000    0.1482345
379200.0000000    0.1465033
379240.0000000    0.1362292
379280.0000000    0.1565272
379320.0000000    0.1543132
379360.0000000    0.1432560
379400.0000000    0.1585358
379440.0000000    0.1536104
379480.0000000    0.1443694
379520.0000000    0.1408247
379560.0000000    0.1436857
379600.0000000    0.1352178
379640.0000000    0.1594177
379680.0000000    0.1556360
379720.0000000    0.1466349
379760.0000000    0.1464701
379800.0000000    0.1388580
379840.0000000    0.1445855
379880.0000000    0.1507549
379920.0000000    0.1358018
379960.0000000    0.1470446
380000.0000000    0.1432955
380040.0000000    0.1299576
380080.0000000    0.1401679
380120.0000000    0.1362365
380160.0000000    0.1443740
380200.0000000    0.1444083
380240.0000000    0.1405396
380280.0000000    0.1492980
380320.0000000    0.1524529
380360.0000000    0.1463969
380400.0000000    0.1337184
380440.0000000    0.1502489
380480.0000000    0.1415376
380520.0000000    0.1483602
380560.0000000    0.1486785
380600.0000000    0.1499310
380640.0000000    0.1346057
380680.0000000    0.1474394
380720.0000000    0.1610079
380760.0000000    0.1479325
380800.0000000    0.1727878
380840.0000000    0.1625766
380880.0000000    0.1498976
380920.0000000    0.1605097
380960.0000000    0.1488834
381000.0000000    0.1485676
381040.0000000    0.1473625
381080.0000000    0.1497126
381120.0000000    0.1651780
381160.0000000    0.1506954
381200.0000000    0.1478005
381240.0000000    0.1428064
381280.0000000    0.1532483
381320.0000000    0.1497542
381360.0000000    0.1464413
381400.0000000    0.1431039
381440.0000000    0.1572788
381480.0000000    0.1583546
381520.0000000    0.1559569
381560.0000000    0.1463695
381600.0000000    0.1531397
381640.0000000    0.1561132
381680.0000000    0.1587160
381720.0000000    0.1540272
381760.0000000    0.1525766
381800.0000000    0.1400582
381840.0000000    0.1451357
381880.0000000    0.1543048
381920.0000000    0.1470973
381960.0000000    0.1415648
382000.0000000    0.1302669
382040.0000000    0.1544178
382080.0000000    0.1347964
382120.0000000    0.1305617
382160.0000000    0.1456351
382200.0000000    0.1382640
382240.0000000    0.1456001
382280.0000000    0.1371369
382320.0000000    0.1267679
382360.0000000    0.1367076
382400.0000000    0.1325701
382440.0000000    0.1277077
382480.0000000    0.1452684
382520.0000000    0.1375792
382560.0000000    0.1490838
382600.0000000    0.1428731
382640.0000000    0.1459299
382680.0000000    0.1453908
382720.0000000    0.1327143
382760.0000000    0.1488996
382800.0000000    0.1415221
382840.0000000    0.1509377
382880.0000000    0.1381560
382920.0000000    0.1364933
382960.0000000    0.1333642
383000.0000000    0.1345483
383040.0000000    0.1316147
383080.0000000    0.1327481
383120.0000000    0.1341909
383160.0000000    0.1340700
383200.0000000    0.1359076
383240.0000000    0.1349121
383280.0000000    0.1343918
383320.0000000    0.1396639
383360.0000000    0.1440953
383400.0000000    0.1310014
383440.0000000    0.1302888
383480.0000000    0.1250035
383520.0000000    0.1468433
383560.0000000    0.1308999
383600.0000000    0.1269444
383640.0000000    0.1225587
383680.0000000    0.1343737
383720.0000000    0.1283981
383760.0000000    0.1324436
383800.0000000    0.1368955
383840.0000000    0.1355624
383880.0000000    0.1372481
383920.0000000    0.1404655
383960.0000000    0.1450105
384000.0000000    0.1359269
384040.0000000    0.1367639
384080.0000000    0.1377946
384120.0000000    0.1352237
384160.0000000    0.1378234
384200.0000000    0.1394467
384240.0000000    0.1269125
384280.0000000    0.1380867
384320.0000000    0.1497007
384360.0000000    0.1429560
384400.0000000    0.1406861
384440.0000000    0.1378153
384480.0000000    0.1385036
384520.0000000    0.1332877
384560.0000000    0.1352399
384600.0000000    0.1342820
384640.0000000    0.1292171
384680.0000000    0.1334305
384720.0000000    0.1426093
384760.0000000    0.1368161
384800.0000000    0.1388040
384840.0000000    0.1525772
384880.0000000    0.1333884
384920.0000000    0.1330226
384960.0000000    0.1459718
385000.0000000    0.1275805
385040.0000000    0.1196071
385080.0000000    0.1380828
385120.0000000    0.1375739
385160.0000000    0.1418821
385200.0000000    0.1420604
385240.0000000    0.1454772
385280.0000000    0.1441377
385320.0000000    0.1336120
385360.0000000    0.1394344
385400.0000000    0.1343258
385440.0000000    0.1389877
385480.0000000    0.1416887
385520.0000000    0.1382603
385560.0000000    0.1313758
385600.0000000    0.1468634
385640.0000000    0.1230961
385680.0000000    0.1381278
385720.0000000    0.1300494
385760.0000000    0.1322340
385800.0000000    0.1335343
385840.0000000    0.1343258
385880.0000000    0.1395875
385920.0000000    0.1309019
385960.0000000    0.1452765
386000.0000000    0.1422958
386040.0000000    0.1339022
386080.0000000    0.1455698
386120.0000000    0.1479923
386160.0000000    0.1435338
386200.0000000    0.1313350
386240.0000000    0.1480690
386280.0000000    0.1437804
386320.0000000    0.1409252
386360.0000000    0.1383276
386400.0000000    0.1450242
386440.0000000    0.1412777
386480.0000000    0.1447321
386520.0000000    0.1348281
386560.0000000    0.1349508
386600.0000000    0.1326683
386640.0000000    0.1398746
386680.0000000    0.1358331
386720.0000000    0.1451211
386760.0000000    0.1336907
386800.0000000    0.1385662
386840.0000000    0.1511248
386880.0000000    0.1635703
386920.0000000    0.1536234
386960.0000000    0.1428484
387000.0000000    0.1422276
387040.0000000    0.1453352
387080.0000000    0.1404371
387120.0000000    0.1431703
387160.0000000    0.1389376
387200.0000000    0.1467221
387240.0000000    0.1431657
387280.0000000    0.1418550
387320.0000000    0.1420094
387360.0000000    0.1427210
387400.0000000    0.1386496
387440.0000000    0.1491898
387480.0000000    0.1351724
387520.0000000    0.1458534
387560.0000000    0.1371549
387600.0000000    0.1495743
387640.0000000    0.1688765
387680.0000000    0.1461634
387720.0000000    0.1396298
387760.0000000    0.1326642
387800.0000000    0.1440431
387840.0000000    0.1342130
387880.0000000    0.1398870
387920.0000000    0.1426197
387960.0000000    0.1442162
388000.0000000    0.1296951
388040.0000000    0.1378765
388080.0000000    0.1291476
388120.0000000    0.1331731
388160.0000000    0.1465329
388200.0000000    0.1434872
388240.0000000    0.1471045
388280.0000000    0.1286094
388320.0000000    0.1477072
388360.0000000    0.1556189
388400.0000000    0.1446423
388440.0000000    0.1488968
388480.0000000    0.1411500
388520.0000000    0.1452988
388560.0000000    0.1425668
388600.0000000    0.1403297
388640.0000000    0.1460847
388680.0000000    0.1463020
388720.0000000    0.1495332
388760.0000000    0.1334370
388800.0000000    0.1476314
388840.0000000    0.1477272
388880.0000000    0.1454932
388920.0000000    0.1485280
388960.0000000    0.1358819
389000.0000000    0.1401455
389040.0000000    0.1407925
389080.0000000    0.1348820
389120.0000000    0.1334539
389160.0000000    0.1258478
389200.0000000    0.1449288
389240.0000000    0.1401841
389280.0000000    0.1346972
389320.0000000    0.1424704
389360.0000000    0.1373875
389400.0000000    0.1327473
389440.0000000    0.1320691
389480.0000000    0.1354715
389520.0000000    0.1406720
389560.0000000    0.1470234
389600.0000000    0.1413082
389640.0000000    0.1365734
389680.0000000    0.1406142
389720.0000000    0.1311528
389760.0000000    0.1444266
389800.0000000    0.1437087
389840.0000000    0.1345941
389880.0000000    0.1444529
389920.0000000    0.1441872
389960.0000000    0.1447063
390000.0000000    0.1340009
390040.0000000    0.1316225
390080.0000000    0.1299528
390120.0000000    0.1239752
390160.0000000    0.1229292
390200.0000000    0.1302499
390240.0000000    0.1252737
390280.0000000    0.1360971
390320.0000000    0.1411633
390360.0000000    0.1361215
390400.0000000    0.1331956
390440.0000000    0.1357872
390480.0000000    0.1298484
390520.0000000    0.1303195
390560.0000000    0.1348541
390600.0000000    0.1315680
390640.0000000    0.1368191
390680.0000000    0.1387677
390720.0000000    0.1422926
390760.0000000    0.1383547
390800.0000000    0.1296592
390840.0000000    0.1537951
390880.0000000    0.1364520
390920.0000000    0.1399229
390960.0000000    0.1337123
391000.0000000    0.1305651
391040.0000000    0.1399222
391080.0000000    0.1535621
391120.0000000    0.1380146
391160.0000000    0.1359822
391200.0000000    0.1436047
391240.0000000    0.1338790
391280.0000000    0.1449805
391320.0000000    0.1274098
391360.0000000    0.1406071
391400.0000000    0.1439450
391440.0000000    0.1499270
391480.0000000    0.1558878
391520.0000000    0.1436079
391560.0000000    0.1403733
391600.0000000    0.1363832
391640.0000000    0.1363275
391680.0000000    0.1413157
391720.0000000    0.1398409
391760.0000000    0.1558075
391800.0000000    0.1332479
391840.0000000    0.1334542
391880.0000000    0.1425857
391920.0000000    0.1401645
391960.0000000    0.1446630
392000.0000000    0.1368763
392040.0000000    0.1387890
392080.0000000    0.1347696
392120.0000000    0.1397788
392160.0000000    0.1280807
392200.0000000    0.1321250
392240.0000000    0.1376868
392280.0000000    0.1278431
392320.0000000    0.1289594
392360.0000000    0.1312022
392400.0000000    0.1477394
392440.0000000    0.1427880
392480.0000000    0.1320666
392520.0000000    0.1461315
392560.0000000    0.1365433
392600.0000000    0.1283112
392640.0000000    0.1443152
392680.0000000    0.1392177
392720.0000000    0.1425689
392760.0000000    0.1329886
392800.0000000    0.1368473
392840.0000000    0.1349266
392880.0000000    0.1418372
392920.0000000    0.1404475
392960.0000000    0.1394356
393000.0000000    0.1294656
393040.0000000    0.1368130
393080.0000000    0.1500393
393120.0000000    0.1422700
393160.0000000    0.1397330
393200.0000000    0.1402781
393240.0000000    0.1316362
393280.0000000    0.1423349
393320.0000000    0.1346231
393360.0000000    0.1380583
393400.0000000    0.1433213
393440.0000000    0.1400272
393480.0000000    0.1376422
393520.0000000    0.1334299
393560.0000000    0.1293800
393600.0000000    0.1355359
393640.0000000    0.1281017
393680.0000000    0.1354331
393720.0000000    0.1423377
393760.0000000    0.1411969
393800.0000000    0.1449047
393840.0000000    0.1399922
393880.0000000    0.1296791
393920.0000000    0.1405903
393960.0000000    0.1377536
394000.0000000    0.1596473
394040.0000000    0.1476625
394080.0000000    0.1374356
394120.0000000    0.1492067
394160.0000000    0.1429272
394200.0000000    0.1423383
394240.0000000    0.1452721
394280.0000000    0.1499479
394320.0000000    0.1503097
394360.0000000    0.1377098
394400.0000000    0.1387333
394440.0000000    0.1594912
394480.0000000    0.1457616
394520.0000000    0.1373141
394560.0000000    0.1392526
394600.0000000    0.1425391
394640.0000000    0.1360625
394680.0000000    0.1482996
394720.0000000    0.1325507
394760.0000000    0.1435172
394800.0000000    0.1430283
394840.0000000    0.1507513
394880.0000000    0.1415786
394920.0000000    0.1345893
394960.0000000    0.1622811
395000.0000000    0.1559116
395040.0000000    0.1458794
395080.0000000    0.1456598
395120.0000000    0.1365576
395160.0000000    0.1379001
395200.0000000    0.1448695
395240.0000000    0.1669408
395280.0000000    0.1639305
395320.0000000    0.1581472
395360.0000000    0.1817287
395400.0000000    0.1697156
395440.0000000    0.1605482
395480.0000000    0.1612508
395520.0000000    0.1570005
395560.0000000    0.1736683
395600.0000000    0.1650431
395640.0000000    0.1495999
395680.0000000    0.1493036
395720.0000000    0.1573509
395760.0000000    0.1555655
395800.0000000    0.1551958
395840.0000000    0.1546781
395880.0000000    0.1522499
395920.0000000    0.1553431
395960.0000000    0.1597631
396000.0000000    0.1711826
396040.0000000    0.1575421
396080.0000000    0.1613755
396120.0000000    0.1524173
396160.0000000    0.1683943
396200.0000000    0.1531542
396240.0000000    0.1477616
396280.0000000    0.1517226
396320.0000000    0.1558181
396360.0000000    0.1463362
396400.0000000    0.1624805
396440.0000000    0.1459208
396480.0000000    0.1472869
396520.0000000    0.1398105
396560.0000000    0.1452991
396600.0000000    0.1433058
396640.0000000    0.1568192
396680.0000000    0.1505501
396720.0000000    0.1576716
396760.0000000    0.1609606
396800.0000000    0.1591376
396840.0000000    0.1513355
396880.0000000    0.1527881
396920.0000000    0.1506708
396960.0000000    0.1532956
397000.0000000    0.1715972
397040.0000000    0.1584062
397080.0000000    0.1588387
397120.0000000    0.1585915
397160.0000000    0.1478433
397200.0000000    0.1588949
397240.0000000    0.1652756
397280.0000000    0.1616732
397320.0000000    0.1560513
397360.0000000    0.1543187
397400.0000000    0.1678503
397440.0000000    0.1654213
397480.0000000    0.1653306
397520.0000000    0.1709721
397560.0000000    0.1645888
397600.0000000    0.1744063
397640.0000000    0.1629509
397680.0000000    0.1598739
397720.0000000    0.1662135
397760.0000000    0.1689111
397800.0000000    0.1612761
397840.0000000    0.1712451
397880.0000000    0.1722239
397920.0000000    0.1610368
397960.0000000    0.1646323
398000.0000000    0.1648641
398040.0000000    0.1651949
398080.0000000    0.1596787
398120.0000000    0.1508000
398160.0000000    0.1630778
398200.0000000    0.1559940
398240.0000000    0.1590787
398280.0000000    0.1537454
398320.0000000    0.1527081
398360.0000000    0.1581288
398400.0000000    0.1684002
398440.0000000    0.1610680
398480.0000000    0.1619456
398520.0000000    0.1496557
398560.0000000    0.1582270
398600.0000000    0.1582369
398640.0000000    0.1672112
398680.0000000    0.1588388
398720.0000000    0.1578954
398760.0000000    0.1614694
398800.0000000    0.1577105
398840.0000000    0.1480274
398880.0000000    0.1604675
398920.0000000    0.1613718
398960.0000000    0.1623713
399000.0000000    0.1559218
399040.0000000    0.1535200
399080.0000000    0.1587198
399120.0000000    0.1614336
399160.0000000    0.1537867
399200.0000000    0.1535788
399240.0000000    0.1491234
399280.0000000    0.1638502
399320.0000000    0.1413040
399360.0000000    0.1397737
399400.0000000    0.1402435
399440.0000000    0.1412877
399480.0000000    0.1473942
399520.0000000    0.1502461
399560.0000000    0.1525225
399600.0000000    0.1579159
399640.0000000    0.1528591
399680.0000000    0.1422479
399720.0000000    0.1435767
399760.0000000    0.1446017
399800.0000000    0.1405179
399840.0000000    0.1408924
399880.0000000    0.1444502
399920.0000000    0.1447371
399960.0000000    0.1585874
400000.0000000    0.1475694
400040.0000000    0.1466323
400080.0000000    0.1603188
400120.0000000    0.1465673
400160.0000000    0.1455134
400200.0000000    0.1511488
400240.0000000    0.1476154
400280.0000000    0.1476603
400320.0000000    0.1496159
400360.0000000    0.1488202
400400.0000000    0.1461260
400440.0000000    0.1443208
400480.0000000    0.1532444
400520.0000000    0.1389714
400560.0000000    0.1523273
400600.0000000    0.1347798
400640.0000000    0.1444675
400680.0000000    0.1480845
400720.0000000    0.1470392
400760.0000000    0.1417794
400800.0000000    0.1293690
400840.0000000    0.1404908
400880.0000000    0.1465883
400920.0000000    0.1393953
400960.0000000    0.1522820
401000.0000000    0.1462671
401040.0000000    0.1410838
401080.0000000    0.1429644
401120.0000000    0.1375457
401160.0000000    0.1357669
401200.0000000    0.1444700
401240.0000000    0.1504062
401280.0000000    0.1389149
401320.0000000    0.1496957
401360.0000000    0.1472685
401400.0000000    0.1450331
401440.0000000    0.1407752
401480.0000000    0.1451079
401520.0000000    0.1438710
401560.0000000    0.1353025
401600.0000000    0.1463322
401640.0000000    0.1450824
401680.0000000    0.1392217
401720.0000000    0.1514518
401760.0000000    0.1407465
401800.0000000    0.1494622
401840.0000000    0.1501283
401880.0000000    0.1549584
401920.0000000    0.1482963
401960.0000000    0.1471557
402000.0000000    0.1436291
402040.0000000    0.1484211
402080.0000000    0.1459197
402120.0000000    0.1526573
402160.0000000    0.1508645
402200.0000000    0.1379289
402240.0000000    0.1464922
402280.0000000    0.1455836
402320.0000000    0.1338942
402360.0000000    0.1385571
402400.0000000    0.1358437
402440.0000000    0.1391271
402480.0000000    0.1421616
402520.0000000    0.1478443
402560.0000000    0.1423240
402600.0000000    0.1387959
402640.0000000    0.1472681
402680.0000000    0.1502289
402720.0000000    0.1603566
402760.0000000    0.1441289
402800.0000000    0.1451996
402840.0000000    0.1384827
402880.0000000    0.1447727
402920.0000000    0.1358392
402960.0000000    0.1366785
403000.0000000    0.1489466
403040.0000000    0.1493069
403080.0000000    0.1574287
403120.0000000    0.1520025
403160.0000000    0.1571762
403200.0000000    0.1567785
403240.0000000    0.1552626
403280.0000000    0.1546042
403320.0000000    0.1583219
403360.0000000    0.1533180
403400.0000000    0.1496434
403440.0000000    0.1648628
403480.0000000    0.1493694
403520.0000000    0.1587113
403560.0000000    0.1683344
403600.0000000    0.1582648
403640.0000000    0.1602312
403680.0000000    0.1467040
403720.0000000    0.1511482
403760.0000000    0.1405028
403800.0000000    0.1500479
403840.0000000    0.1496408
403880.0000000    0.1592353
403920.0000000    0.1656345
403960.0000000    0.1511597
404000.0000000    0.1663746
404040.0000000    0.1529274
404080.0000000    0.1584670
404120.0000000    0.1492332
404160.0000000    0.1560454
404200.0000000    0.1582593
404240.0000000    0.1442698
404280.0000000    0.1481537
404320.0000000    0.1471719
404360.0000000    0.1482354
404400.0000000    0.1377097
404440.0000000    0.1423570
404480.0000000    0.1527390
404520.0000000    0.1457932
404560.0000000    0.1506674
404600.0000000    0.1450816
404640.0000000    0.1438790
404680.0000000    0.1426626
404720.0000000    0.1463503
404760.0000000    0.1457395
404800.0000000    0.1455753
404840.0000000    0.1516146
404880.0000000    0.1434328
404920.0000000    0.1403616
404960.0000000    0.1534272
405000.0000000    0.1400218
405040.0000000    0.1413044
405080.0000000    0.1493946
405120.0000000    0.1505423
405160.0000000    0.1521756
405200.0000000    0.1481206
405240.0000000    0.1545395
405280.0000000    0.1447451
405320.0000000    0.1367192
405360.0000000    0.1332077
405400.0000000    0.1493633
405440.0000000    0.1351455
405480.0000000    0.1355610
405520.0000000    0.1325312
405560.0000000    0.1485702
405600.0000000    0.1492727
405640.0000000    0.1491710
405680.0000000    0.1420763
405720.0000000    0.1415095
405760.0000000    0.1467961
405800.0000000    0.1486865
405840.0000000    0.1444247
405880.0000000    0.1385943
405920.0000000    0.1436551
405960.0000000    0.1611666
406000.0000000    0.1430273
406040.0000000    0.1328848
406080.0000000    0.1556432
406120.0000000    0.1402365
406160.0000000    0.1596381
406200.0000000    0.1391513
406240.0000000    0.1479435
406280.0000000    0.1470198
406320.0000000    0.1463039
406360.0000000    0.1494598
406400.0000000    0.1392980
406440.0000000    0.1343223
406480.0000000    0.1318135
406520.0000000    0.1409295
406560.0000000    0.1340095
406600.0000000    0.1435814
406640.0000000    0.1374318
406680.0000000    0.1409854
406720.0000000    0.1395132
406760.0000000    0.1419598
406800.0000000    0.1471668
406840.0000000    0.1437234
406880.0000000    0.1455352
406920.0000000    0.1435663
406960.0000000    0.1424665
407000.0000000    0.1370256
407040.0000000    0.1388973
407080.0000000    0.1421117
407120.0000000    0.1498451
407160.0000000    0.1410804
407200.0000000    0.1489513
407240.0000000    0.1370320
407280.0000000    0.1481174
407320.0000000    0.1454448
407360.0000000    0.1425365
407400.0000000    0.1507764
407440.0000000    0.1545318
407480.0000000    0.1547685
407520.0000000    0.1499881
407560.0000000    0.1527795
407600.0000000    0.1508566
407640.0000000    0.1533356
407680.0000000    0.1389966
407720.0000000    0.1552213
407760.0000000    0.1432939
407800.0000000    0.1445509
407840.0000000    0.1420702
407880.0000000    0.1328182
407920.0000000    0.1467321
407960.0000000    0.1487642
408000.0000000    0.1555527
408040.0000000    0.1544851
408080.0000000    0.1490187
408120.0000000    0.1514740
408160.0000000    0.1407523
408200.0000000    0.1517894
408240.0000000    0.1407643
408280.0000000    0.1602989
408320.0000000    0.1520030
408360.0000000    0.1489076
408400.0000000    0.1408752
408440.0000000    0.1486912
408480.0000000    0.1472910
408520.0000000    0.1560629
408560.0000000    0.1540849
408600.0000000    0.1625281
408640.0000000    0.1625953
408680.0000000    0.1599012
408720.0000000    0.1575293
408760.0000000    0.1553758
408800.0000000    0.1439430
408840.0000000    0.1516151
408880.0000000    0.1467101
408920.0000000    0.1425662
408960.0000000    0.1436221
409000.0000000    0.1472436
409040.0000000    0.1442629
409080.0000000    0.1445115
409120.0000000    0.1559873
409160.0000000    0.1525256
409200.0000000    0.1543658
409240.0000000    0.1453540
409280.0000000    0.1483212
409320.0000000    0.1522808
409360.0000000    0.1666389
409400.0000000    0.1552058
409440.0000000    0.1590331
409480.0000000    0.1430654
409520.0000000    0.1560259
409560.0000000    0.1505213
409600.0000000    0.1487117
409640.0000000    0.1510276
409680.0000000    0.1507721
409720.0000000    0.1521681
409760.0000000    0.1497148
409800.0000000    0.1590761
409840.0000000    0.1492683
409880.0000000    0.1428875
409920.0000000    0.1509155
409960.0000000    0.1526412
410000.0000000    0.1567209
410040.0000000    0.1540054
410080.0000000    0.1551151
410120.0000000    0.1519958
410160.0000000    0.1560982
410200.0000000    0.1623084
410240.0000000    0.1576977
410280.0000000    0.1482221
410320.0000000    0.1521174
410360.0000000    0.1495761
410400.0000000    0.1595895
410440.0000000    0.1606420
410480.0000000    0.1596975
410520.0000000    0.1587696
410560.0000000    0.1510883
410600.0000000    0.1560459
410640.0000000    0.1498162
410680.0000000    0.1546933
410720.0000000    0.1506183
410760.0000000    0.1591792
410800.0000000    0.1595122
410840.0000000    0.1497253
410880.0000000    0.1486134
410920.0000000    0.1418671
410960.0000000    0.1539508
411000.0000000    0.1508023
411040.0000000    0.1540831
411080.0000000    0.1530828
411120.0000000    0.1637903
411160.0000000    0.1525490
411200.0000000    0.1714679
411240.0000000    0.1556826
411280.0000000    0.1445172
411320.0000000    0.1536692
411360.0000000    0.1642882
411400.0000000    0.1569118
411440.0000000    0.1568158
411480.0000000    0.1610366
411520.0000000    0.1566417
411560.0000000    0.1514114
411600.0000000    0.1646471
411640.0000000    0.1745720
411680.0000000    0.1690976
411720.0000000    0.1682482
411760.0000000    0.1681434
411800.0000000    0.1623093
411840.0000000    0.1567085
411880.0000000    0.1671281
411920.0000000    0.1591271
411960.0000000    0.1731965
412000.0000000    0.1627859
412040.0000000    0.1762778
412080.0000000    0.1530465
412120.0000000    0.1666233
412160.0000000    0.1662913
412200.0000000    0.1711381
412240.0000000    0.1628987
412280.0000000    0.1715598
412320.0000000    0.1551581
412360.0000000    0.1725512
412400.0000000    0.1650309
412440.0000000    0.1565761
412480.0000000    0.1543259
412520.0000000    0.1650655
412560.0000000    0.1601450
412600.0000000    0.1628025
412640.0000000    0.1654544
412680.0000000    0.1660358
412720.0000000    0.1514622
412760.0000000    0.1733336
412800.0000000    0.1721217
412840.0000000    0.1782374
412880.0000000    0.1707492
412920.0000000    0.1681128
412960.0000000    0.1688403
413000.0000000    0.1699297
413040.0000000    0.1689668
413080.0000000    0.1699955
413120.0000000    0.1679682
413160.0000000    0.1629787
413200.0000000    0.1590990
413240.0000000    0.1635626
413280.0000000    0.1605677
413320.0000000    0.1673060
413360.0000000    0.1793482
413400.0000000    0.1867825
413440.0000000    0.1741621
413480.0000000    0.1755391
413520.0000000    0.1598838
413560.0000000    0.1549269
413600.0000000    0.1723420
413640.0000000    0.1682636
413680.0000000    0.1723732
413720.0000000    0.1755754
413760.0000000    0.1728980
413800.0000000    0.1648835
413840.0000000    0.1690515
413880.0000000    0.1566418
413920.0000000    0.1646386
413960.0000000    0.1727091
414000.0000000    0.1564977
414040.0000000    0.1724569
414080.0000000    0.1682910
414120.0000000    0.1692846
414160.0000000    0.1689369
414200.0000000    0.1602872
414240.0000000    0.1671959
414280.0000000    0.1680001
414320.0000000    0.1646326
414360.0000000    0.1809092
414400.0000000    0.1661750
414440.0000000    0.1671563
414480.0000000    0.1637190
414520.0000000    0.1708728
414560.0000000    0.1665643
414600.0000000    0.1622875
414640.0000000    0.1713940
414680.0000000    0.1513540
414720.0000000    0.1661744
414760.0000000    0.1526148
414800.0000000    0.1591032
414840.0000000    0.1606238
414880.0000000    0.1731291
414920.0000000    0.1617182
414960.0000000    0.1671849
415000.0000000    0.1739426
415040.0000000    0.1645978
415080.0000000    0.1610405
415120.0000000    0.1659857
415160.0000000    0.1516648
415200.0000000    0.1586133
415240.0000000    0.1598689
415280.0000000    0.1568563
415320.0000000    0.1587779
415360.0000000    0.1560637
415400.0000000    0.1523781
415440.0000000    0.1509940
415480.0000000    0.1530941
415520.0000000    0.1590897
415560.0000000    0.1590824
415600.0000000    0.1632025
415640.0000000    0.1612340
415680.0000000    0.1566674
415720.0000000    0.1557513
415760.0000000    0.1521730
415800.0000000    0.1529118
415840.0000000    0.1530313
415880.0000000    0.1625761
415920.0000000    0.1519364
415960.0000000    0.1551209
416000.0000000    0.1602743
416040.0000000    0.1443936
416080.0000000    0.1557168
416120.0000000    0.1548331
416160.0000000    0.1533156
416200.0000000    0.1456977
416240.0000000    0.1428064
416280.0000000    0.1564666
416320.0000000    0.1533162
416360.0000000    0.1443245
416400.0000000    0.1424498
416440.0000000    0.1468308
416480.0000000    0.1450299
416520.0000000    0.1532733
416560.0000000    0.1491436
416600.0000000    0.1498961
416640.0000000    0.1450567
416680.0000000    0.1401326
416720.0000000    0.1481949
416760.0000000    0.1537388
416800.0000000    0.1530984
416840.0000000    0.1592892
416880.0000000    0.1581629
416920.0000000    0.1486697
416960.0000000    0.1521225
417000.0000000    0.1478210
417040.0000000    0.1532357
417080.0000000    0.1606466
417120.0000000    0.1567192
417160.0000000    0.1544503
417200.0000000    0.1617522
417240.0000000    0.1714632
417280.0000000    0.1775216
417320.0000000    0.1628415
417360.0000000    0.1645281
417400.0000000    0.1630939
417440.0000000    0.1641273
417480.0000000    0.1525245
417520.0000000    0.1630955
417560.0000000    0.1590723
417600.0000000    0.1554571
417640.0000000    0.1642409
417680.0000000    0.1615026
417720.0000000    0.1743683
417760.0000000    0.1587488
417800.0000000    0.1671303
417840.0000000    0.1594928
417880.0000000    0.1452777
417920.0000000    0.1554658
417960.0000000    0.1556716
418000.0000000    0.1663490
418040.0000000    0.1581846
418080.0000000    0.1672145
418120.0000000    0.1696667
418160.0000000    0.1632967
418200.0000000    0.1606577
418240.0000000    0.1616850
418280.0000000    0.1521339
418320.0000000    0.1597918
418360.0000000    0.1451461
418400.0000000    0.1523618
418440.0000000    0.1490653
418480.0000000    0.1510884
418520.0000000    0.1625955
418560.0000000    0.1575085
418600.0000000    0.1576607
418640.0000000    0.1505444
418680.0000000    0.1536500
418720.0000000    0.1526553
418760.0000000    0.1534863
418800.0000000    0.1468994
418840.0000000    0.1531156
418880.0000000    0.1522709
418920.0000000    0.1496268
418960.0000000    0.1435919
419000.0000000    0.1526426
419040.0000000    0.1436523
419080.0000000    0.1614884
419120.0000000    0.1542726
419160.0000000    0.1555732
419200.0000000    0.1424818
419240.0000000    0.1494638
419280.0000000    0.1609609
419320.0000000    0.1575621
419360.0000000    0.1487343
419400.0000000    0.1433475
419440.0000000    0.1464780
419480.0000000    0.1430376
419520.0000000    0.1506032
419560.0000000    0.1566315
419600.0000000    0.1496891
419640.0000000    0.1539716
419680.0000000    0.1503220
419720.0000000    0.1480289
419760.0000000    0.1522431
419800.0000000    0.1509506
419840.0000000    0.1585492
419880.0000000    0.1690308
419920.0000000    0.1549871
419960.0000000    0.1428825
420000.0000000    0.1592694
420040.0000000    0.1560890
420080.0000000    0.1512395
420120.0000000    0.1539433
420160.0000000    0.1523690
420200.0000000    0.1511011
420240.0000000    0.1549795
420280.0000000    0.1580394
420320.0000000    0.1596830
420360.0000000    0.1632620
420400.0000000    0.1566209
420440.0000000    0.1626590
420480.0000000    0.1598390
420520.0000000    0.1596405
420560.0000000    0.1490269
420600.0000000    0.1506886
420640.0000000    0.1373656
420680.0000000    0.1413429
420720.0000000    0.1494748
420760.0000000    0.1534280
420800.0000000    0.1393355
420840.0000000    0.1464447
420880.0000000    0.1422370
420920.0000000    0.1465001
420960.0000000    0.1448691
421000.0000000    0.1523399
421040.0000000    0.1516456
421080.0000000    0.1451967
421120.0000000    0.1515129
421160.0000000    0.1540106
421200.0000000    0.1489686
421240.0000000    0.1491086
421280.0000000    0.1395286
421320.0000000    0.1430220
421360.0000000    0.1356685
421400.0000000    0.1473891
421440.0000000    0.1501253
421480.0000000    0.1465594
421520.0000000    0.1482783
421560.0000000    0.1501818
421600.0000000    0.1510404
421640.0000000    0.1484805
421680.0000000    0.1499021
421720.0000000    0.1491111
421760.0000000    0.1471127
421800.0000000    0.1454405
421840.0000000    0.1511703
421880.0000000    0.1567519
421920.0000000    0.1498411
421960.0000000    0.1575264
422000.0000000    0.1529116
422040.0000000    0.1532398
422080.0000000    0.1519406
422120.0000000    0.1560321
422160.0000000    0.1543493
422200.0000000    0.1674401
422240.0000000    0.1539029
422280.0000000    0.1520813
422320.0000000    0.1538661
422360.0000000    0.1478394
422400.0000000    0.1523405
422440.0000000    0.1594029
422480.0000000    0.1524248
422520.0000000    0.1521126
422560.0000000    0.1545621
422600.0000000    0.1484152
422640.0000000    0.1428059
422680.0000000    0.1505457
422720.0000000    0.1546077
422760.0000000    0.1472472
422800.0000000    0.1454930
422840.0000000    0.1600077
422880.0000000    0.1418812
422920.0000000    0.1390039
422960.0000000    0.1497485
423000.0000000    0.1424633
423040.0000000    0.1464142
423080.0000000    0.1519787
423120.0000000    0.1451712
423160.0000000    0.1496145
423200.0000000    0.1394477
423240.0000000    0.1568238
423280.0000000    0.1596240
423320.0000000    0.1523460
423360.0000000    0.1473928
423400.0000000    0.1486183
423440.0000000    0.1618041
423480.0000000    0.1474389
423520.0000000    0.1487236
423560.0000000    0.1519908
423600.0000000    0.1496249
423640.0000000    0.1373797
423680.0000000    0.1460557
423720.0000000    0.1520218
423760.0000000    0.1546821
423800.0000000    0.1486333
423840.0000000    0.1561909
423880.0000000    0.1527536
423920.0000000    0.1627272
423960.0000000    0.1535703
424000.0000000    0.1634778
424040.0000000    0.1706345
424080.0000000    0.1509052
424120.0000000    0.1514136
424160.0000000    0.1548051
424200.0000000    0.1616108
424240.0000000    0.1528002
424280.0000000    0.1530980
424320.0000000    0.1609302
424360.0000000    0.1542888
424400.0000000    0.1457064
424440.0000000    0.1448257
424480.0000000    0.1609519
424520.0000000    0.1430948
424560.0000000    0.1435538
424600.0000000    0.1447726
424640.0000000    0.1584622
424680.0000000    0.1467253
424720.0000000    0.1539445
424760.0000000    0.1458176
424800.0000000    0.1480821
424840.0000000    0.1486904
424880.0000000    0.1517573
424920.0000000    0.1616116
424960.0000000    0.1426319
425000.0000000    0.1541966
425040.0000000    0.1537120
425080.0000000    0.1502457
425120.0000000    0.1646747
425160.0000000    0.1651419
425200.0000000    0.1522347
425240.0000000    0.1462265
425280.0000000    0.1495409
425320.0000000    0.1480692
425360.0000000    0.1489006
425400.0000000    0.1553354
425440.0000000    0.1496044
425480.0000000    0.1512046
425520.0000000    0.1443676
425560.0000000    0.1505232
425600.0000000    0.1388259
425640.0000000    0.1421048
425680.0000000    0.1433617
425720.0000000    0.1378688
425760.0000000    0.1527312
425800.0000000    0.1481078
425840.0000000    0.1477546
425880.0000000    0.1495492
425920.0000000    0.1561684
425960.0000000    0.1423036
426000.0000000    0.1489952
426040.0000000    0.1413650
426080.0000000    0.1421234
426120.0000000    0.1500496
426160.0000000    0.1473920
426200.0000000    0.1570242
426240.0000000    0.1500295
426280.0000000    0.1468709
426320.0000000    0.1518988
426360.0000000    0.1446350
426400.0000000    0.1596774
426440.0000000    0.1436112
426480.0000000    0.1384445
426520.0000000    0.1488936
426560.0000000    0.1411465
426600.0000000    0.1541972
426640.0000000    0.1409184
426680.0000000    0.1534469
426720.0000000    0.1703805
426760.0000000    0.1597935
426800.0000000    0.1425164
426840.0000000    0.1451848
426880.0000000    0.1433361
426920.0000000    0.1547362
426960.0000000    0.1507549
427000.0000000    0.1431546
427040.0000000    0.1596941
427080.0000000    0.1495580
427120.0000000    0.1373082
427160.0000000    0.1510458
427200.0000000    0.1464818
427240.0000000    0.1459017
427280.0000000    0.1513177
427320.0000000    0.1646876
427360.0000000    0.1511889
427400.0000000    0.1495476
427440.0000000    0.1392246
427480.0000000    0.1485424
427520.0000000    0.1555335
427560.0000000    0.1540248
427600.0000000    0.1551084
427640.0000000    0.1546328
427680.0000000    0.1457370
427720.0000000    0.1541766
427760.0000000    0.1598586
427800.0000000    0.1549158
427840.0000000    0.1613896
427880.0000000    0.1597853
427920.0000000    0.1552354
427960.0000000    0.1485628
428000.0000000    0.1619415
428040.0000000    0.1528762
428080.0000000    0.1521868
428120.0000000    0.1555590
428160.0000000    0.1596115
428200.0000000    0.1736883
428240.0000000    0.1619089
428280.0000000    0.1525545
428320.0000000    0.1600685
428360.0000000    0.1477368
428400.0000000    0.1501617
428440.0000000    0.1554694
428480.0000000    0.1675148
428520.0000000    0.1589696
428560.0000000    0.1705385
428600.0000000    0.1561459
428640.0000000    0.1628779
428680.0000000    0.1569019
428720.0000000    0.1591987
428760.0000000    0.1546489
428800.0000000    0.1440951
428840.0000000    0.1485042
428880.0000000    0.1599357
428920.0000000    0.1492655
428960.0000000    0.1540239
429000.0000000    0.1645164
429040.0000000    0.1580707
429080.0000000    0.1546494
429120.0000000    0.1517698
429160.0000000    0.1566063
429200.0000000    0.1510026
429240.0000000    0.1574254
429280.0000000    0.1511329
429320.0000000    0.1627043
429360.0000000    0.1657971
429400.0000000    0.1741369
429440.0000000    0.1727204
429480.0000000    0.1551294
429520.0000000    0.1650030
429560.0000000    0.1686188
429600.0000000    0.1590732
429640.0000000    0.1589329
429680.0000000    0.1652647
429720.0000000    0.1647436
429760.0000000    0.1607444
429800.0000000    0.1593032
429840.0000000    0.1613089
429880.0000000    0.1573332
429920.0000000    0.1501824
429960.0000000    0.1633324
430000.0000000    0.1625049
430040.0000000    0.1600869
430080.0000000    0.1548864
430120.0000000    0.1609221
430160.0000000    0.1671895
430200.0000000    0.1565178
430240.0000000    0.1603664
430280.0000000    0.1557793
430320.0000000    0.1551758
430360.0000000    0.1539149
430400.0000000    0.1452347
430440.0000000    0.1560252
430480.0000000    0.1548651
430520.0000000    0.1435331
430560.0000000    0.1468866
430600.0000000    0.1546248
430640.0000000    0.1522571
430680.0000000    0.1525785
430720.0000000    0.1486212
430760.0000000    0.1502382
430800.0000000    0.1609896
430840.0000000    0.1519541
430880.0000000    0.1464117
430920.0000000    0.1653583
430960.0000000    0.1638547
431000.0000000    0.1610700
431040.0000000    0.1664788
431080.0000000    0.1568370
431120.0000000    0.1625777
431160.0000000    0.1587974
431200.0000000    0.1519100
431240.0000000    0.1651552
431280.0000000    0.1651151
431320.0000000    0.1602629
431360.0000000    0.1740102
431400.0000000    0.1659841
431440.0000000    0.1720783
431480.0000000    0.1799060
431520.0000000    0.1710069
431560.0000000    0.1618783
431600.0000000    0.1676032
431640.0000000    0.1725893
431680.0000000    0.1654667
431720.0000000    0.1691076
431760.0000000    0.1604743
431800.0000000    0.1560832
431840.0000000    0.1753569
431880.0000000    0.1781908
431920.0000000    0.1561950
431960.0000000    0.1671716
432000.0000000    0.1558513
432040.0000000    0.1565012
432080.0000000    0.1558434
432120.0000000    0.1514145
432160.0000000    0.1517231
432200.0000000    0.1589482
432240.0000000    0.1472984
432280.0000000    0.1536210
432320.0000000    0.1636098
432360.0000000    0.1562825
432400.0000000    0.1615871
432440.0000000    0.1633393
432480.0000000    0.1614984
432520.0000000    0.1593357
432560.0000000    0.1600805
432600.0000000    0.1706906
432640.0000000    0.1584727
432680.0000000    0.1571322
432720.0000000    0.1545509
432760.0000000    0.1605304
432800.0000000    0.1553558
432840.0000000    0.1758826
432880.0000000    0.1645116
432920.0000000    0.1512686
432960.0000000    0.1575231
433000.0000000    0.1494839
433040.0000000    0.1575531
433080.0000000    0.1510735
433120.0000000    0.1583332
433160.0000000    0.1540387
433200.0000000    0.1610516
433240.0000000    0.1499633
433280.0000000    0.1471520
433320.0000000    0.1680081
433360.0000000    0.1639312
433400.0000000    0.1581088
433440.0000000    0.1484985
433480.0000000    0.1572786
433520.0000000    0.1561347
433560.0000000    0.1532108
433600.0000000    0.1431443
433640.0000000    0.1492902
433680.0000000    0.1486398
433720.0000000    0.1475964
433760.0000000    0.1525546
433800.0000000    0.1515807
433840.0000000    0.1698907
433880.0000000    0.1473371
433920.0000000    0.1626361
433960.0000000    0.1637265
434000.0000000    0.1503326
434040.0000000    0.1534172
434080.0000000    0.1611253
434120.0000000    0.1517337
434160.0000000    0.1522869
434200.0000000    0.1474216
434240.0000000    0.1618719
434280.0000000    0.1464269
434320.0000000    0.1475390
434360.0000000    0.1520654
434400.0000000    0.1439901
434440.0000000    0.1486486
434480.0000000    0.1498991
434520.0000000    0.1470158
434560.0000000    0.1424607
434600.0000000    0.1512508
434640.0000000    0.1568131
434680.0000000    0.1638335
434720.0000000    0.1547488
434760.0000000    0.1551496
434800.0000000    0.1499633
434840.0000000    0.1554775
434880.0000000    0.1595849
434920.0000000    0.1586660
434960.0000000    0.1514535
435000.0000000    0.1481208
435040.0000000    0.1451691
435080.0000000    0.1520137
435120.0000000    0.1575696
435160.0000000    0.1590124
435200.0000000    0.1432733
435240.0000000    0.1367755
435280.0000000    0.1467385
435320.0000000    0.1488340
435360.0000000    0.1603947
435400.0000000    0.1561860
435440.0000000    0.1567642
435480.0000000    0.1484768
435520.0000000    0.1460114
435560.0000000    0.1431842
435600.0000000    0.1417546
435640.0000000    0.1436060
435680.0000000    0.1414754
435720.0000000    0.1462098
435760.0000000    0.1616323
435800.0000000    0.1461760
435840.0000000    0.1530316
435880.0000000    0.1636727
435920.0000000    0.1547692
435960.0000000    0.1515148
436000.0000000    0.1506130
436040.0000000    0.1441823
436080.0000000    0.1387876
436120.0000000    0.1424725
436160.0000000    0.1438859
436200.0000000    0.1541157
436240.0000000    0.1506035
436280.0000000    0.1474223
436320.0000000    0.1517728
436360.0000000    0.1650487
436400.0000000    0.1524899
436440.0000000    0.1583695
436480.0000000    0.1484848
436520.0000000    0.1556810
436560.0000000    0.1512102
436600.0000000    0.1497782
436640.0000000    0.1512203
436680.0000000    0.1536230
436720.0000000    0.1466222
436760.0000000    0.1506744
436800.0000000    0.1485406
436840.0000000    0.1436143
436880.0000000    0.1511367
436920.0000000    0.1567526
436960.0000000    0.1519047
437000.0000000    0.1604733
437040.0000000    0.1621969
437080.0000000    0.1627564
437120.0000000    0.1642297
437160.0000000    0.1603857
437200.0000000    0.1536925
437240.0000000    0.1614931
437280.0000000    0.1564465
437320.0000000    0.1480937
437360.0000000    0.1573861
437400.0000000    0.1601394
437440.0000000    0.1631222
437480.0000000    0.1581065
437520.0000000    0.1719550
437560.0000000    0.1567001
437600.0000000    0.1490900
437640.0000000    0.1659040
437680.0000000    0.1548149
437720.0000000    0.1452035
437760.0000000    0.1490128
437800.0000000    0.1561361
437840.0000000    0.1480116
437880.0000000    0.1507656
437920.0000000    0.1540904
437960.0000000    0.1518987
438000.0000000    0.1445329
438040.0000000    0.1566641
438080.0000000    0.1615474
438120.0000000    0.1549273
438160.0000000    0.1431095
438200.0000000    0.1435495
438240.0000000    0.1369263
438280.0000000    0.1451748
438320.0000000    0.1492108
438360.0000000    0.1527339
438400.0000000    0.1543741
438440.0000000    0.1501229
438480.0000000    0.1573389
438520.0000000    0.1378440
438560.0000000    0.1490575
438600.0000000    0.1499548
438640.0000000    0.1616422
438680.0000000    0.1529477
438720.0000000    0.1593203
438760.0000000    0.1570801
438800.0000000    0.1467467
438840.0000000    0.1587676
438880.0000000    0.1616345
438920.0000000    0.1505551
438960.0000000    0.1556248
439000.0000000    0.1562932
439040.0000000    0.1537045
439080.0000000    0.1659583
439120.0000000    0.1536728
439160.0000000    0.1565751
439200.0000000    0.1679975
439240.0000000    0.1607798
439280.0000000    0.1567763
439320.0000000    0.1587887
439360.0000000    0.1624269
439400.0000000    0.1610376
439440.0000000    0.1599472
439480.0000000    0.1598528
439520.0000000    0.1536589
439560.0000000    0.1478322
439600.0000000    0.1604942
439640.0000000    0.1467721
439680.0000000    0.1568691
439720.0000000    0.1517623
439760.0000000    0.1656955
439800.0000000    0.1513063
439840.0000000    0.1479218
439880.0000000    0.1504216
439920.0000000    0.1546661
439960.0000000    0.1509220
440000.0000000    0.1531484
440040.0000000    0.1529210
440080.0000000    0.1573666
440120.0000000    0.1631819
440160.0000000    0.1514026
440200.0000000    0.1606805
440240.0000000    0.1619531
440280.0000000    0.1627287
440320.0000000    0.1522579
440360.0000000    0.1510903
440400.0000000    0.1544633
440440.0000000    0.1519501
440480.0000000    0.1621010
440520.0000000    0.1609668
440560.0000000    0.1671870
440600.0000000    0.1574806
440640.0000000    0.1560963
440680.0000000    0.1555264
440720.0000000    0.1504347
440760.0000000    0.1522997
440800.0000000    0.1538648
440840.0000000    0.1558544
440880.0000000    0.1471835
440920.0000000    0.1446608
440960.0000000    0.1573824
441000.0000000    0.1546286
441040.0000000    0.1525075
441080.0000000    0.1540715
441120.0000000    0.1501350
441160.0000000    0.1551367
441200.0000000    0.1581786
441240.0000000    0.1683792
441280.0000000    0.1825175
441320.0000000    0.1619667
441360.0000000    0.1562726
441400.0000000    0.1686113
441440.0000000    0.1508725
441480.0000000    0.1525630
441520.0000000    0.1471174
441560.0000000    0.1532911
441600.0000000    0.1504045
441640.0000000    0.1641411
441680.0000000    0.1645670
441720.0000000    0.1559898
441760.0000000    0.1597164
441800.0000000    0.1666079
441840.0000000    0.1460146
441880.0000000    0.1448340
441920.0000000    0.1549915
441960.0000000    0.1408539
442000.0000000    0.1478374
442040.0000000    0.1553438
442080.0000000    0.1505618
442120.0000000    0.1468747
442160.0000000    0.1686000
442200.0000000    0.1528843
442240.0000000    0.1491622
442280.0000000    0.1526572
442320.0000000    0.1511775
442360.0000000    0.1460938
442400.0000000    0.1603739
442440.0000000    0.1546706
442480.0000000    0.1514935
442520.0000000    0.1470025
442560.0000000    0.1570580
442600.0000000    0.1430479
442640.0000000    0.1398422
442680.0000000    0.1459020
442720.0000000    0.1538547
442760.0000000    0.1559100
442800.0000000    0.1513084
442840.0000000    0.1464362
442880.0000000    0.1498346
442920.0000000    0.1564211
442960.0000000    0.1505991
443000.0000000    0.1500687
443040.0000000    0.1546428
443080.0000000    0.1492193
443120.0000000    0.1396439
443160.0000000    0.1502188
443200.0000000    0.1442470
443240.0000000    0.1395272
443280.0000000    0.1437061
443320.0000000    0.1453362
443360.0000000    0.1425425
443400.0000000    0.1419284
443440.0000000    0.1421809
443480.0000000    0.1416369
443520.0000000    0.1423462
443560.0000000    0.1461792
443600.0000000    0.1484904
443640.0000000    0.1508330
443680.0000000    0.1463798
443720.0000000    0.1436995
443760.0000000    0.1438943
443800.0000000    0.1346032
443840.0000000    0.1608208
443880.0000000    0.1453473
443920.0000000    0.1478410
443960.0000000    0.1376728
444000.0000000    0.1417057
444040.0000000    0.1372938
444080.0000000    0.1525080
444120.0000000    0.1442706
444160.0000000    0.1503467
444200.0000000    0.1511167
444240.0000000    0.1442783
444280.0000000    0.1445939
444320.0000000    0.1344594
444360.0000000    0.1469251
444400.0000000    0.1399372
444440.0000000    0.1518783
444480.0000000    0.1441418
444520.0000000    0.1417043
444560.0000000    0.1413131
444600.0000000    0.1441478
444640.0000000    0.1466258
444680.0000000    0.1344054
444720.0000000    0.1466294
444760.0000000    0.1493174
444800.0000000    0.1416895
444840.0000000    0.1458556
444880.0000000    0.1540560
444920.0000000    0.1414518
444960.0000000    0.1429389
445000.0000000    0.1439086
445040.0000000    0.1382566
445080.0000000    0.1409519
445120.0000000    0.1338901
445160.0000000    0.1281821
445200.0000000    0.1371798
445240.0000000    0.1446386
445280.0000000    0.1439817
445320.0000000    0.1411549
445360.0000000    0.1337367
445400.0000000    0.1381422
445440.0000000    0.1331863
445480.0000000    0.1584513
445520.0000000    0.1531065
445560.0000000    0.1514687
445600.0000000    0.1367971
445640.0000000    0.1399417
445680.0000000    0.1375479
445720.0000000    0.1401891
445760.0000000    0.1443896
445800.0000000    0.1329768
445840.0000000    0.1338287
445880.0000000    0.1406322
445920.0000000    0.1415148
445960.0000000    0.1369794
446000.0000000    0.1496238
446040.0000000    0.1523354
446080.0000000    0.1328686
446120.0000000    0.1434988
446160.0000000    0.1510605
446200.0000000    0.1484545
446240.0000000    0.1527955
446280.0000000    0.1467030
446320.0000000    0.1452514
446360.0000000    0.1423384
446400.0000000    0.1456000
446440.0000000    0.1452957
446480.0000000    0.1420672
446520.0000000    0.1453989
446560.0000000    0.1514947
446600.0000000    0.1432500
446640.0000000    0.1415769
446680.0000000    0.1460242
446720.0000000    0.1451248
446760.0000000    0.1410785
446800.0000000    0.1433853
446840.0000000    0.1415533
446880.0000000    0.1332819
446920.0000000    0.1349469
446960.0000000    0.1455877
447000.0000000    0.1374848
447040.0000000    0.1404326
447080.0000000    0.1317189
447120.0000000    0.1307099
447160.0000000    0.1391106
447200.0000000    0.1501487
447240.0000000    0.1541780
447280.0000000    0.1398531
447320.0000000    0.1500569
447360.0000000    0.1506546
447400.0000000    0.1458090
447440.0000000    0.1414453
447480.0000000    0.1429424
447520.0000000    0.1546796
447560.0000000    0.1514391
447600.0000000    0.1506587
447640.0000000    0.1468300
447680.0000000    0.1418698
447720.0000000    0.1484255
447760.0000000    0.1366258
447800.0000000    0.1522702
447840.0000000    0.1380855
447880.0000000    0.1384291
447920.0000000    0.1417334
447960.0000000    0.1371160
448000.0000000    0.1325645
448040.0000000    0.1363941
448080.0000000    0.1450523
448120.0000000    0.1495817
448160.0000000    0.1445679
448200.0000000    0.1387167
448240.0000000    0.1415066
448280.0000000    0.1361563
448320.0000000    0.1401465
448360.0000000    0.1495271
448400.0000000    0.1455542
448440.0000000    0.1573627
448480.0000000    0.1446181
448520.0000000    0.1376109
448560.0000000    0.1459984
448600.0000000    0.1474972
448640.0000000    0.1467801
448680.0000000    0.1518536
448720.0000000    0.1479154
448760.0000000    0.1546302
448800.0000000    0.1483235
448840.0000000    0.1481543
448880.0000000    0.1445456
448920.0000000    0.1555299
448960.0000000    0.1609034
449000.0000000    0.1454808
449040.0000000    0.1368360
449080.0000000    0.1490836
449120.0000000    0.1437152
449160.0000000    0.1517895
449200.0000000    0.1494720
449240.0000000    0.1516304
449280.0000000    0.1463090
449320.0000000    0.1446218
449360.0000000    0.1430175
449400.0000000    0.1595066
449440.0000000    0.1465548
449480.0000000    0.1444355
449520.0000000    0.1397617
449560.0000000    0.1501067
449600.0000000    0.1451018
449640.0000000    0.1521688
449680.0000000    0.1411563
449720.0000000    0.1542244
449760.0000000    0.1581871
449800.0000000    0.1653436
449840.0000000    0.1537959
449880.0000000    0.1467496
449920.0000000    0.1503813
449960.0000000    0.1532473
450000.0000000    0.1546868
450040.0000000    0.1467935
450080.0000000    0.1495006
450120.0000000    0.1470864
450160.0000000    0.1505121
450200.0000000    0.1462147
450240.0000000    0.1467752
450280.0000000    0.1507788
450320.0000000    0.1479674
450360.0000000    0.1425771
450400.0000000    0.1379207
450440.0000000    0.1398634
450480.0000000    0.1474234
450520.0000000    0.1461859
450560.0000000    0.1440471
450600.0000000    0.1437089
450640.0000000    0.1373106
450680.0000000    0.1389946
450720.0000000    0.1348366
450760.0000000    0.1499302
450800.0000000    0.1497364
450840.0000000    0.1443145
450880.0000000    0.1410010
450920.0000000    0.1327733
450960.0000000    0.1519537
451000.0000000    0.1521122
451040.0000000    0.1448843
451080.0000000    0.1569966
451120.0000000    0.1538221
451160.0000000    0.1563401
451200.0000000    0.1628361
451240.0000000    0.1578649
451280.0000000    0.1592743
451320.0000000    0.1481022
451360.0000000    0.1594309
451400.0000000    0.1543565
451440.0000000    0.1586645
451480.0000000    0.1621839
451520.0000000    0.1597146
451560.0000000    0.1605842
451600.0000000    0.1560316
451640.0000000    0.1532579
451680.0000000    0.1503998
451720.0000000    0.1392182
451760.0000000    0.1452399
451800.0000000    0.1515358
451840.0000000    0.1488658
451880.0000000    0.1489506
451920.0000000    0.1558809
451960.0000000    0.1365592
452000.0000000    0.1463120
452040.0000000    0.1413416
452080.0000000    0.1539072
452120.0000000    0.1480629
452160.0000000    0.1499279
452200.0000000    0.1440847
452240.0000000    0.1457319
452280.0000000    0.1389298
452320.0000000    0.1403913
452360.0000000    0.1421506
452400.0000000    0.1413378
452440.0000000    0.1420716
452480.0000000    0.1606593
452520.0000000    0.1610269
452560.0000000    0.1496198
452600.0000000    0.1410056
452640.0000000    0.1617470
452680.0000000    0.1595794
452720.0000000    0.1449400
452760.0000000    0.1475760
452800.0000000    0.1386143
452840.0000000    0.1543486
452880.0000000    0.1418922
452920.0000000    0.1450827
452960.0000000    0.1371813
453000.0000000    0.1499412
453040.0000000    0.1409205
453080.0000000    0.1473672
453120.0000000    0.1425909
453160.0000000    0.1447202
453200.0000000    0.1456222
453240.0000000    0.1689585
453280.0000000    0.1479538
453320.0000000    0.1436199
453360.0000000    0.1575639
453400.0000000    0.1437640
453440.0000000    0.1493853
453480.0000000    0.1545971
453520.0000000    0.1423786
453560.0000000    0.1625549
453600.0000000    0.1558341
453640.0000000    0.1520460
453680.0000000    0.1558593
453720.0000000    0.1548408
453760.0000000    0.1582325
453800.0000000    0.1670839
453840.0000000    0.1691146
453880.0000000    0.1578376
453920.0000000    0.1619455
453960.0000000    0.1720366
454000.0000000    0.1717555
454040.0000000    0.1645559
454080.0000000    0.1596610
454120.0000000    0.1420196
454160.0000000    0.1613201
454200.0000000    0.1618859
454240.0000000    0.1373989
454280.0000000    0.1533133
454320.0000000    0.1554998
454360.0000000    0.1596057
454400.0000000    0.1465310
454440.0000000    0.1468065
454480.0000000    0.1490001
454520.0000000    0.1517883
454560.0000000    0.1591409
454600.0000000    0.1487006
454640.0000000    0.1398438
454680.0000000    0.1527814
454720.0000000    0.1439285
454760.0000000    0.1646111
454800.0000000    0.1488239
454840.0000000    0.1391079
454880.0000000    0.1511631
454920.0000000    0.1370546
454960.0000000    0.1368856
455000.0000000    0.1432927
455040.0000000    0.1528315
455080.0000000    0.1487515
455120.0000000    0.1450758
455160.0000000    0.1499502
455200.0000000    0.1534791
455240.0000000    0.1543502
455280.0000000    0.1514169
455320.0000000    0.1498909
455360.0000000    0.1446963
455400.0000000    0.1386723
455440.0000000    0.1442140
455480.0000000    0.1501499
455520.0000000    0.1498299
455560.0000000    0.1410014
455600.0000000    0.1508275
455640.0000000    0.1574114
455680.0000000    0.1391859
455720.0000000    0.1615581
455760.0000000    0.1486956
455800.0000000    0.1594505
455840.0000000    0.1517477
455880.0000000    0.1430573
455920.0000000    0.1488035
455960.0000000    0.1481453
456000.0000000    0.1305317
456040.0000000    0.1470498
456080.0000000    0.1425224
456120.0000000    0.1450415
456160.0000000    0.1447100
456200.0000000    0.1482658
456240.0000000    0.1487424
456280.0000000    0.1489691
456320.0000000    0.1499915
456360.0000000    0.1433775
456400.0000000    0.1461484
456440.0000000    0.1471652
456480.0000000    0.1454744
456520.0000000    0.1434738
456560.0000000    0.1360264
456600.0000000    0.1490199
456640.0000000    0.1564789
456680.0000000    0.1571413
456720.0000000    0.1598681
456760.0000000    0.1392988
456800.0000000    0.1522617
456840.0000000    0.1492389
456880.0000000    0.1373219
456920.0000000    0.1405783
456960.0000000    0.1450279
457000.0000000    0.1346899
457040.0000000    0.1375102
457080.0000000    0.1447247
457120.0000000    0.1436450
457160.0000000    0.1404838
457200.0000000    0.1536078
457240.0000000    0.1478059
457280.0000000    0.1509135
457320.0000000    0.1577254
457360.0000000    0.1602648
457400.0000000    0.1527181
457440.0000000    0.1453319
457480.0000000    0.1459335
457520.0000000    0.1441109
457560.0000000    0.1573297
457600.0000000    0.1486086
457640.0000000    0.1501720
457680.0000000    0.1515303
457720.0000000    0.1477507
457760.0000000    0.1494820
457800.0000000    0.1503811
457840.0000000    0.1606738
457880.0000000    0.1484802
457920.0000000    0.1429863
457960.0000000    0.1475781
458000.0000000    0.1442426
458040.0000000    0.1565921
458080.0000000    0.1434935
458120.0000000    0.1437799
458160.0000000    0.1455794
458200.0000000    0.1424903
458240.0000000    0.1432544
458280.0000000    0.1500156
458320.0000000    0.1471178
458360.0000000    0.1477510
458400.0000000    0.1473933
458440.0000000    0.1443501
458480.0000000    0.1453118
458520.0000000    0.1525895
458560.0000000    0.1530801
458600.0000000    0.1467069
458640.0000000    0.1483070
458680.0000000    0.1545475
458720.0000000    0.1434099
458760.0000000    0.1456295
458800.0000000    0.1504719
458840.0000000    0.1572000
458880.0000000    0.1451334
458920.0000000    0.1453229
458960.0000000    0.1515346
459000.0000000    0.1540664
459040.0000000    0.1503524
459080.0000000    0.1488431
459120.0000000    0.1491727
459160.0000000    0.1525829
459200.0000000    0.1488103
459240.0000000    0.1487496
459280.0000000    0.1451394
459320.0000000    0.1517841
459360.0000000    0.1375329
459400.0000000    0.1413564
459440.0000000    0.1441323
459480.0000000    0.1544770
459520.0000000    0.1528003
459560.0000000    0.1580158
459600.0000000    0.1454568
459640.0000000    0.1465492
459680.0000000    0.1543812
459720.0000000    0.1508522
459760.0000000    0.1446502
459800.0000000    0.1509469
459840.0000000    0.1502217
459880.0000000    0.1518899
459920.0000000    0.1646717
459960.0000000    0.1454453
460000.0000000    0.1472670
460040.0000000    0.1512217
460080.0000000    0.1508863
460120.0000000    0.1454257
460160.0000000    0.1393331
460200.0000000    0.1502307
460240.0000000    0.1369137
460280.0000000    0.1423362
460320.0000000    0.1340194
460360.0000000    0.1337518
460400.0000000    0.1423146
460440.0000000    0.1357852
460480.0000000    0.1334624
460520.0000000    0.1463779
460560.0000000    0.1375677
460600.0000000    0.1377443
460640.0000000    0.1413259
460680.0000000    0.1442927
460720.0000000    0.1521289
460760.0000000    0.1380590
460800.0000000    0.1375514
460840.0000000    0.1472139
460880.0000000    0.1452560
460920.0000000    0.1493313
460960.0000000    0.1498578
461000.0000000    0.1414792
461040.0000000    0.1489730
461080.0000000    0.1421288
461120.0000000    0.1397578
461160.0000000    0.1446849
461200.0000000    0.1447402
461240.0000000    0.1471958
461280.0000000    0.1397900
461320.0000000    0.1369703
461360.0000000    0.1650272
461400.0000000    0.1469083
461440.0000000    0.1548202
461480.0000000    0.1499952
461520.0000000    0.1453338
461560.0000000    0.1487160
461600.0000000    0.1566776
461640.0000000    0.1528305
461680.0000000    0.1420970
461720.0000000    0.1479956
461760.0000000    0.1338969
461800.0000000    0.1422801
461840.0000000    0.1445858
461880.0000000    0.1526762
461920.0000000    0.1437054
461960.0000000    0.1488031
462000.0000000    0.1425335
462040.0000000    0.1492479
462080.0000000    0.1499965
462120.0000000    0.1422692
462160.0000000    0.1478668
462200.0000000    0.1465222
462240.0000000    0.1354485
462280.0000000    0.1475638
462320.0000000    0.1489834
462360.0000000    0.1575402
462400.0000000    0.1568783
462440.0000000    0.1452412
462480.0000000    0.1547181
462520.0000000    0.1519291
462560.0000000    0.1552352
462600.0000000    0.1415664
462640.0000000    0.1492266
462680.0000000    0.1481382
462720.0000000    0.1411644
462760.0000000    0.1530431
462800.0000000    0.1585577
462840.0000000    0.1426842
462880.0000000    0.1502620
462920.0000000    0.1621543
462960.0000000    0.1701226
463000.0000000    0.1581251
463040.0000000    0.1647256
463080.0000000    0.1537670
463120.0000000    0.1503951
463160.0000000    0.1457136
463200.0000000    0.1563747
463240.0000000    0.1572179
463280.0000000    0.1513317
463320.0000000    0.1553725
463360.0000000    0.1526311
463400.0000000    0.1434740
463440.0000000    0.1571268
463480.0000000    0.1524320
463520.0000000    0.1548599
463560.0000000    0.1511394
463600.0000000    0.1449901
463640.0000000    0.1421465
463680.0000000    0.1445623
463720.0000000    0.1416545
463760.0000000    0.1338210
463800.0000000    0.1399642
463840.0000000    0.1485419
463880.0000000    0.1424615
463920.0000000    0.1483370
463960.0000000    0.1416621
464000.0000000    0.1490756
464040.0000000    0.1520626
464080.0000000    0.1463927
464120.0000000    0.1408539
464160.0000000    0.1497464
464200.0000000    0.1565237
464240.0000000    0.1556720
464280.0000000    0.1398782
464320.0000000    0.1475359
464360.0000000    0.1523105
464400.0000000    0.1560529
464440.0000000    0.1487267
464480.0000000    0.1521929
464520.0000000    0.1559026
464560.0000000    0.1462003
464600.0000000    0.1427644
464640.0000000    0.1494650
464680.0000000    0.1499301
464720.0000000    0.1476907
464760.0000000    0.1540402
464800.0000000    0.1521236
464840.0000000    0.1538039
464880.0000000    0.1557008
464920.0000000    0.1398979
464960.0000000    0.1459956
465000.0000000    0.1454280
465040.0000000    0.1453682
465080.0000000    0.1483640
465120.0000000    0.1449949
465160.0000000    0.1486447
465200.0000000    0.1412593
465240.0000000    0.1507198
465280.0000000    0.1533804
465320.0000000    0.1463718
465360.0000000    0.1458367
465400.0000000    0.1492121
465440.0000000    0.1436048
465480.0000000    0.1514293
465520.0000000    0.1487338
465560.0000000    0.1521554
465600.0000000    0.1471344
465640.0000000    0.1427830
465680.0000000    0.1440996
465720.0000000    0.1430257
465760.0000000    0.1466023
465800.0000000    0.1512218
465840.0000000    0.1400308
465880.0000000    0.1404710
465920.0000000    0.1390248
465960.0000000    0.1425997
466000.0000000    0.1383106
466040.0000000    0.1408418
466080.0000000    0.1413777
466120.0000000    0.1411349
466160.0000000    0.1478798
466200.0000000    0.1423924
466240.0000000    0.1444654
466280.0000000    0.1417010
466320.0000000    0.1395433
466360.0000000    0.1500685
466400.0000000    0.1459823
466440.0000000    0.1615606
466480.0000000    0.1516107
466520.0000000    0.1573375
466560.0000000    0.1366014
466600.0000000    0.1358974
466640.0000000    0.1482867
466680.0000000    0.1548687
466720.0000000    0.1476272
466760.0000000    0.1516562
466800.0000000    0.1464681
466840.0000000    0.1517858
466880.0000000    0.1461398
466920.0000000    0.1373940
466960.0000000    0.1348897
467000.0000000    0.1410160
467040.0000000    0.1383248
467080.0000000    0.1456043
467120.0000000    0.1400027
467160.0000000    0.1394370
467200.0000000    0.1463256
467240.0000000    0.1417716
467280.0000000    0.1494139
467320.0000000    0.1482590
467360.0000000    0.1490200
467400.0000000    0.1456565
467440.0000000    0.1433879
467480.0000000    0.1387637
467520.0000000    0.1379860
467560.0000000    0.1506055
467600.0000000    0.1539011
467640.0000000    0.1432681
467680.0000000    0.1475882
467720.0000000    0.1427119
467760.0000000    0.1452234
467800.0000000    0.1431328
467840.0000000    0.1408816
467880.0000000    0.1395514
467920.0000000    0.1436813
467960.0000000    0.1515169
468000.0000000    0.1475048
468040.0000000    0.1486026
468080.0000000    0.1522900
468120.0000000    0.1418285
468160.0000000    0.1463138
468200.0000000    0.1416187
468240.0000000    0.1376169
468280.0000000    0.1424564
468320.0000000    0.1389051
468360.0000000    0.1554835
468400.0000000    0.1407947
468440.0000000    0.1426157
468480.0000000    0.1482409
468520.0000000    0.1466935
468560.0000000    0.1336198
468600.0000000    0.1477645
468640.0000000    0.1496182
468680.0000000    0.1462675
468720.0000000    0.1375341
468760.0000000    0.1443160
468800.0000000    0.1347817
468840.0000000    0.1431309
468880.0000000    0.1435719
468920.0000000    0.1503980
468960.0000000    0.1490707
469000.0000000    0.1407608
469040.0000000    0.1503184
469080.0000000    0.1495612
469120.0000000    0.1442029
469160.0000000    0.1431649
469200.0000000    0.1493796
469240.0000000    0.1448755
469280.0000000    0.1494921
469320.0000000    0.1402363
469360.0000000    0.1352939
469400.0000000    0.1409629
469440.0000000    0.1394159
469480.0000000    0.1449816
469520.0000000    0.1391086
469560.0000000    0.1395893
469600.0000000    0.1529305
469640.0000000    0.1347586
469680.0000000    0.1452132
469720.0000000    0.1450120
469760.0000000    0.1452649
469800.0000000    0.1396907
469840.0000000    0.1386946
469880.0000000    0.1448688
469920.0000000    0.1496108
469960.0000000    0.1556298
470000.0000000    0.1556431
470040.0000000    0.1432368
470080.0000000    0.1443311
470120.0000000    0.1518060
470160.0000000    0.1531369
470200.0000000    0.1409729
470240.0000000    0.1471835
470280.0000000    0.1413625
470320.0000000    0.1409959
470360.0000000    0.1413515
470400.0000000    0.1461319
470440.0000000    0.1489908
470480.0000000    0.1469845
470520.0000000    0.1451610
470560.0000000    0.1388734
470600.0000000    0.1474874
470640.0000000    0.1453352
470680.0000000    0.1402107
470720.0000000    0.1397538
470760.0000000    0.1314090
470800.0000000    0.1475853
470840.0000000    0.1461578
470880.0000000    0.1446207
470920.0000000    0.1359339
470960.0000000    0.1440743
471000.0000000    0.1335412
471040.0000000    0.1314232
471080.0000000    0.1519579
471120.0000000    0.1420818
471160.0000000    0.1381956
471200.0000000    0.1470681
471240.0000000    0.1537364
471280.0000000    0.1433641
471320.0000000    0.1502609
471360.0000000    0.1468738
471400.0000000    0.1450670
471440.0000000    0.1381055
471480.0000000    0.1376808
471520.0000000    0.1417137
471560.0000000    0.1425233
471600.0000000    0.1400702
471640.0000000    0.1545996
471680.0000000    0.1419388
471720.0000000    0.1406061
471760.0000000    0.1498661
471800.0000000    0.1527199
471840.0000000    0.1492968
471880.0000000    0.1527900
471920.0000000    0.1460134
471960.0000000    0.1576816
472000.0000000    0.1403770
472040.0000000    0.1497819
472080.0000000    0.1518988
472120.0000000    0.1536039
472160.0000000    0.1596252
472200.0000000    0.1591103
472240.0000000    0.1603242
472280.0000000    0.1600435
472320.0000000    0.1473590
472360.0000000    0.1480409
472400.0000000    0.1522220
472440.0000000    0.1501349
472480.0000000    0.1565874
472520.0000000    0.1549513
472560.0000000    0.1591536
472600.0000000    0.1531165
472640.0000000    0.1524245
472680.0000000    0.1483292
472720.0000000    0.1532803
472760.0000000    0.1356418
472800.0000000    0.1563911
472840.0000000    0.1416091
472880.0000000    0.1575866
472920.0000000    0.1581857
472960.0000000    0.1557493
473000.0000000    0.1507985
473040.0000000    0.1481209
473080.0000000    0.1438384
473120.0000000    0.1544286
473160.0000000    0.1516750
473200.0000000    0.1604142
473240.0000000    0.1664809
473280.0000000    0.1629332
473320.0000000    0.1541717
473360.0000000    0.1512397
473400.0000000    0.1451981
473440.0000000    0.1542128
473480.0000000    0.1561886
473520.0000000    0.1576169
473560.0000000    0.1661447
473600.0000000    0.1510753
473640.0000000    0.1576044
473680.0000000    0.1620318
473720.0000000    0.1487028
473760.0000000    0.1472186
473800.0000000    0.1554358
473840.0000000    0.1601200
473880.0000000    0.1425611
473920.0000000    0.1595514
473960.0000000    0.1567658
474000.0000000    0.1477549
474040.0000000    0.1552011
474080.0000000    0.1485244
474120.0000000    0.1446105
474160.0000000    0.1437954
474200.0000000    0.1512840
474240.0000000    0.1529454
474280.0000000    0.1469855
474320.0000000    0.1552697
474360.0000000    0.1508776
474400.0000000    0.1475815
474440.0000000    0.1506310
474480.0000000    0.1635654
474520.0000000    0.1718311
474560.0000000    0.1657331
474600.0000000    0.1421768
474640.0000000    0.1493678
474680.0000000    0.1538576
474720.0000000    0.1421299
474760.0000000    0.1633380
474800.0000000    0.1565924
474840.0000000    0.1445083
474880.0000000    0.1486427
474920.0000000    0.1455778
474960.0000000    0.1562445
475000.0000000    0.1477285
475040.0000000    0.1451869
475080.0000000    0.1578499
475120.0000000    0.1573171
475160.0000000    0.1525042
475200.0000000    0.1373518
475240.0000000    0.1433251
475280.0000000    0.1542997
475320.0000000    0.1550628
475360.0000000    0.1460222
475400.0000000    0.1436243
475440.0000000    0.1520421
475480.0000000    0.1525663
475520.0000000    0.1530204
475560.0000000    0.1472394
475600.0000000    0.1509322
475640.0000000    0.1530184
475680.0000000    0.1557656
475720.0000000    0.1573906
475760.0000000    0.1524141
475800.0000000    0.1502082
475840.0000000    0.1558642
475880.0000000    0.1560907
475920.0000000    0.1469672
475960.0000000    0.1621816
476000.0000000    0.1633419
476040.0000000    0.1452940
476080.0000000    0.1575952
476120.0000000    0.1468837
476160.0000000    0.1517885
476200.0000000    0.1507033
476240.0000000    0.1545438
476280.0000000    0.1635610
476320.0000000    0.1520527
476360.0000000    0.1592575
476400.0000000    0.1663009
476440.0000000    0.1549167
476480.0000000    0.1575459
476520.0000000    0.1551430
476560.0000000    0.1481522
476600.0000000    0.1422052
476640.0000000    0.1649318
476680.0000000    0.1460100
476720.0000000    0.1479280
476760.0000000    0.1521241
476800.0000000    0.1508585
476840.0000000    0.1535954
476880.0000000    0.1607664
476920.0000000    0.1595070
476960.0000000    0.1633727
477000.0000000    0.1509458
477040.0000000    0.1550574
477080.0000000    0.1593390
477120.0000000    0.1637444
477160.0000000    0.1650787
477200.0000000    0.1709380
477240.0000000    0.1761445
477280.0000000    0.1463471
477320.0000000    0.1584825
477360.0000000    0.1634428
477400.0000000    0.1540930
477440.0000000    0.1528235
477480.0000000    0.1449404
477520.0000000    0.1472225
477560.0000000    0.1459457
477600.0000000    0.1592150
477640.0000000    0.1563447
477680.0000000    0.1555193
477720.0000000    0.1591976
477760.0000000    0.1630236
477800.0000000    0.1537171
477840.0000000    0.1501201
477880.0000000    0.1554087
477920.0000000    0.1568890
477960.0000000    0.1631832
478000.0000000    0.1577314
478040.0000000    0.1493170
478080.0000000    0.1514357
478120.0000000    0.1538417
478160.0000000    0.1608409
478200.0000000    0.1629246
478240.0000000    0.1562976
478280.0000000    0.1516395
478320.0000000    0.1471209
478360.0000000    0.1517553
478400.0000000    0.1416131
478440.0000000    0.1397135
478480.0000000    0.1430877
478520.0000000    0.1454608
478560.0000000    0.1440240
478600.0000000    0.1464966
478640.0000000    0.1409971
478680.0000000    0.1544561
478720.0000000    0.1524749
478760.0000000    0.1504832
478800.0000000    0.1456545
478840.0000000    0.1508127
478880.0000000    0.1389677
478920.0000000    0.1445520
478960.0000000    0.1517216
479000.0000000    0.1480210
479040.0000000    0.1481316
479080.0000000    0.1530489
479120.0000000    0.1452367
479160.0000000    0.1470142
479200.0000000    0.1430761
479240.0000000    0.1467185
479280.0000000    0.1400298
479320.0000000    0.1466926
479360.0000000    0.1433310
479400.0000000    0.1518116
479440.0000000    0.1492735
479480.0000000    0.1534790
479520.0000000    0.1458251
479560.0000000    0.1498970
479600.0000000    0.1509232
479640.0000000    0.1502857
479680.0000000    0.1461496
479720.0000000    0.1370264
479760.0000000    0.1406552
479800.0000000    0.1427988
479840.0000000    0.1402668
479880.0000000    0.1470781
479920.0000000    0.1561227
479960.0000000    0.1495139
480000.0000000    0.1536351
480040.0000000    0.1518983
480080.0000000    0.1480013
480120.0000000    0.1644614
480160.0000000    0.1593077
480200.0000000    0.1547607
480240.0000000    0.1595410
480280.0000000    0.1511493
480320.0000000    0.1448855
480360.0000000    0.1423775
480400.0000000    0.1528862
480440.0000000    0.1456279
480480.0000000    0.1453312
480520.0000000    0.1421282
480560.0000000    0.1571464
480600.0000000    0.1484147
480640.0000000    0.1478540
480680.0000000    0.1527402
480720.0000000    0.1479097
480760.0000000    0.1560275
480800.0000000    0.1539678
480840.0000000    0.1504731
480880.0000000    0.1582497
480920.0000000    0.1491586
480960.0000000    0.1608207
481000.0000000    0.1549707
481040.0000000    0.1593833
481080.0000000    0.1622264
481120.0000000    0.1469603
481160.0000000    0.1628701
481200.0000000    0.1557863
481240.0000000    0.1462937
481280.0000000    0.1497284
481320.0000000    0.1494011
481360.0000000    0.1486799
481400.0000000    0.1402926
481440.0000000    0.1456218
481480.0000000    0.1446126
481520.0000000    0.1357961
481560.0000000    0.1420351
481600.0000000    0.1387505
481640.0000000    0.1433548
481680.0000000    0.1379485
481720.0000000    0.1521220
481760.0000000    0.1502776
481800.0000000    0.1543572
481840.0000000    0.1465957
481880.0000000    0.1461266
481920.0000000    0.1442396
481960.0000000    0.1496352
482000.0000000    0.1413041
482040.0000000    0.1547580
482080.0000000    0.1495556
482120.0000000    0.1546354
482160.0000000    0.1593020
482200.0000000    0.1572110
482240.0000000    0.1559022
482280.0000000    0.1592263
482320.0000000    0.1478765
482360.0000000    0.1448940
482400.0000000    0.1551074
482440.0000000    0.1497532
482480.0000000    0.1686134
482520.0000000    0.1510825
482560.0000000    0.1505849
482600.0000000    0.1593709
482640.0000000    0.1631381
482680.0000000    0.1583104
482720.0000000    0.1505483
482760.0000000    0.1645704
482800.0000000    0.1723605
482840.0000000    0.1630758
482880.0000000    0.1568961
482920.0000000    0.1547907
482960.0000000    0.1593696
483000.0000000    0.1614143
483040.0000000    0.1503070
483080.0000000    0.1533736
483120.0000000    0.1534251
483160.0000000    0.1503530
483200.0000000    0.1453393
483240.0000000    0.1615726
483280.0000000    0.1579749
483320.0000000    0.1433395
483360.0000000    0.1574684
483400.0000000    0.1521316
483440.0000000    0.1564572
483480.0000000    0.1565305
483520.0000000    0.1512155
483560.0000000    0.1501000
483600.0000000    0.1476763
483640.0000000    0.1581759
483680.0000000    0.1585271
483720.0000000    0.1536864
483760.0000000    0.1524112
483800.0000000    0.1496471
483840.0000000    0.1495646
483880.0000000    0.1537341
483920.0000000    0.1491196
483960.0000000    0.1545684
484000.0000000    0.1530759
484040.0000000    0.1436710
484080.0000000    0.1387768
484120.0000000    0.1577320
484160.0000000    0.1585120
484200.0000000    0.1541773
484240.0000000    0.1584532
484280.0000000    0.1715621
484320.0000000    0.1590445
484360.0000000    0.1501324
484400.0000000    0.1652010
484440.0000000    0.1697335
484480.0000000    0.1654858
484520.0000000    0.1576546
484560.0000000    0.1639030
484600.0000000    0.1831966
484640.0000000    0.1523576
484680.0000000    0.1587152
484720.0000000    0.1576729
484760.0000000    0.1521223
484800.0000000    0.1463337
484840.0000000    0.1472146
484880.0000000    0.1576205
484920.0000000    0.1507357
484960.0000000    0.1505427
485000.0000000    0.1562409
485040.0000000    0.1554599
485080.0000000    0.1635211
485120.0000000    0.1500898
485160.0000000    0.1564196
485200.0000000    0.1477550
485240.0000000    0.1583814
485280.0000000    0.1551630
485320.0000000    0.1552197
485360.0000000    0.1566495
485400.0000000    0.1508410
485440.0000000    0.1523502
485480.0000000    0.1493575
485520.0000000    0.1561029
485560.0000000    0.1508624
485600.0000000    0.1537478
485640.0000000    0.1478070
485680.0000000    0.1510722
485720.0000000    0.1470185
485760.0000000    0.1481223
485800.0000000    0.1505778
485840.0000000    0.1603750
485880.0000000    0.1488270
485920.0000000    0.1565324
485960.0000000    0.1501228
486000.0000000    0.1574766
486040.0000000    0.1457520
486080.0000000    0.1529617
486120.0000000    0.1507339
486160.0000000    0.1501473
486200.0000000    0.1598271
486240.0000000    0.1479328
486280.0000000    0.1550769
486320.0000000    0.1512270
486360.0000000    0.1492944
486400.0000000    0.1507959
486440.0000000    0.1436736
486480.0000000    0.1420460
486520.0000000    0.1413918
486560.0000000    0.1466690
486600.0000000    0.1488320
486640.0000000    0.1479974
486680.0000000    0.1502653
486720.0000000    0.1569940
486760.0000000    0.1502527
486800.0000000    0.1548569
486840.0000000    0.1684613
486880.0000000    0.1567723
486920.0000000    0.1424229
486960.0000000    0.1559420
487000.0000000    0.1557779
487040.0000000    0.1493852
487080.0000000    0.1548289
487120.0000000    0.1461424
487160.0000000    0.1593483
487200.0000000    0.1443112
487240.0000000    0.1616626
487280.0000000    0.1587061
487320.0000000    0.1732620
487360.0000000    0.1681933
487400.0000000    0.1689074
487440.0000000    0.1649501
487480.0000000    0.1586067
487520.0000000    0.1573758
487560.0000000    0.1598028
487600.0000000    0.1636084
487640.0000000    0.1537957
487680.0000000    0.1541869
487720.0000000    0.1620789
487760.0000000    0.1473245
487800.0000000    0.1463699
487840.0000000    0.1450173
487880.0000000    0.1619539
487920.0000000    0.1496722
487960.0000000    0.1605538
488000.0000000    0.1550976
488040.0000000    0.1596181
488080.0000000    0.1567517
488120.0000000    0.1539088
488160.0000000    0.1565406
488200.0000000    0.1611143
488240.0000000    0.1503065
488280.0000000    0.1586387
488320.0000000    0.1501247
488360.0000000    0.1517486
488400.0000000    0.1455304
488440.0000000    0.1618012
488480.0000000    0.1625802
488520.0000000    0.1488868
488560.0000000    0.1494313
488600.0000000    0.1519018
488640.0000000    0.1528354
488680.0000000    0.1430009
488720.0000000    0.1470033
488760.0000000    0.1505975
488800.0000000    0.1505157
488840.0000000    0.1654894
488880.0000000    0.1562441
488920.0000000    0.1504364
488960.0000000    0.1623336
489000.0000000    0.1450705
489040.0000000    0.1510805
489080.0000000    0.1543085
489120.0000000    0.1562943
489160.0000000    0.1661806
489200.0000000    0.1635431
489240.0000000    0.1618510
489280.0000000    0.1651864
489320.0000000    0.1567183
489360.0000000    0.1610504
489400.0000000    0.1505243
489440.0000000    0.1450454
489480.0000000    0.1678168
489520.0000000    0.1613626
489560.0000000    0.1496729
489600.0000000    0.1626009
489640.0000000    0.1627646
489680.0000000    0.1520378
489720.0000000    0.1525836
489760.0000000    0.1489455
489800.0000000    0.1456945
489840.0000000    0.1447788
489880.0000000    0.1554915
489920.0000000    0.1405641
489960.0000000    0.1483389
490000.0000000    0.1419633
490040.0000000    0.1440143
490080.0000000    0.1389388
490120.0000000    0.1449040
490160.0000000    0.1568826
490200.0000000    0.1548474
490240.0000000    0.1529745
490280.0000000    0.1616158
490320.0000000    0.1475846
490360.0000000    0.1579203
490400.0000000    0.1535663
490440.0000000    0.1519767
490480.0000000    0.1569417
490520.0000000    0.1576166
490560.0000000    0.1571126
490600.0000000    0.1662526
490640.0000000    0.1625526
490680.0000000    0.1565277
490720.0000000    0.1641164
490760.0000000    0.1611214
490800.0000000    0.1588108
490840.0000000    0.1552365
490880.0000000    0.1518896
490920.0000000    0.1595570
490960.0000000    0.1481507
491000.0000000    0.1605893
491040.0000000    0.1571861
491080.0000000    0.1457995
491120.0000000    0.1522543
491160.0000000    0.1478648
491200.0000000    0.1525283
491240.0000000    0.1595826
491280.0000000    0.1587195
491320.0000000    0.1574261
491360.0000000    0.1599870
491400.0000000    0.1487509
491440.0000000    0.1605065
491480.0000000    0.1543403
491520.0000000    0.1509268
491560.0000000    0.1579542
491600.0000000    0.1625649
491640.0000000    0.1469406
491680.0000000    0.1539192
491720.0000000    0.1648477
491760.0000000    0.1591171
491800.0000000    0.1591946
491840.0000000    0.1600522
491880.0000000    0.1656198
491920.0000000    0.1628899
491960.0000000    0.1634542
492000.0000000    0.1551685
492040.0000000    0.1524304
492080.0000000    0.1655729
492120.0000000    0.1625488
492160.0000000    0.1547050
492200.0000000    0.1588610
492240.0000000    0.1464595
492280.0000000    0.1623662
492320.0000000    0.1610168
492360.0000000    0.1583679
492400.0000000    0.1640315
492440.0000000    0.1625978
492480.0000000    0.1617095
492520.0000000    0.1649842
492560.0000000    0.1765132
492600.0000000    0.1614374
492640.0000000    0.1533878
492680.0000000    0.1565591
492720.0000000    0.1462462
492760.0000000    0.1548796
492800.0000000    0.1460640
492840.0000000    0.1580135
492880.0000000    0.1600765
492920.0000000    0.1591454
492960.0000000    0.1456495
493000.0000000    0.1586489
493040.0000000    0.1572915
493080.0000000    0.1533690
493120.0000000    0.1563959
493160.0000000    0.1646271
493200.0000000    0.1540363
493240.0000000    0.1655429
493280.0000000    0.1527311
493320.0000000    0.1478316
493360.0000000    0.1634208
493400.0000000    0.1532917
493440.0000000    0.1553921
493480.0000000    0.1502219
493520.0000000    0.1597139
493560.0000000    0.1529904
493600.0000000    0.1551525
493640.0000000    0.1383303
493680.0000000    0.1529709
493720.0000000    0.1634012
493760.0000000    0.1544526
493800.0000000    0.1567381
493840.0000000    0.1490562
493880.0000000    0.1651447
493920.0000000    0.1554683
493960.0000000    0.1548080
494000.0000000    0.1482074
494040.0000000    0.1507896
494080.0000000    0.1575881
494120.0000000    0.1439964
494160.0000000    0.1487512
494200.0000000    0.1525297
494240.0000000    0.1529914
494280.0000000    0.1509255
494320.0000000    0.1471519
494360.0000000    0.1425349
494400.0000000    0.1501776
494440.0000000    0.1593680
494480.0000000    0.1418665
494520.0000000    0.1549031
494560.0000000    0.1519940
494600.0000000    0.1442358
494640.0000000    0.1608889
494680.0000000    0.1476014
494720.0000000    0.1513694
494760.0000000    0.1493254
494800.0000000    0.1580568
494840.0000000    0.1444802
494880.0000000    0.1427485
494920.0000000    0.1413449
494960.0000000    0.1443104
495000.0000000    0.1587613
495040.0000000    0.1382670
495080.0000000    0.1497789
495120.0000000    0.1504471
495160.0000000    0.1555118
495200.0000000    0.1428912
495240.0000000    0.1357770
495280.0000000    0.1408554
495320.0000000    0.1426117
495360.0000000    0.1510372
495400.0000000    0.1457408
495440.0000000    0.1397489
495480.0000000    0.1436667
495520.0000000    0.1516076
495560.0000000    0.1495737
495600.0000000    0.1385694
495640.0000000    0.1571632
495680.0000000    0.1559411
495720.0000000    0.1546293
495760.0000000    0.1446703
495800.0000000    0.1489186
495840.0000000    0.1372411
495880.0000000    0.1573933
495920.0000000    0.1369569
495960.0000000    0.1375245
496000.0000000    0.1442247
496040.0000000    0.1439477
496080.0000000    0.1379994
496120.0000000    0.1354266
496160.0000000    0.1292267
496200.0000000    0.1398120
496240.0000000    0.1419775
496280.0000000    0.1418746
496320.0000000    0.1512867
496360.0000000    0.1490624
496400.0000000    0.1454804
496440.0000000    0.1451242
496480.0000000    0.1421836
496520.0000000    0.1416107
496560.0000000    0.1450881
496600.0000000    0.1554648
496640.0000000    0.1456909
496680.0000000    0.1429938
496720.0000000    0.1420554
496760.0000000    0.1420411
496800.0000000    0.1332380
496840.0000000    0.1424689
496880.0000000    0.1497964
496920.0000000    0.1515332
496960.0000000    0.1519679
497000.0000000    0.1460227
497040.0000000    0.1488595
497080.0000000    0.1453201
497120.0000000    0.1407688
497160.0000000    0.1378420
497200.0000000    0.1360205
497240.0000000    0.1431595
497280.0000000    0.1539051
497320.0000000    0.1523102
497360.0000000    0.1396684
497400.0000000    0.1501808
497440.0000000    0.1553914
497480.0000000    0.1589061
497520.0000000    0.1348545
497560.0000000    0.1536953
497600.0000000    0.1488770
497640.0000000    0.1431025
497680.0000000    0.1506893
497720.0000000    0.1527247
497760.0000000    0.1532921
497800.0000000    0.1509975
497840.0000000    0.1571823
497880.0000000    0.1444106
497920.0000000    0.1461534
497960.0000000    0.1503204
498000.0000000    0.1522239
498040.0000000    0.1417199
498080.0000000    0.1491140
498120.0000000    0.1465228
498160.0000000    0.1413019
498200.0000000    0.1506905
498240.0000000    0.1389265
498280.0000000    0.1361471
498320.0000000    0.1458250
498360.0000000    0.1379466
498400.0000000    0.1444132
498440.0000000    0.1385041
498480.0000000    0.1526347
498520.0000000    0.1381131
498560.0000000    0.1542360
498600.0000000    0.1485006
498640.0000000    0.1465599
498680.0000000    0.1459314
498720.0000000    0.1441308
498760.0000000    0.1564875
498800.0000000    0.1534744
498840.0000000    0.1469914
498880.0000000    0.1439468
498920.0000000    0.1534336
498960.0000000    0.1359807
499000.0000000    0.1411383
499040.0000000    0.1364558
499080.0000000    0.1345714
499120.0000000    0.1369478
499160.0000000    0.1380247
499200.0000000    0.1576818
499240.0000000    0.1480279
499280.0000000    0.1528738
499320.0000000    0.1434951
499360.0000000    0.1498844
499400.0000000    0.1503844
499440.0000000    0.1469953
499480.0000000    0.1552866
499520.0000000    0.1556638
499560.0000000    0.1538847
499600.0000000    0.1487908
499640.0000000    0.1496990
499680.0000000    0.1556214
499720.0000000    0.1543396
499760.0000000    0.1471426
499800.0000000    0.1476889
499840.0000000    0.1402814
499880.0000000    0.1401721
499920.0000000    0.1567959
499960.0000000    0.1528142
500000.0000000    0.1424411
500040.0000000    0.1397739
500080.0000000    0.1625155
500120.0000000    0.1514527
500160.0000000    0.1469152
500200.0000000    0.1466331
500240.0000000    0.1533358
500280.0000000    0.1424846
500320.0000000    0.1420413
500360.0000000    0.1540413
500400.0000000    0.1382800
500440.0000000    0.1472036
500480.0000000    0.1614067
500520.0000000    0.1566821
500560.0000000    0.1556418
500600.0000000    0.1431882
500640.0000000    0.1425828
500680.0000000    0.1553858
500720.0000000    0.1573510
500760.0000000    0.1515946
500800.0000000    0.1486214
500840.0000000    0.1480588
500880.0000000    0.1551231
500920.0000000    0.1395124
500960.0000000    0.1466673
501000.0000000    0.1480230
501040.0000000    0.1483353
501080.0000000    0.1509193
501120.0000000    0.1394201
501160.0000000    0.1606159
501200.0000000    0.1470382
501240.0000000    0.1647979
501280.0000000    0.1568638
501320.0000000    0.1535143
501360.0000000    0.1510433
501400.0000000    0.1664822
501440.0000000    0.1696588
501480.0000000    0.1737161
501520.0000000    0.1672661
501560.0000000    0.1624924
501600.0000000    0.1757816
501640.0000000    0.1597293
501680.0000000    0.1457766
501720.0000000    0.1412691
501760.0000000    0.1437852
501800.0000000    0.1642045
501840.0000000    0.1431913
501880.0000000    0.1654380
501920.0000000    0.1556557
501960.0000000    0.1683272
502000.0000000    0.1421646
502040.0000000    0.1511115
502080.0000000    0.1549125
502120.0000000    0.1515385
502160.0000000    0.1555599
502200.0000000    0.1447655
502240.0000000    0.1542383
502280.0000000    0.1544937
502320.0000000    0.1535263
502360.0000000    0.1546289
502400.0000000    0.1476549
502440.0000000    0.1604635
502480.0000000    0.1534190
502520.0000000    0.1590087
502560.0000000    0.1527280
502600.0000000    0.1549452
502640.0000000    0.1477567
502680.0000000    0.1451957
502720.0000000    0.1515436
502760.0000000    0.1545445
502800.0000000    0.1542888
502840.0000000    0.1647455
502880.0000000    0.1386317
502920.0000000    0.1541991
502960.0000000    0.1530482
503000.0000000    0.1472192
503040.0000000    0.1547487
503080.0000000    0.1500582
503120.0000000    0.1544677
503160.0000000    0.1490938
503200.0000000    0.1414831
503240.0000000    0.1535687
503280.0000000    0.1377646
503320.0000000    0.1568078
503360.0000000    0.1490148
503400.0000000    0.1508376
503440.0000000    0.1558340
503480.0000000    0.1474601
503520.0000000    0.1572796
503560.0000000    0.1499960
503600.0000000    0.1520326
503640.0000000    0.1557067
503680.0000000    0.1580721
503720.0000000    0.1507368
503760.0000000    0.1620593
503800.0000000    0.1641392
503840.0000000    0.1477361
503880.0000000    0.1563288
503920.0000000    0.1597530
503960.0000000    0.1516591
504000.0000000    0.1666885
504040.0000000    0.1549015
504080.0000000    0.1568458
504120.0000000    0.1486413
504160.0000000    0.1729785
504200.0000000    0.1600762
504240.0000000    0.1406279
504280.0000000    0.1588190
504320.0000000    0.1493515
504360.0000000    0.1568826
504400.0000000    0.1525263
504440.0000000    0.1543983
504480.0000000    0.1547633
504520.0000000    0.1551702
504560.0000000    0.1513160
504600.0000000    0.1494404
504640.0000000    0.1592781
504680.0000000    0.1544456
504720.0000000    0.1615289
504760.0000000    0.1501868
504800.0000000    0.1466397
504840.0000000    0.1607232
504880.0000000    0.1509310
504920.0000000    0.1555788
504960.0000000    0.1648332
505000.0000000    0.1532851
505040.0000000    0.1640393
505080.0000000    0.1671531
505120.0000000    0.1559357
505160.0000000    0.1576671
505200.0000000    0.1537906
505240.0000000    0.1439517
505280.0000000    0.1575734
505320.0000000    0.1594964
505360.0000000    0.1450646
505400.0000000    0.1465883
505440.0000000    0.1493800
505480.0000000    0.1588550
505520.0000000    0.1622250
505560.0000000    0.1472105
505600.0000000    0.1542693
505640.0000000    0.1439799
505680.0000000    0.1438517
505720.0000000    0.1438668
505760.0000000    0.1464549
505800.0000000    0.1547483
505840.0000000    0.1537640
505880.0000000    0.1521151
505920.0000000    0.1604203
505960.0000000    0.1573149
506000.0000000    0.1416990
506040.0000000    0.1579804
506080.0000000    0.1524407
506120.0000000    0.1306943
506160.0000000    0.1360525
506200.0000000    0.1306739
506240.0000000    0.1378339
506280.0000000    0.1439760
506320.0000000    0.1421048
506360.0000000    0.1502772
506400.0000000    0.1482286
506440.0000000    0.1469298
506480.0000000    0.1394233
506520.0000000    0.1389011
506560.0000000    0.1492149
506600.0000000    0.1558483
506640.0000000    0.1405114
506680.0000000    0.1386984
506720.0000000    0.1505400
506760.0000000    0.1513640
506800.0000000    0.1590454
506840.0000000    0.1390466
506880.0000000    0.1502320
506920.0000000    0.1453652
506960.0000000    0.1554028
507000.0000000    0.1435801
507040.0000000    0.1439599
507080.0000000    0.1449071
507120.0000000    0.1468640
507160.0000000    0.1513436
507200.0000000    0.1549936
507240.0000000    0.1454760
507280.0000000    0.1598949
507320.0000000    0.1546294
507360.0000000    0.1621387
507400.0000000    0.1565881
507440.0000000    0.1538939
507480.0000000    0.1469250
507520.0000000    0.1568454
507560.0000000    0.1423811
507600.0000000    0.1453761
507640.0000000    0.1569176
507680.0000000    0.1643946
507720.0000000    0.1485911
507760.0000000    0.1643435
507800.0000000    0.1444459
507840.0000000    0.1543594
507880.0000000    0.1602859
507920.0000000    0.1555836
507960.0000000    0.1650018
508000.0000000    0.1657052
508040.0000000    0.1576116
508080.0000000    0.1539758
508120.0000000    0.1623640
508160.0000000    0.1570175
508200.0000000    0.1519297
508240.0000000    0.1463604
508280.0000000    0.1464171
508320.0000000    0.1667095
508360.0000000    0.1635346
508400.0000000    0.1768605
508440.0000000    0.1558953
508480.0000000    0.1504984
508520.0000000    0.1608984
508560.0000000    0.1646125
508600.0000000    0.1570309
508640.0000000    0.1645283
508680.0000000    0.1659904
508720.0000000    0.1645730
508760.0000000    0.1644595
508800.0000000    0.1532142
508840.0000000    0.1568214
508880.0000000    0.1756337
508920.0000000    0.1660579
508960.0000000    0.1527088
509000.0000000    0.1588111
509040.0000000    0.1520635
509080.0000000    0.1604534
509120.0000000    0.1544397
509160.0000000    0.1625044
509200.0000000    0.1490299
509240.0000000    0.1586208
509280.0000000    0.1565695
509320.0000000    0.1711437
509360.0000000    0.1553538
509400.0000000    0.1589869
509440.0000000    0.1655926
509480.0000000    0.1535715
509520.0000000    0.1531022
509560.0000000    0.1493577
509600.0000000    0.1609715
509640.0000000    0.1600913
509680.0000000    0.1510448
509720.0000000    0.1456855
509760.0000000    0.1528525
509800.0000000    0.1566619
509840.0000000    0.1723399
509880.0000000    0.1470316
509920.0000000    0.1569243
509960.0000000    0.1503993
510000.0000000    0.1498471
510040.0000000    0.1430615
510080.0000000    0.1387018
510120.0000000    0.1342270
510160.0000000    0.1339010
510200.0000000    0.1395361
510240.0000000    0.1345867
510280.0000000    0.1450115
510320.0000000    0.1363003
510360.0000000    0.1374558
510400.0000000    0.1450216
510440.0000000    0.1462199
510480.0000000    0.1545813
510520.0000000    0.1515775
510560.0000000    0.1479319
510600.0000000    0.1613108
510640.0000000    0.1544814
510680.0000000    0.1544935
510720.0000000    0.1766918
510760.0000000    0.1533841
510800.0000000    0.1664899
510840.0000000    0.1531382
510880.0000000    0.1582445
510920.0000000    0.1694593
510960.0000000    0.1619844
511000.0000000    0.1551326
511040.0000000    0.1626269
511080.0000000    0.1650900
511120.0000000    0.1561040
511160.0000000    0.1537164
511200.0000000    0.1551380
511240.0000000    0.1552089
511280.0000000    0.1523411
511320.0000000    0.1577121
511360.0000000    0.1672612
511400.0000000    0.1642766
511440.0000000    0.1559202
511480.0000000    0.1561782
511520.0000000    0.1507310
511560.0000000    0.1593880
511600.0000000    0.1597114
511640.0000000    0.1504263
511680.0000000    0.1533647
511720.0000000    0.1682183
511760.0000000    0.1557622
511800.0000000    0.1514191
511840.0000000    0.1582644
511880.0000000    0.1469990
511920.0000000    0.1560196
511960.0000000    0.1585759
512000.0000000    0.1655979
512040.0000000    0.1519923
512080.0000000    0.1547826
512120.0000000    0.1778143
512160.0000000    0.1660468
512200.0000000    0.1502818
512240.0000000    0.1639673
512280.0000000    0.1666486
512320.0000000    0.1597181
512360.0000000    0.1660888
512400.0000000    0.1681681
512440.0000000    0.1740803
512480.0000000    0.1684123
512520.0000000    0.1612711
512560.0000000    0.1819614
512600.0000000    0.1830866
512640.0000000    0.1733610
512680.0000000    0.1733002
512720.0000000    0.1749898
512760.0000000    0.1787875
512800.0000000    0.1661167
512840.0000000    0.1670525
512880.0000000    0.1706413
512920.0000000    0.1691583
512960.0000000    0.1622458
513000.0000000    0.1718557
513040.0000000    0.1672732
513080.0000000    0.1768165
513120.0000000    0.1611755
513160.0000000    0.1659717
513200.0000000    0.1599852
513240.0000000    0.1591178
513280.0000000    0.1594364
513320.0000000    0.1588708
513360.0000000    0.1555988
513400.0000000    0.1573730
513440.0000000    0.1636380
513480.0000000    0.1567577
513520.0000000    0.1518601
513560.0000000    0.1631074
513600.0000000    0.1675760
513640.0000000    0.1707454
513680.0000000    0.1513621
513720.0000000    0.1670183
513760.0000000    0.1590105
513800.0000000    0.1585916
513840.0000000    0.1576103
513880.0000000    0.1630052
513920.0000000    0.1676085
513960.0000000    0.1728212
514000.0000000    0.1531341
514040.0000000    0.1559782
514080.0000000    0.1731343
514120.0000000    0.1626223
514160.0000000    0.1648648
514200.0000000    0.1694483
514240.0000000    0.1657387
514280.0000000    0.1696301
514320.0000000    0.1559688
514360.0000000    0.1607433
514400.0000000    0.1712580
514440.0000000    0.1602793
514480.0000000    0.1750970
514520.0000000    0.1628559
514560.0000000    0.1646934
514600.0000000    0.1700055
514640.0000000    0.1556258
514680.0000000    0.1669276
514720.0000000    0.1630137
514760.0000000    0.1476581
514800.0000000    0.1444244
514840.0000000    0.1496861
514880.0000000    0.1542990
514920.0000000    0.1569222
514960.0000000    0.1621726
515000.0000000    0.1614013
515040.0000000    0.1532649
515080.0000000    0.1574363
515120.0000000    0.1536197
515160.0000000    0.1565814
515200.0000000    0.1554152
515240.0000000    0.1588699
515280.0000000    0.1650838
515320.0000000    0.1594453
515360.0000000    0.1445244
515400.0000000    0.1424932
515440.0000000    0.1351241
515480.0000000    0.1616248
515520.0000000    0.1566447
515560.0000000    0.1555945
515600.0000000    0.1620253
515640.0000000    0.1561150
515680.0000000    0.1556964
515720.0000000    0.1532777
515760.0000000    0.1541977
515800.0000000    0.1528032
515840.0000000    0.1540473
515880.0000000    0.1490287
515920.0000000    0.1527332
515960.0000000    0.1512338
516000.0000000    0.1469270
516040.0000000    0.1563165
516080.0000000    0.1469024
516120.0000000    0.1486003
516160.0000000    0.1498534
516200.0000000    0.1477635
516240.0000000    0.1410514
516280.0000000    0.1428137
516320.0000000    0.1389586
516360.0000000    0.1490722
516400.0000000    0.1559908
516440.0000000    0.1603957
516480.0000000    0.1523634
516520.0000000    0.1552920
516560.0000000    0.1618906
516600.0000000    0.1410980
516640.0000000    0.1481740
516680.0000000    0.1624237
516720.0000000    0.1454725
516760.0000000    0.1449761
516800.0000000    0.1540557
516840.0000000    0.1472637
516880.0000000    0.1633108
516920.0000000    0.1447709
516960.0000000    0.1406567
517000.0000000    0.1543977
517040.0000000    0.1441622
517080.0000000    0.1536892
517120.0000000    0.1515592
517160.0000000    0.1543899
517200.0000000    0.1600121
517240.0000000    0.1546076
517280.0000000    0.1539328
517320.0000000    0.1424623
517360.0000000    0.1489575
517400.0000000    0.1344310
517440.0000000    0.1372938
517480.0000000    0.1445463
517520.0000000    0.1385380
517560.0000000    0.1480955
517600.0000000    0.1543296
517640.0000000    0.1627923
517680.0000000    0.1605531
517720.0000000    0.1551376
517760.0000000    0.1584717
517800.0000000    0.1478078
517840.0000000    0.1444434
517880.0000000    0.1432939
517920.0000000    0.1403070
517960.0000000    0.1424735
518000.0000000    0.1508645
518040.0000000    0.1564062
518080.0000000    0.1477437
518120.0000000    0.1555394
518160.0000000    0.1532960
518200.0000000    0.1559752
518240.0000000    0.1542806
518280.0000000    0.1654345
518320.0000000    0.1590925
518360.0000000    0.1546030
518400.0000000    0.1566001
518440.0000000    0.1523448
518480.0000000    0.1536318
518520.0000000    0.1677975
518560.0000000    0.1558006
518600.0000000    0.1718164
518640.0000000    0.1618106
518680.0000000    0.1614879
518720.0000000    0.1794563
518760.0000000    0.1578647
518800.0000000    0.1554796
518840.0000000    0.1565664
518880.0000000    0.1420509
518920.0000000    0.1603805
518960.0000000    0.1663407
519000.0000000    0.1620250
519040.0000000    0.1605658
519080.0000000    0.1571392
519120.0000000    0.1402580
519160.0000000    0.1493343
519200.0000000    0.1621500
519240.0000000    0.1544045
519280.0000000    0.1581290
519320.0000000    0.1514750
519360.0000000    0.1638111
519400.0000000    0.1476120
519440.0000000    0.1430060
519480.0000000    0.1461616
519520.0000000    0.1434733
519560.0000000    0.1448043
519600.0000000    0.1648217
519640.0000000    0.1501293
519680.0000000    0.1526002
519720.0000000    0.1505070
519760.0000000    0.1484796
519800.0000000    0.1456059
519840.0000000    0.1381308
519880.0000000    0.1449781
519920.0000000    0.1435026
519960.0000000    0.1341854
520000.0000000    0.1377181
520040.0000000    0.1496849
520080.0000000    0.1537513
520120.0000000    0.1361958
520160.0000000    0.1370749
520200.0000000    0.1493431
520240.0000000    0.1483993
520280.0000000    0.1543742
520320.0000000    0.1460071
520360.0000000    0.1534551
520400.0000000    0.1532627
520440.0000000    0.1419976
520480.0000000    0.1459444
520520.0000000    0.1447913
520560.0000000    0.1402741
520600.0000000    0.1502080
520640.0000000    0.1420227
520680.0000000    0.1450745
520720.0000000    0.1460704
520760.0000000    0.1446985
520800.0000000    0.1577200
520840.0000000    0.1420818
520880.0000000    0.1444400
520920.0000000    0.1534553
520960.0000000    0.1446802
521000.0000000    0.1513109
521040.0000000    0.1452911
521080.0000000    0.1437297
521120.0000000    0.1373300
521160.0000000    0.1352413
521200.0000000    0.1312911
521240.0000000    0.1283946
521280.0000000    0.1438327
521320.0000000    0.1372949
521360.0000000    0.1375209
521400.0000000    0.1301791
521440.0000000    0.1433388
521480.0000000    0.1379483
521520.0000000    0.1270455
521560.0000000    0.1321427
521600.0000000    0.1327032
521640.0000000    0.1502538
521680.0000000    0.1401747
521720.0000000    0.1379215
521760.0000000    0.1341407
521800.0000000    0.1411094
521840.0000000    0.1332640
521880.0000000    0.1387967
521920.0000000    0.1468463
521960.0000000    0.1418789
522000.0000000    0.1300415
522040.0000000    0.1385292
522080.0000000    0.1383021
522120.0000000    0.1436231
522160.0000000    0.1369917
522200.0000000    0.1445815
522240.0000000    0.1392620
522280.0000000    0.1393060
522320.0000000    0.1476560
522360.0000000    0.1422005
522400.0000000    0.1560218
522440.0000000    0.1399372
522480.0000000    0.1376866
522520.0000000    0.1341377
522560.0000000    0.1479531
522600.0000000    0.1443750
522640.0000000    0.1412703
522680.0000000    0.1457681
522720.0000000    0.1376351
522760.0000000    0.1430931
522800.0000000    0.1561411
522840.0000000    0.1509404
522880.0000000    0.1407932
522920.0000000    0.1354923
522960.0000000    0.1447402
523000.0000000    0.1535861
523040.0000000    0.1377464
523080.0000000    0.1554744
523120.0000000    0.1564617
523160.0000000    0.1529065
523200.0000000    0.1392970
523240.0000000    0.1424509
523280.0000000    0.1386534
523320.0000000    0.1365373
523360.0000000    0.1388183
523400.0000000    0.1357533
523440.0000000    0.1502983
523480.0000000    0.1511892
523520.0000000    0.1440783
523560.0000000    0.1491466
523600.0000000    0.1436344
523640.0000000    0.1478478
523680.0000000    0.1398051
523720.0000000    0.1436602
523760.0000000    0.1420978
523800.0000000    0.1451547
523840.0000000    0.1503131
523880.0000000    0.1405865
523920.0000000    0.1502142
523960.0000000    0.1581975
524000.0000000    0.1436351
524040.0000000    0.1420276
524080.0000000    0.1388157
524120.0000000    0.1425496
524160.0000000    0.1504491
524200.0000000    0.1432630
524240.0000000    0.1520965
524280.0000000    0.1491934
524320.0000000    0.1372184
524360.0000000    0.1410978
524400.0000000    0.1460496
524440.0000000    0.1560034
524480.0000000    0.1389042
524520.0000000    0.1413397
524560.0000000    0.1572498
524600.0000000    0.1536110
524640.0000000    0.1402728
524680.0000000    0.1480223
524720.0000000    0.1444810
524760.0000000    0.1502053
524800.0000000    0.1480334
524840.0000000    0.1477812
524880.0000000    0.1401664
524920.0000000    0.1528412
524960.0000000    0.1433117
525000.0000000    0.1507120
525040.0000000    0.1501687
525080.0000000    0.1458554
525120.0000000    0.1547137
525160.0000000    0.1523270
525200.0000000    0.1557988
525240.0000000    0.1488459
525280.0000000    0.1533474
525320.0000000    0.1482125
525360.0000000    0.1482387
525400.0000000    0.1414346
525440.0000000    0.1522519
525480.0000000    0.1373021
525520.0000000    0.1431653
525560.0000000    0.1450072
525600.0000000    0.1497971
525640.0000000    0.1444078
525680.0000000    0.1497538
525720.0000000    0.1399966
525760.0000000    0.1463563
525800.0000000    0.1381190
525840.0000000    0.1374005
525880.0000000    0.1261077
525920.0000000    0.1317705
525960.0000000    0.1481129
526000.0000000    0.1482629
526040.0000000    0.1409470
526080.0000000    0.1456403
526120.0000000    0.1354896
526160.0000000    0.1473520
526200.0000000    0.1393633
526240.0000000    0.1462081
526280.0000000    0.1395436
526320.0000000    0.1460059
526360.0000000    0.1561953
526400.0000000    0.1424651
526440.0000000    0.1459602
526480.0000000    0.1442920
526520.0000000    0.1460245
526560.0000000    0.1470625
526600.0000000    0.1534082
526640.0000000    0.1506367
526680.0000000    0.1492580
526720.0000000    0.1459427
526760.0000000    0.1501192
526800.0000000    0.1425003
526840.0000000    0.1451050
526880.0000000    0.1540308
526920.0000000    0.1510760
526960.0000000    0.1458931
527000.0000000    0.1481867
527040.0000000    0.1488358
527080.0000000    0.1583710
527120.0000000    0.1395820
527160.0000000    0.1448279
527200.0000000    0.1395437
527240.0000000    0.1390184
527280.0000000    0.1327936
527320.0000000    0.1439623
527360.0000000    0.1323597
527400.0000000    0.1357076
527440.0000000    0.1452865
527480.0000000    0.1424214
527520.0000000    0.1433998
527560.0000000    0.1593151
527600.0000000    0.1604689
527640.0000000    0.1468139
527680.0000000    0.1507952
527720.0000000    0.1496220
527760.0000000    0.1512041
527800.0000000    0.1476671
527840.0000000    0.1478687
527880.0000000    0.1541567
527920.0000000    0.1516986
527960.0000000    0.1566137
528000.0000000    0.1648006
528040.0000000    0.1716136
528080.0000000    0.1659762
528120.0000000    0.1555783
528160.0000000    0.1651598
528200.0000000    0.1557400
528240.0000000    0.1464494
528280.0000000    0.1567643
528320.0000000    0.1526560
528360.0000000    0.1419894
528400.0000000    0.1303199
528440.0000000    0.1395381
528480.0000000    0.1463983
528520.0000000    0.1415706
528560.0000000    0.1430869
528600.0000000    0.1390144
528640.0000000    0.1428129
528680.0000000    0.1497835
528720.0000000    0.1439079
528760.0000000    0.1418808
528800.0000000    0.1429443
528840.0000000    0.1455865
528880.0000000    0.1367817
528920.0000000    0.1489602
528960.0000000    0.1408787
529000.0000000    0.1458258
529040.0000000    0.1300563
529080.0000000    0.1412788
529120.0000000    0.1385517
529160.0000000    0.1295626
529200.0000000    0.1316023
529240.0000000    0.1374468
529280.0000000    0.1382666
529320.0000000    0.1247130
529360.0000000    0.1525306
529400.0000000    0.1480250
529440.0000000    0.1416168
529480.0000000    0.1387023
529520.0000000    0.1429855
529560.0000000    0.1388550
529600.0000000    0.1381635
529640.0000000    0.1393116
529680.0000000    0.1447919
529720.0000000    0.1401065
529760.0000000    0.1443852
529800.0000000    0.1421455
529840.0000000    0.1550029
529880.0000000    0.1463165
529920.0000000    0.1581515
529960.0000000    0.1464951
530000.0000000    0.1550625
530040.0000000    0.1560863
530080.0000000    0.1387594
530120.0000000    0.1328556
530160.0000000    0.1461336
530200.0000000    0.1517054
530240.0000000    0.1548658
530280.0000000    0.1362854
530320.0000000    0.1399981
530360.0000000    0.1435313
530400.0000000    0.1498195
530440.0000000    0.1401213
530480.0000000    0.1446589
530520.0000000    0.1501624
530560.0000000    0.1445624
530600.0000000    0.1454854
530640.0000000    0.1597507
530680.0000000    0.1601175
530720.0000000    0.1340666
530760.0000000    0.1366272
530800.0000000    0.1485631
530840.0000000    0.1355283
530880.0000000    0.1417556
530920.0000000    0.1395992
530960.0000000    0.1456036
531000.0000000    0.1420113
531040.0000000    0.1326445
531080.0000000    0.1276100
531120.0000000    0.1442633
531160.0000000    0.1392417
531200.0000000    0.1498049
531240.0000000    0.1552551
531280.0000000    0.1436910
531320.0000000    0.1425072
531360.0000000    0.1435503
531400.0000000    0.1373295
531440.0000000    0.1388635
531480.0000000    0.1419284
531520.0000000    0.1456270
531560.0000000    0.1387462
531600.0000000    0.1539588
531640.0000000    0.1578096
531680.0000000    0.1472979
531720.0000000    0.1451197
531760.0000000    0.1459103
531800.0000000    0.1417568
531840.0000000    0.1479841
531880.0000000    0.1391674
531920.0000000    0.1463005
531960.0000000    0.1432760
532000.0000000    0.1507675
532040.0000000    0.1538169
532080.0000000    0.1488396
532120.0000000    0.1514050
532160.0000000    0.1447176
532200.0000000    0.1339411
532240.0000000    0.1322715
532280.0000000    0.1370517
532320.0000000    0.1432096
532360.0000000    0.1453006
532400.0000000    0.1380805
532440.0000000    0.1405811
532480.0000000    0.1466129
532520.0000000    0.1392505
532560.0000000    0.1364483
532600.0000000    0.1485596
532640.0000000    0.1458401
532680.0000000    0.1431621
532720.0000000    0.1415239
532760.0000000    0.1506595
532800.0000000    0.1348100
532840.0000000    0.1523697
532880.0000000    0.1487558
532920.0000000    0.1541858
532960.0000000    0.1432804
533000.0000000    0.1357956
533040.0000000    0.1383675
533080.0000000    0.1408887
533120.0000000    0.1435324
533160.0000000    0.1421802
533200.0000000    0.1400145
533240.0000000    0.1354949
533280.0000000    0.1330965
533320.0000000    0.1369785
533360.0000000    0.1513146
533400.0000000    0.1379430
533440.0000000    0.1508374
533480.0000000    0.1432647
533520.0000000    0.1415335
533560.0000000    0.1547494
533600.0000000    0.1333853
533640.0000000    0.1301178
533680.0000000    0.1358382
533720.0000000    0.1383079
533760.0000000    0.1380630
533800.0000000    0.1501008
533840.0000000    0.1457890
533880.0000000    0.1522000
533920.0000000    0.1514443
533960.0000000    0.1482077
534000.0000000    0.1384463
534040.0000000    0.1415599
534080.0000000    0.1361014
534120.0000000    0.1330436
534160.0000000    0.1371123
534200.0000000    0.1249608
534240.0000000    0.1311003
534280.0000000    0.1325964
534320.0000000    0.1333183
534360.0000000    0.1430773
534400.0000000    0.1315175
534440.0000000    0.1419690
534480.0000000    0.1357282
534520.0000000    0.1308126
534560.0000000    0.1394937
534600.0000000    0.1404449
534640.0000000    0.1434172
534680.0000000    0.1447682
534720.0000000    0.1404413
534760.0000000    0.1378764
534800.0000000    0.1432010
534840.0000000    0.1417060
534880.0000000    0.1368558
534920.0000000    0.1376017
534960.0000000    0.1323784
535000.0000000    0.1413539
535040.0000000    0.1464675
535080.0000000    0.1393372
535120.0000000    0.1336958
535160.0000000    0.1387735
535200.0000000    0.1371695
535240.0000000    0.1429765
535280.0000000    0.1395346
535320.0000000    0.1398737
535360.0000000    0.1356160
535400.0000000    0.1337433
535440.0000000    0.1285553
535480.0000000    0.1302516
535520.0000000    0.1337311
535560.0000000    0.1361464
535600.0000000    0.1358926
535640.0000000    0.1347178
535680.0000000    0.1309866
535720.0000000    0.1362726
535760.0000000    0.1308798
535800.0000000    0.1377415
535840.0000000    0.1405862
535880.0000000    0.1341958
535920.0000000    0.1359420
535960.0000000    0.1381052
536000.0000000    0.1282258
536040.0000000    0.1330902
536080.0000000    0.1382936
536120.0000000    0.1359959
536160.0000000    0.1348644
536200.0000000    0.1366168
536240.0000000    0.1439114
536280.0000000    0.1429315
536320.0000000    0.1468792
536360.0000000    0.1479805
536400.0000000    0.1412862
536440.0000000    0.1499339
536480.0000000    0.1430477
536520.0000000    0.1385002
536560.0000000    0.1526755
536600.0000000    0.1396666
536640.0000000    0.1420163
536680.0000000    0.1424133
536720.0000000    0.1566432
536760.0000000    0.1361709
536800.0000000    0.1468204
536840.0000000    0.1394704
536880.0000000    0.1587718
536920.0000000    0.1406572
536960.0000000    0.1429174
537000.0000000    0.1428866
537040.0000000    0.1330460
537080.0000000    0.1435585
537120.0000000    0.1347535
537160.0000000    0.1480522
537200.0000000    0.1442464
537240.0000000    0.1421417
537280.0000000    0.1534422
537320.0000000    0.1375136
537360.0000000    0.1391826
537400.0000000    0.1479614
537440.0000000    0.1413115
537480.0000000    0.1353385
537520.0000000    0.1437944
537560.0000000    0.1460067
537600.0000000    0.1296107
537640.0000000    0.1413863
537680.0000000    0.1405860
537720.0000000    0.1499086
537760.0000000    0.1477110
537800.0000000    0.1354721
537840.0000000    0.1440605
537880.0000000    0.1376356
537920.0000000    0.1389842
537960.0000000    0.1273443
538000.0000000    0.1385658
538040.0000000    0.1447278
538080.0000000    0.1305667
538120.0000000    0.1336374
538160.0000000    0.1346993
538200.0000000    0.1419321
538240.0000000    0.1313048
538280.0000000    0.1424669
538320.0000000    0.1395729
538360.0000000    0.1382855
538400.0000000    0.1368163
538440.0000000    0.1391280
538480.0000000    0.1375962
538520.0000000    0.1337440
538560.0000000    0.1334855
538600.0000000    0.1340759
538640.0000000    0.1329450
538680.0000000    0.1421480
538720.0000000    0.1386422
538760.0000000    0.1346055
538800.0000000    0.1416106
538840.0000000    0.1301415
538880.0000000    0.1332728
538920.0000000    0.1375172
538960.0000000    0.1332594
539000.0000000    0.1372785
539040.0000000    0.1393967
539080.0000000    0.1531794
539120.0000000    0.1364034
539160.0000000    0.1404968
539200.0000000    0.1428297
539240.0000000    0.1346243
539280.0000000    0.1354800
539320.0000000    0.1372465
539360.0000000    0.1317530
539400.0000000    0.1423077
539440.0000000    0.1322708
539480.0000000    0.1408726
539520.0000000    0.1379671
539560.0000000    0.1352584
539600.0000000    0.1400803
539640.0000000    0.1345300
539680.0000000    0.1407451
539720.0000000    0.1382984
539760.0000000    0.1388301
539800.0000000    0.1436656
539840.0000000    0.1410199
539880.0000000    0.1444933
539920.0000000    0.1283315
539960.0000000    0.1309966
540000.0000000    0.1429913
540040.0000000    0.1433821
540080.0000000    0.1424581
540120.0000000    0.1430838
540160.0000000    0.1406336
540200.0000000    0.1455964
540240.0000000    0.1474517
540280.0000000    0.1388635
540320.0000000    0.1405510
540360.0000000    0.1527205
540400.0000000    0.1381744
540440.0000000    0.1320736
540480.0000000    0.1351043
540520.0000000    0.1429579
540560.0000000    0.1380027
540600.0000000    0.1310402
540640.0000000    0.1326321
540680.0000000    0.1392368
540720.0000000    0.1388885
540760.0000000    0.1283536
540800.0000000    0.1359663
540840.0000000    0.1409017
540880.0000000    0.1328327
540920.0000000    0.1382584
540960.0000000    0.1411822
541000.0000000    0.1371013
541040.0000000    0.1528043
541080.0000000    0.1415314
541120.0000000    0.1418718
541160.0000000    0.1410636
541200.0000000    0.1403738
541240.0000000    0.1405131
541280.0000000    0.1341535
541320.0000000    0.1339692
541360.0000000    0.1362615
541400.0000000    0.1389725
541440.0000000    0.1372495
541480.0000000    0.1361384
541520.0000000    0.1440984
541560.0000000    0.1519029
541600.0000000    0.1481611
541640.0000000    0.1477997
541680.0000000    0.1424401
541720.0000000    0.1398774
541760.0000000    0.1351253
541800.0000000    0.1398687
541840.0000000    0.1297059
541880.0000000    0.1380132
541920.0000000    0.1292342
541960.0000000    0.1338083
542000.0000000    0.1391194
542040.0000000    0.1349852
542080.0000000    0.1367968
542120.0000000    0.1340041
542160.0000000    0.1293643
542200.0000000    0.1332485
542240.0000000    0.1432738
542280.0000000    0.1394329
542320.0000000    0.1389083
542360.0000000    0.1354539
542400.0000000    0.1294693
542440.0000000    0.1355915
542480.0000000    0.1312243
542520.0000000    0.1411540
542560.0000000    0.1303272
542600.0000000    0.1344056
542640.0000000    0.1383221
542680.0000000    0.1385992
542720.0000000    0.1372043
542760.0000000    0.1338283
542800.0000000    0.1268545
542840.0000000    0.1277729
542880.0000000    0.1324871
542920.0000000    0.1344145
542960.0000000    0.1364230
543000.0000000    0.1369022
543040.0000000    0.1380346
543080.0000000    0.1422777
543120.0000000    0.1391937
543160.0000000    0.1370269
543200.0000000    0.1518670
543240.0000000    0.1380729
543280.0000000    0.1473225
543320.0000000    0.1475014
543360.0000000    0.1397577
543400.0000000    0.1327910
543440.0000000    0.1304041
543480.0000000    0.1389784
543520.0000000    0.1298591
543560.0000000    0.1343095
543600.0000000    0.1335910
543640.0000000    0.1294129
543680.0000000    0.1323553
543720.0000000    0.1315633
543760.0000000    0.1301023
543800.0000000    0.1401816
543840.0000000    0.1445814
543880.0000000    0.1313718
543920.0000000    0.1386353
543960.0000000    0.1413768
544000.0000000    0.1470016
544040.0000000    0.1466965
544080.0000000    0.1423142
544120.0000000    0.1503650
544160.0000000    0.1501600
544200.0000000    0.1464840
544240.0000000    0.1313990
544280.0000000    0.1331832
544320.0000000    0.1495115
544360.0000000    0.1335388
544400.0000000    0.1388734
544440.0000000    0.1451960
544480.0000000    0.1376907
544520.0000000    0.1367559
544560.0000000    0.1409096
544600.0000000    0.1495392
544640.0000000    0.1418375
544680.0000000    0.1467756
544720.0000000    0.1437438
544760.0000000    0.1371196
544800.0000000    0.1414323
544840.0000000    0.1416745
544880.0000000    0.1323155
544920.0000000    0.1387382
544960.0000000    0.1423377
545000.0000000    0.1426883
545040.0000000    0.1428064
545080.0000000    0.1497444
545120.0000000    0.1383532
545160.0000000    0.1590816
545200.0000000    0.1423272
545240.0000000    0.1365631
545280.0000000    0.1377942
545320.0000000    0.1347529
545360.0000000    0.1417075
545400.0000000    0.1438042
545440.0000000    0.1359430
545480.0000000    0.1384679
545520.0000000    0.1411486
545560.0000000    0.1408716
545600.0000000    0.1365157
545640.0000000    0.1298878
545680.0000000    0.1474235
545720.0000000    0.1507086
545760.0000000    0.1435714
545800.0000000    0.1459314
545840.0000000    0.1499923
545880.0000000    0.1445524
545920.0000000    0.1351665
545960.0000000    0.1319675
546000.0000000    0.1382329
546040.0000000    0.1367668
546080.0000000    0.1502334
546120.0000000    0.1480348
546160.0000000    0.1526510
546200.0000000    0.1474454
546240.0000000    0.1462985
546280.0000000    0.1472722
546320.0000000    0.1416484
546360.0000000    0.1480702
546400.0000000    0.1423731
546440.0000000    0.1364940
546480.0000000    0.1443724
546520.0000000    0.1469207
546560.0000000    0.1391370
546600.0000000    0.1346216
546640.0000000    0.1324134
546680.0000000    0.1597205
546720.0000000    0.1397157
546760.0000000    0.1406127
546800.0000000    0.1371882
546840.0000000    0.1347013
546880.0000000    0.1419273
546920.0000000    0.1393116
546960.0000000    0.1360883
547000.0000000    0.1377585
547040.0000000    0.1310057
547080.0000000    0.1316211
547120.0000000    0.1404161
547160.0000000    0.1393702
547200.0000000    0.1468690
547240.0000000    0.1502939
547280.0000000    0.1368462
547320.0000000    0.1389825
547360.0000000    0.1350982
547400.0000000    0.1474285
547440.0000000    0.1403196
547480.0000000    0.1355256
547520.0000000    0.1569002
547560.0000000    0.1309052
547600.0000000    0.1427057
547640.0000000    0.1463216
547680.0000000    0.1375417
547720.0000000    0.1410460
547760.0000000    0.1331646
547800.0000000    0.1379719
547840.0000000    0.1374783
547880.0000000    0.1442190
547920.0000000    0.1341206
547960.0000000    0.1447004
548000.0000000    0.1340171
548040.0000000    0.1439392
548080.0000000    0.1411755
548120.0000000    0.1380665
548160.0000000    0.1354045
548200.0000000    0.1271865
548240.0000000    0.1455270
548280.0000000    0.1442689
548320.0000000    0.1407530
548360.0000000    0.1411491
548400.0000000    0.1447580
548440.0000000    0.1431385
548480.0000000    0.1453364
548520.0000000    0.1474051
548560.0000000    0.1414452
548600.0000000    0.1411532
548640.0000000    0.1535091
548680.0000000    0.1455824
548720.0000000    0.1385036
548760.0000000    0.1344188
548800.0000000    0.1453551
548840.0000000    0.1397897
548880.0000000    0.1379818
548920.0000000    0.1484659
548960.0000000    0.1548644
549000.0000000    0.1428584
549040.0000000    0.1415180
549080.0000000    0.1363414
549120.0000000    0.1488369
549160.0000000    0.1460666
549200.0000000    0.1369654
549240.0000000    0.1499147
549280.0000000    0.1448653
549320.0000000    0.1518981
549360.0000000    0.1534617
549400.0000000    0.1504798
549440.0000000    0.1334164
549480.0000000    0.1509805
549520.0000000    0.1491006
549560.0000000    0.1415705
549600.0000000    0.1493918
549640.0000000    0.1505703
549680.0000000    0.1420747
549720.0000000    0.1427174
549760.0000000    0.1544880
549800.0000000    0.1513347
549840.0000000    0.1451972
549880.0000000    0.1496028
549920.0000000    0.1533790
549960.0000000    0.1576634
550000.0000000    0.1401694
550040.0000000    0.1492014
550080.0000000    0.1483983
550120.0000000    0.1460127
550160.0000000    0.1451549
550200.0000000    0.1409125
550240.0000000    0.1421667
550280.0000000    0.1392965
550320.0000000    0.1445515
550360.0000000    0.1527477
550400.0000000    0.1564732
550440.0000000    0.1446359
550480.0000000    0.1563811
550520.0000000    0.1528772
550560.0000000    0.1465386
550600.0000000    0.1370832
550640.0000000    0.1500295
550680.0000000    0.1426678
550720.0000000    0.1463184
550760.0000000    0.1483243
550800.0000000    0.1383750
550840.0000000    0.1545911
550880.0000000    0.1342552
550920.0000000    0.1448296
550960.0000000    0.1436427
551000.0000000    0.1454801
551040.0000000    0.1432814
551080.0000000    0.1517779
551120.0000000    0.1494292
551160.0000000    0.1477008
551200.0000000    0.1469159
551240.0000000    0.1439227
551280.0000000    0.1512225
551320.0000000    0.1443438
551360.0000000    0.1559321
551400.0000000    0.1422489
551440.0000000    0.1423612
551480.0000000    0.1464730
551520.0000000    0.1395699
551560.0000000    0.1500975
551600.0000000    0.1426221
551640.0000000    0.1385368
551680.0000000    0.1414647
551720.0000000    0.1392267
551760.0000000    0.1559837
551800.0000000    0.1469471
551840.0000000    0.1468776
551880.0000000    0.1403653
551920.0000000    0.1461007
551960.0000000    0.1509748
552000.0000000    0.1581923
552040.0000000    0.1521007
552080.0000000    0.1571597
552120.0000000    0.1395018
552160.0000000    0.1490061
552200.0000000    0.1523918
552240.0000000    0.1462477
552280.0000000    0.1533322
552320.0000000    0.1500115
552360.0000000    0.1566032
552400.0000000    0.1459264
552440.0000000    0.1457509
552480.0000000    0.1432585
552520.0000000    0.1514883
552560.0000000    0.1522933
552600.0000000    0.1425567
552640.0000000    0.1448628
552680.0000000    0.1474026
552720.0000000    0.1412325
552760.0000000    0.1464458
552800.0000000    0.1477931
552840.0000000    0.1406513
552880.0000000    0.1429319
552920.0000000    0.1470702
552960.0000000    0.1544515
553000.0000000    0.1364039
553040.0000000    0.1384125
553080.0000000    0.1484018
553120.0000000    0.1427859
553160.0000000    0.1485739
553200.0000000    0.1401263
553240.0000000    0.1399450
553280.0000000    0.1378060
553320.0000000    0.1430822
553360.0000000    0.1486233
553400.0000000    0.1440188
553440.0000000    0.1390717
553480.0000000    0.1413553
553520.0000000    0.1356831
553560.0000000    0.1419995
553600.0000000    0.1382273
553640.0000000    0.1401916
553680.0000000    0.1438294
553720.0000000    0.1575855
553760.0000000    0.1407303
553800.0000000    0.1377804
553840.0000000    0.1457888
553880.0000000    0.1497723
553920.0000000    0.1341133
553960.0000000    0.1405279
554000.0000000    0.1370167
554040.0000000    0.1297897
554080.0000000    0.1430235
554120.0000000    0.1424504
554160.0000000    0.1395442
554200.0000000    0.1434475
554240.0000000    0.1419521
554280.0000000    0.1452939
554320.0000000    0.1414403
554360.0000000    0.1506198
554400.0000000    0.1547414
554440.0000000    0.1427501
554480.0000000    0.1465034
554520.0000000    0.1491011
554560.0000000    0.1463317
554600.0000000    0.1521996
554640.0000000    0.1396474
554680.0000000    0.1528540
554720.0000000    0.1517735
554760.0000000    0.1496816
554800.0000000    0.1454651
554840.0000000    0.1391362
554880.0000000    0.1448726
554920.0000000    0.1456157
554960.0000000    0.1530145
555000.0000000    0.1480382
555040.0000000    0.1508514
555080.0000000    0.1451069
555120.0000000    0.1452818
555160.0000000    0.1443111
555200.0000000    0.1426363
555240.0000000    0.1492380
555280.0000000    0.1410286
555320.0000000    0.1475808
555360.0000000    0.1458988
555400.0000000    0.1471308
555440.0000000    0.1366609
555480.0000000    0.1466084
555520.0000000    0.1402951
555560.0000000    0.1369577
555600.0000000    0.1462535
555640.0000000    0.1531617
555680.0000000    0.1469439
555720.0000000    0.1492554
555760.0000000    0.1401110
555800.0000000    0.1462322
555840.0000000    0.1404308
555880.0000000    0.1509289
555920.0000000    0.1438555
555960.0000000    0.1400081
556000.0000000    0.1419476
556040.0000000    0.1433207
556080.0000000    0.1503417
556120.0000000    0.1555424
556160.0000000    0.1477238
556200.0000000    0.1450751
556240.0000000    0.1534284
556280.0000000    0.1470416
556320.0000000    0.1534097
556360.0000000    0.1334550
556400.0000000    0.1433387
556440.0000000    0.1462568
556480.0000000    0.1472173
556520.0000000    0.1520675
556560.0000000    0.1478733
556600.0000000    0.1472797
556640.0000000    0.1368048
556680.0000000    0.1553450
556720.0000000    0.1517821
556760.0000000    0.1571749
556800.0000000    0.1614437
556840.0000000    0.1527104
556880.0000000    0.1543202
556920.0000000    0.1575836
556960.0000000    0.1462495
557000.0000000    0.1568435
557040.0000000    0.1488589
557080.0000000    0.1570643
557120.0000000    0.1624188
557160.0000000    0.1488780
557200.0000000    0.1664655
557240.0000000    0.1633687
557280.0000000    0.1588964
557320.0000000    0.1552534
557360.0000000    0.1507204
557400.0000000    0.1496996
557440.0000000    0.1547333
557480.0000000    0.1453857
557520.0000000    0.1500403
557560.0000000    0.1485088
557600.0000000    0.1496750
557640.0000000    0.1475263
557680.0000000    0.1480315
557720.0000000    0.1394583
557760.0000000    0.1454819
557800.0000000    0.1576493
557840.0000000    0.1528343
557880.0000000    0.1525527
557920.0000000    0.1508789
557960.0000000    0.1597810
558000.0000000    0.1501675
558040.0000000    0.1544420
558080.0000000    0.1634542
558120.0000000    0.1539700
558160.0000000    0.1409807
558200.0000000    0.1534838
558240.0000000    0.1551681
558280.0000000    0.1518745
558320.0000000    0.1585477
558360.0000000    0.1517087
558400.0000000    0.1449029
558440.0000000    0.1581943
558480.0000000    0.1476660
558520.0000000    0.1519855
558560.0000000    0.1509951
558600.0000000    0.1477768
558640.0000000    0.1457993
558680.0000000    0.1473043
558720.0000000    0.1442798
558760.0000000    0.1560654
558800.0000000    0.1506403
558840.0000000    0.1541716
558880.0000000    0.1546430
558920.0000000    0.1514346
558960.0000000    0.1536009
559000.0000000    0.1445977
559040.0000000    0.1469358
559080.0000000    0.1499526
559120.0000000    0.1562372
559160.0000000    0.1535692
559200.0000000    0.1484468
559240.0000000    0.1490675
559280.0000000    0.1441474
559320.0000000    0.1412473
559360.0000000    0.1432600
559400.0000000    0.1518499
559440.0000000    0.1486313
559480.0000000    0.1356718
559520.0000000    0.1465440
559560.0000000    0.1424561
559600.0000000    0.1474044
559640.0000000    0.1504191
559680.0000000    0.1464797
559720.0000000    0.1491740
559760.0000000    0.1462171
559800.0000000    0.1481352
559840.0000000    0.1414238
559880.0000000    0.1535238
559920.0000000    0.1456196
559960.0000000    0.1459343
560000.0000000    0.1447230
560040.0000000    0.1305593
560080.0000000    0.1523172
560120.0000000    0.1500100
560160.0000000    0.1494335
560200.0000000    0.1367534
560240.0000000    0.1458525
560280.0000000    0.1464491
560320.0000000    0.1450107
560360.0000000    0.1418147
560400.0000000    0.1472392
560440.0000000    0.1542408
560480.0000000    0.1525307
560520.0000000    0.1465477
560560.0000000    0.1438114
560600.0000000    0.1520330
560640.0000000    0.1449995
560680.0000000    0.1442095
560720.0000000    0.1555631
560760.0000000    0.1535047
560800.0000000    0.1595569
560840.0000000    0.1450582
560880.0000000    0.1441576
560920.0000000    0.1456055
560960.0000000    0.1484446
561000.0000000    0.1404782
561040.0000000    0.1504401
561080.0000000    0.1588344
561120.0000000    0.1484908
561160.0000000    0.1483361
561200.0000000    0.1502412
561240.0000000    0.1411954
561280.0000000    0.1385280
561320.0000000    0.1517667
561360.0000000    0.1462829
561400.0000000    0.1505785
561440.0000000    0.1511954
561480.0000000    0.1491879
561520.0000000    0.1486541
561560.0000000    0.1427636
561600.0000000    0.1537364
561640.0000000    0.1385558
561680.0000000    0.1465521
561720.0000000    0.1543343
561760.0000000    0.1559826
561800.0000000    0.1528134
561840.0000000    0.1533003
561880.0000000    0.1470550
561920.0000000    0.1528476
561960.0000000    0.1567530
562000.0000000    0.1571127
562040.0000000    0.1433509
562080.0000000    0.1530057
562120.0000000    0.1504864
562160.0000000    0.1385705
562200.0000000    0.1466967
562240.0000000    0.1510966
562280.0000000    0.1480880
562320.0000000    0.1391285
562360.0000000    0.1492222
562400.0000000    0.1461874
562440.0000000    0.1406371
562480.0000000    0.1443033
562520.0000000    0.1417476
562560.0000000    0.1469760
562600.0000000    0.1499687
562640.0000000    0.1489290
562680.0000000    0.1469830
562720.0000000    0.1452780
562760.0000000    0.1449242
562800.0000000    0.1472493
562840.0000000    0.1576973
562880.0000000    0.1492577
562920.0000000    0.1459653
562960.0000000    0.1350377
563000.0000000    0.1566012
563040.0000000    0.1531308
563080.0000000    0.1568696
563120.0000000    0.1536807
563160.0000000    0.1486088
563200.0000000    0.1504433
563240.0000000    0.1435799
563280.0000000    0.1503372
563320.0000000    0.1511641
563360.0000000    0.1613407
563400.0000000    0.1496436
563440.0000000    0.1448028
563480.0000000    0.1526307
563520.0000000    0.1513118
563560.0000000    0.1535608
563600.0000000    0.1571292
563640.0000000    0.1453016
563680.0000000    0.1535214
563720.0000000    0.1553214
563760.0000000    0.1561196
563800.0000000    0.1452622
563840.0000000    0.1460235
563880.0000000    0.1470816
563920.0000000    0.1484273
563960.0000000    0.1458930
564000.0000000    0.1478004
564040.0000000    0.1596729
564080.0000000    0.1569654
564120.0000000    0.1552886
564160.0000000    0.1527062
564200.0000000    0.1600187
564240.0000000    0.1587162
564280.0000000    0.1622549
564320.0000000    0.1608078
564360.0000000    0.1538769
564400.0000000    0.1507415
564440.0000000    0.1668014
564480.0000000    0.1437930
564520.0000000    0.1539406
564560.0000000    0.1546610
564600.0000000    0.1537490
564640.0000000    0.1559228
564680.0000000    0.1502689
564720.0000000    0.1495710
564760.0000000    0.1605871
564800.0000000    0.1638134
564840.0000000    0.1649273
564880.0000000    0.1557401
564920.0000000    0.1596198
564960.0000000    0.1603599
565000.0000000    0.1606057
565040.0000000    0.1572040
565080.0000000    0.1585289
565120.0000000    0.1536871
565160.0000000    0.1525363
565200.0000000    0.1477299
565240.0000000    0.1510313
565280.0000000    0.1562619
565320.0000000    0.1586952
565360.0000000    0.1568908
565400.0000000    0.1502694
565440.0000000    0.1511661
565480.0000000    0.1482896
565520.0000000    0.1588259
565560.0000000    0.1511431
565600.0000000    0.1409852
565640.0000000    0.1600222
565680.0000000    0.1527746
565720.0000000    0.1632441
565760.0000000    0.1544660
565800.0000000    0.1589728
565840.0000000    0.1488224
565880.0000000    0.1464014
565920.0000000    0.1525685
565960.0000000    0.1438981
566000.0000000    0.1497337
566040.0000000    0.1458824
566080.0000000    0.1510539
566120.0000000    0.1556131
566160.0000000    0.1598924
566200.0000000    0.1537476
566240.0000000    0.1589933
566280.0000000    0.1414806
566320.0000000    0.1521344
566360.0000000    0.1427461
566400.0000000    0.1458390
566440.0000000    0.1506493
566480.0000000    0.1550211
566520.0000000    0.1473624
566560.0000000    0.1517233
566600.0000000    0.1400640
566640.0000000    0.1579683
566680.0000000    0.1545264
566720.0000000    0.1573508
566760.0000000    0.1571600
566800.0000000    0.1412062
566840.0000000    0.1490554
566880.0000000    0.1623937
566920.0000000    0.1599907
566960.0000000    0.1596314
567000.0000000    0.1516088
567040.0000000    0.1615067
567080.0000000    0.1559286
567120.0000000    0.1516962
567160.0000000    0.1575508
567200.0000000    0.1572914
567240.0000000    0.1516148
567280.0000000    0.1513629
567320.0000000    0.1532895
567360.0000000    0.1585316
567400.0000000    0.1580340
567440.0000000    0.1589610
567480.0000000    0.1539076
567520.0000000    0.1541591
567560.0000000    0.1587974
567600.0000000    0.1491913
567640.0000000    0.1552892
567680.0000000    0.1615239
567720.0000000    0.1536042
567760.0000000    0.1508873
567800.0000000    0.1627349
567840.0000000    0.1601587
567880.0000000    0.1558152
567920.0000000    0.1553331
567960.0000000    0.1507953
568000.0000000    0.1516018
568040.0000000    0.1515689
568080.0000000    0.1444459
568120.0000000    0.1547522
568160.0000000    0.1487541
568200.0000000    0.1513498
568240.0000000    0.1532170
568280.0000000    0.1553407
568320.0000000    0.1545568
568360.0000000    0.1471301
568400.0000000    0.1442368
568440.0000000    0.1469002
568480.0000000    0.1505596
568520.0000000    0.1530183
568560.0000000    0.1529546
568600.0000000    0.1474621
568640.0000000    0.1483607
568680.0000000    0.1515218
568720.0000000    0.1604597
568760.0000000    0.1608694
568800.0000000    0.1530794
568840.0000000    0.1601795
568880.0000000    0.1531762
568920.0000000    0.1474410
568960.0000000    0.1598026
569000.0000000    0.1524655
569040.0000000    0.1560689
569080.0000000    0.1532187
569120.0000000    0.1480646
569160.0000000    0.1477332
569200.0000000    0.1459036
569240.0000000    0.1513637
569280.0000000    0.1569673
569320.0000000    0.1578771
569360.0000000    0.1524183
569400.0000000    0.1458429
569440.0000000    0.1477908
569480.0000000    0.1570360
569520.0000000    0.1575322
569560.0000000    0.1603476
569600.0000000    0.1533065
569640.0000000    0.1567409
569680.0000000    0.1628181
569720.0000000    0.1505715
569760.0000000    0.1483995
569800.0000000    0.1584511
569840.0000000    0.1566842
569880.0000000    0.1549136
569920.0000000    0.1526829
569960.0000000    0.1591286
570000.0000000    0.1493308
570040.0000000    0.1438766
570080.0000000    0.1469887
570120.0000000    0.1428147
570160.0000000    0.1578392
570200.0000000    0.1550861
570240.0000000    0.1513444
570280.0000000    0.1476350
570320.0000000    0.1506107
570360.0000000    0.1456023
570400.0000000    0.1589692
570440.0000000    0.1454382
570480.0000000    0.1538664
570520.0000000    0.1560275
570560.0000000    0.1443724
570600.0000000    0.1478836
570640.0000000    0.1492035
570680.0000000    0.1484945
570720.0000000    0.1499687
570760.0000000    0.1529659
570800.0000000    0.1538965
570840.0000000    0.1562450
570880.0000000    0.1591863
570920.0000000    0.1511253
570960.0000000    0.1538056
571000.0000000    0.1516781
571040.0000000    0.1532304
571080.0000000    0.1421137
571120.0000000    0.1472977
571160.0000000    0.1540044
571200.0000000    0.1579391
571240.0000000    0.1443073
571280.0000000    0.1582068
571320.0000000    0.1489271
571360.0000000    0.1562297
571400.0000000    0.1543850
571440.0000000    0.1580224
571480.0000000    0.1606649
571520.0000000    0.1575271
571560.0000000    0.1523259
571600.0000000    0.1544238
571640.0000000    0.1668672
571680.0000000    0.1596263
571720.0000000    0.1633798
571760.0000000    0.1637773
571800.0000000    0.1745211
571840.0000000    0.1560332
571880.0000000    0.1639484
571920.0000000    0.1593482
571960.0000000    0.1555615
572000.0000000    0.1633558
572040.0000000    0.1621331
572080.0000000    0.1562649
572120.0000000    0.1639201
572160.0000000    0.1570794
572200.0000000    0.1663453
572240.0000000    0.1525086
572280.0000000    0.1600670
572320.0000000    0.1674237
572360.0000000    0.1611479
572400.0000000    0.1558554
572440.0000000    0.1465794
572480.0000000    0.1575270
572520.0000000    0.1661883
572560.0000000    0.1478765
572600.0000000    0.1590026
572640.0000000    0.1475396
572680.0000000    0.1509498
572720.0000000    0.1499657
572760.0000000    0.1566469
572800.0000000    0.1519905
572840.0000000    0.1515935
572880.0000000    0.1514933
572920.0000000    0.1566668
572960.0000000    0.1702788
573000.0000000    0.1571198
573040.0000000    0.1581605
573080.0000000    0.1523869
573120.0000000    0.1507275
573160.0000000    0.1553624
573200.0000000    0.1563646
573240.0000000    0.1516807
573280.0000000    0.1580228
573320.0000000    0.1557872
573360.0000000    0.1531121
573400.0000000    0.1645185
573440.0000000    0.1610983
573480.0000000    0.1538257
573520.0000000    0.1588569
573560.0000000    0.1567029
573600.0000000    0.1530318
573640.0000000    0.1448377
573680.0000000    0.1614530
573720.0000000    0.1573744
573760.0000000    0.1458972
573800.0000000    0.1663616
573840.0000000    0.1630392
573880.0000000    0.1584191
573920.0000000    0.1657485
573960.0000000    0.1523439
574000.0000000    0.1548022
574040.0000000    0.1433852
574080.0000000    0.1513712
574120.0000000    0.1401537
574160.0000000    0.1489831
574200.0000000    0.1475007
574240.0000000    0.1404117
574280.0000000    0.1478785
574320.0000000    0.1607523
[truncated: 297,978 more chars]
